# Supplementary material for: Water Adsorption at Pairs of Proximate Brønsted Acid Sites in Zeolites
Source: J Phys Chem Lett. 2026 Jan 14;17(4):1201–6. doi: 10.1021/acs.jpclett.5c03794 (PMC12862806; doi:10.1021/acs.jpclett.5c03794)
Supplement: Supplementary file 2 [file jz5c03794_si_002.zip]

Archive with 220 entries (209 files):
- Water_BAS_Pairs_SI/
- Water_BAS_Pairs_SI/NNP/
- Water_BAS_Pairs_SI/NNP/MD_init_strs/
- Water_BAS_Pairs_SI/NNP/MD_init_strs/silicatene/
- Water_BAS_Pairs_SI/NNP/MD_init_strs/silicatene/silicatene_0w_0.cif
- Water_BAS_Pairs_SI/NNP/MD_init_strs/silicatene/silicatene_0w_1.cif
- Water_BAS_Pairs_SI/NNP/MD_init_strs/silicatene/silicatene_0w_2.cif
- Water_BAS_Pairs_SI/NNP/MD_init_strs/silicatene/silicatene_0w_3.cif
- Water_BAS_Pairs_SI/NNP/MD_init_strs/silicatene/silicatene_0w_4.cif
- Water_BAS_Pairs_SI/NNP/MD_init_strs/silicatene/silicatene_0w_5.cif
- Water_BAS_Pairs_SI/NNP/MD_init_strs/silicatene/silicatene_0w_6.cif
- Water_BAS_Pairs_SI/NNP/MD_init_strs/silicatene/silicatene_0w_7.cif
- Water_BAS_Pairs_SI/NNP/MD_init_strs/silicatene/silicatene_1w_0.cif
- Water_BAS_Pairs_SI/NNP/MD_init_strs/silicatene/silicatene_1w_1.cif
- Water_BAS_Pairs_SI/NNP/MD_init_strs/silicatene/silicatene_1w_2.cif
- Water_BAS_Pairs_SI/NNP/MD_init_strs/silicatene/silicatene_1w_3.cif
- Water_BAS_Pairs_SI/NNP/MD_init_strs/silicatene/silicatene_1w_4.cif
- Water_BAS_Pairs_SI/NNP/MD_init_strs/silicatene/silicatene_1w_5.cif
- Water_BAS_Pairs_SI/NNP/MD_init_strs/silicatene/silicatene_1w_6.cif
- Water_BAS_Pairs_SI/NNP/MD_init_strs/silicatene/silicatene_1w_7.cif
- Water_BAS_Pairs_SI/NNP/MD_init_strs/silicatene/silicatene_2w_0.cif
- Water_BAS_Pairs_SI/NNP/MD_init_strs/silicatene/silicatene_2w_1.cif
- Water_BAS_Pairs_SI/NNP/MD_init_strs/silicatene/silicatene_2w_2.cif
- Water_BAS_Pairs_SI/NNP/MD_init_strs/silicatene/silicatene_2w_3.cif
- Water_BAS_Pairs_SI/NNP/MD_init_strs/silicatene/silicatene_2w_4.cif
- Water_BAS_Pairs_SI/NNP/MD_init_strs/silicatene/silicatene_2w_5.cif
- Water_BAS_Pairs_SI/NNP/MD_init_strs/silicatene/silicatene_2w_6.cif
- Water_BAS_Pairs_SI/NNP/MD_init_strs/silicatene/silicatene_2w_7.cif
- Water_BAS_Pairs_SI/NNP/MD_init_strs/zeolites/
- Water_BAS_Pairs_SI/NNP/MD_init_strs/zeolites/CHA-1_0_0.cif
- Water_BAS_Pairs_SI/NNP/MD_init_strs/zeolites/CHA-1_0_1.cif
- Water_BAS_Pairs_SI/NNP/MD_init_strs/zeolites/CHA-1_1_0.cif
- Water_BAS_Pairs_SI/NNP/MD_init_strs/zeolites/CHA-1_1_1.cif
- Water_BAS_Pairs_SI/NNP/MD_init_strs/zeolites/CHA-2_0_0.cif
- Water_BAS_Pairs_SI/NNP/MD_init_strs/zeolites/CHA-2_0_1.cif
- Water_BAS_Pairs_SI/NNP/MD_init_strs/zeolites/CHA-2_1_0.cif
- Water_BAS_Pairs_SI/NNP/MD_init_strs/zeolites/CHA-2_1_1.cif
- Water_BAS_Pairs_SI/NNP/MD_init_strs/zeolites/FAU-1_0_0.cif
- Water_BAS_Pairs_SI/NNP/MD_init_strs/zeolites/FAU-1_0_1.cif
- Water_BAS_Pairs_SI/NNP/MD_init_strs/zeolites/FAU-1_1_0.cif
- Water_BAS_Pairs_SI/NNP/MD_init_strs/zeolites/FAU-1_1_1.cif
- Water_BAS_Pairs_SI/NNP/MD_init_strs/zeolites/FAU-2_0_0.cif
- Water_BAS_Pairs_SI/NNP/MD_init_strs/zeolites/FAU-2_0_1.cif
- Water_BAS_Pairs_SI/NNP/MD_init_strs/zeolites/FAU-2_1_0.cif
- Water_BAS_Pairs_SI/NNP/MD_init_strs/zeolites/FAU-2_1_1.cif
- Water_BAS_Pairs_SI/NNP/MD_init_strs/zeolites/MFI_B1_0_0.cif
- Water_BAS_Pairs_SI/NNP/MD_init_strs/zeolites/MFI_B1_0_1.cif
- Water_BAS_Pairs_SI/NNP/MD_init_strs/zeolites/MFI_B1_1_0.cif
- Water_BAS_Pairs_SI/NNP/MD_init_strs/zeolites/MFI_B1_1_1.cif
- Water_BAS_Pairs_SI/NNP/MD_init_strs/zeolites/MFI_B2_0_0.cif
- Water_BAS_Pairs_SI/NNP/MD_init_strs/zeolites/MFI_B2_0_1.cif
- Water_BAS_Pairs_SI/NNP/MD_init_strs/zeolites/MFI_B2_1_0.cif
- Water_BAS_Pairs_SI/NNP/MD_init_strs/zeolites/MFI_B2_1_1.cif
- Water_BAS_Pairs_SI/NNP/MD_init_strs/zeolites/MFI_B3_0_0.cif
- Water_BAS_Pairs_SI/NNP/MD_init_strs/zeolites/MFI_B3_0_1.cif
- Water_BAS_Pairs_SI/NNP/MD_init_strs/zeolites/MFI_B3_1_0.cif
- Water_BAS_Pairs_SI/NNP/MD_init_strs/zeolites/MFI_B3_1_1.cif
- Water_BAS_Pairs_SI/NNP/MD_init_strs/zeolites/MFI_B4_0_0.cif
- Water_BAS_Pairs_SI/NNP/MD_init_strs/zeolites/MFI_B4_0_1.cif
- Water_BAS_Pairs_SI/NNP/MD_init_strs/zeolites/MFI_B4_1_0.cif
- Water_BAS_Pairs_SI/NNP/MD_init_strs/zeolites/MFI_B4_1_1.cif
- Water_BAS_Pairs_SI/NNP/MD_init_strs/zeolites/MFI_NB1_0_0.cif
- Water_BAS_Pairs_SI/NNP/MD_init_strs/zeolites/MFI_NB1_0_1.cif
- Water_BAS_Pairs_SI/NNP/MD_init_strs/zeolites/MFI_NB1_1_0.cif
- Water_BAS_Pairs_SI/NNP/MD_init_strs/zeolites/MFI_NB1_1_1.cif
- Water_BAS_Pairs_SI/NNP/MD_init_strs/zeolites/MFI_NB2_0_0.cif
- Water_BAS_Pairs_SI/NNP/MD_init_strs/zeolites/MFI_NB2_0_1.cif
- Water_BAS_Pairs_SI/NNP/MD_init_strs/zeolites/MFI_NB2_1_0.cif
- Water_BAS_Pairs_SI/NNP/MD_init_strs/zeolites/MFI_NB2_1_1.cif
- Water_BAS_Pairs_SI/NNP/MD_setup/
- Water_BAS_Pairs_SI/NNP/MD_setup/md.py
- Water_BAS_Pairs_SI/NNP/MD_setup/nnp/
- Water_BAS_Pairs_SI/NNP/MD_setup/nnp/SiAlOH1
- Water_BAS_Pairs_SI/NNP/MD_setup/nnp/SiAlOH2
- Water_BAS_Pairs_SI/NNP/MD_setup/nnp/SiAlOH3
- Water_BAS_Pairs_SI/NNP/MD_setup/nnp/SiAlOH4
- Water_BAS_Pairs_SI/NNP/MD_setup/nnp/SiAlOH5
- Water_BAS_Pairs_SI/NNP/MD_setup/nnp/SiAlOH6
- Water_BAS_Pairs_SI/NNP/README
- Water_BAS_Pairs_SI/QM/
- Water_BAS_Pairs_SI/QM/README
- Water_BAS_Pairs_SI/QM/SAMPLE_INPUTS/
- Water_BAS_Pairs_SI/QM/SAMPLE_INPUTS/MonaLisa_CC_Singlepoint
- Water_BAS_Pairs_SI/QM/SAMPLE_INPUTS/MonaLisa_MP2_Optimisation
- Water_BAS_Pairs_SI/QM/SAMPLE_INPUTS/VASP_PBE_D2_Hessian
- Water_BAS_Pairs_SI/QM/SAMPLE_INPUTS/VASP_PBE_D2_Optimization
- Water_BAS_Pairs_SI/QM/STRUCTURES_MP2/
- Water_BAS_Pairs_SI/QM/STRUCTURES_MP2/HCHA__CHA_1__1_h2o__conformer_1__MP2.car
- Water_BAS_Pairs_SI/QM/STRUCTURES_MP2/HCHA__CHA_1__1_h2o__conformer_2__MP2.car
- Water_BAS_Pairs_SI/QM/STRUCTURES_MP2/HCHA__CHA_1__2_h2o__MP2.car
- Water_BAS_Pairs_SI/QM/STRUCTURES_MP2/HCHA__CHA_1__bare__MP2.car
- Water_BAS_Pairs_SI/QM/STRUCTURES_MP2/HCHA__CHA_2__1_h2o__conformer_1__MP2.car
- Water_BAS_Pairs_SI/QM/STRUCTURES_MP2/HCHA__CHA_2__1_h2o__conformer_2__MP2.car
- Water_BAS_Pairs_SI/QM/STRUCTURES_MP2/HCHA__CHA_2__2_h2o__MP2.car
- Water_BAS_Pairs_SI/QM/STRUCTURES_MP2/HCHA__CHA_2__bare__MP2.car
- Water_BAS_Pairs_SI/QM/STRUCTURES_MP2/HFAU__FAU_1__1_h2o__conformer_1__MP2.car
- Water_BAS_Pairs_SI/QM/STRUCTURES_MP2/HFAU__FAU_1__1_h2o__conformer_2__MP2.car
- Water_BAS_Pairs_SI/QM/STRUCTURES_MP2/HFAU__FAU_1__2_h2o__MP2.car
- Water_BAS_Pairs_SI/QM/STRUCTURES_MP2/HFAU__FAU_1__bare__MP2.car
- Water_BAS_Pairs_SI/QM/STRUCTURES_MP2/HFAU__FAU_2__1_h2o__conformer_1__MP2.car
- Water_BAS_Pairs_SI/QM/STRUCTURES_MP2/HFAU__FAU_2__1_h2o__conformer_2__MP2.car
- Water_BAS_Pairs_SI/QM/STRUCTURES_MP2/HFAU__FAU_2__2_h2o__MP2.car
- Water_BAS_Pairs_SI/QM/STRUCTURES_MP2/HFAU__FAU_2__bare__MP2.car
- Water_BAS_Pairs_SI/QM/STRUCTURES_MP2/HMFI__13__1_h2o__conformer_1__MP2.car
- Water_BAS_Pairs_SI/QM/STRUCTURES_MP2/HMFI__13__1_h2o__conformer_2__MP2.car
- Water_BAS_Pairs_SI/QM/STRUCTURES_MP2/HMFI__13__2_h2o__MP2.car
- Water_BAS_Pairs_SI/QM/STRUCTURES_MP2/HMFI__13__bare__MP2.car
- Water_BAS_Pairs_SI/QM/STRUCTURES_MP2/HMFI__15__1_h2o__conformer_1__MP2.car
- Water_BAS_Pairs_SI/QM/STRUCTURES_MP2/HMFI__15__1_h2o__conformer_2__MP2.car
- Water_BAS_Pairs_SI/QM/STRUCTURES_MP2/HMFI__15__2_h2o__MP2.car
- Water_BAS_Pairs_SI/QM/STRUCTURES_MP2/HMFI__15__bare__MP2.car
- Water_BAS_Pairs_SI/QM/STRUCTURES_MP2/HMFI__16__1_h2o__conformer_1__MP2.car
- Water_BAS_Pairs_SI/QM/STRUCTURES_MP2/HMFI__16__1_h2o__conformer_2__MP2.car
- Water_BAS_Pairs_SI/QM/STRUCTURES_MP2/HMFI__16__2_h2o__MP2.car
- Water_BAS_Pairs_SI/QM/STRUCTURES_MP2/HMFI__16__3_h2o__MP2.car
- Water_BAS_Pairs_SI/QM/STRUCTURES_MP2/HMFI__16__4_h2o__MP2.car
- Water_BAS_Pairs_SI/QM/STRUCTURES_MP2/HMFI__16__bare__MP2.car
- Water_BAS_Pairs_SI/QM/STRUCTURES_MP2/HMFI__3__1_h2o__conformer_1__MP2.car
- Water_BAS_Pairs_SI/QM/STRUCTURES_MP2/HMFI__3__1_h2o__conformer_2__MP2.car
- Water_BAS_Pairs_SI/QM/STRUCTURES_MP2/HMFI__3__2_h2o__MP2.car
- Water_BAS_Pairs_SI/QM/STRUCTURES_MP2/HMFI__3__bare__MP2.car
- Water_BAS_Pairs_SI/QM/STRUCTURES_MP2/HMFI__4__1_h2o__conformer_1__MP2.car
- Water_BAS_Pairs_SI/QM/STRUCTURES_MP2/HMFI__4__1_h2o__conformer_2__MP2.car
- Water_BAS_Pairs_SI/QM/STRUCTURES_MP2/HMFI__4__2_h2o__MP2.car
- Water_BAS_Pairs_SI/QM/STRUCTURES_MP2/HMFI__4__bare__MP2.car
- Water_BAS_Pairs_SI/QM/STRUCTURES_MP2/HMFI__5__1_h2o__conformer_1__MP2.car
- Water_BAS_Pairs_SI/QM/STRUCTURES_MP2/HMFI__5__1_h2o__conformer_2__MP2.car
- Water_BAS_Pairs_SI/QM/STRUCTURES_MP2/HMFI__5__2_h2o__MP2.car
- Water_BAS_Pairs_SI/QM/STRUCTURES_MP2/HMFI__5__bare__MP2.car
- Water_BAS_Pairs_SI/QM/STRUCTURES_MP2/HMFI__Isolated_BAS__T10_O23_T10__1_h2o__MP2.car
- Water_BAS_Pairs_SI/QM/STRUCTURES_MP2/HMFI__Isolated_BAS__T10_O23_T10__2_h2o__MP2.car
- Water_BAS_Pairs_SI/QM/STRUCTURES_MP2/HMFI__Isolated_BAS__T10_O23_T10__bare__MP2.car
- Water_BAS_Pairs_SI/QM/STRUCTURES_MP2/HMFI__Isolated_BAS__T10_O3_T1__1_h2o__MP2.car
- Water_BAS_Pairs_SI/QM/STRUCTURES_MP2/HMFI__Isolated_BAS__T10_O3_T1__2_h2o__MP2.car
- Water_BAS_Pairs_SI/QM/STRUCTURES_MP2/HMFI__Isolated_BAS__T10_O3_T1__bare__MP2.car
- Water_BAS_Pairs_SI/QM/STRUCTURES_MP2/HMFI__Isolated_BAS__T11_O16_T7__1_h2o__MP2.car
- Water_BAS_Pairs_SI/QM/STRUCTURES_MP2/HMFI__Isolated_BAS__T11_O16_T7__2_h2o__MP2.car
- Water_BAS_Pairs_SI/QM/STRUCTURES_MP2/HMFI__Isolated_BAS__T11_O16_T7__bare__MP2.car
- Water_BAS_Pairs_SI/QM/STRUCTURES_MP2/HMFI__Isolated_BAS__T1_O1_T5__1_h2o__MP2.car
- Water_BAS_Pairs_SI/QM/STRUCTURES_MP2/HMFI__Isolated_BAS__T1_O1_T5__2_h2o__MP2.car
- Water_BAS_Pairs_SI/QM/STRUCTURES_MP2/HMFI__Isolated_BAS__T1_O1_T5__bare__MP2.car
- Water_BAS_Pairs_SI/QM/STRUCTURES_MP2/HMFI__Isolated_BAS__T3_O8_T12__1_h2o__MP2.car
- Water_BAS_Pairs_SI/QM/STRUCTURES_MP2/HMFI__Isolated_BAS__T3_O8_T12__2_h2o__MP2.car
- Water_BAS_Pairs_SI/QM/STRUCTURES_MP2/HMFI__Isolated_BAS__T3_O8_T12__bare__MP2.car
- Water_BAS_Pairs_SI/QM/STRUCTURES_MP2/HMFI__Isolated_BAS__T4_O11_T7__1_h2o__MP2.car
- Water_BAS_Pairs_SI/QM/STRUCTURES_MP2/HMFI__Isolated_BAS__T4_O11_T7__2_h2o__MP2.car
- Water_BAS_Pairs_SI/QM/STRUCTURES_MP2/HMFI__Isolated_BAS__T4_O11_T7__bare__MP2.car
- Water_BAS_Pairs_SI/QM/STRUCTURES_MP2/HMFI__Isolated_BAS__T6_O13_T5__1_h2o__MP2.car
- Water_BAS_Pairs_SI/QM/STRUCTURES_MP2/HMFI__Isolated_BAS__T6_O13_T5__2_h2o__MP2.car
- Water_BAS_Pairs_SI/QM/STRUCTURES_MP2/HMFI__Isolated_BAS__T6_O13_T5__bare__MP2.car
- Water_BAS_Pairs_SI/QM/STRUCTURES_MP2/HMFI__Isolated_BAS__T9_O15_T6__1_h2o__MP2.car
- Water_BAS_Pairs_SI/QM/STRUCTURES_MP2/HMFI__Isolated_BAS__T9_O15_T6__2_h2o__MP2.car
- Water_BAS_Pairs_SI/QM/STRUCTURES_MP2/HMFI__Isolated_BAS__T9_O15_T6__bare__MP2.car
- Water_BAS_Pairs_SI/QM/STRUCTURES_PBE+D2/
- Water_BAS_Pairs_SI/QM/STRUCTURES_PBE+D2/HCHA__CHA_1__1_h2o__conformer_1__PBE_D2.vasp
- Water_BAS_Pairs_SI/QM/STRUCTURES_PBE+D2/HCHA__CHA_1__1_h2o__conformer_2__PBE_D2.vasp
- Water_BAS_Pairs_SI/QM/STRUCTURES_PBE+D2/HCHA__CHA_1__2_h2o__PBE_D2.vasp
- Water_BAS_Pairs_SI/QM/STRUCTURES_PBE+D2/HCHA__CHA_1__bare__PBE_D2.vasp
- Water_BAS_Pairs_SI/QM/STRUCTURES_PBE+D2/HCHA__CHA_2__1_h2o__conformer_1__PBE_D2.vasp
- Water_BAS_Pairs_SI/QM/STRUCTURES_PBE+D2/HCHA__CHA_2__1_h2o__conformer_2__PBE_D2.vasp
- Water_BAS_Pairs_SI/QM/STRUCTURES_PBE+D2/HCHA__CHA_2__2_h2o__PBE_D2.vasp
- Water_BAS_Pairs_SI/QM/STRUCTURES_PBE+D2/HCHA__CHA_2__bare__PBE_D2.vasp
- Water_BAS_Pairs_SI/QM/STRUCTURES_PBE+D2/HFAU__FAU_1__1_h2o__conformer_1__PBE_D2.vasp
- Water_BAS_Pairs_SI/QM/STRUCTURES_PBE+D2/HFAU__FAU_1__1_h2o__conformer_2__PBE_D2.vasp
- Water_BAS_Pairs_SI/QM/STRUCTURES_PBE+D2/HFAU__FAU_1__2_h2o__PBE_D2.vasp
- Water_BAS_Pairs_SI/QM/STRUCTURES_PBE+D2/HFAU__FAU_1__bare__PBE_D2.vasp
- Water_BAS_Pairs_SI/QM/STRUCTURES_PBE+D2/HFAU__FAU_2__1_h2o__conformer_1__PBE_D2.vasp
- Water_BAS_Pairs_SI/QM/STRUCTURES_PBE+D2/HFAU__FAU_2__1_h2o__conformer_2__PBE_D2.vasp
- Water_BAS_Pairs_SI/QM/STRUCTURES_PBE+D2/HFAU__FAU_2__2_h2o__PBE_D2.vasp
- Water_BAS_Pairs_SI/QM/STRUCTURES_PBE+D2/HFAU__FAU_2__bare__PBE_D2.vasp
- Water_BAS_Pairs_SI/QM/STRUCTURES_PBE+D2/HMFI__13__1_h2o__conformer_1__PBE_D2.vasp
- Water_BAS_Pairs_SI/QM/STRUCTURES_PBE+D2/HMFI__13__1_h2o__conformer_2__PBE_D2.vasp
- Water_BAS_Pairs_SI/QM/STRUCTURES_PBE+D2/HMFI__13__2_h2o__PBE_D2.vasp
- Water_BAS_Pairs_SI/QM/STRUCTURES_PBE+D2/HMFI__13__bare__PBE_D2.vasp
- Water_BAS_Pairs_SI/QM/STRUCTURES_PBE+D2/HMFI__15__1_h2o__conformer_1__PBE_D2.vasp
- Water_BAS_Pairs_SI/QM/STRUCTURES_PBE+D2/HMFI__15__1_h2o__conformer_2__PBE_D2.vasp
- Water_BAS_Pairs_SI/QM/STRUCTURES_PBE+D2/HMFI__15__2_h2o__PBE_D2.vasp
- Water_BAS_Pairs_SI/QM/STRUCTURES_PBE+D2/HMFI__15__bare__PBE_D2.vasp
- Water_BAS_Pairs_SI/QM/STRUCTURES_PBE+D2/HMFI__16__1_h2o__conformer_1__PBE_D2.vasp
- Water_BAS_Pairs_SI/QM/STRUCTURES_PBE+D2/HMFI__16__1_h2o__conformer_2__PBE_D2.vasp
- Water_BAS_Pairs_SI/QM/STRUCTURES_PBE+D2/HMFI__16__2_h2o__PBE_D2.vasp
- Water_BAS_Pairs_SI/QM/STRUCTURES_PBE+D2/HMFI__16__3_h2o__PBE_D2.vasp
- Water_BAS_Pairs_SI/QM/STRUCTURES_PBE+D2/HMFI__16__4_h2o__PBE_D2.vasp
- Water_BAS_Pairs_SI/QM/STRUCTURES_PBE+D2/HMFI__16__bare__PBE_D2.vasp
- Water_BAS_Pairs_SI/QM/STRUCTURES_PBE+D2/HMFI__3__1_h2o__conformer_1__PBE_D2.vasp
- Water_BAS_Pairs_SI/QM/STRUCTURES_PBE+D2/HMFI__3__1_h2o__conformer_2__PBE_D2.vasp
- Water_BAS_Pairs_SI/QM/STRUCTURES_PBE+D2/HMFI__3__2_h2o__PBE_D2.vasp
- Water_BAS_Pairs_SI/QM/STRUCTURES_PBE+D2/HMFI__3__bare__PBE_D2.vasp
- Water_BAS_Pairs_SI/QM/STRUCTURES_PBE+D2/HMFI__4__1_h2o__conformer_1__PBE_D2.vasp
- Water_BAS_Pairs_SI/QM/STRUCTURES_PBE+D2/HMFI__4__1_h2o__conformer_2__PBE_D2.vasp
- Water_BAS_Pairs_SI/QM/STRUCTURES_PBE+D2/HMFI__4__2_h2o__PBE_D2.vasp
- Water_BAS_Pairs_SI/QM/STRUCTURES_PBE+D2/HMFI__4__bare__PBE_D2.vasp
- Water_BAS_Pairs_SI/QM/STRUCTURES_PBE+D2/HMFI__5__1_h2o__conformer_1__PBE_D2.vasp
- Water_BAS_Pairs_SI/QM/STRUCTURES_PBE+D2/HMFI__5__1_h2o__conformer_2__PBE_D2.vasp
- Water_BAS_Pairs_SI/QM/STRUCTURES_PBE+D2/HMFI__5__2_h2o__PBE_D2.vasp
- Water_BAS_Pairs_SI/QM/STRUCTURES_PBE+D2/HMFI__5__bare__PBE_D2.vasp
- Water_BAS_Pairs_SI/QM/STRUCTURES_PBE+D2/HMFI__Isolated_BAS__T10_O23_T10__1_h2o__PBE_D2.vasp
- Water_BAS_Pairs_SI/QM/STRUCTURES_PBE+D2/HMFI__Isolated_BAS__T10_O23_T10__2_h2o__PBE_D2.vasp
- Water_BAS_Pairs_SI/QM/STRUCTURES_PBE+D2/HMFI__Isolated_BAS__T10_O23_T10__bare__PBE_D2.vasp
- Water_BAS_Pairs_SI/QM/STRUCTURES_PBE+D2/HMFI__Isolated_BAS__T10_O3_T1__1_h2o__PBE_D2.vasp
- Water_BAS_Pairs_SI/QM/STRUCTURES_PBE+D2/HMFI__Isolated_BAS__T10_O3_T1__2_h2o__PBE_D2.vasp
- Water_BAS_Pairs_SI/QM/STRUCTURES_PBE+D2/HMFI__Isolated_BAS__T10_O3_T1__bare__PBE_D2.vasp
- Water_BAS_Pairs_SI/QM/STRUCTURES_PBE+D2/HMFI__Isolated_BAS__T11_O16_T7__1_h2o__PBE_D2.vasp
- Water_BAS_Pairs_SI/QM/STRUCTURES_PBE+D2/HMFI__Isolated_BAS__T11_O16_T7__2_h2o__PBE_D2.vasp
- Water_BAS_Pairs_SI/QM/STRUCTURES_PBE+D2/HMFI__Isolated_BAS__T11_O16_T7__bare__PBE_D2.vasp
- Water_BAS_Pairs_SI/QM/STRUCTURES_PBE+D2/HMFI__Isolated_BAS__T1_O1_T5__1_h2o__PBE_D2.vasp
- Water_BAS_Pairs_SI/QM/STRUCTURES_PBE+D2/HMFI__Isolated_BAS__T1_O1_T5__2_h2o__PBE_D2.vasp
- Water_BAS_Pairs_SI/QM/STRUCTURES_PBE+D2/HMFI__Isolated_BAS__T1_O1_T5__bare__PBE_D2.vasp
- Water_BAS_Pairs_SI/QM/STRUCTURES_PBE+D2/HMFI__Isolated_BAS__T3_O8_T12__1_h2o__PBE_D2.vasp
- Water_BAS_Pairs_SI/QM/STRUCTURES_PBE+D2/HMFI__Isolated_BAS__T3_O8_T12__2_h2o__PBE_D2.vasp
- Water_BAS_Pairs_SI/QM/STRUCTURES_PBE+D2/HMFI__Isolated_BAS__T3_O8_T12__bare__PBE_D2.vasp
- Water_BAS_Pairs_SI/QM/STRUCTURES_PBE+D2/HMFI__Isolated_BAS__T4_O11_T7__1_h2o__PBE_D2.vasp
- Water_BAS_Pairs_SI/QM/STRUCTURES_PBE+D2/HMFI__Isolated_BAS__T4_O11_T7__2_h2o__PBE_D2.vasp
- Water_BAS_Pairs_SI/QM/STRUCTURES_PBE+D2/HMFI__Isolated_BAS__T4_O11_T7__bare__PBE_D2.vasp
- Water_BAS_Pairs_SI/QM/STRUCTURES_PBE+D2/HMFI__Isolated_BAS__T6_O13_T5__1_h2o__PBE_D2.vasp
- Water_BAS_Pairs_SI/QM/STRUCTURES_PBE+D2/HMFI__Isolated_BAS__T6_O13_T5__2_h2o__PBE_D2.vasp
- Water_BAS_Pairs_SI/QM/STRUCTURES_PBE+D2/HMFI__Isolated_BAS__T6_O13_T5__bare__PBE_D2.vasp
- Water_BAS_Pairs_SI/QM/STRUCTURES_PBE+D2/HMFI__Isolated_BAS__T9_O15_T6__1_h2o__PBE_D2.vasp
- Water_BAS_Pairs_SI/QM/STRUCTURES_PBE+D2/HMFI__Isolated_BAS__T9_O15_T6__2_h2o__PBE_D2.vasp
- Water_BAS_Pairs_SI/QM/STRUCTURES_PBE+D2/HMFI__Isolated_BAS__T9_O15_T6__bare__PBE_D2.vasp
