# Supplementary material for: Water Adsorption at Pairs of Proximate Brønsted Acid Sites in Zeolites
Source: J Phys Chem Lett. 2026 Jan 14;17(4):1201–6. doi: 10.1021/acs.jpclett.5c03794 (PMC12862806; doi:10.1021/acs.jpclett.5c03794)
Supplement: Supplementary file 2 [file jz5c03794_si_002.zip › Water_BAS_Pairs_SI/NNP/MD_init_strs/silicatene/silicatene_0w_0.cif]

data_image0
_chemical_formula_structural       O288Si141Al2SiH2
_chemical_formula_sum              "O288 Si142 Al2 H2"
_cell_length_a       15.80312257
_cell_length_b       27.3439945
_cell_length_c       46.6
_cell_angle_alpha    90.0
_cell_angle_beta     90.0
_cell_angle_gamma    90.0

_space_group_name_H-M_alt    "P 1"
_space_group_IT_number       1

loop_
  _space_group_symop_operation_xyz
  'x, y, z'

loop_
  _atom_site_type_symbol
  _atom_site_label
  _atom_site_symmetry_multiplicity
  _atom_site_fract_x
  _atom_site_fract_y
  _atom_site_fract_z
  _atom_site_occupancy
  O   O1        1.0  0.9240127907910021  0.18210243231822157  0.08581042164421224  1.0000
  O   O2        1.0  0.9103356807743539  0.18589408744175143  0.36775127963697163  1.0000
  O   O3        1.0  0.84081737116764  0.9318589079562916  0.08645711038224373  1.0000
  O   O4        1.0  0.8358910531051004  0.9308042382042944  0.371917924466251  1.0000
  O   O5        1.0  0.00755983862864444  0.9325345122458724  0.08650113568852934  1.0000
  O   O6        1.0  0.002738698061903306  0.9310155624780769  0.37193721783544736  1.0000
  O   O7        1.0  0.7576211273116724  0.015186094715356941  0.08646723309949315  1.0000
  O   O8        1.0  0.7481920442930342  0.012921830055215034  0.37174645348153035  1.0000
  O   O9        1.0  0.8413783742961796  0.09845747020773195  0.0876943202236117  1.0000
  O   O10       1.0  0.8299766230219461  0.09692935587068065  0.3685302013124328  1.0000
  O   O11       1.0  0.007529044332892097  0.09897453687652724  0.08787534868416991  1.0000
  O   O12       1.0  0.01179263695700365  0.09802995387846986  0.368908579895173  1.0000
  O   O13       1.0  0.9155073190552102  0.17752962103407524  0.18293067467188104  1.0000
  O   O14       1.0  0.9187835723301265  0.1813848257615833  0.46486308761318557  1.0000
  O   O15       1.0  0.8409999131834264  0.9316760149514909  0.17815424795098178  1.0000
  O   O16       1.0  0.8358854255452065  0.9314045620424701  0.4638278990205242  1.0000
  O   O17       1.0  0.007560027021504782  0.9320947900153382  0.17818217517469057  1.0000
  O   O18       1.0  0.0027098832089396748  0.9316572778504978  0.46386079610562814  1.0000
  O   O19       1.0  0.09212577253332188  0.014939431928143537  0.17874525398999738  1.0000
  O   O20       1.0  0.08637037824641512  0.014894617550274412  0.46310463479382413  1.0000
  O   O21       1.0  0.8409926339777422  0.09488355941308162  0.17875033258502154  1.0000
  O   O22       1.0  0.8372842753865173  0.09737145687104698  0.4632630508087095  1.0000
  O   O23       1.0  0.009034560126020897  0.09781825455281555  0.1785005968645422  1.0000
  O   O24       1.0  0.003987235308813953  0.09840428946654342  0.46322357660677593  1.0000
  O   O25       1.0  0.09104575476882001  0.9602806603255073  0.13240389512045908  1.0000
  O   O26       1.0  0.0866174729220337  0.9574757587323641  0.41781898343588103  1.0000
  O   O27       1.0  0.09298083504799076  0.07030018967450215  0.13280321485911228  1.0000
  O   O28       1.0  0.0872857873810288  0.07003144754036109  0.41695183412798786  1.0000
  O   O29       1.0  0.9245002678145563  0.9041278158042282  0.1322762587162502  1.0000
  O   O30       1.0  0.9194324188791038  0.9035220599238478  0.4179706029875125  1.0000
  O   O31       1.0  0.9234442356025618  0.12891246109628074  0.13328030138300717  1.0000
  O   O32       1.0  0.9201089626045408  0.12992112878663759  0.417966278798215  1.0000
  O   O33       1.0  0.924775585294996  0.5150400548341468  0.08671189839743153  1.0000
  O   O34       1.0  0.9199878252463255  0.5149224366228556  0.37249541755214166  1.0000
  O   O35       1.0  0.8421703590031199  0.2660130379933596  0.08744605941843367  1.0000
  O   O36       1.0  0.8361557011748723  0.26867416318249654  0.37189006187648177  1.0000
  O   O37       1.0  0.008902369606413298  0.2651564062964398  0.08748703678108234  1.0000
  O   O38       1.0  0.004181251666190082  0.2655054934831035  0.37215702089593  1.0000
  O   O39       1.0  0.7574494172886646  0.3487619054750791  0.0877096788789869  1.0000
  O   O40       1.0  0.749284714784442  0.34972268224179553  0.37191947089539684  1.0000
  O   O41       1.0  0.8410757862889413  0.43195300123930386  0.08689646384175621  1.0000
  O   O42       1.0  0.8358297742104774  0.4319320691838731  0.37250384721598523  1.0000
  O   O43       1.0  0.007898497867651937  0.43173879074052135  0.08686009696592482  1.0000
  O   O44       1.0  0.002386892682119367  0.43128330058890235  0.3724817660381472  1.0000
  O   O45       1.0  0.9247210604468038  0.5156546485341017  0.17840943689675282  1.0000
  O   O46       1.0  0.9202045432400869  0.5146344746694266  0.4644254347202771  1.0000
  O   O47       1.0  0.8349046083220786  0.26643202177623027  0.18217347385518104  1.0000
  O   O48       1.0  0.8366023797425478  0.26521721813986054  0.46292261563421827  1.0000
  O   O49       1.0  0.01672718612325309  0.2654611342320149  0.18178769540799183  1.0000
  O   O50       1.0  0.002731277748452216  0.2643348551898674  0.46278032078551284  1.0000
  O   O51       1.0  0.09573306405654267  0.350275966529243  0.17894304258993696  1.0000
  O   O52       1.0  0.08606260000851025  0.34756210826073325  0.46414082650929245  1.0000
  O   O53       1.0  0.8410773133494206  0.4325492489161101  0.1788094727299196  1.0000
  O   O54       1.0  0.8356393756310935  0.43179356774568234  0.46419270290370956  1.0000
  O   O55       1.0  0.007939572492552826  0.43237621232820556  0.178781913078952  1.0000
  O   O56       1.0  0.002394043136725402  0.43084068410332604  0.464166390412997  1.0000
  O   O57       1.0  0.09234466217544773  0.2933916089514185  0.1337535744711756  1.0000
  O   O58       1.0  0.08808902155632481  0.2930894525553257  0.41785773899912365  1.0000
  O   O59       1.0  0.09184414630690653  0.4059306958097865  0.13289649945542456  1.0000
  O   O60       1.0  0.0858605656746046  0.4031058317056383  0.41826266348557956  1.0000
  O   O61       1.0  0.9250840791574572  0.23351147613456796  0.13272902345583168  1.0000
  O   O62       1.0  0.9184693198329608  0.2345194855647873  0.41737015371916036  1.0000
  O   O63       1.0  0.9245990534380085  0.4598428057311537  0.13275181345597928  1.0000
  O   O64       1.0  0.9194757678734179  0.45936795037859346  0.4183881534338012  1.0000
  O   O65       1.0  0.9250524637721675  0.8488516072439738  0.08626068336885379  1.0000
  O   O66       1.0  0.9195641083989852  0.8477188269051574  0.37230828881507416  1.0000
  O   O67       1.0  0.8412652707033506  0.5984037538160242  0.08637500763108254  1.0000
  O   O68       1.0  0.8359213568304455  0.5978943763201982  0.37269660116044045  1.0000
  O   O69       1.0  0.00776910280099817  0.598566686671573  0.08637351034180923  1.0000
  O   O70       1.0  0.0025657389608680042  0.5983484323953892  0.37268366195041197  1.0000
  O   O71       1.0  0.7585696186960893  0.6820281565209504  0.08626776902649556  1.0000
  O   O72       1.0  0.7529408067624281  0.6812201154733264  0.3726691068484983  1.0000
  O   O73       1.0  0.841095150554692  0.765673675205014  0.08623607172836201  1.0000
  O   O74       1.0  0.8360581961912853  0.764499979028499  0.3725374765121268  1.0000
  O   O75       1.0  0.0077038543893868505  0.7652875193250068  0.08623838577195254  1.0000
  O   O76       1.0  0.002624945277284083  0.7643796254369442  0.37253576200989125  1.0000
  O   O77       1.0  0.9248745822504186  0.8485749633569196  0.17818182277712788  1.0000
  O   O78       1.0  0.9196151815692161  0.8483325781239056  0.46400997723656884  1.0000
  O   O79       1.0  0.841264750853761  0.5988903953147575  0.1781817926390801  1.0000
  O   O80       1.0  0.8359163227652315  0.597710114780248  0.4644643686774844  1.0000
  O   O81       1.0  0.007825316720240075  0.5989914606133347  0.1781813261053625  1.0000
  O   O82       1.0  0.002526129876877959  0.5982754515927324  0.4644601866919381  1.0000
  O   O83       1.0  0.09139452185682224  0.6821170942101623  0.1780503369375926  1.0000
  O   O84       1.0  0.08624042234874078  0.6814873733255761  0.4644371650582519  1.0000
  O   O85       1.0  0.8411253507984966  0.7654972700038065  0.17800751300921386  1.0000
  O   O86       1.0  0.8360736764570434  0.7649755630400882  0.4643458173700773  1.0000
  O   O87       1.0  0.007763258611553248  0.7652322354820784  0.1780134305955543  1.0000
  O   O88       1.0  0.0025885798919711473  0.764804473708177  0.4643390821305197  1.0000
  O   O89       1.0  0.09117201438324628  0.6265166188081731  0.13219579329237705  1.0000
  O   O90       1.0  0.08609785250378926  0.6257828369860131  0.4185906778170065  1.0000
  O   O91       1.0  0.09118429651024937  0.7376858659995282  0.13210785542423534  1.0000
  O   O92       1.0  0.08607636925278354  0.7369430527100022  0.41851490133167674  1.0000
  O   O93       1.0  0.9245930734688009  0.5711704041699217  0.1323559963976039  1.0000
  O   O94       1.0  0.9194773576734981  0.5701893149025239  0.4185519658492158  1.0000
  O   O95       1.0  0.924578165127652  0.7932878649338033  0.13214187560651858  1.0000
  O   O96       1.0  0.9193872345891929  0.7922018310156519  0.4183623145999023  1.0000
  O   O97       1.0  0.2583795229967027  0.1823048911633456  0.08679047029730988  1.0000
  O   O98       1.0  0.25346785657899346  0.18132388176536543  0.3719014697472825  1.0000
  O   O99       1.0  0.1741656773010928  0.9323880912041133  0.08644687071709735  1.0000
  O   O100      1.0  0.16917941600875788  0.9290520077843292  0.37199075528966263  1.0000
  O   O101      1.0  0.3408443335645523  0.9324637711506767  0.08635786366254575  1.0000
  O   O102      1.0  0.3361259635612918  0.9312457283787514  0.3723098648193004  1.0000
  O   O103      1.0  0.09115446892648221  0.01582621383340259  0.08652156949534835  1.0000
  O   O104      1.0  0.09051071120164018  0.013126831246983548  0.3717708184878587  1.0000
  O   O105      1.0  0.1745023420998213  0.09917547733506797  0.08677212986057796  1.0000
  O   O106      1.0  0.17594694183469028  0.09565986313133502  0.37175022295945576  1.0000
  O   O107      1.0  0.3411628225811066  0.09885529580287973  0.08680677169273365  1.0000
  O   O108      1.0  0.3393274069313148  0.09878721563072884  0.371851765846411  1.0000
  O   O109      1.0  0.25856445991902227  0.18204257331276527  0.17879035818481068  1.0000
  O   O110      1.0  0.25327737834830555  0.1810826868082962  0.4638916631473472  1.0000
  O   O111      1.0  0.1742811682155212  0.9316201677073588  0.17819641847355736  1.0000
  O   O112      1.0  0.16934278299487762  0.9314473591095646  0.4640035922713116  1.0000
  O   O113      1.0  0.34094391510277955  0.9320911629643083  0.17815198315019298  1.0000
  O   O114      1.0  0.336056689821532  0.9315445606693527  0.46408790203003447  1.0000
  O   O115      1.0  0.4246089206242556  0.015218652695637892  0.1783316566325458  1.0000
  O   O116      1.0  0.4203375357891747  0.014622379318166784  0.4639902689338808  1.0000
  O   O117      1.0  0.17544252948497274  0.09868048818295062  0.1788495155422657  1.0000
  O   O118      1.0  0.17045029378181978  0.09758852675417533  0.46304104811904884  1.0000
  O   O119      1.0  0.3417431530453056  0.09863157268109975  0.17850108224487773  1.0000
  O   O120      1.0  0.33731152074646686  0.09799465434449854  0.46390620679659383  1.0000
  O   O121      1.0  0.42436708048167454  0.9598319774705866  0.13228662512954048  1.0000
  O   O122      1.0  0.4196089165806794  0.9587637808164694  0.4181834898189211  1.0000
  O   O123      1.0  0.4249039585317329  0.07092799488690314  0.13255458911848675  1.0000
  O   O124      1.0  0.4207758352524684  0.06991352278487865  0.41803243394352496  1.0000
  O   O125      1.0  0.25769640006491273  0.9044283147766204  0.13221933317966084  1.0000
  O   O126      1.0  0.25325091186870313  0.9032536992670493  0.41820243452612405  1.0000
  O   O127      1.0  0.25770320554406745  0.12633022076500577  0.1327333941186657  1.0000
  O   O128      1.0  0.2563913316153291  0.12648502456257565  0.41781732482368766  1.0000
  O   O129      1.0  0.2578298443451745  0.515304702298767  0.08648928937234664  1.0000
  O   O130      1.0  0.2526024736059411  0.5146553968020642  0.37260958420869567  1.0000
  O   O131      1.0  0.1753758268529697  0.2657343143576723  0.08765585205735078  1.0000
  O   O132      1.0  0.17060176592970713  0.26477150553179546  0.3718145662693924  1.0000
  O   O133      1.0  0.3422189893800973  0.2654638042778917  0.08679878047449277  1.0000
  O   O134      1.0  0.33690654431192196  0.2646577545328563  0.37217570877733286  1.0000
  O   O135      1.0  0.09164346264671477  0.34853637907554913  0.08760009250055774  1.0000
  O   O136      1.0  0.08704516625779772  0.3484524062195118  0.37191733474904615  1.0000
  O   O137      1.0  0.1745201588402024  0.43201126688730884  0.08670990147028955  1.0000
  O   O138      1.0  0.1691001922385719  0.43180005603185556  0.3724797006756642  1.0000
  O   O139      1.0  0.34123620053723097  0.4320290134385226  0.08662328551026903  1.0000
  O   O140      1.0  0.33575412346620004  0.43126152752644853  0.3725211791625455  1.0000
  O   O141      1.0  0.25984564842462016  0.5161495945933482  0.17825031440687444  1.0000
  O   O142      1.0  0.25231372662296203  0.5143342502301467  0.4644437193794468  1.0000
  O   O143      1.0  0.18087920515632763  0.2676493005034131  0.17896032014544502  1.0000
  O   O144      1.0  0.16970106598423387  0.2643097188957214  0.4638991030858053  1.0000
  O   O145      1.0  0.34424877213128324  0.2646502534172661  0.1788497414921679  1.0000
  O   O146      1.0  0.3363743846902826  0.2644229141078434  0.46386167304404335  1.0000
  O   O147      1.0  0.424938510685254  0.34913304295861103  0.17845823260001956  1.0000
  O   O148      1.0  0.4197488432654736  0.34768483204565637  0.4641490599943206  1.0000
  O   O149      1.0  0.17436811160293803  0.43436818650079106  0.1787242798208404  1.0000
  O   O150      1.0  0.16898510470448525  0.4310146989975817  0.46422096174685057  1.0000
  O   O151      1.0  0.34129907763024336  0.4323066941133527  0.17841104454728338  1.0000
  O   O152      1.0  0.3356566585950089  0.43088543096981713  0.464318745441358  1.0000
  O   O153      1.0  0.4256449284718079  0.2935731351434457  0.13267616364043555  1.0000
  O   O154      1.0  0.4200338437019767  0.29243788026584583  0.4181149430060935  1.0000
  O   O155      1.0  0.42469299455523457  0.404714552588623  0.13253531219457984  1.0000
  O   O156      1.0  0.4192008761855296  0.4035534704389781  0.4183891473992475  1.0000
  O   O157      1.0  0.26137111475869296  0.23688384387942504  0.13288115122870464  1.0000
  O   O158      1.0  0.25277434001536253  0.23705734505049994  0.4179415386810383  1.0000
  O   O159      1.0  0.25838760444027264  0.46023472592605413  0.13251112334152432  1.0000
  O   O160      1.0  0.2525557983252345  0.45895628611850453  0.41845646321059143  1.0000
  O   O161      1.0  0.25744423482864925  0.8490387030436168  0.08623917129820374  1.0000
  O   O162      1.0  0.2548509219084497  0.847343591208572  0.37246025342690825  1.0000
  O   O163      1.0  0.1744724562610325  0.5986747462602832  0.08628036127039337  1.0000
  O   O164      1.0  0.16916434244390807  0.5978805253229029  0.37270569936048287  1.0000
  O   O165      1.0  0.341132280367207  0.59865425840827  0.08621342987238767  1.0000
  O   O166      1.0  0.33584146969329554  0.5976112645269963  0.37275088230132475  1.0000
  O   O167      1.0  0.09116000381501657  0.6819704740176047  0.08626912010899493  1.0000
  O   O168      1.0  0.08648508404849392  0.6813547102740508  0.37265162124394474  1.0000
  O   O169      1.0  0.17429899590244718  0.7654971304138272  0.08618434522420453  1.0000
  O   O170      1.0  0.169294900135951  0.7647356505800463  0.37260767514192844  1.0000
  O   O171      1.0  0.3409347115593835  0.7657458842648303  0.08611298692118786  1.0000
  O   O172      1.0  0.335908463013742  0.76394574930009  0.3726426685927863  1.0000
  O   O173      1.0  0.25771939694706153  0.8487377250390158  0.17807427395831332  1.0000
  O   O174      1.0  0.25278802308816956  0.8482054905070117  0.46422678024979275  1.0000
  O   O175      1.0  0.17448673357077057  0.5988263882939745  0.17810764295279893  1.0000
  O   O176      1.0  0.16911474041595337  0.5978651573255384  0.46450965046169296  1.0000
  O   O177      1.0  0.3411142809292749  0.5994781635264466  0.17808215969935495  1.0000
  O   O178      1.0  0.33573898298974053  0.5976460389616626  0.46458847972367895  1.0000
  O   O179      1.0  0.42341333995048647  0.6825257983538369  0.1779788303259571  1.0000
  O   O180      1.0  0.41854699781542287  0.6812379733808037  0.4645851765950341  1.0000
  O   O181      1.0  0.1743596977115979  0.7654942488090177  0.17798801901861258  1.0000
  O   O182      1.0  0.16928858620194598  0.7648682149067102  0.464434283537159  1.0000
  O   O183      1.0  0.34103447943590826  0.7658108220369496  0.17794939134618637  1.0000
  O   O184      1.0  0.3359366655846045  0.7648010807209822  0.464510685380115  1.0000
  O   O185      1.0  0.42431787146954614  0.62683047422184  0.132070532286688  1.0000
  O   O186      1.0  0.4187926332060598  0.6254512461818496  0.41872010850827973  1.0000
  O   O187      1.0  0.4240169101435564  0.7379727551319049  0.131989441687392  1.0000
  O   O188      1.0  0.41909475575578264  0.7365836413508053  0.41865511904652575  1.0000
  O   O189      1.0  0.2579272912759208  0.5714739267699662  0.13220171621932417  1.0000
  O   O190      1.0  0.25231601626216343  0.5700477545097851  0.41862986347923287  1.0000
  O   O191      1.0  0.2574937743218145  0.7933351738843903  0.1320611581571827  1.0000
  O   O192      1.0  0.2527895767435612  0.7920305091096654  0.41851803011644645  1.0000
  O   O193      1.0  0.5918722526002651  0.18221649033719334  0.0867516640794948  1.0000
  O   O194      1.0  0.5864286638452443  0.18154488142262487  0.3718302114623968  1.0000
  O   O195      1.0  0.5073876183131234  0.9320136758777704  0.086321741887648  1.0000
  O   O196      1.0  0.5026198283710431  0.9308325882685188  0.3723090815663236  1.0000
  O   O197      1.0  0.6740691754016505  0.9319114757304998  0.08637548993708831  1.0000
  O   O198      1.0  0.6694840148415202  0.928733823146145  0.3719344638771195  1.0000
  O   O199      1.0  0.4248532899731856  0.015685432526755225  0.08652285962799543  1.0000
  O   O200      1.0  0.4200367788351943  0.014332050657235687  0.3722572713674615  1.0000
  O   O201      1.0  0.5079983868417103  0.0990964401476134  0.08677457134960209  1.0000
  O   O202      1.0  0.5026183803097669  0.09817810336295545  0.3717878109086743  1.0000
  O   O203      1.0  0.674561730849798  0.09865793856790925  0.08673382438460363  1.0000
  O   O204      1.0  0.6662266879138824  0.09679427803275786  0.37178205339375386  1.0000
  O   O205      1.0  0.5912353069484624  0.1819077172726789  0.17883852962040214  1.0000
  O   O206      1.0  0.5871829203217951  0.18131208534881516  0.46393531395574655  1.0000
  O   O207      1.0  0.507531789709606  0.9318383308748199  0.1781309229290687  1.0000
  O   O208      1.0  0.5026521732695381  0.93098217097964  0.46408214347415244  1.0000
  O   O209      1.0  0.6742632817805319  0.9302284686097142  0.17817201837933924  1.0000
  O   O210      1.0  0.6693315625069058  0.9311625653601879  0.4639970240905017  1.0000
  O   O211      1.0  0.7542501998543091  0.013829101094933774  0.1786823775061645  1.0000
  O   O212      1.0  0.7524200441929028  0.01464897638775788  0.463013834568548  1.0000
  O   O213      1.0  0.5083145715667748  0.09835919773637754  0.17851084347126217  1.0000
  O   O214      1.0  0.5040021359185604  0.09789404279447028  0.46393119860854914  1.0000
  O   O215      1.0  0.6748120217907191  0.09883040614835994  0.17871776805984568  1.0000
  O   O216      1.0  0.6708480474975499  0.09807799180340689  0.46291318643183954  1.0000
  O   O217      1.0  0.757192047719291  0.9594357536059551  0.1323411133099421  1.0000
  O   O218      1.0  0.7518289125201703  0.9572386487138718  0.4177730389607571  1.0000
  O   O219      1.0  0.7562985995852346  0.06956704615130088  0.13270589134508365  1.0000
  O   O220      1.0  0.7540773220251352  0.06995500876353368  0.41687316933432994  1.0000
  O   O221      1.0  0.5903961093148661  0.9038926185599779  0.13216932826532624  1.0000
  O   O222      1.0  0.5856477824966593  0.9028729971963511  0.41818672162231263  1.0000
  O   O223      1.0  0.5919728555027083  0.12631719393376004  0.13269747134931578  1.0000
  O   O224      1.0  0.5844236941245512  0.12680672799732473  0.4178021421814419  1.0000
  O   O225      1.0  0.591241343912241  0.5156376884007695  0.08652232293631235  1.0000
  O   O226      1.0  0.5843350565732806  0.5153454211439216  0.37264026364405706  1.0000
  O   O227      1.0  0.5088896847977766  0.26565289243182866  0.08676945764145627  1.0000
  O   O228      1.0  0.5034863063053093  0.2650969345301638  0.3721474944337418  1.0000
  O   O229      1.0  0.6757319418458169  0.2653838507982089  0.08778186172280467  1.0000
  O   O230      1.0  0.6699856670330068  0.264650932776796  0.3719466405048848  1.0000
  O   O231      1.0  0.42518650766071847  0.3488698609528328  0.08672149484216546  1.0000
  O   O232      1.0  0.41950981749582644  0.3481560238956902  0.3723475921701884  1.0000
  O   O233      1.0  0.5078341047162969  0.43240781189456273  0.08664349656410933  1.0000
  O   O234      1.0  0.502323210271443  0.4315714030076808  0.3725381382620357  1.0000
  O   O235      1.0  0.6745145935393043  0.432277960549452  0.08672775943223734  1.0000
  O   O236      1.0  0.6690496155690808  0.4332403745960991  0.3724940436741311  1.0000
  O   O237      1.0  0.5889274515350728  0.5164991461385695  0.17825288621328644  1.0000
  O   O238      1.0  0.5855868887787674  0.5148412047517008  0.464502072668993  1.0000
  O   O239      1.0  0.5075338413462667  0.2653075015143994  0.178918580845933  1.0000
  O   O240      1.0  0.503240161360966  0.26438860753973065  0.4638932513282527  1.0000
  O   O241      1.0  0.6711431557758023  0.2666225689002223  0.17893843985834107  1.0000
  O   O242      1.0  0.6698328991510845  0.2649361021273585  0.46386577945094  1.0000
  O   O243      1.0  0.7532206836897531  0.35046836350895355  0.17896949521998515  1.0000
  O   O244      1.0  0.7527277844344842  0.3484398118393971  0.4642044060886917  1.0000
  O   O245      1.0  0.5077871627431433  0.43255916350991486  0.17841624301920664  1.0000
  O   O246      1.0  0.5021911155338062  0.43137891454303  0.4643581387807314  1.0000
  O   O247      1.0  0.6746571559478537  0.4346917145701933  0.1787949334796578  1.0000
  O   O248      1.0  0.6688864233998592  0.4315843200630015  0.4642798847244382  1.0000
  O   O249      1.0  0.7589706474946737  0.2934269538366369  0.13384179442545496  1.0000
  O   O250      1.0  0.7515093737302736  0.29412614233970263  0.417914185927255  1.0000
  O   O251      1.0  0.7569819144157001  0.40616654590615137  0.13295371411280657  1.0000
  O   O252      1.0  0.752075332668657  0.40409187936586893  0.4183029118363192  1.0000
  O   O253      1.0  0.5893104183415159  0.2367107132298709  0.13289814205879244  1.0000
  O   O254      1.0  0.587138858301206  0.23713860840636758  0.41796141186111596  1.0000
  O   O255      1.0  0.5908001593026558  0.4605265734121082  0.13254012064778511  1.0000
  O   O256      1.0  0.5851358055268244  0.4595422435503373  0.41850497654628904  1.0000
  O   O257      1.0  0.5909005360158484  0.8485799288328066  0.08619257747733425  1.0000
  O   O258      1.0  0.583796761470806  0.8469082487297518  0.3724697541429148  1.0000
  O   O259      1.0  0.5078672146700434  0.5990261809501659  0.08621998899609816  1.0000
  O   O260      1.0  0.5025879042468296  0.5985202259557514  0.3727619189691177  1.0000
  O   O261      1.0  0.6745370734371483  0.5989853907469205  0.08628718452941246  1.0000
  O   O262      1.0  0.6693043988678707  0.5980853911110855  0.3727355236213378  1.0000
  O   O263      1.0  0.42381458718619386  0.682182203219185  0.08613402613473983  1.0000
  O   O264      1.0  0.4181914546993849  0.6809062170728363  0.372736263515033  1.0000
  O   O265      1.0  0.507699142144953  0.7652816972511073  0.08609601174182158  1.0000
  O   O266      1.0  0.5027607391040303  0.7633737855120903  0.3726508011060042  1.0000
  O   O267      1.0  0.6744584328350653  0.7651990392615183  0.08615436676681136  1.0000
  O   O268      1.0  0.6693777875973436  0.7643354965022225  0.37260763809422565  1.0000
  O   O269      1.0  0.5896025366377408  0.8480922811646634  0.17804885224262956  1.0000
  O   O270      1.0  0.5860948598527618  0.8477703212405823  0.4642056061366766  1.0000
  O   O271      1.0  0.5079702673389774  0.6000506632371048  0.17808070957858876  1.0000
  O   O272      1.0  0.5025117136974863  0.5981679823806989  0.4646119671551189  1.0000
  O   O273      1.0  0.6745924272704503  0.5990442845197472  0.17811684129034924  1.0000
  O   O274      1.0  0.6692756482762622  0.5981863079635202  0.4645520349618766  1.0000
  O   O275      1.0  0.7581374015868376  0.6821737620626509  0.17804190978268913  1.0000
  O   O276      1.0  0.7533684411255647  0.6813569811897011  0.46444970511168154  1.0000
  O   O277      1.0  0.5077887037391615  0.7649284835815121  0.17794558792452342  1.0000
  O   O278      1.0  0.502662970575292  0.7643848021979497  0.4645030491948951  1.0000
  O   O279      1.0  0.6745059172781486  0.765321680531114  0.17797255349931754  1.0000
  O   O280      1.0  0.669336191050069  0.7644041188188597  0.4644350872139838  1.0000
  O   O281      1.0  0.7580662429023645  0.6265626926674  0.1321979058898259  1.0000
  O   O282      1.0  0.7527172531326389  0.62564812805743  0.41861300011434804  1.0000
  O   O283      1.0  0.7579033348984878  0.7377500195754686  0.1320962579994277  1.0000
  O   O284      1.0  0.7528612512169047  0.7368207006675689  0.41852263041979226  1.0000
  O   O285      1.0  0.5910032660013709  0.5718206215763135  0.13221440829603442  1.0000
  O   O286      1.0  0.5858789106636462  0.5706194638322695  0.41867298551926196  1.0000
  O   O287      1.0  0.5911041887069554  0.7928031997808027  0.13203098025254406  1.0000
  O   O288      1.0  0.5858177629454665  0.7915946710752052  0.41851154735918306  1.0000
  Si  Si1       1.0  0.09099550079097131  0.9601984585121395  0.09781233621509132  1.0000
  Si  Si2       1.0  0.08698203704873657  0.9580173646686124  0.3832759011738161  1.0000
  Si  Si3       1.0  0.09177150096545159  0.07115721905476045  0.09820739423692441  1.0000
  Si  Si4       1.0  0.08980885416934536  0.06951017824297243  0.38212539498507675  1.0000
  Si  Si5       1.0  0.9245069043870618  0.9043401777545226  0.0977062481162909  1.0000
  Si  Si6       1.0  0.9194202595141197  0.9035093929489647  0.3834077391732254  1.0000
  Si  Si7       1.0  0.09124307921461607  0.9595395590951022  0.16695362208034722  1.0000
  Si  Si8       1.0  0.0861941987450973  0.9591274736892934  0.4522985842680437  1.0000
  Si  Si9       1.0  0.09361347506823472  0.07024657210837089  0.16723392924584327  1.0000
  Si  Si10      1.0  0.08649449230100416  0.07042803520465267  0.4514451107086225  1.0000
  Si  Si11      1.0  0.9245191922328387  0.9040595762212676  0.16682573139050938  1.0000
  Si  Si12      1.0  0.9194431521281032  0.9039011813991972  0.45252074261352415  1.0000
  Si  Si13      1.0  0.9237202232863867  0.12211964214109287  0.1670367174142089  1.0000
  Si  Si14      1.0  0.9201119989813492  0.12616459579333933  0.45186449288509184  1.0000
  Si  Si15      1.0  0.09153969724158957  0.29300525484278916  0.09926038619901648  1.0000
  Si  Si16      1.0  0.08869879824013913  0.2931423756243935  0.383426562504202  1.0000
  Si  Si17      1.0  0.09141126618337762  0.4042955859127972  0.09841656750013984  1.0000
  Si  Si18      1.0  0.08608265785961967  0.40385115627426477  0.383713611770151  1.0000
  Si  Si19      1.0  0.9251036874386778  0.2373072262288718  0.09883198404228308  1.0000
  Si  Si20      1.0  0.9187609849057324  0.24131828823044077  0.3836138207588963  1.0000
  Si  Si21      1.0  0.9246175714967354  0.45947317384225783  0.09820187365621157  1.0000
  Si  Si22      1.0  0.9194583705324918  0.45943179068983303  0.3838385952270098  1.0000
  Si  Si23      1.0  0.09484098533149683  0.2938990171042188  0.16857993772506835  1.0000
  Si  Si24      1.0  0.08688983252698051  0.29223465102739743  0.4524538327749034  1.0000
  Si  Si25      1.0  0.09219088790117455  0.4053855866126846  0.16743983207066432  1.0000
  Si  Si26      1.0  0.08583879536821218  0.403188508284572  0.45285376776786695  1.0000
  Si  Si27      1.0  0.9245934153757314  0.45985962686081666  0.16731453490825857  1.0000
  Si  Si28      1.0  0.9194778291807555  0.4591639480791492  0.45295810752439336  1.0000
  Si  Si29      1.0  0.09111403674619449  0.6263683687003415  0.097626662371643  1.0000
  Si  Si30      1.0  0.08608467622218903  0.6258667826476736  0.38402189113072915  1.0000
  Si  Si31      1.0  0.09112377065328216  0.7375717887904013  0.09753634680836656  1.0000
  Si  Si32      1.0  0.08608560292925908  0.7369478648347527  0.38394503248226286  1.0000
  Si  Si33      1.0  0.9246006950037348  0.5706976374818804  0.09780086084371008  1.0000
  Si  Si34      1.0  0.9194811053826334  0.5704087819879514  0.38398345417556123  1.0000
  Si  Si35      1.0  0.9245975139811689  0.7932384302152758  0.09756547914980945  1.0000
  Si  Si36      1.0  0.9194054474388669  0.7923314674553242  0.3838015608262998  1.0000
  Si  Si37      1.0  0.09118558382651443  0.626517954388201  0.16676557730904318  1.0000
  Si  Si38      1.0  0.08603811863172131  0.6258922913324935  0.453162181077125  1.0000
  Si  Si39      1.0  0.0911789984876586  0.7376043713696174  0.1666767085858662  1.0000
  Si  Si40      1.0  0.08601899074661801  0.73709076870388  0.4530837517641191  1.0000
  Si  Si41      1.0  0.9245979740658464  0.5710439561369146  0.16691693128013474  1.0000
  Si  Si42      1.0  0.9195115820931684  0.5702472720569729  0.4531280906808027  1.0000
  Si  Si43      1.0  0.924582301003407  0.793077432673467  0.16671074036800776  1.0000
  Si  Si44      1.0  0.9194147319800527  0.7926754223748463  0.4529174870969323  1.0000
  Si  Si45      1.0  0.42435678206357147  0.9600357276581153  0.09771875384030501  1.0000
  Si  Si46      1.0  0.4195761108882747  0.9588368379663494  0.383636723850862  1.0000
  Si  Si47      1.0  0.4246967004581692  0.07119721582305809  0.09800125477340826  1.0000
  Si  Si48      1.0  0.4206460153624544  0.06996146417586957  0.3834756820083794  1.0000
  Si  Si49      1.0  0.2576118282351584  0.9045715808457473  0.09765035979520256  1.0000
  Si  Si50      1.0  0.25338621916933846  0.9029659037090368  0.38364233799396125  1.0000
  Si  Si51      1.0  0.2580504702989243  0.12684813911510118  0.09815364140261967  1.0000
  Si  Si52      1.0  0.25563648996634253  0.1256247308103849  0.3832960566270792  1.0000
  Si  Si53      1.0  0.424346724284214  0.9597649662718921  0.16684273597679264  1.0000
  Si  Si54      1.0  0.4196356084865043  0.9590280407090909  0.4527211826552544  1.0000
  Si  Si55      1.0  0.4248506484063041  0.07083147202923246  0.16709085696734166  1.0000
  Si  Si56      1.0  0.42059368088456545  0.07017759777962258  0.45257540130914126  1.0000
  Si  Si57      1.0  0.2578458131562926  0.9042422897455871  0.16677499537549456  1.0000
  Si  Si58      1.0  0.25274365223227635  0.9037619148623901  0.4527498376926278  1.0000
  Si  Si59      1.0  0.2586271908567934  0.12671015539676325  0.16728114515481413  1.0000
  Si  Si60      1.0  0.2540053127097305  0.1255398940177791  0.45229448182698606  1.0000
  Si  Si61      1.0  0.42545318351391026  0.2933182428286671  0.09813389618396359  1.0000
  Si  Si62      1.0  0.41994449094826247  0.2925371370908609  0.3835789071615245  1.0000
  Si  Si63      1.0  0.4247139575044312  0.4044573768885299  0.0979968868119281  1.0000
  Si  Si64      1.0  0.41917805037866496  0.4036113751630354  0.3838330999201013  1.0000
  Si  Si65      1.0  0.25898552893091376  0.23783886729741663  0.09840338464757381  1.0000
  Si  Si66      1.0  0.25370056812719344  0.23666569782467256  0.3833945252219282  1.0000
  Si  Si67      1.0  0.2578680319353664  0.4597486102636223  0.09796335502210794  1.0000
  Si  Si68      1.0  0.2526941919651379  0.4591451242232564  0.3839013121278997  1.0000
  Si  Si69      1.0  0.425543366108998  0.2935067699994753  0.16723259332345336  1.0000
  Si  Si70      1.0  0.4198202103639884  0.2921730096205851  0.4526685657849284  1.0000
  Si  Si71      1.0  0.4246665149171452  0.40463331385617296  0.16708304761048928  1.0000
  Si  Si72      1.0  0.4191877631316896  0.40333508958123476  0.45295741886661983  1.0000
  Si  Si73      1.0  0.2606227707159596  0.23774711435835064  0.16740347800258473  1.0000
  Si  Si74      1.0  0.25315044944886556  0.2365341147702552  0.45252065029508615  1.0000
  Si  Si75      1.0  0.2585061017631263  0.4605253114827711  0.16707123545655087  1.0000
  Si  Si76      1.0  0.2524574005641237  0.4588070973204037  0.45302474224182177  1.0000
  Si  Si77      1.0  0.42430052983926864  0.6265958581278293  0.09749922221892417  1.0000
  Si  Si78      1.0  0.41878343752869457  0.6255448668979382  0.38414944172985555  1.0000
  Si  Si79      1.0  0.42409978458720243  0.7377721903796679  0.09741675914851103  1.0000
  Si  Si80      1.0  0.4190293943592447  0.7363527952586304  0.3840854147609896  1.0000
  Si  Si81      1.0  0.25782790214608475  0.5709368595949259  0.0976417698824473  1.0000
  Si  Si82      1.0  0.25237836562943494  0.570108230081637  0.38405843051274924  1.0000
  Si  Si83      1.0  0.2575354418258528  0.7933911145122535  0.09748585341805155  1.0000
  Si  Si84      1.0  0.2530376294541154  0.79203647033951  0.3839540667184779  1.0000
  Si  Si85      1.0  0.42424197913418277  0.6270703050128225  0.16664099459195045  1.0000
  Si  Si86      1.0  0.4188838115249099  0.625651435870409  0.453293258166362  1.0000
  Si  Si87      1.0  0.42399570034061895  0.7378858095624051  0.1665597740323891  1.0000
  Si  Si88      1.0  0.41907582022727496  0.7368291756986073  0.45322576998823977  1.0000
  Si  Si89      1.0  0.25817113191517926  0.5714621942735414  0.16676523321520853  1.0000
  Si  Si90      1.0  0.252363911784459  0.5699863209862234  0.45320543643854677  1.0000
  Si  Si91      1.0  0.25755177013700314  0.7932820205399118  0.16663198097490547  1.0000
  Si  Si92      1.0  0.2526862569659654  0.7925700987094961  0.45307856030038446  1.0000
  Si  Si93      1.0  0.7574044745921367  0.9595356536287982  0.09774854713946161  1.0000
  Si  Si94      1.0  0.7516005444817202  0.9577589642454729  0.3832307957757619  1.0000
  Si  Si95      1.0  0.7572783897121959  0.07053940996778146  0.09808247749876929  1.0000
  Si  Si96      1.0  0.7512693509000854  0.06927443129470834  0.3820739059227668  1.0000
  Si  Si97      1.0  0.5906118359850605  0.9041041822647047  0.0975995462578846  1.0000
  Si  Si98      1.0  0.5853676766573296  0.9025532454807451  0.38362597336967746  1.0000
  Si  Si99      1.0  0.5914336895562085  0.1267478525639227  0.09810487619534448  1.0000
  Si  Si100     1.0  0.5853902683503388  0.12581435816344874  0.38329247921313403  1.0000
  Si  Si101     1.0  0.7567875423954304  0.958490847644095  0.1668887276172182  1.0000
  Si  Si102     1.0  0.7524201785068811  0.9588515796675784  0.4522572294097455  1.0000
  Si  Si103     1.0  0.755266127314888  0.06899107672782322  0.16710556108725472  1.0000
  Si  Si104     1.0  0.7541542831759844  0.07017467196993021  0.45139532637735263  1.0000
  Si  Si105     1.0  0.590127308666785  0.9035425276565087  0.16672439970994032  1.0000
  Si  Si106     1.0  0.5860624070621361  0.9033293670169875  0.4527374417720268  1.0000
  Si  Si107     1.0  0.5911396269130419  0.12658515159141023  0.1672344828003549  1.0000
  Si  Si108     1.0  0.5869254675405631  0.1257815093124511  0.4522946060383686  1.0000
  Si  Si109     1.0  0.7590595824410601  0.29323239499656545  0.09932045979997225  1.0000
  Si  Si110     1.0  0.7504071104885368  0.2945711758730771  0.3835160735432397  1.0000
  Si  Si111     1.0  0.7575647997423897  0.40455531968874864  0.0984690956946621  1.0000
  Si  Si112     1.0  0.7516687755278729  0.4050451235670279  0.3837530405734252  1.0000
  Si  Si113     1.0  0.5917653972411392  0.23773404020389072  0.09840607949340438  1.0000
  Si  Si114     1.0  0.5863195491429114  0.23687585312884374  0.38342649156156844  1.0000
  Si  Si115     1.0  0.5912217071526095  0.4600803122179615  0.09798954875049361  1.0000
  Si  Si116     1.0  0.5848877787507549  0.4598892011621253  0.3839502269048412  1.0000
  Si  Si117     1.0  0.7562079700833865  0.2941138519240092  0.1686420183124442  1.0000
  Si  Si118     1.0  0.7525081918627334  0.2931452641244577  0.4525294042911621  1.0000
  Si  Si119     1.0  0.756740629179985  0.4056363028931483  0.16749635311230235  1.0000
  Si  Si120     1.0  0.7523011792336747  0.40406728902302164  0.4528964330067043  1.0000
  Si  Si121     1.0  0.5902768453216779  0.23765255444726563  0.1674089049952591  1.0000
  Si  Si122     1.0  0.5867108162600173  0.23677225329295648  0.45255525295485105  1.0000
  Si  Si123     1.0  0.5905249187126611  0.46085299835550997  0.1671005692510595  1.0000
  Si  Si124     1.0  0.5853574890748243  0.4593325943655581  0.4530741148324191  1.0000
  Si  Si125     1.0  0.758147526123341  0.6264296263712072  0.09762866002572668  1.0000
  Si  Si126     1.0  0.7527308182753012  0.6257335157507175  0.3840441172839694  1.0000
  Si  Si127     1.0  0.757979958615198  0.737634470365677  0.0975245475598082  1.0000
  Si  Si128     1.0  0.752850205751495  0.7368184124571309  0.3839527824310684  1.0000
  Si  Si129     1.0  0.5911547646697023  0.5712860845460008  0.09765485380242175  1.0000
  Si  Si130     1.0  0.585684494982953  0.5707522880379662  0.38410287041838437  1.0000
  Si  Si131     1.0  0.5910739343622964  0.7929447879778195  0.09745608287202828  1.0000
  Si  Si132     1.0  0.5855700542524491  0.7915735964419218  0.38394823412776974  1.0000
  Si  Si133     1.0  0.7580529927959456  0.6265689253679342  0.1667674135217755  1.0000
  Si  Si134     1.0  0.7527963087485291  0.625755310369582  0.4531845665353565  1.0000
  Si  Si135     1.0  0.7579251042462558  0.7376604513960551  0.16666530393392223  1.0000
  Si  Si136     1.0  0.7529448434169186  0.7369581025432193  0.45309223635197604  1.0000
  Si  Si137     1.0  0.5907562550124255  0.5718338850458505  0.16677728937643874  1.0000
  Si  Si138     1.0  0.5858559602572386  0.570479192961353  0.45324797500561503  1.0000
  Si  Si139     1.0  0.590907151048502  0.7926746370636668  0.16660103214686203  1.0000
  Si  Si140     1.0  0.5859630230216931  0.7921206428563289  0.45307134286291445  1.0000
  Si  Si141     1.0  0.9241340167406131  0.1275931913652721  0.09821611519540971  1.0000
  Al  Al1       1.0  0.9205367413363668  0.12167591368632308  0.38199652913771565  1.0000
  Al  Al2       1.0  0.9255170648545771  0.24175942497231673  0.1686989647152823  1.0000
  Si  Si142     1.0  0.9191781165830921  0.23588109050657638  0.4524343569649535  1.0000
  H   H1        1.0  0.8796844690673109  0.17734500232110265  0.1998971215648794  1.0000
  H   H2        1.0  0.874372632972178  0.18604652255988638  0.35081900459356424  1.0000
