# Supplementary material for: Water Adsorption at Pairs of Proximate Brønsted Acid Sites in Zeolites
Source: J Phys Chem Lett. 2026 Jan 14;17(4):1201–6. doi: 10.1021/acs.jpclett.5c03794 (PMC12862806; doi:10.1021/acs.jpclett.5c03794)
Supplement: Supplementary file 2 [file jz5c03794_si_002.zip › Water_BAS_Pairs_SI/NNP/MD_init_strs/silicatene/silicatene_0w_1.cif]

data_image0
_chemical_formula_structural       O288Si141Al2SiH2
_chemical_formula_sum              "O288 Si142 Al2 H2"
_cell_length_a       15.80312257
_cell_length_b       27.3439945
_cell_length_c       46.6
_cell_angle_alpha    90.0
_cell_angle_beta     90.0
_cell_angle_gamma    90.0

_space_group_name_H-M_alt    "P 1"
_space_group_IT_number       1

loop_
  _space_group_symop_operation_xyz
  'x, y, z'

loop_
  _atom_site_type_symbol
  _atom_site_label
  _atom_site_symmetry_multiplicity
  _atom_site_fract_x
  _atom_site_fract_y
  _atom_site_fract_z
  _atom_site_occupancy
  O   O1        1.0  0.9240221241929389  0.18209407969281244  0.08580698380930846  1.0000
  O   O2        1.0  0.9103350089344332  0.1859101254553451  0.3570351984545927  1.0000
  O   O3        1.0  0.8408411615512233  0.9318537645158068  0.08644403460328809  1.0000
  O   O4        1.0  0.8359172017831521  0.9308495795654967  0.36117722708941075  1.0000
  O   O5        1.0  0.007585251696966715  0.9325172584628385  0.0864861840257592  1.0000
  O   O6        1.0  0.0027808613759721223  0.9309386236952971  0.3612153773245862  1.0000
  O   O7        1.0  0.7576395589981647  0.01517923837648163  0.08645785903978434  1.0000
  O   O8        1.0  0.7481547555556922  0.012952294063195006  0.36100960943019544  1.0000
  O   O9        1.0  0.8413939935746105  0.0984494788220096  0.08768984015300935  1.0000
  O   O10       1.0  0.8299632092041846  0.09695781863194643  0.3577793630995297  1.0000
  O   O11       1.0  0.007542404049733065  0.09896572048650418  0.08786909408050657  1.0000
  O   O12       1.0  0.011784065503894386  0.09801387600851501  0.35820100691507945  1.0000
  O   O13       1.0  0.9155363359362958  0.17751318487543685  0.18292806454682045  1.0000
  O   O14       1.0  0.9188270897108628  0.1813982650001869  0.4541369385068801  1.0000
  O   O15       1.0  0.8410289384170578  0.9316697096622298  0.17814014674978335  1.0000
  O   O16       1.0  0.8358983872803718  0.9314296636320886  0.45309987053986567  1.0000
  O   O17       1.0  0.00758815617578072  0.9320713294806486  0.17816825867618977  1.0000
  O   O18       1.0  0.002731252540972831  0.9315954447717694  0.4531396268128047  1.0000
  O   O19       1.0  0.09214610010604546  0.01491835626997042  0.17873416034321649  1.0000
  O   O20       1.0  0.08632288053704928  0.014856084522778923  0.45239146660410445  1.0000
  O   O21       1.0  0.8410096809240497  0.09486880455283805  0.17874426637708343  1.0000
  O   O22       1.0  0.8372828868494877  0.09739674973853606  0.4525312242890235  1.0000
  O   O23       1.0  0.009050620741811554  0.09779582301086563  0.17849521492719217  1.0000
  O   O24       1.0  0.00399397336908243  0.0984004144069773  0.4524864371242748  1.0000
  O   O25       1.0  0.09106708157015792  0.9602625442554463  0.13239040703280816  1.0000
  O   O26       1.0  0.0866327836622933  0.9574404124873046  0.40710345004786785  1.0000
  O   O27       1.0  0.09299204167309777  0.07028422352571821  0.13279521179805825  1.0000
  O   O28       1.0  0.08729640734793997  0.06997912106131557  0.4062340598758136  1.0000
  O   O29       1.0  0.9245214398460481  0.904114344413898  0.13226100390898196  1.0000
  O   O30       1.0  0.9193880750934199  0.9035388497065583  0.4072461283477079  1.0000
  O   O31       1.0  0.923465962318946  0.12890224876359416  0.1332760300900119  1.0000
  O   O32       1.0  0.9200751303314216  0.12994950838216665  0.40723795566659654  1.0000
  O   O33       1.0  0.9247977823852809  0.5150343042258365  0.08669468546701381  1.0000
  O   O34       1.0  0.9199562973988166  0.5149427419346826  0.36177201095208167  1.0000
  O   O35       1.0  0.8421561741074904  0.2659989619287267  0.0874456738460767  1.0000
  O   O36       1.0  0.8361251820750777  0.26866011499395304  0.36115548986446017  1.0000
  O   O37       1.0  0.008884616443590058  0.26515368495868286  0.08748140250460236  1.0000
  O   O38       1.0  0.004157636763209734  0.26553466158248135  0.36145135302137255  1.0000
  O   O39       1.0  0.7574746294717988  0.34875716721205047  0.08770321288816331  1.0000
  O   O40       1.0  0.7493183913400521  0.34973938039879326  0.3611951349536621  1.0000
  O   O41       1.0  0.8411049805313318  0.43194511377631956  0.08688394416699201  1.0000
  O   O42       1.0  0.8358778311132357  0.4319353902856266  0.3617871476885515  1.0000
  O   O43       1.0  0.007929152142855144  0.4317366614854276  0.08684564972013821  1.0000
  O   O44       1.0  0.0024237784138230536  0.4313261913776461  0.36176376301073176  1.0000
  O   O45       1.0  0.924743817792988  0.5156553002159269  0.17839272930956207  1.0000
  O   O46       1.0  0.9202305248934294  0.514655477661142  0.4536980657857828  1.0000
  O   O47       1.0  0.8348774314287267  0.26640665838295086  0.18217167102142146  1.0000
  O   O48       1.0  0.8365567522828551  0.2652020551193477  0.4522176462462661  1.0000
  O   O49       1.0  0.016700769683249607  0.26546774979607357  0.18178128215041192  1.0000
  O   O50       1.0  0.002680936203440033  0.26439096267542384  0.4520655424892966  1.0000
  O   O51       1.0  0.09573468230339141  0.35027209068020027  0.17893173469883963  1.0000
  O   O52       1.0  0.0861137733694382  0.3475924363441853  0.45342922694205645  1.0000
  O   O53       1.0  0.8411096012765943  0.43254869640151666  0.17879744674750736  1.0000
  O   O54       1.0  0.8356545973259294  0.4318093803966544  0.4534745016232725  1.0000
  O   O55       1.0  0.007972153698888472  0.4323817357052068  0.17876722142468204  1.0000
  O   O56       1.0  0.002398495261399779  0.4308540032410293  0.45344702168797674  1.0000
  O   O57       1.0  0.09233214459577334  0.2933863927839942  0.13374449003750502  1.0000
  O   O58       1.0  0.0880900496779279  0.2931300512859569  0.40714674816794066  1.0000
  O   O59       1.0  0.09186945121716408  0.40592347122738753  0.13288270788688028  1.0000
  O   O60       1.0  0.08589441032534258  0.40313401113319036  0.4075431711846672  1.0000
  O   O61       1.0  0.9250770032776716  0.23350006661550393  0.13272625192726514  1.0000
  O   O62       1.0  0.9184274373330743  0.23456546950138896  0.40665719411596524  1.0000
  O   O63       1.0  0.9246263286403469  0.45984029458409503  0.13273694950873285  1.0000
  O   O64       1.0  0.9194934831997349  0.45939227670328975  0.4076699023699831  1.0000
  O   O65       1.0  0.9250606332329642  0.84884064972291  0.08624312180194958  1.0000
  O   O66       1.0  0.9194388958305573  0.8477094073891857  0.3615935060151205  1.0000
  O   O67       1.0  0.8412870754131334  0.5983984783278236  0.0863570693233752  1.0000
  O   O68       1.0  0.8359534242071701  0.597946589043483  0.3619673946328694  1.0000
  O   O69       1.0  0.007792071946634949  0.5985606376074482  0.08635373633040092  1.0000
  O   O70       1.0  0.0026135830877598324  0.5983433036870563  0.3619620644440961  1.0000
  O   O71       1.0  0.7585717613165015  0.6820165045566005  0.08625066192666066  1.0000
  O   O72       1.0  0.7528205879163687  0.681217703861975  0.3619516633852436  1.0000
  O   O73       1.0  0.8411148264190785  0.7656575257810422  0.08621673558606706  1.0000
  O   O74       1.0  0.8360708936940515  0.7644549324744274  0.3618199376768442  1.0000
  O   O75       1.0  0.007724721731294248  0.7652801130313124  0.08621762846706048  1.0000
  O   O76       1.0  0.0026338154714383513  0.7644105700310445  0.36181742870222217  1.0000
  O   O77       1.0  0.9248797037010407  0.8485601529803594  0.17816454227662792  1.0000
  O   O78       1.0  0.919518857716475  0.8483216842765143  0.453284729050192  1.0000
  O   O79       1.0  0.8412887725254701  0.5988894096569037  0.17816392073071569  1.0000
  O   O80       1.0  0.8359087598953989  0.5977148045294816  0.45373754030753  1.0000
  O   O81       1.0  0.007848740259106679  0.5989899067030382  0.178162167106786  1.0000
  O   O82       1.0  0.002517962994731743  0.5983123797337941  0.4537364827230659  1.0000
  O   O83       1.0  0.09142124224221067  0.6821128983710154  0.17802917013632558  1.0000
  O   O84       1.0  0.08628011515548423  0.681513545591816  0.4537253876138316  1.0000
  O   O85       1.0  0.841149555171812  0.765479096294666  0.17798877442497357  1.0000
  O   O86       1.0  0.8360729039660476  0.7649275867592666  0.4536293933159245  1.0000
  O   O87       1.0  0.007787847198526722  0.7652254623705461  0.17799297700793518  1.0000
  O   O88       1.0  0.0025685138932515913  0.7648117334185869  0.45363169285847643  1.0000
  O   O89       1.0  0.09119614210646092  0.6265102595051171  0.13217575326516304  1.0000
  O   O90       1.0  0.08611202850793646  0.6258090235646023  0.40787652934558477  1.0000
  O   O91       1.0  0.09120865418463571  0.7376813825863417  0.13208667032336052  1.0000
  O   O92       1.0  0.08604957995088487  0.7369687139427324  0.40780186730475093  1.0000
  O   O93       1.0  0.9246165659426768  0.5711672913328012  0.1323374839626929  1.0000
  O   O94       1.0  0.9194802257432849  0.5702218215291583  0.40782470676807403  1.0000
  O   O95       1.0  0.9245953362114644  0.7932746718819743  0.13212245689550117  1.0000
  O   O96       1.0  0.9193754345343529  0.7921904769539425  0.40764824778902187  1.0000
  O   O97       1.0  0.25837706407101296  0.18229407002334835  0.08678154857197694  1.0000
  O   O98       1.0  0.25328722308322604  0.18129784438221147  0.3611814217445078  1.0000
  O   O99       1.0  0.17419150045832793  0.9323809616134111  0.08643196968518135  1.0000
  O   O100      1.0  0.16921529321121886  0.9290521010643892  0.3612789239632574  1.0000
  O   O101      1.0  0.34087106824839014  0.932463131751736  0.08634215694613923  1.0000
  O   O102      1.0  0.33613671010971113  0.9312526280792074  0.36157950329439414  1.0000
  O   O103      1.0  0.09116216407299682  0.015814328128379542  0.08651147398659496  1.0000
  O   O104      1.0  0.09040981984608379  0.013085023080356036  0.3610492914694094  1.0000
  O   O105      1.0  0.17451426247691665  0.0991608826562045  0.08676439755912728  1.0000
  O   O106      1.0  0.17592970625866478  0.09558326598226288  0.36102671703564393  1.0000
  O   O107      1.0  0.3411751885900737  0.09884953925213595  0.08679788574387351  1.0000
  O   O108      1.0  0.33929581292236694  0.0988152059484489  0.36112267776966367  1.0000
  O   O109      1.0  0.2585593383805262  0.18203332519739626  0.1787812358314363  1.0000
  O   O110      1.0  0.2531751869552839  0.18105860305986743  0.45318000436324785  1.0000
  O   O111      1.0  0.17431026437811736  0.9316034262713576  0.17818115753807087  1.0000
  O   O112      1.0  0.16936148796962197  0.931425693753953  0.45329132061534433  1.0000
  O   O113      1.0  0.34097251648598326  0.9320851105679051  0.17813617763026535  1.0000
  O   O114      1.0  0.33607210151084166  0.9315793775031623  0.4533769476818991  1.0000
  O   O115      1.0  0.4246289754972913  0.01521422365940904  0.17831986517972842  1.0000
  O   O116      1.0  0.42036115514579525  0.014647440219439468  0.4532569656566538  1.0000
  O   O117      1.0  0.17545886842261899  0.09866265822289452  0.17884096503226654  1.0000
  O   O118      1.0  0.1704581386568512  0.09752751161018937  0.45232804124788634  1.0000
  O   O119      1.0  0.3417597132893222  0.09862778400241316  0.17849179493245784  1.0000
  O   O120      1.0  0.3373198791627687  0.09801384677010871  0.45317712274861727  1.0000
  O   O121      1.0  0.42439514329693945  0.9598298510102172  0.13227222280352224  1.0000
  O   O122      1.0  0.41958531112370423  0.9587828630589554  0.40745494399525717  1.0000
  O   O123      1.0  0.42491978264303343  0.07092431455364807  0.13254490112906528  1.0000
  O   O124      1.0  0.42074350584383746  0.06992610340218697  0.4072956647964773  1.0000
  O   O125      1.0  0.2577300867057544  0.9044206274411457  0.13220280266903878  1.0000
  O   O126      1.0  0.2533211168514994  0.903267766299573  0.4074906246915935  1.0000
  O   O127      1.0  0.2577118114640205  0.1263205158991908  0.13272487780527337  1.0000
  O   O128      1.0  0.25632205160714144  0.12646783013707025  0.4070957942880055  1.0000
  O   O129      1.0  0.2578516159194635  0.5152928534397841  0.08647332091048776  1.0000
  O   O130      1.0  0.252619408387447  0.5146984215487853  0.3618877226288686  1.0000
  O   O131      1.0  0.17535888240885972  0.26571908023203195  0.08764623144789666  1.0000
  O   O132      1.0  0.17055234119014462  0.26478576252616987  0.36110485641475987  1.0000
  O   O133      1.0  0.34220463936251866  0.26545488057061534  0.08678957100633657  1.0000
  O   O134      1.0  0.3368426586121769  0.2645937030436392  0.3614503921320584  1.0000
  O   O135      1.0  0.09165048978592012  0.348527145787395  0.08758802677319696  1.0000
  O   O136      1.0  0.08703903392580145  0.34848098215740336  0.36120173622973245  1.0000
  O   O137      1.0  0.17455080866703696  0.4319959959500781  0.08669554301940327  1.0000
  O   O138      1.0  0.16913098384071226  0.4318249250406984  0.36175934960166983  1.0000
  O   O139      1.0  0.34126726898857174  0.4320195245199072  0.08660927002005307  1.0000
  O   O140      1.0  0.3357856274102151  0.4313104827297283  0.36178957691296  1.0000
  O   O141      1.0  0.259857790800175  0.5161410474228043  0.178233937491206  1.0000
  O   O142      1.0  0.25237296443132473  0.5143621276755834  0.45372761978102916  1.0000
  O   O143      1.0  0.18085152713674793  0.2676334389138238  0.178951519356973  1.0000
  O   O144      1.0  0.16965289356933325  0.2643022498221629  0.4531880485405582  1.0000
  O   O145      1.0  0.34422120639047044  0.26465030925625366  0.17883940801042222  1.0000
  O   O146      1.0  0.3363348214130202  0.26438143169902734  0.4531415927832678  1.0000
  O   O147      1.0  0.42494727447839353  0.3491212407196481  0.17844646132371075  1.0000
  O   O148      1.0  0.41965907606478803  0.3476555401849235  0.4534114731813984  1.0000
  O   O149      1.0  0.17440147252447358  0.43435323267630915  0.17871003049209352  1.0000
  O   O150      1.0  0.16900650502656941  0.4310507577493122  0.4534997527341712  1.0000
  O   O151      1.0  0.34132998147074184  0.4323027433143679  0.17839677694166617  1.0000
  O   O152      1.0  0.3356822135276535  0.4308953324421316  0.45358211489649825  1.0000
  O   O153      1.0  0.42563705339614993  0.2935580926012078  0.13266624384797393  1.0000
  O   O154      1.0  0.4199317173600968  0.29241085278062695  0.4073836597223713  1.0000
  O   O155      1.0  0.42471628189318733  0.4046992188794211  0.13252219783467822  1.0000
  O   O156      1.0  0.41916813189211477  0.40351801462201503  0.40764837092368317  1.0000
  O   O157      1.0  0.2613515382363489  0.23687496422149795  0.13287183605298625  1.0000
  O   O158      1.0  0.2527055659946386  0.23702072821531772  0.40722661280115063  1.0000
  O   O159      1.0  0.25841505155088906  0.460224546103491  0.13249613437753485  1.0000
  O   O160      1.0  0.2525765544293432  0.45899563759915274  0.40773150124451707  1.0000
  O   O161      1.0  0.2574775700193062  0.8490339314383977  0.08622136708234605  1.0000
  O   O162      1.0  0.2548758154239017  0.8473433510399122  0.3617544985544835  1.0000
  O   O163      1.0  0.174495887656749  0.5986651212538671  0.08626139800231324  1.0000
  O   O164      1.0  0.16920149859637354  0.5979292127622478  0.3619927312515749  1.0000
  O   O165      1.0  0.3411549662159655  0.598642250070465  0.08619628966481827  1.0000
  O   O166      1.0  0.3358580063634133  0.5976535041970235  0.3620348938586974  1.0000
  O   O167      1.0  0.09118650123338205  0.6819640998540155  0.08624876219288394  1.0000
  O   O168      1.0  0.08644634706717072  0.6813788861303793  0.3619385511018344  1.0000
  O   O169      1.0  0.17432249715333803  0.7654939438006099  0.0861640188194541  1.0000
  O   O170      1.0  0.16930405236616922  0.7647399080596446  0.36189557051841126  1.0000
  O   O171      1.0  0.34095879162047077  0.7657375023681383  0.08609412805720008  1.0000
  O   O172      1.0  0.3359269710550482  0.7639596796231184  0.3619187529344295  1.0000
  O   O173      1.0  0.25776120536475916  0.8487273321780646  0.17805636381268194  1.0000
  O   O174      1.0  0.2528913610627273  0.8482049762540501  0.45351029441576923  1.0000
  O   O175      1.0  0.17450887040721472  0.5988216378226172  0.17808914266512815  1.0000
  O   O176      1.0  0.16912396910960073  0.5978776476427505  0.4537960216594713  1.0000
  O   O177      1.0  0.3411360108082641  0.5994648116041147  0.1780651362022553  1.0000
  O   O178      1.0  0.33575260823686076  0.5976940440028103  0.45386644243310326  1.0000
  O   O179      1.0  0.42343241627076517  0.6825128558981204  0.17796189302191545  1.0000
  O   O180      1.0  0.41863889618639616  0.6812643036736943  0.4538615226293254  1.0000
  O   O181      1.0  0.17438261036430824  0.765490035336316  0.1779675615778075  1.0000
  O   O182      1.0  0.1692728802725665  0.764910964656216  0.45371933297908656  1.0000
  O   O183      1.0  0.3410564440071465  0.7657970149639474  0.17793152723319178  1.0000
  O   O184      1.0  0.33594624261177886  0.7647807636517283  0.4537874742878801  1.0000
  O   O185      1.0  0.42433828949014396  0.6268188346929293  0.13205380676832001  1.0000
  O   O186      1.0  0.41883032861118036  0.6254900242675068  0.4079966622728762  1.0000
  O   O187      1.0  0.42403758638773736  0.7379614900075728  0.13197192777223904  1.0000
  O   O188      1.0  0.41916301873548145  0.7366228340115233  0.4079290087030613  1.0000
  O   O189      1.0  0.25794588565787635  0.5714646188115735  0.13218424307624216  1.0000
  O   O190      1.0  0.2523348916615596  0.5700722488326988  0.40791491993448903  1.0000
  O   O191      1.0  0.257521500996708  0.7933272094696501  0.13204196994051137  1.0000
  O   O192      1.0  0.25280857159282133  0.7920171650185498  0.40780086690061695  1.0000
  O   O193      1.0  0.5919052151081714  0.18221233266930395  0.08674526810760673  1.0000
  O   O194      1.0  0.5864175102974275  0.18157999926967341  0.36109208442412394  1.0000
  O   O195      1.0  0.507413736081145  0.9320117379335544  0.08630674872056829  1.0000
  O   O196      1.0  0.5026218482922719  0.9308539727885495  0.3615753237679225  1.0000
  O   O197      1.0  0.6740946790011526  0.9319017210306064  0.08636239361529836  1.0000
  O   O198      1.0  0.669484257312541  0.9287622781332704  0.36119481314778834  1.0000
  O   O199      1.0  0.4248808600558251  0.015685282331257155  0.08651046735856212  1.0000
  O   O200      1.0  0.42003294795400464  0.014354720536710922  0.36152252835544657  1.0000
  O   O201      1.0  0.5080135199299644  0.09909949816944466  0.08676705406825175  1.0000
  O   O202      1.0  0.502585216063386  0.09821183896141322  0.36104713021983303  1.0000
  O   O203      1.0  0.6745771992171874  0.09864870647881004  0.08672698165162986  1.0000
  O   O204      1.0  0.6662104946195885  0.09683201201258415  0.3610310558241136  1.0000
  O   O205      1.0  0.5912632903473825  0.18190264498472422  0.17883269881268649  1.0000
  O   O206      1.0  0.5872154341749488  0.18132225339299768  0.4531916291996043  1.0000
  O   O207      1.0  0.5075609101198112  0.9318373401641445  0.17811641388034155  1.0000
  O   O208      1.0  0.5026586096291886  0.930999981538333  0.4533463388155225  1.0000
  O   O209      1.0  0.674291883610999  0.93020836574106  0.17815869342208754  1.0000
  O   O210      1.0  0.6693365244577539  0.9312071374326556  0.4532616595792394  1.0000
  O   O211      1.0  0.7542575606063538  0.01381601470725979  0.17867332729230084  1.0000
  O   O212      1.0  0.7524528512823824  0.014674640191813075  0.4522618579866568  1.0000
  O   O213      1.0  0.5083309739281412  0.09835617341680913  0.17850194167698571  1.0000
  O   O214      1.0  0.5039935444404812  0.09792114010325913  0.4531858660845294  1.0000
  O   O215      1.0  0.6748293466979698  0.09882185138906141  0.17871163482200617  1.0000
  O   O216      1.0  0.6708383087184155  0.09807913022839197  0.45216493270836633  1.0000
  O   O217      1.0  0.7572130391332315  0.9594268133943169  0.1323292405103626  1.0000
  O   O218      1.0  0.7518528478927629  0.9572497067537851  0.4070318266186811  1.0000
  O   O219      1.0  0.7563122799633932  0.06955671195580482  0.13269925322193601  1.0000
  O   O220      1.0  0.7540970010620116  0.07000370882614335  0.4061245215713899  1.0000
  O   O221      1.0  0.5904159364890704  0.9038846966114383  0.1321548226807042  1.0000
  O   O222      1.0  0.5856596763894888  0.9029158283011377  0.407453735756614  1.0000
  O   O223      1.0  0.5919953907164177  0.1263129886997363  0.1326906849331676  1.0000
  O   O224      1.0  0.5844203706811872  0.12681791243991355  0.40705365064215165  1.0000
  O   O225      1.0  0.5912459034353303  0.5156229394335702  0.08650835262170455  1.0000
  O   O226      1.0  0.5842122089809151  0.5153191558979936  0.3618967263612738  1.0000
  O   O227      1.0  0.5088793146196151  0.26563192918342493  0.08676089772724853  1.0000
  O   O228      1.0  0.5034282645309887  0.26510680773918066  0.3614175836732275  1.0000
  O   O229      1.0  0.6757223810663809  0.26539409130305935  0.08778092901089614  1.0000
  O   O230      1.0  0.6699446546212248  0.2646988282203664  0.3612177354712444  1.0000
  O   O231      1.0  0.4251946034482243  0.34885310752880366  0.08670951125678815  1.0000
  O   O232      1.0  0.4193494216235292  0.3481273455740279  0.36160714627174584  1.0000
  O   O233      1.0  0.5078653872238061  0.43238435226706534  0.08663079462394199  1.0000
  O   O234      1.0  0.5023725241188234  0.43148307231669036  0.3618048869673104  1.0000
  O   O235      1.0  0.674545717924218  0.4322728598478091  0.08671703360787633  1.0000
  O   O236      1.0  0.66910741862852  0.43326732061859397  0.36176758316356894  1.0000
  O   O237      1.0  0.5889385468250572  0.5164873410777818  0.1782393922775323  1.0000
  O   O238      1.0  0.5854787860366502  0.5148166268401703  0.4537612042376242  1.0000
  O   O239      1.0  0.5075062125203339  0.2652836996323313  0.1789115548205364  1.0000
  O   O240      1.0  0.5031977266666838  0.26437633894902074  0.4531577291165898  1.0000
  O   O241      1.0  0.6711141281545528  0.2666391073006121  0.17893346128001256  1.0000
  O   O242      1.0  0.6698021340008361  0.26495938399776836  0.4531287193192576  1.0000
  O   O243      1.0  0.7532565075058218  0.3504675061509246  0.17896549852967414  1.0000
  O   O244      1.0  0.7527280944305186  0.3484449020058467  0.4534744232687893  1.0000
  O   O245      1.0  0.5078162906818309  0.4325405859104463  0.17840317508333894  1.0000
  O   O246      1.0  0.5022142194165159  0.4313070158917745  0.4536127512178004  1.0000
  O   O247      1.0  0.6746861644805582  0.43468786157669276  0.1787837272526209  1.0000
  O   O248      1.0  0.6689064519931596  0.431599653580016  0.4535562481539367  1.0000
  O   O249      1.0  0.7589713738468621  0.2934282615575756  0.13384075779255317  1.0000
  O   O250      1.0  0.7515542607327574  0.29412544319068323  0.40718486584889607  1.0000
  O   O251      1.0  0.7570139382020339  0.4061614691461714  0.13294442937441076  1.0000
  O   O252      1.0  0.7520929602910975  0.4041030546108692  0.4075818003462021  1.0000
  O   O253      1.0  0.5893041898055079  0.2367045735772183  0.1328926966280212  1.0000
  O   O254      1.0  0.5871158227257491  0.2371641541953643  0.4072255684482423  1.0000
  O   O255      1.0  0.5908219786923191  0.46051417925170035  0.132527625310466  1.0000
  O   O256      1.0  0.5851389029744019  0.4595218644383056  0.4077685029193173  1.0000
  O   O257      1.0  0.5909125102832881  0.8485733865454584  0.08617736796772928  1.0000
  O   O258      1.0  0.5837979978069949  0.8469344777137452  0.3617476817157616  1.0000
  O   O259      1.0  0.507890694505891  0.5990174422461145  0.08620428595684868  1.0000
  O   O260      1.0  0.5025944546733576  0.5985334158796454  0.3620276748802195  1.0000
  O   O261      1.0  0.6745593908915912  0.5989656183858442  0.08627110622293262  1.0000
  O   O262      1.0  0.669325807251658  0.5980242353383742  0.3619994644836069  1.0000
  O   O263      1.0  0.42383207711760823  0.6821716162909388  0.08611705232342268  1.0000
  O   O264      1.0  0.41824558892483016  0.6809337951049655  0.36201112537040575  1.0000
  O   O265      1.0  0.5077216027412395  0.7652703657950828  0.0860790053076933  1.0000
  O   O266      1.0  0.5027924095593325  0.7634053396419154  0.36191915383207185  1.0000
  O   O267      1.0  0.6744785317103605  0.7651946513804538  0.0861369869471161  1.0000
  O   O268      1.0  0.6694038704997106  0.7643807372585126  0.36188946952228845  1.0000
  O   O269      1.0  0.5896040831765087  0.8480822446248124  0.17803324994775524  1.0000
  O   O270      1.0  0.5861701014776283  0.8478037957119922  0.4534759278255905  1.0000
  O   O271      1.0  0.507992103542883  0.6000405391926519  0.17806490293881658  1.0000
  O   O272      1.0  0.5025170242521977  0.5981715800452072  0.45387815909244095  1.0000
  O   O273      1.0  0.6746153828864909  0.5990289085175943  0.17810099288891645  1.0000
  O   O274      1.0  0.6692644588249468  0.5981211800671424  0.45381839698072374  1.0000
  O   O275      1.0  0.7581392297449105  0.6821645584666604  0.1780238655402077  1.0000
  O   O276      1.0  0.7532834179355721  0.6813285702521442  0.45372355354514937  1.0000
  O   O277      1.0  0.5078121229434044  0.7649124737165314  0.17792888372294233  1.0000
  O   O278      1.0  0.5026818463656656  0.7644381153224873  0.4537863981643443  1.0000
  O   O279      1.0  0.6745298432164589  0.7653190093343045  0.17795514973607826  1.0000
  O   O280      1.0  0.6693433009400755  0.7644082347593764  0.45371820465936724  1.0000
  O   O281      1.0  0.7580816548778858  0.626551468217148  0.13218069546931963  1.0000
  O   O282      1.0  0.7526727866147904  0.6256218565945822  0.40788421632916333  1.0000
  O   O283      1.0  0.7579193201487032  0.7377407495097904  0.13207803620917283  1.0000
  O   O284      1.0  0.7528459737773266  0.7368143578021542  0.40780402250218795  1.0000
  O   O285      1.0  0.5910226257564147  0.5718070746600229  0.1321992969741153  1.0000
  O   O286      1.0  0.5858546573957211  0.570592121670969  0.4079315087886628  1.0000
  O   O287      1.0  0.591120961247168  0.7927947340732392  0.13201446623210827  1.0000
  O   O288      1.0  0.585832087332862  0.7916160936963946  0.40779081308378834  1.0000
  Si  Si1       1.0  0.09101588515840865  0.9601844197686014  0.09779886566103231  1.0000
  Si  Si2       1.0  0.0869784522744457  0.9579789322956248  0.37256006212583437  1.0000
  Si  Si3       1.0  0.09178225397192784  0.07114399374209551  0.09819944354945735  1.0000
  Si  Si4       1.0  0.08977577968145832  0.06946283582622931  0.3714087923301139  1.0000
  Si  Si5       1.0  0.9245264384270131  0.9043280916688455  0.09769094089643196  1.0000
  Si  Si6       1.0  0.919386873594828  0.9035059907391089  0.3726830699177987  1.0000
  Si  Si7       1.0  0.09126781540851209  0.959519740010481  0.1669401176361777  1.0000
  Si  Si8       1.0  0.08619769374986141  0.9590884666494922  0.44158326117665275  1.0000
  Si  Si9       1.0  0.09363007006395781  0.07022731601764451  0.16722592429498917  1.0000
  Si  Si10      1.0  0.08648827638419643  0.0703874462018923  0.44072608892901255  1.0000
  Si  Si11      1.0  0.9245394325197039  0.9040455730980472  0.1668104375183724  1.0000
  Si  Si12      1.0  0.9194216429930748  0.9038891824138862  0.44179606562481794  1.0000
  Si  Si13      1.0  0.9237403589683885  0.12210377719981808  0.16703198576185757  1.0000
  Si  Si14      1.0  0.9201258216241853  0.1261793673824336  0.44113590337655223  1.0000
  Si  Si15      1.0  0.09153036316999849  0.2929975727048298  0.0992512890922704  1.0000
  Si  Si16      1.0  0.0886736651763534  0.29317447036017646  0.37271616036438693  1.0000
  Si  Si17      1.0  0.09143530685659534  0.4042873204764107  0.09840276642714872  1.0000
  Si  Si18      1.0  0.08610748993128413  0.40388210858930146  0.37299374221731096  1.0000
  Si  Si19      1.0  0.9250959721686173  0.23729830132699511  0.09882928829454801  1.0000
  Si  Si20      1.0  0.9187416647545171  0.24133585146562628  0.37289949503764797  1.0000
  Si  Si21      1.0  0.9246456780288335  0.45946884345161837  0.09818701027198673  1.0000
  Si  Si22      1.0  0.9194802932114823  0.4594556595238762  0.37312181233164005  1.0000
  Si  Si23      1.0  0.09482322257481166  0.2938941890095601  0.16857087873126078  1.0000
  Si  Si24      1.0  0.0868745359633019  0.29226303543341603  0.441742334811853  1.0000
  Si  Si25      1.0  0.09221393763519564  0.405380375513949  0.1674260774712166  1.0000
  Si  Si26      1.0  0.08586081248669741  0.4032167779477109  0.44213471951084266  1.0000
  Si  Si27      1.0  0.924621537323438  0.45985974966606824  0.1672996812274474  1.0000
  Si  Si28      1.0  0.9194888464443046  0.4591820799786054  0.4422385224095761  1.0000
  Si  Si29      1.0  0.0911384695316961  0.6263617245647045  0.09760661578858966  1.0000
  Si  Si30      1.0  0.08609802510477503  0.6258906031922399  0.37330730606921436  1.0000
  Si  Si31      1.0  0.09114771549827791  0.7375663028987894  0.09751519332820992  1.0000
  Si  Si32      1.0  0.08607811508056361  0.7369704858055854  0.3732317760074778  1.0000
  Si  Si33      1.0  0.9246235377084397  0.5706927480173463  0.09778235030202514  1.0000
  Si  Si34      1.0  0.9194891888595002  0.5704331854614029  0.37325526788919966  1.0000
  Si  Si35      1.0  0.9246140377863643  0.7932261898845672  0.09754595810263945  1.0000
  Si  Si36      1.0  0.9193781389248133  0.7923219471886265  0.373087199797168  1.0000
  Si  Si37      1.0  0.0912102041060556  0.626513507637209  0.1667455669798398  1.0000
  Si  Si38      1.0  0.08605607209761351  0.6259177842267513  0.44244864249045424  1.0000
  Si  Si39      1.0  0.09120400748468081  0.7375995991347792  0.16665550193146939  1.0000
  Si  Si40      1.0  0.08601317022274847  0.7371179956226169  0.44237091373682463  1.0000
  Si  Si41      1.0  0.9246208666324172  0.57104302421093  0.16689846062637673  1.0000
  Si  Si42      1.0  0.9195202167979908  0.5702685514880537  0.4424010031548438  1.0000
  Si  Si43      1.0  0.9246000043148311  0.793064196340842  0.1666913275235938  1.0000
  Si  Si44      1.0  0.9193811989553694  0.7926600687104473  0.4422033170806359  1.0000
  Si  Si45      1.0  0.42438348721747343  0.9600343734028324  0.0977042200384787  1.0000
  Si  Si46      1.0  0.4195772748032094  0.9588578384410813  0.37290637505174495  1.0000
  Si  Si47      1.0  0.42471409011436384  0.07119554455592414  0.09799157364521965  1.0000
  Si  Si48      1.0  0.42062240229513626  0.06998793298360036  0.37273947277400427  1.0000
  Si  Si49      1.0  0.2576419280163123  0.9045664132355892  0.09763389348277811  1.0000
  Si  Si50      1.0  0.25342138648326296  0.9029676857869535  0.37292995669796325  1.0000
  Si  Si51      1.0  0.25805865652035204  0.12683770508650377  0.09814515694124033  1.0000
  Si  Si52      1.0  0.2555588646499032  0.1255989887660151  0.3725733049417945  1.0000
  Si  Si53      1.0  0.4243736859665783  0.9597620132730466  0.16682833506081488  1.0000
  Si  Si54      1.0  0.4196413790153725  0.9590522489225298  0.44199394757805105  1.0000
  Si  Si55      1.0  0.4248679432571552  0.0708282914761912  0.16708109968358828  1.0000
  Si  Si56      1.0  0.4205882549666365  0.07019754507391301  0.44183772686735134  1.0000
  Si  Si57      1.0  0.2578796177760149  0.9042323646487544  0.16675842100103136  1.0000
  Si  Si58      1.0  0.2527913363075232  0.9037651419188754  0.4420388395560432  1.0000
  Si  Si59      1.0  0.25863635322812717  0.12670026697904385  0.1672725750990091  1.0000
  Si  Si60      1.0  0.2539665005016962  0.12552023878097246  0.4415742649579161  1.0000
  Si  Si61      1.0  0.42544657962414334  0.29330264206974627  0.0981239165145649  1.0000
  Si  Si62      1.0  0.41984902644387767  0.2925110494784919  0.3728478872317702  1.0000
  Si  Si63      1.0  0.424737500287336  0.4044411374954516  0.09798378430715866  1.0000
  Si  Si64      1.0  0.4191502734760291  0.4035856123814871  0.373092458801691  1.0000
  Si  Si65      1.0  0.25897263892145456  0.23782816917781702  0.09839403724561949  1.0000
  Si  Si66      1.0  0.25361033987573894  0.23663691836094247  0.3726787333709468  1.0000
  Si  Si67      1.0  0.2578960136743695  0.4597371360109298  0.09794839587647616  1.0000
  Si  Si68      1.0  0.2527187254022714  0.45918550269189845  0.3731756861621508  1.0000
  Si  Si69      1.0  0.425529960193947  0.29349379340617593  0.1672226786849653  1.0000
  Si  Si70      1.0  0.41975535878449216  0.29214243642500687  0.4419369565587124  1.0000
  Si  Si71      1.0  0.42468995412859895  0.4046206381251029  0.16706984211751474  1.0000
  Si  Si72      1.0  0.4191670662340217  0.4033024014418931  0.44221599482396573  1.0000
  Si  Si73      1.0  0.26060243140225864  0.23773844942727496  0.16739410894581666  1.0000
  Si  Si74      1.0  0.25308574457499744  0.23650961367764295  0.4418068253585004  1.0000
  Si  Si75      1.0  0.2585327057039648  0.4605159656176307  0.16705623380906798  1.0000
  Si  Si76      1.0  0.25248656542815234  0.45883713955999283  0.44230065583160716  1.0000
  Si  Si77      1.0  0.4243211816091554  0.6265852628667644  0.0974825189928607  1.0000
  Si  Si78      1.0  0.4188178448964213  0.6255738518832548  0.3734268487925041  1.0000
  Si  Si79      1.0  0.4241206464402414  0.737761879546115  0.09739922585649784  1.0000
  Si  Si80      1.0  0.4190681289654041  0.7363820773203519  0.37335739968294157  1.0000
  Si  Si81      1.0  0.25784885331272284  0.5709260517803302  0.09762429441241499  1.0000
  Si  Si82      1.0  0.252403881284008  0.570147359528828  0.3733442263847147  1.0000
  Si  Si83      1.0  0.25756144095722683  0.7933851955210062  0.09746665378175408  1.0000
  Si  Si84      1.0  0.25305171187945696  0.7920341074420849  0.373238531465339  1.0000
  Si  Si85      1.0  0.4242628708231862  0.627057766431444  0.166624268635589  1.0000
  Si  Si86      1.0  0.41891134910534805  0.6256807347980791  0.44256907251354016  1.0000
  Si  Si87      1.0  0.42401775720719526  0.7378723399384775  0.16654235098734163  1.0000
  Si  Si88      1.0  0.4191303801218854  0.7368547628997727  0.4425013132151354  1.0000
  Si  Si89      1.0  0.2581896307666997  0.5714529323148252  0.16674773427484202  1.0000
  Si  Si90      1.0  0.25239010421236246  0.5700154021121486  0.4424899173165064  1.0000
  Si  Si91      1.0  0.257580542224188  0.79327299354146  0.16661281572230693  1.0000
  Si  Si92      1.0  0.25271181683125793  0.792569644309896  0.44235990163332145  1.0000
  Si  Si93      1.0  0.7574268921048035  0.9595275011107138  0.09773668257973123  1.0000
  Si  Si94      1.0  0.7516035816486704  0.9577877124120531  0.37248917843971885  1.0000
  Si  Si95      1.0  0.7572935151056203  0.07053064309547477  0.0980759136196717  1.0000
  Si  Si96      1.0  0.7512484056273329  0.06930970370228409  0.3713255065463756  1.0000
  Si  Si97      1.0  0.5906325590738242  0.9040973927124863  0.09758499621393017  1.0000
  Si  Si98      1.0  0.5853758750616964  0.9025819549897055  0.3728937418886525  1.0000
  Si  Si99      1.0  0.5914546734753717  0.12674384129242358  0.09809812470872205  1.0000
  Si  Si100     1.0  0.5853697906536586  0.12584510538640012  0.3725438829085946  1.0000
  Si  Si101     1.0  0.7568091566645943  0.9584793840547251  0.1668767695488152  1.0000
  Si  Si102     1.0  0.7524424873800591  0.9588725089914699  0.44151662613292453  1.0000
  Si  Si103     1.0  0.7552799661012575  0.06897981631770182  0.16709892491203737  1.0000
  Si  Si104     1.0  0.7541694343213867  0.07020087188050898  0.4406472403207859  1.0000
  Si  Si105     1.0  0.5901474022662604  0.9035327888782575  0.16670985912469694  1.0000
  Si  Si106     1.0  0.5860810476234135  0.9033602445021588  0.4420037903447067  1.0000
  Si  Si107     1.0  0.5911608203239594  0.12658028676353655  0.16722772032459066  1.0000
  Si  Si108     1.0  0.5869261502212089  0.12579361980889137  0.4415461996775784  1.0000
  Si  Si109     1.0  0.7590595824410601  0.29323239499656545  0.09932045979997225  1.0000
  Si  Si110     1.0  0.7504055877085564  0.2945850221676752  0.37278632152483904  1.0000
  Si  Si111     1.0  0.7575945690762885  0.40455136729486346  0.09845968459415876  1.0000
  Si  Si112     1.0  0.7517072942274701  0.40505968586241864  0.3730325387357484  1.0000
  Si  Si113     1.0  0.5917673885310315  0.2377290492953917  0.09840073339166755  1.0000
  Si  Si114     1.0  0.5862875321688333  0.23690809347797123  0.37269189627164023  1.0000
  Si  Si115     1.0  0.5912427551679246  0.4600665681015994  0.0979771029331727  1.0000
  Si  Si116     1.0  0.5848824331102527  0.4598639710204634  0.37321335573925996  1.0000
  Si  Si117     1.0  0.7562022460480285  0.2941104786001748  0.16864075187193858  1.0000
  Si  Si118     1.0  0.7525081918627334  0.2931452641244577  0.44179979055725654  1.0000
  Si  Si119     1.0  0.7567725579902198  0.40563295824738976  0.16748715120145605  1.0000
  Si  Si120     1.0  0.7523222917669132  0.40407843661011655  0.4421753654381079  1.0000
  Si  Si121     1.0  0.5902700169001237  0.2376477849117914  0.16740340152678898  1.0000
  Si  Si122     1.0  0.5866927776634432  0.23678606880113695  0.4418186881572301  1.0000
  Si  Si123     1.0  0.5905476764921831  0.4608409198429938  0.1670880402540905  1.0000
  Si  Si124     1.0  0.5853460382580032  0.4593055178344517  0.4423382726401938  1.0000
  Si  Si125     1.0  0.758163141447159  0.6264177862292948  0.09761152078801404  1.0000
  Si  Si126     1.0  0.7526974444503018  0.6257245547689014  0.3733151237585395  1.0000
  Si  Si127     1.0  0.757994780563931  0.7376238996560769  0.09750632249296397  1.0000
  Si  Si128     1.0  0.7528230646526427  0.7368157056033132  0.3732344934204604  1.0000
  Si  Si129     1.0  0.5911722602534883  0.571271990865006  0.09763971364965521  1.0000
  Si  Si130     1.0  0.5856602722941248  0.5707261291271842  0.3733611811250141  1.0000
  Si  Si131     1.0  0.5910918540735626  0.7929372971602309  0.097439606761383  1.0000
  Si  Si132     1.0  0.5855863866324064  0.7916046739379202  0.3732282244852149  1.0000
  Si  Si133     1.0  0.7580683013285685  0.6265596161057316  0.16675019960131776  1.0000
  Si  Si134     1.0  0.7527553875963428  0.6257258280925171  0.4424562303453901  1.0000
  Si  Si135     1.0  0.7579409002746418  0.7376507890837893  0.16664703518989932  1.0000
  Si  Si136     1.0  0.7529230585192763  0.7369347727842577  0.44237309476259395  1.0000
  Si  Si137     1.0  0.5907757208180154  0.5718210346103408  0.16676221201995775  1.0000
  Si  Si138     1.0  0.5858158111476789  0.5704523020852112  0.4425059596260806  1.0000
  Si  Si139     1.0  0.5909237708238447  0.7926653402129161  0.16658448990757924  1.0000
  Si  Si140     1.0  0.5860007138510972  0.7921498057291361  0.442350275987572  1.0000
  Si  Si141     1.0  0.9241495926220599  0.12758455221135048  0.098211692001283  1.0000
  Al  Al1       1.0  0.9205229661355858  0.12168402538881942  0.37126841974749436  1.0000
  Al  Al2       1.0  0.9255008760831709  0.24174694384329354  0.16869627257617645  1.0000
  Si  Si142     1.0  0.9191606738848689  0.23590229772794438  0.4417208210691217  1.0000
  H   H1        1.0  0.8797434995011697  0.1773211845017864  0.19990169281876502  1.0000
  H   H2        1.0  0.8742830936377954  0.18606927871964937  0.340124083755831  1.0000
