# Supplementary material for: Water Adsorption at Pairs of Proximate Brønsted Acid Sites in Zeolites
Source: J Phys Chem Lett. 2026 Jan 14;17(4):1201–6. doi: 10.1021/acs.jpclett.5c03794 (PMC12862806; doi:10.1021/acs.jpclett.5c03794)
Supplement: Supplementary file 2 [file jz5c03794_si_002.zip › Water_BAS_Pairs_SI/NNP/MD_init_strs/silicatene/silicatene_0w_2.cif]

data_image0
_chemical_formula_structural       O288Si141Al2SiH2
_chemical_formula_sum              "O288 Si142 Al2 H2"
_cell_length_a       15.80312257
_cell_length_b       27.3439945
_cell_length_c       46.6
_cell_angle_alpha    90.0
_cell_angle_beta     90.0
_cell_angle_gamma    90.0

_space_group_name_H-M_alt    "P 1"
_space_group_IT_number       1

loop_
  _space_group_symop_operation_xyz
  'x, y, z'

loop_
  _atom_site_type_symbol
  _atom_site_label
  _atom_site_symmetry_multiplicity
  _atom_site_fract_x
  _atom_site_fract_y
  _atom_site_fract_z
  _atom_site_occupancy
  O   O1        1.0  0.9240634195402105  0.18210151391963475  0.08581033044152696  1.0000
  O   O2        1.0  0.9103146728732021  0.18589042568368194  0.3463033917056135  1.0000
  O   O3        1.0  0.8408740263282095  0.9318597444501028  0.08645107818139151  1.0000
  O   O4        1.0  0.8358619230617552  0.9308099909426861  0.350470289446022  1.0000
  O   O5        1.0  0.007617595952905647  0.9325311704897101  0.08649426620135847  1.0000
  O   O6        1.0  0.002717047125768765  0.9309819930120264  0.350503294684026  1.0000
  O   O7        1.0  0.7576804530101673  0.01518721301797259  0.08646494511831554  1.0000
  O   O8        1.0  0.748142733592835  0.012924955256115348  0.3503015657668393  1.0000
  O   O9        1.0  0.841432856258093  0.09845895589515313  0.08769494363728031  1.0000
  O   O10       1.0  0.8298713916830499  0.09695572517053322  0.34707863336223177  1.0000
  O   O11       1.0  0.007582446734020363  0.09897068977059031  0.08787465216088478  1.0000
  O   O12       1.0  0.011684723903824065  0.09797429582794406  0.3474627466744665  1.0000
  O   O13       1.0  0.9155902064306076  0.17752097901689648  0.18293366635541505  1.0000
  O   O14       1.0  0.918768768400182  0.18138107687247076  0.44341556157377915  1.0000
  O   O15       1.0  0.8410556885085062  0.9316673207633541  0.1781482888003941  1.0000
  O   O16       1.0  0.8358541138297368  0.9314205867818894  0.4423886424418559  1.0000
  O   O17       1.0  0.007614927425483234  0.9320935877021179  0.1781753101811737  1.0000
  O   O18       1.0  0.002674976575189064  0.931624848233275  0.44242022444378426  1.0000
  O   O19       1.0  0.09220649820946993  0.014929032499349093  0.17874071994922305  1.0000
  O   O20       1.0  0.08631182949149441  0.014868485823372928  0.44166907472665773  1.0000
  O   O21       1.0  0.8410465325408599  0.09488178460601043  0.17874987228369016  1.0000
  O   O22       1.0  0.8372110453750391  0.09738650153759244  0.4418207661434374  1.0000
  O   O23       1.0  0.009087719129515375  0.09779917254719106  0.17850004613768433  1.0000
  O   O24       1.0  0.003904466896397602  0.09837455086236607  0.4417777018381772  1.0000
  O   O25       1.0  0.09110838228452413  0.960272128065875  0.13239775105717227  1.0000
  O   O26       1.0  0.08660228702218117  0.9574473074451422  0.3963825141407711  1.0000
  O   O27       1.0  0.09303827147804422  0.0702939210377913  0.1328010574096329  1.0000
  O   O28       1.0  0.08718203471983141  0.06999891707308745  0.3955107279644994  1.0000
  O   O29       1.0  0.9245573159508593  0.9041248682935363  0.13226880653905895  1.0000
  O   O30       1.0  0.9193573123020693  0.9035219458370983  0.39653476580553093  1.0000
  O   O31       1.0  0.9235080530529942  0.12891042522966037  0.13328081944723852  1.0000
  O   O32       1.0  0.9200490808805173  0.12992445925980436  0.39652033220140387  1.0000
  O   O33       1.0  0.9248106204551  0.5150327688133157  0.08670181413632727  1.0000
  O   O34       1.0  0.9199569011105706  0.5149289004483725  0.35105414729630346  1.0000
  O   O35       1.0  0.8421636264026129  0.26599886275854373  0.08744952285019994  1.0000
  O   O36       1.0  0.8361366596070667  0.26866172095712487  0.3504339800725267  1.0000
  O   O37       1.0  0.008897593281068174  0.2651710488452745  0.08748560470801453  1.0000
  O   O38       1.0  0.004174866661049323  0.265500386041265  0.35071745738222493  1.0000
  O   O39       1.0  0.7574757684780729  0.34875778215449343  0.08770439259865666  1.0000
  O   O40       1.0  0.7492665177062552  0.3497239537476147  0.3504698798335443  1.0000
  O   O41       1.0  0.8411400293427805  0.43193588159733115  0.08688999576527558  1.0000
  O   O42       1.0  0.8357956372667975  0.4319447213973849  0.35106095859929665  1.0000
  O   O43       1.0  0.007963460957567083  0.4317421833912961  0.08685298059233111  1.0000
  O   O44       1.0  0.0023520540015027356  0.4312918279956604  0.35103757158655824  1.0000
  O   O45       1.0  0.9247716112523163  0.5156513652884954  0.178400053850835  1.0000
  O   O46       1.0  0.9201783575837317  0.5146333020917887  0.4429862289671941  1.0000
  O   O47       1.0  0.834884936806796  0.266397986953076  0.1821705469431076  1.0000
  O   O48       1.0  0.8365882436527837  0.26521800755887787  0.4414743888252184  1.0000
  O   O49       1.0  0.016707016786522484  0.2654916527325137  0.18178733388772342  1.0000
  O   O50       1.0  0.0027090882419834386  0.26432709327273923  0.44133144093938864  1.0000
  O   O51       1.0  0.09579882470410712  0.35027871494627383  0.17893825372328415  1.0000
  O   O52       1.0  0.08603160408617141  0.34756338629451244  0.4427020751760723  1.0000
  O   O53       1.0  0.841139070676203  0.43254311564896847  0.1788034435870432  1.0000
  O   O54       1.0  0.8356006066079612  0.4317972627329844  0.4427494385875564  1.0000
  O   O55       1.0  0.008001069322151761  0.43237723652550564  0.1787735143837651  1.0000
  O   O56       1.0  0.0023467111137852104  0.43083551365382633  0.4427250490010204  1.0000
  O   O57       1.0  0.09235398103116695  0.29339257383755196  0.13375112252221683  1.0000
  O   O58       1.0  0.08809109483519169  0.29309212436099796  0.3964160517822604  1.0000
  O   O59       1.0  0.09190927703370345  0.4059304018271483  0.13288943804066994  1.0000
  O   O60       1.0  0.08583089140666562  0.40310468390222665  0.39681827626255756  1.0000
  O   O61       1.0  0.9251044344964844  0.23350674058294343  0.13272889492876996  1.0000
  O   O62       1.0  0.9184293351952114  0.23452486140876222  0.39592251935834855  1.0000
  O   O63       1.0  0.9246527836450119  0.4598381633055794  0.13274382786873515  1.0000
  O   O64       1.0  0.9194416766118153  0.45937657551155914  0.396946916218  1.0000
  O   O65       1.0  0.9251026938151957  0.8488503159708084  0.08625141136322424  1.0000
  O   O66       1.0  0.9194806919972214  0.847709481922862  0.35087739503468646  1.0000
  O   O67       1.0  0.8413194168756275  0.5984035633464894  0.08636375942864917  1.0000
  O   O68       1.0  0.8358860611767118  0.5979032553512805  0.3512575163497934  1.0000
  O   O69       1.0  0.007823626877110128  0.5985537133128  0.08636154199034343  1.0000
  O   O70       1.0  0.002528547310288077  0.5983555951939061  0.35124659021563126  1.0000
  O   O71       1.0  0.758615799927928  0.6820259325402286  0.08625603984728582  1.0000
  O   O72       1.0  0.7528639468136359  0.6812158232082682  0.3512328016021102  1.0000
  O   O73       1.0  0.8411504384661299  0.7656695407370899  0.0862246732030173  1.0000
  O   O74       1.0  0.8360097040643504  0.7644808005058209  0.35110217363959556  1.0000
  O   O75       1.0  0.0077594637183495945  0.7652868249742568  0.08622631197495965  1.0000
  O   O76       1.0  0.0025850020951867173  0.7643912741614235  0.35110113131655135  1.0000
  O   O77       1.0  0.9249423085933374  0.8485699506029176  0.17817220033981876  1.0000
  O   O78       1.0  0.9195260149875998  0.8483233890871766  0.4425716863244035  1.0000
  O   O79       1.0  0.8413153527312331  0.5988860080063215  0.17817040865338332  1.0000
  O   O80       1.0  0.8358739683931053  0.5977090465585144  0.4430247101813102  1.0000
  O   O81       1.0  0.007875112233255873  0.5989864390119625  0.17816921030691185  1.0000
  O   O82       1.0  0.0024860595901723933  0.5982822476223032  0.4430207182999779  1.0000
  O   O83       1.0  0.09144675760367618  0.6821092354073216  0.17803859527403312  1.0000
  O   O84       1.0  0.08621124316245311  0.681492251678025  0.44300414769783464  1.0000
  O   O85       1.0  0.841176982806732  0.7654989802723038  0.17799621196928547  1.0000
  O   O86       1.0  0.8360226228031037  0.7649554600086854  0.4429130939386638  1.0000
  O   O87       1.0  0.007814290066520038  0.7652228666239417  0.1780015934898653  1.0000
  O   O88       1.0  0.0025359138948934253  0.7648066165801733  0.44290640320667396  1.0000
  O   O89       1.0  0.09122245985626132  0.6265105417699649  0.13218346236261716  1.0000
  O   O90       1.0  0.08606009358267021  0.6257868206141919  0.39715369636152625  1.0000
  O   O91       1.0  0.09123361974291251  0.7376769959346613  0.132095604767016  1.0000
  O   O92       1.0  0.08602306369344619  0.7369429490793841  0.3970826399357684  1.0000
  O   O93       1.0  0.9246424628257711  0.5711643956910372  0.1323446396502105  1.0000
  O   O94       1.0  0.9194388100533838  0.5701935195379443  0.39711412129286183  1.0000
  O   O95       1.0  0.9246335148240721  0.7932841252262984  0.13213060469237758  1.0000
  O   O96       1.0  0.9193310118424997  0.7921870009462992  0.3969291909100333  1.0000
  O   O97       1.0  0.25841978852147013  0.18230287561138295  0.0867893600988254  1.0000
  O   O98       1.0  0.2533830443317551  0.1813049519931067  0.35045949259090864  1.0000
  O   O99       1.0  0.17422322695144735  0.932381939834755  0.08643935203993494  1.0000
  O   O100      1.0  0.169151314671833  0.9290226069074384  0.35055462144828053  1.0000
  O   O101      1.0  0.3409017873710739  0.9324527489898926  0.08635125158267601  1.0000
  O   O102      1.0  0.3360894352512424  0.9312398010332283  0.3508662352728488  1.0000
  O   O103      1.0  0.09121298023173867  0.01582222012069675  0.08651792600552201  1.0000
  O   O104      1.0  0.09048266919103262  0.013095073447047415  0.3503321010456478  1.0000
  O   O105      1.0  0.17455580762090903  0.09917154213094392  0.08677044620601042  1.0000
  O   O106      1.0  0.17582698000140784  0.09565044347037632  0.35030830195218915  1.0000
  O   O107      1.0  0.3412162064329859  0.09885689329765458  0.08680521055708772  1.0000
  O   O108      1.0  0.33920878191200227  0.09876066431356961  0.3504111758645557  1.0000
  O   O109      1.0  0.2586239799994841  0.18204034031618907  0.17878910084251654  1.0000
  O   O110      1.0  0.2532034794934424  0.18106604353979475  0.44245149831279207  1.0000
  O   O111      1.0  0.17433621284443457  0.9316022236411962  0.17818968412376018  1.0000
  O   O112      1.0  0.1693068365627486  0.9314297573581723  0.44256893381540097  1.0000
  O   O113      1.0  0.3409985646447063  0.9320787859294984  0.1781454297972291  1.0000
  O   O114      1.0  0.33602556840337283  0.9315448209067804  0.4426494058148843  1.0000
  O   O115      1.0  0.4246537153033349  0.015210229986555772  0.17832759947540838  1.0000
  O   O116      1.0  0.42031123066024917  0.014624806410395687  0.44254247470212854  1.0000
  O   O117      1.0  0.1754945287760101  0.09868000602134391  0.1788478889562217  1.0000
  O   O118      1.0  0.17036485388112899  0.09756927295923354  0.44160106960198037  1.0000
  O   O119      1.0  0.34179519260829844  0.09862650608097766  0.17849982924283903  1.0000
  O   O120      1.0  0.3372245111659422  0.09797404112260324  0.4424642904372037  1.0000
  O   O121      1.0  0.42441807538057164  0.9598248271881711  0.13228127659808495  1.0000
  O   O122      1.0  0.41956283269846395  0.9587631880491242  0.39674015178178557  1.0000
  O   O123      1.0  0.4249517781389367  0.07092239185148964  0.13255268718293778  1.0000
  O   O124      1.0  0.42069432268195245  0.06991566532128661  0.39658753369800315  1.0000
  O   O125      1.0  0.25775198083589035  0.9044165112217556  0.13221158339188102  1.0000
  O   O126      1.0  0.2532457135659164  0.9032486780390349  0.39676752596209935  1.0000
  O   O127      1.0  0.25775619615586304  0.126327969167659  0.13273209482510956  1.0000
  O   O128      1.0  0.2562912185631227  0.12646864823700624  0.3963766232671166  1.0000
  O   O129      1.0  0.2578871915175306  0.515301110457495  0.08648008072253331  1.0000
  O   O130      1.0  0.25256357883355846  0.5146695329243659  0.3511664715936844  1.0000
  O   O131      1.0  0.17537372314691319  0.26571836583919967  0.08765435129652896  1.0000
  O   O132      1.0  0.17058435246546402  0.26477950854498455  0.35037040774012634  1.0000
  O   O133      1.0  0.34221749323550404  0.2654740981227688  0.08679728765380841  1.0000
  O   O134      1.0  0.33687748736120426  0.26462213385767575  0.3507279069169727  1.0000
  O   O135      1.0  0.09168957069921896  0.34853440757200504  0.08759499766021064  1.0000
  O   O136      1.0  0.08701616686104702  0.3484558996794866  0.350476849754093  1.0000
  O   O137      1.0  0.1745849286175164  0.43200467883153537  0.08670137079334853  1.0000
  O   O138      1.0  0.16906365924792938  0.431803794473202  0.35103302164441574  1.0000
  O   O139      1.0  0.3413014180858113  0.4320279547898857  0.0866161678254013  1.0000
  O   O140      1.0  0.3357140298740588  0.4312756705524855  0.35107294165755587  1.0000
  O   O141      1.0  0.25990976657856807  0.5161486507196847  0.17824111712271712  1.0000
  O   O142      1.0  0.25228906931418843  0.5143382929097249  0.4430044705280676  1.0000
  O   O143      1.0  0.18085887000107975  0.26762145797942616  0.17895881941712757  1.0000
  O   O144      1.0  0.16967740819618965  0.2643083511355001  0.44246146473198167  1.0000
  O   O145      1.0  0.3442319248997351  0.2646758639256322  0.17884828238272146  1.0000
  O   O146      1.0  0.3363626656668687  0.2643864691063947  0.44241755924929604  1.0000
  O   O147      1.0  0.4250005803836127  0.34913258138239606  0.17845409066057602  1.0000
  O   O148      1.0  0.419670308096172  0.3476677860760831  0.44269536971888723  1.0000
  O   O149      1.0  0.17442984800347577  0.43436996226718244  0.1787170306464759  1.0000
  O   O150      1.0  0.1689456263579844  0.4310208862637773  0.44277331974540757  1.0000
  O   O151      1.0  0.34135961767716166  0.4323054592888343  0.1784037520705242  1.0000
  O   O152      1.0  0.33561806349628986  0.4308814801288017  0.4428716962816289  1.0000
  O   O153      1.0  0.42565829623573787  0.2935695911358387  0.13267405824206013  1.0000
  O   O154      1.0  0.4199834101972992  0.2924228114734372  0.39666602644046656  1.0000
  O   O155      1.0  0.42475404629014835  0.40471191196678036  0.132529543698854  1.0000
  O   O156      1.0  0.4191389145133556  0.4035365845501223  0.39693738386860106  1.0000
  O   O157      1.0  0.2613814731573521  0.23688247144564267  0.13287980381082914  1.0000
  O   O158      1.0  0.2527330947134563  0.23704158201135078  0.3964992091836501  1.0000
  O   O159      1.0  0.2584477960218657  0.46023203361419956  0.13250274101102041  1.0000
  O   O160      1.0  0.2525260622126039  0.4589669529559465  0.39701031029269057  1.0000
  O   O161      1.0  0.2574937873231477  0.849029522196993  0.08623008695166126  1.0000
  O   O162      1.0  0.25484836875182443  0.8473265448771735  0.3510280297348468  1.0000
  O   O163      1.0  0.1745283046462086  0.5986714396470431  0.08626917031657647  1.0000
  O   O164      1.0  0.16912533448628403  0.5978889481707877  0.35127028541015237  1.0000
  O   O165      1.0  0.34118809700665526  0.5986521131274367  0.08620415539824855  1.0000
  O   O166      1.0  0.33580274832801627  0.5976190598254105  0.35131576570493406  1.0000
  O   O167      1.0  0.09119908705505668  0.6819631583780671  0.08625614901026678  1.0000
  O   O168      1.0  0.08642702309482017  0.6813648481797765  0.3512163057537527  1.0000
  O   O169      1.0  0.17435547820500402  0.7654850171095224  0.08617338118688384  1.0000
  O   O170      1.0  0.16924810079344316  0.764734200830422  0.35117432800696563  1.0000
  O   O171      1.0  0.34099153327502685  0.7657392854613918  0.08610363728305519  1.0000
  O   O172      1.0  0.33586869517621093  0.7639295312663286  0.35120701114317  1.0000
  O   O173      1.0  0.25778143148337557  0.8487234869374238  0.17806548005661935  1.0000
  O   O174      1.0  0.25278167667021695  0.8481955853420866  0.44279504148349574  1.0000
  O   O175      1.0  0.17453535912039275  0.5988190804808364  0.17809622889326476  1.0000
  O   O176      1.0  0.16907843626955385  0.5978680391201481  0.44307340103572007  1.0000
  O   O177      1.0  0.3411628373350634  0.5994806760398448  0.1780727576987824  1.0000
  O   O178      1.0  0.33569899768395134  0.5976547407212364  0.4431498038829923  1.0000
  O   O179      1.0  0.423488410169163  0.6825193278577717  0.17797115331514318  1.0000
  O   O180      1.0  0.41854187592508507  0.6812322043450467  0.44315169090010914  1.0000
  O   O181      1.0  0.17440995888287097  0.7654845517907032  0.1779765392138941  1.0000
  O   O182      1.0  0.16924169784683776  0.7648789385658346  0.4429985790820574  1.0000
  O   O183      1.0  0.34108529527171816  0.7657948933914633  0.1779401287543875  1.0000
  O   O184      1.0  0.33589543057156035  0.7647841549450617  0.4430752567751298  1.0000
  O   O185      1.0  0.4243740802276497  0.6268269313155215  0.1320618696532656  1.0000
  O   O186      1.0  0.41877244607586883  0.6254521395893864  0.3972829139196399  1.0000
  O   O187      1.0  0.4240759932696009  0.7379657874856818  0.13198059993273192  1.0000
  O   O188      1.0  0.41906730172258577  0.7365793939362436  0.3972218320922153  1.0000
  O   O189      1.0  0.257982207477123  0.5714712806947161  0.13219155471749142  1.0000
  O   O190      1.0  0.2522793350656686  0.5700516162240242  0.3971940211933245  1.0000
  O   O191      1.0  0.2575481530916184  0.7933238340094834  0.13205115185051486  1.0000
  O   O192      1.0  0.252755974803332  0.792022595582849  0.3970813156380349  1.0000
  O   O193      1.0  0.5919108576845037  0.1822090698810394  0.08675093235975652  1.0000
  O   O194      1.0  0.5863879975205996  0.18155470111485503  0.35037494572234423  1.0000
  O   O195      1.0  0.5074444325732588  0.9320157485623537  0.08631580551692908  1.0000
  O   O196      1.0  0.502589293416699  0.9308332271705073  0.3508653408103139  1.0000
  O   O197      1.0  0.6741262836249832  0.9319126239157616  0.08636986168357566  1.0000
  O   O198      1.0  0.6694452330975025  0.9287328231711428  0.350487243694052  1.0000
  O   O199      1.0  0.42488959389401226  0.01568144837913498  0.08651951560009234  1.0000
  O   O200      1.0  0.41999951185127726  0.014334229101459445  0.3508124014285908  1.0000
  O   O201      1.0  0.5080522769004598  0.09908558090396787  0.08677347568019679  1.0000
  O   O202      1.0  0.5025095016858574  0.09820301147020417  0.350338667665034  1.0000
  O   O203      1.0  0.674615590368945  0.09865604558917031  0.08673382183372802  1.0000
  O   O204      1.0  0.6661153324170193  0.0967756605852385  0.3503308059021846  1.0000
  O   O205      1.0  0.591285006737752  0.18190114469538976  0.17883817483010517  1.0000
  O   O206      1.0  0.5871405946419139  0.1813140466637464  0.4424845176765361  1.0000
  O   O207      1.0  0.5075869957921757  0.9318339921298308  0.17812528076479683  1.0000
  O   O208      1.0  0.5026188072586231  0.9309854067955656  0.4426348471056847  1.0000
  O   O209      1.0  0.6743185656190103  0.9302256301693315  0.17816662738223651  1.0000
  O   O210      1.0  0.6692924812949916  0.9311768205535296  0.4425536626717814  1.0000
  O   O211      1.0  0.7543130967143483  0.013823596380443691  0.1786796311651566  1.0000
  O   O212      1.0  0.7523886873804336  0.014658932701667252  0.44156369430795744  1.0000
  O   O213      1.0  0.508365965018793  0.0983500136421139  0.1785097410511165  1.0000
  O   O214      1.0  0.5039185511893809  0.09790966412004877  0.44248178740719446  1.0000
  O   O215      1.0  0.6748635233963174  0.09882295920682459  0.1787171894864204  1.0000
  O   O216      1.0  0.6707657737328948  0.09807111269961877  0.44145724705936656  1.0000
  O   O217      1.0  0.7572491341530919  0.9594328310712574  0.1323364683073119  1.0000
  O   O218      1.0  0.7518025067229627  0.9572445779376157  0.3963254114268858  1.0000
  O   O219      1.0  0.7563549710966787  0.06956516978366031  0.13270525490147395  1.0000
  O   O220      1.0  0.7540178778337797  0.06997784100338601  0.3954213450755206  1.0000
  O   O221      1.0  0.59045260117262  0.9038919694878993  0.13216298135454346  1.0000
  O   O222      1.0  0.5856176641975376  0.9028821294516984  0.3967467585709195  1.0000
  O   O223      1.0  0.5920212148042855  0.1263104926389658  0.13269714349782644  1.0000
  O   O224      1.0  0.5843387727471494  0.12681631390134612  0.39634642418859045  1.0000
  O   O225      1.0  0.5912864674351707  0.5156330511177402  0.08651506008535315  1.0000
  O   O226      1.0  0.5842701435529765  0.5153336741105898  0.3511946178799403  1.0000
  O   O227      1.0  0.5088873970077704  0.26563173337638174  0.08676775789761625  1.0000
  O   O228      1.0  0.5034524321016298  0.2651079835817154  0.3506979830005649  1.0000
  O   O229      1.0  0.6757267711170925  0.2653904852022224  0.08778139631094839  1.0000
  O   O230      1.0  0.6699610443484504  0.2646522571899865  0.35049549932553925  1.0000
  O   O231      1.0  0.425233737000748  0.3488638669106308  0.08671754704706289  1.0000
  O   O232      1.0  0.4194088922044897  0.34814569810501117  0.35089415545427066  1.0000
  O   O233      1.0  0.5078991646580052  0.4323966803729233  0.08663742587205074  1.0000
  O   O234      1.0  0.5022940441437782  0.4315421315606843  0.3510907585245161  1.0000
  O   O235      1.0  0.6745801244542523  0.43228299049257585  0.08672345498380418  1.0000
  O   O236      1.0  0.6690195662220698  0.4332328432474779  0.35104101719495684  1.0000
  O   O237      1.0  0.5890022773688377  0.5164955967048424  0.17824712245030477  1.0000
  O   O238      1.0  0.5855271200780654  0.5148182569420913  0.4430589341540881  1.0000
  O   O239      1.0  0.5075172838176125  0.2652792097229485  0.17891743978079042  1.0000
  O   O240      1.0  0.5032362355307747  0.2644015804784405  0.4424427028148614  1.0000
  O   O241      1.0  0.6711228162044878  0.26664198681049556  0.17893708334500097  1.0000
  O   O242      1.0  0.6698344015773843  0.26492847661738966  0.44240152820122775  1.0000
  O   O243      1.0  0.7532840175075592  0.35046303558377334  0.17896956361319855  1.0000
  O   O244      1.0  0.7527037608945132  0.3484359252549496  0.4427504842105947  1.0000
  O   O245      1.0  0.507846874554658  0.43255912420571385  0.17841077239718914  1.0000
  O   O246      1.0  0.5021576167241201  0.43134392514280767  0.4429060739171751  1.0000
  O   O247      1.0  0.6747171464149548  0.4346845117161222  0.17878880652552642  1.0000
  O   O248      1.0  0.6688491525778777  0.43156746903980525  0.4428288674550868  1.0000
  O   O249      1.0  0.7589697022832942  0.2934288187091571  0.133841362356332  1.0000
  O   O250      1.0  0.7515215959720839  0.2941249622793436  0.39645688319185174  1.0000
  O   O251      1.0  0.7570430436569804  0.40615678361141183  0.13294921914882915  1.0000
  O   O252      1.0  0.7520513711514225  0.4040907149455822  0.39685449240156995  1.0000
  O   O253      1.0  0.5893164274682711  0.23670239532164972  0.13289744394897102  1.0000
  O   O254      1.0  0.5871104905513361  0.23713910483898498  0.3965083215757687  1.0000
  O   O255      1.0  0.5908572066586925  0.46052449725211775  0.13253438172634446  1.0000
  O   O256      1.0  0.5850852070242428  0.4595226924200433  0.39705499453432624  1.0000
  O   O257      1.0  0.5909546600724402  0.8485813908315311  0.08618516955260033  1.0000
  O   O258      1.0  0.5837554400477819  0.8469087589742342  0.3510394393352544  1.0000
  O   O259      1.0  0.5079233276285599  0.5990229675764599  0.08621200672515503  1.0000
  O   O260      1.0  0.5025496545801691  0.5985104462733392  0.3513240503624907  1.0000
  O   O261      1.0  0.6745917609310607  0.5989787895596547  0.08627807558435514  1.0000
  O   O262      1.0  0.6692684060711378  0.5980612068038726  0.35129670524189344  1.0000
  O   O263      1.0  0.4238752363641591  0.6821786459414574  0.08612466797147568  1.0000
  O   O264      1.0  0.4181941995824829  0.6809053383730506  0.3513002241310456  1.0000
  O   O265      1.0  0.5077549009214423  0.7652809677128788  0.08608745115016073  1.0000
  O   O266      1.0  0.5027170934298779  0.7633917065422635  0.3512199977773727  1.0000
  O   O267      1.0  0.6745133970461932  0.765200360023507  0.08614435215040828  1.0000
  O   O268      1.0  0.6693369744207736  0.7643476035082704  0.35117795467547436  1.0000
  O   O269      1.0  0.5896605235730118  0.8480889959210514  0.17804119665880871  1.0000
  O   O270      1.0  0.5860794590428295  0.8477750307453616  0.4427721380014786  1.0000
  O   O271      1.0  0.5080197431464221  0.6000372990178239  0.17807241176804414  1.0000
  O   O272      1.0  0.5024595857327507  0.5981514470791406  0.4431745098219557  1.0000
  O   O273      1.0  0.6746438202416062  0.5990488739342563  0.17810728371082768  1.0000
  O   O274      1.0  0.6692276320481012  0.5981546980537844  0.44311243217315616  1.0000
  O   O275      1.0  0.7582006675826097  0.6821729119997888  0.1780312183035737  1.0000
  O   O276      1.0  0.7532894878142707  0.6813406694615404  0.4430137035707586  1.0000
  O   O277      1.0  0.5078413454636348  0.7649283824445652  0.17793670721397128  1.0000
  O   O278      1.0  0.502622545042751  0.7643923106378953  0.4430734258843695  1.0000
  O   O279      1.0  0.6745589701744856  0.765316511243603  0.1779621858710789  1.0000
  O   O280      1.0  0.6692955811268443  0.7644007185347681  0.44300455137917877  1.0000
  O   O281      1.0  0.7581201869944966  0.6265623843694098  0.13218699320719854  1.0000
  O   O282      1.0  0.7526558861266706  0.6256376089056966  0.3971732922743259  1.0000
  O   O283      1.0  0.7579579405302596  0.7377471905978942  0.13208505569110274  1.0000
  O   O284      1.0  0.7528121543518913  0.736808366056711  0.39708856735038306  1.0000
  O   O285      1.0  0.5910603250586938  0.5718153298662652  0.13220653700533766  1.0000
  O   O286      1.0  0.5858353420454081  0.5705960827727441  0.3972337380265964  1.0000
  O   O287      1.0  0.5911587277766608  0.7928022866098979  0.13202204705658638  1.0000
  O   O288      1.0  0.5857757505876187  0.7915957341181292  0.3970830570723094  1.0000
  Si  Si1       1.0  0.09105482747669963  0.9601927597837933  0.09780616340881346  1.0000
  Si  Si2       1.0  0.08695818517053465  0.9579887161029244  0.36183968185341114  1.0000
  Si  Si3       1.0  0.09182593648448469  0.07115233441462761  0.09820529626253761  1.0000
  Si  Si4       1.0  0.0897152806159998  0.06947664269009278  0.36068472208015334  1.0000
  Si  Si5       1.0  0.9245623624498861  0.904338239963291  0.09769873481477052  1.0000
  Si  Si6       1.0  0.9193689796961761  0.903502699514259  0.3619725033515798  1.0000
  Si  Si7       1.0  0.0913067653609597  0.9595302344422592  0.16694745492413138  1.0000
  Si  Si8       1.0  0.0861530526531993  0.9591016856211058  0.43086161896713665  1.0000
  Si  Si9       1.0  0.09367464154114201  0.07023768095729674  0.16723176148203184  1.0000
  Si  Si10      1.0  0.08641751660904155  0.07039932227332173  0.43000405492144955  1.0000
  Si  Si11      1.0  0.9245779880270583  0.9040554237857422  0.16681822956721643  1.0000
  Si  Si12      1.0  0.9193864042641354  0.9038910157438463  0.43108422361434345  1.0000
  Si  Si13      1.0  0.9237812952522845  0.12211164429191389  0.16703687520211857  1.0000
  Si  Si14      1.0  0.9200555725164322  0.12616004996913294  0.43041894335193404  1.0000
  Si  Si15      1.0  0.0915512591490066  0.29300471615198076  0.09925791492050502  1.0000
  Si  Si16      1.0  0.08868380746630383  0.2931466251384099  0.36198527084089666  1.0000
  Si  Si17      1.0  0.0914718792838687  0.40429449596376743  0.09840952164069264  1.0000
  Si  Si18      1.0  0.08604576355859202  0.4038562426304984  0.3622686416001322  1.0000
  Si  Si19      1.0  0.9251153696789971  0.23730681856693278  0.09883209423283473  1.0000
  Si  Si20      1.0  0.9187451266858984  0.24131652916950844  0.36216636576037814  1.0000
  Si  Si21      1.0  0.9246723921573887  0.45946707113831065  0.09819392320093019  1.0000
  Si  Si22      1.0  0.9194252174050163  0.45943891146578836  0.3623978365363897  1.0000
  Si  Si23      1.0  0.09484852879062976  0.2939009744866566  0.16857754633638847  1.0000
  Si  Si24      1.0  0.08686790515591579  0.2922349226806993  0.4310123428953318  1.0000
  Si  Si25      1.0  0.09225382342675346  0.4053867277423898  0.16743280857446047  1.0000
  Si  Si26      1.0  0.08579693930282113  0.4031897018127534  0.4314101251978611  1.0000
  Si  Si27      1.0  0.924650151764258  0.4598558688814933  0.16730652798787843  1.0000
  Si  Si28      1.0  0.9194398455985562  0.45916546098690025  0.4315161857154631  1.0000
  Si  Si29      1.0  0.0911638447529576  0.626361034830936  0.0976143175714228  1.0000
  Si  Si30      1.0  0.0860449046295729  0.6258764452936317  0.3625844687984359  1.0000
  Si  Si31      1.0  0.09117365125008672  0.7375643930300388  0.09752407320227424  1.0000
  Si  Si32      1.0  0.08603521807043223  0.7369549219972967  0.3625132256369471  1.0000
  Si  Si33      1.0  0.9246490201054686  0.5706912572972316  0.0977895325911399  1.0000
  Si  Si34      1.0  0.9194439463069968  0.5704139854787306  0.3625452235776787  1.0000
  Si  Si35      1.0  0.9246515881583143  0.7932359988644885  0.09755416552005752  1.0000
  Si  Si36      1.0  0.9193455219838166  0.7923209624792156  0.3623683109276438  1.0000
  Si  Si37      1.0  0.0912361457105398  0.6265109725358566  0.16675325909079727  1.0000
  Si  Si38      1.0  0.08600383300724392  0.6258980112595499  0.4317253175934673  1.0000
  Si  Si39      1.0  0.09122979795799685  0.7375957752888623  0.16666451120741277  1.0000
  Si  Si40      1.0  0.08597195346593692  0.7370973406741415  0.4316517091536482  1.0000
  Si  Si41      1.0  0.9246476084163764  0.5710391572299669  0.16690558248776272  1.0000
  Si  Si42      1.0  0.9194746975081217  0.5702473718594565  0.4316908253086976  1.0000
  Si  Si43      1.0  0.9246387725015357  0.7930734670960744  0.1666994778567562  1.0000
  Si  Si44      1.0  0.9193508068489631  0.7926650130425096  0.43148401095632943  1.0000
  Si  Si45      1.0  0.42440694180088173  0.9600305898763232  0.09771338473203958  1.0000
  Si  Si46      1.0  0.4195398123039371  0.9588368052187737  0.36219243399837775  1.0000
  Si  Si47      1.0  0.42474406778913465  0.0711923600402206  0.09799936851512582  1.0000
  Si  Si48      1.0  0.4205633790228193  0.06996516811058603  0.36203161211324447  1.0000
  Si  Si49      1.0  0.2576666025091301  0.9045618933665102  0.0976425644702362  1.0000
  Si  Si50      1.0  0.25336776606496314  0.9029488134456657  0.36220689830187514  1.0000
  Si  Si51      1.0  0.25810103042277566  0.12684631776314503  0.09815235230299282  1.0000
  Si  Si52      1.0  0.25552439297628016  0.12560513341155888  0.36185489985849884  1.0000
  Si  Si53      1.0  0.424398175434572  0.9597572840863827  0.16683735528244925  1.0000
  Si  Si54      1.0  0.4195979223754635  0.9590295226150299  0.43127830021619695  1.0000
  Si  Si55      1.0  0.4249003320543469  0.07082444591735781  0.1670889546531903  1.0000
  Si  Si56      1.0  0.42052187356277804  0.07017884356568806  0.43112951701490443  1.0000
  Si  Si57      1.0  0.25790339047366484  0.9042282801418836  0.16676726238801384  1.0000
  Si  Si58      1.0  0.25271700863277047  0.9037515865450759  0.43131570789438406  1.0000
  Si  Si59      1.0  0.2586819419390273  0.12670784843996144  0.16727986544148546  1.0000
  Si  Si60      1.0  0.2539196299054746  0.12552269739951727  0.4308542104934082  1.0000
  Si  Si61      1.0  0.4254671569573625  0.29331334724654873  0.09813177988451126  1.0000
  Si  Si62      1.0  0.4198904357549318  0.2925280420901049  0.36213024342118366  1.0000
  Si  Si63      1.0  0.4247736156438153  0.40445220170562285  0.09799113025231126  1.0000
  Si  Si64      1.0  0.4191209117577325  0.4036023882473137  0.36238122850545296  1.0000
  Si  Si65      1.0  0.25899680846333895  0.23783686727513365  0.09840205396679337  1.0000
  Si  Si66      1.0  0.253656951003256  0.2366485288243458  0.3619510423746944  1.0000
  Si  Si67      1.0  0.2579297101389246  0.45974537988844255  0.09795496468022732  1.0000
  Si  Si68      1.0  0.2526518100121681  0.4591571674528837  0.3624543254533378  1.0000
  Si  Si69      1.0  0.42555481397252964  0.2935049333176014  0.16723047969188165  1.0000
  Si  Si70      1.0  0.41978470595504325  0.29215534094815415  0.43121944948355495  1.0000
  Si  Si71      1.0  0.4247282901566054  0.4046318968636713  0.16707723662002105  1.0000
  Si  Si72      1.0  0.4191340581028303  0.40331811877475376  0.4315056442164354  1.0000
  Si  Si73      1.0  0.26063167373049356  0.23774568506500574  0.16740205736036678  1.0000
  Si  Si74      1.0  0.2531124132883862  0.23651834923890963  0.4310794925133957  1.0000
  Si  Si75      1.0  0.2585684482696314  0.4605242296547194  0.16706291411687352  1.0000
  Si  Si76      1.0  0.2524238766573424  0.458813092426868  0.43157938419683867  1.0000
  Si  Si77      1.0  0.4243567106844018  0.6265927641202462  0.09749052912117787  1.0000
  Si  Si78      1.0  0.4187554219452859  0.6255427323395459  0.36271248172299625  1.0000
  Si  Si79      1.0  0.42415857004395896  0.7377681010252768  0.09740794512187734  1.0000
  Si  Si80      1.0  0.41900207465120703  0.736351646269045  0.36265097611645686  1.0000
  Si  Si81      1.0  0.2578832655268342  0.5709340164755992  0.09763164831778268  1.0000
  Si  Si82      1.0  0.2523387429353575  0.5701174261483754  0.3626235285675657  1.0000
  Si  Si83      1.0  0.2575889044999085  0.7933812981715208  0.09747594023356455  1.0000
  Si  Si84      1.0  0.2530019238514619  0.7920207475508071  0.36251809392131984  1.0000
  Si  Si85      1.0  0.42429963958466765  0.62706459089389  0.1666324068694502  1.0000
  Si  Si86      1.0  0.4188497643795344  0.6256496364184408  0.43185504389401347  1.0000
  Si  Si87      1.0  0.4240553988401495  0.7378785757245053  0.16655102712637201  1.0000
  Si  Si88      1.0  0.4190499930776224  0.7368237957826134  0.43179339130962896  1.0000
  Si  Si89      1.0  0.2582255886072338  0.5714601694718936  0.1667550568428793  1.0000
  Si  Si90      1.0  0.25232896137081506  0.5699918714772105  0.4317691001408621  1.0000
  Si  Si91      1.0  0.25760660324420187  0.7932689543752223  0.16662198773561285  1.0000
  Si  Si92      1.0  0.2526563171369721  0.7925625941774797  0.43164086413132186  1.0000
  Si  Si93      1.0  0.7574619824071473  0.9595355474694512  0.09774387869706737  1.0000
  Si  Si94      1.0  0.7515621707028466  0.9577601453245224  0.3617818764367764  1.0000
  Si  Si95      1.0  0.75733408482429  0.07053923116972295  0.09808199565337115  1.0000
  Si  Si96      1.0  0.7511817059312584  0.06928123773182249  0.360622361081644  1.0000
  Si  Si97      1.0  0.5906681313294673  0.9041051962350104  0.09759316780632737  1.0000
  Si  Si98      1.0  0.5853342239918338  0.9025553515855758  0.3621866667596412  1.0000
  Si  Si99      1.0  0.5914824266745791  0.12674086635070853  0.09810461372130361  1.0000
  Si  Si100     1.0  0.5853047078584424  0.12582447926542517  0.3618361825042804  1.0000
  Si  Si101     1.0  0.7568454192919211  0.9584862917691558  0.16688402663442523  1.0000
  Si  Si102     1.0  0.7523869935872313  0.9588589065616112  0.43081067004065354  1.0000
  Si  Si103     1.0  0.7553217297299827  0.06898725160812963  0.16710487779874747  1.0000
  Si  Si104     1.0  0.7540951932615045  0.07018444112330265  0.42994349025537004  1.0000
  Si  Si105     1.0  0.5901835241929078  0.9035398961359801  0.16671808078910325  1.0000
  Si  Si106     1.0  0.5860316735128495  0.9033309161843722  0.4312971343252937  1.0000
  Si  Si107     1.0  0.5911905146674844  0.1265780307232936  0.16723423404267904  1.0000
  Si  Si108     1.0  0.5868495948363891  0.12578426580180077  0.43083914238982834  1.0000
  Si  Si109     1.0  0.7590595824410601  0.29323239499656545  0.09932045979997225  1.0000
  Si  Si110     1.0  0.7503938040974887  0.29456821579341486  0.3620595720348598  1.0000
  Si  Si111     1.0  0.7576197438757768  0.40455045344918383  0.09846443228660025  1.0000
  Si  Si112     1.0  0.7516424181641499  0.4050458247712709  0.36230536503551536  1.0000
  Si  Si113     1.0  0.591774663761094  0.2377261943112518  0.09840545447107867  1.0000
  Si  Si114     1.0  0.586285413412856  0.23688444828012364  0.3619741760632551  1.0000
  Si  Si115     1.0  0.5912784617449447  0.4600770275491977  0.09798388877458356  1.0000
  Si  Si116     1.0  0.5848505006047374  0.4598739716771922  0.3624994266173328  1.0000
  Si  Si117     1.0  0.7562132193293865  0.29410741693121045  0.1686416408515892  1.0000
  Si  Si118     1.0  0.7525081918627334  0.2931452641244577  0.43107017682335097  1.0000
  Si  Si119     1.0  0.7568019430807033  0.4056285690314095  0.16749203099686702  1.0000
  Si  Si120     1.0  0.7522772302120584  0.40406456090957726  0.43144752155096694  1.0000
  Si  Si121     1.0  0.5902827249376282  0.23764593601099243  0.16740825134798004  1.0000
  Si  Si122     1.0  0.5866935655927091  0.2367738252653764  0.431102089044556  1.0000
  Si  Si123     1.0  0.590588067685666  0.4608493710460295  0.16709485256502746  1.0000
  Si  Si124     1.0  0.5853144326271471  0.4593119558568799  0.43162483875922975  1.0000
  Si  Si125     1.0  0.7581999432056463  0.6264274687749286  0.09761776261223007  1.0000
  Si  Si126     1.0  0.7526784132637171  0.6257271088864004  0.3626040638119225  1.0000
  Si  Si127     1.0  0.7580328373802611  0.7376322693299799  0.09751328987804313  1.0000
  Si  Si128     1.0  0.7527919048362873  0.7368120910027003  0.3625188165141292  1.0000
  Si  Si129     1.0  0.5912087198614286  0.5712815312823754  0.09764697294958359  1.0000
  Si  Si130     1.0  0.5856399760231912  0.5707367598599107  0.3626640970478853  1.0000
  Si  Si131     1.0  0.5911290606250738  0.7929452632363223  0.09744722326417571  1.0000
  Si  Si132     1.0  0.5855303276794189  0.7915797080711781  0.3625210118734909  1.0000
  Si  Si133     1.0  0.7581076830637014  0.6265685238755423  0.166756523893781  1.0000
  Si  Si134     1.0  0.7527350068096333  0.6257390574115513  0.4317452852590042  1.0000
  Si  Si135     1.0  0.7579803183875988  0.737658929791141  0.16665412727376724  1.0000
  Si  Si136     1.0  0.752889511319216  0.7369438424178217  0.43165817262914796  1.0000
  Si  Si137     1.0  0.5908150826647848  0.5718291986913838  0.1667694565876303  1.0000
  Si  Si138     1.0  0.585795198755369  0.570458760562678  0.43180860063464394  1.0000
  Si  Si139     1.0  0.5909615248236703  0.7926723374840436  0.16659205030463603  1.0000
  Si  Si140     1.0  0.5859281134330865  0.7921225438926863  0.4316419933259822  1.0000
  Si  Si141     1.0  0.9241908536786559  0.1275923611292595  0.09821636044549935  1.0000
  Al  Al1       1.0  0.9204636876641894  0.12166631334980095  0.36055035054944484  1.0000
  Al  Al2       1.0  0.925524395095891  0.24175427999871668  0.16869869924119796  1.0000
  Si  Si142     1.0  0.919154063887327  0.23587580034947303  0.4309857732578711  1.0000
  H   H1        1.0  0.8798156160958109  0.17732890258214348  0.19991166061644944  1.0000
  H   H2        1.0  0.8742996013095387  0.18603934448067969  0.3293832321706703  1.0000
