# Supplementary material for: Water Adsorption at Pairs of Proximate Brønsted Acid Sites in Zeolites
Source: J Phys Chem Lett. 2026 Jan 14;17(4):1201–6. doi: 10.1021/acs.jpclett.5c03794 (PMC12862806; doi:10.1021/acs.jpclett.5c03794)
Supplement: Supplementary file 2 [file jz5c03794_si_002.zip › Water_BAS_Pairs_SI/NNP/MD_init_strs/silicatene/silicatene_0w_3.cif]

data_image0
_chemical_formula_structural       O288Si141Al2SiH2
_chemical_formula_sum              "O288 Si142 Al2 H2"
_cell_length_a       15.80312257
_cell_length_b       27.3439945
_cell_length_c       46.6
_cell_angle_alpha    90.0
_cell_angle_beta     90.0
_cell_angle_gamma    90.0

_space_group_name_H-M_alt    "P 1"
_space_group_IT_number       1

loop_
  _space_group_symop_operation_xyz
  'x, y, z'

loop_
  _atom_site_type_symbol
  _atom_site_label
  _atom_site_symmetry_multiplicity
  _atom_site_fract_x
  _atom_site_fract_y
  _atom_site_fract_z
  _atom_site_occupancy
  O   O1        1.0  0.9238711899941191  0.18207263304710558  0.08574526560061779  1.0000
  O   O2        1.0  0.9100276013250868  0.18607923096749648  0.3356489131809161  1.0000
  O   O3        1.0  0.8407179334450829  0.9318170055930273  0.08641534897428563  1.0000
  O   O4        1.0  0.8359895710387236  0.9310148866821463  0.3396803146910579  1.0000
  O   O5        1.0  0.007457527508168266  0.9325250205917348  0.08645893978798681  1.0000
  O   O6        1.0  0.002839293990904995  0.9311454221757249  0.33969028890159797  1.0000
  O   O7        1.0  0.7574720094200654  0.015127964146805253  0.08640982113873348  1.0000
  O   O8        1.0  0.7483626114552528  0.013168418204865674  0.33954158974380905  1.0000
  O   O9        1.0  0.8412755241222674  0.09838945072127737  0.08760138493714006  1.0000
  O   O10       1.0  0.8306278037307274  0.09701238788548475  0.3363341509223438  1.0000
  O   O11       1.0  0.007457209670052365  0.09895685042220893  0.08776932253717677  1.0000
  O   O12       1.0  0.012521824418224007  0.09855990314211506  0.3367227519431574  1.0000
  O   O13       1.0  0.9148510689141738  0.17751267220166636  0.1827799452000146  1.0000
  O   O14       1.0  0.9191435884252214  0.18156211156079574  0.432680688115213  1.0000
  O   O15       1.0  0.8409147141405108  0.9316668178353338  0.17811213159127523  1.0000
  O   O16       1.0  0.8359559182294306  0.9315334949745511  0.43159560900200666  1.0000
  O   O17       1.0  0.007478573371898033  0.9320801906031352  0.17814409528309838  1.0000
  O   O18       1.0  0.0027708242332920535  0.9318400200742644  0.43162737896548886  1.0000
  O   O19       1.0  0.09187140400517746  0.01498052041630802  0.17868322486506105  1.0000
  O   O20       1.0  0.08655770813700465  0.015054351174518416  0.4308844452910206  1.0000
  O   O21       1.0  0.8409726432090645  0.09476040116816284  0.17867260660864795  1.0000
  O   O22       1.0  0.8377081592525368  0.09751154011470857  0.43109929588205065  1.0000
  O   O23       1.0  0.009010100666506485  0.09796864832782015  0.17843742535926788  1.0000
  O   O24       1.0  0.004445214125442298  0.09862580679725871  0.43104615658798157  1.0000
  O   O25       1.0  0.09092870090988515  0.9602830295833178  0.13236010649540905  1.0000
  O   O26       1.0  0.08663310568510182  0.9576544637797572  0.38558454487919774  1.0000
  O   O27       1.0  0.0928261076375696  0.07034017442614147  0.1327395144241963  1.0000
  O   O28       1.0  0.08766004138811571  0.07023024281748594  0.3847500195321752  1.0000
  O   O29       1.0  0.9244207851241175  0.9041138442923988  0.13223871095245865  1.0000
  O   O30       1.0  0.9195142633321322  0.9036955089996082  0.38573066923068217  1.0000
  O   O31       1.0  0.9233372332116437  0.12879310747783895  0.13317848084375286  1.0000
  O   O32       1.0  0.920473980101648  0.13007611670396427  0.3858017736358909  1.0000
  O   O33       1.0  0.9247476242227625  0.5150390380026463  0.08670108488680343  1.0000
  O   O34       1.0  0.9199826730658156  0.5151114785313365  0.340254803706038  1.0000
  O   O35       1.0  0.8421486177449657  0.2660281613545111  0.0874138998914417  1.0000
  O   O36       1.0  0.8361652429357969  0.2688547647422762  0.3396876917388807  1.0000
  O   O37       1.0  0.008902646239511524  0.26509412027588736  0.08742363059482675  1.0000
  O   O38       1.0  0.004189972096824222  0.26566292932459135  0.3399660371389417  1.0000
  O   O39       1.0  0.7574243867664667  0.34876476402926093  0.08771782051058089  1.0000
  O   O40       1.0  0.7492848902591  0.3498814168896911  0.3397519514047779  1.0000
  O   O41       1.0  0.8409896844794513  0.4319723493438641  0.08688968076650674  1.0000
  O   O42       1.0  0.8359911284794386  0.43204979915140795  0.34028189446617474  1.0000
  O   O43       1.0  0.00781000424199925  0.4317194433902414  0.08684405975448267  1.0000
  O   O44       1.0  0.002547278739134332  0.43153805381158233  0.34025297674567473  1.0000
  O   O45       1.0  0.9246847351726221  0.5156549224371467  0.1783985349474352  1.0000
  O   O46       1.0  0.9202154322816585  0.514828336467461  0.432176625469663  1.0000
  O   O47       1.0  0.83493190021913  0.26641393679695224  0.18215681151196955  1.0000
  O   O48       1.0  0.8365447971702809  0.26523013893118447  0.43078139890418843  1.0000
  O   O49       1.0  0.016771075182455075  0.26532101897792204  0.1817453060839793  1.0000
  O   O50       1.0  0.002705989574379913  0.2646551876876102  0.43061293176856114  1.0000
  O   O51       1.0  0.09553603087708953  0.3502179004155767  0.17890986635880193  1.0000
  O   O52       1.0  0.08622466091451397  0.34781322253629654  0.4319263593447602  1.0000
  O   O53       1.0  0.8410146243192889  0.4325579472583442  0.1788048021975133  1.0000
  O   O54       1.0  0.8357700501991258  0.4318988179163964  0.4319781540153571  1.0000
  O   O55       1.0  0.007877314423345936  0.4323643327943361  0.17876631252972333  1.0000
  O   O56       1.0  0.0025101822065365653  0.4310737855414144  0.4319327958683547  1.0000
  O   O57       1.0  0.09227535716246409  0.2933396001012198  0.1337125662695862  1.0000
  O   O58       1.0  0.08805815370022242  0.29332255086369485  0.3856553754027875  1.0000
  O   O59       1.0  0.09174279646372693  0.4058911079177043  0.1328749077836803  1.0000
  O   O60       1.0  0.0860143441205526  0.4033330309310383  0.38603040853924336  1.0000
  O   O61       1.0  0.9250798716582687  0.2334990479303936  0.13266605254165945  1.0000
  O   O62       1.0  0.9185026993234359  0.2348104235478838  0.3852116317978226  1.0000
  O   O63       1.0  0.9245361899823125  0.4598415599415371  0.13274129844086738  1.0000
  O   O64       1.0  0.9195418718950232  0.4595545952905762  0.38615850136997654  1.0000
  O   O65       1.0  0.9249882084585922  0.8488235739806674  0.08623127927582037  1.0000
  O   O66       1.0  0.9195632917263816  0.8478914723590004  0.3400630536030611  1.0000
  O   O67       1.0  0.8411914943738933  0.5983846691424477  0.08636441026055153  1.0000
  O   O68       1.0  0.8360549625260553  0.5981381829332051  0.3404353191796521  1.0000
  O   O69       1.0  0.007696793457406038  0.5985792937676124  0.0863613476104957  1.0000
  O   O70       1.0  0.0026983644421496823  0.5985127778853202  0.34042518732681737  1.0000
  O   O71       1.0  0.758492066665139  0.6820036548407161  0.08625352584589514  1.0000
  O   O72       1.0  0.752898540896978  0.681408804849608  0.3404080568448971  1.0000
  O   O73       1.0  0.8410029798457203  0.7656537692876184  0.08621486025375708  1.0000
  O   O74       1.0  0.8362096259002588  0.7646261558312192  0.34027915222837674  1.0000
  O   O75       1.0  0.007614873928252933  0.7652548495825326  0.0862171748597421  1.0000
  O   O76       1.0  0.002777904038375455  0.7645950542862872  0.3402735153542811  1.0000
  O   O77       1.0  0.9247827380284002  0.8485646165728027  0.17814993544066457  1.0000
  O   O78       1.0  0.9197337849585633  0.8484864709540312  0.4317639127444033  1.0000
  O   O79       1.0  0.8412034129453543  0.59888452432024  0.17817108407537582  1.0000
  O   O80       1.0  0.8360165544315111  0.5979237869961357  0.4322042729522522  1.0000
  O   O81       1.0  0.007765199244951265  0.5990016833607167  0.17816951221593036  1.0000
  O   O82       1.0  0.002631374906112248  0.5984631609993134  0.43219780388902235  1.0000
  O   O83       1.0  0.0913591938650067  0.6821209365994586  0.17803445727123898  1.0000
  O   O84       1.0  0.08637393307978304  0.6816799280108843  0.4321765814494554  1.0000
  O   O85       1.0  0.8410462115757962  0.7654802728449475  0.17798656355089412  1.0000
  O   O86       1.0  0.8361963261588554  0.765129127201882  0.43208357828412436  1.0000
  O   O87       1.0  0.007683601074739927  0.7652244364254838  0.1779922578116142  1.0000
  O   O88       1.0  0.0027151065308439986  0.764975864147763  0.43208391025578136  1.0000
  O   O89       1.0  0.09111807046376011  0.626514270802946  0.1321828341371848  1.0000
  O   O90       1.0  0.08620469859822438  0.6259795870736607  0.386330314878574  1.0000
  O   O91       1.0  0.09111863883919083  0.7376845427895359  0.13208980696069006  1.0000
  O   O92       1.0  0.08619579828628096  0.7371372872478734  0.38625174132747225  1.0000
  O   O93       1.0  0.9245390224417498  0.5711700004373029  0.13234513102724643  1.0000
  O   O94       1.0  0.9195654509401802  0.5703954738856483  0.38629563815678897  1.0000
  O   O95       1.0  0.9244930564208248  0.7932668304435956  0.13211774788026295  1.0000
  O   O96       1.0  0.9195196043326056  0.7923714078040388  0.38610721182436425  1.0000
  O   O97       1.0  0.25833698295709573  0.182295077560955  0.08674764225164684  1.0000
  O   O98       1.0  0.2533480929323861  0.18149670712033344  0.3396824438143149  1.0000
  O   O99       1.0  0.17406333175948657  0.932373847384148  0.0864080827484651  1.0000
  O   O100      1.0  0.16928950218573682  0.9293640086915363  0.33974845355860744  1.0000
  O   O101      1.0  0.340742527834249  0.9324880386029956  0.08632549178985913  1.0000
  O   O102      1.0  0.3362271526350491  0.9314484143090644  0.340061270737168  1.0000
  O   O103      1.0  0.09108160643571159  0.015816296556437476  0.08647486350361372  1.0000
  O   O104      1.0  0.0902909770254681  0.013352127114554291  0.3395524264452438  1.0000
  O   O105      1.0  0.17443805955134564  0.09916993044143985  0.08672081641119674  1.0000
  O   O106      1.0  0.17665546985183084  0.09554733676867921  0.3395463529793738  1.0000
  O   O107      1.0  0.3410966450383533  0.09883405883080779  0.08676041082060476  1.0000
  O   O108      1.0  0.3399907449640237  0.09924695396447199  0.339627892655591  1.0000
  O   O109      1.0  0.25845761479038926  0.18202056927530735  0.17874724718902982  1.0000
  O   O110      1.0  0.25337672085869367  0.18127693667367858  0.4316778673980036  1.0000
  O   O111      1.0  0.17419750599564143  0.9316956601571638  0.17815859286273839  1.0000
  O   O112      1.0  0.1693974484558746  0.9315925935014574  0.43176317652233237  1.0000
  O   O113      1.0  0.3408595018521424  0.9321070387558739  0.17811749236376737  1.0000
  O   O114      1.0  0.33612549221462945  0.9317526927483541  0.43184450603514585  1.0000
  O   O115      1.0  0.4245559716588432  0.015220002689858363  0.1782934584825257  1.0000
  O   O116      1.0  0.42042998127480724  0.014811324661661806  0.4317594119494809  1.0000
  O   O117      1.0  0.17540493513910038  0.09863694405466573  0.17879086303009092  1.0000
  O   O118      1.0  0.17091313662955343  0.09767037566652047  0.43083319801678566  1.0000
  O   O119      1.0  0.3417090347758008  0.09863807009756291  0.1784573347770935  1.0000
  O   O120      1.0  0.33775641643955834  0.0982969282900853  0.4316912640618345  1.0000
  O   O121      1.0  0.42430009425739623  0.9598316659404311  0.13225077003691296  1.0000
  O   O122      1.0  0.4196859981403944  0.9589754110971644  0.38594038999200553  1.0000
  O   O123      1.0  0.4248591617067662  0.0709293394307668  0.1325132137216901  1.0000
  O   O124      1.0  0.4211268638048592  0.0701136531283532  0.38580744654100185  1.0000
  O   O125      1.0  0.25759338424660855  0.9044520448772582  0.13218773176233348  1.0000
  O   O126      1.0  0.25332742954742354  0.9034933282519844  0.38595652309395323  1.0000
  O   O127      1.0  0.2576533476232247  0.12631480115811938  0.13268527750313483  1.0000
  O   O128      1.0  0.25676950018073713  0.12667783428623286  0.38560000627029184  1.0000
  O   O129      1.0  0.25772072314386235  0.5152687790375686  0.08647518802009048  1.0000
  O   O130      1.0  0.2527308170266945  0.5148578422677698  0.34035889892226334  1.0000
  O   O131      1.0  0.17537501783999154  0.2657373840745692  0.08761904559262917  1.0000
  O   O132      1.0  0.17058698092224747  0.2649777387136926  0.3396133097622113  1.0000
  O   O133      1.0  0.3422233760187051  0.2654382620917737  0.08676657166104913  1.0000
  O   O134      1.0  0.33688834682147933  0.26480780908852775  0.3399577375247813  1.0000
  O   O135      1.0  0.09153581850332741  0.3485075226547707  0.08757117200821915  1.0000
  O   O136      1.0  0.08703317278434372  0.34865006418244593  0.3397012786642095  1.0000
  O   O137      1.0  0.17443544922017368  0.43197098181641136  0.08669156992947478  1.0000
  O   O138      1.0  0.16926791674696778  0.43196267892301166  0.3402355197235813  1.0000
  O   O139      1.0  0.34115650388529317  0.4320035926300834  0.08660982088953295  1.0000
  O   O140      1.0  0.3359222056108719  0.431480031624713  0.3402807353185553  1.0000
  O   O141      1.0  0.259678983312804  0.5161027982162992  0.17823741676787597  1.0000
  O   O142      1.0  0.2525018506688284  0.5145616965105431  0.4321969366580674  1.0000
  O   O143      1.0  0.18090871634515587  0.26767348732262036  0.17891776508623647  1.0000
  O   O144      1.0  0.16965694024910924  0.26447220148553846  0.43168193511845504  1.0000
  O   O145      1.0  0.34426826914084974  0.2645819547810635  0.17882120108300398  1.0000
  O   O146      1.0  0.3363197404708469  0.264664422409593  0.4316476439448707  1.0000
  O   O147      1.0  0.42484766397940876  0.34910503954298394  0.17844136043627049  1.0000
  O   O148      1.0  0.41984775813499925  0.34787758865246526  0.43192054032897964  1.0000
  O   O149      1.0  0.17430328148058932  0.43427854013620587  0.1787056705860016  1.0000
  O   O150      1.0  0.16912113813524182  0.43126268116889654  0.4319842601376374  1.0000
  O   O151      1.0  0.3412312288636509  0.43228993824447254  0.17839628816600903  1.0000
  O   O152      1.0  0.3357965902723824  0.4310939075313889  0.43207502352073673  1.0000
  O   O153      1.0  0.42561905077725587  0.2935542083899876  0.13265361464294254  1.0000
  O   O154      1.0  0.4200000467679328  0.29261822681587685  0.38589575362578366  1.0000
  O   O155      1.0  0.4246192384093405  0.4046892865702227  0.13252191621213785  1.0000
  O   O156      1.0  0.41931800017098037  0.40371764678108546  0.3861506172168694  1.0000
  O   O157      1.0  0.2613611920736569  0.23686877344123666  0.13284343193658535  1.0000
  O   O158      1.0  0.2527695143192675  0.23722906084991582  0.38572694183355083  1.0000
  O   O159      1.0  0.2582908362151402  0.460194955265936  0.1324959590027083  1.0000
  O   O160      1.0  0.25269089024039326  0.4591697004876579  0.3862108789578988  1.0000
  O   O161      1.0  0.25739547182903283  0.8490444497489015  0.08621455052600202  1.0000
  O   O162      1.0  0.2548136769851498  0.8475876135841515  0.3402120753331503  1.0000
  O   O163      1.0  0.17439872979323656  0.5986506293355357  0.086268316686396  1.0000
  O   O164      1.0  0.1692969631085752  0.5980796960573491  0.3404521235137446  1.0000
  O   O165      1.0  0.34105703642692553  0.5986028061630296  0.0862035705424003  1.0000
  O   O166      1.0  0.3359688578458075  0.597822362023668  0.340499791746586  1.0000
  O   O167      1.0  0.09114076857883277  0.6819643251377455  0.08625364215222053  1.0000
  O   O168      1.0  0.08658063559709822  0.6815474347943182  0.3403900805216462  1.0000
  O   O169      1.0  0.17420784573772194  0.7655163045841141  0.0861664561622736  1.0000
  O   O170      1.0  0.16944928223394454  0.764912800241232  0.3403433030922907  1.0000
  O   O171      1.0  0.34083705987521257  0.7657345654638307  0.08609599182505027  1.0000
  O   O172      1.0  0.3360706805089789  0.7642387926282375  0.3403731138978836  1.0000
  O   O173      1.0  0.25757722937802957  0.8487758748505693  0.17804807966533312  1.0000
  O   O174      1.0  0.2529409885322956  0.8483937128905664  0.43196859663184356  1.0000
  O   O175      1.0  0.1744252033896021  0.5988177284073416  0.17809533931153265  1.0000
  O   O176      1.0  0.16922272762685114  0.5980624930306404  0.4322527933311869  1.0000
  O   O177      1.0  0.34105409652010826  0.5994013277348887  0.1780714227437799  1.0000
  O   O178      1.0  0.3358490802429462  0.5978983856157515  0.4323297583721078  1.0000
  O   O179      1.0  0.42318672589376904  0.6825051418940408  0.1779656096346754  1.0000
  O   O180      1.0  0.4187458164617226  0.6814624029936792  0.43231901979997295  1.0000
  O   O181      1.0  0.17428049390260236  0.7655128800916874  0.17796927438816187  1.0000
  O   O182      1.0  0.1694110719566626  0.7650748065412036  0.4321654353918359  1.0000
  O   O183      1.0  0.34095458347856755  0.7658529945531822  0.17793215451440725  1.0000
  O   O184      1.0  0.3360669177837819  0.7649943034931678  0.432238059129535  1.0000
  O   O185      1.0  0.4242171359707567  0.6268039228818305  0.13206118050278004  1.0000
  O   O186      1.0  0.4189259999758262  0.6256945381029465  0.3864588325358866  1.0000
  O   O187      1.0  0.42388432885392985  0.7379472758668868  0.1319745076603698  1.0000
  O   O188      1.0  0.4192482132722421  0.7368268241775362  0.38638390534171224  1.0000
  O   O189      1.0  0.25783553524983377  0.5714320692132913  0.13219028655689413  1.0000
  O   O190      1.0  0.2524496039689121  0.570255103586458  0.38637865398331955  1.0000
  O   O191      1.0  0.25741130314166805  0.7933564148852634  0.13204197468878268  1.0000
  O   O192      1.0  0.25290535764039235  0.7922485691917424  0.38625056730262447  1.0000
  O   O193      1.0  0.5918700384037966  0.18222425038463191  0.08671916817645836  1.0000
  O   O194      1.0  0.5864775228226292  0.18173335602431195  0.3396275836599942  1.0000
  O   O195      1.0  0.507284782797835  0.9319801751863968  0.08628547862412231  1.0000
  O   O196      1.0  0.5027223490487973  0.9310803525135195  0.3400609838379255  1.0000
  O   O197      1.0  0.6739637826435416  0.9318403097415487  0.08633578626124037  1.0000
  O   O198      1.0  0.6695823084521054  0.9289996077265509  0.33969383274558385  1.0000
  O   O199      1.0  0.42484156300204773  0.015682610637252833  0.08648502942114265  1.0000
  O   O200      1.0  0.4200621339046456  0.014562469470853243  0.34002195194219786  1.0000
  O   O201      1.0  0.5079219636182437  0.09912304066036874  0.0867347448597852  1.0000
  O   O202      1.0  0.5032622926636058  0.0981792742290675  0.3395701461829169  1.0000
  O   O203      1.0  0.6744670561586694  0.09863052559246743  0.0866775084181738  1.0000
  O   O204      1.0  0.6669052379801628  0.09720337743625  0.33956531678649204  1.0000
  O   O205      1.0  0.5911927642737334  0.18189273929345628  0.17881186486580689  1.0000
  O   O206      1.0  0.5872226501687308  0.18145002170721636  0.4317278843414883  1.0000
  O   O207      1.0  0.5074481905232352  0.9318282075867  0.17809646070374024  1.0000
  O   O208      1.0  0.5027219892989216  0.9311748455898942  0.4318341784581945  1.0000
  O   O209      1.0  0.6741814676234108  0.9301532374235754  0.17813057680510477  1.0000
  O   O210      1.0  0.6693959369875504  0.9314118015964948  0.43175632792427526  1.0000
  O   O211      1.0  0.75405184737509  0.013781922851741584  0.17862662232907603  1.0000
  O   O212      1.0  0.7526897296174762  0.01483579310828329  0.43079799625183846  1.0000
  O   O213      1.0  0.5082950160211572  0.09834275163893451  0.17846786314134616  1.0000
  O   O214      1.0  0.5044335948240007  0.09795053259213254  0.4317098447324971  1.0000
  O   O215      1.0  0.6748171633816429  0.0988402627600571  0.17866225751269316  1.0000
  O   O216      1.0  0.6712768136535763  0.09831845907098809  0.43071655053585  1.0000
  O   O217      1.0  0.7570798901246555  0.9593894821056002  0.1322943452903245  1.0000
  O   O218      1.0  0.7519617209991445  0.9574523705209245  0.38554258448193285  1.0000
  O   O219      1.0  0.7562089105045864  0.06951811997167064  0.1326373419982487  1.0000
  O   O220      1.0  0.7545212439728597  0.07019661699845225  0.3846777213747276  1.0000
  O   O221      1.0  0.5902722009080263  0.9038463809593673  0.1321346698870274  1.0000
  O   O222      1.0  0.5857542518381382  0.9031121296466612  0.3859392844401434  1.0000
  O   O223      1.0  0.591947755490604  0.1263216639739226  0.1326551865594816  1.0000
  O   O224      1.0  0.584869276000003  0.12696116155881731  0.38558923711976906  1.0000
  O   O225      1.0  0.5911571491745283  0.5156239440591289  0.08651640022791939  1.0000
  O   O226      1.0  0.5842900152370243  0.5155181814686406  0.3403904527553802  1.0000
  O   O227      1.0  0.5088962237938213  0.26565505124684713  0.08675422125133155  1.0000
  O   O228      1.0  0.5034690286165042  0.2652643357410028  0.3399425130400535  1.0000
  O   O229      1.0  0.6757379172145874  0.26539046182094805  0.08777261737179856  1.0000
  O   O230      1.0  0.6699805941732645  0.26482674874517736  0.3397352233616487  1.0000
  O   O231      1.0  0.4251387987071111  0.3488561823995033  0.0867020027375671  1.0000
  O   O232      1.0  0.4194868154567538  0.3483161462408468  0.3401117319166488  1.0000
  O   O233      1.0  0.5077581402656435  0.4323990766436255  0.08663532391026382  1.0000
  O   O234      1.0  0.5025070873089003  0.431674923224136  0.34030638370876537  1.0000
  O   O235      1.0  0.6744367076412109  0.4322646418997641  0.08672343971626968  1.0000
  O   O236      1.0  0.6692354473070715  0.43346603796718564  0.34026573992618286  1.0000
  O   O237      1.0  0.5888071536989457  0.5164873110402268  0.17824599278419617  1.0000
  O   O238      1.0  0.5857121168893451  0.5150162536612398  0.43224823205696256  1.0000
  O   O239      1.0  0.5075575883390935  0.26531991164089863  0.1788938686289805  1.0000
  O   O240      1.0  0.5031692732608594  0.2645209530033748  0.43167998762201826  1.0000
  O   O241      1.0  0.6711763853892457  0.2665816305701089  0.17893241926944642  1.0000
  O   O242      1.0  0.6697590353447219  0.26505298887186746  0.43169382367624726  1.0000
  O   O243      1.0  0.7532016247006306  0.3504592434433602  0.17896248805242898  1.0000
  O   O244      1.0  0.752800844816719  0.3485039639154011  0.4319511008124335  1.0000
  O   O245      1.0  0.507718894450483  0.43252642534283303  0.17840605673013396  1.0000
  O   O246      1.0  0.5023413025938539  0.4315464235219808  0.4321160572727064  1.0000
  O   O247      1.0  0.6745862070114957  0.43468294873523816  0.17879277374144095  1.0000
  O   O248      1.0  0.669026293519898  0.431726578619597  0.43205803011198196  1.0000
  O   O249      1.0  0.7589940139096116  0.2934030341705241  0.1338388596564741  1.0000
  O   O250      1.0  0.7515322656502823  0.2941197624834057  0.3857239009375277  1.0000
  O   O251      1.0  0.7569167585038019  0.4061733920514108  0.132952505814595  1.0000
  O   O252      1.0  0.7521908716222376  0.40427122840086477  0.38609244813222077  1.0000
  O   O253      1.0  0.5893520965996594  0.23669983275302978  0.13288006924978993  1.0000
  O   O254      1.0  0.5871556873249284  0.23731961397754422  0.385759272533727  1.0000
  O   O255      1.0  0.5907295385363803  0.4605121854242075  0.13253506053794067  1.0000
  O   O256      1.0  0.5852933058081089  0.4597141696668715  0.38626753487836313  1.0000
  O   O257      1.0  0.5907520539725024  0.8485277246943264  0.08616388967652107  1.0000
  O   O258      1.0  0.5839120965366816  0.8471556590825368  0.34021753973607555  1.0000
  O   O259      1.0  0.5077901884698254  0.5990160448751075  0.08621240517575748  1.0000
  O   O260      1.0  0.5027157334206458  0.5987728941668948  0.34050338894197907  1.0000
  O   O261      1.0  0.6744598499388871  0.5989633052665124  0.08627886051789042  1.0000
  O   O262      1.0  0.6694284615039091  0.5982097165857033  0.34046991528980325  1.0000
  O   O263      1.0  0.42366330247577516  0.6821489035847452  0.08612205129221577  1.0000
  O   O264      1.0  0.4182524891558304  0.6811499996512399  0.3404708522566202  1.0000
  O   O265      1.0  0.5075990259052142  0.7652211591370771  0.08607774413026882  1.0000
  O   O266      1.0  0.5029082520382006  0.7636090783454237  0.3403783677982248  1.0000
  O   O267      1.0  0.6743647007028417  0.7651665757107673  0.08613456432672086  1.0000
  O   O268      1.0  0.6695264579774954  0.7645931695555129  0.3403442806728559  1.0000
  O   O269      1.0  0.5894303844673221  0.8480531210085013  0.17802118775189169  1.0000
  O   O270      1.0  0.5862559946658032  0.8479892280535838  0.43195111081717913  1.0000
  O   O271      1.0  0.507908117610881  0.600071065200055  0.17807152154898215  1.0000
  O   O272      1.0  0.5026119311881693  0.5983543134409096  0.43234752288756134  1.0000
  O   O273      1.0  0.6745293384898445  0.5990151834621975  0.1781080382019137  1.0000
  O   O274      1.0  0.6693752982640057  0.5983489490267385  0.43229019575779054  1.0000
  O   O275      1.0  0.7580435285424558  0.6821589562779755  0.17802707992604375  1.0000
  O   O276      1.0  0.7533993891714578  0.6815398018305708  0.4321832240818158  1.0000
  O   O277      1.0  0.5077059301135756  0.7648600502527972  0.1779270974130654  1.0000
  O   O278      1.0  0.5028019140459018  0.7646217443594744  0.4322397901605956  1.0000
  O   O279      1.0  0.6744230951909681  0.7653103323734028  0.17795266551596878  1.0000
  O   O280      1.0  0.6694686529332148  0.7646166037657531  0.43216991852800235  1.0000
  O   O281      1.0  0.7579914676235203  0.6265421797473979  0.13218727851294565  1.0000
  O   O282      1.0  0.752783750142785  0.6258280010891247  0.38634823657993606  1.0000
  O   O283      1.0  0.7578190673530809  0.737731093510548  0.1320780712807343  1.0000
  O   O284      1.0  0.7529540222435689  0.7370156034056455  0.3862592606057747  1.0000
  O   O285      1.0  0.5909173667449703  0.571807210603888  0.1322076470626693  1.0000
  O   O286      1.0  0.5859644924561439  0.5707954890980651  0.38641136511487456  1.0000
  O   O287      1.0  0.5909945536514222  0.7927581461692129  0.13200929717123241  1.0000
  O   O288      1.0  0.5859390353077447  0.791826099680452  0.3862481156793707  1.0000
  Si  Si1       1.0  0.09089477261525741  0.9601904736027808  0.09776887041285927  1.0000
  Si  Si2       1.0  0.08699044856378649  0.9582278564327851  0.35104109985706466  1.0000
  Si  Si3       1.0  0.09168275661888922  0.07115852354170464  0.0981419796434548  1.0000
  Si  Si4       1.0  0.09022512041423537  0.06972611182643036  0.3499239630202031  1.0000
  Si  Si5       1.0  0.9244218838478837  0.9043167916713516  0.09766855819066282  1.0000
  Si  Si6       1.0  0.9194874386253816  0.9036791603100167  0.3511668535909258  1.0000
  Si  Si7       1.0  0.09111376182880472  0.9595669344554544  0.1669095199947219  1.0000
  Si  Si8       1.0  0.0862686251260895  0.9592961411178588  0.42006480998560625  1.0000
  Si  Si9       1.0  0.09349557554817063  0.07028816270882271  0.16717158145575226  1.0000
  Si  Si10      1.0  0.0868699307441692  0.07059606190569583  0.4192437754375952  1.0000
  Si  Si11      1.0  0.9244360467181262  0.9040457195252247  0.16678817248941732  1.0000
  Si  Si12      1.0  0.9195338369279883  0.9040578943809718  0.4202820011605829  1.0000
  Si  Si13      1.0  0.9235918662266813  0.12208858938496697  0.16694043174252307  1.0000
  Si  Si14      1.0  0.9205101926971408  0.12633344191341542  0.41969883657532925  1.0000
  Si  Si15      1.0  0.09149430480261855  0.29296862696107234  0.09921846840631775  1.0000
  Si  Si16      1.0  0.08868585455436505  0.2933468913288017  0.35122387348627104  1.0000
  Si  Si17      1.0  0.0913155938478138  0.4042625654213464  0.09839503468972341  1.0000
  Si  Si18      1.0  0.08620587345837742  0.4040630027910671  0.3514802670319939  1.0000
  Si  Si19      1.0  0.9250700112703917  0.23727798531109567  0.09876946997442279  1.0000
  Si  Si20      1.0  0.9187647254981108  0.2415339039578094  0.3514491546965625  1.0000
  Si  Si21      1.0  0.9245546210367692  0.45947307473593335  0.09819103887522539  1.0000
  Si  Si22      1.0  0.9195557090106415  0.4596250648977477  0.35160942396552625  1.0000
  Si  Si23      1.0  0.09480065503366382  0.29384456814099885  0.16853933584162814  1.0000
  Si  Si24      1.0  0.08690907002960704  0.2924785356133322  0.42025175749409804  1.0000
  Si  Si25      1.0  0.09208637533045949  0.40533671975790214  0.16741784290188214  1.0000
  Si  Si26      1.0  0.08597043997879394  0.4034324232185901  0.4206224070321751  1.0000
  Si  Si27      1.0  0.9245365355787094  0.4598595680954544  0.1673041103622318  1.0000
  Si  Si28      1.0  0.9195311939188926  0.4593428077459973  0.42072844747774624  1.0000
  Si  Si29      1.0  0.09105950253291172  0.626364215881536  0.09761367562754605  1.0000
  Si  Si30      1.0  0.08620010772857163  0.6260576626805412  0.3517611347122106  1.0000
  Si  Si31      1.0  0.09105775122859242  0.7375668772717375  0.09751840593687937  1.0000
  Si  Si32      1.0  0.08622208411041156  0.7371434107839226  0.3516820012954635  1.0000
  Si  Si33      1.0  0.9245442564311859  0.5706965345614121  0.09778993163556086  1.0000
  Si  Si34      1.0  0.919571878892042  0.5706105383464716  0.35172686510312623  1.0000
  Si  Si35      1.0  0.9245139191967737  0.793213444186714  0.09754141320424702  1.0000
  Si  Si36      1.0  0.9195147553918978  0.7924975752708764  0.3515463317332595  1.0000
  Si  Si37      1.0  0.09113387732023605  0.6265195566183073  0.16675263152859232  1.0000
  Si  Si38      1.0  0.08614603406431547  0.6260845776005319  0.4209018505585776  1.0000
  Si  Si39      1.0  0.09111452611210084  0.7376074753060657  0.1666585572937755  1.0000
  Si  Si40      1.0  0.08615174773779265  0.7372817312269335  0.420820748042712  1.0000
  Si  Si41      1.0  0.924544838017402  0.571045323479718  0.1669061326524024  1.0000
  Si  Si42      1.0  0.9195974109120574  0.5704409645897719  0.42087203347408897  1.0000
  Si  Si43      1.0  0.924498265912009  0.7930621825709689  0.16668648038983916  1.0000
  Si  Si44      1.0  0.9195359582578867  0.7928353341400246  0.4206622964750912  1.0000
  Si  Si45      1.0  0.42428544067625423  0.9600332473185897  0.097682841607582  1.0000
  Si  Si46      1.0  0.41965288690261404  0.9590601394814545  0.35139299357580384  1.0000
  Si  Si47      1.0  0.4246448963017435  0.07119671608023437  0.09795975405596691  1.0000
  Si  Si48      1.0  0.42105792837651024  0.07018355618633071  0.3512509418825284  1.0000
  Si  Si49      1.0  0.2575248367528875  0.904581491633322  0.09761870636168801  1.0000
  Si  Si50      1.0  0.25344388241244276  0.9032113846417192  0.35139653464707066  1.0000
  Si  Si51      1.0  0.2579905543418539  0.126834927781393  0.09810568925723387  1.0000
  Si  Si52      1.0  0.2560384981010048  0.12580480712030534  0.3510774371810285  1.0000
  Si  Si53      1.0  0.42427510216779696  0.9597651027606686  0.16680666192099608  1.0000
  Si  Si54      1.0  0.41970899120687477  0.9592273172322129  0.4204783945084621  1.0000
  Si  Si55      1.0  0.42481081462038345  0.07082971674658801  0.16704933060243923  1.0000
  Si  Si56      1.0  0.4209088123797929  0.07036532894493024  0.4203504630847658  1.0000
  Si  Si57      1.0  0.25773675303754046  0.9042792720735564  0.16674337616799415  1.0000
  Si  Si58      1.0  0.2528337708002275  0.9039546364741353  0.4205042938096446  1.0000
  Si  Si59      1.0  0.25857222821170317  0.1266917142755964  0.16723258476031744  1.0000
  Si  Si60      1.0  0.2543472953395704  0.12573613964278038  0.4200780227853931  1.0000
  Si  Si61      1.0  0.4254347391934381  0.2933036588166379  0.0981111458658449  1.0000
  Si  Si62      1.0  0.4199101013112684  0.29270616107225633  0.3513597950402927  1.0000
  Si  Si63      1.0  0.42464206537638655  0.40444000538036795  0.09798333196946481  1.0000
  Si  Si64      1.0  0.41929132764870375  0.4037759791909982  0.35159478493817825  1.0000
  Si  Si65      1.0  0.25897047274368534  0.23782609869569887  0.09836567053492393  1.0000
  Si  Si66      1.0  0.2536602030204975  0.236837674535191  0.3511802319441045  1.0000
  Si  Si67      1.0  0.25777525968982007  0.4597126771097259  0.09794810593675651  1.0000
  Si  Si68      1.0  0.25283594679549165  0.45934764243168924  0.35165444413025204  1.0000
  Si  Si69      1.0  0.4255229503521855  0.2934825072994045  0.16720984987473234  1.0000
  Si  Si70      1.0  0.4198082976187275  0.2923624078322719  0.42044933427487663  1.0000
  Si  Si71      1.0  0.42459221516740686  0.4046088638331988  0.1670695741309492  1.0000
  Si  Si72      1.0  0.4193151549291983  0.4035224952156052  0.4207186134098049  1.0000
  Si  Si73      1.0  0.2606062680167343  0.23772613761277542  0.16736564043813068  1.0000
  Si  Si74      1.0  0.2531425567240268  0.23672893917486285  0.42030631615511954  1.0000
  Si  Si75      1.0  0.25840684510556894  0.4604783352326055  0.16705604594769646  1.0000
  Si  Si76      1.0  0.25261023487055495  0.45903205944035275  0.42078050302264774  1.0000
  Si  Si77      1.0  0.4242015755440361  0.6265651974798067  0.09748998343766863  1.0000
  Si  Si78      1.0  0.41889275866338244  0.6257869744285826  0.35188874259833053  1.0000
  Si  Si79      1.0  0.42397768442223294  0.7377396486102088  0.09740185821185911  1.0000
  Si  Si80      1.0  0.4191582584456575  0.736604473316717  0.35181313177809115  1.0000
  Si  Si81      1.0  0.2577391136077346  0.5708989169583499  0.0976302557631095  1.0000
  Si  Si82      1.0  0.252511871322031  0.5703124130111668  0.35180858820386457  1.0000
  Si  Si83      1.0  0.2574557219334135  0.793400281448667  0.09746667189716608  1.0000
  Si  Si84      1.0  0.2531397938990425  0.792268304271316  0.3516881338827835  1.0000
  Si  Si85      1.0  0.4241326726401291  0.6270459938601901  0.16663158358526892  1.0000
  Si  Si86      1.0  0.41901711345216747  0.6258747012460489  0.4210313216217829  1.0000
  Si  Si87      1.0  0.4238602990833908  0.7378662066014325  0.166544913313851  1.0000
  Si  Si88      1.0  0.419238289075294  0.7370517047868528  0.4209558793358746  1.0000
  Si  Si89      1.0  0.25807710714951876  0.5714180624127624  0.16675382083171958  1.0000
  Si  Si90      1.0  0.2524989046236498  0.5702092329678458  0.4209532294562563  1.0000
  Si  Si91      1.0  0.25745979221771936  0.7933140393889283  0.1666128120318106  1.0000
  Si  Si92      1.0  0.2528182833347244  0.7927664495090491  0.420809620254282  1.0000
  Si  Si93      1.0  0.7572883108387403  0.9594818106129337  0.09770180096232094  1.0000
  Si  Si94      1.0  0.7517245992584003  0.9579888472091662  0.3510004636530405  1.0000
  Si  Si95      1.0  0.7571761400219337  0.07048870761127128  0.09801278955413778  1.0000
  Si  Si96      1.0  0.751758549672233  0.06950619634580206  0.34987828813449556  1.0000
  Si  Si97      1.0  0.5904907524590554  0.9040544036880086  0.09756493487821422  1.0000
  Si  Si98      1.0  0.5854720756973464  0.9027988424963955  0.35137847528028127  1.0000
  Si  Si99      1.0  0.5913834896437452  0.12674946633082987  0.09806175540503903  1.0000
  Si  Si100     1.0  0.5858352019619825  0.125998702021173  0.3510797711540247  1.0000
  Si  Si101     1.0  0.7566704187496803  0.9584401053790688  0.16684156654222584  1.0000
  Si  Si102     1.0  0.7525524396225391  0.9590443118510953  0.4200273829834497  1.0000
  Si  Si103     1.0  0.75518235604279  0.06893021014301799  0.16703661120312258  1.0000
  Si  Si104     1.0  0.7545490686988673  0.07037246417914964  0.4192030998606292  1.0000
  Si  Si105     1.0  0.5900087162791303  0.9034983358889004  0.16668960119712242  1.0000
  Si  Si106     1.0  0.586159244013963  0.9035518371858836  0.4204906158457507  1.0000
  Si  Si107     1.0  0.5911069806001634  0.12657798671679663  0.16719149173016443  1.0000
  Si  Si108     1.0  0.5872712653764309  0.1259234338779845  0.4200832698082381  1.0000
  Si  Si109     1.0  0.7590595824410601  0.29323239499656545  0.09932045979997225  1.0000
  Si  Si110     1.0  0.7504048976518877  0.2947219530418209  0.35132662854156754  1.0000
  Si  Si111     1.0  0.7575005786080173  0.40456127496665595  0.098467658035392  1.0000
  Si  Si112     1.0  0.7517870920551049  0.4052256846821164  0.35154637434534586  1.0000
  Si  Si113     1.0  0.5917723435862413  0.23773402814944955  0.09838653200263275  1.0000
  Si  Si114     1.0  0.5863102051065583  0.23706196518732336  0.3512236495980575  1.0000
  Si  Si115     1.0  0.5911438615650407  0.46006817474056555  0.09798430410997923  1.0000
  Si  Si116     1.0  0.585009424077847  0.4600651100558486  0.35171237816652834  1.0000
  Si  Si117     1.0  0.7562164613592365  0.2941049873482867  0.1686369570489774  1.0000
  Si  Si118     1.0  0.7525081918627334  0.2931452641244577  0.4203405630894454  1.0000
  Si  Si119     1.0  0.7566824861788238  0.4056364076833623  0.16749449671323943  1.0000
  Si  Si120     1.0  0.7524212109402701  0.40416071254540964  0.42068513977660627  1.0000
  Si  Si121     1.0  0.5902833359474591  0.23764389372383674  0.16739009339467287  1.0000
  Si  Si122     1.0  0.5866538864758335  0.23690998128130578  0.42035360005861716  1.0000
  Si  Si123     1.0  0.5904453770001516  0.4608385018460804  0.1670955414826892  1.0000
  Si  Si124     1.0  0.5855224919164523  0.4594947450036925  0.42083747644446784  1.0000
  Si  Si125     1.0  0.758071462495921  0.6264077809907481  0.09761809418918907  1.0000
  Si  Si126     1.0  0.7527978106330169  0.6259184463685168  0.3517790863084033  1.0000
  Si  Si127     1.0  0.7578936996271344  0.7376117726402307  0.0975063196741701  1.0000
  Si  Si128     1.0  0.7529323647078796  0.7370089382777015  0.3516902429503478  1.0000
  Si  Si129     1.0  0.5910724621444226  0.5712723076481245  0.0976481161781197  1.0000
  Si  Si130     1.0  0.5857507584398618  0.5709351938864691  0.35184127864177617  1.0000
  Si  Si131     1.0  0.5909628633960307  0.7928971765859376  0.09743439655661566  1.0000
  Si  Si132     1.0  0.5857029394743672  0.7918144097070056  0.35168538170714514  1.0000
  Si  Si133     1.0  0.7579783922409463  0.6265510742370397  0.16675677273717004  1.0000
  Si  Si134     1.0  0.7528706547413896  0.625937402768418  0.42091990311820177  1.0000
  Si  Si135     1.0  0.7578404975631984  0.7376444963273047  0.16664710580457925  1.0000
  Si  Si136     1.0  0.753043988796397  0.7371403641173354  0.4208280267371264  1.0000
  Si  Si137     1.0  0.5906702441630024  0.5718245700851292  0.16677046599035705  1.0000
  Si  Si138     1.0  0.5859466725350638  0.5706514173282657  0.42098609909285656  1.0000
  Si  Si139     1.0  0.5907950499781173  0.7926319822541531  0.16657934256765491  1.0000
  Si  Si140     1.0  0.586111170454935  0.7923455088620264  0.4208075194749457  1.0000
  Si  Si141     1.0  0.924029208469646  0.12753846630547924  0.09811680349152127  1.0000
  Al  Al1       1.0  0.9210562656695975  0.12188925353542895  0.34982942933976513  1.0000
  Al  Al2       1.0  0.925508451570042  0.2417454432080768  0.16863403545820593  1.0000
  Si  Si142     1.0  0.9192850776753491  0.2360701413202694  0.4202739333175156  1.0000
  H   H1        1.0  0.8776594217912019  0.17741490181631883  0.19940437930224866  1.0000
  H   H2        1.0  0.8727593545223619  0.18610624278183938  0.31904391411806987  1.0000
