# Supplementary material for: Water Adsorption at Pairs of Proximate Brønsted Acid Sites in Zeolites
Source: J Phys Chem Lett. 2026 Jan 14;17(4):1201–6. doi: 10.1021/acs.jpclett.5c03794 (PMC12862806; doi:10.1021/acs.jpclett.5c03794)
Supplement: Supplementary file 2 [file jz5c03794_si_002.zip › Water_BAS_Pairs_SI/NNP/MD_init_strs/silicatene/silicatene_0w_4.cif]

data_image0
_chemical_formula_structural       O288Si141Al2SiH2
_chemical_formula_sum              "O288 Si142 Al2 H2"
_cell_length_a       15.80312257
_cell_length_b       27.3439945
_cell_length_c       46.6
_cell_angle_alpha    90.0
_cell_angle_beta     90.0
_cell_angle_gamma    90.0

_space_group_name_H-M_alt    "P 1"
_space_group_IT_number       1

loop_
  _space_group_symop_operation_xyz
  'x, y, z'

loop_
  _atom_site_type_symbol
  _atom_site_label
  _atom_site_symmetry_multiplicity
  _atom_site_fract_x
  _atom_site_fract_y
  _atom_site_fract_z
  _atom_site_occupancy
  O   O1        1.0  0.9236874906480393  0.18206524512910718  0.08562151580766471  1.0000
  O   O2        1.0  0.9092703286689083  0.185967581744822  0.3251611664687301  1.0000
  O   O3        1.0  0.8406209277104848  0.9317462634912883  0.0863023543179451  1.0000
  O   O4        1.0  0.835921052707246  0.9309636065726792  0.3290277051681825  1.0000
  O   O5        1.0  0.007357316309651783  0.9325673710898181  0.08634610389705169  1.0000
  O   O6        1.0  0.002769607573152734  0.9311857155657562  0.32903661624668584  1.0000
  O   O7        1.0  0.7573433616714997  0.01504675577916311  0.08627602612710517  1.0000
  O   O8        1.0  0.7483771573219222  0.0131386836936044  0.3289090808206074  1.0000
  O   O9        1.0  0.8412258838611552  0.09829518290807612  0.08742016996759427  1.0000
  O   O10       1.0  0.8308846275178589  0.09690695010451401  0.32570469529531487  1.0000
  O   O11       1.0  0.007460534909590795  0.09898276482831327  0.08756156070761613  1.0000
  O   O12       1.0  0.012807471561840129  0.09867808999900603  0.32609201272343663  1.0000
  O   O13       1.0  0.9139275106384686  0.17750910036895268  0.1824961909534579  1.0000
  O   O14       1.0  0.9190701495836683  0.18153874484718271  0.42204648980344506  1.0000
  O   O15       1.0  0.8408272528063446  0.9316285183352064  0.17799924641942494  1.0000
  O   O16       1.0  0.8358948587783138  0.9314712502013738  0.42094263702419155  1.0000
  O   O17       1.0  0.0073939632949564914  0.932128670364501  0.17803787702171503  1.0000
  O   O18       1.0  0.0027044823424208432  0.9318656699142716  0.4209763809949766  1.0000
  O   O19       1.0  0.09162649361990974  0.015077553623960223  0.17854286007192516  1.0000
  O   O20       1.0  0.08662146687116899  0.015049673047799644  0.42023874920929066  1.0000
  O   O21       1.0  0.8410565873006163  0.09457392822878478  0.1785103925303073  1.0000
  O   O22       1.0  0.8378989559763784  0.09738589804996227  0.4205056291774894  1.0000
  O   O23       1.0  0.009070474240169227  0.09821817290208522  0.17830599148378792  1.0000
  O   O24       1.0  0.004686660029896649  0.09867139167652872  0.4204648023988379  1.0000
  O   O25       1.0  0.09082588255203342  0.9603226401454924  0.13224676461477627  1.0000
  O   O26       1.0  0.08658295188131336  0.9576503139017561  0.374936660129298  1.0000
  O   O27       1.0  0.09268426879187039  0.07044854507467697  0.13260184143715092  1.0000
  O   O28       1.0  0.08778309578036554  0.07026074129303074  0.3741220358864763  1.0000
  O   O29       1.0  0.9243871947242255  0.9041193379410126  0.13213190436019362  1.0000
  O   O30       1.0  0.9194945548794559  0.9036842547729295  0.3750747964230281  1.0000
  O   O31       1.0  0.9232862747880044  0.12862064285760616  0.13298200115365458  1.0000
  O   O32       1.0  0.920650376854103  0.12992288037747102  0.3752161638967119  1.0000
  O   O33       1.0  0.9247249097003255  0.5149909498407395  0.08666126889570018  1.0000
  O   O34       1.0  0.920016463596469  0.515074677790039  0.329553444395051  1.0000
  O   O35       1.0  0.8421513962146661  0.2660946253350112  0.0873553961663342  1.0000
  O   O36       1.0  0.8362735010548671  0.26891333794059663  0.3290154647004511  1.0000
  O   O37       1.0  0.008959542649268048  0.26502108689113735  0.08729887596839864  1.0000
  O   O38       1.0  0.004270509027800719  0.2653838533194701  0.32929031812807735  1.0000
  O   O39       1.0  0.7573092529629604  0.34876226114917774  0.08772310958663163  1.0000
  O   O40       1.0  0.7491839142272626  0.34988184897007785  0.32902942780349953  1.0000
  O   O41       1.0  0.8409232285299166  0.43194307750441124  0.08686597356525075  1.0000
  O   O42       1.0  0.8359252283061328  0.4320455984211567  0.3295681309528661  1.0000
  O   O43       1.0  0.007743462605188564  0.4316617865585838  0.08680077320357045  1.0000
  O   O44       1.0  0.002481885507641114  0.431456673898548  0.3295482656068631  1.0000
  O   O45       1.0  0.9246849005935401  0.5156174213602065  0.1783577970063181  1.0000
  O   O46       1.0  0.9202348336376807  0.5147853192785394  0.4214706287044285  1.0000
  O   O47       1.0  0.8350139205429545  0.2664126027186196  0.18211751980161417  1.0000
  O   O48       1.0  0.8365195225577324  0.2652532147417382  0.4201043750281472  1.0000
  O   O49       1.0  0.016854305669617983  0.26516510755198175  0.18166628362568102  1.0000
  O   O50       1.0  0.0027343574308979113  0.2645970291865211  0.42000810740383376  1.0000
  O   O51       1.0  0.09543458253485632  0.3501255191363968  0.17883613835305823  1.0000
  O   O52       1.0  0.08620975828606335  0.3477533497461193  0.42123409524376487  1.0000
  O   O53       1.0  0.8409729009532424  0.43253348931809027  0.17878189356436  1.0000
  O   O54       1.0  0.8356862036686564  0.4318989941084157  0.4212651383433396  1.0000
  O   O55       1.0  0.007834443997652858  0.43229864649597827  0.17872293293586722  1.0000
  O   O56       1.0  0.0024243148188668384  0.4309973020819093  0.42123232365463054  1.0000
  O   O57       1.0  0.09223979431270707  0.29324743182141805  0.13362960895018328  1.0000
  O   O58       1.0  0.08794594049413523  0.2931868943573633  0.3749883558812009  1.0000
  O   O59       1.0  0.09168758555913344  0.40583079967616714  0.13282320671069534  1.0000
  O   O60       1.0  0.0859308500238545  0.4032567233016677  0.37533421727687255  1.0000
  O   O61       1.0  0.925142762186594  0.23353401810651936  0.13254687219692435  1.0000
  O   O62       1.0  0.9185348310066227  0.23486906822472503  0.37459482177016706  1.0000
  O   O63       1.0  0.9244974024921965  0.4597963402579684  0.13270659171919308  1.0000
  O   O64       1.0  0.9195107212313577  0.459506620453028  0.37545083394884327  1.0000
  O   O65       1.0  0.9250368140044029  0.848802951884673  0.0861390614795408  1.0000
  O   O66       1.0  0.9196168693000935  0.8478875185070449  0.3293992850304448  1.0000
  O   O67       1.0  0.8411346855411337  0.5983236351643749  0.0863174658912466  1.0000
  O   O68       1.0  0.8359932974436608  0.5980779308844559  0.3297372819275081  1.0000
  O   O69       1.0  0.007637775728564092  0.598541491787592  0.08631230156847651  1.0000
  O   O70       1.0  0.0026379829905221128  0.5985082713202818  0.3297268836007816  1.0000
  O   O71       1.0  0.7585446541710367  0.6819746473436546  0.08619512382739898  1.0000
  O   O72       1.0  0.7529623585008172  0.6813959358516194  0.3297212616799618  1.0000
  O   O73       1.0  0.840935382078361  0.765666268594399  0.08613779437449412  1.0000
  O   O74       1.0  0.836166912548093  0.7646510333908634  0.3296026561114608  1.0000
  O   O75       1.0  0.00754935788247745  0.7651968686774856  0.08613919089212978  1.0000
  O   O76       1.0  0.002732393544360037  0.764559374009824  0.3295972354914064  1.0000
  O   O77       1.0  0.9248215640764105  0.8485758038239875  0.17805198555998747  1.0000
  O   O78       1.0  0.91978285622759  0.8484616087468557  0.42109880264472616  1.0000
  O   O79       1.0  0.8411509615388341  0.5988365741905087  0.17812458830218897  1.0000
  O   O80       1.0  0.83595919472149  0.5978552955940257  0.42150706751004247  1.0000
  O   O81       1.0  0.007713020854882687  0.5989823093755979  0.17812065784708006  1.0000
  O   O82       1.0  0.002571289795555449  0.59844284567815  0.42150035285392234  1.0000
  O   O83       1.0  0.0913139973759177  0.6821013346910212  0.17797183287374163  1.0000
  O   O84       1.0  0.08637134953412204  0.6816391175495987  0.42148857389017186  1.0000
  O   O85       1.0  0.8409876520639502  0.7655216823464903  0.17791030117787104  1.0000
  O   O86       1.0  0.8361557365594663  0.7651297697066781  0.4214070582067462  1.0000
  O   O87       1.0  0.007619331609067384  0.7652014568458911  0.17791530991036072  1.0000
  O   O88       1.0  0.0026752656684261543  0.7649227137782868  0.4214081956476267  1.0000
  O   O89       1.0  0.09106719134395523  0.6264797053402138  0.1321298766192377  1.0000
  O   O90       1.0  0.08616071768603044  0.6259480448717829  0.37563512500793644  1.0000
  O   O91       1.0  0.09105898345889755  0.7376516343688445  0.1320189443960886  1.0000
  O   O92       1.0  0.08616495158621305  0.7371073284841188  0.3755714265435071  1.0000
  O   O93       1.0  0.9244956592281285  0.5711278205985235  0.13230032483636922  1.0000
  O   O94       1.0  0.9195293725327649  0.570359695013545  0.375595228058448  1.0000
  O   O95       1.0  0.9244617738319335  0.7932571472675988  0.13203411561292247  1.0000
  O   O96       1.0  0.9195048766165006  0.7923563258052857  0.3754351280540208  1.0000
  O   O97       1.0  0.2584544160175458  0.18229823860717134  0.08665389858876202  1.0000
  O   O98       1.0  0.25342883168639285  0.18146296702850453  0.32901677767690174  1.0000
  O   O99       1.0  0.17395908693203913  0.9323719675364065  0.08630181925250971  1.0000
  O   O100      1.0  0.16921830459499404  0.9293663618113697  0.3290939059881025  1.0000
  O   O101      1.0  0.34063711697837207  0.9324792113732511  0.08623108760973448  1.0000
  O   O102      1.0  0.33615948700387466  0.9314471102503982  0.32940164392382604  1.0000
  O   O103      1.0  0.09107331868595336  0.015845832959146145  0.08636242319442394  1.0000
  O   O104      1.0  0.09026746773854899  0.013373489127215275  0.32892048772116605  1.0000
  O   O105      1.0  0.17445406129124053  0.09920390848082193  0.0866076664272939  1.0000
  O   O106      1.0  0.17691742662477528  0.09545846738101735  0.32891248065121814  1.0000
  O   O107      1.0  0.341106553477539  0.09879364813035067  0.08665520312557051  1.0000
  O   O108      1.0  0.34025248192165675  0.09928408833944664  0.32897015899298754  1.0000
  O   O109      1.0  0.2585256222784988  0.181989212877978  0.17865622790177077  1.0000
  O   O110      1.0  0.2535116146036891  0.18126554039372994  0.42101752568244005  1.0000
  O   O111      1.0  0.17410593583390666  0.9318103027828184  0.1780551635477585  1.0000
  O   O112      1.0  0.1693358288855747  0.9315519185103606  0.4211102731258701  1.0000
  O   O113      1.0  0.3407643566934314  0.9320910682183874  0.17802041613255717  1.0000
  O   O114      1.0  0.3360643915560619  0.9317504228247138  0.42118439493757676  1.0000
  O   O115      1.0  0.42453007109055985  0.015174106120845623  0.17819529083169933  1.0000
  O   O116      1.0  0.4205033727240792  0.014775550828895338  0.421100899684638  1.0000
  O   O117      1.0  0.17544384729684206  0.0986174143967527  0.17866291383493296  1.0000
  O   O118      1.0  0.1711502256692475  0.09762377509735976  0.42018681929434054  1.0000
  O   O119      1.0  0.3417587670169276  0.09861153554476113  0.17835662707619523  1.0000
  O   O120      1.0  0.33798249067761504  0.09830951312852923  0.4210380560690068  1.0000
  O   O121      1.0  0.42423639117895096  0.9597883317385496  0.13215280297120474  1.0000
  O   O122      1.0  0.41965544809356997  0.9589428118840171  0.37528115218438857  1.0000
  O   O123      1.0  0.42487831309928903  0.07089056788449584  0.13241382172746827  1.0000
  O   O124      1.0  0.4213001823195997  0.07007619702921643  0.3751490416640875  1.0000
  O   O125      1.0  0.2574511932708106  0.9044712159125207  0.13209296417944769  1.0000
  O   O126      1.0  0.2532703532296771  0.9034844079388729  0.37529659787377356  1.0000
  O   O127      1.0  0.2577214732310121  0.12630507502361654  0.132579372360101  1.0000
  O   O128      1.0  0.256987341474798  0.1266642418034678  0.3749468090605558  1.0000
  O   O129      1.0  0.257646926126372  0.5152120156389594  0.08643229082394939  1.0000
  O   O130      1.0  0.25257788043005824  0.5147811961074364  0.32965950825573215  1.0000
  O   O131      1.0  0.17543675925525282  0.2657190094694924  0.08754378447008085  1.0000
  O   O132      1.0  0.17064724030415362  0.264941288453723  0.3289487610135389  1.0000
  O   O133      1.0  0.3422955348809263  0.2654544530240015  0.08669979772009474  1.0000
  O   O134      1.0  0.33694626264660404  0.2647804877308713  0.3292733384935813  1.0000
  O   O135      1.0  0.09149397120079236  0.3484580902317518  0.08750992327696534  1.0000
  O   O136      1.0  0.08682885588789858  0.348517868497521  0.3290332835376347  1.0000
  O   O137      1.0  0.17437886493575067  0.4319177293156128  0.08664258500050202  1.0000
  O   O138      1.0  0.1691960686618077  0.43182644532003184  0.3295348875140909  1.0000
  O   O139      1.0  0.3411077404513142  0.4319587763593449  0.08657226076272764  1.0000
  O   O140      1.0  0.335841234715127  0.4314242147598663  0.32957800677937493  1.0000
  O   O141      1.0  0.25955470917715107  0.5160437296552202  0.17819315542368497  1.0000
  O   O142      1.0  0.2524283628075909  0.5144994475509187  0.4214942839488123  1.0000
  O   O143      1.0  0.18096832631800275  0.26763986344486285  0.17883233925636238  1.0000
  O   O144      1.0  0.16969489373339594  0.2644275192566555  0.4210029662267032  1.0000
  O   O145      1.0  0.3443224662497371  0.2645560465091787  0.17875821086574278  1.0000
  O   O146      1.0  0.33636461474985585  0.2646787478396825  0.42096571170687214  1.0000
  O   O147      1.0  0.42489263997304716  0.34908711946978876  0.17839956880576485  1.0000
  O   O148      1.0  0.4199206943723562  0.34787131687236683  0.42122290164835574  1.0000
  O   O149      1.0  0.17425436809457417  0.43418232128334044  0.17866081112389248  1.0000
  O   O150      1.0  0.1690354140184951  0.43121265977128337  0.4212864422282741  1.0000
  O   O151      1.0  0.341178743672864  0.4322486956071837  0.17835671193847577  1.0000
  O   O152      1.0  0.33571639864955555  0.4310351600689042  0.42137000229811045  1.0000
  O   O153      1.0  0.4256806563033452  0.29354766782268615  0.13260336943792972  1.0000
  O   O154      1.0  0.4200604889770707  0.29260303246987157  0.3752025946053854  1.0000
  O   O155      1.0  0.4246046899228665  0.4046764106044922  0.13248614818223314  1.0000
  O   O156      1.0  0.41928320999017843  0.40370194303860435  0.37544732979946543  1.0000
  O   O157      1.0  0.26145200405045116  0.23685335847889985  0.13276407494459141  1.0000
  O   O158      1.0  0.2528518544221066  0.23719968508564213  0.3750539510186672  1.0000
  O   O159      1.0  0.25821746058319345  0.46013422198038967  0.13245388706093056  1.0000
  O   O160      1.0  0.25258558592980757  0.4590975385405947  0.3755074525640349  1.0000
  O   O161      1.0  0.2572780497115564  0.8490357169856213  0.08613163928734463  1.0000
  O   O162      1.0  0.25474307457011036  0.847589545876543  0.3295453862631055  1.0000
  O   O163      1.0  0.17433969884743974  0.5985961566486782  0.08621991438273842  1.0000
  O   O164      1.0  0.16923417840395963  0.5980329302429327  0.3297547097269104  1.0000
  O   O165      1.0  0.3409967276239709  0.5985339690993287  0.08615926304878704  1.0000
  O   O166      1.0  0.3359043052027974  0.5977419706210698  0.32980265725667995  1.0000
  O   O167      1.0  0.09110846240664333  0.6819173469132116  0.08619182710273725  1.0000
  O   O168      1.0  0.08657970891058288  0.6815259251547093  0.3297026168067546  1.0000
  O   O169      1.0  0.17413571471473419  0.7654881612833732  0.08609444295507578  1.0000
  O   O170      1.0  0.16940431488378163  0.7649054383034983  0.32966569149679464  1.0000
  O   O171      1.0  0.3407579065949426  0.7657358953078867  0.08602660189070166  1.0000
  O   O172      1.0  0.3360251711985466  0.764247489855018  0.32969376361245245  1.0000
  O   O173      1.0  0.2573394126644757  0.8488153701280862  0.17796100806003437  1.0000
  O   O174      1.0  0.25291860336552824  0.8483694864771207  0.4213003116171896  1.0000
  O   O175      1.0  0.1743678996419617  0.5987876785742364  0.17804672810452163  1.0000
  O   O176      1.0  0.16916061047638337  0.5980032565352515  0.42155412118216984  1.0000
  O   O177      1.0  0.3409981985823034  0.5993264635181444  0.17802754134619392  1.0000
  O   O178      1.0  0.3357804356163145  0.5978325021477627  0.42163186395244334  1.0000
  O   O179      1.0  0.4229285509216987  0.6824996571919959  0.17791023769550723  1.0000
  O   O180      1.0  0.41862238695760473  0.681415778103367  0.42162917644550096  1.0000
  O   O181      1.0  0.1742145224059261  0.7654992332227228  0.17789607677743646  1.0000
  O   O182      1.0  0.16936718406180437  0.76505174830953  0.42148776135500315  1.0000
  O   O183      1.0  0.3408858858489253  0.7659268462456734  0.17786274779535785  1.0000
  O   O184      1.0  0.3360242984670958  0.7649691610646164  0.42155894881821615  1.0000
  O   O185      1.0  0.4241121879049261  0.6267814509281846  0.13201668804668737  1.0000
  O   O186      1.0  0.41882252756140015  0.625656902332298  0.3757627259716121  1.0000
  O   O187      1.0  0.423749183016521  0.737927604804501  0.13191122325886662  1.0000
  O   O188      1.0  0.4191808771352258  0.7367918791368459  0.37570083328300474  1.0000
  O   O189      1.0  0.2577635347533388  0.57137613023548  0.1321460521427428  1.0000
  O   O190      1.0  0.25237830475873957  0.5701883973684452  0.3756783439083091  1.0000
  O   O191      1.0  0.2573152849459022  0.7933679051622945  0.1319671107628749  1.0000
  O   O192      1.0  0.2528566077509682  0.7922350351319661  0.37557568622252474  1.0000
  O   O193      1.0  0.5918699953107813  0.1822135443530644  0.08664581056237528  1.0000
  O   O194      1.0  0.5865045436695968  0.18168867695260799  0.3289442867439394  1.0000
  O   O195      1.0  0.5071784901939201  0.9319012132655127  0.08618551728975539  1.0000
  O   O196      1.0  0.5026563769457078  0.931014271502732  0.3294016789688357  1.0000
  O   O197      1.0  0.6738550855715176  0.9317507238711589  0.08622790210248657  1.0000
  O   O198      1.0  0.6695131954750428  0.9289854004964114  0.32903496488161005  1.0000
  O   O199      1.0  0.42485294555004677  0.015642549539491308  0.08638805659900209  1.0000
  O   O200      1.0  0.42009553640005437  0.014525484751678508  0.32936165801849404  1.0000
  O   O201      1.0  0.5079135794706753  0.09910427071427362  0.08663954080385193  1.0000
  O   O202      1.0  0.5035296870223022  0.09805724497298643  0.3289134271852589  1.0000
  O   O203      1.0  0.6744276994497966  0.09859986212364794  0.0865555760343919  1.0000
  O   O204      1.0  0.6671989624709127  0.09725850229653589  0.3289138650601138  1.0000
  O   O205      1.0  0.591173103873121  0.18182907526734016  0.1787490346382796  1.0000
  O   O206      1.0  0.5872771545727565  0.18143823189729116  0.4210504325706435  1.0000
  O   O207      1.0  0.5073576759070526  0.9317650531517805  0.17799973929271357  1.0000
  O   O208      1.0  0.5026586759831986  0.9310980477085502  0.421173098559472  1.0000
  O   O209      1.0  0.6740990407436376  0.9300680897037574  0.17802124493195368  1.0000
  O   O210      1.0  0.6693303261773698  0.9313570130194451  0.4211047720889673  1.0000
  O   O211      1.0  0.7538750025955342  0.013709441627310063  0.17849870669955464  1.0000
  O   O212      1.0  0.7526545690543954  0.014779892557110515  0.42014970512018285  1.0000
  O   O213      1.0  0.5083674158286721  0.09825463422176572  0.1783682652742458  1.0000
  O   O214      1.0  0.5046460054803544  0.09788236930122861  0.4210441107639292  1.0000
  O   O215      1.0  0.674935653022137  0.09884474705615946  0.17854018344608408  1.0000
  O   O216      1.0  0.6714737100457298  0.09834566307278399  0.4200725983297788  1.0000
  O   O217      1.0  0.7569742765636801  0.9593232922263808  0.1321754758103573  1.0000
  O   O218      1.0  0.7518904720004368  0.9573986386839799  0.37489303527864165  1.0000
  O   O219      1.0  0.7561763316323997  0.06943948968009327  0.13249108336531207  1.0000
  O   O220      1.0  0.7547098840390297  0.07018244287042745  0.3740478634297703  1.0000
  O   O221      1.0  0.5901603544192728  0.9037723678221786  0.1320357165218193  1.0000
  O   O222      1.0  0.5857222929393103  0.9030626687116451  0.3752782748911539  1.0000
  O   O223      1.0  0.5919811586816692  0.12629703615143847  0.13255944232771705  1.0000
  O   O224      1.0  0.5850860026258481  0.1269370284082433  0.37492555512952375  1.0000
  O   O225      1.0  0.5911208513976428  0.5156405392998725  0.08648764459674096  1.0000
  O   O226      1.0  0.5842435498138207  0.515535897884145  0.3296850679632923  1.0000
  O   O227      1.0  0.5089640479634074  0.26565201689367995  0.08671240049498914  1.0000
  O   O228      1.0  0.5035388228579807  0.2652504326465107  0.3292484653817492  1.0000
  O   O229      1.0  0.675796924341271  0.2653587146600402  0.0877538951442653  1.0000
  O   O230      1.0  0.6700768170405521  0.26474449491618296  0.3290257960887381  1.0000
  O   O231      1.0  0.42521805739588814  0.3488592107965278  0.08665729965658081  1.0000
  O   O232      1.0  0.41952935238323436  0.34829590514667175  0.32941327940391657  1.0000
  O   O233      1.0  0.5077121831019795  0.43243355389553884  0.08660655704502519  1.0000
  O   O234      1.0  0.5024254253946506  0.4316979745354662  0.3295998487736301  1.0000
  O   O235      1.0  0.6743869861489468  0.43227993830790606  0.08670201391999417  1.0000
  O   O236      1.0  0.6691559019776744  0.4334720149980619  0.3295507881050197  1.0000
  O   O237      1.0  0.5887542782315295  0.5165177704014383  0.17821408320817117  1.0000
  O   O238      1.0  0.5856952062613168  0.515019560747773  0.42154309823272174  1.0000
  O   O239      1.0  0.5076185694172034  0.26530207969387365  0.1788430672421395  1.0000
  O   O240      1.0  0.5032065520345962  0.2644973373395909  0.42098349572490346  1.0000
  O   O241      1.0  0.6712493460624778  0.2664843624190236  0.17891153548160196  1.0000
  O   O242      1.0  0.6697867468303796  0.26504712038789535  0.42098137485692816  1.0000
  O   O243      1.0  0.7531163728267432  0.3504417126812991  0.17894702820036237  1.0000
  O   O244      1.0  0.7527542104746227  0.3485013123659885  0.42122470784366045  1.0000
  O   O245      1.0  0.5076650852113663  0.43254715863301935  0.17837572901808998  1.0000
  O   O246      1.0  0.5022658341354059  0.43157872597321506  0.42141020619141656  1.0000
  O   O247      1.0  0.6745295810524004  0.43469483259632397  0.17877812670431176  1.0000
  O   O248      1.0  0.6689522745066251  0.43171457013862624  0.42134359189115306  1.0000
  O   O249      1.0  0.7590326023650644  0.2933670760052804  0.13383106987773283  1.0000
  O   O250      1.0  0.7515225980329777  0.29412269930343493  0.37500469105084827  1.0000
  O   O251      1.0  0.7568319615626131  0.4061750284774239  0.13294027787240498  1.0000
  O   O252      1.0  0.7521156378023124  0.4042666498053605  0.37537361480465825  1.0000
  O   O253      1.0  0.5894255160281875  0.23664871410802665  0.1328374632376623  1.0000
  O   O254      1.0  0.587215672651427  0.23728334623584907  0.3750624263772589  1.0000
  O   O255      1.0  0.5906979163935143  0.4605293039308312  0.1325113048964524  1.0000
  O   O256      1.0  0.585230643450275  0.45972369316947864  0.37555799537968615  1.0000
  O   O257      1.0  0.5906437818056435  0.84844159523849  0.08607584356319736  1.0000
  O   O258      1.0  0.5838951779781021  0.8471107838743005  0.32955159453809796  1.0000
  O   O259      1.0  0.5077295196634484  0.5990218900820209  0.0861727066192138  1.0000
  O   O260      1.0  0.5026479419925673  0.5987817562444823  0.32980479709412946  1.0000
  O   O261      1.0  0.6743988859111192  0.5989779232261755  0.08623690957492829  1.0000
  O   O262      1.0  0.6693670719345106  0.5982357332484395  0.32977154242238477  1.0000
  O   O263      1.0  0.4234777304683991  0.682110650832033  0.08606842506592484  1.0000
  O   O264      1.0  0.4180887804829499  0.6811232945246486  0.3297826785936998  1.0000
  O   O265      1.0  0.5075184752616149  0.7651350263267348  0.08600756166651197  1.0000
  O   O266      1.0  0.5028618843134008  0.7635597017253123  0.32969962952830256  1.0000
  O   O267      1.0  0.6742957854657438  0.7650955183670117  0.08606119676418145  1.0000
  O   O268      1.0  0.6694800288826467  0.7645423614505616  0.3296661421561581  1.0000
  O   O269      1.0  0.589318278271143  0.8479890457508907  0.17793387370910438  1.0000
  O   O270      1.0  0.5862151883973304  0.8479206387352646  0.4212812987665099  1.0000
  O   O271      1.0  0.5078500289507638  0.6001152349912824  0.17803058092916882  1.0000
  O   O272      1.0  0.5025449308295017  0.5983350807295994  0.42164869537993555  1.0000
  O   O273      1.0  0.6744775333525935  0.5990489288296484  0.17806619964863046  1.0000
  O   O274      1.0  0.6693143846463566  0.5983595146602689  0.421592242344136  1.0000
  O   O275      1.0  0.7581107826665502  0.6821568898778428  0.17796708255438765  1.0000
  O   O276      1.0  0.7534542660627813  0.6815073406319571  0.4214943200179923  1.0000
  O   O277      1.0  0.5076381719394844  0.7647867319561789  0.17785725809011524  1.0000
  O   O278      1.0  0.5027584193264563  0.7645505962060831  0.42156093373313985  1.0000
  O   O279      1.0  0.6743593588842349  0.7652628870234742  0.17787950187764334  1.0000
  O   O280      1.0  0.6694285699141754  0.7645516692258204  0.4214920163999617  1.0000
  O   O281      1.0  0.7579759338005845  0.6265244709746152  0.13213880920035276  1.0000
  O   O282      1.0  0.7527651202443875  0.625803100852973  0.37565308743143955  1.0000
  O   O283      1.0  0.7577982700782414  0.7377174620847787  0.13200837421707398  1.0000
  O   O284      1.0  0.752945981457636  0.7369956107228091  0.37557847585873816  1.0000
  O   O285      1.0  0.5908587648673504  0.5718321087782201  0.13217190488302147  1.0000
  O   O286      1.0  0.5859124515169502  0.570805999449194  0.37570984117493367  1.0000
  O   O287      1.0  0.5909156754435555  0.7926828578134643  0.13193242673591557  1.0000
  O   O288      1.0  0.5858906550611993  0.7917664153312844  0.37557284841497685  1.0000
  Si  Si1       1.0  0.09081284418139786  0.9602188955737203  0.09765614551113895  1.0000
  Si  Si2       1.0  0.08693879762039487  0.9582409672463233  0.3403939437270322  1.0000
  Si  Si3       1.0  0.09165070027199151  0.0712062998703528  0.09800123228085753  1.0000
  Si  Si4       1.0  0.09040429088516644  0.06974354156972536  0.33929533102240866  1.0000
  Si  Si5       1.0  0.9243790404614561  0.9043056802223108  0.09756160618558489  1.0000
  Si  Si6       1.0  0.9194644247213309  0.9036697107422369  0.34051088129903995  1.0000
  Si  Si7       1.0  0.09099090461767226  0.9596446319573584  0.16679561223687858  1.0000
  Si  Si8       1.0  0.08623765873476003  0.9592920053717859  0.4094165743693968  1.0000
  Si  Si9       1.0  0.0934247142841966  0.07038902610396161  0.1670361476349075  1.0000
  Si  Si10      1.0  0.08703146773399781  0.07060355232022027  0.4086175450511761  1.0000
  Si  Si11      1.0  0.9243975141177415  0.9040502500265196  0.1666813390670097  1.0000
  Si  Si12      1.0  0.9195146657213946  0.904039187029309  0.4096263358963207  1.0000
  Si  Si13      1.0  0.9234972593979104  0.12205778647205069  0.16675213232127148  1.0000
  Si  Si14      1.0  0.9206488377194139  0.1262753666755791  0.40911312912097675  1.0000
  Si  Si15      1.0  0.09150181052935583  0.2929062304633774  0.09913374530038047  1.0000
  Si  Si16      1.0  0.08864151675325019  0.2932111278751351  0.34055494668890873  1.0000
  Si  Si17      1.0  0.09125982967653917  0.4042066508624721  0.09834357366843936  1.0000
  Si  Si18      1.0  0.08610494898205412  0.4039533749036567  0.34078468974317405  1.0000
  Si  Si19      1.0  0.9250632454145238  0.23727137365839204  0.09865090821672678  1.0000
  Si  Si20      1.0  0.9187241863230176  0.24148596844997877  0.3408261971442987  1.0000
  Si  Si21      1.0  0.9245125141800252  0.45942928056767324  0.0981560935713471  1.0000
  Si  Si22      1.0  0.9195243930282856  0.45958381689602096  0.3409018633064836  1.0000
  Si  Si23      1.0  0.09481383196311033  0.2937564899585401  0.16845706303495156  1.0000
  Si  Si24      1.0  0.08689923568389933  0.2924034861874712  0.4095876982423416  1.0000
  Si  Si25      1.0  0.09202451762492338  0.40525931265574106  0.16736553238191715  1.0000
  Si  Si26      1.0  0.08590045347451555  0.4033678094246985  0.40992567021416704  1.0000
  Si  Si27      1.0  0.9245050097222417  0.45981776306792477  0.1672693741738067  1.0000
  Si  Si28      1.0  0.9194900124834663  0.4593023412419802  0.4100209108949896  1.0000
  Si  Si29      1.0  0.09100882735392092  0.626322404459321  0.09756074584926398  1.0000
  Si  Si30      1.0  0.08615919051260629  0.6260312989133718  0.34106601466860736  1.0000
  Si  Si31      1.0  0.09100046464362384  0.7375252515841706  0.09744759628070744  1.0000
  Si  Si32      1.0  0.08619175489870673  0.7371180422640758  0.34100163702194736  1.0000
  Si  Si33      1.0  0.9244989989208223  0.5706507334513151  0.0977450646665019  1.0000
  Si  Si34      1.0  0.9195392065690258  0.5705748588397169  0.34102652786114845  1.0000
  Si  Si35      1.0  0.9244839374599672  0.7931968923827343  0.09745793694926552  1.0000
  Si  Si36      1.0  0.9195012589898557  0.7924883689043593  0.3408743332712463  1.0000
  Si  Si37      1.0  0.09108413645886586  0.6264940068172163  0.16669968117933362  1.0000
  Si  Si38      1.0  0.08610385540436806  0.6260479039215596  0.4102066990448584  1.0000
  Si  Si39      1.0  0.09105654215851207  0.7375834646410778  0.16658761044870019  1.0000
  Si  Si40      1.0  0.08612318864254069  0.7372450710006144  0.4101404644920257  1.0000
  Si  Si41      1.0  0.9245063237512972  0.5710072956209127  0.16686137534813617  1.0000
  Si  Si42      1.0  0.9195628834821887  0.5704000733405316  0.41017158752153837  1.0000
  Si  Si43      1.0  0.9244690394526709  0.793065610148145  0.16660267965826356  1.0000
  Si  Si44      1.0  0.9195233160316717  0.7928135210798595  0.40999031826218474  1.0000
  Si  Si45      1.0  0.42421780332513714  0.9599909787553498  0.097584937947516  1.0000
  Si  Si46      1.0  0.4196176105859728  0.9590236471084408  0.34073389532523934  1.0000
  Si  Si47      1.0  0.42464978879804044  0.07115867869780673  0.09786012484200608  1.0000
  Si  Si48      1.0  0.4212370991386362  0.0701426732303136  0.34059267966784385  1.0000
  Si  Si49      1.0  0.25740883988698676  0.9045805170328876  0.09752388627685016  1.0000
  Si  Si50      1.0  0.2533762415264845  0.9032090580016708  0.34073659655397986  1.0000
  Si  Si51      1.0  0.25803703282822843  0.12683076819045733  0.09800004472008163  1.0000
  Si  Si52      1.0  0.2562473679350108  0.12578181421240428  0.3404244908098425  1.0000
  Si  Si53      1.0  0.42420535267587917  0.9597196767094683  0.16670856123736308  1.0000
  Si  Si54      1.0  0.41968398017439673  0.9591906395407922  0.40981928023050945  1.0000
  Si  Si55      1.0  0.4248381821721464  0.07078018124211032  0.16694978190428655  1.0000
  Si  Si56      1.0  0.4210791535227253  0.07032974418247141  0.40969222072396266  1.0000
  Si  Si57      1.0  0.2575858491969022  0.9043163203314911  0.1666487032428851  1.0000
  Si  Si58      1.0  0.2527858471577669  0.9039357296523165  0.40984452979460095  1.0000
  Si  Si59      1.0  0.258632580969934  0.1266704048962421  0.1671261215791114  1.0000
  Si  Si60      1.0  0.25454664447613384  0.12572083467102535  0.409424794981693  1.0000
  Si  Si61      1.0  0.42549981293026384  0.29330571586156995  0.0980605631489629  1.0000
  Si  Si62      1.0  0.4199682305622571  0.29268924289758624  0.34066676170463805  1.0000
  Si  Si63      1.0  0.42463030326132006  0.40443650703260625  0.09794737214554998  1.0000
  Si  Si64      1.0  0.41925108806553685  0.40376048842605844  0.3408917161557825  1.0000
  Si  Si65      1.0  0.25905037248333146  0.2378209285443059  0.09828647531593913  1.0000
  Si  Si66      1.0  0.2537327350604256  0.23680762865425825  0.3405078345305824  1.0000
  Si  Si67      1.0  0.25771151479409365  0.45965792298657043  0.09790585832904795  1.0000
  Si  Si68      1.0  0.2527243556306881  0.45926463682585283  0.3409509524747173  1.0000
  Si  Si69      1.0  0.42557936710225985  0.2934688790859355  0.167159392869693  1.0000
  Si  Si70      1.0  0.41985919361202745  0.2923553542780358  0.4097565714461008  1.0000
  Si  Si71      1.0  0.4245744248494424  0.4045973202241024  0.16703371660949862  1.0000
  Si  Si72      1.0  0.4192829278949779  0.40351181307795464  0.4100153877189877  1.0000
  Si  Si73      1.0  0.2606782728136877  0.23769990383731487  0.1672860393123586  1.0000
  Si  Si74      1.0  0.2532123953873838  0.23671016604662354  0.40963318339460164  1.0000
  Si  Si75      1.0  0.2583326596927269  0.4604158342060225  0.167014019375358  1.0000
  Si  Si76      1.0  0.2525263483652291  0.4589714540594115  0.41007725125767386  1.0000
  Si  Si77      1.0  0.4241002117075703  0.6265341496293693  0.09744559886064065  1.0000
  Si  Si78      1.0  0.41878560701665996  0.6257535693940862  0.34119267768722394  1.0000
  Si  Si79      1.0  0.4238553564569978  0.7377055311727836  0.09733861464102588  1.0000
  Si  Si80      1.0  0.41908140582426384  0.7365765154212073  0.341129923944535  1.0000
  Si  Si81      1.0  0.2576709865128786  0.5708413591044713  0.09758603722997611  1.0000
  Si  Si82      1.0  0.2524292281187104  0.5702404799394614  0.34110834696452175  1.0000
  Si  Si83      1.0  0.2573639653774331  0.793395527172279  0.09739189435077111  1.0000
  Si  Si84      1.0  0.25308762266853174  0.792265127045139  0.34101324194432325  1.0000
  Si  Si85      1.0  0.4240171142827484  0.627032304783968  0.16658708548760437  1.0000
  Si  Si86      1.0  0.4189253778492059  0.6258323398786291  0.41033525777452684  1.0000
  Si  Si87      1.0  0.42372111489677994  0.7378581094438154  0.1664817132563357  1.0000
  Si  Si88      1.0  0.4191713245192683  0.7370080842179059  0.41027283671362436  1.0000
  Si  Si89      1.0  0.2580009648983842  0.5713614435138208  0.16670956263360037  1.0000
  Si  Si90      1.0  0.25243040380508114  0.5701469933314401  0.410252829844699  1.0000
  Si  Si91      1.0  0.2573484943554438  0.7933437995780567  0.16653795016046877  1.0000
  Si  Si92      1.0  0.2527762571636489  0.7927458031922175  0.410134644943499  1.0000
  Si  Si93      1.0  0.7571783647554654  0.9594055522593491  0.09758274463844509  1.0000
  Si  Si94      1.0  0.7516725945561832  0.9579468721146026  0.34035135665027466  1.0000
  Si  Si95      1.0  0.757127108652157  0.07041697906048691  0.09786462979469117  1.0000
  Si  Si96      1.0  0.7519399368798528  0.06946582044391758  0.3392495254910939  1.0000
  Si  Si97      1.0  0.5903819797879927  0.9039735584166758  0.09746610118327222  1.0000
  Si  Si98      1.0  0.5854266904889189  0.9027517248188068  0.34071727850957567  1.0000
  Si  Si99      1.0  0.5913798279107657  0.12672493978965188  0.09796464373536769  1.0000
  Si  Si100     1.0  0.5860168227274685  0.12596320020813004  0.34041699585075835  1.0000
  Si  Si101     1.0  0.7565593048410332  0.9583651281221016  0.16672235894191906  1.0000
  Si  Si102     1.0  0.7524927321583846  0.9589867911612906  0.4093778935308361  1.0000
  Si  Si103     1.0  0.7551715879291923  0.06883726883741081  0.16689013870243885  1.0000
  Si  Si104     1.0  0.7546936728758274  0.0703266825097693  0.40857626773105254  1.0000
  Si  Si105     1.0  0.5899047739081367  0.9034254173087716  0.16659055607911646  1.0000
  Si  Si106     1.0  0.5861089316961723  0.9034884815477043  0.40982985455319293  1.0000
  Si  Si107     1.0  0.5911356615931933  0.12653088617030595  0.16709472942320705  1.0000
  Si  Si108     1.0  0.5874391193133726  0.12590257238904343  0.40942186634833705  1.0000
  Si  Si109     1.0  0.7590595824410601  0.29323239499656545  0.09932045979997225  1.0000
  Si  Si110     1.0  0.750419487080794  0.2947308960115479  0.34061061435335466  1.0000
  Si  Si111     1.0  0.7574216789844787  0.40456312603148087  0.09845490888374514  1.0000
  Si  Si112     1.0  0.7517078082780677  0.40522983688634434  0.340828426307856  1.0000
  Si  Si113     1.0  0.5918121554064373  0.23770556859163114  0.09834179940468696  1.0000
  Si  Si114     1.0  0.5863557835325934  0.2370266853140778  0.3405284770756077  1.0000
  Si  Si115     1.0  0.5911006798075827  0.4600905030891321  0.09796017177308612  1.0000
  Si  Si116     1.0  0.5849408618296367  0.46008033677417914  0.34100294178104534  1.0000
  Si  Si117     1.0  0.7562295946865689  0.29408813570326964  0.1686251347969727  1.0000
  Si  Si118     1.0  0.7525081918627334  0.2931452641244577  0.40961094935553977  1.0000
  Si  Si119     1.0  0.7566116760936857  0.40562921979695404  0.16748141496707417  1.0000
  Si  Si120     1.0  0.7523495657968292  0.4041583385027768  0.40996713577405197  1.0000
  Si  Si121     1.0  0.5903182860010183  0.23759413469757446  0.1673466032624783  1.0000
  Si  Si122     1.0  0.5866899502016529  0.2368880606853254  0.40965857156471774  1.0000
  Si  Si123     1.0  0.5904000705047625  0.4608618042127549  0.16707186342776356  1.0000
  Si  Si124     1.0  0.5854647918084223  0.45950293884855903  0.41012799385662146  1.0000
  Si  Si125     1.0  0.7580526212639658  0.6263856652796171  0.09756959664434521  1.0000
  Si  Si126     1.0  0.7527790398864653  0.625899916617415  0.34108403165878154  1.0000
  Si  Si127     1.0  0.7578689611179812  0.7375888990138862  0.09743658492103842  1.0000
  Si  Si128     1.0  0.7529240820063372  0.7369930731437485  0.3410095637506704  1.0000
  Si  Si129     1.0  0.5910174704263771  0.5712911040982731  0.09761251125018677  1.0000
  Si  Si130     1.0  0.5856940669576133  0.5709518541800908  0.3411399251233537  1.0000
  Si  Si131     1.0  0.5908813162414056  0.7928174017446515  0.09735760260440002  1.0000
  Si  Si132     1.0  0.5856587650744284  0.7917619599637068  0.34101021931035713  1.0000
  Si  Si133     1.0  0.7579644696882649  0.6265416255651574  0.16670829578532753  1.0000
  Si  Si134     1.0  0.7528510814328463  0.6259090661492883  0.410224862159103  1.0000
  Si  Si135     1.0  0.7578220555298661  0.7376377480337718  0.16657745908976276  1.0000
  Si  Si136     1.0  0.7530368236662653  0.7371120782602724  0.41014715727189494  1.0000
  Si  Si137     1.0  0.5906107357404307  0.5718567705685974  0.16673461423711236  1.0000
  Si  Si138     1.0  0.5858978710246846  0.570655528610174  0.4102846049448016  1.0000
  Si  Si139     1.0  0.5907144687285306  0.7925629376032046  0.16650244963395214  1.0000
  Si  Si140     1.0  0.5860674148490874  0.7922792273961847  0.4101322178012555  1.0000
  Si  Si141     1.0  0.9239593601097  0.1274828013905763  0.09792530663207771  1.0000
  Al  Al1       1.0  0.9212639946421963  0.1217958245425472  0.339245305211249  1.0000
  Al  Al2       1.0  0.9255361223827435  0.24176276888008294  0.16851261484778932  1.0000
  Si  Si142     1.0  0.9192799866208695  0.23605926889665393  0.40965337783393435  1.0000
  H   H1        1.0  0.874815340982713  0.17752190995632255  0.1986062955633768  1.0000
  H   H2        1.0  0.8701740154239852  0.18581378302544774  0.3090464784159772  1.0000
