# Supplementary material for: Water Adsorption at Pairs of Proximate Brønsted Acid Sites in Zeolites
Source: J Phys Chem Lett. 2026 Jan 14;17(4):1201–6. doi: 10.1021/acs.jpclett.5c03794 (PMC12862806; doi:10.1021/acs.jpclett.5c03794)
Supplement: Supplementary file 2 [file jz5c03794_si_002.zip › Water_BAS_Pairs_SI/NNP/MD_init_strs/silicatene/silicatene_0w_5.cif]

data_image0
_chemical_formula_structural       O288Si141Al2SiH2
_chemical_formula_sum              "O288 Si142 Al2 H2"
_cell_length_a       15.80312257
_cell_length_b       27.3439945
_cell_length_c       46.6
_cell_angle_alpha    90.0
_cell_angle_beta     90.0
_cell_angle_gamma    90.0

_space_group_name_H-M_alt    "P 1"
_space_group_IT_number       1

loop_
  _space_group_symop_operation_xyz
  'x, y, z'

loop_
  _atom_site_type_symbol
  _atom_site_label
  _atom_site_symmetry_multiplicity
  _atom_site_fract_x
  _atom_site_fract_y
  _atom_site_fract_z
  _atom_site_occupancy
  O   O1        1.0  0.9237776410804407  0.1820251663770329  0.08568412825851694  1.0000
  O   O2        1.0  0.9094099880833278  0.1860755520636236  0.31427362607883624  1.0000
  O   O3        1.0  0.8407605468615854  0.9317512471959661  0.08636402309904641  1.0000
  O   O4        1.0  0.835990021014179  0.9310464130506547  0.318205786166868  1.0000
  O   O5        1.0  0.00749817862704349  0.9325425547560058  0.08640567071429546  1.0000
  O   O6        1.0  0.002837994940055375  0.9312358144396508  0.3182166079132152  1.0000
  O   O7        1.0  0.7574284240092634  0.015031898909586111  0.08633848692690702  1.0000
  O   O8        1.0  0.7484865793197819  0.01323922387325588  0.3180839924306382  1.0000
  O   O9        1.0  0.8414123859809628  0.09824154455263644  0.08750033731210446  1.0000
  O   O10       1.0  0.8307602875822808  0.09709376674808917  0.3148585685342077  1.0000
  O   O11       1.0  0.0076323747520304335  0.09897795250793079  0.08764593503041865  1.0000
  O   O12       1.0  0.012700517522825762  0.09867621205639665  0.3152639396550427  1.0000
  O   O13       1.0  0.9141592157856414  0.1774562783817688  0.18264656136042426  1.0000
  O   O14       1.0  0.9192036012431752  0.18159357964265502  0.41123466797170843  1.0000
  O   O15       1.0  0.8409641906519418  0.9316318562347768  0.17806052255630778  1.0000
  O   O16       1.0  0.8359690251574439  0.9315634063034249  0.4101212837180476  1.0000
  O   O17       1.0  0.007532790811867442  0.9321070945009501  0.17809858725712735  1.0000
  O   O18       1.0  0.0027792393679184823  0.9319178825348695  0.4101544290302642  1.0000
  O   O19       1.0  0.09182170948863169  0.015041149065918259  0.17860677110060014  1.0000
  O   O20       1.0  0.08667600301215123  0.015100825149608156  0.40941549278121764  1.0000
  O   O21       1.0  0.8412015543865007  0.0945521944331967  0.17858218440975632  1.0000
  O   O22       1.0  0.8378542641493089  0.09750993834038472  0.4096717099123628  1.0000
  O   O23       1.0  0.009231031785721574  0.09815688189333936  0.1783757427308684  1.0000
  O   O24       1.0  0.004622881504646838  0.09868412799328177  0.40962212667448133  1.0000
  O   O25       1.0  0.09096568862590103  0.9602954667363982  0.13230677548821804  1.0000
  O   O26       1.0  0.08665919308199228  0.9577084008543865  0.3641133598732509  1.0000
  O   O27       1.0  0.09287952434732882  0.07041909939476826  0.1326672729258815  1.0000
  O   O28       1.0  0.08775682064204973  0.07030903633821066  0.3632937401243213  1.0000
  O   O29       1.0  0.9245141442028204  0.9041120934876393  0.13219259491725058  1.0000
  O   O30       1.0  0.9195444404609984  0.9037530852620907  0.3642552778581474  1.0000
  O   O31       1.0  0.9234407764099343  0.1286289854364903  0.13306636884842193  1.0000
  O   O32       1.0  0.9206146933865785  0.1300371028829855  0.36437705174661833  1.0000
  O   O33       1.0  0.9248774859714058  0.5150083852901661  0.08669638703894933  1.0000
  O   O34       1.0  0.9199675707340664  0.5151142116768643  0.31877742158727757  1.0000
  O   O35       1.0  0.8420983569673806  0.2660089415073424  0.08738199588373124  1.0000
  O   O36       1.0  0.836264085587209  0.26894379671033636  0.3182444068695467  1.0000
  O   O37       1.0  0.0088763664498963  0.2650289108915628  0.08736677973947003  1.0000
  O   O38       1.0  0.004288369757108269  0.2655133952668403  0.31850041423994696  1.0000
  O   O39       1.0  0.7574710866236007  0.3487672811307307  0.087730557360748  1.0000
  O   O40       1.0  0.7491986369240036  0.34989715108013153  0.31828832158112114  1.0000
  O   O41       1.0  0.8410843880007224  0.43195547196708756  0.08689058608609229  1.0000
  O   O42       1.0  0.8359828576515926  0.43204584263460455  0.31880664951563326  1.0000
  O   O43       1.0  0.007901367540828015  0.43167970035497266  0.08683650251590183  1.0000
  O   O44       1.0  0.0025391429539863334  0.43154141854243633  0.31877426930915437  1.0000
  O   O45       1.0  0.9248350603844908  0.515625991270516  0.17839482939602752  1.0000
  O   O46       1.0  0.9202026075524997  0.5148392905792121  0.41069414833425033  1.0000
  O   O47       1.0  0.8348531680539888  0.2662892975457618  0.18215927724675476  1.0000
  O   O48       1.0  0.8365529384268151  0.26525872346037005  0.40934653800869475  1.0000
  O   O49       1.0  0.016715856851726506  0.2652104508327813  0.18171400454605577  1.0000
  O   O50       1.0  0.002756764327618513  0.26469779023398404  0.4092089200348836  1.0000
  O   O51       1.0  0.09549229817516015  0.3501100453373051  0.17888241287685325  1.0000
  O   O52       1.0  0.0862830025558787  0.3478396051902921  0.41045053742196175  1.0000
  O   O53       1.0  0.8411256601986711  0.4325411703656913  0.1788075800018359  1.0000
  O   O54       1.0  0.8357528902601263  0.4319089704170976  0.41050384957322594  1.0000
  O   O55       1.0  0.007989289118943397  0.43231514927926384  0.17875635500449163  1.0000
  O   O56       1.0  0.002491112601381753  0.431080731600017  0.4104582286958365  1.0000
  O   O57       1.0  0.09219814822901125  0.29323353016586434  0.13367901760509157  1.0000
  O   O58       1.0  0.08799927099216642  0.29328178050466547  0.3641987314239514  1.0000
  O   O59       1.0  0.09181428246597938  0.40580198463171163  0.1328609406267035  1.0000
  O   O60       1.0  0.08600316609703862  0.40334955199805317  0.3645555871584919  1.0000
  O   O61       1.0  0.9250384453720766  0.23347247910688712  0.13260872192204787  1.0000
  O   O62       1.0  0.9185783778107042  0.23493018799215762  0.36379786949701015  1.0000
  O   O63       1.0  0.9246460702182276  0.45981161002668364  0.13273836962132868  1.0000
  O   O64       1.0  0.9195321145071375  0.4595530031404429  0.36468127096936703  1.0000
  O   O65       1.0  0.925134729460358  0.848796936817247  0.08619745229693883  1.0000
  O   O66       1.0  0.9196414922071176  0.8479506998969454  0.31858448917137794  1.0000
  O   O67       1.0  0.8412590253619074  0.5983288106382683  0.08635884180132375  1.0000
  O   O68       1.0  0.8360576466023778  0.598151560421203  0.31895174288734374  1.0000
  O   O69       1.0  0.007763413982217484  0.5985677601947446  0.0863545273830024  1.0000
  O   O70       1.0  0.00269947315532939  0.5985145466336289  0.3189413226905594  1.0000
  O   O71       1.0  0.7586439598621382  0.6819695239368544  0.08624091066742431  1.0000
  O   O72       1.0  0.7529901802781118  0.6814560764348677  0.31892432400869297  1.0000
  O   O73       1.0  0.8410751967094987  0.7656479384727872  0.08619034113527467  1.0000
  O   O74       1.0  0.8362262568387738  0.7647020449603501  0.318796094093488  1.0000
  O   O75       1.0  0.007688455191966482  0.7652068137934704  0.08619253829696168  1.0000
  O   O76       1.0  0.0027920289104767224  0.7646317506290894  0.3187909470865366  1.0000
  O   O77       1.0  0.924921720595369  0.8485634816540328  0.17810963783232334  1.0000
  O   O78       1.0  0.9198080730098493  0.8485377778072045  0.410285512122418  1.0000
  O   O79       1.0  0.8412773039244882  0.5988344946143932  0.17816583479169437  1.0000
  O   O80       1.0  0.8360157956102259  0.5979407645234002  0.4107211648489852  1.0000
  O   O81       1.0  0.007840214481910432  0.5990001949938963  0.17816259621267153  1.0000
  O   O82       1.0  0.002628979460931309  0.5984730322318701  0.4107139365326959  1.0000
  O   O83       1.0  0.09147754906480532  0.682108057583912  0.17801953512233998  1.0000
  O   O84       1.0  0.08634803005907105  0.6816992577156278  0.4106918488499199  1.0000
  O   O85       1.0  0.8411264716854457  0.7654942775918611  0.1779628790505403  1.0000
  O   O86       1.0  0.8362140256720441  0.7651989105690978  0.4106002097563999  1.0000
  O   O87       1.0  0.007761814590838689  0.7652018814010513  0.17796867991217963  1.0000
  O   O88       1.0  0.0027308428994550853  0.7650087472920648  0.4106015626723906  1.0000
  O   O89       1.0  0.09120448235876823  0.6264911345597681  0.1321737137177146  1.0000
  O   O90       1.0  0.08619082709879915  0.6259985060708265  0.3648451891698428  1.0000
  O   O91       1.0  0.09120624041300393  0.7376627812511217  0.1320701578113833  1.0000
  O   O92       1.0  0.08619625782328993  0.7371583752095208  0.3647679525860263  1.0000
  O   O93       1.0  0.9246325662943438  0.5711393819399048  0.13234037049239097  1.0000
  O   O94       1.0  0.919559722244573  0.5704067041868259  0.3648130916847784  1.0000
  O   O95       1.0  0.9245885252651492  0.7932476708541814  0.13208935840958047  1.0000
  O   O96       1.0  0.9195550772158639  0.7924280890640834  0.3646258520471503  1.0000
  O   O97       1.0  0.25850876495831954  0.1822857245111795  0.08670330447889162  1.0000
  O   O98       1.0  0.2534474392130561  0.18154526109395497  0.31821374654234735  1.0000
  O   O99       1.0  0.17410353540185106  0.9323601192289814  0.0863589890151065  1.0000
  O   O100      1.0  0.1692881500515699  0.9294116853962471  0.31827324586566363  1.0000
  O   O101      1.0  0.3407834210682617  0.9324910424407729  0.08628442647110006  1.0000
  O   O102      1.0  0.3362256551523583  0.9314633844712559  0.3185826076211333  1.0000
  O   O103      1.0  0.09119220126217285  0.015823482190444108  0.08642426440041044  1.0000
  O   O104      1.0  0.09034156862363664  0.013423921003602825  0.318093498808755  1.0000
  O   O105      1.0  0.17462444812370956  0.0991585010062403  0.08666136669401893  1.0000
  O   O106      1.0  0.1768160112401944  0.09558088951807332  0.3180879815317538  1.0000
  O   O107      1.0  0.3412821902620149  0.0988186639248114  0.08670513307145725  1.0000
  O   O108      1.0  0.34015336575843974  0.09931667552432234  0.31815951949937543  1.0000
  O   O109      1.0  0.2586393351730332  0.1819856872643134  0.1787006920128807  1.0000
  O   O110      1.0  0.2535090452304127  0.1813249663736518  0.4102138260567084  1.0000
  O   O111      1.0  0.17424815904990368  0.9317659054927503  0.17811245975102466  1.0000
  O   O112      1.0  0.1694067943718278  0.9316074192571036  0.4102890546678166  1.0000
  O   O113      1.0  0.3409083455720318  0.9321153150693863  0.17807317325684852  1.0000
  O   O114      1.0  0.33613595577047345  0.9317599874723344  0.4103665750132604  1.0000
  O   O115      1.0  0.42470885933964553  0.015189827677321334  0.17824445834733843  1.0000
  O   O116      1.0  0.4204412701780918  0.014817451474432874  0.41028597291044877  1.0000
  O   O117      1.0  0.17561192014496851  0.09859928024364156  0.17872413193370063  1.0000
  O   O118      1.0  0.1710830399918895  0.09770487795136144  0.40936811349134294  1.0000
  O   O119      1.0  0.34192670186467805  0.09862395378873194  0.17840626977783464  1.0000
  O   O120      1.0  0.33791606583204636  0.09835181859100542  0.41022368456371866  1.0000
  O   O121      1.0  0.4243912697990764  0.9598005417078567  0.1322052136459137  1.0000
  O   O122      1.0  0.41968963689561484  0.958989062496473  0.3644630589420533  1.0000
  O   O123      1.0  0.4250470089271835  0.07090677204820038  0.13246225583668497  1.0000
  O   O124      1.0  0.42123535473397977  0.07012386596589887  0.3643368103821873  1.0000
  O   O125      1.0  0.2576176733472708  0.904468795343676  0.13214715344495603  1.0000
  O   O126      1.0  0.2533221473438783  0.9035163901177766  0.36447824515580557  1.0000
  O   O127      1.0  0.25785998890196815  0.12629084670620472  0.13263057790309493  1.0000
  O   O128      1.0  0.2569238808769132  0.12673299313842762  0.364134090265193  1.0000
  O   O129      1.0  0.25770426889585996  0.5151983627433326  0.08646750046142841  1.0000
  O   O130      1.0  0.2526659550812671  0.514869525512132  0.3188764241140178  1.0000
  O   O131      1.0  0.17535130616195904  0.26566461947885256  0.08758631459538527  1.0000
  O   O132      1.0  0.1706657102221145  0.2650191813701861  0.31815563941004005  1.0000
  O   O133      1.0  0.342210858180018  0.26548445073339905  0.08673753739017716  1.0000
  O   O134      1.0  0.3369717632751626  0.2648580578529615  0.31848677750653076  1.0000
  O   O135      1.0  0.09152402971532982  0.3484354128272283  0.08755032744648962  1.0000
  O   O136      1.0  0.08691907900378688  0.34861969056529296  0.31824802448631234  1.0000
  O   O137      1.0  0.17452791486140048  0.4318659145981421  0.08667914941621614  1.0000
  O   O138      1.0  0.16925971464069672  0.43192969872779735  0.318755493917646  1.0000
  O   O139      1.0  0.3412554002851842  0.43197699777671705  0.08660211811921521  1.0000
  O   O140      1.0  0.33591038242524285  0.4315096969219055  0.31880037945424156  1.0000
  O   O141      1.0  0.2596305652685281  0.5160223917891058  0.1782298980463253  1.0000
  O   O142      1.0  0.2525059019274388  0.5145936679647994  0.4107113019815061  1.0000
  O   O143      1.0  0.1808363913448315  0.267553006694929  0.17888412360062214  1.0000
  O   O144      1.0  0.16971198245380356  0.2644940995569699  0.4102132671319266  1.0000
  O   O145      1.0  0.344205399179385  0.2646329556301429  0.1787928953104972  1.0000
  O   O146      1.0  0.33636949736183613  0.26474096266420416  0.41017990476395394  1.0000
  O   O147      1.0  0.42499786535809  0.34908140771372353  0.17842733081622392  1.0000
  O   O148      1.0  0.4199355407508643  0.3479387210337094  0.41044512223356155  1.0000
  O   O149      1.0  0.1744136661561299  0.4341327963835084  0.1786954421002507  1.0000
  O   O150      1.0  0.1691012852526423  0.43130706840291677  0.41050817509413384  1.0000
  O   O151      1.0  0.34133591867004226  0.4322560548357648  0.1783873122938666  1.0000
  O   O152      1.0  0.33577829400331305  0.43112119206339067  0.41059253973907767  1.0000
  O   O153      1.0  0.4256528638646217  0.2935375096160335  0.13263226878630593  1.0000
  O   O154      1.0  0.4200721999809427  0.2926724805916811  0.36442419267404386  1.0000
  O   O155      1.0  0.42473474545493467  0.4046700356259032  0.13251387828123273  1.0000
  O   O156      1.0  0.41933348973893464  0.4037722810980842  0.36467185424676485  1.0000
  O   O157      1.0  0.26139430223203036  0.2368557694037637  0.1328071505044107  1.0000
  O   O158      1.0  0.2528645216399283  0.23727171906355457  0.3642602559781166  1.0000
  O   O159      1.0  0.25833982963088553  0.46011834722989936  0.1324872105373059  1.0000
  O   O160      1.0  0.2526559025599681  0.4591878885876225  0.3647280911686291  1.0000
  O   O161      1.0  0.25745844363193315  0.8490376741467625  0.08618359433901109  1.0000
  O   O162      1.0  0.25476966961474157  0.8476151738124229  0.3187309986381483  1.0000
  O   O163      1.0  0.17446258841650805  0.5986035205980517  0.08626106569928138  1.0000
  O   O164      1.0  0.16929830850555386  0.5981103667829881  0.3189664707175181  1.0000
  O   O165      1.0  0.3411192051075012  0.5985029055868845  0.0861983807259478  1.0000
  O   O166      1.0  0.33597062969144226  0.5978330705166712  0.31901387123414615  1.0000
  O   O167      1.0  0.0912593604628279  0.6819340499263165  0.0862392807543478  1.0000
  O   O168      1.0  0.08654568712075839  0.6815669144170747  0.31890613460004885  1.0000
  O   O169      1.0  0.17427527759823708  0.7655057435483527  0.08614547218923603  1.0000
  O   O170      1.0  0.16946316775740372  0.7649188502205272  0.31885922313063786  1.0000
  O   O171      1.0  0.3408978574090315  0.7657252090759274  0.0860749139034166  1.0000
  O   O172      1.0  0.33608613669448134  0.7642817462255341  0.3188868229858235  1.0000
  O   O173      1.0  0.25756577304481404  0.8488073967621294  0.1780138977248879  1.0000
  O   O174      1.0  0.25293531175929856  0.8484071088841658  0.4104869824439593  1.0000
  O   O175      1.0  0.17449665335251394  0.5987830565023334  0.1780879190019192  1.0000
  O   O176      1.0  0.16921992999827892  0.5980906080535495  0.4107666090063756  1.0000
  O   O177      1.0  0.34112612523154046  0.5992877384521346  0.17806590542239645  1.0000
  O   O178      1.0  0.33584479721597915  0.5979319348696931  0.4108425837423807  1.0000
  O   O179      1.0  0.42304599820534916  0.6824645445242554  0.17795281907428864  1.0000
  O   O180      1.0  0.41875440634879274  0.6814930911570005  0.41083036779266335  1.0000
  O   O181      1.0  0.1743578639779917  0.7655147827571799  0.17794725973603115  1.0000
  O   O182      1.0  0.16942626752565684  0.7650817184348635  0.41068129451188057  1.0000
  O   O183      1.0  0.3410290181847689  0.765896725006586  0.17791170446505267  1.0000
  O   O184      1.0  0.33608468136114344  0.7650212396690809  0.4107510691842515  1.0000
  O   O185      1.0  0.4242300901338723  0.6267539981803063  0.13205564662455116  1.0000
  O   O186      1.0  0.41891628820231197  0.6257254833417497  0.3649711989567109  1.0000
  O   O187      1.0  0.4238829262543395  0.7378997224700679  0.13195734673952542  1.0000
  O   O188      1.0  0.4192692124729356  0.7368615601646061  0.36489582069332455  1.0000
  O   O189      1.0  0.25787113415949153  0.5713567149071328  0.13218437128822924  1.0000
  O   O190      1.0  0.2524464046505572  0.5702795201696873  0.364892218822162  1.0000
  O   O191      1.0  0.2574744013693459  0.7933661550502616  0.13201795529858304  1.0000
  O   O192      1.0  0.2529061053428975  0.7922691418248355  0.36476579751203725  1.0000
  O   O193      1.0  0.5919982910063815  0.18221552102931696  0.08668011921850488  1.0000
  O   O194      1.0  0.5864589725694371  0.1817501671691974  0.3181616337388128  1.0000
  O   O195      1.0  0.50732496835685  0.9319093287971308  0.08623909494384159  1.0000
  O   O196      1.0  0.5027228955224889  0.9310952055639021  0.31858274598797853  1.0000
  O   O197      1.0  0.6739988531956217  0.9317192113281199  0.08628702485696389  1.0000
  O   O198      1.0  0.6695773898735772  0.9290908872390463  0.3182142074622652  1.0000
  O   O199      1.0  0.42499374663724443  0.01565241897949945  0.08643914407484449  1.0000
  O   O200      1.0  0.42006044510844076  0.014576879555890201  0.31854662332053507  1.0000
  O   O201      1.0  0.508093029254339  0.09909677151956386  0.08668398255540483  1.0000
  O   O202      1.0  0.5034270324220677  0.09813325309176024  0.31810211522043297  1.0000
  O   O203      1.0  0.6746153998772593  0.09861591046289013  0.08660932195332355  1.0000
  O   O204      1.0  0.667090639709957  0.09730101427669877  0.31810163938950914  1.0000
  O   O205      1.0  0.5913493745230446  0.1818545157570148  0.17877924209588428  1.0000
  O   O206      1.0  0.5871969235862959  0.18146245667991687  0.41026317531127565  1.0000
  O   O207      1.0  0.5074977442863577  0.9317656314188175  0.17805373934303792  1.0000
  O   O208      1.0  0.5027343179226679  0.9311869366381526  0.41035396758494386  1.0000
  O   O209      1.0  0.6742349003447846  0.9300375914629079  0.17807862292083165  1.0000
  O   O210      1.0  0.6694078889357228  0.9314481630725769  0.41028240611604977  1.0000
  O   O211      1.0  0.7539674285588566  0.013699766309640466  0.17856289412536078  1.0000
  O   O212      1.0  0.7527248858170972  0.01486977883362467  0.4093224318805016  1.0000
  O   O213      1.0  0.5085309768239195  0.09827844599696488  0.1784153036064987  1.0000
  O   O214      1.0  0.5045821554065549  0.09791065089270715  0.41024022801312493  1.0000
  O   O215      1.0  0.6750947848811469  0.09886869681972642  0.17859591657722437  1.0000
  O   O216      1.0  0.6714249033628031  0.09838634346479092  0.40925448663286534  1.0000
  O   O217      1.0  0.7570968264508403  0.9593140849033625  0.13223743251370731  1.0000
  O   O218      1.0  0.7519703682057096  0.9574967443214552  0.36406891520763857  1.0000
  O   O219      1.0  0.7563064159475151  0.06942672214125743  0.13255615374535015  1.0000
  O   O220      1.0  0.7547089493961188  0.0702877170936444  0.36321955210218904  1.0000
  O   O221      1.0  0.5902826311521587  0.9037552734973707  0.13209095253328668  1.0000
  O   O222      1.0  0.5857999341583087  0.903152030666027  0.3644589619028844  1.0000
  O   O223      1.0  0.5921453446585926  0.12630621638746603  0.13260339698523174  1.0000
  O   O224      1.0  0.5849950223586619  0.12697381625027473  0.36412301370157457  1.0000
  O   O225      1.0  0.5912291850156414  0.5156252496140163  0.08651723173905526  1.0000
  O   O226      1.0  0.5843424161380366  0.5155743877031342  0.31890851690107497  1.0000
  O   O227      1.0  0.5088819597435054  0.2655970090134125  0.08673433437064862  1.0000
  O   O228      1.0  0.5035641916956565  0.26532725492712306  0.31847537078868837  1.0000
  O   O229      1.0  0.6757158152672316  0.2654291531450313  0.08776432593727145  1.0000
  O   O230      1.0  0.6701072973454912  0.26476773070903115  0.3182688653743341  1.0000
  O   O231      1.0  0.42527470269685996  0.3488487741146251  0.08668615154463134  1.0000
  O   O232      1.0  0.41955097669391567  0.34836981726764144  0.3186359299930495  1.0000
  O   O233      1.0  0.507863924650345  0.43239804397545917  0.08663333920156972  1.0000
  O   O234      1.0  0.5024980120705747  0.4317520679610886  0.31882772294697725  1.0000
  O   O235      1.0  0.6745408041233539  0.4322806129740041  0.08672672477183077  1.0000
  O   O236      1.0  0.6692297343693293  0.4335024819532556  0.3187896121374142  1.0000
  O   O237      1.0  0.588893911456768  0.5164907346332271  0.17824581066107187  1.0000
  O   O238      1.0  0.5857852058739931  0.5150749630506948  0.41076676934323875  1.0000
  O   O239      1.0  0.5075028329855304  0.26522179763059783  0.17887087806850296  1.0000
  O   O240      1.0  0.5032033092589223  0.2645578076014323  0.41021040358189387  1.0000
  O   O241      1.0  0.6711267251983591  0.2666012472139933  0.17892171463849407  1.0000
  O   O242      1.0  0.6697804017806266  0.2650426167072652  0.4102384364181549  1.0000
  O   O243      1.0  0.753339273962284  0.3504340901898603  0.17896098963021023  1.0000
  O   O244      1.0  0.7527616195139613  0.3485153491396798  0.41047731324678743  1.0000
  O   O245      1.0  0.507822581471215  0.43251952633700286  0.17840332883590956  1.0000
  O   O246      1.0  0.5023248896809052  0.43163688486738266  0.4106370943913066  1.0000
  O   O247      1.0  0.6746876527142803  0.4346726827853244  0.17879764076244664  1.0000
  O   O248      1.0  0.6690097171965028  0.4317528397326226  0.41058279595745717  1.0000
  O   O249      1.0  0.7590416272753056  0.2933608799526884  0.13383899222522308  1.0000
  O   O250      1.0  0.7515315877670093  0.29411468813920405  0.3642661949574351  1.0000
  O   O251      1.0  0.7570086942306934  0.4061654202178809  0.13295873297223057  1.0000
  O   O252      1.0  0.752166990465627  0.4042871027627805  0.3646201793672193  1.0000
  O   O253      1.0  0.5893976107767389  0.23666632609765553  0.13285883165628395  1.0000
  O   O254      1.0  0.587208556923245  0.23733333085005295  0.36429395889840327  1.0000
  O   O255      1.0  0.5908355159315598  0.4605115024979295  0.1325375468141053  1.0000
  O   O256      1.0  0.5853100273116991  0.4597705471097854  0.3647888501273914  1.0000
  O   O257      1.0  0.5907306563969295  0.8484296679843382  0.086128256896247  1.0000
  O   O258      1.0  0.5839906585045401  0.8471972991599918  0.3187363222024942  1.0000
  O   O259      1.0  0.5078527546836572  0.5990083417321391  0.08620969153769442  1.0000
  O   O260      1.0  0.502717105254593  0.5988121352772918  0.3190175086132907  1.0000
  O   O261      1.0  0.6745245117943977  0.598960902580872  0.0862758677683006  1.0000
  O   O262      1.0  0.6694326720680165  0.598283895955002  0.31898553903016835  1.0000
  O   O263      1.0  0.42358300146447414  0.6820893920512064  0.08611092285092829  1.0000
  O   O264      1.0  0.41824206694900834  0.6811839050503019  0.3189844968215853  1.0000
  O   O265      1.0  0.5076579924001078  0.765104803659313  0.08605520405656507  1.0000
  O   O266      1.0  0.5029224905860306  0.7636535514825031  0.31889149979304443  1.0000
  O   O267      1.0  0.6744343453978965  0.7651006294420619  0.08611095631530438  1.0000
  O   O268      1.0  0.6695415990517956  0.7646159612022312  0.3188591885711025  1.0000
  O   O269      1.0  0.5894077217243495  0.8479697744331186  0.17798634080767897  1.0000
  O   O270      1.0  0.5862938090757351  0.8480147679902055  0.41046681555009884  1.0000
  O   O271      1.0  0.5079766756741166  0.6000853942887389  0.17806714333100684  1.0000
  O   O272      1.0  0.5026071999806765  0.5983856235443138  0.4108610175569309  1.0000
  O   O273      1.0  0.674601205211408  0.5990247964482783  0.17810505074078575  1.0000
  O   O274      1.0  0.6693754062972345  0.5984280117990227  0.41080614241302005  1.0000
  O   O275      1.0  0.7582083442327878  0.6821418195592054  0.17801330723728323  1.0000
  O   O276      1.0  0.7534864348281552  0.6815878688669852  0.41069784288499217  1.0000
  O   O277      1.0  0.5077784701435438  0.7647468089551228  0.17790478797977433  1.0000
  O   O278      1.0  0.5028211274707532  0.7646506767792707  0.410753279131688  1.0000
  O   O279      1.0  0.6744974931477254  0.7652608890485585  0.17792934287084272  1.0000
  O   O280      1.0  0.6694867751319051  0.7646403951740522  0.41068419643993687  1.0000
  O   O281      1.0  0.7580891228944426  0.6265145563913845  0.13218087141627358  1.0000
  O   O282      1.0  0.7528159325631923  0.6258739172311992  0.3648637627980937  1.0000
  O   O283      1.0  0.7579257275544228  0.7377070824448366  0.13205803989248505  1.0000
  O   O284      1.0  0.7529958306604727  0.7370655288749111  0.36477451842653197  1.0000
  O   O285      1.0  0.5909849618322158  0.5718091715064471  0.13220713833859263  1.0000
  O   O286      1.0  0.5859862696690076  0.57085216795048  0.36492687043499483  1.0000
  O   O287      1.0  0.5910366626866747  0.7926671910876766  0.13198234053570007  1.0000
  O   O288      1.0  0.5859564335853472  0.7918579006167556  0.3647621829527956  1.0000
  Si  Si1       1.0  0.0909499571456389  0.9601957800435393  0.09771602490841583  1.0000
  Si  Si2       1.0  0.08701129891547822  0.9582919910310695  0.32957047236038123  1.0000
  Si  Si3       1.0  0.09181813125907602  0.07117979283611875  0.09806672697011071  1.0000
  Si  Si4       1.0  0.0903624657141481  0.06979460197847905  0.328467750644354  1.0000
  Si  Si5       1.0  0.9245054216299087  0.9042972862587392  0.09762228667336845  1.0000
  Si  Si6       1.0  0.9195168712524944  0.9037357707949427  0.3296914548560694  1.0000
  Si  Si7       1.0  0.09114217320109998  0.9596101502834582  0.16685565760163673  1.0000
  Si  Si8       1.0  0.08630913045534672  0.9593437914272447  0.3985934479126796  1.0000
  Si  Si9       1.0  0.09360984382818201  0.07035118784112948  0.16710063789858937  1.0000
  Si  Si10      1.0  0.08701259323579141  0.07064953362369425  0.3977888939120647  1.0000
  Si  Si11      1.0  0.9245227437887127  0.9040403592955656  0.16674210052895033  1.0000
  Si  Si12      1.0  0.9195696854791551  0.9041105412986531  0.39880692043274285  1.0000
  Si  Si13      1.0  0.9236684404998248  0.12202238505951148  0.16683355211182418  1.0000
  Si  Si14      1.0  0.9206475348470059  0.12634937824266332  0.3982769675782147  1.0000
  Si  Si15      1.0  0.09146153526404298  0.2928892534832482  0.09918344153603968  1.0000
  Si  Si16      1.0  0.08869134500551237  0.2933130632465073  0.32976600119580846  1.0000
  Si  Si17      1.0  0.09137773793973626  0.40418669679228275  0.09838102546452332  1.0000
  Si  Si18      1.0  0.08617745775887244  0.40405076386187017  0.33000601976872945  1.0000
  Si  Si19      1.0  0.9250224534688083  0.23723199271132545  0.09870963529009283  1.0000
  Si  Si20      1.0  0.9187847048758869  0.24156104923540678  0.33002957532759813  1.0000
  Si  Si21      1.0  0.9246645476168127  0.45944506701130705  0.0981878617012859  1.0000
  Si  Si22      1.0  0.9195467115589745  0.45962760930510627  0.33013229419814877  1.0000
  Si  Si23      1.0  0.09474883846125454  0.29374067771424084  0.16850589689005968  1.0000
  Si  Si24      1.0  0.08694252848605183  0.29249390304244755  0.39879800047547076  1.0000
  Si  Si25      1.0  0.09214974952691982  0.40524050562057834  0.16740341363740355  1.0000
  Si  Si26      1.0  0.08596995170572816  0.4034585136757411  0.39914716663128796  1.0000
  Si  Si27      1.0  0.9246585730306405  0.45983025647808534  0.167301165209464  1.0000
  Si  Si28      1.0  0.9195146616184816  0.45935067923412115  0.39925146149291324  1.0000
  Si  Si29      1.0  0.09114318478907957  0.6263375766502777  0.09760458925606894  1.0000
  Si  Si30      1.0  0.08618839313234065  0.6260756816202366  0.3302759566155478  1.0000
  Si  Si31      1.0  0.09114488013138745  0.7375391850549878  0.09749883902194448  1.0000
  Si  Si32      1.0  0.08622158827112253  0.7371632849425935  0.330198187858488  1.0000
  Si  Si33      1.0  0.9246339391853914  0.5706656388591419  0.09778504188500758  1.0000
  Si  Si34      1.0  0.91956787499269  0.5706176021944107  0.3302444931750114  1.0000
  Si  Si35      1.0  0.9246089818430593  0.7931897026538843  0.09751325115621218  1.0000
  Si  Si36      1.0  0.9195502000265597  0.7925537352563452  0.33006496681051994  1.0000
  Si  Si37      1.0  0.0912232549127165  0.6265026983750038  0.1667435040114191  1.0000
  Si  Si38      1.0  0.08613322126757017  0.6261040408749488  0.3994167643611699  1.0000
  Si  Si39      1.0  0.09120568951394702  0.7375924489069564  0.1666388492441619  1.0000
  Si  Si40      1.0  0.08615306151974797  0.7373015473447228  0.39933703503235085  1.0000
  Si  Si41      1.0  0.9246431431393246  0.5710175928865727  0.16690148592811654  1.0000
  Si  Si42      1.0  0.9195917901889864  0.5704523860320975  0.3993894687145242  1.0000
  Si  Si43      1.0  0.9245960912205012  0.7930536890654584  0.16665790374887432  1.0000
  Si  Si44      1.0  0.9195716609609101  0.7928881074207315  0.3991809408552571  1.0000
  Si  Si45      1.0  0.4243656263796801  0.9600018626961122  0.09763740059812419  1.0000
  Si  Si46      1.0  0.4196512469801754  0.9590720964726415  0.32991574642710864  1.0000
  Si  Si47      1.0  0.4248150778440045  0.07116998591238881  0.09790845422822875  1.0000
  Si  Si48      1.0  0.4211582504173359  0.070192871034709  0.3297805366481759  1.0000
  Si  Si49      1.0  0.25756873710585176  0.904580633864178  0.09757807851428706  1.0000
  Si  Si50      1.0  0.25342911869727763  0.9032378699826739  0.32991813424037725  1.0000
  Si  Si51      1.0  0.2581771186478731  0.12681934677470175  0.09805107346929212  1.0000
  Si  Si52      1.0  0.2561863363500635  0.12585705718284643  0.32961168299142285  1.0000
  Si  Si53      1.0  0.42436017204704835  0.9597332684898682  0.16676084424129214  1.0000
  Si  Si54      1.0  0.41971633726608665  0.9592359561336997  0.39900114101971207  1.0000
  Si  Si55      1.0  0.42500799906988035  0.07079578556570093  0.16699820963278852  1.0000
  Si  Si56      1.0  0.42101291024354226  0.07037105121307104  0.39888002637190456  1.0000
  Si  Si57      1.0  0.25775949211882443  0.9043088158849968  0.16670284494501872  1.0000
  Si  Si58      1.0  0.25283726685028757  0.9039687676094382  0.39902613055242253  1.0000
  Si  Si59      1.0  0.2587810255902851  0.12666358734381855  0.1671773878252324  1.0000
  Si  Si60      1.0  0.254501255111225  0.12578559132116438  0.39861230903897366  1.0000
  Si  Si61      1.0  0.42546655751290374  0.29329472090245245  0.09808948632934149  1.0000
  Si  Si62      1.0  0.4199867837775122  0.29276387457598363  0.3298883100015997  1.0000
  Si  Si63      1.0  0.42475435899857983  0.40442786902925  0.09797508036960574  1.0000
  Si  Si64      1.0  0.41930342784392005  0.4038324685649555  0.33011631316511986  1.0000
  Si  Si65      1.0  0.25901001389077705  0.23781234522686692  0.09832927648842929  1.0000
  Si  Si66      1.0  0.2537524376985102  0.23688421834281417  0.32971405411533095  1.0000
  Si  Si67      1.0  0.2578294777730993  0.4596426733144006  0.09793911742151895  1.0000
  Si  Si68      1.0  0.25279837940320626  0.4593565030198888  0.33017156546672893  1.0000
  Si  Si69      1.0  0.4255402042560671  0.2934635424316249  0.16718823515723882  1.0000
  Si  Si70      1.0  0.4198673097244516  0.2924227123895223  0.3989781093778628  1.0000
  Si  Si71      1.0  0.42471318192820473  0.4045903966367758  0.1670614780459091  1.0000
  Si  Si72      1.0  0.41933135113923503  0.40358200118608384  0.3992396993932488  1.0000
  Si  Si73      1.0  0.2606303283174576  0.23769720015747842  0.16732909613377614  1.0000
  Si  Si74      1.0  0.253223546144774  0.23677545528451346  0.3988396665145857  1.0000
  Si  Si75      1.0  0.25846117801971624  0.46039670920604625  0.16704731259829156  1.0000
  Si  Si76      1.0  0.2525953498051376  0.4590630441317122  0.399297995725665  1.0000
  Si  Si77      1.0  0.4242161827874215  0.6265106695498274  0.09748455724585973  1.0000
  Si  Si78      1.0  0.41888226208317725  0.6258175172415138  0.3304012273555089  1.0000
  Si  Si79      1.0  0.42398552380240734  0.73768243814303  0.09738466285916997  1.0000
  Si  Si80      1.0  0.41917228515101923  0.7366420765922901  0.3303250264667212  1.0000
  Si  Si81      1.0  0.2577748847335726  0.5708266270417303  0.09762429366006917  1.0000
  Si  Si82      1.0  0.2525013245899185  0.5703296582298437  0.33032225945910004  1.0000
  Si  Si83      1.0  0.2575193857011175  0.7933970501385035  0.09744265519552454  1.0000
  Si  Si84      1.0  0.2531371504153829  0.7922922900210748  0.33020344127289974  1.0000
  Si  Si85      1.0  0.42413909198492883  0.6269997422206562  0.16662597542567834  1.0000
  Si  Si86      1.0  0.41901404600908737  0.6259054655623368  0.3995436981980925  1.0000
  Si  Si87      1.0  0.42385654555539326  0.7378247689535297  0.1665278208992205  1.0000
  Si  Si88      1.0  0.4192570330493136  0.7370820750091734  0.3994679588481705  1.0000
  Si  Si89      1.0  0.2581104895585574  0.5713410665756273  0.1667479454742912  1.0000
  Si  Si90      1.0  0.2524973907958465  0.5702400488094246  0.3994667031512523  1.0000
  Si  Si91      1.0  0.2575142690801398  0.7933374879745314  0.16658881106762527  1.0000
  Si  Si92      1.0  0.25282389565210095  0.792782091331449  0.39932478096644064  1.0000
  Si  Si93      1.0  0.757300364842053  0.9593907269013311  0.09764469968616447  1.0000
  Si  Si94      1.0  0.7517515165327854  0.958043417538544  0.3295274830507277  1.0000
  Si  Si95      1.0  0.7572659268565366  0.07039879241358714  0.09792946456961  1.0000
  Si  Si96      1.0  0.7519076787270356  0.06957151893853245  0.32842180624044914  1.0000
  Si  Si97      1.0  0.5905045987986616  0.9039598100809983  0.09752138420508628  1.0000
  Si  Si98      1.0  0.5855040505479469  0.9028417524857857  0.32989800401287556  1.0000
  Si  Si99      1.0  0.5915456840656382  0.12673185313821828  0.09800855052250296  1.0000
  Si  Si100     1.0  0.5859260805475991  0.1260144557336615  0.3296145907544246  1.0000
  Si  Si101     1.0  0.7566812911916431  0.9583540428193921  0.16678421709468183  1.0000
  Si  Si102     1.0  0.7525684614185548  0.9590756385180251  0.3985540533809094  1.0000
  Si  Si103     1.0  0.7553018010459566  0.06882729813483404  0.16695415252967455  1.0000
  Si  Si104     1.0  0.7546797211704223  0.07041509826177651  0.39774947136071886  1.0000
  Si  Si105     1.0  0.5900283362191969  0.9034079904674874  0.16664579378064986  1.0000
  Si  Si106     1.0  0.5861850591664741  0.90357890829287  0.3990105294284216  1.0000
  Si  Si107     1.0  0.5912996903624771  0.12654901696066023  0.16713842413250476  1.0000
  Si  Si108     1.0  0.5873673718224052  0.12593650632655495  0.3986191065581391  1.0000
  Si  Si109     1.0  0.7590595824410601  0.29323239499656545  0.09932045979997225  1.0000
  Si  Si110     1.0  0.7504289441699832  0.2947503795492171  0.3298712637104992  1.0000
  Si  Si111     1.0  0.7575850096994374  0.40456584876680807  0.0984733891659805  1.0000
  Si  Si112     1.0  0.7517586759990375  0.40524888279401555  0.33007505999802933  1.0000
  Si  Si113     1.0  0.5917962220577047  0.23771531328527218  0.09836354640819182  1.0000
  Si  Si114     1.0  0.5863480848111421  0.23707944473510406  0.32975955624961995  1.0000
  Si  Si115     1.0  0.59123704219442  0.4600729139613498  0.09798655704857807  1.0000
  Si  Si116     1.0  0.5850202104467619  0.46012363950126267  0.3302337711744111  1.0000
  Si  Si117     1.0  0.7562198722396959  0.29408044485298307  0.16863439207335323  1.0000
  Si  Si118     1.0  0.7525081918627334  0.2931452641244577  0.3988813356216342  1.0000
  Si  Si119     1.0  0.7567864653077698  0.4056244035280547  0.16749996391998045  1.0000
  Si  Si120     1.0  0.7523967232816141  0.4041746911432449  0.39921332652359154  1.0000
  Si  Si121     1.0  0.5902908016555852  0.23761280943241286  0.16736805830168064  1.0000
  Si  Si122     1.0  0.5866650112698478  0.23692250702911843  0.3988897815629093  1.0000
  Si  Si123     1.0  0.5905495782811014  0.46083870499325846  0.1670980120979525  1.0000
  Si  Si124     1.0  0.5855391348709424  0.4595526343353674  0.3993589682908659  1.0000
  Si  Si125     1.0  0.7581657468352797  0.6263782834527659  0.09761166954267686  1.0000
  Si  Si126     1.0  0.7528311684063038  0.6259646462663199  0.3302946482312874  1.0000
  Si  Si127     1.0  0.7579950306191108  0.7375813039566307  0.09748625200896341  1.0000
  Si  Si128     1.0  0.7529732958351417  0.7370574083855989  0.3302056122913387  1.0000
  Si  Si129     1.0  0.5911385770933207  0.5712732260705468  0.09764763969656055  1.0000
  Si  Si130     1.0  0.5857701588772493  0.5709936520507618  0.3303569575243159  1.0000
  Si  Si131     1.0  0.5910019596886031  0.7928040702446092  0.09740742658161396  1.0000
  Si  Si132     1.0  0.5857292915867378  0.7918498123485999  0.3301995453264035  1.0000
  Si  Si133     1.0  0.7580796796925229  0.6265290583273211  0.16675034199346092  1.0000
  Si  Si134     1.0  0.7529015990007001  0.6259851235560874  0.39943556658111246  1.0000
  Si  Si135     1.0  0.7579489522903519  0.7376246054446434  0.16662715456841726  1.0000
  Si  Si136     1.0  0.7530860832726274  0.7371881789043  0.3993430967589033  1.0000
  Si  Si137     1.0  0.5907400115208405  0.5718317362201534  0.16676986620702497  1.0000
  Si  Si138     1.0  0.5859695091824019  0.5707086598709684  0.39950176403221554  1.0000
  Si  Si139     1.0  0.5908365118124859  0.7925444709438094  0.1665523848754697  1.0000
  Si  Si140     1.0  0.586133408771081  0.792371783483036  0.3993216238742049  1.0000
  Si  Si141     1.0  0.9241111512091825  0.12745665881152438  0.09800480091919744  1.0000
  Al  Al1       1.0  0.9212180956233225  0.12188958458843563  0.328405058805032  1.0000
  Al  Al2       1.0  0.9254567480684519  0.2417100239198957  0.16857536979646878  1.0000
  Si  Si142     1.0  0.9193395268247617  0.23612253969576158  0.39886032172005853  1.0000
  H   H1        1.0  0.8751168011427882  0.17738618950982848  0.19877275775212622  1.0000
  H   H2        1.0  0.8701427138218969  0.18599559485508751  0.29820920501372467  1.0000
