# Supplementary material for: Water Adsorption at Pairs of Proximate Brønsted Acid Sites in Zeolites
Source: J Phys Chem Lett. 2026 Jan 14;17(4):1201–6. doi: 10.1021/acs.jpclett.5c03794 (PMC12862806; doi:10.1021/acs.jpclett.5c03794)
Supplement: Supplementary file 2 [file jz5c03794_si_002.zip › Water_BAS_Pairs_SI/NNP/MD_init_strs/silicatene/silicatene_0w_6.cif]

data_image0
_chemical_formula_structural       O288Si141Al2SiH2
_chemical_formula_sum              "O288 Si142 Al2 H2"
_cell_length_a       15.80312257
_cell_length_b       27.3439945
_cell_length_c       46.6
_cell_angle_alpha    90.0
_cell_angle_beta     90.0
_cell_angle_gamma    90.0

_space_group_name_H-M_alt    "P 1"
_space_group_IT_number       1

loop_
  _space_group_symop_operation_xyz
  'x, y, z'

loop_
  _atom_site_type_symbol
  _atom_site_label
  _atom_site_symmetry_multiplicity
  _atom_site_fract_x
  _atom_site_fract_y
  _atom_site_fract_z
  _atom_site_occupancy
  O   O1        1.0  0.9236927617080878  0.18162933443364418  0.08647256996024151  1.0000
  O   O2        1.0  0.9080048500349347  0.18636693531574075  0.3028544249403622  1.0000
  O   O3        1.0  0.8408320899882337  0.9312582737839138  0.0879921835019756  1.0000
  O   O4        1.0  0.8359893471079994  0.9310888181304948  0.30567089745396453  1.0000
  O   O5        1.0  0.007541535777366542  0.932204281352908  0.08805826305094779  1.0000
  O   O6        1.0  0.0028713066346809394  0.9315182591834594  0.30566619542653467  1.0000
  O   O7        1.0  0.7575145417884601  0.014484545684583655  0.08770661618842907  1.0000
  O   O8        1.0  0.7487505004853009  0.013412831532238888  0.3058027136808756  1.0000
  O   O9        1.0  0.8416571547717493  0.09770357894806643  0.08860412727002913  1.0000
  O   O10       1.0  0.8311485277663468  0.09723963779662563  0.30282355536499383  1.0000
  O   O11       1.0  0.007994105665246587  0.0986956571575542  0.08874798240792953  1.0000
  O   O12       1.0  0.012868986904438082  0.09924332989115593  0.30319711927027276  1.0000
  O   O13       1.0  0.9128743232854515  0.17740367454615003  0.18336803544510413  1.0000
  O   O14       1.0  0.9193321713391592  0.1814837608197317  0.39965207017566856  1.0000
  O   O15       1.0  0.8410004841494585  0.9314810676253539  0.17969493756759644  1.0000
  O   O16       1.0  0.8359935814585828  0.9313145618384883  0.3975967641686002  1.0000
  O   O17       1.0  0.007603248882247048  0.9319843702877636  0.17976459197390773  1.0000
  O   O18       1.0  0.0027694935373258132  0.9319929148834187  0.3976030083334802  1.0000
  O   O19       1.0  0.09147220302373824  0.015106225816288772  0.1800472307792956  1.0000
  O   O20       1.0  0.0868929944049158  0.015056922052438094  0.39706622279593523  1.0000
  O   O21       1.0  0.8416392268693951  0.09419579124960935  0.17967624093518572  1.0000
  O   O22       1.0  0.8381696941746776  0.09731226946843721  0.39767812418147486  1.0000
  O   O23       1.0  0.009523151355373079  0.09852564443573192  0.17954000164467823  1.0000
  O   O24       1.0  0.005013148291985374  0.09866260471300671  0.397608202476669  1.0000
  O   O25       1.0  0.09097499645566223  0.9601067709848635  0.13391552556724307  1.0000
  O   O26       1.0  0.08669544980609684  0.9578886361938466  0.3516104758379951  1.0000
  O   O27       1.0  0.09293120662506847  0.07030604972068946  0.13396211357536397  1.0000
  O   O28       1.0  0.08786614157396189  0.07050981168471743  0.35110821623477134  1.0000
  O   O29       1.0  0.9246282568511826  0.9038444265354106  0.13388966433185331  1.0000
  O   O30       1.0  0.9196832779117942  0.9037897353418812  0.35166761216085074  1.0000
  O   O31       1.0  0.9236501850581386  0.12841222487581413  0.13403252143697356  1.0000
  O   O32       1.0  0.9208722399161505  0.13030350304477806  0.3525304306331519  1.0000
  O   O33       1.0  0.9254426525556352  0.5150237981923186  0.08806948789882373  1.0000
  O   O34       1.0  0.9197515926666022  0.5147756371466806  0.3066198822896896  1.0000
  O   O35       1.0  0.8422175383434275  0.2658412012196036  0.08755816556105864  1.0000
  O   O36       1.0  0.836629284680922  0.2693805088282674  0.3071232643867734  1.0000
  O   O37       1.0  0.009072386778802951  0.2647750521538304  0.08806605551280333  1.0000
  O   O38       1.0  0.004612202490139218  0.26493017222036513  0.30704057177857036  1.0000
  O   O39       1.0  0.7575112358812877  0.3489725879236859  0.08806752912142453  1.0000
  O   O40       1.0  0.7488196135768337  0.3496595485131313  0.3070954679178374  1.0000
  O   O41       1.0  0.8413838235228213  0.43209502127728616  0.08788947834444108  1.0000
  O   O42       1.0  0.8358875535094437  0.43167195984565  0.3070588323156652  1.0000
  O   O43       1.0  0.008135993083552683  0.4314847421197914  0.08802850189718503  1.0000
  O   O44       1.0  0.0025132067122549564  0.43135675176508664  0.3068331930100747  1.0000
  O   O45       1.0  0.9249892168473957  0.5151790507517473  0.1797915104770423  1.0000
  O   O46       1.0  0.9203089296937093  0.5150049968981846  0.39854537528322237  1.0000
  O   O47       1.0  0.8348726761863142  0.2660692256080359  0.18248110130552295  1.0000
  O   O48       1.0  0.836847750998027  0.26535108373654326  0.3984890913662683  1.0000
  O   O49       1.0  0.016794213095576535  0.2643866225809438  0.18255094710810232  1.0000
  O   O50       1.0  0.0031477044293739603  0.26477112805642167  0.3977937064702667  1.0000
  O   O51       1.0  0.09493685939556226  0.3495260724367412  0.1799633863840779  1.0000
  O   O52       1.0  0.08668595814921032  0.34794260043425457  0.39865124690882203  1.0000
  O   O53       1.0  0.8411931914039654  0.4321318931767363  0.1797942393586877  1.0000
  O   O54       1.0  0.8359004814995086  0.43205442489640417  0.39876349250320786  1.0000
  O   O55       1.0  0.00810301433759611  0.43192269172298015  0.17996868440992364  1.0000
  O   O56       1.0  0.0025822528000430996  0.4311427029488564  0.3985280250969978  1.0000
  O   O57       1.0  0.09201778085626276  0.29276489891400986  0.1346327585145087  1.0000
  O   O58       1.0  0.0881319741713858  0.293165109883099  0.3525399206922454  1.0000
  O   O59       1.0  0.09187393200080872  0.4054084239845477  0.13405820344029476  1.0000
  O   O60       1.0  0.0860061271707655  0.40326920932539523  0.352640193850496  1.0000
  O   O61       1.0  0.9246523521186081  0.2335634862995143  0.13312297853277266  1.0000
  O   O62       1.0  0.9183919628207459  0.23537240404660836  0.35257512591423384  1.0000
  O   O63       1.0  0.924942420813326  0.4596055613931344  0.1339275358189649  1.0000
  O   O64       1.0  0.9195335405683085  0.4594648036149615  0.3527411367279871  1.0000
  O   O65       1.0  0.9253837622477891  0.8484283975780992  0.08796010025522515  1.0000
  O   O66       1.0  0.9200064774318223  0.8480536149886237  0.3059383554040629  1.0000
  O   O67       1.0  0.8413510962724653  0.5981614684662467  0.08799204218117981  1.0000
  O   O68       1.0  0.8360794514729076  0.5979307348400481  0.306517706367098  1.0000
  O   O69       1.0  0.007907287417786686  0.5986245046286707  0.08800401738234274  1.0000
  O   O70       1.0  0.0026645564085007027  0.5981932296203919  0.3064889704541839  1.0000
  O   O71       1.0  0.7588181484391786  0.681783410447835  0.08800148437790337  1.0000
  O   O72       1.0  0.7533296418984616  0.6813952935094727  0.30634285502495695  1.0000
  O   O73       1.0  0.8411576925273415  0.7654104342994253  0.08802183333240793  1.0000
  O   O74       1.0  0.8362503792447642  0.7648309317462149  0.30610496388964104  1.0000
  O   O75       1.0  0.007780300741708276  0.7648760307200726  0.08803554073230023  1.0000
  O   O76       1.0  0.002814997207904836  0.7645339292021845  0.3060873933497415  1.0000
  O   O77       1.0  0.9250151014037212  0.8483814595503023  0.1798788585279174  1.0000
  O   O78       1.0  0.9202685596542932  0.8485037943320424  0.3976451591632049  1.0000
  O   O79       1.0  0.8414014507751477  0.5984141135056528  0.17980823213685132  1.0000
  O   O80       1.0  0.8360072253042898  0.5980460642483769  0.3983017296551945  1.0000
  O   O81       1.0  0.007927206067969457  0.5986414204070546  0.17982242138739152  1.0000
  O   O82       1.0  0.0026646550045033726  0.59859541699077  0.39827252913953204  1.0000
  O   O83       1.0  0.09167894590489088  0.6817916018361144  0.17981489308132584  1.0000
  O   O84       1.0  0.08646448449485553  0.6817159390589083  0.3980760872776024  1.0000
  O   O85       1.0  0.8412175700671054  0.7652327074452799  0.17980719159954525  1.0000
  O   O86       1.0  0.8362506005930923  0.7653858236252565  0.3979204451584154  1.0000
  O   O87       1.0  0.007852818129833976  0.7649362633313648  0.17982338868231326  1.0000
  O   O88       1.0  0.002769579439039306  0.764920267095232  0.39790456523664514  1.0000
  O   O89       1.0  0.09139831955382037  0.6262603754197748  0.13390438947846933  1.0000
  O   O90       1.0  0.08619710250606191  0.6258872940586482  0.35231086802134864  1.0000
  O   O91       1.0  0.09136917170686691  0.7374436005258599  0.13392259861586425  1.0000
  O   O92       1.0  0.08624519411560595  0.7370738832727755  0.3520759536250713  1.0000
  O   O93       1.0  0.9248122038267197  0.5709119120165811  0.13390711469209313  1.0000
  O   O94       1.0  0.9195446358892464  0.5703252345528622  0.3524652400456999  1.0000
  O   O95       1.0  0.9246965772937137  0.7929664315664025  0.13392132799777323  1.0000
  O   O96       1.0  0.9196944674021117  0.7924566575032829  0.35193308008772334  1.0000
  O   O97       1.0  0.25877631348793706  0.18189429462729995  0.08788049707690897  1.0000
  O   O98       1.0  0.2538032850608932  0.18174825632452693  0.3062371409895886  1.0000
  O   O99       1.0  0.17416923405378248  0.9320382038512598  0.08803559939174027  1.0000
  O   O100      1.0  0.1692728836097754  0.9297053601485525  0.30570564057898203  1.0000
  O   O101      1.0  0.3408176571252959  0.9321998484787553  0.08797656729014172  1.0000
  O   O102      1.0  0.3362275817318161  0.931566007643247  0.30600637344463283  1.0000
  O   O103      1.0  0.09125991673356389  0.015440540615409412  0.08788979856553458  1.0000
  O   O104      1.0  0.09023885292512573  0.013820363387611962  0.3057445590755314  1.0000
  O   O105      1.0  0.17493418938426203  0.09873763031932888  0.08794367303664084  1.0000
  O   O106      1.0  0.17706021509081837  0.0958391491705555  0.3059465667239859  1.0000
  O   O107      1.0  0.34156539503335503  0.09841395111972498  0.0880022964732386  1.0000
  O   O108      1.0  0.34042275466894156  0.09947697450884432  0.3060035570008565  1.0000
  O   O109      1.0  0.25877053600884864  0.18181824323704962  0.1798786744099965  1.0000
  O   O110      1.0  0.2539463278813919  0.18123290398059447  0.39824722515879796  1.0000
  O   O111      1.0  0.17429047448742901  0.9318364828853909  0.1797999174787118  1.0000
  O   O112      1.0  0.1694057189417625  0.9315577013626023  0.3977224782726343  1.0000
  O   O113      1.0  0.34097222346754386  0.9321259130408602  0.17977346118711768  1.0000
  O   O114      1.0  0.33609679847201257  0.9315439575259625  0.39780466424792427  1.0000
  O   O115      1.0  0.4251317195381869  0.015166027566384977  0.17974306272821486  1.0000
  O   O116      1.0  0.4203474579202678  0.014533722139740805  0.39792963778097107  1.0000
  O   O117      1.0  0.17596163628896058  0.09837410827046747  0.18000353879843345  1.0000
  O   O118      1.0  0.1714034080976118  0.09764468460740647  0.39721790245978933  1.0000
  O   O119      1.0  0.34231583545821737  0.09855711240163513  0.17971747851441172  1.0000
  O   O120      1.0  0.33823741305758104  0.09821678113361587  0.3980875581957493  1.0000
  O   O121      1.0  0.42453006522577585  0.959575113867595  0.13383930758038237  1.0000
  O   O122      1.0  0.4196737211385566  0.9589191016065097  0.3519578079894464  1.0000
  O   O123      1.0  0.42539360175834406  0.07068219044871062  0.13380070212581222  1.0000
  O   O124      1.0  0.42143098112987337  0.07007907849756388  0.3521416358885297  1.0000
  O   O125      1.0  0.25765613713805463  0.9043213007374216  0.13389196088181815  1.0000
  O   O126      1.0  0.2532474423820837  0.9035252146887435  0.35185705392720357  1.0000
  O   O127      1.0  0.25815794365420525  0.12600876602769412  0.1338847833142922  1.0000
  O   O128      1.0  0.2572975303877585  0.12678867597186688  0.35204942991154314  1.0000
  O   O129      1.0  0.2577615970482748  0.5150354449666225  0.08799164740240706  1.0000
  O   O130      1.0  0.2526437877644585  0.514553826111553  0.3065797830096869  1.0000
  O   O131      1.0  0.1754389561443753  0.26527240568567473  0.0886205939223583  1.0000
  O   O132      1.0  0.17105003069047084  0.26517320685510387  0.3063983304944605  1.0000
  O   O133      1.0  0.34215055361579694  0.26527243224787606  0.08776620795339089  1.0000
  O   O134      1.0  0.3375183358535618  0.2649002025902068  0.30668043736056516  1.0000
  O   O135      1.0  0.09174150976192612  0.34819481633982347  0.08864698964952321  1.0000
  O   O136      1.0  0.08648937117465509  0.3483419890277709  0.3064552966398309  1.0000
  O   O137      1.0  0.1747233900379725  0.4316526816683224  0.08797204908434439  1.0000
  O   O138      1.0  0.1692437678830912  0.4315640493793302  0.3067316336406819  1.0000
  O   O139      1.0  0.3413513746746591  0.4318290490669097  0.08790309429510862  1.0000
  O   O140      1.0  0.33599452833202037  0.4312416227772351  0.30675175966808377  1.0000
  O   O141      1.0  0.25943888943809507  0.5154464628225152  0.17976100724621033  1.0000
  O   O142      1.0  0.2527457603628083  0.5147515076306926  0.3984203704586501  1.0000
  O   O143      1.0  0.1809745853070355  0.2673386383283351  0.17989862276886323  1.0000
  O   O144      1.0  0.17005165713513037  0.2644350464675289  0.39845691790582843  1.0000
  O   O145      1.0  0.3444739179168114  0.2643503725269525  0.17985817143220892  1.0000
  O   O146      1.0  0.33654088409395666  0.26481892339227736  0.3983833409615643  1.0000
  O   O147      1.0  0.4252992210524722  0.3486821478654736  0.1795479359449326  1.0000
  O   O148      1.0  0.4202544582223344  0.34806495323488357  0.3985830163199529  1.0000
  O   O149      1.0  0.17455547349895537  0.4333790692916174  0.1799981561177867  1.0000
  O   O150      1.0  0.16916987270817443  0.4315245301957973  0.39848480267413117  1.0000
  O   O151      1.0  0.34155797706637975  0.4318083903638392  0.1796947404976959  1.0000
  O   O152      1.0  0.33576286944940553  0.43117900796854125  0.3985447281927771  1.0000
  O   O153      1.0  0.4257438633584147  0.29324955788870544  0.13362726295185648  1.0000
  O   O154      1.0  0.4204968793644979  0.2926869153299108  0.35267251000042704  1.0000
  O   O155      1.0  0.4249285367914103  0.40438756200299836  0.13372208380126496  1.0000
  O   O156      1.0  0.41950774792875034  0.4037877577261538  0.3527156695734464  1.0000
  O   O157      1.0  0.2615826199376123  0.23658999794447572  0.13388884018845068  1.0000
  O   O158      1.0  0.25323343143526367  0.23732208045631062  0.3524211866802569  1.0000
  O   O159      1.0  0.2584055429917091  0.45974399695603624  0.13387146040528639  1.0000
  O   O160      1.0  0.2527000981251778  0.45911267946794415  0.3526018687482654  1.0000
  O   O161      1.0  0.2575582335817175  0.8488004206198148  0.08798378164563621  1.0000
  O   O162      1.0  0.2545014875552566  0.8477098240696885  0.30605451260706945  1.0000
  O   O163      1.0  0.17457319790368883  0.5984085129186089  0.08795691221204066  1.0000
  O   O164      1.0  0.16929868088240288  0.5978614328160988  0.30646266133297434  1.0000
  O   O165      1.0  0.3412133681859625  0.5982720306155561  0.08790119243874066  1.0000
  O   O166      1.0  0.3359622073401963  0.5976242602084246  0.3064994725148907  1.0000
  O   O167      1.0  0.09168885282077498  0.6817991068170828  0.08802788479522428  1.0000
  O   O168      1.0  0.08647645330804901  0.6813514888044937  0.30629282870927343  1.0000
  O   O169      1.0  0.17437022073567374  0.7653727770032526  0.0880026722782366  1.0000
  O   O170      1.0  0.16947229682020426  0.7648060594887398  0.3061404837036376  1.0000
  O   O171      1.0  0.34098770348245555  0.7655812584550787  0.08794083137709818  1.0000
  O   O172      1.0  0.33611079606805555  0.764355334495689  0.30616841878976286  1.0000
  O   O173      1.0  0.25759415808005887  0.8487529380505787  0.17981997441249833  1.0000
  O   O174      1.0  0.2526647389351864  0.8483503862172782  0.3978224562562687  1.0000
  O   O175      1.0  0.17460775250373545  0.5983691981246636  0.17979510580080152  1.0000
  O   O176      1.0  0.169222646268709  0.5981161917418267  0.39827060948804105  1.0000
  O   O177      1.0  0.3412193317514787  0.5987303691209057  0.17978038644588487  1.0000
  O   O178      1.0  0.3358411422888069  0.5981010874287561  0.39834488714098254  1.0000
  O   O179      1.0  0.42290117266571453  0.6820815047543191  0.1797603376629711  1.0000
  O   O180      1.0  0.41854445431307  0.681674046985571  0.3982110653873479  1.0000
  O   O181      1.0  0.1744477956749207  0.7653396161053806  0.17981724568203  1.0000
  O   O182      1.0  0.16946182249544467  0.765020211654479  0.3979817301266631  1.0000
  O   O183      1.0  0.3411043124102293  0.7657185203258571  0.17978596008788503  1.0000
  O   O184      1.0  0.33609992825057994  0.7651660411690718  0.3980486701964122  1.0000
  O   O185      1.0  0.4242040741283337  0.626473927074287  0.13380216379559864  1.0000
  O   O186      1.0  0.41883129176785205  0.6257577462343871  0.3524256120874296  1.0000
  O   O187      1.0  0.423863653444315  0.7376342379520969  0.1338247122214999  1.0000
  O   O188      1.0  0.41922696961739886  0.7369142354219573  0.35219892349139065  1.0000
  O   O189      1.0  0.2579348873169327  0.5709933917514168  0.13384342566410298  1.0000
  O   O190      1.0  0.25250457570484386  0.570208546099225  0.35244382565844123  1.0000
  O   O191      1.0  0.25756426260590326  0.7932120735426051  0.1338829633699534  1.0000
  O   O192      1.0  0.252832790560331  0.7922742326697024  0.3520489111777416  1.0000
  O   O193      1.0  0.5922272695712212  0.18180809118882546  0.08755678593637363  1.0000
  O   O194      1.0  0.586809763253342  0.18187070069695133  0.3064652514079706  1.0000
  O   O195      1.0  0.507370926099489  0.9314621616769946  0.08791398278428579  1.0000
  O   O196      1.0  0.502693826799637  0.9311283269032872  0.3060228824685386  1.0000
  O   O197      1.0  0.6740125220508312  0.9312349729258658  0.08792514710033036  1.0000
  O   O198      1.0  0.6695914387615354  0.9292665688040357  0.3056684414245609  1.0000
  O   O199      1.0  0.42525185209343364  0.015219793654985455  0.08792549104429562  1.0000
  O   O200      1.0  0.4202137402522964  0.014721962974982659  0.30619063841397876  1.0000
  O   O201      1.0  0.5083054994967567  0.0986701298343807  0.08788676829816805  1.0000
  O   O202      1.0  0.50380578310551  0.0982363957590868  0.3060399808687693  1.0000
  O   O203      1.0  0.6748963361968378  0.0981864184766573  0.08773250182942857  1.0000
  O   O204      1.0  0.6674436899540644  0.0974802859197824  0.30608302482751454  1.0000
  O   O205      1.0  0.5919490944108978  0.18182294891188946  0.17965241616911426  1.0000
  O   O206      1.0  0.5871093709816801  0.18111770689907958  0.398561584572703  1.0000
  O   O207      1.0  0.5075458409659073  0.9315749333663151  0.17974260494775512  1.0000
  O   O208      1.0  0.5027278102574944  0.930994160854651  0.3978048569559356  1.0000
  O   O209      1.0  0.6743165388853984  0.9298287612347679  0.179724967727764  1.0000
  O   O210      1.0  0.6693825238759984  0.9313492694600317  0.3977653362708377  1.0000
  O   O211      1.0  0.7539119699857314  0.013572329630878809  0.17995267616065505  1.0000
  O   O212      1.0  0.7530035830075654  0.014633321883088364  0.39702677696868  1.0000
  O   O213      1.0  0.509008640696888  0.09826910513103894  0.17962774602890647  1.0000
  O   O214      1.0  0.5048612594801449  0.09745879886323341  0.39817802234664257  1.0000
  O   O215      1.0  0.6755620556868016  0.0988715442241925  0.1797302407700615  1.0000
  O   O216      1.0  0.671806341741151  0.09818858938906712  0.3972463171603845  1.0000
  O   O217      1.0  0.7571451172146937  0.9589943169778025  0.13379309383522414  1.0000
  O   O218      1.0  0.7520148555911694  0.9574364657420323  0.3516084899360539  1.0000
  O   O219      1.0  0.7564991030113614  0.06908054415227892  0.13374705794100009  1.0000
  O   O220      1.0  0.755129093075001  0.07029623138297421  0.35111764251580996  1.0000
  O   O221      1.0  0.590309385276912  0.9034264729769996  0.1338045907446286  1.0000
  O   O222      1.0  0.5858683926128989  0.9031563689236243  0.35186937790535905  1.0000
  O   O223      1.0  0.5925093358326099  0.12607302756812996  0.13366476998408902  1.0000
  O   O224      1.0  0.5853145572897133  0.1268491250750316  0.35220720907389347  1.0000
  O   O225      1.0  0.5909646275929178  0.5156774095377475  0.08790491749233084  1.0000
  O   O226      1.0  0.5846256631973262  0.5154588321889922  0.30673959840024345  1.0000
  O   O227      1.0  0.5086698707034861  0.26526056557690914  0.08758123169135615  1.0000
  O   O228      1.0  0.5042736092316876  0.2653524505090817  0.30685766838088924  1.0000
  O   O229      1.0  0.6754174312912653  0.26531811860988996  0.08807284583751174  1.0000
  O   O230      1.0  0.670960528354329  0.26455966736530284  0.30711888210655997  1.0000
  O   O231      1.0  0.4253856804111248  0.3486830745384436  0.08779645228776818  1.0000
  O   O232      1.0  0.4201263146157624  0.34828028911101505  0.30676319376437605  1.0000
  O   O233      1.0  0.507941287470984  0.43225945748922057  0.08783544160863561  1.0000
  O   O234      1.0  0.5026043892352843  0.43177828952425773  0.30685549472819446  1.0000
  O   O235      1.0  0.6745849191059526  0.43248277056737683  0.08773420945195684  1.0000
  O   O236      1.0  0.6693986402700353  0.43336977422428524  0.30703123268206933  1.0000
  O   O237      1.0  0.5891201274010294  0.5160263792203007  0.17965432324883035  1.0000
  O   O238      1.0  0.5856708355664495  0.5154654097474572  0.39861280346042666  1.0000
  O   O239      1.0  0.5079105532299897  0.2649083551175921  0.1797072342225889  1.0000
  O   O240      1.0  0.5031917017601831  0.2644727779237356  0.3986093116831413  1.0000
  O   O241      1.0  0.6715916183823515  0.2665128188836802  0.1793162294633668  1.0000
  O   O242      1.0  0.6696292715740526  0.26477806505447926  0.39915943674398663  1.0000
  O   O243      1.0  0.7537367107039721  0.3500091127912017  0.17944931389820287  1.0000
  O   O244      1.0  0.7523713762058818  0.34878817032672055  0.3993307339730464  1.0000
  O   O245      1.0  0.5080651589044969  0.43212032219032215  0.17962807841281128  1.0000
  O   O246      1.0  0.502275565878048  0.4319134944111155  0.39868161501517624  1.0000
  O   O247      1.0  0.6749819970325517  0.4341941814933809  0.17978897633961557  1.0000
  O   O248      1.0  0.6688990327965035  0.4321447751240269  0.3988355871867516  1.0000
  O   O249      1.0  0.759153602034756  0.2932900632895922  0.13396216204367273  1.0000
  O   O250      1.0  0.7518265901448333  0.2940221394061289  0.353400340976824  1.0000
  O   O251      1.0  0.7572084790584045  0.40593106148066765  0.13374582342153285  1.0000
  O   O252      1.0  0.7520994844401216  0.40429085303624246  0.3530869978629178  1.0000
  O   O253      1.0  0.5897364318495091  0.23645670285949774  0.13352898633080132  1.0000
  O   O254      1.0  0.5874874648181471  0.2372463514843194  0.352839975351433  1.0000
  O   O255      1.0  0.590889634569697  0.460311868153254  0.133739345711961  1.0000
  O   O256      1.0  0.5853355370345782  0.4599064122715981  0.3528367242231765  1.0000
  O   O257      1.0  0.5907229107435336  0.848012025659465  0.08790468062549278  1.0000
  O   O258      1.0  0.5841398314944574  0.8472428798952792  0.30609244082568093  1.0000
  O   O259      1.0  0.5079184746166283  0.599069707178742  0.08787605386403653  1.0000
  O   O260      1.0  0.5027314092092451  0.5986702222602137  0.3065544753186156  1.0000
  O   O261      1.0  0.6746384608162573  0.5988467869995007  0.08791571046314917  1.0000
  O   O262      1.0  0.669422788300069  0.598297331173645  0.3065550401099197  1.0000
  O   O263      1.0  0.4232925142207794  0.6819277363122024  0.08791592524990142  1.0000
  O   O264      1.0  0.41814562386039766  0.6810970893563443  0.3063665720554716  1.0000
  O   O265      1.0  0.5077306356509299  0.7647414979700431  0.08791658619618903  1.0000
  O   O266      1.0  0.5029539005132379  0.7636322209559508  0.3061912970610136  1.0000
  O   O267      1.0  0.6745092833631114  0.7648003005891665  0.08795036940898554  1.0000
  O   O268      1.0  0.6695858828096054  0.7645487937041778  0.30616992694974793  1.0000
  O   O269      1.0  0.5894226927834554  0.8477229375466093  0.17977508589480692  1.0000
  O   O270      1.0  0.5863995224053893  0.8479321351677034  0.397825533981565  1.0000
  O   O271      1.0  0.5080814464206891  0.5996776804132116  0.1797429047542149  1.0000
  O   O272      1.0  0.5025687083975336  0.5987220902687158  0.3984103200747364  1.0000
  O   O273      1.0  0.6746810343921281  0.5986434154592019  0.17975616122043309  1.0000
  O   O274      1.0  0.6693907440356158  0.5987493954488996  0.39838183192600185  1.0000
  O   O275      1.0  0.7583609940175726  0.6817798346861622  0.1797816104185415  1.0000
  O   O276      1.0  0.7538117674743847  0.6817604346589926  0.3981229488139136  1.0000
  O   O277      1.0  0.5078561316974134  0.7643883015513719  0.17977284363922474  1.0000
  O   O278      1.0  0.5028305356892462  0.7646741491642277  0.3980540774565772  1.0000
  O   O279      1.0  0.6745840056638983  0.7649548100715633  0.17978068927804633  1.0000
  O   O280      1.0  0.669513642017481  0.7646283842899495  0.3980081252265141  1.0000
  O   O281      1.0  0.7582140217202442  0.6262349277259133  0.133873478362822  1.0000
  O   O282      1.0  0.7529463694126218  0.6259158761136279  0.35237767474862586  1.0000
  O   O283      1.0  0.7580363445717999  0.7374372314299115  0.13388856443748096  1.0000
  O   O284      1.0  0.7531168136981667  0.7371160677000416  0.35211075963855937  1.0000
  O   O285      1.0  0.5910441551555535  0.5715992549164735  0.13378954918206332  1.0000
  O   O286      1.0  0.5860103864545707  0.5709922507002464  0.3525724233348798  1.0000
  O   O287      1.0  0.5910943247052747  0.7923378557254085  0.13382969712685286  1.0000
  O   O288      1.0  0.5860170731309733  0.7918363840147316  0.3520724065767213  1.0000
  Si  Si1       1.0  0.09098631777202254  0.9599014236067481  0.09932478776532654  1.0000
  Si  Si2       1.0  0.08702075463438289  0.9585733610173962  0.3170686472339279  1.0000
  Si  Si3       1.0  0.09200239758062911  0.07089548912606308  0.09935808621475509  1.0000
  Si  Si4       1.0  0.0904932624353142  0.07012442767712133  0.3162788547887814  1.0000
  Si  Si5       1.0  0.9246252193834026  0.9039485611836933  0.09931810026879191  1.0000
  Si  Si6       1.0  0.9196627947058031  0.9038288318074997  0.31710291137187757  1.0000
  Si  Si7       1.0  0.09110567055809868  0.9595554292982795  0.16846638170362335  1.0000
  Si  Si8       1.0  0.08636057628912377  0.9593952529973073  0.38609349731071013  1.0000
  Si  Si9       1.0  0.0937177560844228  0.07033926837365748  0.1683990982063518  1.0000
  Si  Si10      1.0  0.08727500325788985  0.07069501338433239  0.38560873428197834  1.0000
  Si  Si11      1.0  0.9246096281502569  0.9038388023536569  0.16844116325977848  1.0000
  Si  Si12      1.0  0.919722685567197  0.9040859221232318  0.386221011929264  1.0000
  Si  Si13      1.0  0.9237805198304909  0.12185907473586467  0.16780403469939123  1.0000
  Si  Si14      1.0  0.9209095600075061  0.12638771421313602  0.38642919850096075  1.0000
  Si  Si15      1.0  0.09149541157891555  0.292547551437962  0.10012885139005728  1.0000
  Si  Si16      1.0  0.0888450619918992  0.2931234353357351  0.3181014813947824  1.0000
  Si  Si17      1.0  0.09153422742424869  0.40390366915299725  0.09957540277160558  1.0000
  Si  Si18      1.0  0.08609704011311736  0.40384590667035  0.31808828008364876  1.0000
  Si  Si19      1.0  0.9248964614273408  0.23705332596805312  0.09922224993535864  1.0000
  Si  Si20      1.0  0.9188618946074103  0.2416461810620944  0.3187879937673399  1.0000
  Si  Si21      1.0  0.924993890411853  0.4593573781781039  0.09937591916533123  1.0000
  Si  Si22      1.0  0.9194929020011854  0.4594118011293914  0.3181895408850402  1.0000
  Si  Si23      1.0  0.09468830444615502  0.293226586221934  0.16946525705275903  1.0000
  Si  Si24      1.0  0.08721438535964236  0.29249465126832647  0.38714211739567556  1.0000
  Si  Si25      1.0  0.09213219667861267  0.4047347388546357  0.16860028387024384  1.0000
  Si  Si26      1.0  0.08608671511714383  0.4035094260328096  0.38723101629325374  1.0000
  Si  Si27      1.0  0.9248575762442494  0.459498926178032  0.16849192783848965  1.0000
  Si  Si28      1.0  0.9195760128464284  0.4593913262035127  0.3873117981206898  1.0000
  Si  Si29      1.0  0.09136682825675695  0.6261925309889411  0.09933340726220963  1.0000
  Si  Si30      1.0  0.08616481409147697  0.6258754555841125  0.3177399045784884  1.0000
  Si  Si31      1.0  0.09133200232467995  0.737343487769857  0.09934944214167302  1.0000
  Si  Si32      1.0  0.08623373518491718  0.7370241412498371  0.31750430134506485  1.0000
  Si  Si33      1.0  0.9248618276381896  0.5705671915292938  0.09934894810361425  1.0000
  Si  Si34      1.0  0.9195167414326261  0.570398161374233  0.3178938973143914  1.0000
  Si  Si35      1.0  0.9247370597784468  0.7928799698282595  0.099343424531851  1.0000
  Si  Si36      1.0  0.9196941081948351  0.7926025819316553  0.3173705728858033  1.0000
  Si  Si37      1.0  0.09137756211811122  0.6261960726133575  0.16847604995271448  1.0000
  Si  Si38      1.0  0.0861695009328103  0.6260943879717092  0.3868837411322491  1.0000
  Si  Si39      1.0  0.09134875477466678  0.737339273298417  0.16849351468925133  1.0000
  Si  Si40      1.0  0.08620508022271094  0.7372491966350105  0.38664656669666064  1.0000
  Si  Si41      1.0  0.9247863147021046  0.5706792366052116  0.16847030062966387  1.0000
  Si  Si42      1.0  0.9196059243263118  0.5705031642739313  0.38704362593209246  1.0000
  Si  Si43      1.0  0.9246948528072566  0.7928099821936718  0.16849208747057212  1.0000
  Si  Si44      1.0  0.9197382926717175  0.7929031650293787  0.38649008051808154  1.0000
  Si  Si45      1.0  0.4244905337295637  0.9596625352762328  0.09926932421961746  1.0000
  Si  Si46      1.0  0.41966639353078633  0.9591129543971152  0.3174097498449129  1.0000
  Si  Si47      1.0  0.42510150707613215  0.0708175874548868  0.09924429120694461  1.0000
  Si  Si48      1.0  0.4213917191617421  0.07025739820579971  0.31758343320337334  1.0000
  Si  Si49      1.0  0.2576259577537542  0.9043523165098832  0.09932111505375263  1.0000
  Si  Si50      1.0  0.2533390237019952  0.9033367048846062  0.3172950726799195  1.0000
  Si  Si51      1.0  0.2584598387757059  0.12646246444218465  0.09930417179563283  1.0000
  Si  Si52      1.0  0.25650558738753565  0.12600420843932947  0.31752428936853466  1.0000
  Si  Si53      1.0  0.4245133434781261  0.9596133349868896  0.16839721545590813  1.0000
  Si  Si54      1.0  0.4196852149215923  0.959050332569544  0.38649797479681  1.0000
  Si  Si55      1.0  0.42540677028897694  0.07069147290592898  0.16833918000847226  1.0000
  Si  Si56      1.0  0.42119603961217017  0.07016829529769182  0.3866874309611733  1.0000
  Si  Si57      1.0  0.2577932910623535  0.9042540667536939  0.16845025125869198  1.0000
  Si  Si58      1.0  0.25273715302256067  0.9039108703514873  0.38640698020045017  1.0000
  Si  Si59      1.0  0.2590827263046509  0.1264554486408581  0.16843241563791778  1.0000
  Si  Si60      1.0  0.25486578936105625  0.12575523413770873  0.3865284541933768  1.0000
  Si  Si61      1.0  0.4254839923201351  0.29304753288845453  0.09908242852092322  1.0000
  Si  Si62      1.0  0.42052127145895474  0.2927582526465836  0.31813399201355574  1.0000
  Si  Si63      1.0  0.4248952282866284  0.40421994269335293  0.09918123838246327  1.0000
  Si  Si64      1.0  0.4195096271834475  0.4037813224904356  0.3181575848272893  1.0000
  Si  Si65      1.0  0.25912124146311266  0.23748858877983162  0.09940937832656832  1.0000
  Si  Si66      1.0  0.25418458992290704  0.23700013446293747  0.3178734035236897  1.0000
  Si  Si67      1.0  0.2579380120476259  0.45940441494559336  0.0993205503773869  1.0000
  Si  Si68      1.0  0.25280407880124367  0.4591207537414167  0.3180437830147454  1.0000
  Si  Si69      1.0  0.4257683840888567  0.2931463442760788  0.16818575905778826  1.0000
  Si  Si70      1.0  0.4201243922985013  0.29246743569308714  0.3872272805307079  1.0000
  Si  Si71      1.0  0.4249295898267354  0.4042359064704193  0.16827213295789165  1.0000
  Si  Si72      1.0  0.41945580655589126  0.4036732933669031  0.38728454240784005  1.0000
  Si  Si73      1.0  0.26082910368417583  0.23746230480686398  0.16841121202718232  1.0000
  Si  Si74      1.0  0.25353039236728264  0.236769149054806  0.3870005550372532  1.0000
  Si  Si75      1.0  0.2585067973932503  0.45988333392295244  0.16843367297224077  1.0000
  Si  Si76      1.0  0.25268514776952655  0.45913254574341716  0.38717286186863065  1.0000
  Si  Si77      1.0  0.42417497962757755  0.626339543550466  0.09922890821698059  1.0000
  Si  Si78      1.0  0.4188251621517203  0.6257401372353457  0.3178530603718047  1.0000
  Si  Si79      1.0  0.423957385468336  0.7374591336313865  0.09925031615013137  1.0000
  Si  Si80      1.0  0.41914442279365954  0.7366344243192009  0.31762624261311967  1.0000
  Si  Si81      1.0  0.2578558910997595  0.5705780462946557  0.0992803592178757  1.0000
  Si  Si82      1.0  0.25251888783348503  0.5701247116675426  0.31787096611025617  1.0000
  Si  Si83      1.0  0.2576129787292987  0.7932222655790983  0.09930574955926239  1.0000
  Si  Si84      1.0  0.253060711772146  0.7923223732653949  0.31748260428522695  1.0000
  Si  Si85      1.0  0.42414105165162785  0.6266180525762368  0.16837501324093054  1.0000
  Si  Si86      1.0  0.41893639939209276  0.6260661022466794  0.3869996709913163  1.0000
  Si  Si87      1.0  0.42384243205374983  0.7375125453826799  0.16839739194570463  1.0000
  Si  Si88      1.0  0.41920600459338625  0.737192023972441  0.38677233064234595  1.0000
  Si  Si89      1.0  0.25814119293254334  0.5708657948763342  0.16840941521491762  1.0000
  Si  Si90      1.0  0.25257015410410605  0.5702977305405991  0.38702038315020926  1.0000
  Si  Si91      1.0  0.2575966382112898  0.7932123557168488  0.16845623095655893  1.0000
  Si  Si92      1.0  0.2527453980142173  0.7927802622553122  0.38661146501846183  1.0000
  Si  Si93      1.0  0.7573536871931956  0.9589489412050457  0.0991983237812049  1.0000
  Si  Si94      1.0  0.7518225132686334  0.9580939009557431  0.31706709188961  1.0000
  Si  Si95      1.0  0.7574761505866877  0.06995676084777143  0.0991156999262075  1.0000
  Si  Si96      1.0  0.7522408760836483  0.06964630628511974  0.3163198716836886  1.0000
  Si  Si97      1.0  0.5905332464439303  0.9035598634811284  0.09923317358354548  1.0000
  Si  Si98      1.0  0.5855500430330786  0.902883336607358  0.31730606695146735  1.0000
  Si  Si99      1.0  0.5918305191537523  0.12640241140273717  0.09906781367174594  1.0000
  Si  Si100     1.0  0.5862193885799021  0.12603045350491363  0.3176975655379211  1.0000
  Si  Si101     1.0  0.756705961376463  0.9581166343655902  0.1683426566730388  1.0000
  Si  Si102     1.0  0.7526401435239192  0.9589315977418981  0.3860975206513109  1.0000
  Si  Si103     1.0  0.7555374351607181  0.06856464103687351  0.16814263656429232  1.0000
  Si  Si104     1.0  0.7550356699177969  0.07028682922691316  0.3856532644611848  1.0000
  Si  Si105     1.0  0.590058321995852  0.9031410176579513  0.16836174486945105  1.0000
  Si  Si106     1.0  0.5862294065905125  0.9035052511690835  0.38642396698934806  1.0000
  Si  Si107     1.0  0.5917185008700391  0.12642592049684712  0.1681994670902146  1.0000
  Si  Si108     1.0  0.58759700925331  0.12569828742744085  0.38670385416273634  1.0000
  Si  Si109     1.0  0.7590595824410601  0.29323239499656545  0.09932045979997225  1.0000
  Si  Si110     1.0  0.7506994693367754  0.2947452057501925  0.31897760791528157  1.0000
  Si  Si111     1.0  0.7577309163317341  0.40459631027424614  0.09925932325726998  1.0000
  Si  Si112     1.0  0.7516689948612414  0.4051407606699466  0.3185337486350702  1.0000
  Si  Si113     1.0  0.591895324501135  0.23745868039580686  0.0990324353323364  1.0000
  Si  Si114     1.0  0.5867918861738396  0.23704379066032205  0.318297598114506  1.0000
  Si  Si115     1.0  0.5912330683895823  0.4600240334618498  0.09918728964323714  1.0000
  Si  Si116     1.0  0.5851237284731052  0.4601311955673401  0.31827844001257516  1.0000
  Si  Si117     1.0  0.7564979682015116  0.2938730432852023  0.16879109635437436  1.0000
  Si  Si118     1.0  0.7525081918627334  0.2931452641244577  0.3881517218877286  1.0000
  Si  Si119     1.0  0.757009303920722  0.40531714034180366  0.1682938973770031  1.0000
  Si  Si120     1.0  0.7522942443833598  0.4043062474935031  0.3876760196485266  1.0000
  Si  Si121     1.0  0.5906240412482544  0.2374441951101075  0.16804162687740712  1.0000
  Si  Si122     1.0  0.5867331336870424  0.23673766896223808  0.3874312773938642  1.0000
  Si  Si123     1.0  0.5907241578783612  0.460482937357807  0.16830197836126495  1.0000
  Si  Si124     1.0  0.5855098657459751  0.45982556974859295  0.38740794784802646  1.0000
  Si  Si125     1.0  0.7582968258450032  0.6261695031778279  0.0993024067851254  1.0000
  Si  Si126     1.0  0.7529563212616325  0.6259348776390213  0.3178061595959881  1.0000
  Si  Si127     1.0  0.758108128353999  0.737336617006591  0.09931484656116173  1.0000
  Si  Si128     1.0  0.753106757040611  0.7370692051936916  0.3175397619013099  1.0000
  Si  Si129     1.0  0.5911496445675708  0.5712080392866181  0.09922704476485589  1.0000
  Si  Si130     1.0  0.5858363503181461  0.5709949527410255  0.3179997889071206  1.0000
  Si  Si131     1.0  0.5910560928682035  0.792446067650738  0.09925280913756883  1.0000
  Si  Si132     1.0  0.5857867794849119  0.791838107253016  0.3175079812518298  1.0000
  Si  Si133     1.0  0.758196432364875  0.6261881132299453  0.16844491283870514  1.0000
  Si  Si134     1.0  0.7530152183018031  0.6261236591277807  0.3869510442028183  1.0000
  Si  Si135     1.0  0.7580570316849469  0.7373231258184598  0.1684599371099995  1.0000
  Si  Si136     1.0  0.7532141989086751  0.7372905094704755  0.38668126553751175  1.0000
  Si  Si137     1.0  0.5908386882899582  0.5714846088364973  0.1683549658934191  1.0000
  Si  Si138     1.0  0.5859586297490189  0.570982616750075  0.3871493533145017  1.0000
  Si  Si139     1.0  0.5908849844790208  0.7922366773244173  0.16840220303712125  1.0000
  Si  Si140     1.0  0.5861816305851334  0.7923367993969339  0.38663381109407896  1.0000
  Si  Si141     1.0  0.9242880372246013  0.12714624387451623  0.09896933597479336  1.0000
  Al  Al1       1.0  0.9213781316174885  0.12207360777788719  0.3165562033092557  1.0000
  Al  Al2       1.0  0.9255527688182111  0.24142245700709186  0.16910116496949648  1.0000
  Si  Si142     1.0  0.919438040819541  0.23626101824018728  0.3876263676775761  1.0000
  H   H1        1.0  0.8706151816707411  0.17763856060085892  0.1985364967690974  1.0000
  H   H2        1.0  0.8656316830606696  0.1865349543709695  0.2877199940961091  1.0000
