# Supplementary material for: Water Adsorption at Pairs of Proximate Brønsted Acid Sites in Zeolites
Source: J Phys Chem Lett. 2026 Jan 14;17(4):1201–6. doi: 10.1021/acs.jpclett.5c03794 (PMC12862806; doi:10.1021/acs.jpclett.5c03794)
Supplement: Supplementary file 2 [file jz5c03794_si_002.zip › Water_BAS_Pairs_SI/NNP/MD_init_strs/silicatene/silicatene_0w_7.cif]

data_image0
_chemical_formula_structural       O288Si141Al2SiH2
_chemical_formula_sum              "O288 Si142 Al2 H2"
_cell_length_a       15.80312257
_cell_length_b       27.3439945
_cell_length_c       46.6
_cell_angle_alpha    90.0
_cell_angle_beta     90.0
_cell_angle_gamma    90.0

_space_group_name_H-M_alt    "P 1"
_space_group_IT_number       1

loop_
  _space_group_symop_operation_xyz
  'x, y, z'

loop_
  _atom_site_type_symbol
  _atom_site_label
  _atom_site_symmetry_multiplicity
  _atom_site_fract_x
  _atom_site_fract_y
  _atom_site_fract_z
  _atom_site_occupancy
  O   O1        1.0  0.9231682801851472  0.18131491824288587  0.0876609972386589  1.0000
  O   O2        1.0  0.9081021393873172  0.18688589827397478  0.2909693305166643  1.0000
  O   O3        1.0  0.839893183763695  0.9310867966396182  0.0900517756380784  1.0000
  O   O4        1.0  0.8371698751322569  0.9313524158700269  0.2929065351616113  1.0000
  O   O5        1.0  0.006599079800566205  0.9320382792499216  0.09012931697272111  1.0000
  O   O6        1.0  0.004049513723605226  0.9315196640234267  0.292888489052839  1.0000
  O   O7        1.0  0.7564917559009582  0.014244865166053384  0.08955083700843541  1.0000
  O   O8        1.0  0.7501049393848079  0.013772695194992884  0.29321971029449606  1.0000
  O   O9        1.0  0.8404226363746012  0.09757952012492213  0.09026283913571584  1.0000
  O   O10       1.0  0.8317610728830952  0.09784992091811624  0.2904371414647072  1.0000
  O   O11       1.0  0.006892110598780313  0.09823622484722803  0.09039916911246355  1.0000
  O   O12       1.0  0.013163771382180743  0.0996841131306472  0.29076101172039215  1.0000
  O   O13       1.0  0.9119828937884155  0.17752049857626287  0.18462563270679225  1.0000
  O   O14       1.0  0.9204095709472029  0.18163193465202385  0.38774040405840654  1.0000
  O   O15       1.0  0.8400366942443209  0.9315778098490306  0.18174487416924387  1.0000
  O   O16       1.0  0.8371541353893827  0.9313282887680766  0.38484485474670876  1.0000
  O   O17       1.0  0.006671873311722665  0.9319764321762057  0.18182420108286465  1.0000
  O   O18       1.0  0.00391136601421729  0.9318621014446843  0.38483040775838623  1.0000
  O   O19       1.0  0.09050583956578477  0.015141709491083948  0.1819800747235886  1.0000
  O   O20       1.0  0.087570323699278  0.015063426386337366  0.38440395336197325  1.0000
  O   O21       1.0  0.8404445636132816  0.0943897513763261  0.18122136097754543  1.0000
  O   O22       1.0  0.8387254956680339  0.09759945315115692  0.3853410978913929  1.0000
  O   O23       1.0  0.008198443273311585  0.09845781716878166  0.1811664658749931  1.0000
  O   O24       1.0  0.00564039663200162  0.09865496282762926  0.38525772371434824  1.0000
  O   O25       1.0  0.09007190352692795  0.9600086312085195  0.13593982179355413  1.0000
  O   O26       1.0  0.08770112968532955  0.9580023759562897  0.33886859210965176  1.0000
  O   O27       1.0  0.09188003673417629  0.07013795400393714  0.13575212905565096  1.0000
  O   O28       1.0  0.08811245269711111  0.07072551864366516  0.3385774223134559  1.0000
  O   O29       1.0  0.9236581553527793  0.9037600060719262  0.13598212546221672  1.0000
  O   O30       1.0  0.920737257218648  0.9038099165240003  0.33888028262667724  1.0000
  O   O31       1.0  0.9227077788767699  0.1285095172016228  0.13549970666888242  1.0000
  O   O32       1.0  0.9216050773000972  0.13086021229742437  0.34035403258077  1.0000
  O   O33       1.0  0.9248196208317827  0.5152409897122331  0.0900205086825004  1.0000
  O   O34       1.0  0.920269771528365  0.5144220099392189  0.29398057505403136  1.0000
  O   O35       1.0  0.8425662920789883  0.26586737276215355  0.08781880025453745  1.0000
  O   O36       1.0  0.8369963278539112  0.2697423106704718  0.29576234676983487  1.0000
  O   O37       1.0  0.009379821118300343  0.26448272155932423  0.08928457026472773  1.0000
  O   O38       1.0  0.004944913223623374  0.2649745944404366  0.2950726368488109  1.0000
  O   O39       1.0  0.7569575729116323  0.3493259002896487  0.08868233967246987  1.0000
  O   O40       1.0  0.7489325872461542  0.34932628610361577  0.29561361385306045  1.0000
  O   O41       1.0  0.8403765864194858  0.43253249158883506  0.08942617786327028  1.0000
  O   O42       1.0  0.8368445044864751  0.4310781897489709  0.29478613284464883  1.0000
  O   O43       1.0  0.007052089781001148  0.43146457672705696  0.08985706834122757  1.0000
  O   O44       1.0  0.0035400133521696466  0.43126152657001454  0.29430322844439993  1.0000
  O   O45       1.0  0.9237284693343775  0.5149757986643551  0.1817797129471352  1.0000
  O   O46       1.0  0.9212682508917599  0.5150647928043579  0.3859043376668407  1.0000
  O   O47       1.0  0.8350024293351117  0.2661767700693369  0.1831405018672312  1.0000
  O   O48       1.0  0.8372882300683074  0.2653286697495432  0.38739958962811816  1.0000
  O   O49       1.0  0.016791979879772927  0.2634892846797546  0.18390364093796202  1.0000
  O   O50       1.0  0.00368683781692338  0.26538461813491887  0.3858661385580354  1.0000
  O   O51       1.0  0.09318866776948019  0.34922119998284046  0.18171330441241673  1.0000
  O   O52       1.0  0.08826724906044923  0.3481945595451572  0.3862630710792971  1.0000
  O   O53       1.0  0.839836164971141  0.4319342445831336  0.18136265197951842  1.0000
  O   O54       1.0  0.8371296161101155  0.43204665292419  0.3865578671038438  1.0000
  O   O55       1.0  0.006790710353574617  0.431770780553897  0.1818482393370316  1.0000
  O   O56       1.0  0.0037601213379703726  0.431231547890976  0.3860273045131612  1.0000
  O   O57       1.0  0.09144719788241461  0.2926075367635071  0.1362002763263074  1.0000
  O   O58       1.0  0.08881327330814509  0.29321930241666944  0.3403149032698847  1.0000
  O   O59       1.0  0.09056828848136468  0.40532042422915515  0.1359235618489809  1.0000
  O   O60       1.0  0.08720103625736152  0.4033734249454392  0.34012223917937295  1.0000
  O   O61       1.0  0.9237295225069055  0.23380599444931752  0.1340051684013215  1.0000
  O   O62       1.0  0.9186530523152325  0.23592921494730615  0.3409601142591375  1.0000
  O   O63       1.0  0.923883260919797  0.45962820179546776  0.13571433130979554  1.0000
  O   O64       1.0  0.9204270160949451  0.45929170388530893  0.34027750424453035  1.0000
  O   O65       1.0  0.924416204976383  0.848276218646453  0.09011789581028112  1.0000
  O   O66       1.0  0.9208647165558432  0.8481568956704231  0.2930846243272923  1.0000
  O   O67       1.0  0.840236434072906  0.5981930749158145  0.09015746834127653  1.0000
  O   O68       1.0  0.8372285221169314  0.5978138180095373  0.29366525798028364  1.0000
  O   O69       1.0  0.006834270048347875  0.5988738791580509  0.09017860838958641  1.0000
  O   O70       1.0  0.0037660036545038135  0.5977761485288013  0.2936273274066361  1.0000
  O   O71       1.0  0.7576927586343161  0.6817656314514341  0.09022854550668677  1.0000
  O   O72       1.0  0.7544189235401036  0.6813150662358679  0.2934329941904588  1.0000
  O   O73       1.0  0.8401037406179644  0.7653277608706858  0.09026049015772629  1.0000
  O   O74       1.0  0.8373809401844472  0.7647941196594786  0.2931823690981998  1.0000
  O   O75       1.0  0.0067466913561108005  0.7647517783449634  0.0902832285137855  1.0000
  O   O76       1.0  0.0039263282923203005  0.7646491056023017  0.29316010925015445  1.0000
  O   O77       1.0  0.9239115172621299  0.8484029064831333  0.18204452960521697  1.0000
  O   O78       1.0  0.9212056640811884  0.8484538078601441  0.384800144925778  1.0000
  O   O79       1.0  0.840308088598935  0.5982921185019079  0.1819790597752299  1.0000
  O   O80       1.0  0.8370868263225733  0.5981093227316756  0.3854648835551999  1.0000
  O   O81       1.0  0.006808351857553909  0.5984811207287327  0.18201317645062653  1.0000
  O   O82       1.0  0.0037752209102996847  0.5985404981089101  0.38542607777522997  1.0000
  O   O83       1.0  0.09060920159504643  0.6817137743033638  0.18206706812276727  1.0000
  O   O84       1.0  0.08726984773146484  0.6816958212390573  0.38515616522272733  1.0000
  O   O85       1.0  0.8401618789440278  0.7651798536227348  0.18204742058262732  1.0000
  O   O86       1.0  0.8373263223479134  0.7653321614509725  0.3849998919601089  1.0000
  O   O87       1.0  0.006789662289787561  0.7649148728117441  0.18207333148426866  1.0000
  O   O88       1.0  0.003852398084272993  0.7649474974975278  0.3849824450307588  1.0000
  O   O89       1.0  0.09036923732696465  0.6262213787650996  0.13613611513224483  1.0000
  O   O90       1.0  0.08713574878700538  0.6258152498016705  0.3394104849697744  1.0000
  O   O91       1.0  0.0903764666492822  0.7374169569381015  0.1361845369151344  1.0000
  O   O92       1.0  0.08721142663806941  0.7370113339699277  0.33914141165026407  1.0000
  O   O93       1.0  0.9237638971873074  0.5709116472896546  0.13601543881579437  1.0000
  O   O94       1.0  0.9205610375174382  0.5702115860028115  0.33968351560076454  1.0000
  O   O95       1.0  0.9236472005814119  0.7928915170294932  0.13613938296064837  1.0000
  O   O96       1.0  0.9207528486325961  0.7924786778753231  0.33903487400741394  1.0000
  O   O97       1.0  0.25791307105681677  0.18180950360197332  0.08968710116691139  1.0000
  O   O98       1.0  0.25466883422341097  0.1818092464649969  0.2937101867039421  1.0000
  O   O99       1.0  0.17326233740464095  0.9317519562443062  0.09013367535538089  1.0000
  O   O100      1.0  0.1704460336214893  0.9302412846092066  0.29288584796396017  1.0000
  O   O101      1.0  0.3398877672185615  0.9321010588028694  0.09010576394365236  1.0000
  O   O102      1.0  0.3373974926516691  0.9314966821770976  0.2931671221734946  1.0000
  O   O103      1.0  0.0906128836995583  0.015170501642802129  0.08978917236375582  1.0000
  O   O104      1.0  0.09044438034875875  0.014153088429158462  0.29310421641206313  1.0000
  O   O105      1.0  0.1738088948772653  0.09870811143191249  0.08978096073798003  1.0000
  O   O106      1.0  0.17744112920833702  0.09605797249142296  0.2933868568281764  1.0000
  O   O107      1.0  0.3403834632888475  0.09823349273517648  0.08988594525630982  1.0000
  O   O108      1.0  0.34089963691434233  0.09938387926125063  0.293386821405881  1.0000
  O   O109      1.0  0.2575831625868599  0.1818782775797923  0.18171795951437958  1.0000
  O   O110      1.0  0.254930999515618  0.1811523502616294  0.3857316710247297  1.0000
  O   O111      1.0  0.1733322871068682  0.9318128621670111  0.18188638329085074  1.0000
  O   O112      1.0  0.17055448521676939  0.931729953168823  0.38493043009490263  1.0000
  O   O113      1.0  0.3400384779541745  0.9322605990276197  0.18190347242991683  1.0000
  O   O114      1.0  0.3372443321748046  0.931198352936884  0.38497533056140953  1.0000
  O   O115      1.0  0.42429859997847796  0.015352247712776584  0.18175707671490268  1.0000
  O   O116      1.0  0.42089613214299626  0.014286003814942166  0.3852200981642358  1.0000
  O   O117      1.0  0.17472190265884296  0.09844307398355387  0.18182633078956462  1.0000
  O   O118      1.0  0.1719835958728515  0.09769539013703632  0.3846391913858831  1.0000
  O   O119      1.0  0.34114827777143253  0.0986187051553547  0.18159506895179733  1.0000
  O   O120      1.0  0.338780828724354  0.0979889954500609  0.38549398437294125  1.0000
  O   O121      1.0  0.4235981554659971  0.9596159593265496  0.1359279956592998  1.0000
  O   O122      1.0  0.42071203164780646  0.9588338476064627  0.33916318691708136  1.0000
  O   O123      1.0  0.42435105378655796  0.07068739685333257  0.13568909133311513  1.0000
  O   O124      1.0  0.42202564570548157  0.06998861348122347  0.339530644806488  1.0000
  O   O125      1.0  0.2568291774170944  0.9042327695484476  0.13604078834578318  1.0000
  O   O126      1.0  0.2541025770423664  0.903612812401519  0.33900690985328147  1.0000
  O   O127      1.0  0.2570401384049772  0.12602851346081795  0.1357273351161144  1.0000
  O   O128      1.0  0.2580282157096599  0.12675738373206916  0.3394868827741976  1.0000
  O   O129      1.0  0.2567216865192977  0.5150312199663322  0.09015552810149532  1.0000
  O   O130      1.0  0.2537516441051267  0.5145273242165275  0.2937523891280861  1.0000
  O   O131      1.0  0.17553372364986433  0.26550889372188147  0.09032260584841179  1.0000
  O   O132      1.0  0.17156241429326946  0.26510177542296454  0.29404315477732873  1.0000
  O   O133      1.0  0.34202963706134776  0.264979453774861  0.08949345072749376  1.0000
  O   O134      1.0  0.33828099904377756  0.26493780813992485  0.294232063427998  1.0000
  O   O135      1.0  0.09090502804736633  0.3482417802390625  0.09038672195987134  1.0000
  O   O136      1.0  0.08741754537378592  0.3482298633004251  0.29405845224052196  1.0000
  O   O137      1.0  0.17359766530104184  0.43174326128536733  0.08995387195049533  1.0000
  O   O138      1.0  0.17031436505717432  0.4314701848765835  0.2940742941792953  1.0000
  O   O139      1.0  0.3401277661579297  0.43178925161256526  0.08992473648004139  1.0000
  O   O140      1.0  0.33718320612227526  0.4312398944648433  0.2940325845023926  1.0000
  O   O141      1.0  0.2581275217066859  0.5151503668064845  0.18192728223251503  1.0000
  O   O142      1.0  0.2540483155598243  0.5150189812169516  0.3855974525154358  1.0000
  O   O143      1.0  0.1811323086222883  0.2678286908659165  0.18155823992504777  1.0000
  O   O144      1.0  0.1704959355583197  0.26418538737241687  0.3861121547919355  1.0000
  O   O145      1.0  0.34481815384398784  0.2638183680410215  0.18164704911045745  1.0000
  O   O146      1.0  0.3367478358823507  0.2650617471796271  0.3859816808789385  1.0000
  O   O147      1.0  0.42444242830459017  0.3484563745711573  0.18143107110250084  1.0000
  O   O148      1.0  0.4209876825091602  0.3482293603414909  0.38607521855905913  1.0000
  O   O149      1.0  0.17327842816566752  0.4329894116553265  0.18199387037740958  1.0000
  O   O150      1.0  0.17032681365925695  0.43189194315354756  0.3858577857480893  1.0000
  O   O151      1.0  0.34041314624716307  0.4315277611634834  0.18174864107463065  1.0000
  O   O152      1.0  0.3368042875738096  0.43139777515324484  0.38585457658586986  1.0000
  O   O153      1.0  0.4254953009927444  0.2931501627646535  0.13532878530610257  1.0000
  O   O154      1.0  0.4210247544345072  0.2927507803393267  0.340302785899221  1.0000
  O   O155      1.0  0.4238145834411976  0.40430376414706126  0.1356729796895748  1.0000
  O   O156      1.0  0.42056771855928493  0.40381789497489634  0.340093709113817  1.0000
  O   O157      1.0  0.26142827339418406  0.23654368908617848  0.13565240162123748  1.0000
  O   O158      1.0  0.2539296055231564  0.23730387339050735  0.33998544304195005  1.0000
  O   O159      1.0  0.2572459010031961  0.4595789165203314  0.13594444991090585  1.0000
  O   O160      1.0  0.2538176421551503  0.45922495679646624  0.3398681692315909  1.0000
  O   O161      1.0  0.2568775381662507  0.8486534015597904  0.09019225705200647  1.0000
  O   O162      1.0  0.2548669345625804  0.8478532146400192  0.2931588277109692  1.0000
  O   O163      1.0  0.1735007821258233  0.5983498746184917  0.09019664172410669  1.0000
  O   O164      1.0  0.17041849251073776  0.5978825260515414  0.29355002922063017  1.0000
  O   O165      1.0  0.34011721861978034  0.5982203414962664  0.0901545520918601  1.0000
  O   O166      1.0  0.3371009096213251  0.5976878967668101  0.29357415948012944  1.0000
  O   O167      1.0  0.0909744012260051  0.6818226811082833  0.09027858916809908  1.0000
  O   O168      1.0  0.08707566675063758  0.6812296201636822  0.2933708826959211  1.0000
  O   O169      1.0  0.17333665909765117  0.7654179373156359  0.09027128692407348  1.0000
  O   O170      1.0  0.170571417616975  0.7646153841821309  0.2931941126804321  1.0000
  O   O171      1.0  0.3399664876867685  0.7653965094043643  0.09022444597989385  1.0000
  O   O172      1.0  0.33720952640397095  0.7646331042626802  0.2931997327248847  1.0000
  O   O173      1.0  0.2568753520259214  0.8487487152307633  0.18203320624590918  1.0000
  O   O174      1.0  0.25311980135793855  0.84831993861955  0.3849141372331428  1.0000
  O   O175      1.0  0.17349274696321024  0.5982109697208292  0.18204111608741091  1.0000
  O   O176      1.0  0.17033754945903715  0.5982574872278626  0.38536656265270436  1.0000
  O   O177      1.0  0.3401159578580666  0.5984695523618164  0.182044178590617  1.0000
  O   O178      1.0  0.3369343809385475  0.5983934369502513  0.3854220089758704  1.0000
  O   O179      1.0  0.4220670942422233  0.6818318662979033  0.18203817671421024  1.0000
  O   O180      1.0  0.41952417166032385  0.6819469580488297  0.38525005194530854  1.0000
  O   O181      1.0  0.17340282294091577  0.7653458238571554  0.18208948406593092  1.0000
  O   O182      1.0  0.1705384638487306  0.7648589036683621  0.38503335408300976  1.0000
  O   O183      1.0  0.3400475996980053  0.7655055040977662  0.18206556246965522  1.0000
  O   O184      1.0  0.33719217226710724  0.7653955950511178  0.38507454925235385  1.0000
  O   O185      1.0  0.4231440578475592  0.6262841612681492  0.13606546851798068  1.0000
  O   O186      1.0  0.4199383749047205  0.6259803074075145  0.33948787783009826  1.0000
  O   O187      1.0  0.4228730245945717  0.7374543025129907  0.136111321099593  1.0000
  O   O188      1.0  0.42032203751581376  0.7371396666697407  0.3392220524104704  1.0000
  O   O189      1.0  0.2568204502481338  0.570857285658777  0.13607263199226155  1.0000
  O   O190      1.0  0.25367258610660315  0.5703419936363248  0.33955303409345344  1.0000
  O   O191      1.0  0.2566280134824819  0.7931301071042905  0.1361452487481643  1.0000
  O   O192      1.0  0.2537162080804479  0.7923217282310182  0.3391022298309121  1.0000
  O   O193      1.0  0.5913239654870672  0.18163468078486536  0.0889708073627458  1.0000
  O   O194      1.0  0.5875674725792114  0.18201818138983306  0.29431809816278387  1.0000
  O   O195      1.0  0.5064254556585693  0.9313852430052038  0.0900386686169187  1.0000
  O   O196      1.0  0.5038899880922447  0.9312641616636546  0.2931915624528361  1.0000
  O   O197      1.0  0.6730400710886976  0.9309972301290386  0.09001562191755345  1.0000
  O   O198      1.0  0.6708144964559184  0.9296240787308315  0.292878359883721  1.0000
  O   O199      1.0  0.4242541349902299  0.015096789396345171  0.08991873260805938  1.0000
  O   O200      1.0  0.42112965626500126  0.01478913521865878  0.2934592135764253  1.0000
  O   O201      1.0  0.5070547423830847  0.09860535512660398  0.08965566860578933  1.0000
  O   O202      1.0  0.504393349265458  0.0984454318706218  0.29352055085526296  1.0000
  O   O203      1.0  0.6736936518263483  0.09793116293628981  0.08939181780974065  1.0000
  O   O204      1.0  0.6680083308397354  0.09756541233789402  0.2936405731810786  1.0000
  O   O205      1.0  0.5913899754112847  0.18202189235919852  0.18108635099175766  1.0000
  O   O206      1.0  0.5872587290015309  0.18081710789455274  0.38642824487684874  1.0000
  O   O207      1.0  0.5065936896586424  0.9316817022791433  0.18187265146059542  1.0000
  O   O208      1.0  0.5038890835628416  0.9309567589947652  0.38497214725805967  1.0000
  O   O209      1.0  0.6733836211355205  0.9298772698001743  0.18179170540203318  1.0000
  O   O210      1.0  0.6705285403512145  0.9314299052205816  0.3849870624584435  1.0000
  O   O211      1.0  0.7529246032035087  0.013694871207587594  0.18185277749709547  1.0000
  O   O212      1.0  0.7542482672400275  0.014667680710168936  0.38442540067763864  1.0000
  O   O213      1.0  0.5078977717642129  0.09861331245964416  0.18141330414711562  1.0000
  O   O214      1.0  0.5053454042348735  0.09712881753621078  0.3856996071361858  1.0000
  O   O215      1.0  0.6743555553136099  0.09887408282132354  0.18145709243393215  1.0000
  O   O216      1.0  0.6723768606851037  0.09803334349007817  0.38483796447414026  1.0000
  O   O217      1.0  0.7561748019262634  0.9589827621006809  0.13579424522962166  1.0000
  O   O218      1.0  0.7532406290511748  0.9576039748827399  0.3389014701879889  1.0000
  O   O219      1.0  0.7551535386518083  0.0689377291043498  0.13545923879681887  1.0000
  O   O220      1.0  0.7559910695829364  0.0705490980899818  0.3386733071751507  1.0000
  O   O221      1.0  0.5892724192053174  0.9033532792534237  0.1359419144529069  1.0000
  O   O222      1.0  0.5871460432550477  0.9032810578890483  0.3390321829019072  1.0000
  O   O223      1.0  0.5914916409795453  0.12607263952334785  0.1352889096281856  1.0000
  O   O224      1.0  0.5858364583669716  0.12674718877380986  0.33985755380796856  1.0000
  O   O225      1.0  0.5898249043054183  0.5157303308604182  0.08991857350611066  1.0000
  O   O226      1.0  0.5855767610910847  0.5153570802300967  0.29401083066470485  1.0000
  O   O227      1.0  0.5083251451431563  0.26552194999900985  0.08902492121809803  1.0000
  O   O228      1.0  0.5052717168256701  0.2653169481086283  0.29471198943018667  1.0000
  O   O229      1.0  0.6749912353661885  0.26503267480036824  0.0886468199254017  1.0000
  O   O230      1.0  0.6720649625652549  0.26446325720699754  0.2956575545405218  1.0000
  O   O231      1.0  0.42437604235087956  0.3487275519700782  0.08964132701134628  1.0000
  O   O232      1.0  0.42108418369821077  0.3481910880693602  0.2942007882003858  1.0000
  O   O233      1.0  0.5066421815659612  0.4323349077672887  0.08975208628960776  1.0000
  O   O234      1.0  0.5038610407318092  0.43162878781192093  0.2942189874811388  1.0000
  O   O235      1.0  0.6732213148414851  0.43255238853915884  0.08929398296189468  1.0000
  O   O236      1.0  0.6707346035364765  0.4333442013551636  0.29474712142196746  1.0000
  O   O237      1.0  0.5886878063323184  0.5156175897432227  0.18168892070339934  1.0000
  O   O238      1.0  0.5861071919430053  0.5157639615312922  0.38592758095744734  1.0000
  O   O239      1.0  0.5085427142611347  0.2652090007249171  0.1811990662671239  1.0000
  O   O240      1.0  0.5030959086413725  0.2643570481423912  0.3864708263550362  1.0000
  O   O241      1.0  0.6723898536836422  0.26620562739492926  0.18003267354452188  1.0000
  O   O242      1.0  0.6692871758762834  0.2645893054664074  0.3879267021327764  1.0000
  O   O243      1.0  0.7535325981950188  0.34949747600976605  0.1802085670432939  1.0000
  O   O244      1.0  0.7523801398201782  0.3491581461631323  0.3879933179184779  1.0000
  O   O245      1.0  0.5069928726147642  0.4319813056253214  0.18159002827809975  1.0000
  O   O246      1.0  0.5032366665746136  0.4319795005492095  0.3860927755531936  1.0000
  O   O247      1.0  0.6739624832875635  0.4334424225059982  0.18141778347312307  1.0000
  O   O248      1.0  0.6697784736363036  0.43270662875703736  0.38656449127006676  1.0000
  O   O249      1.0  0.7593641308315446  0.29315974839877135  0.13419712913001958  1.0000
  O   O250      1.0  0.7520568298187464  0.29394733693558883  0.34243276224323105  1.0000
  O   O251      1.0  0.7561928863607142  0.40584114458322795  0.13500771617600174  1.0000
  O   O252      1.0  0.7530334300284389  0.4042613075180939  0.34113420626939  1.0000
  O   O253      1.0  0.589652960324416  0.2365183110409545  0.13469019258355672  1.0000
  O   O254      1.0  0.5880345699223122  0.23720729671520674  0.34098223725423726  1.0000
  O   O255      1.0  0.5898739867054591  0.46012305123419117  0.1355947354281078  1.0000
  O   O256      1.0  0.586239286880954  0.4600302838116907  0.34029995735258695  1.0000
  O   O257      1.0  0.589535238660968  0.8478756770219397  0.09009931436900045  1.0000
  O   O258      1.0  0.5856290647379297  0.8474377887782417  0.29319855137490236  1.0000
  O   O259      1.0  0.506815157627603  0.5990390112572506  0.09009070964268287  1.0000
  O   O260      1.0  0.5038816434495945  0.598742861922895  0.2936490592944499  1.0000
  O   O261      1.0  0.6735418960873547  0.5988487040592669  0.09009718486763847  1.0000
  O   O262      1.0  0.6705453377991138  0.5981708237688607  0.29367284292380286  1.0000
  O   O263      1.0  0.4222261711648025  0.6818119820753439  0.09019575545546077  1.0000
  O   O264      1.0  0.41923692896931064  0.6812611635527223  0.2934033396697902  1.0000
  O   O265      1.0  0.5066792839549783  0.7645936844969422  0.09019130948464707  1.0000
  O   O266      1.0  0.5040617227687822  0.7638743739901708  0.2932158563918976  1.0000
  O   O267      1.0  0.6734546220954005  0.7647638855673444  0.0902034968900701  1.0000
  O   O268      1.0  0.6707150641621962  0.7645537998610912  0.2932236689026407  1.0000
  O   O269      1.0  0.5883197844066569  0.8477505784315826  0.18197932316737328  1.0000
  O   O270      1.0  0.5877573886606808  0.8479785668036699  0.3849245361709228  1.0000
  O   O271      1.0  0.5069650762645943  0.5991901467030242  0.18196557471811348  1.0000
  O   O272      1.0  0.5036492870973815  0.5991203066546417  0.3855152656733607  1.0000
  O   O273      1.0  0.6735650548770097  0.5984891714049049  0.18195422282911194  1.0000
  O   O274      1.0  0.6704801177619705  0.5987811525386443  0.3855153445168211  1.0000
  O   O275      1.0  0.7572102520493972  0.6816887275027562  0.1820123812746376  1.0000
  O   O276      1.0  0.7548411623500765  0.681765215685515  0.38521178247565135  1.0000
  O   O277      1.0  0.5068029352642872  0.764308646332168  0.18204765479168028  1.0000
  O   O278      1.0  0.5039145352631763  0.7648652310990993  0.3850893130964848  1.0000
  O   O279      1.0  0.6735232794235514  0.7649454492329639  0.18203446776693824  1.0000
  O   O280      1.0  0.6705959662395015  0.7646221641675128  0.38506707583401656  1.0000
  O   O281      1.0  0.7570745035447528  0.6261712934175974  0.13607037972260316  1.0000
  O   O282      1.0  0.7540407740191905  0.6258766299782367  0.3394988682282068  1.0000
  O   O283      1.0  0.7569529441768401  0.7373810356001511  0.13613078366226944  1.0000
  O   O284      1.0  0.7541969117610343  0.737097887704178  0.33918444326869757  1.0000
  O   O285      1.0  0.5900172701166294  0.5714299808925963  0.13593989535847156  1.0000
  O   O286      1.0  0.5869882657638811  0.5710764083656414  0.33973868228822285  1.0000
  O   O287      1.0  0.5899875016337264  0.7922857484447754  0.13607512524786478  1.0000
  O   O288      1.0  0.5872138128217401  0.7919361483007467  0.3391304915038275  1.0000
  Si  Si1       1.0  0.09011404786449993  0.959713352720278  0.10135638532441174  1.0000
  Si  Si2       1.0  0.08794247823571466  0.9588180156400313  0.30432806662368683  1.0000
  Si  Si3       1.0  0.09100774972648148  0.07068662522562028  0.10115633461976613  1.0000
  Si  Si4       1.0  0.09082744237155864  0.07041815475739067  0.30374636500650554  1.0000
  Si  Si5       1.0  0.9236774877639844  0.9038245381474287  0.10141750101366767  1.0000
  Si  Si6       1.0  0.9207256421016076  0.9039131996510407  0.30431449356382295  1.0000
  Si  Si7       1.0  0.09018021675784152  0.9595275497294363  0.17049657509121702  1.0000
  Si  Si8       1.0  0.08734691334947836  0.9594523691327177  0.3733507477161065  1.0000
  Si  Si9       1.0  0.09263331317004764  0.07029433500927279  0.1701920263562112  1.0000
  Si  Si10      1.0  0.08778299973928429  0.07077760380821142  0.3730803225850878  1.0000
  Si  Si11      1.0  0.9236176149267784  0.903840772275561  0.17053750042747234  1.0000
  Si  Si12      1.0  0.9207913897140018  0.9040587584855698  0.3734320953355751  1.0000
  Si  Si13      1.0  0.9226998516763675  0.12181194043048629  0.1692593050974148  1.0000
  Si  Si14      1.0  0.9216506496585978  0.1266933685317107  0.3742490442131752  1.0000
  Si  Si15      1.0  0.09117809156842654  0.29249053179137285  0.10169205359687251  1.0000
  Si  Si16      1.0  0.08955308009520717  0.29311155203898587  0.3058675233257202  1.0000
  Si  Si17      1.0  0.0904077146519926  0.4038821137741579  0.10144024909873825  1.0000
  Si  Si18      1.0  0.0872058009035786  0.4038125599423475  0.30555862849831383  1.0000
  Si  Si19      1.0  0.9246149850716562  0.23696229501716468  0.10010282560386348  1.0000
  Si  Si20      1.0  0.9193684118321919  0.24197762431955833  0.3071511971466779  1.0000
  Si  Si21      1.0  0.9240113125337036  0.4594885091562649  0.1011618956475675  1.0000
  Si  Si22      1.0  0.9203787200402862  0.4591294402206462  0.30571115303691104  1.0000
  Si  Si23      1.0  0.09428809693672052  0.29300961813750603  0.1710434371700236  1.0000
  Si  Si24      1.0  0.08794030763969478  0.29264728860557526  0.3749127530945428  1.0000
  Si  Si25      1.0  0.09076639493484766  0.40451837232699545  0.17047019093725524  1.0000
  Si  Si26      1.0  0.08733411959731842  0.4036863144015945  0.3747076780289098  1.0000
  Si  Si27      1.0  0.9236585394552018  0.4593897665715991  0.17028952481051707  1.0000
  Si  Si28      1.0  0.9205803815116997  0.45934913801385663  0.3748458835753528  1.0000
  Si  Si29      1.0  0.0904040424174886  0.6262269670517806  0.10156616630156812  1.0000
  Si  Si30      1.0  0.08709126664734439  0.625730117642659  0.30483423567642864  1.0000
  Si  Si31      1.0  0.09037492909769129  0.7373383055475065  0.10161353240907978  1.0000
  Si  Si32      1.0  0.08719408725280729  0.7369365243865372  0.30456665775722414  1.0000
  Si  Si33      1.0  0.9238790420211291  0.5706796037542148  0.10145690978585849  1.0000
  Si  Si34      1.0  0.9204875906955422  0.5701446986739793  0.3051064020908651  1.0000
  Si  Si35      1.0  0.9237090441059559  0.7927771042043908  0.10156416154830843  1.0000
  Si  Si36      1.0  0.9207399001549254  0.7926570727926082  0.30446905965735777  1.0000
  Si  Si37      1.0  0.09029375127108823  0.6260996547929291  0.17071209702407422  1.0000
  Si  Si38      1.0  0.0871508852432041  0.6260776190049671  0.3739820353462134  1.0000
  Si  Si39      1.0  0.0903154671844808  0.737299288016352  0.17075901100891447  1.0000
  Si  Si40      1.0  0.08717908940470469  0.7371993429301653  0.373710798006886  1.0000
  Si  Si41      1.0  0.9236666223978818  0.5705651247083992  0.17058433387047517  1.0000
  Si  Si42      1.0  0.9206395169810695  0.5704683653979086  0.37425970159444744  1.0000
  Si  Si43      1.0  0.9236253711691538  0.7927850972141729  0.17071392784968883  1.0000
  Si  Si44      1.0  0.9207757548904962  0.7928921508585345  0.3735908932913276  1.0000
  Si  Si45      1.0  0.42354312913621084  0.9596088696087892  0.1013614286365023  1.0000
  Si  Si46      1.0  0.4207439821851283  0.9591245906124539  0.3046131560902361  1.0000
  Si  Si47      1.0  0.42400500654934936  0.0707485248162535  0.10113865727607096  1.0000
  Si  Si48      1.0  0.42201607590706175  0.0702800709398798  0.30496711592241765  1.0000
  Si  Si49      1.0  0.25678186456742974  0.9042200065091786  0.1014750884448974  1.0000
  Si  Si50      1.0  0.2542294196543783  0.9034884901442878  0.3044430322579739  1.0000
  Si  Si51      1.0  0.25736120542852375  0.12639906433197945  0.10115421144651993  1.0000
  Si  Si52      1.0  0.25713495903435807  0.12604343601324167  0.30495943803268644  1.0000
  Si  Si53      1.0  0.42358869843615876  0.9597365819061615  0.1704915036242249  1.0000
  Si  Si54      1.0  0.42067676730991327  0.9588702982033293  0.3737008057585768  1.0000
  Si  Si55      1.0  0.42434995415850857  0.07082957991278839  0.17023381493905212  1.0000
  Si  Si56      1.0  0.42172827278106395  0.069966178918134  0.3740753971160921  1.0000
  Si  Si57      1.0  0.25694315642021487  0.9042451046075692  0.17060261780188263  1.0000
  Si  Si58      1.0  0.2536160297728394  0.9038949156193536  0.3735564701635017  1.0000
  Si  Si59      1.0  0.2579051325210487  0.12649939467111482  0.17028083659848445  1.0000
  Si  Si60      1.0  0.25556079594029074  0.12570502607032213  0.3739603339920826  1.0000
  Si  Si61      1.0  0.42512190700109403  0.2930080419569112  0.10078116795577235  1.0000
  Si  Si62      1.0  0.42128027699520276  0.2927614323711625  0.3057500090835149  1.0000
  Si  Si63      1.0  0.4237473123468662  0.4041975276468946  0.10113125783147442  1.0000
  Si  Si64      1.0  0.42061281443117915  0.40374637656217915  0.3055218259257415  1.0000
  Si  Si65      1.0  0.25883938328557266  0.23742834006395555  0.10117661484668002  1.0000
  Si  Si66      1.0  0.2549176587314744  0.23702216285546518  0.30542684829714395  1.0000
  Si  Si67      1.0  0.25680319703756144  0.45936173206245035  0.10139356431513845  1.0000
  Si  Si68      1.0  0.25391995430096453  0.45911829136386756  0.30530166285079996  1.0000
  Si  Si69      1.0  0.4256667278777375  0.2930034048717774  0.1699022184002375  1.0000
  Si  Si70      1.0  0.4204962060942174  0.29255484846201285  0.37485421042220296  1.0000
  Si  Si71      1.0  0.42384540779662067  0.40406879370059956  0.1702332286996573  1.0000
  Si  Si72      1.0  0.42043074972718986  0.4037722717242976  0.37466282839364173  1.0000
  Si  Si73      1.0  0.26063100976463494  0.23746492042050385  0.17018119905114473  1.0000
  Si  Si74      1.0  0.2540751907784051  0.23673940684652697  0.37455981941231  1.0000
  Si  Si75      1.0  0.25727826621207944  0.45960568173377925  0.1705122938900644  1.0000
  Si  Si76      1.0  0.2538248697793302  0.45936190163682217  0.37443685241984204  1.0000
  Si  Si77      1.0  0.4230917624769705  0.6262341116001231  0.1014926999947281  1.0000
  Si  Si78      1.0  0.41995154522322725  0.625880818919084  0.3049103091882723  1.0000
  Si  Si79      1.0  0.4229398672196475  0.7373160123516332  0.1015387888027091  1.0000
  Si  Si80      1.0  0.42023578831059794  0.7368399673459843  0.30464559746540854  1.0000
  Si  Si81      1.0  0.2567698847784016  0.570516100932588  0.1015101290155472  1.0000
  Si  Si82      1.0  0.253671230905851  0.5701590499769159  0.30497514685530164  1.0000
  Si  Si83      1.0  0.2566928924785959  0.7931299750152514  0.10157030118865058  1.0000
  Si  Si84      1.0  0.25393565931201517  0.7923998679865752  0.30453427997823446  1.0000
  Si  Si85      1.0  0.4231153407379343  0.6263364319487009  0.17064325908783146  1.0000
  Si  Si86      1.0  0.4199936347190549  0.6263465895072974  0.3740604033148589  1.0000
  Si  Si87      1.0  0.4228517963915082  0.7373073182067383  0.17068766142743186  1.0000
  Si  Si88      1.0  0.4202804024368871  0.7374317757746187  0.3737948753009503  1.0000
  Si  Si89      1.0  0.2569885446768572  0.5706398415736986  0.1706430035062666  1.0000
  Si  Si90      1.0  0.25373942295821567  0.5705037883917261  0.3741274647598485  1.0000
  Si  Si91      1.0  0.25665907792020637  0.7931517894612616  0.1707226414313858  1.0000
  Si  Si92      1.0  0.2536220346096493  0.7927913831788722  0.3736627702743535  1.0000
  Si  Si93      1.0  0.7563836557151488  0.958804162242952  0.1012051051590853  1.0000
  Si  Si94      1.0  0.753059531160653  0.9583655346687175  0.30436237432250607  1.0000
  Si  Si95      1.0  0.7563073268906909  0.06979422547698841  0.10083497303989125  1.0000
  Si  Si96      1.0  0.753025417258518  0.06994630283185392  0.3038787239121374  1.0000
  Si  Si97      1.0  0.5895120674679241  0.9034449289336389  0.10137524771313636  1.0000
  Si  Si98      1.0  0.5868415929683749  0.9030713782767962  0.3044676162923533  1.0000
  Si  Si99      1.0  0.5907523890152931  0.12632862092451097  0.10069396645664953  1.0000
  Si  Si100     1.0  0.5867960723386042  0.12607973799598696  0.3053375296860994  1.0000
  Si  Si101     1.0  0.7557303486820044  0.9581666657280214  0.17035053978178671  1.0000
  Si  Si102     1.0  0.7538406992968127  0.9590283226958728  0.37338902595419166  1.0000
  Si  Si103     1.0  0.7543043786532408  0.06857003298585054  0.16985464105225817  1.0000
  Si  Si104     1.0  0.7558540065646726  0.07041781441924451  0.37321400838978575  1.0000
  Si  Si105     1.0  0.5890530369015499  0.9031565507171848  0.17050328640381288  1.0000
  Si  Si106     1.0  0.5874716988322953  0.9035746242961208  0.3735849603028626  1.0000
  Si  Si107     1.0  0.5906976659693615  0.12652051307946358  0.16983454224116298  1.0000
  Si  Si108     1.0  0.5880596355311951  0.125516593208221  0.37435276828674824  1.0000
  Si  Si109     1.0  0.7590595824410601  0.29323239499656545  0.09932045979997225  1.0000
  Si  Si110     1.0  0.75113018549811  0.2947279095213386  0.3079503824715908  1.0000
  Si  Si111     1.0  0.7567433142640859  0.40468112890569274  0.10052245155143685  1.0000
  Si  Si112     1.0  0.7525253042960521  0.4049881862283288  0.3065501897695859  1.0000
  Si  Si113     1.0  0.5916350575786379  0.23745684630379674  0.10019464637397887  1.0000
  Si  Si114     1.0  0.5875139621857906  0.23703247666602134  0.306411425677098  1.0000
  Si  Si115     1.0  0.5900933660741828  0.45999437182444725  0.10103960027615141  1.0000
  Si  Si116     1.0  0.5861807105394828  0.4601129304265727  0.30572717081188305  1.0000
  Si  Si117     1.0  0.7567614740516639  0.2936475584434486  0.16909598820761387  1.0000
  Si  Si118     1.0  0.7525081918627334  0.2931452641244577  0.37742210815382304  1.0000
  Si  Si119     1.0  0.756079902778225  0.40502393975787987  0.1695787326516674  1.0000
  Si  Si120     1.0  0.7530882291867317  0.40441907414802764  0.37571820082289115  1.0000
  Si  Si121     1.0  0.59065359146781  0.2374861368027019  0.16922333194832762  1.0000
  Si  Si122     1.0  0.5868999286467206  0.23659691359224638  0.3755629077542915  1.0000
  Si  Si123     1.0  0.5897950774928098  0.46013801053086656  0.17017061980194143  1.0000
  Si  Si124     1.0  0.5863572644891789  0.4600509134606507  0.37486987592723003  1.0000
  Si  Si125     1.0  0.7571832281156007  0.6261479386132341  0.10150052077458191  1.0000
  Si  Si126     1.0  0.7540719178071266  0.6258446364338982  0.30492231689100413  1.0000
  Si  Si127     1.0  0.7570374437575457  0.7372954073380057  0.10155914296789705  1.0000
  Si  Si128     1.0  0.7542049345623784  0.7370191240502098  0.3046099166947889  1.0000
  Si  Si129     1.0  0.5900786427944102  0.5711641902338411  0.10137699164433954  1.0000
  Si  Si130     1.0  0.5868679554269333  0.570975406932567  0.30515848516042254  1.0000
  Si  Si131     1.0  0.5899605352856394  0.7923550942770345  0.10150025290766507  1.0000
  Si  Si132     1.0  0.5870084580332786  0.7919751098791337  0.30456267169531315  1.0000
  Si  Si133     1.0  0.7570621905698608  0.6260916710185512  0.1706463626413066  1.0000
  Si  Si134     1.0  0.7540981736639154  0.6261207872951338  0.37407045104164555  1.0000
  Si  Si135     1.0  0.7569696960408071  0.7372646379424512  0.17070602191731446  1.0000
  Si  Si136     1.0  0.7542812033818673  0.7372688065643659  0.37375400951498033  1.0000
  Si  Si137     1.0  0.5898852129178113  0.5711771852762947  0.17051124040740717  1.0000
  Si  Si138     1.0  0.5868704602901715  0.5711729372166897  0.3743151818270273  1.0000
  Si  Si139     1.0  0.5897856361597987  0.7922172812853395  0.17065172318401586  1.0000
  Si  Si140     1.0  0.5873746993195164  0.79241991553121  0.37369092385514663  1.0000
  Si  Si141     1.0  0.9233048008978781  0.12698545497966277  0.10044523351714131  1.0000
  Al  Al1       1.0  0.9219496000531127  0.12248521376875515  0.30439429337185303  1.0000
  Al  Al2       1.0  0.9255801937182059  0.24123906029000725  0.17000173439246655  1.0000
  Si  Si142     1.0  0.919899885622784  0.23661822569021387  0.37599763452176793  1.0000
  H   H1        1.0  0.8686094554059997  0.17817952006149068  0.19942213453623225  1.0000
  H   H2        1.0  0.8643592032613643  0.18733084359102467  0.27628725286012146  1.0000
