# Supplementary material for: Water Adsorption at Pairs of Proximate Brønsted Acid Sites in Zeolites
Source: J Phys Chem Lett. 2026 Jan 14;17(4):1201–6. doi: 10.1021/acs.jpclett.5c03794 (PMC12862806; doi:10.1021/acs.jpclett.5c03794)
Supplement: Supplementary file 2 [file jz5c03794_si_002.zip › Water_BAS_Pairs_SI/NNP/MD_init_strs/silicatene/silicatene_1w_0.cif]

data_image0
_chemical_formula_structural       O289Si141Al2SiH4
_chemical_formula_sum              "O289 Si142 Al2 H4"
_cell_length_a       15.80312257
_cell_length_b       27.3439945
_cell_length_c       46.6
_cell_angle_alpha    90.0
_cell_angle_beta     90.0
_cell_angle_gamma    90.0

_space_group_name_H-M_alt    "P 1"
_space_group_IT_number       1

loop_
  _space_group_symop_operation_xyz
  'x, y, z'

loop_
  _atom_site_type_symbol
  _atom_site_label
  _atom_site_symmetry_multiplicity
  _atom_site_fract_x
  _atom_site_fract_y
  _atom_site_fract_z
  _atom_site_occupancy
  O   O1        1.0  0.9240401961157193  0.18216123919421334  0.08578299644028019  1.0000
  O   O2        1.0  0.9079810585003627  0.18585798288013286  0.3684463319237797  1.0000
  O   O3        1.0  0.8409461068316437  0.9318590789760812  0.0864516930553375  1.0000
  O   O4        1.0  0.8357922616299304  0.9304981534270627  0.3720595335265084  1.0000
  O   O5        1.0  0.007684869797974667  0.9325629797521174  0.08649869396715593  1.0000
  O   O6        1.0  0.0025709395293435034  0.9312995184648639  0.3720307408926554  1.0000
  O   O7        1.0  0.7577528676077382  0.015180437281667694  0.08645013607707415  1.0000
  O   O8        1.0  0.7481267190104288  0.01256408284926711  0.3721080353768037  1.0000
  O   O9        1.0  0.8414729636878634  0.09847439491827725  0.0876560741435216  1.0000
  O   O10       1.0  0.8293851259701907  0.09661421821538536  0.36830319655267124  1.0000
  O   O11       1.0  0.007646704749282134  0.09904967507785112  0.087809061929515  1.0000
  O   O12       1.0  0.010590663365154403  0.09814238552832182  0.368996936111961  1.0000
  O   O13       1.0  0.9152891278086248  0.17762477955741401  0.18282607431337797  1.0000
  O   O14       1.0  0.9179124669404746  0.18134808812081152  0.4646141088749639  1.0000
  O   O15       1.0  0.8411116244284511  0.9317050755580051  0.17815656574622266  1.0000
  O   O16       1.0  0.8358200721011454  0.9310466300717725  0.4640048098076785  1.0000
  O   O17       1.0  0.007675532773889033  0.9321346317251968  0.17818532242024063  1.0000
  O   O18       1.0  0.002630451787357079  0.9319014357223137  0.4639676207361958  1.0000
  O   O19       1.0  0.09207493482253971  0.015032949976313964  0.17871909165424069  1.0000
  O   O20       1.0  0.08614774463416172  0.015210477485157041  0.46311245596159234  1.0000
  O   O21       1.0  0.8411013293506147  0.09492517329683788  0.17870916779663013  1.0000
  O   O22       1.0  0.8370735699344326  0.09699495107977124  0.4640078494945701  1.0000
  O   O23       1.0  0.00914875679610812  0.09798387124385205  0.17847667254717625  1.0000
  O   O24       1.0  0.003835303212384791  0.0986927174186218  0.46339838126165933  1.0000
  O   O25       1.0  0.09112328446171591  0.9603364861788372  0.13239803066018854  1.0000
  O   O26       1.0  0.0864062608169213  0.9576991265619369  0.41788922304919757  1.0000
  O   O27       1.0  0.09299658649158107  0.07040002519738363  0.13277215788280314  1.0000
  O   O28       1.0  0.08690510609708488  0.07047833765923762  0.41698717461735096  1.0000
  O   O29       1.0  0.9246268765950122  0.9041670471586588  0.13227965319027574  1.0000
  O   O30       1.0  0.9195347713933939  0.9035295966142775  0.4180982959607668  1.0000
  O   O31       1.0  0.923571026156542  0.12891949246638512  0.1332224811412677  1.0000
  O   O32       1.0  0.9175358015480011  0.12805036097482894  0.4181494957884845  1.0000
  O   O33       1.0  0.9248998198628277  0.5149895193690541  0.08672290439494035  1.0000
  O   O34       1.0  0.9200768300109553  0.5147867362108498  0.3725777645891201  1.0000
  O   O35       1.0  0.8422220394568476  0.2660821496375574  0.08742846345067445  1.0000
  O   O36       1.0  0.8376864588698034  0.27039005212705897  0.3721414317349982  1.0000
  O   O37       1.0  0.008996525273520902  0.2652017859996673  0.08744789147185845  1.0000
  O   O38       1.0  0.004768196449822214  0.26452088817887776  0.3720767285280006  1.0000
  O   O39       1.0  0.7573679487272973  0.3487719787561262  0.08772353998482806  1.0000
  O   O40       1.0  0.7476720836606537  0.3501182079814037  0.37197878497790876  1.0000
  O   O41       1.0  0.8411120385858666  0.43192903665445265  0.08690003408752726  1.0000
  O   O42       1.0  0.8356961134198303  0.4319088669029978  0.37256414595186405  1.0000
  O   O43       1.0  0.007928869412648287  0.4316688445889273  0.0868661987339013  1.0000
  O   O44       1.0  0.0023312614365929582  0.43112187692721454  0.372505447586236  1.0000
  O   O45       1.0  0.9248466888857555  0.5156058930903651  0.1784178742013843  1.0000
  O   O46       1.0  0.9203017036220219  0.5144818560411308  0.46445407517073706  1.0000
  O   O47       1.0  0.8350153680208138  0.2665115397366138  0.18216471578229076  1.0000
  O   O48       1.0  0.8367691828166864  0.2654813868678414  0.46297049125652007  1.0000
  O   O49       1.0  0.016839223673931373  0.2655167262197332  0.18176931761795198  1.0000
  O   O50       1.0  0.0029233615894639292  0.2639360145093862  0.4629621429026538  1.0000
  O   O51       1.0  0.09601969026742045  0.35027799402981485  0.17892894766048925  1.0000
  O   O52       1.0  0.08583737177939928  0.34726190092448667  0.46409414065934146  1.0000
  O   O53       1.0  0.8410866639277633  0.4325351789290479  0.17881018547635077  1.0000
  O   O54       1.0  0.8354784744722675  0.43174078578484476  0.46426304180242817  1.0000
  O   O55       1.0  0.007962388878674868  0.4322882973056308  0.17878062465999325  1.0000
  O   O56       1.0  0.002267945665355717  0.4305991250950934  0.4642118943636642  1.0000
  O   O57       1.0  0.09247051545730904  0.2933891984262187  0.1337322010333319  1.0000
  O   O58       1.0  0.08814714417042696  0.29268504305932747  0.41785252416122853  1.0000
  O   O59       1.0  0.09196899773879356  0.4059304681155922  0.13289200086005135  1.0000
  O   O60       1.0  0.08567917239069286  0.4029782254917735  0.4182776977525379  1.0000
  O   O61       1.0  0.9251875411079562  0.23362005307912168  0.13269215845115054  1.0000
  O   O62       1.0  0.9188319030148276  0.23505290850346547  0.4173682946374832  1.0000
  O   O63       1.0  0.9246477877942807  0.45979225396411966  0.13275923854190333  1.0000
  O   O64       1.0  0.9194791318620674  0.45922200878829145  0.4184412811265841  1.0000
  O   O65       1.0  0.9252203389383499  0.8488772327663832  0.08626619062480673  1.0000
  O   O66       1.0  0.9202239287114913  0.8476967540784416  0.37243262335910543  1.0000
  O   O67       1.0  0.8413919121761201  0.5983453517941194  0.08637424868709442  1.0000
  O   O68       1.0  0.8359244215176518  0.5977699413938088  0.37274950765378767  1.0000
  O   O69       1.0  0.007884210904180977  0.5985233327805289  0.08638192816579071  1.0000
  O   O70       1.0  0.002554397369836403  0.5982424402494959  0.37273837084892303  1.0000
  O   O71       1.0  0.7588453212208596  0.6820194688675095  0.08626415619528777  1.0000
  O   O72       1.0  0.7533593698939092  0.6812433103675637  0.37275529734843493  1.0000
  O   O73       1.0  0.8411820383170335  0.7657291210249372  0.08623412793594941  1.0000
  O   O74       1.0  0.8360580853312938  0.7646784755345352  0.37262236725730785  1.0000
  O   O75       1.0  0.007782243035785034  0.7652934676857109  0.0862425437954757  1.0000
  O   O76       1.0  0.002622404558657878  0.7641516202955703  0.3726167142003523  1.0000
  O   O77       1.0  0.9249866844803674  0.8486066487506557  0.17818182437478766  1.0000
  O   O78       1.0  0.9203233942422371  0.8482639083242998  0.4641101217189796  1.0000
  O   O79       1.0  0.8414032653407587  0.5988556955577428  0.1781871796693334  1.0000
  O   O80       1.0  0.8358653723984737  0.5975341132209101  0.4645303562994753  1.0000
  O   O81       1.0  0.00796159984937711  0.5989424779088887  0.17818771963074675  1.0000
  O   O82       1.0  0.0024591061931445173  0.5981921862483197  0.46452292538404505  1.0000
  O   O83       1.0  0.09142687720082553  0.6821128819883411  0.17805563184648732  1.0000
  O   O84       1.0  0.08653439043286597  0.6812975418651606  0.46450045738029266  1.0000
  O   O85       1.0  0.8412214982305568  0.7655229308884257  0.17800423171021112  1.0000
  O   O86       1.0  0.836042257781761  0.7651328510576321  0.4644316103188843  1.0000
  O   O87       1.0  0.007851291165910296  0.7652554016509341  0.1780214125650658  1.0000
  O   O88       1.0  0.0025585449037175884  0.7645055385834958  0.4644330875995206  1.0000
  O   O89       1.0  0.09126400499850151  0.6265071483209921  0.13220397851879773  1.0000
  O   O90       1.0  0.08613870936752914  0.6256041319455303  0.4186543570330355  1.0000
  O   O91       1.0  0.0912552011746619  0.737693937403525  0.1321159347647084  1.0000
  O   O92       1.0  0.08612126926430083  0.7367982146738644  0.41859564088962276  1.0000
  O   O93       1.0  0.9247090569234677  0.5711237205948678  0.13236439836229702  1.0000
  O   O94       1.0  0.9194652363309275  0.5701435751573137  0.41860895474989746  1.0000
  O   O95       1.0  0.9246851610842922  0.7933165893655822  0.13214555191918073  1.0000
  O   O96       1.0  0.9195940046855532  0.7921535497314701  0.4184576322841992  1.0000
  O   O97       1.0  0.25858298315955514  0.18229660572713338  0.08676324625390777  1.0000
  O   O98       1.0  0.253858706404845  0.18135034611776527  0.37188683787248283  1.0000
  O   O99       1.0  0.1742852184294851  0.9324593879433474  0.08644649315826958  1.0000
  O   O100      1.0  0.16900620204083772  0.9294529637936785  0.37206260970260413  1.0000
  O   O101      1.0  0.34096575353321945  0.9324225519162441  0.08634712988657409  1.0000
  O   O102      1.0  0.33594023546373336  0.9311911898120614  0.3723600638045514  1.0000
  O   O103      1.0  0.09120531553261706  0.015874736963364302  0.08651249052279102  1.0000
  O   O104      1.0  0.09017708088690099  0.013500974757735082  0.371856410570133  1.0000
  O   O105      1.0  0.17462364101701047  0.09919430428098999  0.08674572083033076  1.0000
  O   O106      1.0  0.1753907902685208  0.09599628762429585  0.3717622224631232  1.0000
  O   O107      1.0  0.34128028307879876  0.09881524200496412  0.08678275499852725  1.0000
  O   O108      1.0  0.3393209050177235  0.09869751084624435  0.3718638654160326  1.0000
  O   O109      1.0  0.25877939705996206  0.18202807810240515  0.1787708701106573  1.0000
  O   O110      1.0  0.25373734617790766  0.1811054469792485  0.4638607768608718  1.0000
  O   O111      1.0  0.17439895926118498  0.9317457927884311  0.17819216069057  1.0000
  O   O112      1.0  0.1691895904389986  0.9317530462035025  0.46408129065837933  1.0000
  O   O113      1.0  0.341060249427241  0.9320600403960503  0.17814459902622895  1.0000
  O   O114      1.0  0.3358827296896657  0.9315607307552313  0.4641674341158148  1.0000
  O   O115      1.0  0.42473124067316265  0.015175589098878275  0.17831151643812326  1.0000
  O   O116      1.0  0.42039539860101655  0.01457501949351477  0.4640114634270496  1.0000
  O   O117      1.0  0.1755482968230404  0.09870986045174529  0.178820566053945  1.0000
  O   O118      1.0  0.1703156714233335  0.0978194731494018  0.46305278307441805  1.0000
  O   O119      1.0  0.34184706695156264  0.09858347678682096  0.17847838096397511  1.0000
  O   O120      1.0  0.3371395867116844  0.09784725391422691  0.4638944671317314  1.0000
  O   O121      1.0  0.42448649612528644  0.9597874660952727  0.13226982639588242  1.0000
  O   O122      1.0  0.4194799567325893  0.9586625501725726  0.4182418159492464  1.0000
  O   O123      1.0  0.42500467076868953  0.07088676575017878  0.1325336887364828  1.0000
  O   O124      1.0  0.4208846031310768  0.06985662546789385  0.41803752277295203  1.0000
  O   O125      1.0  0.25776261730361066  0.904455867332506  0.13221586377528366  1.0000
  O   O126      1.0  0.25297050741861943  0.9034365395189662  0.41827808525760757  1.0000
  O   O127      1.0  0.25785000651221573  0.12632875940719468  0.1327077964062491  1.0000
  O   O128      1.0  0.2564536186993603  0.12640013130559685  0.41779256283338634  1.0000
  O   O129      1.0  0.2579444108669305  0.5153393908234446  0.08647781233273032  1.0000
  O   O130      1.0  0.25234256872411215  0.5143294588704977  0.37265772977505085  1.0000
  O   O131      1.0  0.1754789441126454  0.2656892780138693  0.08764001985678377  1.0000
  O   O132      1.0  0.1712742670567462  0.2649691430705878  0.3718509996714175  1.0000
  O   O133      1.0  0.34231297981498227  0.26549373141464977  0.08677999931938823  1.0000
  O   O134      1.0  0.3375938794439711  0.26454886612639184  0.37215607820827024  1.0000
  O   O135      1.0  0.0918648490060328  0.3485385917292562  0.0875887042692085  1.0000
  O   O136      1.0  0.08660972203359404  0.3480829737475184  0.3719928048750546  1.0000
  O   O137      1.0  0.17455742846761774  0.4320699735940974  0.08670092562455134  1.0000
  O   O138      1.0  0.16899151719300298  0.4313787059577011  0.3725049749145562  1.0000
  O   O139      1.0  0.3412708045697088  0.43203266451421246  0.08660972073653635  1.0000
  O   O140      1.0  0.33566795376750735  0.43100212718752695  0.37255648162777044  1.0000
  O   O141      1.0  0.26001202829965503  0.5161863136076922  0.1782480337575488  1.0000
  O   O142      1.0  0.2522098738828034  0.5140010540143605  0.4644813762409348  1.0000
  O   O143      1.0  0.18099470011162241  0.26759676398479537  0.17893636777169006  1.0000
  O   O144      1.0  0.1699493183319067  0.26422681992812264  0.46385814098972505  1.0000
  O   O145      1.0  0.34436106301982394  0.26466972468821426  0.178832226528421  1.0000
  O   O146      1.0  0.3366663416690832  0.2644890240649045  0.46386226659526153  1.0000
  O   O147      1.0  0.42504659789965704  0.3491486688478822  0.1784433285698122  1.0000
  O   O148      1.0  0.42038921181805766  0.3476066989717511  0.4641668844200367  1.0000
  O   O149      1.0  0.1743858548585099  0.43445999626334175  0.17871912470479975  1.0000
  O   O150      1.0  0.1688318023356784  0.4306908728031197  0.4642464270982975  1.0000
  O   O151      1.0  0.34131619464610846  0.43229109911842234  0.1783957387257742  1.0000
  O   O152      1.0  0.3355270083381918  0.43055667226669536  0.46433689676513046  1.0000
  O   O153      1.0  0.42574758208812213  0.2935969291678368  0.13265855361909706  1.0000
  O   O154      1.0  0.4205230577673079  0.29241691469757247  0.4181114746745352  1.0000
  O   O155      1.0  0.42473577439767246  0.40472425632249837  0.13251872285674232  1.0000
  O   O156      1.0  0.4193320726157036  0.40347236590591534  0.4184117903679562  1.0000
  O   O157      1.0  0.26152718487831755  0.23686535508267104  0.13286057489394734  1.0000
  O   O158      1.0  0.2534558466086484  0.23700970866639479  0.4179212605753813  1.0000
  O   O159      1.0  0.25845072026256466  0.46027953281675305  0.13250122278834525  1.0000
  O   O160      1.0  0.25242609498476704  0.4586674729433437  0.4184850213331594  1.0000
  O   O161      1.0  0.25740505593598206  0.8490616916485726  0.086236355710523  1.0000
  O   O162      1.0  0.2540219297407212  0.8475117784106044  0.3725453042103226  1.0000
  O   O163      1.0  0.17458377408914869  0.5987056279881052  0.08628424565321444  1.0000
  O   O164      1.0  0.16915412155542217  0.5976463359779903  0.3727671274465472  1.0000
  O   O165      1.0  0.34125121029565864  0.5986756302356939  0.08620706757318963  1.0000
  O   O166      1.0  0.3357999593204312  0.5972505570894504  0.3728087927991486  1.0000
  O   O167      1.0  0.09117002736210046  0.6819646535948567  0.08628277451668527  1.0000
  O   O168      1.0  0.08665459595305561  0.6811858386889049  0.37273258824528877  1.0000
  O   O169      1.0  0.1743762381692227  0.7654766101792081  0.08618772012565347  1.0000
  O   O170      1.0  0.16927040166305768  0.7646342981175743  0.3726832406792064  1.0000
  O   O171      1.0  0.3410077718552996  0.765811432424482  0.086112262626434  1.0000
  O   O172      1.0  0.33589999943337917  0.7643924892161561  0.37270864322816216  1.0000
  O   O173      1.0  0.25762113930767466  0.8487788545420786  0.17807283909688895  1.0000
  O   O174      1.0  0.25223616540543065  0.8483479395807649  0.46429163970836596  1.0000
  O   O175      1.0  0.17462174276380274  0.5988496951990363  0.17811290613699063  1.0000
  O   O176      1.0  0.16905150875295513  0.597558091031136  0.4645678050197727  1.0000
  O   O177      1.0  0.34125247717892526  0.5995185440526823  0.17807629488856244  1.0000
  O   O178      1.0  0.3356361906267671  0.5973328889489421  0.4646483458109721  1.0000
  O   O179      1.0  0.4234460425977695  0.6825920494932112  0.17796727544193805  1.0000
  O   O180      1.0  0.4175832548894421  0.6812214950137888  0.4646437534388854  1.0000
  O   O181      1.0  0.1744485791027836  0.7654731152532698  0.17799627335642224  1.0000
  O   O182      1.0  0.16922915357858745  0.7648292448098135  0.4645126397129587  1.0000
  O   O183      1.0  0.3411222012321435  0.7659005929503252  0.17795148291758753  1.0000
  O   O184      1.0  0.33585703837857184  0.7650828647580151  0.464580929443054  1.0000
  O   O185      1.0  0.42442106845367755  0.6268734320307855  0.1320626479870954  1.0000
  O   O186      1.0  0.4183448286214117  0.6254782327021455  0.41878207371961845  1.0000
  O   O187      1.0  0.4240736669087817  0.738042210942381  0.13198520342519146  1.0000
  O   O188      1.0  0.418730408243514  0.7366376795641125  0.41872425884504805  1.0000
  O   O189      1.0  0.2580489321309932  0.5715000916392526  0.1321985470752051  1.0000
  O   O190      1.0  0.2522415132657097  0.5697638372169753  0.41868360164810314  1.0000
  O   O191      1.0  0.2575250272958316  0.7933627479395868  0.13206366023590502  1.0000
  O   O192      1.0  0.2525341075071223  0.7921570839091939  0.4185915768836563  1.0000
  O   O193      1.0  0.5919243810058052  0.18219328649738645  0.08673873050708089  1.0000
  O   O194      1.0  0.5867173995821323  0.1813346064626791  0.37184318779469683  1.0000
  O   O195      1.0  0.5075179490854539  0.9319675302403055  0.08630537992879013  1.0000
  O   O196      1.0  0.5024393713703613  0.9306694460378176  0.37240145683925563  1.0000
  O   O197      1.0  0.6742055385611122  0.931900450941716  0.08636125844543545  1.0000
  O   O198      1.0  0.6692226934353578  0.9284872756078673  0.3720485969269982  1.0000
  O   O199      1.0  0.42498434577908073  0.01564162596864326  0.08650425174795921  1.0000
  O   O200      1.0  0.42001778971071735  0.014227113183566304  0.3722883082414893  1.0000
  O   O201      1.0  0.5081055301799543  0.09905984441943919  0.08675412746863782  1.0000
  O   O202      1.0  0.503193774491249  0.09773660951296574  0.37182191328614794  1.0000
  O   O203      1.0  0.674660016572109  0.0986445317362479  0.08670333475116494  1.0000
  O   O204      1.0  0.6673397878017766  0.09696902681782307  0.3718143003812587  1.0000
  O   O205      1.0  0.5912237260254007  0.18188063569001914  0.178821851903095  1.0000
  O   O206      1.0  0.5874698325944785  0.18112068028480116  0.46389890632876424  1.0000
  O   O207      1.0  0.5076434737444212  0.9317862771644052  0.17810970730146464  1.0000
  O   O208      1.0  0.5024452083274864  0.9308419312588615  0.4641584674909647  1.0000
  O   O209      1.0  0.6743721837961648  0.9302552680204057  0.17816166628737612  1.0000
  O   O210      1.0  0.6691358156850291  0.9307553253366906  0.46418800673239735  1.0000
  O   O211      1.0  0.7543683645635046  0.013855462849087107  0.17865931949948216  1.0000
  O   O212      1.0  0.7522071731138217  0.014218447323321459  0.4631383963026079  1.0000
  O   O213      1.0  0.5084268288807637  0.09830610463874498  0.17848783132681315  1.0000
  O   O214      1.0  0.5038426886404748  0.0978920487256878  0.4639359701368354  1.0000
  O   O215      1.0  0.6749373002981636  0.09885729645013656  0.1787016732512184  1.0000
  O   O216      1.0  0.6705861329532552  0.09767905432243315  0.46308081705226223  1.0000
  O   O217      1.0  0.7573196181400031  0.9594403487498799  0.13233061131762525  1.0000
  O   O218      1.0  0.7516031797464487  0.9567172871949317  0.4179693535111829  1.0000
  O   O219      1.0  0.7563935135042765  0.06958814781507959  0.13267714865377828  1.0000
  O   O220      1.0  0.7549044254316756  0.06990646648646684  0.41724281364267474  1.0000
  O   O221      1.0  0.5905546415564092  0.9038732396631092  0.1321521455703968  1.0000
  O   O222      1.0  0.5854832805908746  0.9026984505501049  0.41829935594470496  1.0000
  O   O223      1.0  0.5920939118461889  0.12628608567731478  0.13267698652948937  1.0000
  O   O224      1.0  0.5850781180434996  0.12627915942254206  0.41783184127804135  1.0000
  O   O225      1.0  0.5912988982995854  0.5156958218555263  0.08651399987402628  1.0000
  O   O226      1.0  0.5835714159473435  0.5157223086757119  0.3726970304996978  1.0000
  O   O227      1.0  0.5089734208932748  0.26565081126969287  0.08675954038084711  1.0000
  O   O228      1.0  0.5041990605859478  0.2650282906812643  0.37218302153106764  1.0000
  O   O229      1.0  0.6757925081470793  0.265353620988314  0.08776337728687315  1.0000
  O   O230      1.0  0.6708678269515373  0.2644387483550261  0.3719226825906408  1.0000
  O   O231      1.0  0.4253039477498136  0.34889207462078986  0.08670287505515192  1.0000
  O   O232      1.0  0.4200996719231274  0.3480923766656443  0.372345605085346  1.0000
  O   O233      1.0  0.5078624991947  0.4324691986688465  0.08663358384618314  1.0000
  O   O234      1.0  0.502233659373087  0.43174965943671134  0.37258528033613275  1.0000
  O   O235      1.0  0.6745450018115571  0.4323281898132144  0.08671104857970933  1.0000
  O   O236      1.0  0.6690426666797166  0.4339925962368947  0.3725741158886446  1.0000
  O   O237      1.0  0.5889147374678161  0.5165552827357838  0.17824455724266305  1.0000
  O   O238      1.0  0.5853653423634156  0.515073469168068  0.4645613427708923  1.0000
  O   O239      1.0  0.5076478217598072  0.26532598810053953  0.17889668547656615  1.0000
  O   O240      1.0  0.5035469097221911  0.26417820935280945  0.4638568622943232  1.0000
  O   O241      1.0  0.6712565251923682  0.2665506465955296  0.17894207221587566  1.0000
  O   O242      1.0  0.670049607609419  0.26473258220068585  0.46396293743166483  1.0000
  O   O243      1.0  0.7531108753359149  0.3504854990106164  0.1789520914178173  1.0000
  O   O244      1.0  0.7521887693121945  0.34848590826887765  0.46427224988581967  1.0000
  O   O245      1.0  0.5077973293161123  0.4326075426085211  0.17839612149229722  1.0000
  O   O246      1.0  0.5020193571231476  0.43156560906850666  0.46440188316323855  1.0000
  O   O247      1.0  0.6746652610362885  0.43475434508430827  0.17879500806215454  1.0000
  O   O248      1.0  0.6687042823367938  0.4318002692008177  0.4643326891281915  1.0000
  O   O249      1.0  0.7589786658727913  0.2934050350055924  0.13383962164720434  1.0000
  O   O250      1.0  0.7508320136429806  0.29448641968291656  0.41797376017212173  1.0000
  O   O251      1.0  0.7569338920455208  0.40620830451060885  0.13295133659314262  1.0000
  O   O252      1.0  0.7517611526035687  0.4044141541732635  0.4183774443987203  1.0000
  O   O253      1.0  0.5894401944254198  0.23669149053505534  0.1328864316187405  1.0000
  O   O254      1.0  0.5876157369654783  0.23687269912033418  0.41794305547397465  1.0000
  O   O255      1.0  0.5908475846950774  0.4605841480234851  0.13252926646328397  1.0000
  O   O256      1.0  0.5847711837470154  0.45988837821734047  0.41856718609795046  1.0000
  O   O257      1.0  0.5910771668113274  0.848549593039772  0.08617610681306284  1.0000
  O   O258      1.0  0.5834371290289738  0.8466777029763397  0.3725836101396124  1.0000
  O   O259      1.0  0.5079876067635364  0.5991017511835113  0.08620984636522104  1.0000
  O   O260      1.0  0.5025647130656751  0.5990593104126561  0.37282337559390494  1.0000
  O   O261      1.0  0.674663672136919  0.599023634898265  0.0862806943836461  1.0000
  O   O262      1.0  0.6692829987284108  0.5982483834543093  0.37279855099261144  1.0000
  O   O263      1.0  0.4238339699530199  0.6822271369793171  0.086133101667675  1.0000
  O   O264      1.0  0.41693207198492993  0.6809659893284538  0.37281012844978006  1.0000
  O   O265      1.0  0.5077816679909427  0.7652858675670765  0.08608002812041342  1.0000
  O   O266      1.0  0.5027383594557685  0.7630394255390248  0.3727219889850885  1.0000
  O   O267      1.0  0.674547298140831  0.7651320324327364  0.08613746175365407  1.0000
  O   O268      1.0  0.6693832249351455  0.7642343770934489  0.3726861997806061  1.0000
  O   O269      1.0  0.589841222851482  0.8480763312290883  0.17802585868177656  1.0000
  O   O270      1.0  0.5856508793473184  0.8475021161510075  0.46429321728427436  1.0000
  O   O271      1.0  0.5081136464551391  0.6001591193593308  0.1780697527253001  1.0000
  O   O272      1.0  0.5023986361708465  0.5984443352097335  0.464669905530557  1.0000
  O   O273      1.0  0.674728736363459  0.5990538156249459  0.17811477516609936  1.0000
  O   O274      1.0  0.6691964358440599  0.5983569568863575  0.4646146446740126  1.0000
  O   O275      1.0  0.7583416115689503  0.6821636863085865  0.17803197858382805  1.0000
  O   O276      1.0  0.7537923616506516  0.6813490463443984  0.46450732409139106  1.0000
  O   O277      1.0  0.507878984121049  0.7649687775046856  0.17793910173529767  1.0000
  O   O278      1.0  0.502593164373962  0.7640405356841509  0.4645865904924807  1.0000
  O   O279      1.0  0.6745919828155392  0.7652613595891189  0.1779602838733963  1.0000
  O   O280      1.0  0.6693079699534215  0.7642571916751558  0.4645165502322075  1.0000
  O   O281      1.0  0.7582341473583138  0.6265389282564157  0.13219482785753858  1.0000
  O   O282      1.0  0.7528526447046464  0.62564137397758  0.4186765708101532  1.0000
  O   O283      1.0  0.7580377908754737  0.7377459009046151  0.1320867400072268  1.0000
  O   O284      1.0  0.7529976774170515  0.7368708299355782  0.4186013869842685  1.0000
  O   O285      1.0  0.5911198666790324  0.5718761382546159  0.13220705970892463  1.0000
  O   O286      1.0  0.5857204413959772  0.5709475156323337  0.4187340692489886  1.0000
  O   O287      1.0  0.5912260041401622  0.7927662525966211  0.13201301680821323  1.0000
  O   O288      1.0  0.5856798559420517  0.7913436852339666  0.41859634925257955  1.0000
  O   O289      1.0  0.7948900815536905  0.17189325138844772  0.333654261817336  1.0000
  Si  Si1       1.0  0.09109496230262516  0.9602508093356074  0.0978071531067464  1.0000
  Si  Si2       1.0  0.08678568670516275  0.9584121739324891  0.3833502166868645  1.0000
  Si  Si3       1.0  0.09184475382251124  0.07121805396098117  0.09817462778603699  1.0000
  Si  Si4       1.0  0.0889926066915472  0.06997572401945865  0.38215440811340373  1.0000
  Si  Si5       1.0  0.9246463934540995  0.9043643400030394  0.09770944067588887  1.0000
  Si  Si6       1.0  0.9196677365507562  0.9034684216166995  0.3835382975248076  1.0000
  Si  Si7       1.0  0.09131172960164874  0.959618729353622  0.16694718209494633  1.0000
  Si  Si8       1.0  0.08604050819496945  0.9594335015642315  0.45236224817311865  1.0000
  Si  Si9       1.0  0.09365865520055469  0.07033871525864276  0.167203936734798  1.0000
  Si  Si10      1.0  0.08620247059095915  0.0707860925157111  0.45147178812960664  1.0000
  Si  Si11      1.0  0.9246386158340744  0.904093575359476  0.16682930631936296  1.0000
  Si  Si12      1.0  0.919665512592836  0.9038437707820259  0.4526525400124254  1.0000
  Si  Si13      1.0  0.9237934097096068  0.12218764057111879  0.1669816557908444  1.0000
  Si  Si14      1.0  0.9193502966509416  0.12591217929654772  0.45204386222102166  1.0000
  Si  Si15      1.0  0.09167361217362241  0.2930007304897982  0.09923740894999553  1.0000
  Si  Si16      1.0  0.088340691755646  0.29260525422377887  0.38338643058008565  1.0000
  Si  Si17      1.0  0.09151568636827788  0.4042931741381703  0.09841274703713863  1.0000
  Si  Si18      1.0  0.0858456777899754  0.403449530452944  0.3837268267984184  1.0000
  Si  Si19      1.0  0.9251744023107594  0.23737426017478577  0.09879533679198033  1.0000
  Si  Si20      1.0  0.9185671281773549  0.24035994116500972  0.38330819435551844  1.0000
  Si  Si21      1.0  0.9246745340910099  0.45942278424235017  0.09821034966341073  1.0000
  Si  Si22      1.0  0.919443362074086  0.4592452594152847  0.383891106923204  1.0000
  Si  Si23      1.0  0.0950096643325168  0.2939046305355326  0.16855964284898933  1.0000
  Si  Si24      1.0  0.08676007907630381  0.2918804077233805  0.45241348893009503  1.0000
  Si  Si25      1.0  0.09229983312260305  0.40538996152437373  0.16743477140151233  1.0000
  Si  Si26      1.0  0.08563819918822439  0.4028838091328154  0.45285136262251485  1.0000
  Si  Si27      1.0  0.9246458837182894  0.4598113929525888  0.16732069455625245  1.0000
  Si  Si28      1.0  0.9194114409622511  0.458975036107442  0.45300365658385555  1.0000
  Si  Si29      1.0  0.09119313701463327  0.6263604523484185  0.09763510616328082  1.0000
  Si  Si30      1.0  0.0861307116332693  0.6256795957344494  0.38408573613321517  1.0000
  Si  Si31      1.0  0.09118648570873474  0.7375687395368917  0.09754411436073052  1.0000
  Si  Si32      1.0  0.08614316850778679  0.736770995157305  0.38402648249159843  1.0000
  Si  Si33      1.0  0.9247232714074146  0.5706469088446492  0.09780935731925579  1.0000
  Si  Si34      1.0  0.9194885223491895  0.5702644199954351  0.38404062880533724  1.0000
  Si  Si35      1.0  0.9247023659579813  0.7932666074658216  0.09756976403950705  1.0000
  Si  Si36      1.0  0.9196165503548209  0.7922850770034737  0.38389821156838566  1.0000
  Si  Si37      1.0  0.0912842967979856  0.626510246369881  0.16677353181312082  1.0000
  Si  Si38      1.0  0.08608151944878539  0.6256924941587969  0.4532247492238811  1.0000
  Si  Si39      1.0  0.09124527003129722  0.7376039077375913  0.1666849523601476  1.0000
  Si  Si40      1.0  0.0860960992785381  0.7369075266619837  0.4531644000939942  1.0000
  Si  Si41      1.0  0.9247293069258294  0.570996615610837  0.16692533965374534  1.0000
  Si  Si42      1.0  0.919497970521787  0.5700957838836387  0.4531821837594358  1.0000
  Si  Si43      1.0  0.9246824421962376  0.7931072801653192  0.16671372504361584  1.0000
  Si  Si44      1.0  0.9196227830943375  0.7926043224936169  0.45301326757735366  1.0000
  Si  Si45      1.0  0.4244869593677987  0.9599915770547912  0.09770184588256686  1.0000
  Si  Si46      1.0  0.4193978971830469  0.9587422633744839  0.3836959193223769  1.0000
  Si  Si47      1.0  0.424808815851282  0.07115514755646611  0.0979804594916904  1.0000
  Si  Si48      1.0  0.42066248740930723  0.06987688458279318  0.38348708411245663  1.0000
  Si  Si49      1.0  0.25768102248343555  0.9045934888089039  0.09764744286048148  1.0000
  Si  Si50      1.0  0.252978734494617  0.903141004958156  0.38371911382529017  1.0000
  Si  Si51      1.0  0.25819749672029396  0.12684016721958893  0.09812733746828933  1.0000
  Si  Si52      1.0  0.2555216682727469  0.12565732082447834  0.3832672254316002  1.0000
  Si  Si53      1.0  0.42446291538400366  0.959720795634968  0.16682569966275315  1.0000
  Si  Si54      1.0  0.4195054498928507  0.9589622654969685  0.452780839124407  1.0000
  Si  Si55      1.0  0.42495586367910393  0.07078512589078058  0.1670695314681361  1.0000
  Si  Si56      1.0  0.4204767912696214  0.07012339013357702  0.4525843003086608  1.0000
  Si  Si57      1.0  0.2578864347504706  0.9042833200614959  0.1667712596132366  1.0000
  Si  Si58      1.0  0.25242751308682565  0.9039168904748976  0.4528257809686688  1.0000
  Si  Si59      1.0  0.2587731591114014  0.1267004574319635  0.16725591250755156  1.0000
  Si  Si60      1.0  0.2539979926911387  0.1255836197100313  0.45226480691381377  1.0000
  Si  Si61      1.0  0.42555078627937376  0.2933401138925693  0.09811642909348205  1.0000
  Si  Si62      1.0  0.4205862363377181  0.2924495385172684  0.3835752943640631  1.0000
  Si  Si63      1.0  0.4247720729175745  0.4044801848900107  0.09798073555754108  1.0000
  Si  Si64      1.0  0.4193045019808038  0.40353379206533335  0.38385466941411023  1.0000
  Si  Si65      1.0  0.2591239685981779  0.23782595214784183  0.09838380955423033  1.0000
  Si  Si66      1.0  0.2541461688772102  0.23673073988660162  0.38337127674748095  1.0000
  Si  Si67      1.0  0.25793280992423256  0.45978346707444656  0.09795216080632398  1.0000
  Si  Si68      1.0  0.2524846822687562  0.4587806254755084  0.38392956070007833  1.0000
  Si  Si69      1.0  0.42565305392732633  0.2935259699635811  0.16721454824407714  1.0000
  Si  Si70      1.0  0.4202332662106301  0.2921013085424924  0.45265645427659923  1.0000
  Si  Si71      1.0  0.42470966444152114  0.40464730019205114  0.16706579743851468  1.0000
  Si  Si72      1.0  0.4193101196944933  0.4032525468074276  0.4529752375922498  1.0000
  Si  Si73      1.0  0.2607768515506621  0.23773001198133303  0.16738204857361874  1.0000
  Si  Si74      1.0  0.25347019214757577  0.23657446515870387  0.45248500144849474  1.0000
  Si  Si75      1.0  0.258571054524515  0.4605661612387042  0.1670628011986111  1.0000
  Si  Si76      1.0  0.2522981675644789  0.4584604353854186  0.45304943366253947  1.0000
  Si  Si77      1.0  0.4243935232599737  0.6266398544441946  0.09749256764230813  1.0000
  Si  Si78      1.0  0.41831476635017706  0.6255962168935565  0.3842123838167294  1.0000
  Si  Si79      1.0  0.42415563325606576  0.7378174226667191  0.09741265794301593  1.0000
  Si  Si80      1.0  0.41861660899678055  0.7364027291245058  0.3841545017876335  1.0000
  Si  Si81      1.0  0.25794482084143094  0.570966729638049  0.0976383386582497  1.0000
  Si  Si82      1.0  0.2522867660885517  0.5697692469241907  0.38411266640150316  1.0000
  Si  Si83      1.0  0.25757050172638185  0.7934170358707219  0.09748732796068406  1.0000
  Si  Si84      1.0  0.252753134333825  0.7921988433960664  0.38402873631888335  1.0000
  Si  Si85      1.0  0.42434657939112247  0.6271377956679991  0.1666317746792631  1.0000
  Si  Si86      1.0  0.4184789713643199  0.6256300213319467  0.45335341868432977  1.0000
  Si  Si87      1.0  0.42405755811201035  0.7379551463437747  0.1665556367185411  1.0000
  Si  Si88      1.0  0.4186953246429434  0.7368118201919215  0.45329532535966693  1.0000
  Si  Si89      1.0  0.2583119448803042  0.5714985954439467  0.1667622711490503  1.0000
  Si  Si90      1.0  0.2522779774197714  0.5696507765933193  0.45325714855291266  1.0000
  Si  Si91      1.0  0.25758003239529437  0.7933180422782975  0.1666355933084847  1.0000
  Si  Si92      1.0  0.2524520114252297  0.7927050166083305  0.45315095336392947  1.0000
  Si  Si93      1.0  0.7575287704764759  0.9595323786202583  0.09773798975264059  1.0000
  Si  Si94      1.0  0.751449858353474  0.9572007485116104  0.3834545981000881  1.0000
  Si  Si95      1.0  0.7573921150721739  0.07054114109823895  0.09805252629922451  1.0000
  Si  Si96      1.0  0.751288577875852  0.06866171964295405  0.38265603402817844  1.0000
  Si  Si97      1.0  0.5907618976400657  0.9040747969549408  0.0975825687826131  1.0000
  Si  Si98      1.0  0.5850456665046215  0.9023013505754188  0.3837407841314172  1.0000
  Si  Si99      1.0  0.5915292807056286  0.12671993648898322  0.09808393047739768  1.0000
  Si  Si100     1.0  0.5856509784307347  0.1257204448590764  0.38334683053402363  1.0000
  Si  Si101     1.0  0.7569044673554619  0.9585084673422085  0.16687813240575913  1.0000
  Si  Si102     1.0  0.7522630046773151  0.9583831519841224  0.4524655493789606  1.0000
  Si  Si103     1.0  0.7553742409770764  0.06901209654985548  0.16707685519171073  1.0000
  Si  Si104     1.0  0.7543053893920045  0.06991526041592168  0.45186462525393983  1.0000
  Si  Si105     1.0  0.590281686022908  0.9035281552368809  0.16670706134226343  1.0000
  Si  Si106     1.0  0.5857661964174303  0.903065805647782  0.4528553362615762  1.0000
  Si  Si107     1.0  0.5912168753804663  0.12656114724500184  0.1672132047224792  1.0000
  Si  Si108     1.0  0.5869735399845019  0.12559406773613468  0.45235204461196  1.0000
  Si  Si109     1.0  0.7590595824410601  0.29323239499656545  0.09932045979997225  1.0000
  Si  Si110     1.0  0.7509389550497371  0.29486104509510713  0.3835243867933733  1.0000
  Si  Si111     1.0  0.7575503423070646  0.4045739980532293  0.09846656542774646  1.0000
  Si  Si112     1.0  0.7512213176666114  0.4053147657646154  0.383827649633658  1.0000
  Si  Si113     1.0  0.5918291171753975  0.2377100284910339  0.09839312405444664  1.0000
  Si  Si114     1.0  0.5872165635040691  0.23679523166044972  0.3833908117268798  1.0000
  Si  Si115     1.0  0.5912597983342952  0.4601365943349877  0.09797814422320149  1.0000
  Si  Si116     1.0  0.584591614827633  0.46026123106629485  0.3840129363343434  1.0000
  Si  Si117     1.0  0.7562334978658389  0.2941271130794157  0.16863825244779915  1.0000
  Si  Si118     1.0  0.7525081918627334  0.2931452641244577  0.4525294042911621  1.0000
  Si  Si119     1.0  0.7567103948426925  0.4056644301134147  0.1674936576223293  1.0000
  Si  Si120     1.0  0.7520160253117758  0.4040946996846738  0.45295702392146026  1.0000
  Si  Si121     1.0  0.590354512141957  0.2376276739078625  0.16739698403527006  1.0000
  Si  Si122     1.0  0.5870973814499443  0.23662407107355754  0.4525179529664403  1.0000
  Si  Si123     1.0  0.5905359147642922  0.4609101001472164  0.1670900173256794  1.0000
  Si  Si124     1.0  0.5851853249736153  0.4595461190491216  0.4531297032044664  1.0000
  Si  Si125     1.0  0.7583206902129959  0.6264196978201481  0.09762484585459198  1.0000
  Si  Si126     1.0  0.752873589035314  0.6257297963557338  0.3841078919268068  1.0000
  Si  Si127     1.0  0.7581222596265579  0.737628969801336  0.09751518414094636  1.0000
  Si  Si128     1.0  0.7529891905057852  0.7368401494612116  0.38403309643206485  1.0000
  Si  Si129     1.0  0.5912577263438529  0.5713447165988285  0.09764708330234695  1.0000
  Si  Si130     1.0  0.5854680478048483  0.5710970158135513  0.38416459729239655  1.0000
  Si  Si131     1.0  0.5911937055409044  0.7929121136882789  0.09743778695016563  1.0000
  Si  Si132     1.0  0.5854417453631725  0.7913162686965395  0.38403578398011745  1.0000
  Si  Si133     1.0  0.7582165211062228  0.6265540226824841  0.16676523281037545  1.0000
  Si  Si134     1.0  0.7529063991005006  0.6257330640744989  0.45324714418613044  1.0000
  Si  Si135     1.0  0.7580624771603367  0.7376503900076151  0.16665563326768232  1.0000
  Si  Si136     1.0  0.7530715553025588  0.7369575032240684  0.4531700784175865  1.0000
  Si  Si137     1.0  0.5908502333908255  0.5718908878228127  0.16677038900810798  1.0000
  Si  Si138     1.0  0.5857104395898494  0.5707051112353413  0.4533064009622688  1.0000
  Si  Si139     1.0  0.5910422513951601  0.792655563513223  0.16658315756067069  1.0000
  Si  Si140     1.0  0.5858082202020194  0.7918481229183439  0.45315600266841055  1.0000
  Si  Si141     1.0  0.9242250091891543  0.12763368603380995  0.09816069970475462  1.0000
  Al  Al1       1.0  0.9202635480438187  0.12328681136267253  0.381990411535916  1.0000
  Al  Al2       1.0  0.9256261203917029  0.24187186842701325  0.1686581563369792  1.0000
  Si  Si142     1.0  0.9190861984682053  0.23598586550228196  0.4522439715609979  1.0000
  H   H1        1.0  0.8786220273343978  0.17749468370770166  0.19958195342402263  1.0000
  H   H2        1.0  0.8599356970294187  0.18430647559219893  0.35187768773623895  1.0000
  H   H3        1.0  0.8110901140033429  0.1696015481420258  0.3136692222426046  1.0000
  H   H4        1.0  0.7857647275312535  0.13838643052403063  0.340960699144505  1.0000
