# Supplementary material for: Water Adsorption at Pairs of Proximate Brønsted Acid Sites in Zeolites
Source: J Phys Chem Lett. 2026 Jan 14;17(4):1201–6. doi: 10.1021/acs.jpclett.5c03794 (PMC12862806; doi:10.1021/acs.jpclett.5c03794)
Supplement: Supplementary file 2 [file jz5c03794_si_002.zip › Water_BAS_Pairs_SI/NNP/MD_init_strs/silicatene/silicatene_1w_1.cif]

data_image0
_chemical_formula_structural       O289Si141Al2SiH4
_chemical_formula_sum              "O289 Si142 Al2 H4"
_cell_length_a       15.80312257
_cell_length_b       27.3439945
_cell_length_c       46.6
_cell_angle_alpha    90.0
_cell_angle_beta     90.0
_cell_angle_gamma    90.0

_space_group_name_H-M_alt    "P 1"
_space_group_IT_number       1

loop_
  _space_group_symop_operation_xyz
  'x, y, z'

loop_
  _atom_site_type_symbol
  _atom_site_label
  _atom_site_symmetry_multiplicity
  _atom_site_fract_x
  _atom_site_fract_y
  _atom_site_fract_z
  _atom_site_occupancy
  O   O1        1.0  0.9240760038097416  0.1821614330247192  0.08572009848721164  1.0000
  O   O2        1.0  0.9074741836509707  0.1858240849869158  0.3577703122856033  1.0000
  O   O3        1.0  0.8409806054001157  0.9318331586059959  0.08640745355810883  1.0000
  O   O4        1.0  0.8357910605117178  0.9304022681538339  0.36138834914275847  1.0000
  O   O5        1.0  0.007716199337371374  0.9325619605940159  0.08645236760323022  1.0000
  O   O6        1.0  0.0025706774895956777  0.9312661607965359  0.3613492745053711  1.0000
  O   O7        1.0  0.7577969588685097  0.015159351184139358  0.0863961055595484  1.0000
  O   O8        1.0  0.7480090942888495  0.012415154828091876  0.36143916994425834  1.0000
  O   O9        1.0  0.8415967393769138  0.09843105913258962  0.08757243888752425  1.0000
  O   O10       1.0  0.8290931755450495  0.09651869682453741  0.35766250707942154  1.0000
  O   O11       1.0  0.007794974584599473  0.09906168001830203  0.08771387234336323  1.0000
  O   O12       1.0  0.01034984636746918  0.09814553537074366  0.35830568557568826  1.0000
  O   O13       1.0  0.9152661678557481  0.17762457869302928  0.18269838942031713  1.0000
  O   O14       1.0  0.9176704092159567  0.18129974535156623  0.45391833411888055  1.0000
  O   O15       1.0  0.8411436644177545  0.9316935385288988  0.1781128942894872  1.0000
  O   O16       1.0  0.8358139901348398  0.9309504069411343  0.4533324832767117  1.0000
  O   O17       1.0  0.0077099115636791015  0.9321442520999601  0.17814150310643412  1.0000
  O   O18       1.0  0.0026231340615932015  0.9318789278021219  0.4532843805164682  1.0000
  O   O19       1.0  0.09211492128450184  0.015039340296685098  0.178656240135224  1.0000
  O   O20       1.0  0.08604953357986228  0.015219141902956574  0.45242059782341537  1.0000
  O   O21       1.0  0.8412546361387231  0.09490422897020649  0.1786389474402456  1.0000
  O   O22       1.0  0.8368812958097397  0.09692165076038772  0.4533324282540624  1.0000
  O   O23       1.0  0.009294513821299666  0.09802607016213603  0.178412032184186  1.0000
  O   O24       1.0  0.003633047909615688  0.09866680123961302  0.4527077039209499  1.0000
  O   O25       1.0  0.0911652762929348  0.9603243367552649  0.1323485868863376  1.0000
  O   O26       1.0  0.08637514978484605  0.957713590852876  0.4072026442949162  1.0000
  O   O27       1.0  0.09307427639538812  0.07041439018845286  0.1327053651865138  1.0000
  O   O28       1.0  0.08671492673616808  0.07050026865819768  0.4062936250915  1.0000
  O   O29       1.0  0.9246732074808013  0.9041633771483482  0.132238371892037  1.0000
  O   O30       1.0  0.9195657583309544  0.903467736740895  0.40742077558510287  1.0000
  O   O31       1.0  0.9237093899024632  0.12885250271566673  0.13312923854695216  1.0000
  O   O32       1.0  0.9172623500023586  0.12798927103427668  0.4074588162126271  1.0000
  O   O33       1.0  0.9249506861984429  0.5149652269855981  0.08671011087405128  1.0000
  O   O34       1.0  0.9201151261920456  0.5147503028046408  0.36187727136208897  1.0000
  O   O35       1.0  0.8421988646887661  0.2660810723374699  0.08740229127663192  1.0000
  O   O36       1.0  0.8377570736686218  0.27048907540912587  0.3614558450411181  1.0000
  O   O37       1.0  0.009007869111762056  0.265215423536854  0.08738898054722742  1.0000
  O   O38       1.0  0.004805103699779378  0.2643219713913091  0.36136430005329073  1.0000
  O   O39       1.0  0.7573808943726392  0.3487674204803706  0.08772177205798844  1.0000
  O   O40       1.0  0.747556523848542  0.35014249454036206  0.36124787989864104  1.0000
  O   O41       1.0  0.841163591998203  0.431906875412594  0.08689247400193385  1.0000
  O   O42       1.0  0.835661484095845  0.43190171387703435  0.3618568333795168  1.0000
  O   O43       1.0  0.0079790341732774  0.43164954780245224  0.08684783365030412  1.0000
  O   O44       1.0  0.0022986888791058525  0.4310567164743478  0.36179725387459477  1.0000
  O   O45       1.0  0.9249021462550617  0.5155797515336935  0.1784054386222082  1.0000
  O   O46       1.0  0.920324236105287  0.5144319477955673  0.45375227720034045  1.0000
  O   O47       1.0  0.8350368402676246  0.2664514077496521  0.1821418409122336  1.0000
  O   O48       1.0  0.8367907380326881  0.2655153938611888  0.4522480803605649  1.0000
  O   O49       1.0  0.016854337431803448  0.2655289411622278  0.18173233471435998  1.0000
  O   O50       1.0  0.00295057901809987  0.26379897441186456  0.45227724490942567  1.0000
  O   O51       1.0  0.09611844543870994  0.3502567739728165  0.1788937416258687  1.0000
  O   O52       1.0  0.08572858864028735  0.34716816071421336  0.45338386940226216  1.0000
  O   O53       1.0  0.8411421809818216  0.4325086371067006  0.1788009380611264  1.0000
  O   O54       1.0  0.8354337356157842  0.43171890868998253  0.45355146451470235  1.0000
  O   O55       1.0  0.00801836929019969  0.43225656396366385  0.17876374915796522  1.0000
  O   O56       1.0  0.0022240689248806855  0.43052771017488134  0.4535094946281046  1.0000
  O   O57       1.0  0.09248489495789045  0.29336348030175324  0.13369140403424123  1.0000
  O   O58       1.0  0.08807886804693026  0.2925609356140048  0.40714923497689076  1.0000
  O   O59       1.0  0.09203234000398872  0.4059189557470461  0.132868921876041  1.0000
  O   O60       1.0  0.08560547343754765  0.4028880657969996  0.40757267573552686  1.0000
  O   O61       1.0  0.9252456696346781  0.23363120285267552  0.1326317227397931  1.0000
  O   O62       1.0  0.9188157004655831  0.2350200282552652  0.406674050074431  1.0000
  O   O63       1.0  0.9247050429149891  0.4597664729904526  0.13274714804493015  1.0000
  O   O64       1.0  0.9194826003888216  0.45917596157906543  0.40773582806036524  1.0000
  O   O65       1.0  0.9252896678359591  0.848861830210198  0.08623245597950352  1.0000
  O   O66       1.0  0.9203077969942506  0.8476375240728427  0.3617512945426041  1.0000
  O   O67       1.0  0.8414466985112268  0.5983186610093731  0.0863605196179297  1.0000
  O   O68       1.0  0.8359040118798959  0.5977176156169551  0.3620546535709883  1.0000
  O   O69       1.0  0.007936533343717772  0.5984964854483106  0.08636750393372228  1.0000
  O   O70       1.0  0.0025361316163543114  0.5982192201403378  0.36204394713171073  1.0000
  O   O71       1.0  0.7589301724137205  0.6819995313750083  0.08624594443933936  1.0000
  O   O72       1.0  0.753384162295813  0.6812063711106386  0.36206768856229443  1.0000
  O   O73       1.0  0.8412498817380676  0.7657144716141793  0.08620841628707018  1.0000
  O   O74       1.0  0.8360327235638044  0.7646561967282839  0.36193838028409114  1.0000
  O   O75       1.0  0.00785042628673528  0.7652785455556784  0.08621630869700594  1.0000
  O   O76       1.0  0.002597416952379671  0.7640621961687742  0.3619323261095296  1.0000
  O   O77       1.0  0.9250482718535568  0.8486078651998817  0.17814600320882287  1.0000
  O   O78       1.0  0.9204082987013554  0.8482026690605272  0.45343075069830147  1.0000
  O   O79       1.0  0.8414613914764011  0.598834194896539  0.17817375477059205  1.0000
  O   O80       1.0  0.8358411514025369  0.5974690355716936  0.4538367771701144  1.0000
  O   O81       1.0  0.008019179855462844  0.598917048358758  0.17817359408006592  1.0000
  O   O82       1.0  0.0024342095627377333  0.5981567082172682  0.45382811772764114  1.0000
  O   O83       1.0  0.09145452788291487  0.6820998099396819  0.1780360206686529  1.0000
  O   O84       1.0  0.08659741723199547  0.6812323757496538  0.4538109402627193  1.0000
  O   O85       1.0  0.8412954193312422  0.7655180088518349  0.17797849739544805  1.0000
  O   O86       1.0  0.8360114306021725  0.7651087822999542  0.453747928329321  1.0000
  O   O87       1.0  0.007921722250524411  0.7652586017161246  0.17799637626000703  1.0000
  O   O88       1.0  0.0025297723443462984  0.7644091608976522  0.4537485776169973  1.0000
  O   O89       1.0  0.09131019668758313  0.6264884112381695  0.13218828295800952  1.0000
  O   O90       1.0  0.08614773938012742  0.6255443280500168  0.40796174992784434  1.0000
  O   O91       1.0  0.09131137291762043  0.737677117639483  0.13209317258650702  1.0000
  O   O92       1.0  0.0861260513595042  0.7367383137066729  0.4079093784981072  1.0000
  O   O93       1.0  0.9247630042120615  0.5710975727980006  0.13235153872360875  1.0000
  O   O94       1.0  0.9194552991220997  0.5701013328371604  0.4079122831720576  1.0000
  O   O95       1.0  0.9247545821237725  0.7933074679511936  0.13211702116068025  1.0000
  O   O96       1.0  0.9196006007011899  0.7920959541495315  0.40777512073293953  1.0000
  O   O97       1.0  0.25868221552857146  0.1822879796211459  0.08671688978732685  1.0000
  O   O98       1.0  0.2539024664122723  0.18130657144181128  0.3611897426722205  1.0000
  O   O99       1.0  0.17431914813265983  0.9324279656086519  0.08640180089973615  1.0000
  O   O100      1.0  0.16901076242920451  0.9295127026565382  0.36137696499045685  1.0000
  O   O101      1.0  0.34099839910633  0.9324028270464519  0.08630718431794991  1.0000
  O   O102      1.0  0.3359395472563978  0.9311548707287236  0.36167707534823523  1.0000
  O   O103      1.0  0.091289404131346  0.01586070654324812  0.08645973812311467  1.0000
  O   O104      1.0  0.09002519228069421  0.013520246944913716  0.36116705341059585  1.0000
  O   O105      1.0  0.1747705322839905  0.09916840484769772  0.08668838376607997  1.0000
  O   O106      1.0  0.1751600270660475  0.0960424657245542  0.36106346030402436  1.0000
  O   O107      1.0  0.34142113210551506  0.09881305326744437  0.0867337525524499  1.0000
  O   O108      1.0  0.33911597974690894  0.09856923059137702  0.3611729930461743  1.0000
  O   O109      1.0  0.258868506935369  0.18200357801643471  0.17872710860877283  1.0000
  O   O110      1.0  0.253752958891081  0.18106853374160015  0.45316042505785736  1.0000
  O   O111      1.0  0.17442981619509612  0.931745395641238  0.1781488793306333  1.0000
  O   O112      1.0  0.169172431685184  0.9317805034641204  0.45339562303923675  1.0000
  O   O113      1.0  0.3410923176588692  0.932041654661683  0.17810499270125096  1.0000
  O   O114      1.0  0.33586290087751536  0.9315280520528902  0.4534843033884794  1.0000
  O   O115      1.0  0.42478216346667647  0.015147821131908138  0.1782678635491985  1.0000
  O   O116      1.0  0.4203930412498271  0.01453518040948919  0.45332512550491416  1.0000
  O   O117      1.0  0.17568467521995046  0.0986742870272515  0.17876006138774386  1.0000
  O   O118      1.0  0.17012283247372037  0.09785171132222323  0.4523586663420219  1.0000
  O   O119      1.0  0.3419883616992904  0.09858211239231975  0.17843037497756362  1.0000
  O   O120      1.0  0.33695004261292355  0.09774732671239027  0.45320175042782107  1.0000
  O   O121      1.0  0.42452727766550863  0.9597580204166158  0.13222856616501785  1.0000
  O   O122      1.0  0.41948219366859135  0.9586159533782138  0.407560224964539  1.0000
  O   O123      1.0  0.425119975790209  0.07086149080063316  0.13248803345943283  1.0000
  O   O124      1.0  0.4207814146310186  0.06982209134235985  0.40735116591014187  1.0000
  O   O125      1.0  0.25779266140297247  0.9044395924959211  0.13217706052635658  1.0000
  O   O126      1.0  0.25292284985347646  0.9034375347124713  0.40759366295584  1.0000
  O   O127      1.0  0.2579806287862068  0.12631506654177757  0.1326563035067221  1.0000
  O   O128      1.0  0.2563227097881153  0.12634972292436758  0.4070965845914201  1.0000
  O   O129      1.0  0.25800148422187325  0.5153298563221369  0.08646145710013285  1.0000
  O   O130      1.0  0.25225000851721974  0.5142177037684796  0.36195969569058606  1.0000
  O   O131      1.0  0.17549279382751257  0.2656550370944446  0.08760205804934959  1.0000
  O   O132      1.0  0.171301705957459  0.26492072203035816  0.3611494009176955  1.0000
  O   O133      1.0  0.34232931264168365  0.2655120108114071  0.08674817763278773  1.0000
  O   O134      1.0  0.3376238382318326  0.26450986412687855  0.3614531515037364  1.0000
  O   O135      1.0  0.09193889106741027  0.3485297748971405  0.08755947781449883  1.0000
  O   O136      1.0  0.08644992435983462  0.34797118768075613  0.3612958121030621  1.0000
  O   O137      1.0  0.17461363002853028  0.4320638697915472  0.08667959548220044  1.0000
  O   O138      1.0  0.16895816235851346  0.43123835359265583  0.3618013563344035  1.0000
  O   O139      1.0  0.34132713230038364  0.432024395178273  0.08659260484189642  1.0000
  O   O140      1.0  0.3356308105460881  0.43090515277480623  0.3618544149190776  1.0000
  O   O141      1.0  0.2600682709820117  0.5161771279894024  0.17823194467648126  1.0000
  O   O142      1.0  0.25214216417833984  0.5138908522047076  0.4537821404103105  1.0000
  O   O143      1.0  0.18100375880110992  0.2675458261375819  0.1788955607078677  1.0000
  O   O144      1.0  0.16998146418908944  0.2641884806330564  0.4531542569182996  1.0000
  O   O145      1.0  0.34436964939232056  0.2646706376462662  0.17879949916937526  1.0000
  O   O146      1.0  0.3367063215185428  0.26444393598434407  0.45316036160563916  1.0000
  O   O147      1.0  0.42509953341695517  0.3491351989561452  0.1784224844321501  1.0000
  O   O148      1.0  0.4204541977538715  0.3475509131285169  0.4534624849616975  1.0000
  O   O149      1.0  0.17443622927422817  0.4344524341751634  0.17870034813847968  1.0000
  O   O150      1.0  0.16878610318071977  0.43057426310440905  0.4535432033949115  1.0000
  O   O151      1.0  0.3413665794665142  0.4322786471910219  0.17837867056207377  1.0000
  O   O152      1.0  0.335486716880486  0.4304604723126559  0.45363403893293436  1.0000
  O   O153      1.0  0.42578135473077783  0.2935891578613893  0.13263312279631956  1.0000
  O   O154      1.0  0.42058121676434607  0.29235373185703634  0.40740852093703084  1.0000
  O   O155      1.0  0.42479025308477875  0.4047152787002164  0.13250207377628484  1.0000
  O   O156      1.0  0.4193350816466497  0.4034179253206034  0.4077087857888065  1.0000
  O   O157      1.0  0.2615664378341048  0.2368468723919857  0.13282118266206336  1.0000
  O   O158      1.0  0.2534924837768683  0.23697104543836242  0.40721973233537034  1.0000
  O   O159      1.0  0.25850274973508586  0.46026872264142527  0.13248374072772692  1.0000
  O   O160      1.0  0.2523692933531261  0.4585560693125517  0.40778296236684286  1.0000
  O   O161      1.0  0.2574520012077669  0.8490344722575259  0.08620449536423576  1.0000
  O   O162      1.0  0.2538968274799803  0.8475174338767564  0.3618608526644179  1.0000
  O   O163      1.0  0.17463668219370226  0.5986911114649771  0.08626940648829802  1.0000
  O   O164      1.0  0.16913414426943943  0.5975596741106238  0.3620728451900655  1.0000
  O   O165      1.0  0.34130704911625026  0.5986620164346709  0.08619284899139236  1.0000
  O   O166      1.0  0.3357798439561205  0.5971185120564172  0.36211524185797134  1.0000
  O   O167      1.0  0.09120601659700385  0.6819414274374594  0.08626392484088323  1.0000
  O   O168      1.0  0.08672480741526012  0.6811302680321525  0.3620430376278301  1.0000
  O   O169      1.0  0.17444388377179962  0.7654426719011667  0.08616305820892099  1.0000
  O   O170      1.0  0.1692436071512903  0.7646096666548929  0.36199755274627793  1.0000
  O   O171      1.0  0.3410769736758921  0.7657943246413279  0.08608877343133854  1.0000
  O   O172      1.0  0.3358722256473613  0.7644254340403845  0.3620234572239647  1.0000
  O   O173      1.0  0.25763525964728246  0.8487696008414608  0.17803934671034477  1.0000
  O   O174      1.0  0.25214075466847413  0.8483424450852115  0.45360625734141163  1.0000
  O   O175      1.0  0.17467725818300278  0.5988426114863147  0.1780979567626678  1.0000
  O   O176      1.0  0.16902444269888875  0.5974620508583992  0.4538738387181526  1.0000
  O   O177      1.0  0.3413079589645117  0.5995110497684855  0.17806272856317049  1.0000
  O   O178      1.0  0.3356026977541036  0.5972130547091752  0.4539550186496837  1.0000
  O   O179      1.0  0.42349957997082033  0.6825878520225407  0.1779497827214586  1.0000
  O   O180      1.0  0.4173644854217457  0.6811619416366478  0.45395513600303833  1.0000
  O   O181      1.0  0.17451949103067793  0.7654453253172016  0.17797229130066924  1.0000
  O   O182      1.0  0.16919526433261653  0.7648004199023785  0.4538270566791318  1.0000
  O   O183      1.0  0.3411916113616794  0.7659050588934704  0.1779288358116036  1.0000
  O   O184      1.0  0.33581499591267966  0.7650878132492694  0.4538958344070687  1.0000
  O   O185      1.0  0.4244767388961038  0.6268600551194127  0.13204919434183357  1.0000
  O   O186      1.0  0.4182435557381501  0.6254238720072532  0.4080905837101271  1.0000
  O   O187      1.0  0.4241366814050425  0.7380316494983169  0.13196487791025074  1.0000
  O   O188      1.0  0.41861923520274086  0.7365840792268133  0.4080392111218078  1.0000
  O   O189      1.0  0.2581042524399042  0.5714899545436821  0.13218391346618064  1.0000
  O   O190      1.0  0.252198997194236  0.5696547762708786  0.40798786997390496  1.0000
  O   O191      1.0  0.2575823924038463  0.7933419864899235  0.13203733709706025  1.0000
  O   O192      1.0  0.25248020350437883  0.7921562492791518  0.4079065790692937  1.0000
  O   O193      1.0  0.5919733662623796  0.18218593812076894  0.08670545336871206  1.0000
  O   O194      1.0  0.5868452166703207  0.18126186569677383  0.3611530291719391  1.0000
  O   O195      1.0  0.5075519469810219  0.9319288690327001  0.08626512932192962  1.0000
  O   O196      1.0  0.5024411747901953  0.9306181437432663  0.3617215110125968  1.0000
  O   O197      1.0  0.6742384022565447  0.9318815323730307  0.08631828024027115  1.0000
  O   O198      1.0  0.6692255275959402  0.9283154585623065  0.36138214463524054  1.0000
  O   O199      1.0  0.42505426842851546  0.015613886378693058  0.08646200648880357  1.0000
  O   O200      1.0  0.4200423862231014  0.01418128872171305  0.36160533410336804  1.0000
  O   O201      1.0  0.5082363268893001  0.09901920442852553  0.08670906250586295  1.0000
  O   O202      1.0  0.5030025707098932  0.09776637878452125  0.3611324132921271  1.0000
  O   O203      1.0  0.6747816798043496  0.09865751105063209  0.08665043504438281  1.0000
  O   O204      1.0  0.6671368319608739  0.0967925838110086  0.3611563383838028  1.0000
  O   O205      1.0  0.5912476104026911  0.1818498193316169  0.17879055490308543  1.0000
  O   O206      1.0  0.5875204028910744  0.18107301719964294  0.4532107199795169  1.0000
  O   O207      1.0  0.5076758117188905  0.9317547440888869  0.17807011772902787  1.0000
  O   O208      1.0  0.502423262981866  0.9307889917178939  0.45348191614608485  1.0000
  O   O209      1.0  0.6744054958637081  0.9302677734392347  0.17811906058493177  1.0000
  O   O210      1.0  0.6691136200242173  0.9306143484881603  0.4535151434181429  1.0000
  O   O211      1.0  0.7544471956012712  0.01385764826709131  0.17860287834805072  1.0000
  O   O212      1.0  0.752115177541676  0.014095721764076547  0.45249057788209013  1.0000
  O   O213      1.0  0.5085770501727056  0.09823952312601884  0.17844312377602886  1.0000
  O   O214      1.0  0.5036526786310539  0.0979135122866931  0.45325727221815665  1.0000
  O   O215      1.0  0.6751041829304997  0.09888072816594605  0.17864702046720968  1.0000
  O   O216      1.0  0.6703866996123123  0.09754254683581647  0.452418414684234  1.0000
  O   O217      1.0  0.7573606241220421  0.9594306044111715  0.13228306275121185  1.0000
  O   O218      1.0  0.7515776171315928  0.9566054575442917  0.4073042852078611  1.0000
  O   O219      1.0  0.7565255993037191  0.0695873488609924  0.13261384055209968  1.0000
  O   O220      1.0  0.7546867160708474  0.06973898199077055  0.4065931718546611  1.0000
  O   O221      1.0  0.5906037104959877  0.9038547187847459  0.13211378228314477  1.0000
  O   O222      1.0  0.5854090089147724  0.9025972158587202  0.40762474740599397  1.0000
  O   O223      1.0  0.5922024735414995  0.12626875901818177  0.13263297202796162  1.0000
  O   O224      1.0  0.5849725243051195  0.1262184530692543  0.40715661730721314  1.0000
  O   O225      1.0  0.5913575451816837  0.5156898425888965  0.08650396733618593  1.0000
  O   O226      1.0  0.5834531822729321  0.5157337444648848  0.3619975782111587  1.0000
  O   O227      1.0  0.5089841481914165  0.26562793427756803  0.08673522852655238  1.0000
  O   O228      1.0  0.5042261916018365  0.2649377030969483  0.3614762882231881  1.0000
  O   O229      1.0  0.6757947309072346  0.26536337423415096  0.08775575528662172  1.0000
  O   O230      1.0  0.6708900764403395  0.26441537839950013  0.3612186996890302  1.0000
  O   O231      1.0  0.42537128253632633  0.34889023121070806  0.08668150645936677  1.0000
  O   O232      1.0  0.4201915805437125  0.3480325894811123  0.36164468437215186  1.0000
  O   O233      1.0  0.5079200144060702  0.43246794707337943  0.08662124908588138  1.0000
  O   O234      1.0  0.502194984737322  0.43173277489109435  0.3618810287617095  1.0000
  O   O235      1.0  0.67460227906522  0.4323296251786457  0.08670253042016982  1.0000
  O   O236      1.0  0.6690032022792355  0.4340354014721642  0.3618686916346376  1.0000
  O   O237      1.0  0.5889764237832641  0.5165464093552008  0.17823482324628598  1.0000
  O   O238      1.0  0.5852958556961193  0.5150641449505566  0.4538627783759126  1.0000
  O   O239      1.0  0.5076599544740468  0.26529917836867106  0.17887335000580917  1.0000
  O   O240      1.0  0.5035912822653124  0.2641195872849727  0.4531574109877157  1.0000
  O   O241      1.0  0.671272136190057  0.26651923187493753  0.17892832615351995  1.0000
  O   O242      1.0  0.67010033901929  0.2646895275981862  0.4532421102518617  1.0000
  O   O243      1.0  0.7531609316985827  0.3504574476585976  0.17894798151838193  1.0000
  O   O244      1.0  0.7521181861714151  0.3484766353747155  0.45356147085742765  1.0000
  O   O245      1.0  0.5078457442964585  0.4325978559980568  0.178382900704282  1.0000
  O   O246      1.0  0.501980117926563  0.43154480390763006  0.45369992994304165  1.0000
  O   O247      1.0  0.6747128336061543  0.4347347085091907  0.1787893712920934  1.0000
  O   O248      1.0  0.6686641995167489  0.43180107768716763  0.45362235253320593  1.0000
  O   O249      1.0  0.7590089321643896  0.2933858737635473  0.13383549435912495  1.0000
  O   O250      1.0  0.7507913237422196  0.2945413868168364  0.4072533123337604  1.0000
  O   O251      1.0  0.7569724419884121  0.406190724323097  0.13294693773867625  1.0000
  O   O252      1.0  0.7517027356537181  0.404402868747087  0.4076646480173485  1.0000
  O   O253      1.0  0.5894577652055777  0.23666856288704882  0.13286465390139857  1.0000
  O   O254      1.0  0.5876421937141362  0.23680801881006253  0.4072409569476947  1.0000
  O   O255      1.0  0.5909067119160706  0.46057607602273615  0.13252046499818496  1.0000
  O   O256      1.0  0.5847008769588894  0.45989112749598143  0.40786403981352565  1.0000
  O   O257      1.0  0.5911414966765394  0.8485205791174654  0.08614385392536279  1.0000
  O   O258      1.0  0.5832730282592158  0.8465752963199213  0.3619052273896455  1.0000
  O   O259      1.0  0.5080434248269223  0.5990883160081047  0.08619755609604722  1.0000
  O   O260      1.0  0.5025406503383163  0.5990977737631655  0.3621311257858058  1.0000
  O   O261      1.0  0.6747186368047455  0.5990157005666651  0.0862680879800419  1.0000
  O   O262      1.0  0.6692613415479166  0.5982277624769687  0.3621055652991337  1.0000
  O   O263      1.0  0.42388910534194174  0.6822086889954203  0.08611665841446109  1.0000
  O   O264      1.0  0.4166528598253734  0.6809167443536307  0.3621225313324148  1.0000
  O   O265      1.0  0.5078505989009606  0.765258258448128  0.08605636814726098  1.0000
  O   O266      1.0  0.5027075834613205  0.7629015885931992  0.36203958574097467  1.0000
  O   O267      1.0  0.6746172840212888  0.7651062524459747  0.08611236183569267  1.0000
  O   O268      1.0  0.6693535230245893  0.76417805322073  0.3620038348153687  1.0000
  O   O269      1.0  0.5899303486377757  0.8480663199158625  0.1779927491765286  1.0000
  O   O270      1.0  0.5855189036746808  0.8474026663131454  0.45361639706472656  1.0000
  O   O271      1.0  0.5081698676911743  0.6001524414652079  0.17805767853747134  1.0000
  O   O272      1.0  0.5023642483323695  0.5984465890304957  0.453976407291768  1.0000
  O   O273      1.0  0.6747871757251193  0.599049012089812  0.1781029514385079  1.0000
  O   O274      1.0  0.6691674680203914  0.5983328586304274  0.4539209416273187  1.0000
  O   O275      1.0  0.758424841534653  0.6821537515811447  0.17801301159055072  1.0000
  O   O276      1.0  0.7538252236852504  0.6813027225263708  0.45381823409243205  1.0000
  O   O277      1.0  0.5079502027280446  0.7649608168340833  0.17791598775809134  1.0000
  O   O278      1.0  0.5025480106408987  0.7639179601128372  0.45390380621986937  1.0000
  O   O279      1.0  0.6746631143769739  0.7652464769652398  0.1779358563825828  1.0000
  O   O280      1.0  0.6692729901556951  0.7641883751800503  0.45383332838727414  1.0000
  O   O281      1.0  0.7582984475384844  0.6265224266664727  0.1321806445187605  1.0000
  O   O282      1.0  0.7528511054512724  0.6255978746454395  0.4079847496653712  1.0000
  O   O283      1.0  0.7581133088263754  0.7377317478419961  0.1320639367976634  1.0000
  O   O284      1.0  0.7529910314031399  0.7368312363953003  0.4079166300182368  1.0000
  O   O285      1.0  0.5911801479626944  0.5718680139974389  0.13219657926307854  1.0000
  O   O286      1.0  0.5856739930663909  0.5709472359850422  0.4080390732294866  1.0000
  O   O287      1.0  0.591296970720913  0.7927449868366659  0.13198627921802528  1.0000
  O   O288      1.0  0.5856127855757359  0.7912454701250796  0.407915656039243  1.0000
  O   O289      1.0  0.7923969037360464  0.1721384453143638  0.32372192197316774  1.0000
  Si  Si1       1.0  0.09114210692594749  0.9602379401325843  0.09775794316842638  1.0000
  Si  Si2       1.0  0.0867430173566665  0.9584296771862586  0.3726637416878167  1.0000
  Si  Si3       1.0  0.0919564409127832  0.07121386697161611  0.09810640104685157  1.0000
  Si  Si4       1.0  0.08878442764967755  0.06999916080307725  0.3714608716379433  1.0000
  Si  Si5       1.0  0.9246926928813263  0.904353157727368  0.09766808839386831  1.0000
  Si  Si6       1.0  0.9197043771285105  0.9034049153416972  0.3728610494584626  1.0000
  Si  Si7       1.0  0.09134910017003389  0.9596175598054587  0.16689742626119894  1.0000
  Si  Si8       1.0  0.0860022566795049  0.9594395897622853  0.4416758261680014  1.0000
  Si  Si9       1.0  0.0937663171822757  0.07034114672443204  0.1671377913137786  1.0000
  Si  Si10      1.0  0.0860310661446831  0.070794562009072  0.44077851254141265  1.0000
  Si  Si11      1.0  0.9246821430618347  0.9040911580392562  0.1667880505947168  1.0000
  Si  Si12      1.0  0.9196903480629873  0.9037832862246067  0.44197483755987016  1.0000
  Si  Si13      1.0  0.9239243258629936  0.12216648066548506  0.16688920773666144  1.0000
  Si  Si14      1.0  0.9191235346727644  0.12586042802416633  0.4413531481373095  1.0000
  Si  Si15      1.0  0.09169932830557803  0.29298476911326926  0.09919553507269532  1.0000
  Si  Si16      1.0  0.08829761837904465  0.29248830238673895  0.37268252274874897  1.0000
  Si  Si17      1.0  0.0915771353072806  0.4042807197380207  0.09838978142834158  1.0000
  Si  Si18      1.0  0.08577184579092596  0.403345405378233  0.373022072104678  1.0000
  Si  Si19      1.0  0.9251921102723645  0.23737647234169024  0.09873542591928207  1.0000
  Si  Si20      1.0  0.9184962246410558  0.24031540228596665  0.37261449672824076  1.0000
  Si  Si21      1.0  0.9247299068117966  0.4594002152375322  0.09819821073227294  1.0000
  Si  Si22      1.0  0.9194384444114337  0.4592060414875184  0.3731856517203288  1.0000
  Si  Si23      1.0  0.0950530286973793  0.29388812299894973  0.16851919396950504  1.0000
  Si  Si24      1.0  0.08673196109603896  0.2917828215781043  0.4417116161630387  1.0000
  Si  Si25      1.0  0.09236486689386231  0.40537466302568836  0.167411379785206  1.0000
  Si  Si26      1.0  0.08557017750021453  0.4027917594446614  0.4421460678075854  1.0000
  Si  Si27      1.0  0.9247005507571981  0.4597848147312113  0.16730849013206195  1.0000
  Si  Si28      1.0  0.919395928952699  0.4589278072449027  0.44229804817211044  1.0000
  Si  Si29      1.0  0.09123974971272841  0.6263397555786907  0.0976194083490662  1.0000
  Si  Si30      1.0  0.08614277364520177  0.6256226676629391  0.3733931460093237  1.0000
  Si  Si31      1.0  0.09124381771782335  0.7375472727198477  0.09752123906345685  1.0000
  Si  Si32      1.0  0.0861502034439241  0.7367126313326817  0.37334028064732055  1.0000
  Si  Si33      1.0  0.924776885735784  0.5706217904066623  0.09779648510308221  1.0000
  Si  Si34      1.0  0.9194843293951609  0.57022536621759  0.37334403837127367  1.0000
  Si  Si35      1.0  0.9247709955142028  0.793254187120094  0.09754126675054318  1.0000
  Si  Si36      1.0  0.9196255325638054  0.7922258112906025  0.3732155480270874  1.0000
  Si  Si37      1.0  0.0913311391745641  0.6264943481633621  0.16675780757323605  1.0000
  Si  Si38      1.0  0.08608678252997364  0.6256290124153878  0.4425320310511462  1.0000
  Si  Si39      1.0  0.09130114811153026  0.737589358673152  0.16666219464339016  1.0000
  Si  Si40      1.0  0.08609798119146436  0.7368440414140559  0.44247809888905176  1.0000
  Si  Si41      1.0  0.9247851523018612  0.5709712774779488  0.16691246569712462  1.0000
  Si  Si42      1.0  0.9194879083677964  0.5700482612909747  0.44248541811438735  1.0000
  Si  Si43      1.0  0.9247510842634151  0.7931043433978603  0.16668504217658367  1.0000
  Si  Si44      1.0  0.9196290138773312  0.7925444847536541  0.44233082390589357  1.0000
  Si  Si45      1.0  0.4245299289361037  0.9599633790112339  0.09766057355313155  1.0000
  Si  Si46      1.0  0.419404204558607  0.958696618529375  0.37301426795109405  1.0000
  Si  Si47      1.0  0.4249228835091427  0.07112984813985347  0.09793477279377028  1.0000
  Si  Si48      1.0  0.4205384206798614  0.06983235675511339  0.3728011224152959  1.0000
  Si  Si49      1.0  0.2577170352510374  0.9045703455728346  0.0976085308704249  1.0000
  Si  Si50      1.0  0.25293266685790206  0.903147469364193  0.3730348253201176  1.0000
  Si  Si51      1.0  0.2583253897591203  0.12682764096484436  0.09807576269097736  1.0000
  Si  Si52      1.0  0.2553885633070964  0.1256128983958277  0.37257139008247603  1.0000
  Si  Si53      1.0  0.42450138245917296  0.9596923523410178  0.16678431873738725  1.0000
  Si  Si54      1.0  0.41949759113001667  0.9589188597668312  0.4420992654986906  1.0000
  Si  Si55      1.0  0.42507019717449684  0.07075457471383712  0.16702382009982933  1.0000
  Si  Si56      1.0  0.42035376391356294  0.07008397821880138  0.4418989944524102  1.0000
  Si  Si57      1.0  0.25791180813643055  0.9042711360686639  0.1667324694960101  1.0000
  Si  Si58      1.0  0.2523809340344851  0.9039126136739221  0.44214140429102844  1.0000
  Si  Si59      1.0  0.2589014189895692  0.12668151698802654  0.16720442735784474  1.0000
  Si  Si60      1.0  0.25387247656546497  0.1255448397239731  0.441569187269002  1.0000
  Si  Si61      1.0  0.4255802661305191  0.29333663131029175  0.09809087644936498  1.0000
  Si  Si62      1.0  0.42064054060214834  0.29238752231881737  0.3728721381583575  1.0000
  Si  Si63      1.0  0.4248299586001725  0.4044750436396803  0.09796407064307537  1.0000
  Si  Si64      1.0  0.41930811339326607  0.4034760990652808  0.3731516635627549  1.0000
  Si  Si65      1.0  0.25916247380874685  0.23781394716041088  0.09834452585510328  1.0000
  Si  Si66      1.0  0.2541808358220093  0.23668981648344461  0.3726700230305793  1.0000
  Si  Si67      1.0  0.25798781046895  0.45977410321138673  0.09793445286219228  1.0000
  Si  Si68      1.0  0.2524276674855018  0.4586651628460122  0.37322744488316  1.0000
  Si  Si69      1.0  0.42568159343010803  0.29351540582394375  0.16718899690844988  1.0000
  Si  Si70      1.0  0.4202840866717179  0.29204523556584755  0.4419537232169942  1.0000
  Si  Si71      1.0  0.42476215311168647  0.4046368124366745  0.16704901988411966  1.0000
  Si  Si72      1.0  0.41930816445587943  0.4031965574327299  0.44227198345855256  1.0000
  Si  Si73      1.0  0.26081692552854063  0.2377073792935294  0.16734245807254372  1.0000
  Si  Si74      1.0  0.25350346533528373  0.2365363699726603  0.4417832152058818  1.0000
  Si  Si75      1.0  0.2586246060192488  0.46055738577242555  0.1670455164557236  1.0000
  Si  Si76      1.0  0.25224522353432144  0.4583519431015911  0.44234724297130057  1.0000
  Si  Si77      1.0  0.4244483984476363  0.6266247464814211  0.0974792042743827  1.0000
  Si  Si78      1.0  0.41820799760883515  0.6255461067582619  0.37352093900548217  1.0000
  Si  Si79      1.0  0.42421966405520267  0.7378000412781082  0.09739233428399457  1.0000
  Si  Si80      1.0  0.4185021792895847  0.7363500179686131  0.3734693934526569  1.0000
  Si  Si81      1.0  0.25799950875113314  0.5709554969367101  0.09762367890217682  1.0000
  Si  Si82      1.0  0.2522436838875803  0.5696568500425572  0.3734169174182972  1.0000
  Si  Si83      1.0  0.2576303762332082  0.7933928257824625  0.09746090402402013  1.0000
  Si  Si84      1.0  0.2526962411366125  0.7922032896715262  0.37334370852853593  1.0000
  Si  Si85      1.0  0.42440264847997333  0.6271304558408454  0.16661822936833018  1.0000
  Si  Si86      1.0  0.4183833691039222  0.6255724051706729  0.4426618492376669  1.0000
  Si  Si87      1.0  0.42412160676727345  0.7379500043712518  0.16653528846030002  1.0000
  Si  Si88      1.0  0.4185898112326984  0.7367537783377813  0.44261016421725424  1.0000
  Si  Si89      1.0  0.2583682158263115  0.5714907806353409  0.16674766268101002  1.0000
  Si  Si90      1.0  0.2522360240153794  0.5695419797773377  0.442561343389789  1.0000
  Si  Si91      1.0  0.257634401330426  0.7933041359079144  0.166609265234733  1.0000
  Si  Si92      1.0  0.25239687914007364  0.7926984138592386  0.4424660273440485  1.0000
  Si  Si93      1.0  0.7575663689534956  0.9595136790938744  0.09769042226861883  1.0000
  Si  Si94      1.0  0.751416910253468  0.9570543738273161  0.37278973115816477  1.0000
  Si  Si95      1.0  0.7575010417844552  0.07052707130997644  0.09798797389293888  1.0000
  Si  Si96      1.0  0.7510851252753635  0.06848784234353096  0.3720152626564065  1.0000
  Si  Si97      1.0  0.590806575880105  0.9040489033873541  0.09754417997458255  1.0000
  Si  Si98      1.0  0.5849813193402444  0.9021931954125991  0.3730665604578868  1.0000
  Si  Si99      1.0  0.5916327340037049  0.12670564128219708  0.0980395297676304  1.0000
  Si  Si100     1.0  0.5855318347328337  0.12566015157471155  0.37267432495778946  1.0000
  Si  Si101     1.0  0.7569487875000018  0.9585043541993509  0.1668305325281227  1.0000
  Si  Si102     1.0  0.7522268844405552  0.9582655630634236  0.4418016592886341  1.0000
  Si  Si103     1.0  0.7555021208642545  0.06900822459582022  0.16701364557077436  1.0000
  Si  Si104     1.0  0.7541326314639971  0.06979171968006233  0.441214435475378  1.0000
  Si  Si105     1.0  0.59033333109301  0.9035149503053456  0.16666866797055718  1.0000
  Si  Si106     1.0  0.5857025284490861  0.902967079134298  0.44218064091837844  1.0000
  Si  Si107     1.0  0.5913220492764174  0.12653714368963123  0.1671688859315537  1.0000
  Si  Si108     1.0  0.5868643584449481  0.12553934473211037  0.44167861168240363  1.0000
  Si  Si109     1.0  0.7590595824410601  0.29323239499656545  0.09932045979997225  1.0000
  Si  Si110     1.0  0.7509159858932848  0.294894724026876  0.3728060024605395  1.0000
  Si  Si111     1.0  0.7575921628946162  0.40456808235806  0.09846166878998311  1.0000
  Si  Si112     1.0  0.7511603525295055  0.4053298720827425  0.37311513823460696  1.0000
  Si  Si113     1.0  0.5918442144801809  0.23769618950974672  0.09837082782889874  1.0000
  Si  Si114     1.0  0.5872737551833888  0.23673486397900267  0.37268925518347695  1.0000
  Si  Si115     1.0  0.5913141431468495  0.4601331159058408  0.09796912507670202  1.0000
  Si  Si116     1.0  0.5845242376096051  0.4602712245744844  0.3733099501598923  1.0000
  Si  Si117     1.0  0.7562548423744582  0.29409898430344567  0.1686325973747709  1.0000
  Si  Si118     1.0  0.7525081918627334  0.2931452641244577  0.44179979055725654  1.0000
  Si  Si119     1.0  0.7567570858360169  0.40564087087391354  0.1674890703004675  1.0000
  Si  Si120     1.0  0.751961584654974  0.4040831012780827  0.44224512802548693  1.0000
  Si  Si121     1.0  0.5903678700772447  0.23760238154139543  0.16737472475118315  1.0000
  Si  Si122     1.0  0.5871433348416446  0.2365700535420243  0.4418156311327986  1.0000
  Si  Si123     1.0  0.5905916654156019  0.46089967147861144  0.16708133409151807  1.0000
  Si  Si124     1.0  0.585130929839026  0.45953960644555025  0.44242633800415904  1.0000
  Si  Si125     1.0  0.7583856876205374  0.6264027258487294  0.09761052085916758  1.0000
  Si  Si126     1.0  0.7528691959825102  0.6256903501312724  0.37341597540967303  1.0000
  Si  Si127     1.0  0.7581971185365913  0.7376112135222249  0.09749232470607995  1.0000
  Si  Si128     1.0  0.7529798482212098  0.736801377216892  0.3733485234862077  1.0000
  Si  Si129     1.0  0.5913157701524647  0.571337719687883  0.09763655781677442  1.0000
  Si  Si130     1.0  0.5854161172682589  0.5711050930713476  0.3734697636338986  1.0000
  Si  Si131     1.0  0.5912626804685259  0.7928865951779289  0.09741101709708767  1.0000
  Si  Si132     1.0  0.585370533814766  0.7912141752748543  0.3733551575975778  1.0000
  Si  Si133     1.0  0.7582823025946093  0.6265407381128201  0.16675107363824748  1.0000
  Si  Si134     1.0  0.7529005209742087  0.6256882781640066  0.4425552236909059  1.0000
  Si  Si135     1.0  0.7581389398153859  0.7376387375889252  0.16663280781415857  1.0000
  Si  Si136     1.0  0.753060757764868  0.73691382450024  0.4424852097027517  1.0000
  Si  Si137     1.0  0.5909086194272165  0.5718832460666536  0.16675996173343907  1.0000
  Si  Si138     1.0  0.5856658188962547  0.5706979854199858  0.4426113893762074  1.0000
  Si  Si139     1.0  0.5911165838953593  0.7926411839977127  0.16655637411074142  1.0000
  Si  Si140     1.0  0.585740425073833  0.7917500652254292  0.4424753291913195  1.0000
  Si  Si141     1.0  0.9243386944538554  0.12761256136770963  0.09806882746241441  1.0000
  Al  Al1       1.0  0.9199945274500322  0.12325231381179243  0.37129625812510025  1.0000
  Al  Al2       1.0  0.9256765430866036  0.24189577554969371  0.16859351847586787  1.0000
  Si  Si142     1.0  0.919039706505317  0.23593541096852777  0.4415472107217888  1.0000
  H   H1        1.0  0.8781797887014801  0.17750373529723765  0.19934447502989366  1.0000
  H   H2        1.0  0.8585870903719286  0.1843491337205365  0.34147750163150614  1.0000
  H   H3        1.0  0.8071077938769788  0.17012660816312178  0.3036022765945137  1.0000
  H   H4        1.0  0.7839273073610881  0.13851572961951703  0.33094876429073206  1.0000
