# Supplementary material for: Water Adsorption at Pairs of Proximate Brønsted Acid Sites in Zeolites
Source: J Phys Chem Lett. 2026 Jan 14;17(4):1201–6. doi: 10.1021/acs.jpclett.5c03794 (PMC12862806; doi:10.1021/acs.jpclett.5c03794)
Supplement: Supplementary file 2 [file jz5c03794_si_002.zip › Water_BAS_Pairs_SI/NNP/MD_init_strs/silicatene/silicatene_1w_2.cif]

data_image0
_chemical_formula_structural       O289Si141Al2SiH4
_chemical_formula_sum              "O289 Si142 Al2 H4"
_cell_length_a       15.80312257
_cell_length_b       27.3439945
_cell_length_c       46.6
_cell_angle_alpha    90.0
_cell_angle_beta     90.0
_cell_angle_gamma    90.0

_space_group_name_H-M_alt    "P 1"
_space_group_IT_number       1

loop_
  _space_group_symop_operation_xyz
  'x, y, z'

loop_
  _atom_site_type_symbol
  _atom_site_label
  _atom_site_symmetry_multiplicity
  _atom_site_fract_x
  _atom_site_fract_y
  _atom_site_fract_z
  _atom_site_occupancy
  O   O1        1.0  0.9240974063553861  0.18217805051309935  0.0857368609352751  1.0000
  O   O2        1.0  0.9076860574091751  0.18586944862879565  0.34701601810121846  1.0000
  O   O3        1.0  0.8409969578707294  0.9318506357217529  0.08642929343664996  1.0000
  O   O4        1.0  0.8357900351030451  0.9304425696381952  0.3506546186119627  1.0000
  O   O5        1.0  0.0077291190914015985  0.9325890290432695  0.08647350199842908  1.0000
  O   O6        1.0  0.0025693112207547976  0.9312860670401995  0.35062021407654753  1.0000
  O   O7        1.0  0.7578098086199028  0.01517324597150593  0.08641462347669855  1.0000
  O   O8        1.0  0.7480909940949588  0.012481655369443055  0.3507030828743959  1.0000
  O   O9        1.0  0.8416156674472434  0.0984454491311798  0.08757621426659788  1.0000
  O   O10       1.0  0.8289267093611156  0.09667001088341068  0.34692739796343425  1.0000
  O   O11       1.0  0.007817706989690759  0.09907976637453642  0.08771996828689754  1.0000
  O   O12       1.0  0.010181769012902454  0.09807400610179091  0.3475725106364732  1.0000
  O   O13       1.0  0.9149987073243517  0.17766279597678997  0.18270196792691473  1.0000
  O   O14       1.0  0.9177329480295033  0.18133649270252622  0.4431885721185819  1.0000
  O   O15       1.0  0.8411615396319517  0.9317190559516285  0.17813331477319302  1.0000
  O   O16       1.0  0.8358183408423085  0.93100703138378  0.4425995877859345  1.0000
  O   O17       1.0  0.00773274103163966  0.9321650072684751  0.17816374663276602  1.0000
  O   O18       1.0  0.0026264803860941576  0.931891067737537  0.4425542341901728  1.0000
  O   O19       1.0  0.09206830402564439  0.01508271782386105  0.17867035465185752  1.0000
  O   O20       1.0  0.08604365067900674  0.01523102378521997  0.4416921180618441  1.0000
  O   O21       1.0  0.8412830525876149  0.0949176697150026  0.17866696393552708  1.0000
  O   O22       1.0  0.8367688614570714  0.09701297303113218  0.442601916537221  1.0000
  O   O23       1.0  0.009334317129397814  0.09812019990450581  0.17843661361498678  1.0000
  O   O24       1.0  0.003524150004108498  0.0986462108792947  0.44197817565956105  1.0000
  O   O25       1.0  0.09118349281011973  0.9603501839790537  0.13237060253952762  1.0000
  O   O26       1.0  0.08638416827221776  0.9577256681832383  0.39647400367550545  1.0000
  O   O27       1.0  0.09306446049913036  0.07046244630608402  0.13272473130906975  1.0000
  O   O28       1.0  0.08661849479644035  0.07050872218722831  0.39556315227704997  1.0000
  O   O29       1.0  0.9246931160729982  0.9041841818144024  0.13226040426894994  1.0000
  O   O30       1.0  0.9195471455592861  0.9034995417344421  0.3966896925192027  1.0000
  O   O31       1.0  0.9237026176244687  0.12884090724762146  0.13313923713804823  1.0000
  O   O32       1.0  0.9172086975115854  0.12803070263177646  0.39673105592831664  1.0000
  O   O33       1.0  0.9249636608264524  0.5149725161171742  0.08672218905891219  1.0000
  O   O34       1.0  0.9200506525169312  0.5147775284222593  0.35114881746457927  1.0000
  O   O35       1.0  0.8421885516962071  0.26608325166910385  0.08738782452587601  1.0000
  O   O36       1.0  0.837745340883919  0.2704831383489372  0.35071701250564363  1.0000
  O   O37       1.0  0.00900715405725778  0.26524343253473415  0.08738641109180748  1.0000
  O   O38       1.0  0.004807205547895013  0.26442165858801486  0.350633403510532  1.0000
  O   O39       1.0  0.7573801876814981  0.34877373896011826  0.08773362406331034  1.0000
  O   O40       1.0  0.7475522418147343  0.35014392379000636  0.3505248009447431  1.0000
  O   O41       1.0  0.8412114971473851  0.43189898228671164  0.08690448770212257  1.0000
  O   O42       1.0  0.835654557784817  0.4319069685616356  0.3511270466958425  1.0000
  O   O43       1.0  0.008023928829670552  0.43166433067576676  0.08685917311854771  1.0000
  O   O44       1.0  0.0022905288875676674  0.4311042497909751  0.3510696247162872  1.0000
  O   O45       1.0  0.9249162650259339  0.5155817930186606  0.17841967347766058  1.0000
  O   O46       1.0  0.920256021132429  0.5144598875854413  0.4430238771165826  1.0000
  O   O47       1.0  0.8349643938990876  0.2663763445369348  0.1821744629144337  1.0000
  O   O48       1.0  0.8368061124129123  0.26552751825331566  0.44151415725760346  1.0000
  O   O49       1.0  0.016821095948476007  0.26556211873875224  0.18175220187953978  1.0000
  O   O50       1.0  0.002961007555154285  0.26385266294713455  0.44153656421020177  1.0000
  O   O51       1.0  0.09615661075506815  0.3502654396216337  0.17890149032204497  1.0000
  O   O52       1.0  0.08573526262211853  0.34722591442558914  0.4426563334673105  1.0000
  O   O53       1.0  0.8411867208928158  0.4324980753873117  0.17881159246431577  1.0000
  O   O54       1.0  0.8354310899571421  0.431721376482639  0.4428242109627445  1.0000
  O   O55       1.0  0.008061506422577669  0.4322676324884169  0.17877660736031753  1.0000
  O   O56       1.0  0.0022219579258080198  0.4305796538249821  0.4427802421579185  1.0000
  O   O57       1.0  0.09246031734685237  0.2933614706668718  0.13370353096255216  1.0000
  O   O58       1.0  0.08810634740889697  0.29262990869354  0.3964181242331263  1.0000
  O   O59       1.0  0.0920743563224377  0.40593173788984255  0.13288129616374159  1.0000
  O   O60       1.0  0.08561334100146045  0.4029455232712292  0.39684406154593027  1.0000
  O   O61       1.0  0.9252255557713651  0.233704104402869  0.13263251096454948  1.0000
  O   O62       1.0  0.9188472040438644  0.2350344647917829  0.3959346681788963  1.0000
  O   O63       1.0  0.9247402362867476  0.4597715957891042  0.1327587166300877  1.0000
  O   O64       1.0  0.9194490021213303  0.4592030188696064  0.39700735892236355  1.0000
  O   O65       1.0  0.9253125367420141  0.8488833148395185  0.08625570899771713  1.0000
  O   O66       1.0  0.9202760278755416  0.8476676291616815  0.35102079129697217  1.0000
  O   O67       1.0  0.8414768650699785  0.5983309111669314  0.08637881883633  1.0000
  O   O68       1.0  0.8358979053910087  0.5977629047765386  0.35132611947120757  1.0000
  O   O69       1.0  0.007965278714633558  0.5985010932224318  0.0863852756157703  1.0000
  O   O70       1.0  0.0025295602423211034  0.5982291765575584  0.35131585776183366  1.0000
  O   O71       1.0  0.7589680308560383  0.6820134574425091  0.08626751511837263  1.0000
  O   O72       1.0  0.7533442697829532  0.6812407374312599  0.35133835373565175  1.0000
  O   O73       1.0  0.8412733768649058  0.7657351662180002  0.0862304946794761  1.0000
  O   O74       1.0  0.8360241695575854  0.7646797451902453  0.3512091731677268  1.0000
  O   O75       1.0  0.00787438861370248  0.7652990024715572  0.08623715137630435  1.0000
  O   O76       1.0  0.002588326845235131  0.7641005154328285  0.35120408875165965  1.0000
  O   O77       1.0  0.9250688609692973  0.8486296006802037  0.1781682076289691  1.0000
  O   O78       1.0  0.9203571587357945  0.8482362537131242  0.4427011691299987  1.0000
  O   O79       1.0  0.8414927668999033  0.5988393606129278  0.1781910521058532  1.0000
  O   O80       1.0  0.8358360747660288  0.59751775002461  0.4431080034528621  1.0000
  O   O81       1.0  0.00804844839034985  0.5989151162964487  0.17819115901493296  1.0000
  O   O82       1.0  0.002429300419421609  0.598165561227888  0.4431003313431485  1.0000
  O   O83       1.0  0.09144741202172889  0.6821101948547347  0.17805525103976014  1.0000
  O   O84       1.0  0.08654084358212126  0.6812589697440701  0.44308281964066754  1.0000
  O   O85       1.0  0.8413206012235734  0.7655365510735223  0.17799952203083225  1.0000
  O   O86       1.0  0.8360034526185245  0.7651298919939437  0.44301859776788677  1.0000
  O   O87       1.0  0.007950918416497064  0.7652830301828675  0.17801823890371948  1.0000
  O   O88       1.0  0.0025218283361653064  0.7644541198874371  0.443020469942478  1.0000
  O   O89       1.0  0.09132535490799784  0.626502705412296  0.13220693064793082  1.0000
  O   O90       1.0  0.08612623584734529  0.625568669795903  0.39723399433056555  1.0000
  O   O91       1.0  0.09132656293214084  0.7376912801551843  0.13211441438554625  1.0000
  O   O92       1.0  0.08610334348373691  0.7367660600001289  0.39718194894747944  1.0000
  O   O93       1.0  0.9247915681759395  0.5710977853220406  0.1323671772146887  1.0000
  O   O94       1.0  0.9194322088183273  0.5701286064801196  0.3971840487854372  1.0000
  O   O95       1.0  0.924782275005997  0.7933252069049954  0.13213848652516177  1.0000
  O   O96       1.0  0.9195834535738328  0.7921290474087966  0.3970460697744042  1.0000
  O   O97       1.0  0.25873328710443694  0.18229971429582753  0.08673455806352165  1.0000
  O   O98       1.0  0.25385486159084725  0.18134332516534596  0.35045967487300794  1.0000
  O   O99       1.0  0.17433050547026335  0.9324489135536818  0.0864224022873269  1.0000
  O   O100      1.0  0.16900884112064815  0.9295087747084868  0.35064847415982736  1.0000
  O   O101      1.0  0.3410089416200614  0.9324085506819755  0.08633157406482872  1.0000
  O   O102      1.0  0.33593738692667546  0.9311614747213854  0.35094814881851205  1.0000
  O   O103      1.0  0.09131650654342144  0.015884083795125317  0.08648319985795704  1.0000
  O   O104      1.0  0.0900654228560093  0.01352469155547525  0.3504375041448402  1.0000
  O   O105      1.0  0.1747939432599484  0.09919250843629861  0.08670718160866701  1.0000
  O   O106      1.0  0.17499566931982688  0.09611951697048013  0.35033302876334654  1.0000
  O   O107      1.0  0.34144303211453153  0.09881541425851796  0.08675359135839777  1.0000
  O   O108      1.0  0.3389503845797549  0.09856425980072633  0.35044281416129724  1.0000
  O   O109      1.0  0.25892025543705444  0.1820162617501296  0.17874474745032698  1.0000
  O   O110      1.0  0.2536882433198758  0.18110370608226334  0.4424313934958482  1.0000
  O   O111      1.0  0.17445008149249303  0.9317950642343641  0.17817242325800642  1.0000
  O   O112      1.0  0.1691776167061585  0.9317940203496305  0.4426677281685016  1.0000
  O   O113      1.0  0.3411081466434597  0.9320452163262418  0.17812815105609864  1.0000
  O   O114      1.0  0.3358687653896694  0.9315299137850974  0.4427560761914951  1.0000
  O   O115      1.0  0.42480145526098256  0.015148703679598  0.17828972737228  1.0000
  O   O116      1.0  0.4203128613778726  0.01456310081239761  0.4425954819536903  1.0000
  O   O117      1.0  0.17572070053222047  0.09869083849692378  0.17877785085512052  1.0000
  O   O118      1.0  0.17000852977641576  0.09789877533292048  0.44162824876571677  1.0000
  O   O119      1.0  0.34202448134526475  0.09858996500985692  0.17845121864603808  1.0000
  O   O120      1.0  0.3368328797321924  0.09776635193558304  0.44247142814918267  1.0000
  O   O121      1.0  0.4245455164513373  0.9597605422540022  0.1322521633504756  1.0000
  O   O122      1.0  0.4194589070725911  0.958643690287376  0.396830375518308  1.0000
  O   O123      1.0  0.42514968571658096  0.07086771185484492  0.13250774908481336  1.0000
  O   O124      1.0  0.4206569110796789  0.0698479454244736  0.3966206540637274  1.0000
  O   O125      1.0  0.2577879617751656  0.9044614046613606  0.1322007403081714  1.0000
  O   O126      1.0  0.25292354356138597  0.903443929956912  0.39686592114768204  1.0000
  O   O127      1.0  0.2580196926000151  0.12632585579318772  0.13267514659289303  1.0000
  O   O128      1.0  0.2562058437790256  0.12638691025846738  0.39636695584259457  1.0000
  O   O129      1.0  0.25802259255372517  0.5153496465910342  0.08647817403212026  1.0000
  O   O130      1.0  0.2522942524850478  0.5142768268257628  0.35123055022389676  1.0000
  O   O131      1.0  0.17548426400042333  0.26565193169585805  0.08761623547287552  1.0000
  O   O132      1.0  0.1713057909250152  0.2649725183185589  0.3504186460719932  1.0000
  O   O133      1.0  0.3423149869713295  0.2655433553695161  0.0867634959901182  1.0000
  O   O134      1.0  0.3376254415593952  0.26453017331640805  0.35072287233450894  1.0000
  O   O135      1.0  0.09197644652912991  0.3485428152663741  0.08757487774378081  1.0000
  O   O136      1.0  0.08650255705619264  0.34804091141511434  0.350563377816564  1.0000
  O   O137      1.0  0.17465871184239545  0.4320760288016304  0.08669349063125407  1.0000
  O   O138      1.0  0.168951538106252  0.4313199638258607  0.3510726209734651  1.0000
  O   O139      1.0  0.3413697383660006  0.4320527556337169  0.08660859602658279  1.0000
  O   O140      1.0  0.3356254217101418  0.43094786374496963  0.35112541517807283  1.0000
  O   O141      1.0  0.260079886306  0.5161936060155135  0.17824763910766778  1.0000
  O   O142      1.0  0.2521630689768382  0.513945194186773  0.44305387394763746  1.0000
  O   O143      1.0  0.18096487639526257  0.26752658833475335  0.1789095413056144  1.0000
  O   O144      1.0  0.16998813115813327  0.26424599636601176  0.4424254405431358  1.0000
  O   O145      1.0  0.34434019262570775  0.2647137577026167  0.17881331710460863  1.0000
  O   O146      1.0  0.33671129233431024  0.2644593646240607  0.44243006730650036  1.0000
  O   O147      1.0  0.42511806223512144  0.34916109157038117  0.1784360697723347  1.0000
  O   O148      1.0  0.4204119592227018  0.3475833940562075  0.4427330849094189  1.0000
  O   O149      1.0  0.17448013810032761  0.434457421967595  0.1787157866632487  1.0000
  O   O150      1.0  0.16878614148766719  0.4306357393469764  0.442814496963684  1.0000
  O   O151      1.0  0.34141332612027137  0.4323094761812095  0.17839355236500534  1.0000
  O   O152      1.0  0.33548591687806656  0.43050679111042306  0.442904985011464  1.0000
  O   O153      1.0  0.42577668612075276  0.29361183975292876  0.13264670649064111  1.0000
  O   O154      1.0  0.4205654465067769  0.29238806692799674  0.39667779666459635  1.0000
  O   O155      1.0  0.4248287658307572  0.4047370080079958  0.13251631651515236  1.0000
  O   O156      1.0  0.41931908923540234  0.4034483303110354  0.39697906693668633  1.0000
  O   O157      1.0  0.2615643977276789  0.23686087111401868  0.1328366446738966  1.0000
  O   O158      1.0  0.25347465288435056  0.23700663042426467  0.3964901825415975  1.0000
  O   O159      1.0  0.2585331859622354  0.46028476127662254  0.13249981464529012  1.0000
  O   O160      1.0  0.25237921265845625  0.45861345636654427  0.3970543395722526  1.0000
  O   O161      1.0  0.2574479271936208  0.8490484161277182  0.0862309166122632  1.0000
  O   O162      1.0  0.2539062760983294  0.8475219292898803  0.35113268222530714  1.0000
  O   O163      1.0  0.17466438006873036  0.5987138529598407  0.08628721090183174  1.0000
  O   O164      1.0  0.16912809155148192  0.5976017331631237  0.35134429683070845  1.0000
  O   O165      1.0  0.34133862055617287  0.5986798525073947  0.08621263670132041  1.0000
  O   O166      1.0  0.3357751358985767  0.5971904301514833  0.35138529800255136  1.0000
  O   O167      1.0  0.09121249325480697  0.6819550456209279  0.08628320317468822  1.0000
  O   O168      1.0  0.08667357869096386  0.6811557546312788  0.3513162477226494  1.0000
  O   O169      1.0  0.17446926441943916  0.7654483901150922  0.08618570580482623  1.0000
  O   O170      1.0  0.1692343920090447  0.764620603786945  0.35126956773549406  1.0000
  O   O171      1.0  0.341102207831178  0.7658162655984986  0.08611327877704177  1.0000
  O   O172      1.0  0.33586316350111795  0.7644281043911482  0.3512940678799126  1.0000
  O   O173      1.0  0.2576056995249511  0.8487899214669826  0.17806152900040076  1.0000
  O   O174      1.0  0.2521309242256514  0.8483505126284455  0.44287901717077177  1.0000
  O   O175      1.0  0.17470775639963249  0.5988675843046536  0.17811500523344367  1.0000
  O   O176      1.0  0.16902245815555683  0.5975072450996113  0.44314609995475623  1.0000
  O   O177      1.0  0.3413347401399587  0.5995223558581907  0.17808319254892258  1.0000
  O   O178      1.0  0.3356036402001221  0.597272863654957  0.44322564045914303  1.0000
  O   O179      1.0  0.42351584102339407  0.6826014223018051  0.17797216421984988  1.0000
  O   O180      1.0  0.41743496008941766  0.6811979727006366  0.4432240493992062  1.0000
  O   O181      1.0  0.17454633705482453  0.7654470103180471  0.17799514419365425  1.0000
  O   O182      1.0  0.16918889453782246  0.7648094023395176  0.4431001928161011  1.0000
  O   O183      1.0  0.3412164066971654  0.7659332687190425  0.17795208639355373  1.0000
  O   O184      1.0  0.3358112435276009  0.7650980425478364  0.44316692303911176  1.0000
  O   O185      1.0  0.4245099112790077  0.62687499454443  0.13207123188905653  1.0000
  O   O186      1.0  0.41827095186566754  0.625459317861374  0.3973603691558007  1.0000
  O   O187      1.0  0.4241552254312212  0.7380471309481298  0.13198859503030644  1.0000
  O   O188      1.0  0.41864422181442945  0.7366228079265011  0.3973088179716714  1.0000
  O   O189      1.0  0.2581321635121529  0.5715107314817995  0.1322016195530221  1.0000
  O   O190      1.0  0.25220615282227865  0.5697109899121516  0.3972591246406395  1.0000
  O   O191      1.0  0.25759755653352034  0.7933553421717802  0.13206083613489963  1.0000
  O   O192      1.0  0.2524741867505403  0.7921636337301302  0.39717866909154387  1.0000
  O   O193      1.0  0.5919557330532276  0.18219546892883462  0.08671670230629033  1.0000
  O   O194      1.0  0.5867865228499937  0.18128565113813652  0.35041981016079576  1.0000
  O   O195      1.0  0.5075661534955191  0.9319321605377471  0.08628814792510454  1.0000
  O   O196      1.0  0.502439307995641  0.9306682674511977  0.35099066311671884  1.0000
  O   O197      1.0  0.6742520767867587  0.9318950767210071  0.08634024176979797  1.0000
  O   O198      1.0  0.6692211379318611  0.9284002575187947  0.350649785512681  1.0000
  O   O199      1.0  0.42507278063158105  0.015614710133229065  0.08648512660338795  1.0000
  O   O200      1.0  0.41997225552845074  0.014208505902990352  0.35087495552831044  1.0000
  O   O201      1.0  0.5082568704235881  0.09901844732639269  0.08672498544725823  1.0000
  O   O202      1.0  0.502830611633449  0.09782869234116948  0.3504013785928694  1.0000
  O   O203      1.0  0.6748044774330477  0.09867756097364826  0.08666538615477765  1.0000
  O   O204      1.0  0.6669568965385144  0.09677281313853876  0.3504232103338647  1.0000
  O   O205      1.0  0.5912388884768147  0.1818651257781747  0.178801877833536  1.0000
  O   O206      1.0  0.5874410864379923  0.1810975454550666  0.44247773270380447  1.0000
  O   O207      1.0  0.5076955775267022  0.9317565950652706  0.1780943606034193  1.0000
  O   O208      1.0  0.5024313469427502  0.930844225511659  0.4427503052291579  1.0000
  O   O209      1.0  0.6744249088162311  0.9302842302567745  0.1781402561939553  1.0000
  O   O210      1.0  0.6691222794102155  0.930672574847465  0.44278008697280097  1.0000
  O   O211      1.0  0.7544566191696999  0.013882456661046679  0.17862011528953053  1.0000
  O   O212      1.0  0.7521160874757977  0.014154442516686891  0.4417535866483078  1.0000
  O   O213      1.0  0.5086178690744414  0.09823262963442767  0.1784609999359285  1.0000
  O   O214      1.0  0.5035357490087577  0.09795003381871074  0.4425246737594898  1.0000
  O   O215      1.0  0.675163336673134  0.09892781174720511  0.17865979595198772  1.0000
  O   O216      1.0  0.6702715836330166  0.09756078902540141  0.44168049482118665  1.0000
  O   O217      1.0  0.7573736746950833  0.959452984207259  0.1323031334895167  1.0000
  O   O218      1.0  0.7515954054699178  0.9566714549446093  0.39656933669512834  1.0000
  O   O219      1.0  0.756580073691472  0.0696183943379298  0.13262726375761047  1.0000
  O   O220      1.0  0.7546286549422209  0.06981074273062697  0.3958560252359097  1.0000
  O   O221      1.0  0.5906263665899321  0.9038656650256494  0.132137598654389  1.0000
  O   O222      1.0  0.5854199018915687  0.902654234389391  0.3968922226883729  1.0000
  O   O223      1.0  0.5922182828362055  0.1262834133014193  0.13264712005228646  1.0000
  O   O224      1.0  0.5848497790600664  0.12624567304542764  0.396422038508108  1.0000
  O   O225      1.0  0.5913945379764719  0.515706803171495  0.08652146436958055  1.0000
  O   O226      1.0  0.5834762245402045  0.5157469274400202  0.35126771648445937  1.0000
  O   O227      1.0  0.5089642907597762  0.26563871458330146  0.08674637688949885  1.0000
  O   O228      1.0  0.5042263375666564  0.26498133580561173  0.35074638188236956  1.0000
  O   O229      1.0  0.6757756366283116  0.26537301487607595  0.08776625238338348  1.0000
  O   O230      1.0  0.6708907668325798  0.264413409075258  0.3504835803451588  1.0000
  O   O231      1.0  0.4253910293111389  0.3489134649475198  0.0866950449725766  1.0000
  O   O232      1.0  0.42015710075538554  0.3480652977930441  0.3509136169002496  1.0000
  O   O233      1.0  0.5079692388877589  0.4324809952460765  0.08663734289639517  1.0000
  O   O234      1.0  0.5021901313099512  0.43175517777332206  0.3511521384447328  1.0000
  O   O235      1.0  0.6746501059332177  0.4323525503501533  0.0867147852388148  1.0000
  O   O236      1.0  0.6689976717721913  0.434037509366596  0.3511382269889553  1.0000
  O   O237      1.0  0.5890345157294227  0.5165533794366166  0.17825088745694329  1.0000
  O   O238      1.0  0.5853106026580335  0.5150785727102994  0.44313312176013525  1.0000
  O   O239      1.0  0.5076313483425028  0.26530777116754317  0.1788861643183453  1.0000
  O   O240      1.0  0.5035961505352476  0.2641691374602513  0.44242459717298876  1.0000
  O   O241      1.0  0.6712532401931994  0.26653009198995753  0.17893370690952556  1.0000
  O   O242      1.0  0.6701062803077827  0.26468617696076435  0.4425134222028917  1.0000
  O   O243      1.0  0.7532384050325458  0.3504404182743462  0.17895073791183738  1.0000
  O   O244      1.0  0.7521074884877815  0.34847919872713023  0.44282630247652094  1.0000
  O   O245      1.0  0.5078949301550857  0.4326108709992048  0.17839788773937942  1.0000
  O   O246      1.0  0.5019786653601374  0.43156483471567086  0.44296949121328777  1.0000
  O   O247      1.0  0.674757498077808  0.43472378715443355  0.1788039145898259  1.0000
  O   O248      1.0  0.6686614636008917  0.43180806135135247  0.4428943258492558  1.0000
  O   O249      1.0  0.7590643500108024  0.29335502795736157  0.13384004136182362  1.0000
  O   O250      1.0  0.7507972202676808  0.2945186335323245  0.3965211894970548  1.0000
  O   O251      1.0  0.7570084655807902  0.4061883952116993  0.13295838412075067  1.0000
  O   O252      1.0  0.7516992858722295  0.4044149216416675  0.3969359197717132  1.0000
  O   O253      1.0  0.5894350194032791  0.2366783801262342  0.13287469090948573  1.0000
  O   O254      1.0  0.587632449101392  0.23683209659796584  0.3965086401475667  1.0000
  O   O255      1.0  0.590965324039005  0.46058525632985975  0.13253638964645148  1.0000
  O   O256      1.0  0.5847113789160142  0.45990504179986114  0.3971345333692942  1.0000
  O   O257      1.0  0.5911776854147394  0.8485333454464196  0.0861677246694664  1.0000
  O   O258      1.0  0.5833157492555281  0.8466381611358456  0.35117196815528096  1.0000
  O   O259      1.0  0.508073506689928  0.5991074815433229  0.08621874594256897  1.0000
  O   O260      1.0  0.5025394239132122  0.5991033359147329  0.3514005190178134  1.0000
  O   O261      1.0  0.6747485554274583  0.5990332463949806  0.08628775119465902  1.0000
  O   O262      1.0  0.6692578482151144  0.5982500133548229  0.3513756746414771  1.0000
  O   O263      1.0  0.42391214178226083  0.6822267545173881  0.08613970757059931  1.0000
  O   O264      1.0  0.41675095839973075  0.6809554167265796  0.3513924030238486  1.0000
  O   O265      1.0  0.5078752038429242  0.7652752639179516  0.08608085360813247  1.0000
  O   O266      1.0  0.5027005281958128  0.762977580329141  0.3513084015111527  1.0000
  O   O267      1.0  0.6746437626213433  0.7651160028321758  0.08613484756275158  1.0000
  O   O268      1.0  0.669346341427301  0.7642239787544446  0.35127284881002013  1.0000
  O   O269      1.0  0.5899624470078353  0.848075738081879  0.1780166737103825  1.0000
  O   O270      1.0  0.5855296474619176  0.8474600195319842  0.44288506890919194  1.0000
  O   O271      1.0  0.5081987210147509  0.6001601845508424  0.17807946118533577  1.0000
  O   O272      1.0  0.5023646065820394  0.5984577134985178  0.4432464466930949  1.0000
  O   O273      1.0  0.6748171369850314  0.5990640484733929  0.178121974698601  1.0000
  O   O274      1.0  0.669164041688282  0.5983535705219711  0.4431920174567668  1.0000
  O   O275      1.0  0.7584701164519647  0.682163231579974  0.17803401699060425  1.0000
  O   O276      1.0  0.7537785272926675  0.6813381649922736  0.44308890097075165  1.0000
  O   O277      1.0  0.5079758132162471  0.7649709321162866  0.17793928526615294  1.0000
  O   O278      1.0  0.5025456977660191  0.7639794406823182  0.44317249970198097  1.0000
  O   O279      1.0  0.6746927354460243  0.7652521094538444  0.17795847230429862  1.0000
  O   O280      1.0  0.669265832495455  0.7642387361588406  0.4431025579912527  1.0000
  O   O281      1.0  0.75833178281545  0.6265347755219721  0.13220005459142842  1.0000
  O   O282      1.0  0.7528321285543529  0.6256325872191297  0.39725565179600514  1.0000
  O   O283      1.0  0.7581459867865531  0.737745427909909  0.13208607681697826  1.0000
  O   O284      1.0  0.7529687047803624  0.7368661876955982  0.39718686314955465  1.0000
  O   O285      1.0  0.5912070905413045  0.5718827655612596  0.132215356596567  1.0000
  O   O286      1.0  0.5856788909072408  0.5709610098563648  0.39730932644590317  1.0000
  O   O287      1.0  0.5913271410487996  0.792754259742722  0.13201080195457715  1.0000
  O   O288      1.0  0.585617339070764  0.7913072570923959  0.397183926112273  1.0000
  O   O289      1.0  0.7931713600702857  0.17196980445166826  0.31273663861552636  1.0000
  Si  Si1       1.0  0.09115798009217371  0.9602606047081387  0.09778040285494466  1.0000
  Si  Si2       1.0  0.08675407124540509  0.9584353969229144  0.3619351883255427  1.0000
  Si  Si3       1.0  0.09197782427465023  0.07123983883344738  0.09812472795025569  1.0000
  Si  Si4       1.0  0.08869159013507746  0.07000040397114347  0.36073046045822543  1.0000
  Si  Si5       1.0  0.9247124423147249  0.9043748437655194  0.0976901759817872  1.0000
  Si  Si6       1.0  0.9196907004990379  0.9034347884439785  0.36213006173318996  1.0000
  Si  Si7       1.0  0.09135637905477217  0.9596537000688065  0.16691906084113778  1.0000
  Si  Si8       1.0  0.08600691534780273  0.9594509949806836  0.4309472278200149  1.0000
  Si  Si9       1.0  0.09377000526457396  0.07038844752597014  0.1671574620073623  1.0000
  Si  Si10      1.0  0.08595324158010724  0.07080451262269577  0.4300487856756494  1.0000
  Si  Si11      1.0  0.9247024510189603  0.9041131737696787  0.16681017070600707  1.0000
  Si  Si12      1.0  0.9196744586191679  0.9038159144386071  0.43124398195403146  1.0000
  Si  Si13      1.0  0.9239342373160315  0.12220017569042863  0.16690274824769838  1.0000
  Si  Si14      1.0  0.9190699799284067  0.12589637511109575  0.4306259215125451  1.0000
  Si  Si15      1.0  0.0917019945529005  0.2929958388398814  0.09920659963950972  1.0000
  Si  Si16      1.0  0.08832442050333884  0.29256113822510443  0.3619518724041112  1.0000
  Si  Si17      1.0  0.09162000175106806  0.4042953556451686  0.09840236501340525  1.0000
  Si  Si18      1.0  0.08578271372467104  0.40341208604946593  0.3622934059119142  1.0000
  Si  Si19      1.0  0.9251960476413268  0.23740440035961607  0.09873390447173382  1.0000
  Si  Si20      1.0  0.9185377887664394  0.2403665324875559  0.3618775379183025  1.0000
  Si  Si21      1.0  0.9247658268289709  0.4594066238607261  0.09820923560256828  1.0000
  Si  Si22      1.0  0.919408909731847  0.45923346852118235  0.3624571368078976  1.0000
  Si  Si23      1.0  0.09504362899847697  0.29389639426706915  0.16853156179227527  1.0000
  Si  Si24      1.0  0.08674584206249852  0.2918435588856073  0.4309805210885608  1.0000
  Si  Si25      1.0  0.09240744259718499  0.4053860070939502  0.16742318308532286  1.0000
  Si  Si26      1.0  0.08557396387645395  0.4028497800139883  0.43141765528216985  1.0000
  Si  Si27      1.0  0.9247353320383688  0.45978830363157835  0.16732046036384254  1.0000
  Si  Si28      1.0  0.9193683569772266  0.4589556604258818  0.4315697003466921  1.0000
  Si  Si29      1.0  0.09125861388854253  0.6263532656150492  0.09763834480699778  1.0000
  Si  Si30      1.0  0.08612088690923625  0.625647774825898  0.3626654743405932  1.0000
  Si  Si31      1.0  0.0912604399550203  0.7375601540324973  0.0975423807321027  1.0000
  Si  Si32      1.0  0.08612718315773527  0.7367381703038998  0.3626128305067821  1.0000
  Si  Si33      1.0  0.9248026541683418  0.570627581816902  0.09781215950217076  1.0000
  Si  Si34      1.0  0.9194598120099672  0.5702529318995136  0.36261568867181365  1.0000
  Si  Si35      1.0  0.924795247574778  0.7932748302960203  0.09756271496402141  1.0000
  Si  Si36      1.0  0.9196089596446498  0.7922567411661752  0.3624865929483848  1.0000
  Si  Si37      1.0  0.09134764981095149  0.626505832659951  0.16677619179870287  1.0000
  Si  Si38      1.0  0.08606521076995563  0.6256551607960354  0.4318044039944694  1.0000
  Si  Si39      1.0  0.09131847054016477  0.7376012746678756  0.1666837336260787  1.0000
  Si  Si40      1.0  0.08607382004652982  0.7368711505500687  0.43175067746192886  1.0000
  Si  Si41      1.0  0.9248118883538075  0.5709745244954533  0.1669279916685661  1.0000
  Si  Si42      1.0  0.9194631605288217  0.5700766473311151  0.43175718921895656  1.0000
  Si  Si43      1.0  0.9247756469771864  0.7931248594404389  0.1667066060594666  1.0000
  Si  Si44      1.0  0.9196094501911724  0.7925773839835664  0.4316018819855021  1.0000
  Si  Si45      1.0  0.42454390559228344  0.9599648395389486  0.09768428612926358  1.0000
  Si  Si46      1.0  0.4193811760766103  0.9587243755805691  0.3622845365189073  1.0000
  Si  Si47      1.0  0.42494363624274695  0.07113175556340132  0.09795413397981863  1.0000
  Si  Si48      1.0  0.4204057213868586  0.06985930402143424  0.3620706120461062  1.0000
  Si  Si49      1.0  0.2577182208509998  0.9045849364465129  0.09763228592451718  1.0000
  Si  Si50      1.0  0.252936038197376  0.9031505289113669  0.3623069928870106  1.0000
  Si  Si51      1.0  0.2583591073975154  0.1268408045605436  0.09809479758502868  1.0000
  Si  Si52      1.0  0.25526704737568795  0.12564977775188296  0.3618419882520651  1.0000
  Si  Si53      1.0  0.42452050544357794  0.9596916647150799  0.16680774804882242  1.0000
  Si  Si54      1.0  0.41947576258391767  0.9589466701238147  0.43136950345321945  1.0000
  Si  Si55      1.0  0.4250973014929047  0.07075364805961361  0.167043539278584  1.0000
  Si  Si56      1.0  0.4202438590542774  0.07011097506747475  0.4311683079151515  1.0000
  Si  Si57      1.0  0.2579082464550351  0.9042933321635639  0.16675601420398561  1.0000
  Si  Si58      1.0  0.252380943301444  0.9039199771959969  0.431413688383319  1.0000
  Si  Si59      1.0  0.2589439230516181  0.12669352196751002  0.16722283210048555  1.0000
  Si  Si60      1.0  0.2537709591275508  0.12558008720827243  0.43083977068985563  1.0000
  Si  Si61      1.0  0.42557444974570885  0.29336010969327303  0.09810426435820956  1.0000
  Si  Si62      1.0  0.42062944588993034  0.2924208115161094  0.3621414893511589  1.0000
  Si  Si63      1.0  0.4248677485332576  0.40449801962537857  0.09797835289428361  1.0000
  Si  Si64      1.0  0.4192929691490485  0.40350820684188704  0.36242205626595564  1.0000
  Si  Si65      1.0  0.2591682189718769  0.23782654558520727  0.09835985322686945  1.0000
  Si  Si66      1.0  0.2541686267809051  0.2367260282808054  0.3619403827115734  1.0000
  Si  Si67      1.0  0.25802248173760994  0.45979366944956757  0.09795075845859307  1.0000
  Si  Si68      1.0  0.2524407832592479  0.45872557356400645  0.3624989258823304  1.0000
  Si  Si69      1.0  0.4256683474509506  0.293542551529235  0.16720253016433093  1.0000
  Si  Si70      1.0  0.4202711681437036  0.29207871968911986  0.43122304028883784  1.0000
  Si  Si71      1.0  0.4248011218111756  0.40466261763831024  0.16706285361924073  1.0000
  Si  Si72      1.0  0.41929308435525675  0.40322920563701875  0.4315423855408581  1.0000
  Si  Si73      1.0  0.2608151797999542  0.23771942410104785  0.1673577395457022  1.0000
  Si  Si74      1.0  0.2534878731527575  0.2365716553338784  0.43105392063689085  1.0000
  Si  Si75      1.0  0.25865733390148626  0.460574396691801  0.16706128121599234  1.0000
  Si  Si76      1.0  0.2522526492032284  0.45840685533911196  0.4316186788164796  1.0000
  Si  Si77      1.0  0.4244778637101684  0.626642316176407  0.09750129174743839  1.0000
  Si  Si78      1.0  0.41823816135581926  0.6255843899476432  0.36279070423580695  1.0000
  Si  Si79      1.0  0.4242421606644551  0.7378179435466496  0.09741598566869343  1.0000
  Si  Si80      1.0  0.4185306263590212  0.7363893963132043  0.3627390600596143  1.0000
  Si  Si81      1.0  0.25802584374069576  0.5709754303395593  0.09764102773752746  1.0000
  Si  Si82      1.0  0.25225409693095674  0.5697155143835458  0.3626881342788142  1.0000
  Si  Si83      1.0  0.2576461679137442  0.7934057551495407  0.09748475076703819  1.0000
  Si  Si84      1.0  0.2526920845331511  0.7922083702139233  0.36261577826494723  1.0000
  Si  Si85      1.0  0.42443125005404636  0.6271428061779116  0.16664038847714616  1.0000
  Si  Si86      1.0  0.41840812840417785  0.6256079678224089  0.4319315175594974  1.0000
  Si  Si87      1.0  0.42413862060597  0.7379662529706194  0.16655915197760257  1.0000
  Si  Si88      1.0  0.41861130035049615  0.7367903248766488  0.43187968566231916  1.0000
  Si  Si89      1.0  0.2583915403821451  0.5715086070074289  0.16676547503841632  1.0000
  Si  Si90      1.0  0.2522423618452486  0.5695962430109401  0.43183267983868023  1.0000
  Si  Si91      1.0  0.2576459729785329  0.7933220762787931  0.1666324357537982  1.0000
  Si  Si92      1.0  0.2523901112551243  0.7927066697348055  0.43173822676491136  1.0000
  Si  Si93      1.0  0.7575792549975136  0.9595273255872946  0.0977104245447136  1.0000
  Si  Si94      1.0  0.7514374835258856  0.957118439492316  0.36205495075117605  1.0000
  Si  Si95      1.0  0.7575245372785898  0.07054387890706194  0.09799861391130485  1.0000
  Si  Si96      1.0  0.7509821918261811  0.06855720007998503  0.3612790670667953  1.0000
  Si  Si97      1.0  0.5908257928624392  0.9040601238720386  0.09756866981538233  1.0000
  Si  Si98      1.0  0.5849946088234552  0.9022563466567644  0.3623340038425454  1.0000
  Si  Si99      1.0  0.5916427545258144  0.12671626509050754  0.09805317187565109  1.0000
  Si  Si100     1.0  0.5854004125648755  0.12568364038945676  0.3619393586371728  1.0000
  Si  Si101     1.0  0.7569615830125245  0.958523880511875  0.16685020398018485  1.0000
  Si  Si102     1.0  0.752235305535647  0.9583231944528311  0.431066934987727  1.0000
  Si  Si103     1.0  0.7555270279386066  0.0690256794674072  0.16702472618254893  1.0000
  Si  Si104     1.0  0.7540575844075229  0.06985097981128391  0.4304786295193199  1.0000
  Si  Si105     1.0  0.5903569581009379  0.9035234050261972  0.16669177749857375  1.0000
  Si  Si106     1.0  0.5857105287904172  0.9030234960054384  0.4314481477791493  1.0000
  Si  Si107     1.0  0.5913355612126729  0.12654947614528475  0.16718270966408952  1.0000
  Si  Si108     1.0  0.586753474394796  0.12556573326948556  0.43094373811648007  1.0000
  Si  Si109     1.0  0.7590595824410601  0.29323239499656545  0.09932045979997225  1.0000
  Si  Si110     1.0  0.7509120017990827  0.29489214433509453  0.36207458002131515  1.0000
  Si  Si111     1.0  0.7576245894574083  0.4045763811117582  0.09847306922133367  1.0000
  Si  Si112     1.0  0.7511548027076437  0.40533490385564175  0.3623864897903213  1.0000
  Si  Si113     1.0  0.5918222431004249  0.2377060500110261  0.09838062341001931  1.0000
  Si  Si114     1.0  0.5872530707543896  0.23675776913521873  0.36195707192203935  1.0000
  Si  Si115     1.0  0.5913596843058471  0.46014971989745435  0.09798512975955419  1.0000
  Si  Si116     1.0  0.5845294173081016  0.4602844698246542  0.3625803582918747  1.0000
  Si  Si117     1.0  0.7562586795027103  0.294082247209748  0.16863596610773177  1.0000
  Si  Si118     1.0  0.7525081918627334  0.2931452641244577  0.43107017682335097  1.0000
  Si  Si119     1.0  0.7568010874262983  0.4056326861819318  0.16749986680303103  1.0000
  Si  Si120     1.0  0.7519570148241724  0.40408960261313653  0.431516043292783  1.0000
  Si  Si121     1.0  0.5903371137777782  0.23761717010898312  0.167384003195341  1.0000
  Si  Si122     1.0  0.5871232640800854  0.23659472994333303  0.43108369651929407  1.0000
  Si  Si123     1.0  0.5906470395070875  0.4609063621306335  0.16709703653127828  1.0000
  Si  Si124     1.0  0.5851363321429626  0.45955387685513527  0.4316969180378057  1.0000
  Si  Si125     1.0  0.7584191882111244  0.6264159160365361  0.0976301347016303  1.0000
  Si  Si126     1.0  0.752852194764248  0.6257249254553957  0.36268692191997115  1.0000
  Si  Si127     1.0  0.7582279180128948  0.7376245883327308  0.09751473490911383  1.0000
  Si  Si128     1.0  0.7529598780337492  0.7368357775450477  0.3626187045131018  1.0000
  Si  Si129     1.0  0.5913457603205471  0.5713544182618961  0.09765500032961862  1.0000
  Si  Si130     1.0  0.585421576224219  0.5711183644181805  0.36273985741596204  1.0000
  Si  Si131     1.0  0.5912932048288808  0.7928993443362032  0.09743515686411483  1.0000
  Si  Si132     1.0  0.5853782767795656  0.7912766194136046  0.36262336464282524  1.0000
  Si  Si133     1.0  0.7583171632085347  0.6265512876013777  0.16677023047013304  1.0000
  Si  Si134     1.0  0.7528821977459942  0.6257234961729629  0.43182621476766714  1.0000
  Si  Si135     1.0  0.7581721342753894  0.7376486035535903  0.1666546164728885  1.0000
  Si  Si136     1.0  0.7530396389508478  0.736948914190351  0.43175545053310427  1.0000
  Si  Si137     1.0  0.5909414247680832  0.5718942323392745  0.16677897532570884  1.0000
  Si  Si138     1.0  0.5856696029828168  0.5707125536532911  0.4318816437571943  1.0000
  Si  Si139     1.0  0.5911462903036595  0.792649548200018  0.16658127297325015  1.0000
  Si  Si140     1.0  0.5857413792475237  0.7918074683321951  0.4317437595335031  1.0000
  Si  Si141     1.0  0.9243578085656994  0.12762332698805268  0.09807611651491016  1.0000
  Al  Al1       1.0  0.9199335291357478  0.12328571014941432  0.3605730973807712  1.0000
  Al  Al2       1.0  0.9256785598123655  0.24193875401132506  0.16859278453498217  1.0000
  Si  Si142     1.0  0.9190707125811333  0.23596742145830332  0.4308103464009473  1.0000
  H   H1        1.0  0.8770442718004613  0.17764259945045915  0.19911680609865354  1.0000
  H   H2        1.0  0.8591653242644499  0.18439519633583407  0.3306337119545568  1.0000
  H   H3        1.0  0.8083579331116083  0.16952693989942633  0.29267480312205335  1.0000
  H   H4        1.0  0.7845235170243152  0.13848942030298647  0.3201945152058176  1.0000
