# Supplementary material for: Water Adsorption at Pairs of Proximate Brønsted Acid Sites in Zeolites
Source: J Phys Chem Lett. 2026 Jan 14;17(4):1201–6. doi: 10.1021/acs.jpclett.5c03794 (PMC12862806; doi:10.1021/acs.jpclett.5c03794)
Supplement: Supplementary file 2 [file jz5c03794_si_002.zip › Water_BAS_Pairs_SI/NNP/MD_init_strs/silicatene/silicatene_1w_3.cif]

data_image0
_chemical_formula_structural       O289Si141Al2SiH4
_chemical_formula_sum              "O289 Si142 Al2 H4"
_cell_length_a       15.80312257
_cell_length_b       27.3439945
_cell_length_c       46.6
_cell_angle_alpha    90.0
_cell_angle_beta     90.0
_cell_angle_gamma    90.0

_space_group_name_H-M_alt    "P 1"
_space_group_IT_number       1

loop_
  _space_group_symop_operation_xyz
  'x, y, z'

loop_
  _atom_site_type_symbol
  _atom_site_label
  _atom_site_symmetry_multiplicity
  _atom_site_fract_x
  _atom_site_fract_y
  _atom_site_fract_z
  _atom_site_occupancy
  O   O1        1.0  0.9242991842340689  0.1822238409996103  0.08564708907112567  1.0000
  O   O2        1.0  0.9071479361984843  0.18579659941377424  0.3363176445154828  1.0000
  O   O3        1.0  0.8411372867730931  0.9319305299904357  0.08636786916792275  1.0000
  O   O4        1.0  0.835707116924647  0.9303015466461892  0.3399684186251775  1.0000
  O   O5        1.0  0.007863258258413414  0.932623109675272  0.08640719957430204  1.0000
  O   O6        1.0  0.002484649460064423  0.9311833446630551  0.3399298936649242  1.0000
  O   O7        1.0  0.7579128402863128  0.015244114202746142  0.0863590562333852  1.0000
  O   O8        1.0  0.7479132333797354  0.012297537650489741  0.34001630487186807  1.0000
  O   O9        1.0  0.8418297787258258  0.09847267471399188  0.0874777399109651  1.0000
  O   O10       1.0  0.8282941922587047  0.09663391024831366  0.33624755757158364  1.0000
  O   O11       1.0  0.008058043157341828  0.09910775233918691  0.08760503220721211  1.0000
  O   O12       1.0  0.009601016076700447  0.0979287358192462  0.33686688333678094  1.0000
  O   O13       1.0  0.9150109205990966  0.1776930359735255  0.18257640562556998  1.0000
  O   O14       1.0  0.9173463552614735  0.18124778048527831  0.43248028836169394  1.0000
  O   O15       1.0  0.8413121390991555  0.9318154177148315  0.17807248995043876  1.0000
  O   O16       1.0  0.8357389389985123  0.9308916225607327  0.4319156084602766  1.0000
  O   O17       1.0  0.007883999537675483  0.9321951868117555  0.17809989926233286  1.0000
  O   O18       1.0  0.0025465308622527566  0.931792093702201  0.4318604192144039  1.0000
  O   O19       1.0  0.09219909032742732  0.015115701286009602  0.17858873048651028  1.0000
  O   O20       1.0  0.08578802180258566  0.015185413942188078  0.43098872394103804  1.0000
  O   O21       1.0  0.8415753931981104  0.09495499196289162  0.17858125826993726  1.0000
  O   O22       1.0  0.8362841617145553  0.09694762744675493  0.43190977837059563  1.0000
  O   O23       1.0  0.009616549942655586  0.09821952748438253  0.17835958173537483  1.0000
  O   O24       1.0  0.0030341216667377335  0.09852855279044727  0.4312719158437455  1.0000
  O   O25       1.0  0.09134750727948679  0.9603663714953103  0.1323031542310124  1.0000
  O   O26       1.0  0.08626739203583947  0.9576833764994057  0.38577675723189875  1.0000
  O   O27       1.0  0.09322554079792272  0.07051067839045834  0.132644900384048  1.0000
  O   O28       1.0  0.08617016425324248  0.07046985726098264  0.384855793945864  1.0000
  O   O29       1.0  0.9248098817247543  0.9042453546492565  0.13219994250494532  1.0000
  O   O30       1.0  0.9194752471749084  0.9033855077637024  0.38600280899021194  1.0000
  O   O31       1.0  0.9239630508799079  0.1288233681856492  0.1330219762036249  1.0000
  O   O32       1.0  0.9167044983364021  0.12792936094210364  0.3860268760077396  1.0000
  O   O33       1.0  0.9249976167990036  0.5149918956372496  0.08668443745337182  1.0000
  O   O34       1.0  0.9200541807198186  0.514680619106251  0.34045793996228957  1.0000
  O   O35       1.0  0.8421388034756174  0.2660646626852308  0.08735074837834297  1.0000
  O   O36       1.0  0.8377895201477893  0.27054215454537367  0.3400200874398043  1.0000
  O   O37       1.0  0.009009497647456309  0.26535979577295876  0.08731201532128602  1.0000
  O   O38       1.0  0.004836024784479337  0.26416842210246755  0.33991586664232865  1.0000
  O   O39       1.0  0.7574576633594664  0.34876967808726433  0.08773965922112428  1.0000
  O   O40       1.0  0.7473795045227856  0.35012813066124593  0.3397931963975664  1.0000
  O   O41       1.0  0.8413409842673454  0.4318776779640156  0.08688351441559213  1.0000
  O   O42       1.0  0.8355156314462401  0.4318681031171309  0.3404310100014721  1.0000
  O   O43       1.0  0.00815905731732873  0.4317211589251144  0.08682226342898333  1.0000
  O   O44       1.0  0.0021519509377218096  0.4309566445888922  0.3403685419349211  1.0000
  O   O45       1.0  0.9249747015953366  0.5156063815649754  0.17838613782882162  1.0000
  O   O46       1.0  0.9202572842637136  0.514353895930344  0.43233313263620315  1.0000
  O   O47       1.0  0.8349380900498246  0.2662244510219517  0.18215847275785998  1.0000
  O   O48       1.0  0.8368665613433824  0.2655853846106899  0.4307799458386439  1.0000
  O   O49       1.0  0.016807156894753743  0.26566847642197167  0.18170683495420192  1.0000
  O   O50       1.0  0.0030115384181626393  0.2636195269711025  0.43083726255349475  1.0000
  O   O51       1.0  0.09630806615809774  0.3503110561663204  0.17885122374995174  1.0000
  O   O52       1.0  0.08557622653243735  0.34706273724750747  0.4319468728972871  1.0000
  O   O53       1.0  0.8413279201009177  0.43248725697137996  0.17879324308735106  1.0000
  O   O54       1.0  0.8352866663553608  0.4316777591072951  0.43212127593078276  1.0000
  O   O55       1.0  0.008197255931663781  0.43231218203200583  0.17874279999997028  1.0000
  O   O56       1.0  0.002083382662821301  0.4304240414050503  0.4320848385031956  1.0000
  O   O57       1.0  0.09246905999312584  0.2933993046367955  0.13365258097763266  1.0000
  O   O58       1.0  0.08804596814590097  0.2924487176522463  0.38570915152476254  1.0000
  O   O59       1.0  0.09220592530477219  0.4059901225577415  0.13284275719970112  1.0000
  O   O60       1.0  0.08545947705227697  0.4027871133502991  0.3861429389478851  1.0000
  O   O61       1.0  0.9253260142662788  0.23374906929449543  0.13255099492769817  1.0000
  O   O62       1.0  0.918799922875694  0.2349417417020358  0.3852268889264664  1.0000
  O   O63       1.0  0.9248426748536076  0.45979335807058225  0.13272766357945168  1.0000
  O   O64       1.0  0.9193841367809653  0.4590987484369921  0.38631149930959513  1.0000
  O   O65       1.0  0.925379075036809  0.8489317278024424  0.0862027013784728  1.0000
  O   O66       1.0  0.9202424418181554  0.8475492880529866  0.34033456534667283  1.0000
  O   O67       1.0  0.8415960547155317  0.5983778984566136  0.08634411004277005  1.0000
  O   O68       1.0  0.8357968131067397  0.5976308212258327  0.34064095201941463  1.0000
  O   O69       1.0  0.008086769751991272  0.5984991195515342  0.08634818715313995  1.0000
  O   O70       1.0  0.002430478772152515  0.5981545003654085  0.3406294559921037  1.0000
  O   O71       1.0  0.7590571020782957  0.6820440317163484  0.08623010035144058  1.0000
  O   O72       1.0  0.7533099167383818  0.6811279010842407  0.3406558084624442  1.0000
  O   O73       1.0  0.8413947221910457  0.7657623875233441  0.08618148699548407  1.0000
  O   O74       1.0  0.835903574846154  0.7645921847445394  0.3405256338894558  1.0000
  O   O75       1.0  0.008002327233027238  0.7653614448137769  0.08618547731111381  1.0000
  O   O76       1.0  0.0024678485121644666  0.7639602127254373  0.340520427422049  1.0000
  O   O77       1.0  0.9251394227213026  0.8486926881476127  0.17811254750754524  1.0000
  O   O78       1.0  0.9202967743096699  0.8481273453594624  0.4320166285829988  1.0000
  O   O79       1.0  0.841607969745179  0.5988787695658647  0.17815425802603516  1.0000
  O   O80       1.0  0.8357361557676857  0.597382910604774  0.4324241118916397  1.0000
  O   O81       1.0  0.008165410297401634  0.5989244909618319  0.1781544425413621  1.0000
  O   O82       1.0  0.0023310546481622968  0.5980862105098145  0.43241493639924766  1.0000
  O   O83       1.0  0.09145408950249653  0.6821553343602562  0.1780096865577062  1.0000
  O   O84       1.0  0.08650622959562118  0.6811546124099173  0.43239778594811723  1.0000
  O   O85       1.0  0.8414400900581263  0.7655864272947013  0.17795137463243393  1.0000
  O   O86       1.0  0.835885286556842  0.7650395214771746  0.4323353692931446  1.0000
  O   O87       1.0  0.008081103515654608  0.7653640814598704  0.17796902617014854  1.0000
  O   O88       1.0  0.002405679341792297  0.7643248001349198  0.4323361138702208  1.0000
  O   O89       1.0  0.0914017491154075  0.6265407677865781  0.13216563112495094  1.0000
  O   O90       1.0  0.08605330156466626  0.6254637429092988  0.3865480451063845  1.0000
  O   O91       1.0  0.09141400848420676  0.7377301630689725  0.13206565458312225  1.0000
  O   O92       1.0  0.08601380466350694  0.7366602524561716  0.38649713029738564  1.0000
  O   O93       1.0  0.9248991047562547  0.571114134915831  0.13232984078324586  1.0000
  O   O94       1.0  0.9193579416561745  0.5700264767146892  0.38649766732273994  1.0000
  O   O95       1.0  0.9248921499335966  0.7933724367295023  0.13208647385609293  1.0000
  O   O96       1.0  0.9194866971873422  0.7920182623796364  0.38636248078368357  1.0000
  O   O97       1.0  0.25887741290861377  0.182345794637132  0.08668554633633455  1.0000
  O   O98       1.0  0.2538331053054708  0.18123227409312384  0.3397513514426706  1.0000
  O   O99       1.0  0.17447564186082784  0.9324481728972822  0.0863539817112077  1.0000
  O   O100      1.0  0.16892950110894175  0.9295082356215055  0.33995165983147657  1.0000
  O   O101      1.0  0.34115041913315886  0.9324151368037867  0.08627855710071766  1.0000
  O   O102      1.0  0.33585392128401514  0.9310674576887601  0.34025387185376993  1.0000
  O   O103      1.0  0.09152412870031267  0.015901823435155286  0.0864136057902226  1.0000
  O   O104      1.0  0.08982029872220394  0.013477947884051567  0.3397361036091326  1.0000
  O   O105      1.0  0.17503278799829455  0.09921389514902165  0.08664312640202754  1.0000
  O   O106      1.0  0.17442481589617054  0.09618673977929879  0.3396178317331117  1.0000
  O   O107      1.0  0.3416718144799168  0.09887674383623944  0.08670211795932885  1.0000
  O   O108      1.0  0.338406402497491  0.09827319846836553  0.3397362947507953  1.0000
  O   O109      1.0  0.25904547387346083  0.18204235667905053  0.17869811750415546  1.0000
  O   O110      1.0  0.25360613444323893  0.1809903194970821  0.43171848888391123  1.0000
  O   O111      1.0  0.17459506707855377  0.9318247431607677  0.17811146305442124  1.0000
  O   O112      1.0  0.16909012687338454  0.9317917746392321  0.4319722219388697  1.0000
  O   O113      1.0  0.34124800273276606  0.9320375910938209  0.17807677558726848  1.0000
  O   O114      1.0  0.33577995538530514  0.9314419314232106  0.4320605663109848  1.0000
  O   O115      1.0  0.42488014396208135  0.015158443013122358  0.17824536414435047  1.0000
  O   O116      1.0  0.4202423229694262  0.014466026995077786  0.43189484082331653  1.0000
  O   O117      1.0  0.1759908252717675  0.09866823376728452  0.1787062624313121  1.0000
  O   O118      1.0  0.16952492682535736  0.09791842292882501  0.43091963514180137  1.0000
  O   O119      1.0  0.3422989015511558  0.09866846026773306  0.17840287939812133  1.0000
  O   O120      1.0  0.3363561001449818  0.09753457027979714  0.4317634110088132  1.0000
  O   O121      1.0  0.4246655283402616  0.9597802488993397  0.13220454167655754  1.0000
  O   O122      1.0  0.4193877301355774  0.9585363458272967  0.38613509905297705  1.0000
  O   O123      1.0  0.42534265218801154  0.07088855592686266  0.1324622625418409  1.0000
  O   O124      1.0  0.4203205919882167  0.0697490860313306  0.38591845630794164  1.0000
  O   O125      1.0  0.25791250322589987  0.904476752002791  0.13214501052734154  1.0000
  O   O126      1.0  0.2527880254912404  0.9033952575196847  0.3861715637308614  1.0000
  O   O127      1.0  0.2582438873276299  0.1263613362392572  0.1326205940196476  1.0000
  O   O128      1.0  0.2558317496952928  0.12626147622413603  0.38565689816045795  1.0000
  O   O129      1.0  0.2581382955397546  0.5154118041446067  0.08644687566997974  1.0000
  O   O130      1.0  0.2521236248541989  0.5141233720551976  0.34053776692673676  1.0000
  O   O131      1.0  0.17547288454129134  0.2656596571646445  0.08757127665216359  1.0000
  O   O132      1.0  0.17132864947912102  0.26487377884852725  0.33970825854227304  1.0000
  O   O133      1.0  0.3423092798435475  0.2656349514878709  0.08673066861148483  1.0000
  O   O134      1.0  0.33765494660648865  0.2644057687617787  0.3400129713727469  1.0000
  O   O135      1.0  0.09212317898368405  0.34860316815071984  0.08753225961715551  1.0000
  O   O136      1.0  0.08631854674049713  0.34787519730556327  0.33986352774587697  1.0000
  O   O137      1.0  0.17479752242619032  0.4321392368106421  0.08665905570129709  1.0000
  O   O138      1.0  0.16881170180639984  0.43114934280282136  0.3403739522645236  1.0000
  O   O139      1.0  0.34150542184802557  0.4321288151989496  0.08658477140539894  1.0000
  O   O140      1.0  0.3354796937458758  0.43079959374860705  0.34042704043873245  1.0000
  O   O141      1.0  0.2601732168620847  0.5162643139857602  0.17821199327282894  1.0000
  O   O142      1.0  0.25199737576042186  0.5137893571678949  0.4323597637535638  1.0000
  O   O143      1.0  0.1809311577569773  0.2675098885247318  0.17886282879661944  1.0000
  O   O144      1.0  0.17003923300364168  0.2641629622479999  0.4317158682195824  1.0000
  O   O145      1.0  0.3443198477804985  0.26478652922821816  0.17877697207190216  1.0000
  O   O146      1.0  0.33677094651546174  0.26430288972366717  0.4317208709952931  1.0000
  O   O147      1.0  0.42516188218758993  0.34922362654984407  0.17841382714668505  1.0000
  O   O148      1.0  0.4203493092497301  0.34746645716250185  0.4320280534963422  1.0000
  O   O149      1.0  0.174610131379176  0.4345129763222837  0.1786827205821823  1.0000
  O   O150      1.0  0.16864453644156052  0.4304691680217392  0.43211493492017294  1.0000
  O   O151      1.0  0.34154066751191586  0.43239919069032307  0.17836731986698307  1.0000
  O   O152      1.0  0.33534565104973824  0.4303608747306869  0.43220613503106936  1.0000
  O   O153      1.0  0.4257918343405373  0.29367385447992306  0.1326215412448326  1.0000
  O   O154      1.0  0.42058349666772804  0.2922697952974486  0.38596988020397693  1.0000
  O   O155      1.0  0.4249407262638243  0.4047925999688568  0.13249335238045515  1.0000
  O   O156      1.0  0.419212127256296  0.40333723221193846  0.38627887502723157  1.0000
  O   O157      1.0  0.26158251245427266  0.23689051365886618  0.13279356374409304  1.0000
  O   O158      1.0  0.2534870018170946  0.23689888721064487  0.38577954375610607  1.0000
  O   O159      1.0  0.25864954781510463  0.4603483512366353  0.13247024542293662  1.0000
  O   O160      1.0  0.2522253944984336  0.45845798630621326  0.3863570883328302  1.0000
  O   O161      1.0  0.2575874047121801  0.8490423484703995  0.08618464099796566  1.0000
  O   O162      1.0  0.25369851293288453  0.8474695840431006  0.3404412654249937  1.0000
  O   O163      1.0  0.17478479855034068  0.5987766641598055  0.08624738331201803  1.0000
  O   O164      1.0  0.16902589667254614  0.5974713522841542  0.34065622349110736  1.0000
  O   O165      1.0  0.3414616420054007  0.598741606389024  0.08617802955480308  1.0000
  O   O166      1.0  0.3356714581568835  0.5970166120263378  0.3406966768544358  1.0000
  O   O167      1.0  0.09125483402412375  0.6819866998117686  0.0862369696642452  1.0000
  O   O168      1.0  0.08664726933200727  0.681050069356024  0.34063035025775756  1.0000
  O   O169      1.0  0.17459246029226458  0.7654496864137313  0.0861374025652349  1.0000
  O   O170      1.0  0.1691110525698804  0.7645428414582794  0.3405822893734231  1.0000
  O   O171      1.0  0.34123182415098396  0.7658108048196758  0.08606717449724864  1.0000
  O   O172      1.0  0.33573896054293345  0.7644002236229664  0.34060489476745454  1.0000
  O   O173      1.0  0.2577134082263669  0.8487977013925788  0.17800702364596024  1.0000
  O   O174      1.0  0.2519309118355903  0.8483031157026465  0.43218613865727007  1.0000
  O   O175      1.0  0.17482768767669424  0.598953090673435  0.1780733284635408  1.0000
  O   O176      1.0  0.16892200418870246  0.5973763157352584  0.432458533132305  1.0000
  O   O177      1.0  0.34144521079514917  0.5995910716731414  0.17805082085656598  1.0000
  O   O178      1.0  0.33549617399136106  0.5971024268981294  0.4325368048604675  1.0000
  O   O179      1.0  0.42373599245695204  0.6826389470786576  0.17793560455910398  1.0000
  O   O180      1.0  0.41711483210779554  0.6811000329934169  0.4325350635982852  1.0000
  O   O181      1.0  0.1746725517656187  0.7654539776105489  0.17794674425728182  1.0000
  O   O182      1.0  0.16906988188957303  0.7647354961809524  0.4324137084190584  1.0000
  O   O183      1.0  0.3413431010370854  0.7659466296608388  0.17790418299793673  1.0000
  O   O184      1.0  0.33568673192861886  0.7650687711651216  0.4324780599278641  1.0000
  O   O185      1.0  0.42466745435852915  0.6269063223688972  0.13203999499758967  1.0000
  O   O186      1.0  0.41808917106304566  0.625360555253567  0.386672350996337  1.0000
  O   O187      1.0  0.4243142641762032  0.7380755935155263  0.13194575761854732  1.0000
  O   O188      1.0  0.41844832131091686  0.7365260916551697  0.3866205460790411  1.0000
  O   O189      1.0  0.25825409679535316  0.5715855854825292  0.13216595330509007  1.0000
  O   O190      1.0  0.25208099158051905  0.5695578525260665  0.38656918033149507  1.0000
  O   O191      1.0  0.25772201890083724  0.7933551690288477  0.13201194304995803  1.0000
  O   O192      1.0  0.25232814138968335  0.7921118152423048  0.38648955630792065  1.0000
  O   O193      1.0  0.5919616581531784  0.18224678486111381  0.0866943326408607  1.0000
  O   O194      1.0  0.5868091767896791  0.18117451102435145  0.3397165763658148  1.0000
  O   O195      1.0  0.5077055452032129  0.9319752321087407  0.0862411761111545  1.0000
  O   O196      1.0  0.5023577899815795  0.9305383666455983  0.3402972996827805  1.0000
  O   O197      1.0  0.674391623940799  0.9319515635571513  0.08628544465089963  1.0000
  O   O198      1.0  0.6691419382032638  0.9281930223885707  0.3399682179945219  1.0000
  O   O199      1.0  0.4251721194434898  0.015636908709643557  0.08644012849889697  1.0000
  O   O200      1.0  0.4199417898290719  0.01409649622288015  0.34017717135469816  1.0000
  O   O201      1.0  0.5084749076593622  0.09900503235664587  0.08668642859175893  1.0000
  O   O202      1.0  0.5022940972612243  0.0978983866005801  0.3396961343817863  1.0000
  O   O203      1.0  0.6750123223130989  0.09879043045277237  0.0865970232883808  1.0000
  O   O204      1.0  0.666391234231004  0.09646866531745929  0.33974661189543054  1.0000
  O   O205      1.0  0.5912297095622301  0.18189611178597984  0.17876452769425005  1.0000
  O   O206      1.0  0.5874054413143864  0.1810125396443124  0.4317775719440756  1.0000
  O   O207      1.0  0.5078446381696727  0.9317958948917626  0.17804805464403528  1.0000
  O   O208      1.0  0.5023416132070976  0.9307339480807705  0.43205900400953684  1.0000
  O   O209      1.0  0.6745737833102109  0.9303665508102221  0.178084699225166  1.0000
  O   O210      1.0  0.6690309219642615  0.9304813078259871  0.4320911246439421  1.0000
  O   O211      1.0  0.754579449084916  0.013979109252960826  0.17855148331935083  1.0000
  O   O212      1.0  0.7518965504998231  0.013996698493066213  0.4310804087011408  1.0000
  O   O213      1.0  0.508920191066026  0.09815879719469472  0.17841657677880443  1.0000
  O   O214      1.0  0.5030559279170338  0.0979897517664141  0.4318289522260057  1.0000
  O   O215      1.0  0.6755143688073847  0.09910038975033139  0.1786310858451701  1.0000
  O   O216      1.0  0.669779508872898  0.09732961954162601  0.4309906117399428  1.0000
  O   O217      1.0  0.7575045120569514  0.9595293411231239  0.13224365421087225  1.0000
  O   O218      1.0  0.7514977073934068  0.9565182205148558  0.3858867559230578  1.0000
  O   O219      1.0  0.7567660004874386  0.06973951948999627  0.13255371932661755  1.0000
  O   O220      1.0  0.7541998463916059  0.0696219764579465  0.3851786232384529  1.0000
  O   O221      1.0  0.5907897800811389  0.9039176435150682  0.1320883796167529  1.0000
  O   O222      1.0  0.5852819885369153  0.9024944479696796  0.38620391985003827  1.0000
  O   O223      1.0  0.5924505629552476  0.12630032389933143  0.13260635744679136  1.0000
  O   O224      1.0  0.5844714457885971  0.1261585047085928  0.38572843551813873  1.0000
  O   O225      1.0  0.5915675337651303  0.5157178142856906  0.0864974405402585  1.0000
  O   O226      1.0  0.5832610017867247  0.5157022790508675  0.340575593983715  1.0000
  O   O227      1.0  0.5089419854227444  0.2656695461741928  0.08672479550695904  1.0000
  O   O228      1.0  0.5042558996937195  0.2648807803330437  0.34003469594132785  1.0000
  O   O229      1.0  0.6757525576536806  0.26542183082686605  0.08775627212094703  1.0000
  O   O230      1.0  0.6709227733630049  0.2643207535092606  0.3397788390456265  1.0000
  O   O231      1.0  0.4254665730551104  0.348974579934087  0.08666797636234165  1.0000
  O   O232      1.0  0.4201400233359345  0.34795616720923606  0.3402113295636541  1.0000
  O   O233      1.0  0.5081186195712559  0.4325083142901978  0.08661916230544528  1.0000
  O   O234      1.0  0.502042023911114  0.4316882503888602  0.34045292241511327  1.0000
  O   O235      1.0  0.6748011915371805  0.43236246041122317  0.08670223307442448  1.0000
  O   O236      1.0  0.6688473504655015  0.4340210246722954  0.3404413814481372  1.0000
  O   O237      1.0  0.5892426179258495  0.516565574287168  0.17822620062399255  1.0000
  O   O238      1.0  0.5850919712765384  0.5150195950877672  0.4324431251322997  1.0000
  O   O239      1.0  0.5076134045701196  0.2653511033178531  0.17886866782233307  1.0000
  O   O240      1.0  0.5036691575871056  0.26410415014171335  0.43171630345712725  1.0000
  O   O241      1.0  0.6712593558973936  0.26653783622196536  0.1789412130195342  1.0000
  O   O242      1.0  0.6701935670175426  0.2645843800601387  0.43177916882248507  1.0000
  O   O243      1.0  0.753437573031271  0.35040893269125234  0.17894154056144068  1.0000
  O   O244      1.0  0.7519501382035964  0.34845421524533454  0.43213024442382764  1.0000
  O   O245      1.0  0.5080314573967035  0.4326419873694191  0.17837818814156986  1.0000
  O   O246      1.0  0.5018349284003397  0.4314769391932118  0.4322727803812448  1.0000
  O   O247      1.0  0.6748855944265987  0.4346879743923554  0.17879167845562932  1.0000
  O   O248      1.0  0.66851775836289  0.4317806283622019  0.4321927457007378  1.0000
  O   O249      1.0  0.7591120468288135  0.2933041532152292  0.1338390786205573  1.0000
  O   O250      1.0  0.7507581770667879  0.2945713885609114  0.3857987924511709  1.0000
  O   O251      1.0  0.7571524480747567  0.4061778679329156  0.1329481137925817  1.0000
  O   O252      1.0  0.7515394680942519  0.40436319773712043  0.38623140987148313  1.0000
  O   O253      1.0  0.5894281659649889  0.23673601612489836  0.13285769916745432  1.0000
  O   O254      1.0  0.5876502965634803  0.23672496582139207  0.38579702350985745  1.0000
  O   O255      1.0  0.5911326314733523  0.4605920312700123  0.13251902233320442  1.0000
  O   O256      1.0  0.5845265568851421  0.4598551314718881  0.3864387984530622  1.0000
  O   O257      1.0  0.5913425734481186  0.8485845084013359  0.08612216331057364  1.0000
  O   O258      1.0  0.5831332823713805  0.8464745363401507  0.3404831910394909  1.0000
  O   O259      1.0  0.5082037941790888  0.5991030075718615  0.08619102757522688  1.0000
  O   O260      1.0  0.5024326966793364  0.5990876516187886  0.34071364845025437  1.0000
  O   O261      1.0  0.6748687130465079  0.5990583976002646  0.0862566825183653  1.0000
  O   O262      1.0  0.6691546152309588  0.5981645276935701  0.34069083118675464  1.0000
  O   O263      1.0  0.42413287766311436  0.6822548654722554  0.08610172711209453  1.0000
  O   O264      1.0  0.41640951587643443  0.680857170241556  0.34070486882810425  1.0000
  O   O265      1.0  0.5080057752752157  0.7653399513604608  0.08603982398716802  1.0000
  O   O266      1.0  0.5025750438866169  0.762802813939704  0.3406212400938973  1.0000
  O   O267      1.0  0.6747735729518733  0.7651603039001926  0.086092245426104  1.0000
  O   O268      1.0  0.669224479185206  0.7640803450524633  0.3405883577726562  1.0000
  O   O269      1.0  0.5901427575794259  0.8481348167266172  0.17797444383672115  1.0000
  O   O270      1.0  0.5853428893179372  0.8473074694992245  0.4321984763362861  1.0000
  O   O271      1.0  0.5083170128482876  0.6001476691499744  0.17805460617077637  1.0000
  O   O272      1.0  0.5022535393993579  0.5984314543518435  0.4325587497401835  1.0000
  O   O273      1.0  0.6749403253854256  0.5991035668168847  0.1780885921373732  1.0000
  O   O274      1.0  0.6690590920047521  0.5982578989067642  0.43250683523613725  1.0000
  O   O275      1.0  0.7586018157964206  0.6822025161352264  0.1779947857718831  1.0000
  O   O276      1.0  0.7537294591706114  0.6812240557968781  0.43240436180388986  1.0000
  O   O277      1.0  0.5081008572463585  0.7650429294420094  0.17789480750384523  1.0000
  O   O278      1.0  0.5024175542899033  0.7638133675238317  0.43248503014472156  1.0000
  O   O279      1.0  0.674825753463099  0.7652985464438835  0.17791503666775887  1.0000
  O   O280      1.0  0.6691435352443135  0.7641034841358973  0.432417131600721  1.0000
  O   O281      1.0  0.7584496824503062  0.6265758555889703  0.13216536643288904  1.0000
  O   O282      1.0  0.7527548765109356  0.625516667156372  0.3865719998162462  1.0000
  O   O283      1.0  0.7582740288164104  0.7377849698595058  0.1320435989572804  1.0000
  O   O284      1.0  0.7528763346036581  0.736755107998095  0.3865034464344882  1.0000
  O   O285      1.0  0.5913320864472423  0.571896278054201  0.13218805934013753  1.0000
  O   O286      1.0  0.5855407550467496  0.5709062881262089  0.3866220180415502  1.0000
  O   O287      1.0  0.59147165621209  0.7928145746311654  0.13196918649754452  1.0000
  O   O288      1.0  0.5854798979687773  0.791152391241946  0.38649748912219845  1.0000
  O   O289      1.0  0.7910799153114673  0.1721004653563021  0.302522456462722  1.0000
  Si  Si1       1.0  0.09131702138714455  0.9602761490366103  0.09771281128647086  1.0000
  Si  Si2       1.0  0.08662454944776764  0.9583873311889265  0.3512381212143387  1.0000
  Si  Si3       1.0  0.09219323320623236  0.07126512344233232  0.0980424879201361  1.0000
  Si  Si4       1.0  0.08822937175198373  0.0699558836972964  0.3500230258469221  1.0000
  Si  Si5       1.0  0.9248289628251369  0.9044282351560617  0.09762965033928554  1.0000
  Si  Si6       1.0  0.919628183465758  0.9033148710026857  0.3514432734773255  1.0000
  Si  Si7       1.0  0.09150623706904816  0.9596767057432737  0.1668513835500699  1.0000
  Si  Si8       1.0  0.08587384028711162  0.9594016593105054  0.42025033290072233  1.0000
  Si  Si9       1.0  0.09400078820906942  0.07041935540419418  0.16707851569484847  1.0000
  Si  Si10      1.0  0.08553259258790961  0.07075689051210854  0.41934184907525435  1.0000
  Si  Si11      1.0  0.9248221053368321  0.9041725317739812  0.16674944287276244  1.0000
  Si  Si12      1.0  0.9195991228540331  0.9037055708612025  0.4205570219637051  1.0000
  Si  Si13      1.0  0.9242226567806384  0.12222588854159482  0.1667816675195353  1.0000
  Si  Si14      1.0  0.9186009793342187  0.1258031289584331  0.4199223508244736  1.0000
  Si  Si15      1.0  0.09173681653277718  0.29305474160969486  0.09915593052551899  1.0000
  Si  Si16      1.0  0.08828000969175633  0.29239046565144716  0.35124263176572645  1.0000
  Si  Si17      1.0  0.09176120757216615  0.40435421852177456  0.0983631104573165  1.0000
  Si  Si18      1.0  0.0856301240856028  0.4032501325113673  0.35159248617943173  1.0000
  Si  Si19      1.0  0.9252632729151304  0.23745079214952022  0.09865135688075409  1.0000
  Si  Si20      1.0  0.9184385899802335  0.2402949745036072  0.35117459465400996  1.0000
  Si  Si21      1.0  0.9248683531579913  0.4594279065216177  0.09817667736465012  1.0000
  Si  Si22      1.0  0.9193254579444011  0.4591354519020514  0.3517614853236203  1.0000
  Si  Si23      1.0  0.09508320341395365  0.29394743475385987  0.16847906499987958  1.0000
  Si  Si24      1.0  0.086719370563502  0.2916810253661185  0.4202729677535656  1.0000
  Si  Si25      1.0  0.09254820978956149  0.4054395073744659  0.16738504262662302  1.0000
  Si  Si26      1.0  0.085426076946138  0.4026910737069369  0.4207165208623659  1.0000
  Si  Si27      1.0  0.9248395852327947  0.45980995762572074  0.1672905990253102  1.0000
  Si  Si28      1.0  0.9192851958514633  0.45885413379789275  0.4208736843489406  1.0000
  Si  Si29      1.0  0.09134912629249584  0.6263877750797627  0.0975972380222205  1.0000
  Si  Si30      1.0  0.08604829159321324  0.625543255277295  0.35197950865955885  1.0000
  Si  Si31      1.0  0.09135460119208928  0.7375926529647444  0.09749404630523632  1.0000
  Si  Si32      1.0  0.08603832630402548  0.7366303342805471  0.3519281134219378  1.0000
  Si  Si33      1.0  0.9248992115704819  0.5706490930627163  0.09777414582911674  1.0000
  Si  Si34      1.0  0.919390017505319  0.5701519740738739  0.35192937612567177  1.0000
  Si  Si35      1.0  0.9249041609280939  0.7933210820168722  0.09750992336941668  1.0000
  Si  Si36      1.0  0.9195151976812566  0.7921407413244725  0.35180304895319636  1.0000
  Si  Si37      1.0  0.09142699128933768  0.6265492448116611  0.166734818134653  1.0000
  Si  Si38      1.0  0.08599000220460344  0.6255511280439613  0.42111844082467964  1.0000
  Si  Si39      1.0  0.09141119609502694  0.7376438866465284  0.16663478898215905  1.0000
  Si  Si40      1.0  0.08598319729046332  0.7367671025283211  0.4210658502103625  1.0000
  Si  Si41      1.0  0.9249116332573375  0.5709993891487654  0.1668911237991202  1.0000
  Si  Si42      1.0  0.9193921721324464  0.5699726021605063  0.42107082120550815  1.0000
  Si  Si43      1.0  0.9248841991355576  0.7931833720962035  0.1666554131528561  1.0000
  Si  Si44      1.0  0.9195111300317956  0.7924671180641689  0.42091833677692564  1.0000
  Si  Si45      1.0  0.42466346879937084  0.9599861387704397  0.09763715330756119  1.0000
  Si  Si46      1.0  0.41931655175161614  0.9586132158670301  0.35158924663134167  1.0000
  Si  Si47      1.0  0.4251211031468239  0.07115136936212797  0.09790836406400755  1.0000
  Si  Si48      1.0  0.42004575442628284  0.06975042995413586  0.3513684461866226  1.0000
  Si  Si49      1.0  0.2578572327529772  0.9045854102433075  0.09757553096997915  1.0000
  Si  Si50      1.0  0.25280829734572113  0.903100231869582  0.3516128716825233  1.0000
  Si  Si51      1.0  0.25856736142418607  0.12688299270836637  0.09804067912749743  1.0000
  Si  Si52      1.0  0.2548900059981374  0.12553471681723938  0.3511321005107778  1.0000
  Si  Si53      1.0  0.42464298823712837  0.9597016451950322  0.16675960007148266  1.0000
  Si  Si54      1.0  0.4193999286453459  0.9588457947838827  0.4206741591278441  1.0000
  Si  Si55      1.0  0.42530462092010235  0.07076054720227556  0.16699771097472563  1.0000
  Si  Si56      1.0  0.41990550291748474  0.07001319705796938  0.42046680634152556  1.0000
  Si  Si57      1.0  0.25803838060423373  0.9042998513446323  0.16670082256347063  1.0000
  Si  Si58      1.0  0.2522512334370987  0.9038722589580775  0.42071950331314895  1.0000
  Si  Si59      1.0  0.25917710836256275  0.12672552487689528  0.1671672694243631  1.0000
  Si  Si60      1.0  0.2534160556765441  0.1254662805726096  0.42013002589810994  1.0000
  Si  Si61      1.0  0.42558326364692944  0.2934249800922442  0.09807911258834531  1.0000
  Si  Si62      1.0  0.42064734876438986  0.29230799316217493  0.35143354171134766  1.0000
  Si  Si63      1.0  0.42498188791851454  0.4045567396770142  0.09795482914621623  1.0000
  Si  Si64      1.0  0.4191876120355184  0.40339827594889516  0.35172190314825164  1.0000
  Si  Si65      1.0  0.25919516908731854  0.23787150955494357  0.09831535202186877  1.0000
  Si  Si66      1.0  0.2541841344947035  0.23661621542416586  0.35122983965724713  1.0000
  Si  Si67      1.0  0.25814761922139723  0.4598603345969826  0.09792293791357737  1.0000
  Si  Si68      1.0  0.2522876017617063  0.45856893236938256  0.3518017873847855  1.0000
  Si  Si69      1.0  0.4256697037951943  0.29360777206475513  0.16717691095363083  1.0000
  Si  Si70      1.0  0.4202943077842252  0.29196367581928184  0.4205152974369716  1.0000
  Si  Si71      1.0  0.4249057042364899  0.4047276643095388  0.1670401107272764  1.0000
  Si  Si72      1.0  0.41918063571763475  0.40311420769391887  0.4208420736687381  1.0000
  Si  Si73      1.0  0.26083937816291236  0.23774986805406334  0.16731549140996402  1.0000
  Si  Si74      1.0  0.253506891275494  0.23645839884854708  0.4203432555565811  1.0000
  Si  Si75      1.0  0.2587736342958832  0.4606447154187403  0.1670297842480523  1.0000
  Si  Si76      1.0  0.2521024156209513  0.4582523723452  0.42092145566800043  1.0000
  Si  Si77      1.0  0.42463513989189583  0.6266717906560476  0.09746837024294355  1.0000
  Si  Si78      1.0  0.41805417177628407  0.6254874885552167  0.3521027122647447  1.0000
  Si  Si79      1.0  0.4244043856723269  0.73784903885256  0.09737329246678281  1.0000
  Si  Si80      1.0  0.41833270857857247  0.7362897120412379  0.35205096862747426  1.0000
  Si  Si81      1.0  0.2581433743990568  0.5710396820339991  0.09760531851475061  1.0000
  Si  Si82      1.0  0.25212973176565645  0.5695609473503959  0.3519983150978349  1.0000
  Si  Si83      1.0  0.25777438927248175  0.7933986747137833  0.09743700388918926  1.0000
  Si  Si84      1.0  0.2525439286011036  0.7921565792616131  0.3519266951097108  1.0000
  Si  Si85      1.0  0.4245880352165491  0.627172331570986  0.16661091964359162  1.0000
  Si  Si86      1.0  0.4182276180007939  0.6255099933226729  0.42124342672222953  1.0000
  Si  Si87      1.0  0.42429481684466247  0.7380025410215614  0.16651604709272014  1.0000
  Si  Si88      1.0  0.4184180493922575  0.7366921745883407  0.42119143383190344  1.0000
  Si  Si89      1.0  0.25850237924026725  0.5715793043498569  0.1667298217104863  1.0000
  Si  Si90      1.0  0.2521179294705299  0.5694432318539325  0.4211428450370293  1.0000
  Si  Si91      1.0  0.2577691013068975  0.7933276664534277  0.16658223228807695  1.0000
  Si  Si92      1.0  0.252244296438967  0.7926564696515379  0.42104917230767336  1.0000
  Si  Si93      1.0  0.7577101496673546  0.9595945235637573  0.09765079806779535  1.0000
  Si  Si94      1.0  0.7513275040149452  0.9569372254175513  0.35137244700738823  1.0000
  Si  Si95      1.0  0.757707424327171  0.07062366745910498  0.09792020557599826  1.0000
  Si  Si96      1.0  0.7505200342473997  0.06836085345277043  0.3506081070259011  1.0000
  Si  Si97      1.0  0.5909746943513324  0.9041120463332345  0.09751915661019242  1.0000
  Si  Si98      1.0  0.5848698196572568  0.9020903605745859  0.3516459468097789  1.0000
  Si  Si99      1.0  0.591805243838993  0.1267570086038111  0.09800829155917272  1.0000
  Si  Si100     1.0  0.5850198390618121  0.12558226381181872  0.35124751729444786  1.0000
  Si  Si101     1.0  0.7571009979908309  0.9586081088490582  0.16679003125324474  1.0000
  Si  Si102     1.0  0.7521148104879357  0.9581682010666374  0.4203849893839269  1.0000
  Si  Si103     1.0  0.7557500511678198  0.06911082704308637  0.16694728286689198  1.0000
  Si  Si104     1.0  0.7536474584945562  0.06969159555918997  0.4198009149359613  1.0000
  Si  Si105     1.0  0.5905192236359018  0.9035780078870866  0.16664236403428173  1.0000
  Si  Si106     1.0  0.5855819479500415  0.9028692730296358  0.4207596797719638  1.0000
  Si  Si107     1.0  0.5915254703468994  0.12658140170888638  0.1671399646360656  1.0000
  Si  Si108     1.0  0.5864048838266578  0.12547747826890776  0.4202507756542476  1.0000
  Si  Si109     1.0  0.7590595824410601  0.29323239499656545  0.09932045979997225  1.0000
  Si  Si110     1.0  0.7508648810407839  0.2948856607714142  0.3513531885482913  1.0000
  Si  Si111     1.0  0.7577526444908501  0.40457636246241246  0.09846319300771478  1.0000
  Si  Si112     1.0  0.7509983710305593  0.4053061936556167  0.3516816887669004  1.0000
  Si  Si113     1.0  0.5918002450151334  0.23775259948490235  0.0983610241977641  1.0000
  Si  Si114     1.0  0.5872846675653597  0.2366543481378399  0.3512464981205946  1.0000
  Si  Si115     1.0  0.5915160636121871  0.4601664538093546  0.09796749217943378  1.0000
  Si  Si116     1.0  0.5843543323502165  0.4602392105985951  0.3518847630838523  1.0000
  Si  Si117     1.0  0.7563062201306541  0.2940467767274195  0.1686322184943063  1.0000
  Si  Si118     1.0  0.7525081918627334  0.2931452641244577  0.4203405630894454  1.0000
  Si  Si119     1.0  0.7569458019597998  0.4056115926360792  0.1674876435244416  1.0000
  Si  Si120     1.0  0.7518037666356142  0.4040589212471919  0.4208123839553922  1.0000
  Si  Si121     1.0  0.590313667798973  0.23766355607539583  0.16736547420943626  1.0000
  Si  Si122     1.0  0.5871719990921821  0.23650622937153473  0.4203718392158935  1.0000
  Si  Si123     1.0  0.5908127329259639  0.4609133807351966  0.16707973242357732  1.0000
  Si  Si124     1.0  0.5849603544026708  0.45949885872410706  0.42100092845592924  1.0000
  Si  Si125     1.0  0.7585294480012911  0.6264504331225582  0.09759674381732092  1.0000
  Si  Si126     1.0  0.7527733409821754  0.6256122350698265  0.3520034519750804  1.0000
  Si  Si127     1.0  0.7583474561617896  0.7376579302969773  0.09747204087268954  1.0000
  Si  Si128     1.0  0.7528664408183241  0.7367225063525554  0.3519354563369997  1.0000
  Si  Si129     1.0  0.5914878355381424  0.571365857508743  0.09762813339943666  1.0000
  Si  Si130     1.0  0.5852809586643376  0.5710694967045751  0.352052677785243  1.0000
  Si  Si131     1.0  0.5914352118553216  0.7929536300018535  0.09739376486754224  1.0000
  Si  Si132     1.0  0.5852372453838983  0.791114945531841  0.351936908620452  1.0000
  Si  Si133     1.0  0.7584349152897096  0.626590016631305  0.16673410550397577  1.0000
  Si  Si134     1.0  0.7527998693969868  0.6256081135987126  0.4211425819186642  1.0000
  Si  Si135     1.0  0.7582972683406681  0.7376860796560007  0.1666121994917612  1.0000
  Si  Si136     1.0  0.7529434131866104  0.736835916726266  0.4210719236347346  1.0000
  Si  Si137     1.0  0.5910859736621223  0.5719071235226957  0.16675105047572955  1.0000
  Si  Si138     1.0  0.5855279685214269  0.5706553290786669  0.42119438829874367  1.0000
  Si  Si139     1.0  0.5912892724918266  0.7927072110702582  0.16653949931308673  1.0000
  Si  Si140     1.0  0.5856007661238088  0.7916540355391003  0.4210574079753532  1.0000
  Si  Si141     1.0  0.9245953104881013  0.1276487930578304  0.09795677433857375  1.0000
  Al  Al1       1.0  0.9193997028878286  0.1231794097380909  0.34986918456440197  1.0000
  Al  Al2       1.0  0.9257731162328718  0.24200577510513954  0.16850406684302524  1.0000
  Si  Si142     1.0  0.9189922400075368  0.23587583956064412  0.42010295714726664  1.0000
  H   H1        1.0  0.8762382780605098  0.17769019668294161  0.1987666322526082  1.0000
  H   H2        1.0  0.8581846649022637  0.18443520009263423  0.32016197946405667  1.0000
  H   H3        1.0  0.8045271887326654  0.16989947461671337  0.28231601039567394  1.0000
  H   H4        1.0  0.7830833358312153  0.13853502242966692  0.3099301238068966  1.0000
