# Supplementary material for: Water Adsorption at Pairs of Proximate Brønsted Acid Sites in Zeolites
Source: J Phys Chem Lett. 2026 Jan 14;17(4):1201–6. doi: 10.1021/acs.jpclett.5c03794 (PMC12862806; doi:10.1021/acs.jpclett.5c03794)
Supplement: Supplementary file 2 [file jz5c03794_si_002.zip › Water_BAS_Pairs_SI/NNP/MD_init_strs/silicatene/silicatene_1w_4.cif]

data_image0
_chemical_formula_structural       O289Si141Al2SiH4
_chemical_formula_sum              "O289 Si142 Al2 H4"
_cell_length_a       15.80312257
_cell_length_b       27.3439945
_cell_length_c       46.6
_cell_angle_alpha    90.0
_cell_angle_beta     90.0
_cell_angle_gamma    90.0

_space_group_name_H-M_alt    "P 1"
_space_group_IT_number       1

loop_
  _space_group_symop_operation_xyz
  'x, y, z'

loop_
  _atom_site_type_symbol
  _atom_site_label
  _atom_site_symmetry_multiplicity
  _atom_site_fract_x
  _atom_site_fract_y
  _atom_site_fract_z
  _atom_site_occupancy
  O   O1        1.0  0.9243983916277411  0.18226226570507656  0.08558899467302335  1.0000
  O   O2        1.0  0.9067052289669822  0.18579341130206345  0.3256392895211536  1.0000
  O   O3        1.0  0.8411212651325963  0.9319194022328444  0.08632188685448053  1.0000
  O   O4        1.0  0.8357003937141071  0.9302989677176846  0.32928946440513096  1.0000
  O   O5        1.0  0.007838824041003207  0.9325816824015282  0.08636045272806069  1.0000
  O   O6        1.0  0.0024780851790009812  0.9311909068242487  0.32924457881268865  1.0000
  O   O7        1.0  0.7579682267740759  0.015272280936600801  0.0863045254909807  1.0000
  O   O8        1.0  0.7477771590408061  0.012240119816360704  0.3293492595241664  1.0000
  O   O9        1.0  0.8418813818066564  0.09850882070143181  0.0873336313696227  1.0000
  O   O10       1.0  0.8279514749372571  0.09666426194752283  0.32560773567490775  1.0000
  O   O11       1.0  0.008143476062002827  0.09912151978250582  0.08749617252204844  1.0000
  O   O12       1.0  0.009373335912817608  0.09795773333823944  0.3261871046836783  1.0000
  O   O13       1.0  0.9148614639791854  0.17774952610690667  0.18241235892008265  1.0000
  O   O14       1.0  0.9171406061759794  0.18121146791587286  0.42180498560111795  1.0000
  O   O15       1.0  0.8413164644320162  0.931792463566066  0.17801784955295483  1.0000
  O   O16       1.0  0.8357201577605765  0.9308749250946424  0.42123611915171827  1.0000
  O   O17       1.0  0.00785952975753397  0.9321816170526763  0.17805107085712107  1.0000
  O   O18       1.0  0.0025286762194405357  0.9317910953047736  0.4211728322720176  1.0000
  O   O19       1.0  0.09208867658967976  0.01512317823577361  0.17852759344950603  1.0000
  O   O20       1.0  0.08570523562953526  0.015206995897064611  0.42030605525133546  1.0000
  O   O21       1.0  0.8416193583445967  0.09506255364167844  0.17855806415050796  1.0000
  O   O22       1.0  0.8361174569710107  0.0968908809998114  0.42123985297579836  1.0000
  O   O23       1.0  0.009659209106742717  0.09830040922722291  0.17829839102164102  1.0000
  O   O24       1.0  0.002867786319157512  0.09851699297162753  0.420598924795701  1.0000
  O   O25       1.0  0.09131381094352989  0.9603501830547412  0.13225239050614804  1.0000
  O   O26       1.0  0.08623160624748619  0.957728735981413  0.3750905306076608  1.0000
  O   O27       1.0  0.09311813599296902  0.07053757821797567  0.13258345962312976  1.0000
  O   O28       1.0  0.08599762823411308  0.07051951592838539  0.37417619753173237  1.0000
  O   O29       1.0  0.9247947898410005  0.9042116152080278  0.1321515776833787  1.0000
  O   O30       1.0  0.9194700890568982  0.9033796808568938  0.3753174732113983  1.0000
  O   O31       1.0  0.923942374780528  0.12871031867115315  0.1329066314578637  1.0000
  O   O32       1.0  0.9165000060029996  0.12789851168945143  0.3753540779526306  1.0000
  O   O33       1.0  0.9249760674326024  0.515025175451173  0.08666246189711937  1.0000
  O   O34       1.0  0.9200962741479572  0.5146865409736009  0.32976018072928  1.0000
  O   O35       1.0  0.8420639395244968  0.26606176945681076  0.08729325685792924  1.0000
  O   O36       1.0  0.8377347686284455  0.2705932050065197  0.329317294128018  1.0000
  O   O37       1.0  0.008984854069955967  0.2654443257982211  0.08723167832663184  1.0000
  O   O38       1.0  0.004786788369200847  0.2640525575060959  0.3292294050446373  1.0000
  O   O39       1.0  0.7574734682454475  0.3487693356553225  0.08775723550288715  1.0000
  O   O40       1.0  0.7472945255074067  0.3501690800790198  0.32906892238259305  1.0000
  O   O41       1.0  0.8414392184770221  0.4318589641148435  0.08686932527973146  1.0000
  O   O42       1.0  0.8354974146353172  0.4318924349460367  0.3297272468312197  1.0000
  O   O43       1.0  0.008248162386371107  0.43179054045731124  0.08678774345002792  1.0000
  O   O44       1.0  0.002133679657984321  0.43093849401566353  0.3296791194854082  1.0000
  O   O45       1.0  0.9250306241821388  0.5156337643890996  0.1783632551506988  1.0000
  O   O46       1.0  0.9202777574973057  0.5143490320244648  0.4216384575932051  1.0000
  O   O47       1.0  0.8347801306486367  0.26597224185379886  0.18217414910845808  1.0000
  O   O48       1.0  0.8368425239296904  0.26559758273856343  0.42007197034606425  1.0000
  O   O49       1.0  0.016702331825994333  0.2658126920340281  0.1816803799614616  1.0000
  O   O50       1.0  0.00297899951766702  0.26352982561311056  0.42015828921984577  1.0000
  O   O51       1.0  0.09639874009005522  0.35035193347874094  0.17880711585391293  1.0000
  O   O52       1.0  0.08544788720035984  0.3470132665378559  0.4212656851020741  1.0000
  O   O53       1.0  0.8414332586961661  0.43251193225617385  0.17878441459524957  1.0000
  O   O54       1.0  0.8352301918501438  0.43169540645699345  0.42141252959383524  1.0000
  O   O55       1.0  0.008272196137867519  0.4323451877255997  0.17871306184156627  1.0000
  O   O56       1.0  0.002024998215059026  0.43039990364285075  0.4213956868988554  1.0000
  O   O57       1.0  0.0924007232057384  0.2934114013103239  0.133606202007931  1.0000
  O   O58       1.0  0.08794218512335962  0.29238899911974625  0.3750295140489  1.0000
  O   O59       1.0  0.0922613442394003  0.40604277573366393  0.13281040397520258  1.0000
  O   O60       1.0  0.08539092853041806  0.4027327414216577  0.37546156244763473  1.0000
  O   O61       1.0  0.9253450286306815  0.23387582775622595  0.1324707962344491  1.0000
  O   O62       1.0  0.9187158177186748  0.23489906923348536  0.37454239040689935  1.0000
  O   O63       1.0  0.9249058702006763  0.4598214446378946  0.1327037304187902  1.0000
  O   O64       1.0  0.9193744102055  0.45910384949425465  0.37561370776053893  1.0000
  O   O65       1.0  0.9253109066503211  0.8488832761217415  0.08616452757668534  1.0000
  O   O66       1.0  0.9202578678913822  0.8475493918446321  0.32964424657443514  1.0000
  O   O67       1.0  0.8416157895584205  0.5984239525563542  0.08633518149953474  1.0000
  O   O68       1.0  0.8357872387226095  0.5976266292423659  0.329946994870799  1.0000
  O   O69       1.0  0.008118901334584155  0.5985200486479992  0.08632648103621217  1.0000
  O   O70       1.0  0.0024236021767859704  0.5981741511593425  0.3299417692394478  1.0000
  O   O71       1.0  0.7589033958461521  0.6820348234736043  0.08622377771223524  1.0000
  O   O72       1.0  0.7532983199359665  0.6811221204654193  0.3299632765103353  1.0000
  O   O73       1.0  0.8414209569535557  0.7656807970756028  0.08616786554339247  1.0000
  O   O74       1.0  0.8358948838295346  0.7645923983239312  0.32983274989566597  1.0000
  O   O75       1.0  0.008029198999727292  0.7653431599302032  0.08616615138918518  1.0000
  O   O76       1.0  0.002461642468572779  0.7639524546617007  0.3298291130844902  1.0000
  O   O77       1.0  0.9251317294552647  0.8486700173546979  0.17807677396216387  1.0000
  O   O78       1.0  0.920296547892061  0.8481189890275264  0.42132803610638436  1.0000
  O   O79       1.0  0.8416111082046417  0.5988844429993773  0.17813914287650823  1.0000
  O   O80       1.0  0.8356974750422228  0.5973562431315239  0.4217307210785321  1.0000
  O   O81       1.0  0.008169730028087335  0.5989724413099418  0.17813522212174565  1.0000
  O   O82       1.0  0.00228981103805879  0.5981029174533683  0.4217256017912985  1.0000
  O   O83       1.0  0.09155849172767434  0.6821685242671955  0.1779928040536122  1.0000
  O   O84       1.0  0.08651512189541133  0.6811596083174076  0.4217152878587141  1.0000
  O   O85       1.0  0.8414593075281483  0.7655638802194369  0.17794278313713613  1.0000
  O   O86       1.0  0.8358480093553072  0.7650498536561608  0.4216439006158488  1.0000
  O   O87       1.0  0.008085760611696883  0.7653391991719398  0.177944734992731  1.0000
  O   O88       1.0  0.0023683506186416106  0.7643077730387695  0.42164404823404444  1.0000
  O   O89       1.0  0.09144605152494965  0.6265477810888387  0.13214477383549192  1.0000
  O   O90       1.0  0.08603861006222988  0.625475924060736  0.375864616911402  1.0000
  O   O91       1.0  0.09146106929549981  0.7377208025864317  0.132044551947062  1.0000
  O   O92       1.0  0.08600403254528674  0.736657375304098  0.3758081967388194  1.0000
  O   O93       1.0  0.9249299721894729  0.5711485898464792  0.13231159190192462  1.0000
  O   O94       1.0  0.9193464369485752  0.5700245262984162  0.3758040942135178  1.0000
  O   O95       1.0  0.9248847663576799  0.7933439917649021  0.13206377697301647  1.0000
  O   O96       1.0  0.919470958951024  0.7920155168138152  0.37567000741131656  1.0000
  O   O97       1.0  0.2588196400281128  0.18234346576836202  0.0866463307918719  1.0000
  O   O98       1.0  0.2538379069008068  0.18122404341463316  0.32907792350674786  1.0000
  O   O99       1.0  0.17445410798584843  0.9324325594568722  0.08630668137489661  1.0000
  O   O100      1.0  0.1689285561585942  0.9295985741799133  0.3292640788224379  1.0000
  O   O101      1.0  0.3411318611501746  0.93245739529037  0.08625331787861647  1.0000
  O   O102      1.0  0.3358495142247794  0.9310679318409634  0.32956798850482566  1.0000
  O   O103      1.0  0.09147461729046356  0.015879685228681672  0.08636834675478083  1.0000
  O   O104      1.0  0.08967396315945848  0.013531066411278915  0.32905268878229105  1.0000
  O   O105      1.0  0.17510841194366508  0.09916801144502181  0.08660782864404637  1.0000
  O   O106      1.0  0.17421013882351474  0.09626157076427003  0.3289356129596287  1.0000
  O   O107      1.0  0.3417540777448055  0.09890913747265756  0.08666600345365486  1.0000
  O   O108      1.0  0.3382076943421364  0.09819620852915399  0.32905995881513955  1.0000
  O   O109      1.0  0.2589797179677377  0.18202568641955788  0.17866027600612053  1.0000
  O   O110      1.0  0.253593436248175  0.18098427285828023  0.4210397108797669  1.0000
  O   O111      1.0  0.17457524284884202  0.9318521767364936  0.17807580490609504  1.0000
  O   O112      1.0  0.1690638300860099  0.931828506406335  0.42128483127863786  1.0000
  O   O113      1.0  0.34123173517753597  0.9320944542498172  0.17805034969025046  1.0000
  O   O114      1.0  0.3357490053795307  0.9314534364391842  0.42137597327575554  1.0000
  O   O115      1.0  0.4249504575873794  0.015203473722762822  0.17822204315648246  1.0000
  O   O116      1.0  0.4202512068049285  0.014458993924608633  0.42121441344856847  1.0000
  O   O117      1.0  0.1760484845951856  0.09860903813329357  0.17865006606596437  1.0000
  O   O118      1.0  0.16936917100372798  0.09795821133457666  0.4202435460071097  1.0000
  O   O119      1.0  0.3423914524827878  0.0987153885531691  0.17836703495615275  1.0000
  O   O120      1.0  0.3362065365831715  0.09748244032252948  0.42108852806321606  1.0000
  O   O121      1.0  0.4246709883925482  0.9598129875949342  0.13218414672796247  1.0000
  O   O122      1.0  0.41938513790464965  0.9585274522369645  0.3754530179868748  1.0000
  O   O123      1.0  0.42543746265180066  0.07092127240259022  0.13243670630359153  1.0000
  O   O124      1.0  0.4202124545337619  0.06974944488244715  0.375242482002554  1.0000
  O   O125      1.0  0.25788587877704994  0.9045145277207802  0.13211367775201413  1.0000
  O   O126      1.0  0.2527415685249685  0.903425629520009  0.37548396126343436  1.0000
  O   O127      1.0  0.25829043196834545  0.12635424319610242  0.13258062566089418  1.0000
  O   O128      1.0  0.2557125933734013  0.1262415676133581  0.3749810944370392  1.0000
  O   O129      1.0  0.25827204311338764  0.5154332612770961  0.08644526132689531  1.0000
  O   O130      1.0  0.25197822107338225  0.5140776881024842  0.3298647166781434  1.0000
  O   O131      1.0  0.17545306221036183  0.26567210325338847  0.08753321242642102  1.0000
  O   O132      1.0  0.1712550817632755  0.2648368056360109  0.3290293442290403  1.0000
  O   O133      1.0  0.34227911377153  0.26562812885740894  0.0867024703643363  1.0000
  O   O134      1.0  0.3375652780681868  0.2644279587548499  0.32932853726769495  1.0000
  O   O135      1.0  0.0921909097186961  0.34865687991819055  0.08749957869781  1.0000
  O   O136      1.0  0.0861589078161125  0.3478143906825384  0.3291853252357714  1.0000
  O   O137      1.0  0.17489471678437085  0.43217423545078226  0.08663069522365302  1.0000
  O   O138      1.0  0.16879047190024032  0.4310556088538185  0.32969761025509364  1.0000
  O   O139      1.0  0.3416207032619967  0.43213718648251687  0.08657432963066843  1.0000
  O   O140      1.0  0.335449759572777  0.43080069647112823  0.32974706656166614  1.0000
  O   O141      1.0  0.2602837305639128  0.5162792633028557  0.17819514870677367  1.0000
  O   O142      1.0  0.2518745903533188  0.5137468078519681  0.4216860294160199  1.0000
  O   O143      1.0  0.18083555985397773  0.26747471200365786  0.1788222252513555  1.0000
  O   O144      1.0  0.17000326807820001  0.26414778976599335  0.421037857980888  1.0000
  O   O145      1.0  0.34422019791633307  0.26477691071774667  0.17874923772915619  1.0000
  O   O146      1.0  0.3367441509983414  0.26430592506436296  0.42104184448569476  1.0000
  O   O147      1.0  0.42519013935384303  0.3491808500484751  0.1784068068610104  1.0000
  O   O148      1.0  0.4203409689557372  0.3474674434000478  0.4213417920711267  1.0000
  O   O149      1.0  0.17468747574640972  0.43453908640136185  0.17865919007524392  1.0000
  O   O150      1.0  0.16859287047785396  0.43039537964288216  0.42143748509222734  1.0000
  O   O151      1.0  0.34162384478423014  0.4323901044756495  0.1783603650204781  1.0000
  O   O152      1.0  0.3352997841121159  0.430341548318018  0.42152818344293164  1.0000
  O   O153      1.0  0.42576098752712166  0.2936423583093275  0.13260754249504011  1.0000
  O   O154      1.0  0.42052029742170327  0.29226745985191677  0.3752831906754506  1.0000
  O   O155      1.0  0.425011196212976  0.4047649719748222  0.13249097183348615  1.0000
  O   O156      1.0  0.41918716061569117  0.4033407042785381  0.37559397731092115  1.0000
  O   O157      1.0  0.2615119633934552  0.2368777977794932  0.13275693158913468  1.0000
  O   O158      1.0  0.25344183529912273  0.23689820464588135  0.3751025600280168  1.0000
  O   O159      1.0  0.2587502993532101  0.4603400572329735  0.13245442765530088  1.0000
  O   O160      1.0  0.252152295878662  0.4584123350713009  0.37568233226292164  1.0000
  O   O161      1.0  0.2576380971501504  0.8490597288789017  0.08616011675815999  1.0000
  O   O162      1.0  0.25357725500444844  0.8475087759684748  0.3297519654340387  1.0000
  O   O163      1.0  0.17482476243889294  0.598755302685191  0.08623275984470297  1.0000
  O   O164      1.0  0.16902019108721492  0.5974674896688582  0.3299795161744549  1.0000
  O   O165      1.0  0.34150015116976523  0.5987953543281879  0.08617870488703361  1.0000
  O   O166      1.0  0.33565617415262244  0.5969269916955707  0.3300234256668882  1.0000
  O   O167      1.0  0.09136162479550453  0.681987326622973  0.08621201052961866  1.0000
  O   O168      1.0  0.08667170901777824  0.6810530376003415  0.3299409152681918  1.0000
  O   O169      1.0  0.17462046902857403  0.7654750177467362  0.08611954483334867  1.0000
  O   O170      1.0  0.16910697823303428  0.7645488231880813  0.32989429132604875  1.0000
  O   O171      1.0  0.34125456281843874  0.7658115906132  0.0860540717772105  1.0000
  O   O172      1.0  0.3357357383979706  0.7644673518951899  0.3299206082010086  1.0000
  O   O173      1.0  0.2577689814365927  0.8488355778121549  0.17797926021939858  1.0000
  O   O174      1.0  0.2518812654537993  0.8483284466621616  0.42149890746376156  1.0000
  O   O175      1.0  0.17483239538775852  0.5989345025335087  0.17805740193522707  1.0000
  O   O176      1.0  0.16887589285238866  0.5973619779164133  0.4217788768983792  1.0000
  O   O177      1.0  0.34146053466860643  0.5996441570283451  0.1780472137440679  1.0000
  O   O178      1.0  0.33544883321667196  0.5970448924505195  0.4218614689785262  1.0000
  O   O179      1.0  0.4238653662388743  0.6826636869820694  0.17793881979422302  1.0000
  O   O180      1.0  0.4169478422259186  0.6810775647191559  0.42185773371166907  1.0000
  O   O181      1.0  0.17468054859219684  0.7655024221496731  0.1779223475157998  1.0000
  O   O182      1.0  0.16903423278925736  0.7647571651753319  0.4217225469333947  1.0000
  O   O183      1.0  0.34135884351844376  0.765952250638266  0.1778863687034835  1.0000
  O   O184      1.0  0.3356514613523085  0.7650967591850508  0.42179019584905547  1.0000
  O   O185      1.0  0.4247256223541646  0.6269462322443525  0.13204259583346672  1.0000
  O   O186      1.0  0.4180104656586072  0.6253481700559914  0.37599490370490196  1.0000
  O   O187      1.0  0.42436339095152853  0.7380982603517486  0.1319413430967858  1.0000
  O   O188      1.0  0.41836044587028565  0.7364997230986493  0.37593745297684045  1.0000
  O   O189      1.0  0.25830845528906404  0.5716067126943496  0.1321585390770743  1.0000
  O   O190      1.0  0.25202456660056816  0.5695115721429582  0.3758955040929646  1.0000
  O   O191      1.0  0.2577592426720303  0.7933863194506078  0.13199327253282073  1.0000
  O   O192      1.0  0.2522923663925293  0.792147818136392  0.37580128620183956  1.0000
  O   O193      1.0  0.5920055331077255  0.18226636762288198  0.08666064740343497  1.0000
  O   O194      1.0  0.5867967006353411  0.18116414880371134  0.32903073625416385  1.0000
  O   O195      1.0  0.5076868314142905  0.9319817821448139  0.08622351810068046  1.0000
  O   O196      1.0  0.5023562558192589  0.9305288294568663  0.32961468449474635  1.0000
  O   O197      1.0  0.6743610893467706  0.932015550633877  0.08624865928011444  1.0000
  O   O198      1.0  0.6691405961587803  0.9280903864400931  0.3292938396687997  1.0000
  O   O199      1.0  0.42520012331695667  0.01565903702750169  0.08641417770584528  1.0000
  O   O200      1.0  0.4199440984240215  0.014090446978984485  0.32949831375232913  1.0000
  O   O201      1.0  0.5085501576114665  0.09900925176886013  0.08666338368262679  1.0000
  O   O202      1.0  0.5020989012118591  0.09795285813667033  0.32901644225814475  1.0000
  O   O203      1.0  0.6750665464594151  0.09882725420738823  0.08655571999260776  1.0000
  O   O204      1.0  0.6661794095850907  0.09639934557342467  0.32908384643914157  1.0000
  O   O205      1.0  0.591494233155351  0.1818998664386929  0.1787790769942661  1.0000
  O   O206      1.0  0.5873776487107952  0.18102780653385928  0.42109151357018126  1.0000
  O   O207      1.0  0.5078377235799113  0.9318253530014138  0.1780329586581795  1.0000
  O   O208      1.0  0.5023092363589915  0.9307072198518377  0.4213796546763808  1.0000
  O   O209      1.0  0.6745704138187276  0.9304645114305197  0.17805348151573297  1.0000
  O   O210      1.0  0.6689993628917809  0.9303907014149464  0.4214147491394061  1.0000
  O   O211      1.0  0.7547868716908525  0.014014285819331028  0.1784852268185466  1.0000
  O   O212      1.0  0.7517314487865855  0.013936287438786067  0.42042607205008126  1.0000
  O   O213      1.0  0.5090376882190505  0.09819666638018532  0.17838787770699788  1.0000
  O   O214      1.0  0.5028979210401823  0.09803619334818839  0.42115886793673624  1.0000
  O   O215      1.0  0.6756768680142237  0.09912052421461867  0.1785697699553497  1.0000
  O   O216      1.0  0.6696085117099867  0.09729418733980494  0.420333206722084  1.0000
  O   O217      1.0  0.7575209592485741  0.9595697961449331  0.13219470448794018  1.0000
  O   O218      1.0  0.7514501639298196  0.9564728721754708  0.3752149065981823  1.0000
  O   O219      1.0  0.757046946765682  0.06982596325360367  0.1324775122131777  1.0000
  O   O220      1.0  0.7539623924182759  0.06953656284449052  0.3745302302078866  1.0000
  O   O221      1.0  0.5908118865560903  0.9039665878470066  0.13206972495289332  1.0000
  O   O222      1.0  0.5852226826300634  0.9024400230630031  0.3755244307201883  1.0000
  O   O223      1.0  0.5925659477773574  0.1263543375987795  0.1325742532627602  1.0000
  O   O224      1.0  0.5843440310190884  0.12615819900530387  0.3750581997218774  1.0000
  O   O225      1.0  0.5915004575537595  0.5156900640874624  0.08650107734713926  1.0000
  O   O226      1.0  0.5831359891084255  0.5157301646653745  0.3298824955530305  1.0000
  O   O227      1.0  0.5089134912834838  0.2656481400552307  0.08671653321620997  1.0000
  O   O228      1.0  0.5041538773480195  0.2648559566381927  0.32934068673350053  1.0000
  O   O229      1.0  0.675720129344264  0.26545084428895027  0.0877680281603656  1.0000
  O   O230      1.0  0.6708220911107647  0.26435589687729605  0.3290722476490613  1.0000
  O   O231      1.0  0.4254753873930638  0.3489535805197407  0.08665807423607481  1.0000
  O   O232      1.0  0.42011062607297933  0.3479572212782503  0.32952537426487866  1.0000
  O   O233      1.0  0.508226337855932  0.4324417120713949  0.08661525134456027  1.0000
  O   O234      1.0  0.5020112103706258  0.4316873155224747  0.32976239089490283  1.0000
  O   O235      1.0  0.6749093227086679  0.4323803815824809  0.08670328001822543  1.0000
  O   O236      1.0  0.6688182138168871  0.43408042827298554  0.329736848520335  1.0000
  O   O237      1.0  0.5893332503054527  0.5165139631424491  0.17822274587769227  1.0000
  O   O238      1.0  0.5850720559760696  0.5150277414574863  0.42174998179334117  1.0000
  O   O239      1.0  0.5075251672089452  0.2652705004774099  0.1788604339548257  1.0000
  O   O240      1.0  0.5036564965224771  0.2641132416357715  0.4210213649708023  1.0000
  O   O241      1.0  0.6711716660352665  0.2666230761608458  0.17893842489074718  1.0000
  O   O242      1.0  0.6701989058649711  0.2645851780839938  0.42105593710472833  1.0000
  O   O243      1.0  0.7537615147933112  0.35037212929676714  0.17894108248593804  1.0000
  O   O244      1.0  0.7519408739629241  0.3484528802747807  0.4214068308965727  1.0000
  O   O245      1.0  0.5081162547569594  0.43258523291022694  0.17837942486577862  1.0000
  O   O246      1.0  0.5017947990270616  0.43149484437123864  0.42158225060170484  1.0000
  O   O247      1.0  0.6749631387770111  0.4346085989508369  0.17878954318876145  1.0000
  O   O248      1.0  0.6684773690179873  0.43177430652376664  0.4214882463941679  1.0000
  O   O249      1.0  0.7592265919247826  0.29324137749902873  0.13384185296596657  1.0000
  O   O250      1.0  0.7507256042296429  0.2946053631276714  0.37507516523128104  1.0000
  O   O251      1.0  0.7572679661556347  0.4061594993490041  0.13294929766406816  1.0000
  O   O252      1.0  0.7514953990957924  0.40437376778357903  0.37551838141727983  1.0000
  O   O253      1.0  0.5894379654992115  0.2367075484780151  0.1328538960964981  1.0000
  O   O254      1.0  0.5876040558998569  0.23672619226149835  0.37509553292107845  1.0000
  O   O255      1.0  0.5912115276626418  0.46054473257226036  0.13251919557337347  1.0000
  O   O256      1.0  0.5844882676037078  0.45987284612293355  0.3757430092776612  1.0000
  O   O257      1.0  0.5914029851728688  0.8486176455017743  0.08611158596175818  1.0000
  O   O258      1.0  0.5829854359119008  0.8464209244398363  0.3298009145978857  1.0000
  O   O259      1.0  0.5082232428344616  0.5991126065893374  0.08619234313642081  1.0000
  O   O260      1.0  0.5024095270815334  0.5991501320369232  0.33003154458955786  1.0000
  O   O261      1.0  0.6748834607520072  0.5989935680852376  0.08625675421563923  1.0000
  O   O262      1.0  0.6691381225902535  0.5981533120852753  0.3300017268213927  1.0000
  O   O263      1.0  0.42422373535120106  0.6822852760467213  0.08609824889576281  1.0000
  O   O264      1.0  0.41615459442746383  0.6808389434446426  0.3300228384400855  1.0000
  O   O265      1.0  0.5080228587175628  0.7653996765079892  0.08604249268187256  1.0000
  O   O266      1.0  0.5025619031913027  0.7627035432974414  0.329938294936152  1.0000
  O   O267      1.0  0.6747891483355142  0.7651906165025752  0.08609577026471085  1.0000
  O   O268      1.0  0.6692127370163005  0.7640743699135288  0.32990181624273984  1.0000
  O   O269      1.0  0.5902349188852711  0.8481962413461638  0.17797077286426388  1.0000
  O   O270      1.0  0.585233902938547  0.8472519015290575  0.42151842196272077  1.0000
  O   O271      1.0  0.5083039659724983  0.6000969727283784  0.17805780982412198  1.0000
  O   O272      1.0  0.5022098388036167  0.5984377272876643  0.421875784038525  1.0000
  O   O273      1.0  0.6749378193922426  0.5990763739179145  0.1780820088333673  1.0000
  O   O274      1.0  0.6690202438373078  0.5982693770064437  0.4218130066282484  1.0000
  O   O275      1.0  0.7585480525825373  0.6822033687189772  0.17799294465927995  1.0000
  O   O276      1.0  0.7537488610821017  0.6812148921273654  0.421712612716059  1.0000
  O   O277      1.0  0.5081125227708304  0.7651166857148085  0.17788876068506107  1.0000
  O   O278      1.0  0.5023851487718529  0.7637385255002951  0.42180046491192136  1.0000
  O   O279      1.0  0.6748405777328045  0.7653328663292509  0.1779164810749019  1.0000
  O   O280      1.0  0.6691141120704892  0.7640750867342736  0.42172692929908606  1.0000
  O   O281      1.0  0.7584191822151553  0.6265745281928192  0.13216001602196453  1.0000
  O   O282      1.0  0.7527427713860292  0.6255103792877309  0.37587897197077175  1.0000
  O   O283      1.0  0.7582499026767199  0.7377701295492672  0.13204108052669666  1.0000
  O   O284      1.0  0.7528759315094206  0.736744734840725  0.37581172866909524  1.0000
  O   O285      1.0  0.5913023521080923  0.5718583738236224  0.13219061963450232  1.0000
  O   O286      1.0  0.5854861831091307  0.5709229868739826  0.37593284646321407  1.0000
  O   O287      1.0  0.591516900969588  0.7928804123688232  0.13196867753787697  1.0000
  O   O288      1.0  0.5854201562872365  0.7911019144444652  0.37581254228360406  1.0000
  O   O289      1.0  0.788822311303147  0.17227915849213246  0.292156808162007  1.0000
  Si  Si1       1.0  0.09128384460756406  0.9602489975417867  0.09766173678572207  1.0000
  Si  Si2       1.0  0.0865801520098735  0.9584345480291152  0.34055195402439575  1.0000
  Si  Si3       1.0  0.09221085117727888  0.0712502612029573  0.09797818116667008  1.0000
  Si  Si4       1.0  0.08804441830123412  0.07000513379208091  0.33934310168193454  1.0000
  Si  Si5       1.0  0.9247970523919044  0.9043877570130034  0.09758086173228375  1.0000
  Si  Si6       1.0  0.91963066354539  0.9033124991030642  0.3407578972914925  1.0000
  Si  Si7       1.0  0.09146953464795676  0.9596707389685187  0.16680006425931956  1.0000
  Si  Si8       1.0  0.08583367352328787  0.9594244969341171  0.4095647463986922  1.0000
  Si  Si9       1.0  0.09400683240178644  0.07042127733168253  0.1670156073691678  1.0000
  Si  Si10      1.0  0.08539622048194452  0.07077966797076124  0.40866376202119276  1.0000
  Si  Si11      1.0  0.924820817502349  0.9041378431270335  0.16670022540934376  1.0000
  Si  Si12      1.0  0.9195849829640041  0.9036978303970901  0.4098718756384432  1.0000
  Si  Si13      1.0  0.9242919088647541  0.1222458818906679  0.16667014037576325  1.0000
  Si  Si14      1.0  0.9184114010452649  0.1257630479176189  0.40925110809022014  1.0000
  Si  Si15      1.0  0.0917323845263728  0.2930983037047458  0.09910459927027801  1.0000
  Si  Si16      1.0  0.08819592025718498  0.292332026243871  0.3405639410831008  1.0000
  Si  Si17      1.0  0.0918344980813466  0.4044096662895531  0.09833150102792149  1.0000
  Si  Si18      1.0  0.08556553688938182  0.40319661643813265  0.34091139894340694  1.0000
  Si  Si19      1.0  0.9252701565705582  0.23750674999982851  0.09856711640206976  1.0000
  Si  Si20      1.0  0.9183041790507964  0.2403342717357098  0.34050325714679386  1.0000
  Si  Si21      1.0  0.9249314062396008  0.4594605557144694  0.09815255090958958  1.0000
  Si  Si22      1.0  0.9193211102434415  0.4591421277886891  0.3410640727739913  1.0000
  Si  Si23      1.0  0.09507417847840988  0.2939956438984401  0.16843501514497344  1.0000
  Si  Si24      1.0  0.08665331703750609  0.29163178548585234  0.4095951499296419  1.0000
  Si  Si25      1.0  0.09262379692120232  0.4054857142462143  0.16735138959345278  1.0000
  Si  Si26      1.0  0.08535175980389362  0.4026437662012196  0.4100353700395063  1.0000
  Si  Si27      1.0  0.9249174056154212  0.45984414672674556  0.16726555793896591  1.0000
  Si  Si28      1.0  0.9192582352217533  0.4588526207967955  0.4101758365967497  1.0000
  Si  Si29      1.0  0.09140526051567045  0.6263891741010602  0.09757539659454702  1.0000
  Si  Si30      1.0  0.08604815667249383  0.6255510629383473  0.34129608253332927  1.0000
  Si  Si31      1.0  0.0914043638882917  0.7375923519156674  0.09747285899564621  1.0000
  Si  Si32      1.0  0.08603942875051862  0.7366316501453297  0.3412392471443928  1.0000
  Si  Si33      1.0  0.9249191802713729  0.5706833678662422  0.09775592597028587  1.0000
  Si  Si34      1.0  0.9193913974555096  0.5701571829180898  0.34123565098191505  1.0000
  Si  Si35      1.0  0.9249015709698366  0.7932768915422356  0.09748758760943126  1.0000
  Si  Si36      1.0  0.9195118831684174  0.7921377942405434  0.34111019819306065  1.0000
  Si  Si37      1.0  0.09146632490234964  0.6265633424552846  0.1667147323273871  1.0000
  Si  Si38      1.0  0.08596739214664348  0.6255565044956988  0.4104350738175755  1.0000
  Si  Si39      1.0  0.0914529789803851  0.7376539866662558  0.1666133868312578  1.0000
  Si  Si40      1.0  0.08596611450513754  0.7367682595505406  0.4103768474523467  1.0000
  Si  Si41      1.0  0.9249352186280286  0.5710290382502026  0.16687260570585352  1.0000
  Si  Si42      1.0  0.9193759780946008  0.569968712445267  0.41037769593429735  1.0000
  Si  Si43      1.0  0.9248891053906402  0.7931540049266034  0.16663212228372487  1.0000
  Si  Si44      1.0  0.9194869584960023  0.7924610220659766  0.41022601347498183  1.0000
  Si  Si45      1.0  0.42465855942313296  0.9600093713344493  0.09761576060868844  1.0000
  Si  Si46      1.0  0.4193170120313135  0.9586047534983322  0.340906945186766  1.0000
  Si  Si47      1.0  0.4251780295629381  0.07117030012873209  0.09788269855671478  1.0000
  Si  Si48      1.0  0.4199163584856002  0.06974102751918593  0.3406925485729963  1.0000
  Si  Si49      1.0  0.25785416093597846  0.9046056326649251  0.09754398648904246  1.0000
  Si  Si50      1.0  0.25276223412488497  0.903139324908169  0.34092498914458075  1.0000
  Si  Si51      1.0  0.2586074638658504  0.1268792222453557  0.0980003363854143  1.0000
  Si  Si52      1.0  0.2547605882699652  0.125525400148286  0.34045639656865273  1.0000
  Si  Si53      1.0  0.4246506025844687  0.9597416846865312  0.16673956699690617  1.0000
  Si  Si54      1.0  0.41938910562205683  0.9588384794406203  0.4099924565812877  1.0000
  Si  Si55      1.0  0.42539859255204143  0.07080028902129834  0.16697103278263772  1.0000
  Si  Si56      1.0  0.41980385689932737  0.07000869558242596  0.40979178760213536  1.0000
  Si  Si57      1.0  0.2580416816271494  0.904337297107445  0.16666947616592612  1.0000
  Si  Si58      1.0  0.2522124944620102  0.9038968195501208  0.4100319921180386  1.0000
  Si  Si59      1.0  0.259214167311429  0.12671280742205815  0.16712645571611173  1.0000
  Si  Si60      1.0  0.2533107993256965  0.12545741501572216  0.4094549726315404  1.0000
  Si  Si61      1.0  0.4255479698246275  0.2934056268605483  0.09806360379144773  1.0000
  Si  Si62      1.0  0.420579249590074  0.29230969000954704  0.3407471589731915  1.0000
  Si  Si63      1.0  0.4250549037659345  0.40453129507325886  0.0979520800315451  1.0000
  Si  Si64      1.0  0.4191619436651558  0.4033994877020236  0.34103688104522745  1.0000
  Si  Si65      1.0  0.2591547553753694  0.23786696645459804  0.09827954955711768  1.0000
  Si  Si66      1.0  0.2541401235176272  0.236608394834509  0.3405530854975302  1.0000
  Si  Si67      1.0  0.25825831414830597  0.4598743148082365  0.0979054805008249  1.0000
  Si  Si68      1.0  0.25221957214287405  0.4585237710806695  0.3411270938988307  1.0000
  Si  Si69      1.0  0.4256122859197191  0.2935696730347414  0.167162961658943  1.0000
  Si  Si70      1.0  0.4202649707940918  0.29196565598699087  0.40982897000240637  1.0000
  Si  Si71      1.0  0.42497115411299924  0.4046923381448612  0.16703786213111818  1.0000
  Si  Si72      1.0  0.41914958634354077  0.4031162330181157  0.41015730750698925  1.0000
  Si  Si73      1.0  0.260762887102786  0.2377302723889958  0.1672767239841195  1.0000
  Si  Si74      1.0  0.2534851966907188  0.23645361700164688  0.409666617604151  1.0000
  Si  Si75      1.0  0.25887802424596257  0.4606564640050373  0.16701499229423078  1.0000
  Si  Si76      1.0  0.2520275029584839  0.45820914284482145  0.4102468203021107  1.0000
  Si  Si77      1.0  0.4246844768925859  0.6267078333162182  0.09747127241369505  1.0000
  Si  Si78      1.0  0.4179637243952957  0.6254730491899732  0.34142529545530775  1.0000
  Si  Si79      1.0  0.42444609871447975  0.7378789180944154  0.09736883784694328  1.0000
  Si  Si80      1.0  0.41824184322204394  0.736270529442523  0.3413676293144389  1.0000
  Si  Si81      1.0  0.25821248671126945  0.5710616236330641  0.09759978025178483  1.0000
  Si  Si82      1.0  0.2520747543201764  0.5695145707174838  0.34132505424919635  1.0000
  Si  Si83      1.0  0.257808951158193  0.7934188144119182  0.09741841233008514  1.0000
  Si  Si84      1.0  0.25250640335100377  0.7921949626663535  0.34123862413341105  1.0000
  Si  Si85      1.0  0.4246414937987766  0.6271942281337911  0.16661296549189153  1.0000
  Si  Si86      1.0  0.4181452455527647  0.6254869679220023  0.41056622749590016  1.0000
  Si  Si87      1.0  0.4243492261362084  0.7380268970157965  0.16651135759230865  1.0000
  Si  Si88      1.0  0.4183356848888788  0.7366669689569277  0.41050856020279225  1.0000
  Si  Si89      1.0  0.25855476456202064  0.5716011858751551  0.16672088836717314  1.0000
  Si  Si90      1.0  0.25205135282746466  0.5694023223509014  0.4104687978074286  1.0000
  Si  Si91      1.0  0.2578053443757098  0.7933569459549324  0.16656368369582317  1.0000
  Si  Si92      1.0  0.2522069226782445  0.7926826532944732  0.4103605959047232  1.0000
  Si  Si93      1.0  0.7577268145366178  0.9596211326990254  0.09760187895895718  1.0000
  Si  Si94      1.0  0.7512774595623485  0.9568754453731295  0.3407005055037072  1.0000
  Si  Si95      1.0  0.7578085899318786  0.07066569128097012  0.09783409078248899  1.0000
  Si  Si96      1.0  0.7502923291141502  0.06828162428625299  0.33996705372502195  1.0000
  Si  Si97      1.0  0.5909875095374622  0.9041475317618767  0.09749887867124071  1.0000
  Si  Si98      1.0  0.5848165231567355  0.902033482697186  0.3409663264118276  1.0000
  Si  Si99      1.0  0.591859264623715  0.12678011980669115  0.09797222353286252  1.0000
  Si  Si100     1.0  0.5848570435471105  0.12558400604354383  0.34057903383347937  1.0000
  Si  Si101     1.0  0.7571515493692216  0.9586223554639145  0.16673890782571643  1.0000
  Si  Si102     1.0  0.7520499193494367  0.9581141748247861  0.40971406853306863  1.0000
  Si  Si103     1.0  0.7558970079685048  0.06912198426885807  0.16686278721423706  1.0000
  Si  Si104     1.0  0.7534577248161233  0.06963142529919816  0.4091508795821535  1.0000
  Si  Si105     1.0  0.5905349210415405  0.9036313540684825  0.16662432744175237  1.0000
  Si  Si106     1.0  0.5855207615398392  0.902812885829118  0.4100802924138284  1.0000
  Si  Si107     1.0  0.5916367148876042  0.12660213166427617  0.1671024252677075  1.0000
  Si  Si108     1.0  0.5862841310462171  0.12548452324126105  0.4095822714293518  1.0000
  Si  Si109     1.0  0.7590595824410601  0.29323239499656545  0.09932045979997225  1.0000
  Si  Si110     1.0  0.7507636088423849  0.29492976845026997  0.3406313819094816  1.0000
  Si  Si111     1.0  0.7578457268807851  0.4045837401228713  0.09846312088273433  1.0000
  Si  Si112     1.0  0.7509558441146025  0.4053445679839099  0.34096951333618286  1.0000
  Si  Si113     1.0  0.5917824944120548  0.23775441478385556  0.09835090408276974  1.0000
  Si  Si114     1.0  0.5872181917339103  0.23665517624852334  0.3405455591150153  1.0000
  Si  Si115     1.0  0.5915757084866398  0.4601387124150916  0.09796724815202923  1.0000
  Si  Si116     1.0  0.5843006703492172  0.4602662399443016  0.3411890962595456  1.0000
  Si  Si117     1.0  0.7563466405087298  0.29401528273121746  0.16862715965020322  1.0000
  Si  Si118     1.0  0.7525081918627334  0.2931452641244577  0.40961094935553977  1.0000
  Si  Si119     1.0  0.757091317729244  0.40559336913840527  0.16748792141641544  1.0000
  Si  Si120     1.0  0.7517647817294626  0.40406320238904986  0.4101000022331645  1.0000
  Si  Si121     1.0  0.5902980904420283  0.23766826102170235  0.16735850526378357  1.0000
  Si  Si122     1.0  0.5871488917439706  0.23651335724779116  0.40967002480850895  1.0000
  Si  Si123     1.0  0.5908964812526099  0.4608583381678502  0.1670791794736141  1.0000
  Si  Si124     1.0  0.5849246903204586  0.4595081190504447  0.41030530650416325  1.0000
  Si  Si125     1.0  0.7584953085458807  0.626442930060913  0.09759088399971214  1.0000
  Si  Si126     1.0  0.7527592972315387  0.6256050666483371  0.3413104904880046  1.0000
  Si  Si127     1.0  0.7583192437879579  0.7376443604020134  0.0974695677139751  1.0000
  Si  Si128     1.0  0.7528622382491107  0.7367170579692011  0.3412439098489613  1.0000
  Si  Si129     1.0  0.5914675639076283  0.5713388745693789  0.09763071879408998  1.0000
  Si  Si130     1.0  0.5852277165727104  0.571094754005792  0.3413637579402041  1.0000
  Si  Si131     1.0  0.5914671508147109  0.7929951796258697  0.09739416549460994  1.0000
  Si  Si132     1.0  0.58518053496824  0.7910602340299496  0.3412522320074528  1.0000
  Si  Si133     1.0  0.7584138859915229  0.6265886202120745  0.16672943884527178  1.0000
  Si  Si134     1.0  0.7527805874895173  0.6256000617775556  0.41044943422331914  1.0000
  Si  Si135     1.0  0.7582821339034266  0.7376895625324694  0.1666101111909995  1.0000
  Si  Si136     1.0  0.7529289880499326  0.7368262055849799  0.4103800540366079  1.0000
  Si  Si137     1.0  0.5910856640429432  0.5718641615205029  0.16675348220989172  1.0000
  Si  Si138     1.0  0.5854848787334166  0.5706664409686485  0.4105048439632341  1.0000
  Si  Si139     1.0  0.5913252708318832  0.7927638043023262  0.16653818927367275  1.0000
  Si  Si140     1.0  0.5855436372723382  0.7916017376363451  0.41037231760466736  1.0000
  Si  Si141     1.0  0.9246639489851491  0.1276478272451744  0.09783411441812477  1.0000
  Al  Al1       1.0  0.9191296953815736  0.12311798615414789  0.33919945587312855  1.0000
  Al  Al2       1.0  0.9258226278199778  0.24209927756348829  0.16841701726309155  1.0000
  Si  Si142     1.0  0.9189219691634782  0.23583201496300374  0.4094249340250739  1.0000
  H   H1        1.0  0.8746811700385738  0.17786532675199845  0.1982001856703416  1.0000
  H   H2        1.0  0.8576732558810499  0.1845663286568416  0.3097315320611828  1.0000
  H   H3        1.0  0.8002791061780781  0.1698153869448147  0.27183199904777633  1.0000
  H   H4        1.0  0.7810669778688373  0.13880591464061387  0.2996987034683339  1.0000
