# Supplementary material for: Water Adsorption at Pairs of Proximate Brønsted Acid Sites in Zeolites
Source: J Phys Chem Lett. 2026 Jan 14;17(4):1201–6. doi: 10.1021/acs.jpclett.5c03794 (PMC12862806; doi:10.1021/acs.jpclett.5c03794)
Supplement: Supplementary file 2 [file jz5c03794_si_002.zip › Water_BAS_Pairs_SI/NNP/MD_init_strs/silicatene/silicatene_1w_5.cif]

data_image0
_chemical_formula_structural       O289Si141Al2SiH4
_chemical_formula_sum              "O289 Si142 Al2 H4"
_cell_length_a       15.80312257
_cell_length_b       27.3439945
_cell_length_c       46.6
_cell_angle_alpha    90.0
_cell_angle_beta     90.0
_cell_angle_gamma    90.0

_space_group_name_H-M_alt    "P 1"
_space_group_IT_number       1

loop_
  _space_group_symop_operation_xyz
  'x, y, z'

loop_
  _atom_site_type_symbol
  _atom_site_label
  _atom_site_symmetry_multiplicity
  _atom_site_fract_x
  _atom_site_fract_y
  _atom_site_fract_z
  _atom_site_occupancy
  O   O1        1.0  0.9249118802980825  0.1824922795989239  0.08569294032806946  1.0000
  O   O2        1.0  0.9072219332884874  0.18569686527242724  0.3148473983895605  1.0000
  O   O3        1.0  0.8415034956152907  0.9321659800221854  0.08643333447229296  1.0000
  O   O4        1.0  0.835544766570226  0.9302585461972228  0.31856207801717074  1.0000
  O   O5        1.0  0.008215451650290894  0.9327549134708104  0.0864703708342563  1.0000
  O   O6        1.0  0.0023195657930068815  0.9311028086131543  0.3185208946089217  1.0000
  O   O7        1.0  0.7584344725290598  0.015551738375107576  0.08643478921867047  1.0000
  O   O8        1.0  0.7478777797147239  0.012282418138315597  0.31861940182196813  1.0000
  O   O9        1.0  0.8420794185611089  0.0988640470857185  0.08742020992328264  1.0000
  O   O10       1.0  0.8281615950698764  0.09667070362607635  0.314842862715608  1.0000
  O   O11       1.0  0.008333033497801859  0.099260037696789  0.08759423581376066  1.0000
  O   O12       1.0  0.009566653311865783  0.09785630259815693  0.3154726032933563  1.0000
  O   O13       1.0  0.9154652768756276  0.178099722612631  0.1825449585866978  1.0000
  O   O14       1.0  0.9172513576608677  0.18119161073080817  0.41108041453783295  1.0000
  O   O15       1.0  0.8416814644782463  0.9320313924417385  0.17813139265130362  1.0000
  O   O16       1.0  0.8355865076026675  0.9308554893358799  0.41050946550044587  1.0000
  O   O17       1.0  0.008212220689337923  0.9323634101502175  0.17815384379785998  1.0000
  O   O18       1.0  0.002391996540078895  0.9316959525184693  0.4104527686900278  1.0000
  O   O19       1.0  0.0924048917998427  0.015309796272424887  0.1786303589331694  1.0000
  O   O20       1.0  0.08562288068321333  0.015095070562207632  0.4095884096095651  1.0000
  O   O21       1.0  0.841583995846085  0.09569139467078558  0.17876892163037014  1.0000
  O   O22       1.0  0.8362765622428976  0.09685738907029638  0.4105229580241345  1.0000
  O   O23       1.0  0.009689427151757003  0.09840205775991623  0.17843114195721752  1.0000
  O   O24       1.0  0.003041689993976741  0.09849297786558929  0.4098743984882136  1.0000
  O   O25       1.0  0.0917023271427083  0.9605235798551667  0.13236103907742847  1.0000
  O   O26       1.0  0.08610190514610047  0.9576033858820969  0.3643706322179463  1.0000
  O   O27       1.0  0.09322745323064355  0.07076279778969391  0.13269604576263924  1.0000
  O   O28       1.0  0.086107442040105  0.07038637007483102  0.3634575471407323  1.0000
  O   O29       1.0  0.925112689600656  0.904409551856347  0.13225693515148018  1.0000
  O   O30       1.0  0.9192938656335163  0.9033207768662362  0.36459353507920994  1.0000
  O   O31       1.0  0.9241882376041369  0.12890968709199896  0.13301540076813184  1.0000
  O   O32       1.0  0.9166533415168517  0.12787321471252303  0.36464372942427387  1.0000
  O   O33       1.0  0.9251425687636725  0.5150858577038243  0.0867107980629175  1.0000
  O   O34       1.0  0.9199874881843176  0.5146811945110851  0.3190229898718701  1.0000
  O   O35       1.0  0.8421023582620719  0.26610660890027416  0.08728942508239614  1.0000
  O   O36       1.0  0.8376342430401407  0.2703902561798688  0.31854306683981753  1.0000
  O   O37       1.0  0.009073598974991656  0.2658306293087617  0.0872387768633101  1.0000
  O   O38       1.0  0.0047259019617345785  0.2641218819367505  0.3185001758650623  1.0000
  O   O39       1.0  0.7575109389474335  0.3487964451078047  0.08779275054142835  1.0000
  O   O40       1.0  0.7474302477082729  0.3500875187496926  0.3183464008088749  1.0000
  O   O41       1.0  0.8418693116807304  0.43179608141698705  0.08690822579291783  1.0000
  O   O42       1.0  0.8353735449516355  0.4318924765350077  0.3189884176350604  1.0000
  O   O43       1.0  0.008672568943115385  0.431943337895954  0.08683611164045356  1.0000
  O   O44       1.0  0.002004901161835221  0.43092290660731586  0.3189408025819301  1.0000
  O   O45       1.0  0.9252762049902387  0.5156860828588076  0.17841013013128262  1.0000
  O   O46       1.0  0.9202164729412394  0.5143492178900378  0.410901156247942  1.0000
  O   O47       1.0  0.8345906322914152  0.2658345667681413  0.18220628977118786  1.0000
  O   O48       1.0  0.8368141044754835  0.26554233839421976  0.40932923585995806  1.0000
  O   O49       1.0  0.016549159781599227  0.2664061275744228  0.18179129698943958  1.0000
  O   O50       1.0  0.002927088788851044  0.2635437971724846  0.409369766064849  1.0000
  O   O51       1.0  0.09720549174209836  0.3506032442182705  0.1788469006636866  1.0000
  O   O52       1.0  0.0854081665642029  0.3470187688152917  0.4105299364402866  1.0000
  O   O53       1.0  0.8418134009324018  0.4324974288976255  0.1788175756777076  1.0000
  O   O54       1.0  0.8351190688959964  0.4317242680000784  0.4106798964924673  1.0000
  O   O55       1.0  0.008651323373850203  0.4324463374188321  0.17875374313917225  1.0000
  O   O56       1.0  0.0019148256496084495  0.4303826877075691  0.4106508515575134  1.0000
  O   O57       1.0  0.09246488151176548  0.2935993078584971  0.1336681277897409  1.0000
  O   O58       1.0  0.08799269860581942  0.29243978177387275  0.36428032373012237  1.0000
  O   O59       1.0  0.0927968961447327  0.40629374676031943  0.13285792986468267  1.0000
  O   O60       1.0  0.08529658522072281  0.40272236447613075  0.3647172936115363  1.0000
  O   O61       1.0  0.9256280033889009  0.23429889334354723  0.1325054721727904  1.0000
  O   O62       1.0  0.9186334756546651  0.23476673603315332  0.3637777153623857  1.0000
  O   O63       1.0  0.9252163221272567  0.4598781137165628  0.13274625902970505  1.0000
  O   O64       1.0  0.9192523992488956  0.4590992564028407  0.3648750709632456  1.0000
  O   O65       1.0  0.9256147164196582  0.8490973010693107  0.08625651183650423  1.0000
  O   O66       1.0  0.920026538149659  0.8474869204145659  0.3189200136518839  1.0000
  O   O67       1.0  0.8420625627179048  0.5985757442050615  0.08638744133844545  1.0000
  O   O68       1.0  0.8356413831098222  0.5976047363558129  0.31921133840824223  1.0000
  O   O69       1.0  0.008560363929517664  0.5985138168848279  0.08638334494449652  1.0000
  O   O70       1.0  0.0022853768000061963  0.598179278323246  0.3192051365915709  1.0000
  O   O71       1.0  0.7593691030285621  0.6821997115591011  0.08628720300905675  1.0000
  O   O72       1.0  0.7530556104829298  0.6810670195913889  0.31923067847859804  1.0000
  O   O73       1.0  0.8418665208848571  0.7658530331209286  0.08624755855581705  1.0000
  O   O74       1.0  0.835754491794758  0.7645019806629921  0.3191067475155188  1.0000
  O   O75       1.0  0.008463760651843833  0.7655938376395026  0.08624503280267415  1.0000
  O   O76       1.0  0.002325056886127594  0.7639236470391108  0.3191035006258277  1.0000
  O   O77       1.0  0.9254354681690495  0.8488631046475659  0.17817266117027836  1.0000
  O   O78       1.0  0.9200514779891414  0.8480581671604933  0.4106029620157569  1.0000
  O   O79       1.0  0.8420435409368953  0.5989968572919588  0.17819332681512778  1.0000
  O   O80       1.0  0.8355685993699719  0.5973327533297854  0.41099446383949617  1.0000
  O   O81       1.0  0.008592853556842488  0.5989792421835222  0.1781876500675902  1.0000
  O   O82       1.0  0.0021627759954802274  0.5981140771151842  0.4109924885909405  1.0000
  O   O83       1.0  0.09168790373910579  0.682282536803866  0.17805648074026464  1.0000
  O   O84       1.0  0.08643228127172194  0.6811498578806497  0.41098637812240785  1.0000
  O   O85       1.0  0.8418880835270265  0.7657182618115881  0.17801927901596135  1.0000
  O   O86       1.0  0.8357227357054038  0.7649485051359813  0.4109167615991248  1.0000
  O   O87       1.0  0.008513753444827726  0.765560512844116  0.1780239873826674  1.0000
  O   O88       1.0  0.0022460522425536817  0.7642874345278783  0.410920278034568  1.0000
  O   O89       1.0  0.09176577980270217  0.6266682907419573  0.13220277790688792  1.0000
  O   O90       1.0  0.0859166489249989  0.6254646929265437  0.3651316362436201  1.0000
  O   O91       1.0  0.09178715723799852  0.737851872616859  0.13211911726738235  1.0000
  O   O92       1.0  0.08588469251044054  0.7366479978271943  0.36508361603977707  1.0000
  O   O93       1.0  0.9252984355713667  0.5712045147695646  0.13236262553045638  1.0000
  O   O94       1.0  0.9192292368235371  0.5700230231975234  0.365067575613501  1.0000
  O   O95       1.0  0.9252926734826518  0.7935537016235481  0.13214788458219184  1.0000
  O   O96       1.0  0.9193055295962469  0.7919529049604223  0.3649448671400345  1.0000
  O   O97       1.0  0.259148812809899  0.18247999423841904  0.08672398630747956  1.0000
  O   O98       1.0  0.25360679817933496  0.1811546983694831  0.3183414868709652  1.0000
  O   O99       1.0  0.1748270603004076  0.9326190525429999  0.08640547122635392  1.0000
  O   O100      1.0  0.16877169340516002  0.9294242777512615  0.3185431797736137  1.0000
  O   O101      1.0  0.3415084286275278  0.9324619540541289  0.08634614009622146  1.0000
  O   O102      1.0  0.33569877915255797  0.9310821710597631  0.3188425730859292  1.0000
  O   O103      1.0  0.09179363109584773  0.016054913797780117  0.08648631262468441  1.0000
  O   O104      1.0  0.08966833292028208  0.013385892908290887  0.31833019306788535  1.0000
  O   O105      1.0  0.1752901664042871  0.09935946389789152  0.08671039106064286  1.0000
  O   O106      1.0  0.17439556217634597  0.09605612568249924  0.31821335188938493  1.0000
  O   O107      1.0  0.34193268271620414  0.09899800976917528  0.08675479777043517  1.0000
  O   O108      1.0  0.3383786185665709  0.09826587466000113  0.3183271634200083  1.0000
  O   O109      1.0  0.2594499328757834  0.18217583850381663  0.17874371325801278  1.0000
  O   O110      1.0  0.25339733080125204  0.1809273273928514  0.4103041494389142  1.0000
  O   O111      1.0  0.17493423203628164  0.9320224764041882  0.1781825271670189  1.0000
  O   O112      1.0  0.16893945186428047  0.9317119625277926  0.41056472889752055  1.0000
  O   O113      1.0  0.34158051318792726  0.932131036746183  0.17814730879006585  1.0000
  O   O114      1.0  0.33562528669430414  0.9314775550307699  0.4106527571209548  1.0000
  O   O115      1.0  0.4251891313205436  0.015270926951219975  0.17831107096865403  1.0000
  O   O116      1.0  0.4202287396415385  0.01446401274121857  0.41048350215958584  1.0000
  O   O117      1.0  0.17612011028684357  0.09889172583861666  0.17875052753200116  1.0000
  O   O118      1.0  0.16953188590613066  0.09778058283334043  0.4095195198680371  1.0000
  O   O119      1.0  0.3424744537991377  0.09873608160105934  0.17845766710847993  1.0000
  O   O120      1.0  0.33636781853271486  0.0975413374127488  0.41035655969367496  1.0000
  O   O121      1.0  0.4249804234323856  0.9598822485351162  0.1322776622669841  1.0000
  O   O122      1.0  0.419262578151262  0.9585271971241729  0.3647258747648998  1.0000
  O   O123      1.0  0.42558912365921975  0.0710015605608583  0.13252306273930606  1.0000
  O   O124      1.0  0.4203027022684992  0.0697461121344137  0.36450796578638833  1.0000
  O   O125      1.0  0.25816707786913506  0.9046259574681738  0.13221005400201993  1.0000
  O   O126      1.0  0.2526867796322787  0.903371592401603  0.3647629071746294  1.0000
  O   O127      1.0  0.25850877428007113  0.12649956330610973  0.1326720216719434  1.0000
  O   O128      1.0  0.25574581736843754  0.12618434862562256  0.36425023026323544  1.0000
  O   O129      1.0  0.25874849547500484  0.515709136641814  0.08649169466372883  1.0000
  O   O130      1.0  0.25196486061306334  0.514094453016089  0.31912677021498137  1.0000
  O   O131      1.0  0.17551138553964318  0.2657274076605776  0.08761197561649017  1.0000
  O   O132      1.0  0.17120110615150572  0.2648260229746189  0.3182777752068782  1.0000
  O   O133      1.0  0.3423100431047362  0.2658690197925719  0.08675960785132711  1.0000
  O   O134      1.0  0.3375100974727145  0.26430722047355465  0.3185918407737945  1.0000
  O   O135      1.0  0.09276804010063029  0.3488779280518076  0.08756761692615721  1.0000
  O   O136      1.0  0.08616726682084135  0.3478416070658944  0.31842665561418787  1.0000
  O   O137      1.0  0.1753296022836384  0.43245588094167103  0.08666833440779556  1.0000
  O   O138      1.0  0.16866459109551435  0.4311140525988029  0.31895581803502826  1.0000
  O   O139      1.0  0.3420487367533736  0.432398057803554  0.08661707802297033  1.0000
  O   O140      1.0  0.3353252763941906  0.43077382804485376  0.3190029640061791  1.0000
  O   O141      1.0  0.26085937312385343  0.5165602933419267  0.17824161914725534  1.0000
  O   O142      1.0  0.25182092035434245  0.5137447062556092  0.4109473026137975  1.0000
  O   O143      1.0  0.18069137462377577  0.2674017028730135  0.17888169655813277  1.0000
  O   O144      1.0  0.1699385285730381  0.264135921566881  0.41029856241476215  1.0000
  O   O145      1.0  0.34412247953825803  0.2651367738648802  0.17881008082409894  1.0000
  O   O146      1.0  0.3366783128415349  0.264200900373064  0.410296832381219  1.0000
  O   O147      1.0  0.42549726898343304  0.3493990889358767  0.17845365636101623  1.0000
  O   O148      1.0  0.42013810035300386  0.3474034169726787  0.41060109324749244  1.0000
  O   O149      1.0  0.1750783693955746  0.43490174592663916  0.1787129831435476  1.0000
  O   O150      1.0  0.1684801434186371  0.43041822607641117  0.41069152735791276  1.0000
  O   O151      1.0  0.34201967066937916  0.43262366141993214  0.17840189109688206  1.0000
  O   O152      1.0  0.3351774511365685  0.4303101584056635  0.41078653808656723  1.0000
  O   O153      1.0  0.425821110645752  0.2938504168198186  0.13265435005905352  1.0000
  O   O154      1.0  0.4204213161447049  0.2922044621540071  0.3645431010196435  1.0000
  O   O155      1.0  0.425385099537134  0.40496461007296225  0.13253172400563187  1.0000
  O   O156      1.0  0.41902390288692987  0.403274774291085  0.36485145310852296  1.0000
  O   O157      1.0  0.26166177318562406  0.23701309912458984  0.13282589593589142  1.0000
  O   O158      1.0  0.25330215285288094  0.23683608633150363  0.36436105529986706  1.0000
  O   O159      1.0  0.2591805262215697  0.4606100469068672  0.1324982607431281  1.0000
  O   O160      1.0  0.252071626355941  0.4584165777298825  0.36493996390185474  1.0000
  O   O161      1.0  0.25778201245490007  0.8491649940489685  0.08625067910578837  1.0000
  O   O162      1.0  0.25366802100311  0.8474386280281021  0.3190342715376519  1.0000
  O   O163      1.0  0.17526699485923974  0.5990151849736047  0.08628625310059905  1.0000
  O   O164      1.0  0.16888238841319705  0.5974449658150698  0.31924577885654  1.0000
  O   O165      1.0  0.3419579438676511  0.5990793870271047  0.08622905087690455  1.0000
  O   O166      1.0  0.3355156795741245  0.5969856261867443  0.3192940896048105  1.0000
  O   O167      1.0  0.09143940885365003  0.6821194765735243  0.086281109854136  1.0000
  O   O168      1.0  0.08657492120151782  0.6810442529603327  0.3192123196166607  1.0000
  O   O169      1.0  0.17505857440303418  0.7654912467578227  0.08619661144476279  1.0000
  O   O170      1.0  0.1689760289990168  0.7645500876751182  0.3191731632371893  1.0000
  O   O171      1.0  0.3416999197240086  0.7660150429320555  0.08613212495674687  1.0000
  O   O172      1.0  0.3355992918107471  0.7643327168139822  0.3192013337398404  1.0000
  O   O173      1.0  0.2579522204581976  0.8489294666311763  0.17806397090853987  1.0000
  O   O174      1.0  0.2519326227900626  0.8482790481444664  0.41077763617706714  1.0000
  O   O175      1.0  0.17526008645491079  0.599156265403096  0.17811138853640932  1.0000
  O   O176      1.0  0.16875207294586259  0.5973405065405921  0.4110452742011694  1.0000
  O   O177      1.0  0.341896167532127  0.5999585281747977  0.1780999375351457  1.0000
  O   O178      1.0  0.33532636550145956  0.5970645746337006  0.41113005585889745  1.0000
  O   O179      1.0  0.4245275221077751  0.6828956803853518  0.17799896567119977  1.0000
  O   O180      1.0  0.4170072999389001  0.6810428187680434  0.4111345069513811  1.0000
  O   O181      1.0  0.17510556176783487  0.7655208170022837  0.17800121026949806  1.0000
  O   O182      1.0  0.16891434392060523  0.7647579749661715  0.4110013555696216  1.0000
  O   O183      1.0  0.3417918289840431  0.7661196690952998  0.17796504982078987  1.0000
  O   O184      1.0  0.33554204411926375  0.7650011200680645  0.41107277094855654  1.0000
  O   O185      1.0  0.4252329519238727  0.6271762776533857  0.13209710615609394  1.0000
  O   O186      1.0  0.41795884131126887  0.6253147803717244  0.3652677434301952  1.0000
  O   O187      1.0  0.424859167140087  0.7383416959753674  0.1320149150562492  1.0000
  O   O188      1.0  0.41832413489863896  0.7364685762594951  0.3652180657462185  1.0000
  O   O189      1.0  0.25878143845303064  0.571882816910851  0.13220791745433702  1.0000
  O   O190      1.0  0.2519193155339041  0.5695168558957387  0.36516180284208466  1.0000
  O   O191      1.0  0.25811491738665465  0.7934808318046477  0.13207503988395505  1.0000
  O   O192      1.0  0.2522234845413421  0.7920851527471382  0.3650824044785839  1.0000
  O   O193      1.0  0.5919208330642537  0.18234230168008056  0.08671059675596147  1.0000
  O   O194      1.0  0.5867148292507327  0.18115874858365458  0.31829442398465607  1.0000
  O   O195      1.0  0.5080827523915129  0.9321264661700963  0.08632248713404557  1.0000
  O   O196      1.0  0.5022019404570145  0.9304952737323423  0.31888903511370215  1.0000
  O   O197      1.0  0.6747613131980282  0.9323230113325638  0.08635522251487052  1.0000
  O   O198      1.0  0.6689789964533924  0.928196676019996  0.3185635242045175  1.0000
  O   O199      1.0  0.42533608986169213  0.01571912683454569  0.08650441932806965  1.0000
  O   O200      1.0  0.4198787821516213  0.014081899471002307  0.3187671837244414  1.0000
  O   O201      1.0  0.5087286070322902  0.09902402938755153  0.08673857645284698  1.0000
  O   O202      1.0  0.5022655602044875  0.09787055149202809  0.3182800247798201  1.0000
  O   O203      1.0  0.6752684283742342  0.09899881803577251  0.08664980941755518  1.0000
  O   O204      1.0  0.6663449662153714  0.09644379863415053  0.31834015389757825  1.0000
  O   O205      1.0  0.5915259451179012  0.18203863209133853  0.1788370815400476  1.0000
  O   O206      1.0  0.5873967040852288  0.18103485672242478  0.410348027599036  1.0000
  O   O207      1.0  0.5081947056174455  0.9319330905572415  0.17812514211717034  1.0000
  O   O208      1.0  0.5021828956462625  0.9306861046585503  0.41065138560337816  1.0000
  O   O209      1.0  0.6749156979047989  0.9308533883132973  0.1781650238414355  1.0000
  O   O210      1.0  0.6688737309087041  0.9304538446154478  0.4106883170205188  1.0000
  O   O211      1.0  0.7554016550213484  0.014354739354994114  0.17860213367264158  1.0000
  O   O212      1.0  0.7517399938130455  0.013962698901405503  0.40968480799055845  1.0000
  O   O213      1.0  0.5091254054348544  0.09830406913887026  0.17847282860019942  1.0000
  O   O214      1.0  0.5030614650942432  0.09799229434869368  0.4104162432192126  1.0000
  O   O215      1.0  0.6757713603119366  0.09933842004491678  0.17868894413268044  1.0000
  O   O216      1.0  0.6697734589773533  0.09736017895173092  0.40958485433466474  1.0000
  O   O217      1.0  0.7579391951150185  0.9598763121244986  0.13231103917287487  1.0000
  O   O218      1.0  0.7513513631911757  0.9565057161693274  0.3644846743393803  1.0000
  O   O219      1.0  0.7574217158733351  0.07020206037715417  0.13259313765501143  1.0000
  O   O220      1.0  0.7541780619836884  0.06959499247948754  0.36378668270278036  1.0000
  O   O221      1.0  0.5913169346796231  0.9041992837300207  0.1321690673141878  1.0000
  O   O222      1.0  0.5851501034436835  0.9024662271034141  0.36479794043048186  1.0000
  O   O223      1.0  0.5926777579672263  0.1264589411848892  0.132645208370677  1.0000
  O   O224      1.0  0.5844636306998737  0.12615453260729265  0.36431119846863774  1.0000
  O   O225      1.0  0.5919222630966876  0.5158585752854392  0.08654594195008478  1.0000
  O   O226      1.0  0.5830828647306455  0.5156156365726475  0.31914869175693267  1.0000
  O   O227      1.0  0.5089196341435215  0.26577761725752075  0.08676040504488304  1.0000
  O   O228      1.0  0.5041051590327031  0.26485210229987227  0.3186018949732611  1.0000
  O   O229      1.0  0.6757193121374182  0.26547287248342416  0.08776458933108947  1.0000
  O   O230      1.0  0.6707713417647073  0.26432763872525106  0.31833258384483154  1.0000
  O   O231      1.0  0.4257059596158426  0.3491539261391303  0.08670063524002888  1.0000
  O   O232      1.0  0.41988648514275634  0.3478931355053464  0.3187833572008589  1.0000
  O   O233      1.0  0.5086572195740403  0.4325943359777311  0.08665804054373512  1.0000
  O   O234      1.0  0.5018840115856535  0.4315940113907071  0.3190215177207817  1.0000
  O   O235      1.0  0.6753370922791775  0.4325403103215311  0.08673210531595765  1.0000
  O   O236      1.0  0.6686840213367101  0.4339275662097064  0.31899482316566197  1.0000
  O   O237      1.0  0.5898292331542969  0.5166604050248345  0.1782643481305646  1.0000
  O   O238      1.0  0.5849269802540776  0.5149288141510077  0.4110125781066748  1.0000
  O   O239      1.0  0.5074301906359688  0.2653576207130482  0.17889615663021247  1.0000
  O   O240      1.0  0.5035987768522521  0.2640968732269997  0.41028514010612793  1.0000
  O   O241      1.0  0.6710770496514349  0.26675501831283743  0.17897870268399463  1.0000
  O   O242      1.0  0.67015175818836  0.2646198830620473  0.4103194817254227  1.0000
  O   O243      1.0  0.754023709199834  0.3503938831198212  0.17894475324440057  1.0000
  O   O244      1.0  0.7520002723368803  0.348443423575298  0.41066944415744305  1.0000
  O   O245      1.0  0.5085199941656605  0.432769190614917  0.178415137846831  1.0000
  O   O246      1.0  0.501670355920921  0.4313963583652388  0.41084002911553097  1.0000
  O   O247      1.0  0.6753591528449153  0.4346970721302356  0.17882369480819646  1.0000
  O   O248      1.0  0.6683597367652749  0.4316961655815465  0.4107563758551525  1.0000
  O   O249      1.0  0.7592101505754719  0.29319628581572826  0.1338513479474745  1.0000
  O   O250      1.0  0.7507943140942622  0.2945072694258321  0.3643356209689604  1.0000
  O   O251      1.0  0.7575885916610556  0.40619351190643116  0.132976439439994  1.0000
  O   O252      1.0  0.7514284802400503  0.4043430171064143  0.36478301226701454  1.0000
  O   O253      1.0  0.5894523277993235  0.2368094825570916  0.1328848828052221  1.0000
  O   O254      1.0  0.5875631711426459  0.23673790723303303  0.3643591108385563  1.0000
  O   O255      1.0  0.5916657474485713  0.4606967256620023  0.13255670682645287  1.0000
  O   O256      1.0  0.5843908527399391  0.45975842800218913  0.36500356025200303  1.0000
  O   O257      1.0  0.592028778809298  0.8488485404708955  0.086202512338468  1.0000
  O   O258      1.0  0.5830100708379499  0.8464479986031384  0.31907797743590227  1.0000
  O   O259      1.0  0.5086793872934404  0.5993040432972683  0.08624443132802745  1.0000
  O   O260      1.0  0.5022630258798167  0.5990114921554246  0.3193008669411803  1.0000
  O   O261      1.0  0.6753354707946164  0.5991590825938256  0.08630996099675411  1.0000
  O   O262      1.0  0.6689904202894237  0.5980669011467792  0.3192665492346278  1.0000
  O   O263      1.0  0.4248039806904237  0.6825309384524184  0.08616456492730827  1.0000
  O   O264      1.0  0.4163130597499636  0.6808063334850368  0.3192998332142172  1.0000
  O   O265      1.0  0.5084785197950398  0.765684600749422  0.08611989050475316  1.0000
  O   O266      1.0  0.5024227672033946  0.7627758856907151  0.3192163988150209  1.0000
  O   O267      1.0  0.675239534862703  0.7653590735940217  0.08617267831141025  1.0000
  O   O268      1.0  0.6690705426313639  0.7640509592839207  0.319175005207668  1.0000
  O   O269      1.0  0.5909771926458476  0.8484203964600917  0.17805847162530247  1.0000
  O   O270      1.0  0.5852210651432049  0.8472706850607551  0.41079194957071036  1.0000
  O   O271      1.0  0.5087472413267824  0.6002455508663632  0.17810728373384663  1.0000
  O   O272      1.0  0.5020898582803215  0.5983428018257012  0.4111468160679446  1.0000
  O   O273      1.0  0.67537536741915  0.5992340861204424  0.1781345676443277  1.0000
  O   O274      1.0  0.6688935795557682  0.5981676433221425  0.41108046236049156  1.0000
  O   O275      1.0  0.759038617325502  0.6823381428730717  0.17805579705578592  1.0000
  O   O276      1.0  0.7535078658692733  0.6811522639194164  0.4109806340892181  1.0000
  O   O277      1.0  0.5085471978346805  0.7654289092489921  0.17796669817924177  1.0000
  O   O278      1.0  0.5022772375094033  0.7637759747826349  0.41108004111489654  1.0000
  O   O279      1.0  0.6752755756063533  0.765453926585007  0.17799218443008408  1.0000
  O   O280      1.0  0.6689959406602807  0.7640571036097521  0.4110029429622514  1.0000
  O   O281      1.0  0.7588811568723799  0.626721892926598  0.1322157812372932  1.0000
  O   O282      1.0  0.7525623774782824  0.6254518771693306  0.36514456907021753  1.0000
  O   O283      1.0  0.7586969678610782  0.7379209703479173  0.13211324735240784  1.0000
  O   O284      1.0  0.7526957651181259  0.7366858093226053  0.3650834698624442  1.0000
  O   O285      1.0  0.59174679080025  0.5720165675488108  0.13223912333517993  1.0000
  O   O286      1.0  0.5853619668629664  0.5708196251787416  0.365199662165154  1.0000
  O   O287      1.0  0.5920306543690315  0.7931065117280758  0.1320500430113936  1.0000
  O   O288      1.0  0.5853279145332166  0.7911207741732057  0.3650895369981573  1.0000
  O   O289      1.0  0.7913470382656207  0.17120310486553875  0.2804485715276585  1.0000
  Si  Si1       1.0  0.09165785229642509  0.9604197384941519  0.0977710710720972  1.0000
  Si  Si2       1.0  0.0864652486672408  0.9582927622448613  0.32983195900015394  1.0000
  Si  Si3       1.0  0.09242623021867431  0.07142501392115644  0.09808684454669837  1.0000
  Si  Si4       1.0  0.08819756140504757  0.06985056130550783  0.3286254556389167  1.0000
  Si  Si5       1.0  0.9251451062046553  0.9045907621843408  0.09768623367038329  1.0000
  Si  Si6       1.0  0.9194467930621293  0.9032480501568905  0.33003408257497013  1.0000
  Si  Si7       1.0  0.09183490858662283  0.9598466188101761  0.16690756444717925  1.0000
  Si  Si8       1.0  0.0857149822054623  0.9593106574549962  0.3988451761974265  1.0000
  Si  Si9       1.0  0.0941591909350916  0.0706129062262604  0.1671268938282635  1.0000
  Si  Si10      1.0  0.0854945598519312  0.07066527423073157  0.39794573236361586  1.0000
  Si  Si11      1.0  0.9251525739696529  0.9043362219331503  0.16680501965268424  1.0000
  Si  Si12      1.0  0.9194149438243592  0.9036374963303254  0.3991485031137775  1.0000
  Si  Si13      1.0  0.9245287820007951  0.12254733096198268  0.16678151480222203  1.0000
  Si  Si14      1.0  0.9185671970711762  0.12573430530461147  0.39854576802136304  1.0000
  Si  Si15      1.0  0.09193601343005067  0.2933188520203634  0.09916129482600475  1.0000
  Si  Si16      1.0  0.0881980166484492  0.29237042560657195  0.3298171487838965  1.0000
  Si  Si17      1.0  0.09233334587635736  0.404642335583366  0.09837989968691038  1.0000
  Si  Si18      1.0  0.08547816522220598  0.40321678187078824  0.33016689606330046  1.0000
  Si  Si19      1.0  0.9255045310822998  0.2377816322635982  0.0985931207433856  1.0000
  Si  Si20      1.0  0.918327123722322  0.240291875190326  0.32974747355262346  1.0000
  Si  Si21      1.0  0.925251341910907  0.45951505286463623  0.09819506611296201  1.0000
  Si  Si22      1.0  0.9192014121437642  0.45913705042333036  0.3303254738585393  1.0000
  Si  Si23      1.0  0.09524245149904773  0.2942503439811438  0.16849604536075932  1.0000
  Si  Si24      1.0  0.08663437122584215  0.29164882137655823  0.39884462606374727  1.0000
  Si  Si25      1.0  0.09315039136034022  0.4057366008808091  0.16739757981253736  1.0000
  Si  Si26      1.0  0.08526110935261287  0.4026463495225148  0.3992920529392743  1.0000
  Si  Si27      1.0  0.9252455985667466  0.4598996294369832  0.16730728105282353  1.0000
  Si  Si28      1.0  0.9191633379418549  0.45885644802455755  0.39943720706375413  1.0000
  Si  Si29      1.0  0.09171781975931657  0.62651390310889  0.09763375366621763  1.0000
  Si  Si30      1.0  0.08592279699606184  0.6255400123769776  0.3305628899017914  1.0000
  Si  Si31      1.0  0.09172442553176505  0.7377220079333123  0.09754736220412977  1.0000
  Si  Si32      1.0  0.08591810515213331  0.7366200203786295  0.33051470110484266  1.0000
  Si  Si33      1.0  0.9252793745059547  0.5707461879255686  0.0978068024488141  1.0000
  Si  Si34      1.0  0.9192631567200436  0.5701522218051496  0.3304989263802851  1.0000
  Si  Si35      1.0  0.9253025606678749  0.7934863378571282  0.0975717821471622  1.0000
  Si  Si36      1.0  0.9193424058668105  0.7920745814258966  0.3303851632373437  1.0000
  Si  Si37      1.0  0.09178690571649412  0.6266803951707502  0.16677220078936336  1.0000
  Si  Si38      1.0  0.08585700222774047  0.6255495977552242  0.39970223693065027  1.0000
  Si  Si39      1.0  0.0917788602823585  0.737774867416146  0.16668795327850092  1.0000
  Si  Si40      1.0  0.08585676734125794  0.7367608438432102  0.3996524914200346  1.0000
  Si  Si41      1.0  0.9253079571212154  0.5710866278681159  0.16692353877255175  1.0000
  Si  Si42      1.0  0.9192675732595149  0.569968411249084  0.399641229349978  1.0000
  Si  Si43      1.0  0.9252848447788157  0.7933494724813285  0.16671592972582897  1.0000
  Si  Si44      1.0  0.9193240228233976  0.792399211918744  0.3995009003056825  1.0000
  Si  Si45      1.0  0.424967743519184  0.960071915349016  0.09770966336542516  1.0000
  Si  Si46      1.0  0.4191891882651411  0.9585989416243854  0.3301797580243634  1.0000
  Si  Si47      1.0  0.42532482227449936  0.07122698086477243  0.09796791341040723  1.0000
  Si  Si48      1.0  0.4200146524456553  0.06973503767064779  0.3299576514947057  1.0000
  Si  Si49      1.0  0.2581438434251288  0.9047046342398866  0.09764020118907876  1.0000
  Si  Si50      1.0  0.25270261164204305  0.9030681941699833  0.3302039931428533  1.0000
  Si  Si51      1.0  0.25884571233397013  0.12702401046093556  0.09809092108710547  1.0000
  Si  Si52      1.0  0.25480834296558647  0.12546050785976343  0.32972577470950737  1.0000
  Si  Si53      1.0  0.42496190301476905  0.9598045904161833  0.16683197168317526  1.0000
  Si  Si54      1.0  0.4192851430610918  0.9588409913541518  0.39926534028626476  1.0000
  Si  Si55      1.0  0.42551453508406517  0.07086128727090284  0.16705684438860727  1.0000
  Si  Si56      1.0  0.41990909810567795  0.07001239080801089  0.39905693202259784  1.0000
  Si  Si57      1.0  0.2583270358877087  0.9044374575158117  0.16676562013386065  1.0000
  Si  Si58      1.0  0.25215600549558564  0.9038477949686116  0.3993110282443124  1.0000
  Si  Si59      1.0  0.2594241236423822  0.12685919564380585  0.16721736445022378  1.0000
  Si  Si60      1.0  0.2533545317344639  0.1253976474588989  0.39872450711367136  1.0000
  Si  Si61      1.0  0.42562535705328286  0.2936095146073985  0.09810983115105322  1.0000
  Si  Si62      1.0  0.42047253649628996  0.29224666654824116  0.3300070094609016  1.0000
  Si  Si63      1.0  0.42542828133168287  0.40473689455177453  0.09799277211297681  1.0000
  Si  Si64      1.0  0.41900119362773525  0.40333644318085365  0.3302941998883867  1.0000
  Si  Si65      1.0  0.25930274273485726  0.2380077438937863  0.09834870053422252  1.0000
  Si  Si66      1.0  0.25402561768366894  0.2365428830462196  0.329811546332217  1.0000
  Si  Si67      1.0  0.2586998623159971  0.46014882253051004  0.09794860292308018  1.0000
  Si  Si68      1.0  0.2521378625452891  0.4585386285088729  0.33038469783977004  1.0000
  Si  Si69      1.0  0.42563965482732413  0.293793598529151  0.16720906787680037  1.0000
  Si  Si70      1.0  0.42016281844738285  0.2919019004729975  0.3990888557262414  1.0000
  Si  Si71      1.0  0.42534228752053477  0.4049074227114037  0.16707817810671058  1.0000
  Si  Si72      1.0  0.41899288714928284  0.40305099068370204  0.3994149396523724  1.0000
  Si  Si73      1.0  0.26086941358961113  0.23787395081311188  0.1673438303052573  1.0000
  Si  Si74      1.0  0.2533724779919163  0.23639307901937914  0.39892570299731894  1.0000
  Si  Si75      1.0  0.2593282712645929  0.46094476364235293  0.16705908914484777  1.0000
  Si  Si76      1.0  0.2519390485821841  0.4582099706731474  0.39950424833712783  1.0000
  Si  Si77      1.0  0.4251864734454792  0.6269454512278958  0.09752589389369225  1.0000
  Si  Si78      1.0  0.4179180273276905  0.6254368638335014  0.33069818603702694  1.0000
  Si  Si79      1.0  0.42493802762141303  0.7381216239565496  0.09744247681935318  1.0000
  Si  Si80      1.0  0.4182060556919286  0.7362373912580485  0.33064822545367345  1.0000
  Si  Si81      1.0  0.258676049171954  0.5713375287160637  0.09764899909090365  1.0000
  Si  Si82      1.0  0.2519738023438947  0.5695295132721121  0.33059147732101896  1.0000
  Si  Si83      1.0  0.25815617018369463  0.7935197516579897  0.0975002060725106  1.0000
  Si  Si84      1.0  0.2524410373555801  0.7921262932958889  0.3305199621132992  1.0000
  Si  Si85      1.0  0.4251585263298523  0.6274281406451877  0.16666725784882608  1.0000
  Si  Si86      1.0  0.41808335196962637  0.625453127801924  0.39983909010459123  1.0000
  Si  Si87      1.0  0.42485484637893545  0.7382683701325522  0.16658481894017083  1.0000
  Si  Si88      1.0  0.4182905456649797  0.7366360809117735  0.3997892373321534  1.0000
  Si  Si89      1.0  0.2590320622995676  0.5718810522710188  0.16677031510169676  1.0000
  Si  Si90      1.0  0.25194964727042696  0.5694035176489041  0.3997350684412378  1.0000
  Si  Si91      1.0  0.25815837436516076  0.7934501746024257  0.16664531877375965  1.0000
  Si  Si92      1.0  0.2521435439826074  0.7926311747243422  0.39964161732553555  1.0000
  Si  Si93      1.0  0.7581453116902162  0.9598921363710433  0.0977152319799915  1.0000
  Si  Si94      1.0  0.7511895847240735  0.9569101393668702  0.3299707649521617  1.0000
  Si  Si95      1.0  0.7581053700295226  0.07095141363440971  0.09793594303201578  1.0000
  Si  Si96      1.0  0.7504290022714731  0.06833192642516449  0.3292214451630837  1.0000
  Si  Si97      1.0  0.591461365908334  0.9043714642313359  0.09759821697376647  1.0000
  Si  Si98      1.0  0.5847268746303895  0.9020636081252535  0.33023996346778794  1.0000
  Si  Si99      1.0  0.5919532210118146  0.12687046765009677  0.09803926015484174  1.0000
  Si  Si100     1.0  0.5849694918260173  0.1255704974665636  0.32982956115651596  1.0000
  Si  Si101     1.0  0.757582966450768  0.9589311656146439  0.16685354754766193  1.0000
  Si  Si102     1.0  0.7519605511654815  0.9581348300063506  0.3989838220840592  1.0000
  Si  Si103     1.0  0.7561529286906502  0.06946603936778074  0.16697035265045443  1.0000
  Si  Si104     1.0  0.7535832066233711  0.06965530729666952  0.3984119811943339  1.0000
  Si  Si105     1.0  0.59102707863054  0.9038632065341446  0.1667229908867403  1.0000
  Si  Si106     1.0  0.5854356427819893  0.9028325463029311  0.39935394564524757  1.0000
  Si  Si107     1.0  0.5916506789091888  0.1267326105644362  0.16716407071965342  1.0000
  Si  Si108     1.0  0.5863917360153039  0.12549315783949097  0.39883301793676335  1.0000
  Si  Si109     1.0  0.7590595824410601  0.29323239499656545  0.09932045979997225  1.0000
  Si  Si110     1.0  0.7507762994847594  0.29483974726666506  0.32989249303990076  1.0000
  Si  Si111     1.0  0.7581563555070274  0.4046211052618263  0.0984897764593928  1.0000
  Si  Si112     1.0  0.7509027870220815  0.4052755145194155  0.33023302886230105  1.0000
  Si  Si113     1.0  0.5917504847316875  0.2378402345429945  0.09837838694929775  1.0000
  Si  Si114     1.0  0.5871509224324214  0.23664531675580602  0.3298095749122142  1.0000
  Si  Si115     1.0  0.5920093987210918  0.4603010236336853  0.09800431868646013  1.0000
  Si  Si116     1.0  0.5841978600289568  0.4601477236603001  0.3304493985052472  1.0000
  Si  Si117     1.0  0.7563218618473436  0.29403906711045646  0.16863330604383162  1.0000
  Si  Si118     1.0  0.7525081918627334  0.2931452641244577  0.3988813356216342  1.0000
  Si  Si119     1.0  0.7574277927185523  0.40563565604178986  0.16751320926761767  1.0000
  Si  Si120     1.0  0.7517034215469038  0.4040541359616746  0.3993634515606302  1.0000
  Si  Si121     1.0  0.5902104371775753  0.23779696264071112  0.1673843006464636  1.0000
  Si  Si122     1.0  0.587119589852887  0.236524580378123  0.39893384055640624  1.0000
  Si  Si123     1.0  0.5913371475905829  0.4610073471210958  0.16711643743813126  1.0000
  Si  Si124     1.0  0.5847973583352075  0.45941218759029434  0.3995662339844248  1.0000
  Si  Si125     1.0  0.7589525520360293  0.6266019794607822  0.09764660520530515  1.0000
  Si  Si126     1.0  0.7525799485536531  0.6255490466838128  0.33057598447361314  1.0000
  Si  Si127     1.0  0.758769324892609  0.7378047449204126  0.09754184808358522  1.0000
  Si  Si128     1.0  0.7526860975736643  0.7366588853757512  0.3305156159533708  1.0000
  Si  Si129     1.0  0.5919088249122969  0.5715086528126682  0.09767916288805029  1.0000
  Si  Si130     1.0  0.5851086803167629  0.5709813251545292  0.33063054287126104  1.0000
  Si  Si131     1.0  0.5919782535449171  0.7932194120648863  0.09747543133589891  1.0000
  Si  Si132     1.0  0.5850904834279601  0.7910854114932414  0.33052914207461265  1.0000
  Si  Si133     1.0  0.758871910246846  0.6267281116127519  0.16678512328518702  1.0000
  Si  Si134     1.0  0.7526115863642256  0.6255388025259478  0.3997150154873889  1.0000
  Si  Si135     1.0  0.7587315121938354  0.7378286250422887  0.1666818971528882  1.0000
  Si  Si136     1.0  0.7527636151612799  0.736765479774653  0.3996519525290685  1.0000
  Si  Si137     1.0  0.5915342916850899  0.57201749984464  0.1668017921868546  1.0000
  Si  Si138     1.0  0.5853559281001953  0.5705686871945315  0.39977187492281835  1.0000
  Si  Si139     1.0  0.5918546900235339  0.7929857142012027  0.16661914759890434  1.0000
  Si  Si140     1.0  0.5854578174392071  0.7916173554263631  0.39964940965521567  1.0000
  Si  Si141     1.0  0.9249677479944267  0.1278812441413578  0.09793117647159197  1.0000
  Al  Al1       1.0  0.9193696849357542  0.12300390461240152  0.32850891336192434  1.0000
  Al  Al2       1.0  0.9260094387541378  0.24244325760771304  0.16844490963239903  1.0000
  Si  Si142     1.0  0.9188961251624763  0.23579478451112834  0.3986704979855825  1.0000
  H   H1        1.0  0.8745173543831529  0.1783761550298506  0.19809856644027427  1.0000
  H   H2        1.0  0.859378167295003  0.18435676925247022  0.29870644778101285  1.0000
  H   H3        1.0  0.8038062966844493  0.1676550153405375  0.26024803084934645  1.0000
  H   H4        1.0  0.7835772144613348  0.13807272161309972  0.2885395712641296  1.0000
