# Supplementary material for: Water Adsorption at Pairs of Proximate Brønsted Acid Sites in Zeolites
Source: J Phys Chem Lett. 2026 Jan 14;17(4):1201–6. doi: 10.1021/acs.jpclett.5c03794 (PMC12862806; doi:10.1021/acs.jpclett.5c03794)
Supplement: Supplementary file 2 [file jz5c03794_si_002.zip › Water_BAS_Pairs_SI/NNP/MD_init_strs/silicatene/silicatene_1w_6.cif]

data_image0
_chemical_formula_structural       O289Si141Al2SiH4
_chemical_formula_sum              "O289 Si142 Al2 H4"
_cell_length_a       15.80312257
_cell_length_b       27.3439945
_cell_length_c       46.6
_cell_angle_alpha    90.0
_cell_angle_beta     90.0
_cell_angle_gamma    90.0

_space_group_name_H-M_alt    "P 1"
_space_group_IT_number       1

loop_
  _space_group_symop_operation_xyz
  'x, y, z'

loop_
  _atom_site_type_symbol
  _atom_site_label
  _atom_site_symmetry_multiplicity
  _atom_site_fract_x
  _atom_site_fract_y
  _atom_site_fract_z
  _atom_site_occupancy
  O   O1        1.0  0.9260672314997664  0.18241376717303362  0.08640836113019369  1.0000
  O   O2        1.0  0.9058856807777003  0.18593560878406623  0.3033336709645614  1.0000
  O   O3        1.0  0.8425365038510089  0.9320649457062442  0.08801502179609894  1.0000
  O   O4        1.0  0.8350882470650774  0.9300708855963994  0.3062302842986987  1.0000
  O   O5        1.0  0.009227776563393162  0.9326089643243818  0.08806156083055551  1.0000
  O   O6        1.0  0.001894562247463072  0.9309955523083747  0.30615063292716815  1.0000
  O   O7        1.0  0.7595312674761644  0.015425875859715452  0.08775763043762166  1.0000
  O   O8        1.0  0.7476249918390909  0.01219530131469514  0.3065111961030095  1.0000
  O   O9        1.0  0.8433059071248665  0.09874843176315751  0.08847355966182917  1.0000
  O   O10       1.0  0.8266544541760765  0.09696395145584755  0.3030035751651571  1.0000
  O   O11       1.0  0.009704488381266392  0.0991664251158403  0.08858753413361121  1.0000
  O   O12       1.0  0.008085768334061943  0.09792891047351829  0.3035105647859816  1.0000
  O   O13       1.0  0.9164923895587574  0.17840049003257735  0.1831811508733877  1.0000
  O   O14       1.0  0.916697067201002  0.18092356749098784  0.39954496537563056  1.0000
  O   O15       1.0  0.8426521718114338  0.9322042937879229  0.179717147204504  1.0000
  O   O16       1.0  0.8351792578362932  0.9304522606855454  0.39818394183108924  1.0000
  O   O17       1.0  0.009211749094138388  0.9324847419703602  0.17976381596613408  1.0000
  O   O18       1.0  0.0019440120711861756  0.9314023801093932  0.3980954475530612  1.0000
  O   O19       1.0  0.0933457856546664  0.015493742304212379  0.1800141396422664  1.0000
  O   O20       1.0  0.08493067064733792  0.014837847915321322  0.3973830682183147  1.0000
  O   O21       1.0  0.8427888203603453  0.09608823123689603  0.17980455471983126  1.0000
  O   O22       1.0  0.8350376523629314  0.09676068526052993  0.39865984719367537  1.0000
  O   O23       1.0  0.010774363302132814  0.0986684456746116  0.17956140453668673  1.0000
  O   O24       1.0  0.001829695133274645  0.09805480838991663  0.3979315925789965  1.0000
  O   O25       1.0  0.09273725577869472  0.9604745232238648  0.13391395463128272  1.0000
  O   O26       1.0  0.08553455554730906  0.9575396752601402  0.3520371525873592  1.0000
  O   O27       1.0  0.09414941625043369  0.07082343892935085  0.13392724883470636  1.0000
  O   O28       1.0  0.08484692542571935  0.07036994399135682  0.351395559894163  1.0000
  O   O29       1.0  0.9261110284081377  0.9044236331216658  0.13389787196375647  1.0000
  O   O30       1.0  0.918917365574589  0.9030696362619917  0.35220537771988175  1.0000
  O   O31       1.0  0.9257691422687013  0.12894989276690064  0.13389862504094122  1.0000
  O   O32       1.0  0.9154264307346913  0.12801283434984662  0.3528548498019333  1.0000
  O   O33       1.0  0.92614275944919  0.5152949709934006  0.08803386004244283  1.0000
  O   O34       1.0  0.9194760047637399  0.5143234469461395  0.30698009609983484  1.0000
  O   O35       1.0  0.8421321736098609  0.2658313138304364  0.08745233327906334  1.0000
  O   O36       1.0  0.83772736225854  0.27077888355218427  0.30746305937371765  1.0000
  O   O37       1.0  0.009296422778542304  0.26630518345361665  0.08786079415265846  1.0000
  O   O38       1.0  0.0047626294422885695  0.2635475930324663  0.30709329274633523  1.0000
  O   O39       1.0  0.7580886538238314  0.34901781504019325  0.08814182512829255  1.0000
  O   O40       1.0  0.7468387004050575  0.3498232593925147  0.3071798226791338  1.0000
  O   O41       1.0  0.8431173643276252  0.43189123405244717  0.08786805724701752  1.0000
  O   O42       1.0  0.8348464707245832  0.431551262791398  0.3073420928039639  1.0000
  O   O43       1.0  0.009867509297536556  0.43215203373350797  0.08796793838372986  1.0000
  O   O44       1.0  0.0015131004950725317  0.43064113896805634  0.30709209645350116  1.0000
  O   O45       1.0  0.9261125787168988  0.5154670656004094  0.1797325275387416  1.0000
  O   O46       1.0  0.9200328540518073  0.5144766953042864  0.39887300854867336  1.0000
  O   O47       1.0  0.8343393083809816  0.2650155869334074  0.18244769002854758  1.0000
  O   O48       1.0  0.8371088981078645  0.26562006825497636  0.3984274553841892  1.0000
  O   O49       1.0  0.016421870401647762  0.2667211355837184  0.18256959593287447  1.0000
  O   O50       1.0  0.0031945503355638974  0.26324456824265974  0.39792966083958686  1.0000
  O   O51       1.0  0.09820718855240922  0.3505340352722756  0.17985377827917964  1.0000
  O   O52       1.0  0.0850874166831353  0.3469745057539087  0.39881241883477214  1.0000
  O   O53       1.0  0.8427968599583405  0.4322139784328137  0.17977745472417386  1.0000
  O   O54       1.0  0.8348050436167869  0.43191665919978706  0.39902773201619024  1.0000
  O   O55       1.0  0.009694666439065877  0.43236773315154614  0.17989335786986738  1.0000
  O   O56       1.0  0.0015523776475095136  0.4303628640650765  0.39882086058863525  1.0000
  O   O57       1.0  0.09266526023098505  0.29360653731701547  0.13455351314781147  1.0000
  O   O58       1.0  0.08793639442336117  0.2922416887982866  0.3526870419324979  1.0000
  O   O59       1.0  0.09395133367097641  0.4063707084632789  0.13397967513651768  1.0000
  O   O60       1.0  0.08481475414145243  0.4025294447850116  0.3528887888832605  1.0000
  O   O61       1.0  0.9258373918401189  0.23470977747297694  0.1329375834651816  1.0000
  O   O62       1.0  0.9182002906695553  0.2348442654605445  0.3525137246659714  1.0000
  O   O63       1.0  0.9262414373881621  0.4598596073189753  0.1338821492266004  1.0000
  O   O64       1.0  0.9189105514477965  0.45898619090592135  0.3530383464973419  1.0000
  O   O65       1.0  0.9265714019659361  0.8490263448215906  0.08795176833645066  1.0000
  O   O66       1.0  0.9196829452181053  0.8473080291236238  0.3064605896833499  1.0000
  O   O67       1.0  0.8430508699078452  0.5987465375124145  0.08794634814257273  1.0000
  O   O68       1.0  0.835151817776256  0.5972937872620073  0.30691744359677475  1.0000
  O   O69       1.0  0.009598589304748807  0.598656894008746  0.08795860341351959  1.0000
  O   O70       1.0  0.0017487671950501362  0.5978955571642486  0.3068858461564643  1.0000
  O   O71       1.0  0.7602825646757495  0.6822947548996176  0.08797046329073652  1.0000
  O   O72       1.0  0.752568195164697  0.6808019519556444  0.3068038838773972  1.0000
  O   O73       1.0  0.8428934920373188  0.7658365980490585  0.08801369016083538  1.0000
  O   O74       1.0  0.8352371318985541  0.7643117682552919  0.3065964523905249  1.0000
  O   O75       1.0  0.009497463695386593  0.7656335436710275  0.08802286455887244  1.0000
  O   O76       1.0  0.0018099780371781866  0.7636221888175364  0.30657338630568076  1.0000
  O   O77       1.0  0.9263772543933286  0.8489634542290454  0.17988614924180754  1.0000
  O   O78       1.0  0.9197750672940488  0.847744710066178  0.39816369244381494  1.0000
  O   O79       1.0  0.843013591903671  0.5988637676850861  0.17976189207771157  1.0000
  O   O80       1.0  0.8350760847582985  0.5973353226222148  0.39871020446758126  1.0000
  O   O81       1.0  0.009527747731396231  0.5987974068457166  0.1797699793907111  1.0000
  O   O82       1.0  0.00171954064380727  0.5982376827108741  0.3986772756084888  1.0000
  O   O83       1.0  0.09258588199156752  0.6821930838861953  0.17977788397639197  1.0000
  O   O84       1.0  0.08633968813884053  0.681060708012635  0.3985236522885202  1.0000
  O   O85       1.0  0.8428934200362013  0.7657137387563304  0.17979529024416593  1.0000
  O   O86       1.0  0.8352331580529527  0.7647815909029675  0.3984134461793424  1.0000
  O   O87       1.0  0.009518925286399086  0.765598797741649  0.179801879189282  1.0000
  O   O88       1.0  0.0017693087927375417  0.763986763458185  0.3983995318528073  1.0000
  O   O89       1.0  0.09276035365858118  0.6266665403336541  0.13385661980132837  1.0000
  O   O90       1.0  0.08554613250435722  0.6252760062431879  0.3527300817101048  1.0000
  O   O91       1.0  0.09278942042945698  0.737853204612132  0.13389889941215577  1.0000
  O   O92       1.0  0.08549601721559016  0.7364557601793809  0.3525513632028154  1.0000
  O   O93       1.0  0.9262623890111533  0.5712144699999366  0.13385710243214427  1.0000
  O   O94       1.0  0.9187630408432171  0.5698983561050941  0.3528473562539541  1.0000
  O   O95       1.0  0.9262684495176587  0.7935810753591303  0.1339137698411217  1.0000
  O   O96       1.0  0.9188748051854266  0.7917212047522764  0.3524385630108176  1.0000
  O   O97       1.0  0.25999932042993046  0.18237362192169543  0.08784091730316886  1.0000
  O   O98       1.0  0.25312903029944694  0.1811150733067637  0.30649663312545905  1.0000
  O   O99       1.0  0.17586890156134807  0.9324456015025275  0.08802582482475875  1.0000
  O   O100      1.0  0.16834495330976743  0.9296526264042076  0.3061461177470219  1.0000
  O   O101      1.0  0.34251290553266545  0.9322489205230593  0.08798487831072253  1.0000
  O   O102      1.0  0.33528495005234493  0.9311289586868443  0.3064508673541071  1.0000
  O   O103      1.0  0.09285417034995293  0.015834960382058418  0.08789919256580035  1.0000
  O   O104      1.0  0.08865224878543461  0.013532930726116082  0.30613041600243435  1.0000
  O   O105      1.0  0.17658715828791377  0.099088423062059  0.08793865266631865  1.0000
  O   O106      1.0  0.17303245117571017  0.09631297794537226  0.3061920373577973  1.0000
  O   O107      1.0  0.34319307798192283  0.09899853600758036  0.08800225701555692  1.0000
  O   O108      1.0  0.33707471224502944  0.09795945768648327  0.3063476763173039  1.0000
  O   O109      1.0  0.26035972341007324  0.18227692328533157  0.17986742612939816  1.0000
  O   O110      1.0  0.2528921024770811  0.18063977856500016  0.3984549004052214  1.0000
  O   O111      1.0  0.17590569379645746  0.9321109139954399  0.17981861506030442  1.0000
  O   O112      1.0  0.1684886876809071  0.93157757178019  0.3981740389500854  1.0000
  O   O113      1.0  0.34257457604314606  0.9322713388175892  0.17979402277570838  1.0000
  O   O114      1.0  0.33514864151114465  0.931190607415129  0.39827090766313505  1.0000
  O   O115      1.0  0.42626914193649285  0.01546669267121176  0.17976895601214057  1.0000
  O   O116      1.0  0.4196192734194564  0.014132834643329482  0.39831157786534915  1.0000
  O   O117      1.0  0.17725969310072295  0.09894195989315456  0.17996116292227693  1.0000
  O   O118      1.0  0.16826799606437234  0.09771590977089263  0.3975077877501733  1.0000
  O   O119      1.0  0.34365267652319365  0.0989418948299978  0.17972676908245316  1.0000
  O   O120      1.0  0.3351115048101112  0.09702195524735861  0.3983734672536205  1.0000
  O   O121      1.0  0.42595951900090145  0.9598877467462387  0.1338624046469356  1.0000
  O   O122      1.0  0.4188280887174072  0.9583854652563983  0.3524097404152149  1.0000
  O   O123      1.0  0.42669012633675574  0.07099711163108714  0.1338172072027025  1.0000
  O   O124      1.0  0.4194248030800948  0.0696690598856645  0.3525052531420896  1.0000
  O   O125      1.0  0.259166109206035  0.9045837887715273  0.13389821682699554  1.0000
  O   O126      1.0  0.2521570567320743  0.9033238909015605  0.35232013632566384  1.0000
  O   O127      1.0  0.2596523760383961  0.12649636747315135  0.13386889219684403  1.0000
  O   O128      1.0  0.2546850112730711  0.1260022053625851  0.35230545610161684  1.0000
  O   O129      1.0  0.259806410216373  0.5159616321696432  0.08793561191784534  1.0000
  O   O130      1.0  0.25162398801897073  0.5136358172553793  0.3069300917726078  1.0000
  O   O131      1.0  0.17560933655912622  0.26544707594775613  0.08858559605837292  1.0000
  O   O132      1.0  0.17129120931739003  0.2648858984111121  0.30660211267016885  1.0000
  O   O133      1.0  0.3422533592666246  0.26612363776513304  0.0877432958312826  1.0000
  O   O134      1.0  0.33775236031656863  0.2639543410208498  0.30690102308059813  1.0000
  O   O135      1.0  0.09392637697482889  0.34906107824708654  0.088593190480783  1.0000
  O   O136      1.0  0.08544386167789196  0.3475005814427915  0.3067035097999514  1.0000
  O   O137      1.0  0.1765256031112038  0.43265676451364865  0.08787338940333071  1.0000
  O   O138      1.0  0.16817864656107226  0.4306857020240432  0.30701571124321625  1.0000
  O   O139      1.0  0.3431479450307794  0.43267259731341934  0.08784788459628898  1.0000
  O   O140      1.0  0.3349418076496099  0.43030533354341816  0.3070458148031517  1.0000
  O   O141      1.0  0.2619695653075258  0.5164411368604915  0.17969207091181416  1.0000
  O   O142      1.0  0.25150344410375436  0.5136994089567808  0.3987660685826641  1.0000
  O   O143      1.0  0.1806514594692377  0.2671264865683587  0.17984520228504622  1.0000
  O   O144      1.0  0.17011546794808505  0.2641200204237752  0.3986463407546989  1.0000
  O   O145      1.0  0.3442390265752211  0.2654370416753882  0.17982835025120825  1.0000
  O   O146      1.0  0.33671461176067324  0.263831205217083  0.3986124031973224  1.0000
  O   O147      1.0  0.4265289308991758  0.34929633194737925  0.17952569913973965  1.0000
  O   O148      1.0  0.4197297815901817  0.34728902903578035  0.3988381420786973  1.0000
  O   O149      1.0  0.17613126328576884  0.4347962129758143  0.17995075577806569  1.0000
  O   O150      1.0  0.16809899611853174  0.4304105041795352  0.3987569715141711  1.0000
  O   O151      1.0  0.34316190926725715  0.43253067515688326  0.1796417832008012  1.0000
  O   O152      1.0  0.33469889877109177  0.4301992294264228  0.3988402517949302  1.0000
  O   O153      1.0  0.42610206071406936  0.2938579951277862  0.1336095222781051  1.0000
  O   O154      1.0  0.4204813340460434  0.2919391011378368  0.3529082869568524  1.0000
  O   O155      1.0  0.4264382379054625  0.4049695996141857  0.1336852424202748  1.0000
  O   O156      1.0  0.41865335543908416  0.40305897265664997  0.35299676629643845  1.0000
  O   O157      1.0  0.262029154259554  0.237028702491157  0.13385115831220293  1.0000
  O   O158      1.0  0.2532264521672226  0.2366771931559734  0.35263444720220716  1.0000
  O   O159      1.0  0.260260763324145  0.46065960047940596  0.13380421477043514  1.0000
  O   O160      1.0  0.2516793633182487  0.458168762483167  0.35290736984702414  1.0000
  O   O161      1.0  0.25878529168150255  0.8490441432169098  0.0879869831471334  1.0000
  O   O162      1.0  0.25303191503429817  0.8474787448471529  0.306528398845688  1.0000
  O   O163      1.0  0.17627947422801493  0.5991917165277261  0.08789882972909363  1.0000
  O   O164      1.0  0.16837459010129224  0.5970028871104613  0.30686595670151373  1.0000
  O   O165      1.0  0.34298150362477886  0.599282512438009  0.08784830395134817  1.0000
  O   O166      1.0  0.3350061261931843  0.5966663484375123  0.3069072907539827  1.0000
  O   O167      1.0  0.09237615655544584  0.682217674110295  0.08799294663895703  1.0000
  O   O168      1.0  0.0863210912774616  0.6807474759737434  0.3067372660152625  1.0000
  O   O169      1.0  0.17610058965131292  0.7654651055402261  0.08798710769413128  1.0000
  O   O170      1.0  0.1684513623688753  0.7644519071102663  0.30661732715187345  1.0000
  O   O171      1.0  0.34276098066960864  0.7660149581468623  0.0879240409682625  1.0000
  O   O172      1.0  0.33507200818101807  0.7642813092527927  0.3066361194478609  1.0000
  O   O173      1.0  0.2590647899771236  0.8489569173321597  0.17980924773726836  1.0000
  O   O174      1.0  0.2512980880513524  0.8481429666760525  0.39828698502049104  1.0000
  O   O175      1.0  0.1762315295212284  0.5990383759154614  0.17974964600551852  1.0000
  O   O176      1.0  0.16827626412205715  0.5971816911495968  0.39867699045033006  1.0000
  O   O177      1.0  0.34287309130666427  0.5999542927731317  0.1797266988320565  1.0000
  O   O178      1.0  0.33484286771388  0.5969981758413722  0.39875137457646254  1.0000
  O   O179      1.0  0.4260391121096076  0.6827877228970608  0.179721501430576  1.0000
  O   O180      1.0  0.4161945128724794  0.6810198116830956  0.3986520683108042  1.0000
  O   O181      1.0  0.17611064285667685  0.7654921953786105  0.17979849829811134  1.0000
  O   O182      1.0  0.16842566102436365  0.7646901383222661  0.3984579460477992  1.0000
  O   O183      1.0  0.3427904989210364  0.7659812484766647  0.17977075627483316  1.0000
  O   O184      1.0  0.3350346116489296  0.7649886800146593  0.3985183122387336  1.0000
  O   O185      1.0  0.4263337064846525  0.6271832213211528  0.13375422289561484  1.0000
  O   O186      1.0  0.4173884324520611  0.625196765168271  0.35284899300028805  1.0000
  O   O187      1.0  0.4259586461012311  0.7383485739162077  0.13380355838073996  1.0000
  O   O188      1.0  0.4177114652315264  0.7363489851246785  0.35266730525613516  1.0000
  O   O189      1.0  0.25979568676013165  0.5719590315815457  0.13378551662871824  1.0000
  O   O190      1.0  0.2514811949507286  0.5692633564004682  0.35283078399089335  1.0000
  O   O191      1.0  0.25918603732459056  0.7934309987928897  0.13387084188531773  1.0000
  O   O192      1.0  0.2516952078047102  0.7920441318754406  0.352526741381063  1.0000
  O   O193      1.0  0.5923998927285993  0.1821258467788626  0.08756418305196041  1.0000
  O   O194      1.0  0.5868084987871532  0.18113843890779974  0.30679612320827376  1.0000
  O   O195      1.0  0.5091005985074513  0.9320551653148016  0.08794947276567099  1.0000
  O   O196      1.0  0.5017631187548366  0.9304716166549941  0.30651697148932067  1.0000
  O   O197      1.0  0.6757474951673883  0.9322801893758779  0.08794714712437182  1.0000
  O   O198      1.0  0.6685641311516153  0.9281146144561794  0.306233760776993  1.0000
  O   O199      1.0  0.42606320014349314  0.015506323911751989  0.0879408807480415  1.0000
  O   O200      1.0  0.41959527855409906  0.014166202099195476  0.3066097821301673  1.0000
  O   O201      1.0  0.5099082729017316  0.09861104465631373  0.08790002008590643  1.0000
  O   O202      1.0  0.5010088817676144  0.0983218723240165  0.30637456346990144  1.0000
  O   O203      1.0  0.6765050592939497  0.09897764320714857  0.08774859712592015  1.0000
  O   O204      1.0  0.6648947182499592  0.09594863504884607  0.30659174117252963  1.0000
  O   O205      1.0  0.5927636946914657  0.1822208119812567  0.17972154786705274  1.0000
  O   O206      1.0  0.5870166464702508  0.18067110471512987  0.3988137673737515  1.0000
  O   O207      1.0  0.5091857205595139  0.9320566980175328  0.17975863396167346  1.0000
  O   O208      1.0  0.5017425002919104  0.9304526881884361  0.39829482711637104  1.0000
  O   O209      1.0  0.6759366533315113  0.9312033460713166  0.17976654736005307  1.0000
  O   O210      1.0  0.6684113866218834  0.9300583309896623  0.3983470223741074  1.0000
  O   O211      1.0  0.7566918368815484  0.014695102751861307  0.17994890060288674  1.0000
  O   O212      1.0  0.7513109230552208  0.013519834933559795  0.39761859445077535  1.0000
  O   O213      1.0  0.5103749498125272  0.09846386842399793  0.17965462193302978  1.0000
  O   O214      1.0  0.5017412758229567  0.097868858714262  0.39860844115042754  1.0000
  O   O215      1.0  0.6770392392608634  0.09963583091493171  0.17981769849810866  1.0000
  O   O216      1.0  0.6685535289722349  0.09669622993073783  0.39776817888113436  1.0000
  O   O217      1.0  0.759005685398254  0.9600075865212239  0.13381982963795663  1.0000
  O   O218      1.0  0.7509849645976555  0.9562937853069824  0.35222862555285367  1.0000
  O   O219      1.0  0.758623477224349  0.07029109466943596  0.13373888144808854  1.0000
  O   O220      1.0  0.7532733102563979  0.06931762760605598  0.35189145878796496  1.0000
  O   O221      1.0  0.5923968513532086  0.9042807794703435  0.13383276449637532  1.0000
  O   O222      1.0  0.5846183541125801  0.9022640307365598  0.3524010125813218  1.0000
  O   O223      1.0  0.5937677150209935  0.12646505067552793  0.13368226080013107  1.0000
  O   O224      1.0  0.5832929505091744  0.12592003167755908  0.3526178452134718  1.0000
  O   O225      1.0  0.5926793790159528  0.5160478570516512  0.08788095686551162  1.0000
  O   O226      1.0  0.582595906630424  0.5152880703639131  0.30708400667720076  1.0000
  O   O227      1.0  0.5086771951972542  0.26553854751815037  0.08758242170882874  1.0000
  O   O228      1.0  0.5044623253813655  0.26470213470569665  0.30709746460555754  1.0000
  O   O229      1.0  0.6753055723097852  0.2655986506786087  0.08801775131263154  1.0000
  O   O230      1.0  0.6711869371887679  0.26415420342180934  0.3072939695164977  1.0000
  O   O231      1.0  0.42637260920764264  0.34927506955421916  0.08776361414593598  1.0000
  O   O232      1.0  0.41980438559097394  0.3475373669059502  0.3070292472505002  1.0000
  O   O233      1.0  0.5097376550940503  0.43260698300261385  0.08781395707231053  1.0000
  O   O234      1.0  0.5015202516945185  0.4313049483461632  0.30714944664386795  1.0000
  O   O235      1.0  0.6763936382079825  0.43288861132196416  0.08771217914828168  1.0000
  O   O236      1.0  0.6683869403067134  0.43368024934534666  0.30733654272135963  1.0000
  O   O237      1.0  0.591412745910583  0.5163171715774788  0.17961503127573952  1.0000
  O   O238      1.0  0.584098095455648  0.5150610917570284  0.3989706701496656  1.0000
  O   O239      1.0  0.5076430659957193  0.2650055383066137  0.17969925916304355  1.0000
  O   O240      1.0  0.5035187776629153  0.26402949155298283  0.3988164969842611  1.0000
  O   O241      1.0  0.6712874390150333  0.2671496681342935  0.17941478973512234  1.0000
  O   O242      1.0  0.6700345327148267  0.2643080409021044  0.39926810486944825  1.0000
  O   O243      1.0  0.7557491110859424  0.3499504951988549  0.17940774816964256  1.0000
  O   O244      1.0  0.7515316806145781  0.34866722541172684  0.3996059540609015  1.0000
  O   O245      1.0  0.5096820536012863  0.4326134225254024  0.17959116848915724  1.0000
  O   O246      1.0  0.5011672462600869  0.43133478748361237  0.3989876862889013  1.0000
  O   O247      1.0  0.6765545362480904  0.4341259734431482  0.1797826410805815  1.0000
  O   O248      1.0  0.6677890887746757  0.43192021033611366  0.3990895045219386  1.0000
  O   O249      1.0  0.7592502904454151  0.29307424620896094  0.1339682690194582  1.0000
  O   O250      1.0  0.7510089708046934  0.2944978531013688  0.3534905767352301  1.0000
  O   O251      1.0  0.758765093200862  0.4059873992099304  0.13374158307344036  1.0000
  O   O252      1.0  0.7509929187511771  0.404259740904621  0.3533309904270042  1.0000
  O   O253      1.0  0.5899084322749542  0.23679044535802846  0.13354536654348825  1.0000
  O   O254      1.0  0.5875825837401757  0.23656804353332705  0.3530320491339836  1.0000
  O   O255      1.0  0.5927611498454988  0.4606208327787945  0.1337181796401157  1.0000
  O   O256      1.0  0.5838215406313984  0.45967546997558983  0.3531483689648189  1.0000
  O   O257      1.0  0.5930860258325479  0.8488415638599993  0.08791886055453164  1.0000
  O   O258      1.0  0.582529821225227  0.8463470362957558  0.3066033879417715  1.0000
  O   O259      1.0  0.5096930343553882  0.599479641499079  0.08782865480119727  1.0000
  O   O260      1.0  0.5017884380954291  0.5987570557510141  0.30696131958311124  1.0000
  O   O261      1.0  0.676369714051621  0.5992419202182516  0.08788228456962562  1.0000
  O   O262      1.0  0.6684626572005703  0.5977893860489257  0.30696136428790066  1.0000
  O   O263      1.0  0.4259148243194509  0.682652507715202  0.08787914844266947  1.0000
  O   O264      1.0  0.41568633768131313  0.6805928737964608  0.30680758354633436  1.0000
  O   O265      1.0  0.5095322613791411  0.765747887904473  0.08790645632596383  1.0000
  O   O266      1.0  0.5018962619674295  0.7626125219725924  0.30666623851015296  1.0000
  O   O267      1.0  0.6762716909414767  0.7654231650374159  0.08794762238312162  1.0000
  O   O268      1.0  0.6685518897681116  0.7638538709140879  0.30665663426439915  1.0000
  O   O269      1.0  0.5922494800522105  0.8485887453611992  0.17978986655601498  1.0000
  O   O270      1.0  0.5845371459797946  0.847005809566684  0.3983418697205384  1.0000
  O   O271      1.0  0.5097310104075354  0.5998383793684393  0.17969471470057666  1.0000
  O   O272      1.0  0.501559843045143  0.5985024325122346  0.39881539548031875  1.0000
  O   O273      1.0  0.6763124115457133  0.59914025772392  0.1797154353126255  1.0000
  O   O274      1.0  0.6684077255401969  0.5981397271495251  0.3987901184671754  1.0000
  O   O275      1.0  0.7600324231928133  0.6822585423224359  0.17976042663489714  1.0000
  O   O276      1.0  0.7529560624495761  0.6810910565477295  0.3985682832164975  1.0000
  O   O277      1.0  0.509542186776894  0.7655859905492759  0.17976037587711713  1.0000
  O   O278      1.0  0.5017435558883779  0.7635556347358058  0.3985420170477074  1.0000
  O   O279      1.0  0.6762787455131628  0.7654526101833931  0.17976983750493494  1.0000
  O   O280      1.0  0.6684746121901792  0.7639302538623949  0.39849030634696136  1.0000
  O   O281      1.0  0.7598508364012871  0.6267429239677544  0.13383589778970295  1.0000
  O   O282      1.0  0.7520597061335211  0.6252897761932396  0.35280064035038566  1.0000
  O   O283      1.0  0.7597061326322456  0.7379230300517765  0.13387400230044605  1.0000
  O   O284      1.0  0.752188150036197  0.7365224195116712  0.35259022020818936  1.0000
  O   O285      1.0  0.5928040319665256  0.5719394372503787  0.13375182472287747  1.0000
  O   O286      1.0  0.5848188651766413  0.5707166136552585  0.3529634204245356  1.0000
  O   O287      1.0  0.5930759514798993  0.7931947770922617  0.1338295793725248  1.0000
  O   O288      1.0  0.5847803922271836  0.7909459087088295  0.35256686604572796  1.0000
  O   O289      1.0  0.7855348995947863  0.17217745967257175  0.2705123850069214  1.0000
  Si  Si1       1.0  0.09268515242924819  0.9602871046968942  0.09932404176338722  1.0000
  Si  Si2       1.0  0.08588077200689462  0.9583324967893573  0.31749884290754243  1.0000
  Si  Si3       1.0  0.09356749303811737  0.0713093196327344  0.09931130759697408  1.0000
  Si  Si4       1.0  0.08693867940018686  0.06993746597976794  0.3165626791199857  1.0000
  Si  Si5       1.0  0.9261424237030186  0.9045321771645228  0.09932507135286069  1.0000
  Si  Si6       1.0  0.919068661756892  0.903045128421346  0.3176443282253373  1.0000
  Si  Si7       1.0  0.09284598908641326  0.9599155877836782  0.16846229823775494  1.0000
  Si  Si8       1.0  0.08517075978368167  0.9591297767872682  0.386515912875326  1.0000
  Si  Si9       1.0  0.09521914537325916  0.07071381545339259  0.16836371996177743  1.0000
  Si  Si10      1.0  0.08439795257435853  0.07048679859620786  0.38588862892812426  1.0000
  Si  Si11      1.0  0.9261320671870635  0.9044162509765684  0.16844831362905807  1.0000
  Si  Si12      1.0  0.9190264948422904  0.9033364088522615  0.38676313361477416  1.0000
  Si  Si13      1.0  0.9258505935301583  0.12269437788813187  0.16767042297956622  1.0000
  Si  Si14      1.0  0.9174824956354127  0.12560312281679964  0.3867608214749996  1.0000
  Si  Si15      1.0  0.09228559828953671  0.2934098356298669  0.1000379764687308  1.0000
  Si  Si16      1.0  0.08810095327121771  0.29212750757819916  0.318223452734457  1.0000
  Si  Si17      1.0  0.09349101954976295  0.40478619563005724  0.09949894504940417  1.0000
  Si  Si18      1.0  0.0849557137385965  0.4029351073451686  0.31833613509663033  1.0000
  Si  Si19      1.0  0.9257996116242634  0.23792847446933044  0.09902958847629338  1.0000
  Si  Si20      1.0  0.9181012349103161  0.24032001454101007  0.3184910765562828  1.0000
  Si  Si21      1.0  0.9263306600788109  0.4596138875825624  0.09932970907656821  1.0000
  Si  Si22      1.0  0.918764573264157  0.4588956710549575  0.3184870624464273  1.0000
  Si  Si23      1.0  0.09557963320109958  0.29427155804223193  0.16938603354241613  1.0000
  Si  Si24      1.0  0.08661974601696983  0.2915169796951062  0.3872528615814009  1.0000
  Si  Si25      1.0  0.09423320885965512  0.405729142238432  0.16851861772699345  1.0000
  Si  Si26      1.0  0.08484549226154041  0.4025566521836552  0.38746439815306943  1.0000
  Si  Si27      1.0  0.9262507518970308  0.4597826576369106  0.16844443668211856  1.0000
  Si  Si28      1.0  0.9188356252114925  0.4588751434012802  0.3876004520558845  1.0000
  Si  Si29      1.0  0.09270705939095926  0.6265981541036004  0.09928488444626214  1.0000
  Si  Si30      1.0  0.08551358456533258  0.625257626364977  0.3181594928473414  1.0000
  Si  Si31      1.0  0.09272344740489921  0.7377584792720442  0.09932619880554952  1.0000
  Si  Si32      1.0  0.08551045635521635  0.7363851658491651  0.31798009920240455  1.0000
  Si  Si33      1.0  0.9262708823989471  0.5708579506021813  0.09929930956626087  1.0000
  Si  Si34      1.0  0.9187737073014779  0.5699057854003036  0.31827680328468216  1.0000
  Si  Si35      1.0  0.9262984685365874  0.7934741796370516  0.09933623956142634  1.0000
  Si  Si36      1.0  0.9188919185427757  0.7918454395113944  0.31787676320080394  1.0000
  Si  Si37      1.0  0.09273973789915659  0.6266016488716704  0.16842899922207402  1.0000
  Si  Si38      1.0  0.08550644360263066  0.6254489591423207  0.3873020170539964  1.0000
  Si  Si39      1.0  0.09276049343395008  0.737747448356733  0.16846923972451713  1.0000
  Si  Si40      1.0  0.08548320198575465  0.7366046083992217  0.38712213115211364  1.0000
  Si  Si41      1.0  0.9262399726068444  0.5709785874585404  0.16841911685457892  1.0000
  Si  Si42      1.0  0.9188504044798605  0.5699803262471155  0.38742240152005447  1.0000
  Si  Si43      1.0  0.9262693146645606  0.7933921930612977  0.16848349931177334  1.0000
  Si  Si44      1.0  0.9188988373442067  0.7921384337685761  0.3869968504594853  1.0000
  Si  Si45      1.0  0.4259063618511617  0.9599536497472702  0.09929282639736835  1.0000
  Si  Si46      1.0  0.41878940282511073  0.958577248385627  0.3178632753939569  1.0000
  Si  Si47      1.0  0.4263844194208276  0.07108622742161586  0.09925610232281465  1.0000
  Si  Si48      1.0  0.4190711775326757  0.06974233757142001  0.3179513869630294  1.0000
  Si  Si49      1.0  0.25914075732297986  0.9045867997095974  0.09932676368383642  1.0000
  Si  Si50      1.0  0.25219665345880793  0.9031062801183337  0.3177590933181863  1.0000
  Si  Si51      1.0  0.2599780594291184  0.12695333885845  0.09928707993481281  1.0000
  Si  Si52      1.0  0.2537500077374831  0.12536762464277507  0.31778005461320186  1.0000
  Si  Si53      1.0  0.4259550097849511  0.9599055843364037  0.168418261421  1.0000
  Si  Si54      1.0  0.41880946345512987  0.958602315229485  0.38695023218774177  1.0000
  Si  Si55      1.0  0.42663481818156934  0.07097123640056849  0.1683528610304537  1.0000
  Si  Si56      1.0  0.4189072660400443  0.06977296682477492  0.3870596420891568  1.0000
  Si  Si57      1.0  0.2593421684869408  0.9044632312180573  0.16845580211067657  1.0000
  Si  Si58      1.0  0.25162609118067863  0.9037150345222693  0.38687090320684264  1.0000
  Si  Si59      1.0  0.26052812947361403  0.12692431480645153  0.16841472401007357  1.0000
  Si  Si60      1.0  0.25233606017910143  0.12515935763748157  0.3867802125338349  1.0000
  Si  Si61      1.0  0.42580173455950643  0.2936578352773224  0.09906358763203886  1.0000
  Si  Si62      1.0  0.42057399748260466  0.29197236427646117  0.31837119585112583  1.0000
  Si  Si63      1.0  0.42642174909457903  0.4048210260404855  0.09914414480367162  1.0000
  Si  Si64      1.0  0.41867494294115015  0.40303089998664  0.3184379775099814  1.0000
  Si  Si65      1.0  0.2595886421024621  0.23796875677109564  0.09937196363623645  1.0000
  Si  Si66      1.0  0.25399448461786633  0.23642531982712314  0.3180832842754626  1.0000
  Si  Si67      1.0  0.2597992046976022  0.46032889599839966  0.09925163247201586  1.0000
  Si  Si68      1.0  0.2517339035786332  0.4581583509106991  0.3183501019150159  1.0000
  Si  Si69      1.0  0.42601728479127193  0.293770190832883  0.16816567170309452  1.0000
  Si  Si70      1.0  0.4201019781246349  0.29169890766972034  0.3874556693488606  1.0000
  Si  Si71      1.0  0.4264311064097297  0.4048496659247341  0.16823396138870844  1.0000
  Si  Si72      1.0  0.4185743081769521  0.40289789348703275  0.3875604006606275  1.0000
  Si  Si73      1.0  0.2612353140683225  0.23791020156947773  0.16836919959711305  1.0000
  Si  Si74      1.0  0.2532884928223607  0.23618777465445043  0.3871998672706143  1.0000
  Si  Si75      1.0  0.26042600399765076  0.4608980125835661  0.1683672761944713  1.0000
  Si  Si76      1.0  0.25155379751792234  0.4580866234976696  0.38747370897369604  1.0000
  Si  Si77      1.0  0.42624283865628526  0.6270536637819584  0.09918058546478463  1.0000
  Si  Si78      1.0  0.41736639032566425  0.6252356330730636  0.3182772629743212  1.0000
  Si  Si79      1.0  0.42602788170385586  0.7381787623970906  0.09922901143852951  1.0000
  Si  Si80      1.0  0.417618944826022  0.7360899395612921  0.3180947844991771  1.0000
  Si  Si81      1.0  0.25970258144913866  0.5715055222497665  0.09922366172609211  1.0000
  Si  Si82      1.0  0.2515292960698068  0.5691686421157077  0.31825768145564404  1.0000
  Si  Si83      1.0  0.25919625149284287  0.79345819172295  0.09929415898269749  1.0000
  Si  Si84      1.0  0.25189408312269235  0.7921001880370797  0.31796149642871235  1.0000
  Si  Si85      1.0  0.42631204353934576  0.6273231764160521  0.16832701172643685  1.0000
  Si  Si86      1.0  0.4174908441251036  0.6254175604711414  0.3874218382650485  1.0000
  Si  Si87      1.0  0.42599438416203855  0.7382346082479283  0.16837618130680818  1.0000
  Si  Si88      1.0  0.4176752669566747  0.736546648048092  0.3872406978050407  1.0000
  Si  Si89      1.0  0.260055341914203  0.5718518741124436  0.1683507982324368  1.0000
  Si  Si90      1.0  0.25151209813118797  0.5692605389138511  0.38740590785793677  1.0000
  Si  Si91      1.0  0.2592143518019753  0.7934133080127551  0.168443123139761  1.0000
  Si  Si92      1.0  0.25160956431635034  0.7925561145463681  0.3870887497306409  1.0000
  Si  Si93      1.0  0.75918927002992  0.9598688168270498  0.09921941821895705  1.0000
  Si  Si94      1.0  0.7508125030009577  0.9567154469955098  0.31771539769809354  1.0000
  Si  Si95      1.0  0.7593107453347735  0.07092920375604356  0.09907524149352163  1.0000
  Si  Si96      1.0  0.7493564873329591  0.06810965750345274  0.31734224294819735  1.0000
  Si  Si97      1.0  0.5924936399330939  0.9043763457535586  0.09925977785847157  1.0000
  Si  Si98      1.0  0.5842420195109617  0.901938885796751  0.3178416837575815  1.0000
  Si  Si99      1.0  0.5929840611553799  0.12674067428146377  0.09906774415472837  1.0000
  Si  Si100     1.0  0.5839942059316967  0.12548122256590166  0.3181355095836397  1.0000
  Si  Si101     1.0  0.7586626383195769  0.9591392595839677  0.16836346540444416  1.0000
  Si  Si102     1.0  0.7515395327169605  0.9577887849601361  0.3867338606723992  1.0000
  Si  Si103     1.0  0.7573836173022771  0.0696812547934161  0.16810470429725485  1.0000
  Si  Si104     1.0  0.7526096205303421  0.06931356184341075  0.38652193770422505  1.0000
  Si  Si105     1.0  0.5921191802521325  0.9040176226878768  0.16838907890875554  1.0000
  Si  Si106     1.0  0.584909695913829  0.9025778419985252  0.3869589772969239  1.0000
  Si  Si107     1.0  0.5927899166470039  0.1268297314710002  0.16819416615428925  1.0000
  Si  Si108     1.0  0.585378784385109  0.125200269175246  0.38713939860203106  1.0000
  Si  Si109     1.0  0.7590595824410601  0.29323239499656545  0.09932045979997225  1.0000
  Si  Si110     1.0  0.7507652721991004  0.2948035947951185  0.31902008980318347  1.0000
  Si  Si111     1.0  0.7591859096386662  0.404681159509025  0.09925305040490964  1.0000
  Si  Si112     1.0  0.7504415003043972  0.40511935188612214  0.3187734809454888  1.0000
  Si  Si113     1.0  0.5918600232195886  0.2377583797450832  0.09903237966422532  1.0000
  Si  Si114     1.0  0.5873265111423706  0.23650870320562964  0.31847977131318156  1.0000
  Si  Si115     1.0  0.5930113243295202  0.4603959987332584  0.0991645350631443  1.0000
  Si  Si116     1.0  0.5837349619217044  0.45993793942570876  0.3185916177229561  1.0000
  Si  Si117     1.0  0.7567948837665882  0.2937888718125964  0.16878165407934323  1.0000
  Si  Si118     1.0  0.7525081918627334  0.2931452641244577  0.3881517218877286  1.0000
  Si  Si119     1.0  0.7586764033994162  0.405327846474321  0.16828310864564136  1.0000
  Si  Si120     1.0  0.7512533768921258  0.4041309396342444  0.3879088724030496  1.0000
  Si  Si121     1.0  0.5906205904823273  0.2378455062770267  0.16804894180627333  1.0000
  Si  Si122     1.0  0.5870838208910135  0.2363107813801448  0.3876013588713404  1.0000
  Si  Si123     1.0  0.5925910230099862  0.4607540330823712  0.16828025837571714  1.0000
  Si  Si124     1.0  0.5842124157275937  0.45943696884719054  0.38771136511149756  1.0000
  Si  Si125     1.0  0.7599269544578521  0.6266749924973201  0.09926470558437703  1.0000
  Si  Si126     1.0  0.7520803362798317  0.6253110380716012  0.31822951347152495  1.0000
  Si  Si127     1.0  0.7597626289623544  0.7378394458353044  0.09930041499622724  1.0000
  Si  Si128     1.0  0.7521686331957834  0.7364526680002944  0.3180204164187611  1.0000
  Si  Si129     1.0  0.5928876922459555  0.5715890961579793  0.09918945343527688  1.0000
  Si  Si130     1.0  0.5845829220896923  0.5707620052403257  0.3183915292389116  1.0000
  Si  Si131     1.0  0.5930270755322535  0.7932667225047912  0.09925342570510608  1.0000
  Si  Si132     1.0  0.5845668856093772  0.7909286638351359  0.318003673672235  1.0000
  Si  Si133     1.0  0.7598365001114147  0.6266767982140594  0.16840711140840212  1.0000
  Si  Si134     1.0  0.7521067872519793  0.6254526412018917  0.38737316262642507  1.0000
  Si  Si135     1.0  0.7597334033344683  0.73780458822978  0.16844505392750775  1.0000
  Si  Si136     1.0  0.7522421445757447  0.7366395290117351  0.3871604067995616  1.0000
  Si  Si137     1.0  0.5926559271107865  0.5717923732428287  0.16831625444832246  1.0000
  Si  Si138     1.0  0.5847724707735421  0.5705858696825955  0.38753796159240117  1.0000
  Si  Si139     1.0  0.592925573383842  0.7930941302146207  0.16840060787544303  1.0000
  Si  Si140     1.0  0.5848936301606487  0.7914114183325415  0.38712949402596564  1.0000
  Si  Si141     1.0  0.9262941494450503  0.1278778272331995  0.0988124695623666  1.0000
  Al  Al1       1.0  0.9180812346946733  0.12304484089261326  0.31671823639300883  1.0000
  Al  Al2       1.0  0.926595733892362  0.2425367050770075  0.16887060315133712  1.0000
  Si  Si142     1.0  0.91874817875011  0.2357101839582165  0.387403987583014  1.0000
  H   H1        1.0  0.8733061240528152  0.17901213368252616  0.19800562578602862  1.0000
  H   H2        1.0  0.8567298937879732  0.18515191810329876  0.2878244472195965  1.0000
  H   H3        1.0  0.7907280516080981  0.16971290173358872  0.24991430161950803  1.0000
  H   H4        1.0  0.7806176695409155  0.13863708543939593  0.27832381433292075  1.0000
