# Supplementary material for: Water Adsorption at Pairs of Proximate Brønsted Acid Sites in Zeolites
Source: J Phys Chem Lett. 2026 Jan 14;17(4):1201–6. doi: 10.1021/acs.jpclett.5c03794 (PMC12862806; doi:10.1021/acs.jpclett.5c03794)
Supplement: Supplementary file 2 [file jz5c03794_si_002.zip › Water_BAS_Pairs_SI/NNP/MD_init_strs/silicatene/silicatene_1w_7.cif]

data_image0
_chemical_formula_structural       O289Si141Al2SiH4
_chemical_formula_sum              "O289 Si142 Al2 H4"
_cell_length_a       15.80312257
_cell_length_b       27.3439945
_cell_length_c       46.6
_cell_angle_alpha    90.0
_cell_angle_beta     90.0
_cell_angle_gamma    90.0

_space_group_name_H-M_alt    "P 1"
_space_group_IT_number       1

loop_
  _space_group_symop_operation_xyz
  'x, y, z'

loop_
  _atom_site_type_symbol
  _atom_site_label
  _atom_site_symmetry_multiplicity
  _atom_site_fract_x
  _atom_site_fract_y
  _atom_site_fract_z
  _atom_site_occupancy
  O   O1        1.0  0.9225099293526062  0.18050604063975909  0.08881663841502645  1.0000
  O   O2        1.0  0.918863908875801  0.18826747299283553  0.2901601607798141  1.0000
  O   O3        1.0  0.8397978546308381  0.930956639784054  0.09081435292994797  1.0000
  O   O4        1.0  0.8381155284910448  0.9326720079916532  0.2919977515696959  1.0000
  O   O5        1.0  0.0065801073876596335  0.9316310168886436  0.09088460969866903  1.0000
  O   O6        1.0  0.004950116558557231  0.9324008702483383  0.2921491862284184  1.0000
  O   O7        1.0  0.7558769075565885  0.013894930785857549  0.09043645349636652  1.0000
  O   O8        1.0  0.7538454615154294  0.01614080748809416  0.29235488527417036  1.0000
  O   O9        1.0  0.8405604996843438  0.09687174142289712  0.09172367674574707  1.0000
  O   O10       1.0  0.8296553661390527  0.10239157097006471  0.28836332722979585  1.0000
  O   O11       1.0  0.006620842281482115  0.09785772660830559  0.09202595734792507  1.0000
  O   O12       1.0  0.01020974280846112  0.09723499232264596  0.2900358456498587  1.0000
  O   O13       1.0  0.9145527127635631  0.176383434734895  0.18661658065801262  1.0000
  O   O14       1.0  0.9236667886452056  0.1826533417557893  0.3868460839545901  1.0000
  O   O15       1.0  0.8399430466071948  0.9312592198791245  0.1824797375048784  1.0000
  O   O16       1.0  0.8383962133059835  0.9331857692074935  0.3839968851216763  1.0000
  O   O17       1.0  0.006595017109613546  0.9314440814239301  0.18254998600435063  1.0000
  O   O18       1.0  0.005139218725748521  0.9323446221067866  0.38407675033564725  1.0000
  O   O19       1.0  0.091931632399002  0.014197725346247948  0.18297376076831912  1.0000
  O   O20       1.0  0.08852993826246112  0.01546314649970469  0.38368246562412694  1.0000
  O   O21       1.0  0.8399570805124248  0.09343115242258812  0.1825892584846628  1.0000
  O   O22       1.0  0.8384680217252143  0.0998527514232194  0.3848616505231174  1.0000
  O   O23       1.0  0.007840363818064496  0.09663489487720393  0.18226678007488478  1.0000
  O   O24       1.0  0.0052282761184396604  0.09871550905838472  0.3841958031642278  1.0000
  O   O25       1.0  0.09017820814412228  0.9593900171377865  0.13673120625106533  1.0000
  O   O26       1.0  0.08915362540476748  0.9582689842160582  0.3381387353542539  1.0000
  O   O27       1.0  0.09296660751922285  0.06918516159549565  0.13680839002986947  1.0000
  O   O28       1.0  0.08839597756230326  0.0708534957747795  0.33779031663955444  1.0000
  O   O29       1.0  0.9234550208252742  0.903367414589822  0.13667935924703115  1.0000
  O   O30       1.0  0.9211826555160442  0.9050125064119503  0.33809866802532046  1.0000
  O   O31       1.0  0.9221012208003718  0.12859685498175621  0.13713618199981478  1.0000
  O   O32       1.0  0.9201023763189201  0.13134720444641854  0.3394338324092086  1.0000
  O   O33       1.0  0.9253938014117199  0.5152489808158685  0.09013403228330565  1.0000
  O   O34       1.0  0.919786633553309  0.5151615769123141  0.2938628200464023  1.0000
  O   O35       1.0  0.8421879485769433  0.2650443688033528  0.08833110158024914  1.0000
  O   O36       1.0  0.8358187415409201  0.2684128104632421  0.2952469432674133  1.0000
  O   O37       1.0  0.008248073019408  0.2636205384971391  0.09023767471490711  1.0000
  O   O38       1.0  0.003906734337364764  0.26970769776622133  0.29478992537087567  1.0000
  O   O39       1.0  0.7579722576098443  0.3492755032029892  0.08856290650116797  1.0000
  O   O40       1.0  0.7507991481057196  0.349226761560297  0.2955952807020777  1.0000
  O   O41       1.0  0.8403276193241592  0.4328080231912049  0.0894746070043178  1.0000
  O   O42       1.0  0.8377645909609758  0.43132621042562547  0.2947214284758083  1.0000
  O   O43       1.0  0.007011840424339928  0.43118729388019816  0.09004436031118856  1.0000
  O   O44       1.0  0.004471473120857203  0.43259739961055554  0.2942381742244705  1.0000
  O   O45       1.0  0.9241132031601743  0.5149214559576563  0.1819012350073319  1.0000
  O   O46       1.0  0.9204265461263574  0.5159000767175099  0.38577258914167495  1.0000
  O   O47       1.0  0.832760216485893  0.2654913934654465  0.18361665811403768  1.0000
  O   O48       1.0  0.8374796862337426  0.2651812034410813  0.3870414840811543  1.0000
  O   O49       1.0  0.014802698054728553  0.2632852011314636  0.18446100627084036  1.0000
  O   O50       1.0  0.0036177134351382933  0.2675615193108395  0.3852016355591761  1.0000
  O   O51       1.0  0.09218675540088446  0.3487886543870269  0.18213454531534387  1.0000
  O   O52       1.0  0.08983298495385686  0.3499433986264325  0.3861102777875497  1.0000
  O   O53       1.0  0.839711221353085  0.43212931105053987  0.18141170139177928  1.0000
  O   O54       1.0  0.8382987511273527  0.4320500627520345  0.3864822560913835  1.0000
  O   O55       1.0  0.006675128606939267  0.4316154923674279  0.18200275805494034  1.0000
  O   O56       1.0  0.004954622689951546  0.4327754542460014  0.3859077756110507  1.0000
  O   O57       1.0  0.09065820725455734  0.29217997453770544  0.13676489980564296  1.0000
  O   O58       1.0  0.09026529944906357  0.2955185863068845  0.3400103057520525  1.0000
  O   O59       1.0  0.09023138561078839  0.4047329095564524  0.13616926737212293  1.0000
  O   O60       1.0  0.08885838612674433  0.40537142963542655  0.3400067689968628  1.0000
  O   O61       1.0  0.9220027355795464  0.23286975938176072  0.13509966976476656  1.0000
  O   O62       1.0  0.9200141614432213  0.23671166219437045  0.3402309492480342  1.0000
  O   O63       1.0  0.9240055398604635  0.4596560112407893  0.13581774022661008  1.0000
  O   O64       1.0  0.9207159717774451  0.46011121003300565  0.3401929821776772  1.0000
  O   O65       1.0  0.9239944549563331  0.848086887573422  0.09068353852518432  1.0000
  O   O66       1.0  0.9211556606273641  0.8491401470754444  0.29244284532874865  1.0000
  O   O67       1.0  0.840099842445439  0.598009946969114  0.09030341965666457  1.0000
  O   O68       1.0  0.8381676742697156  0.5989667135047629  0.293468671642159  1.0000
  O   O69       1.0  0.006702391693889437  0.5990939700452076  0.09033889332220575  1.0000
  O   O70       1.0  0.004661501252714222  0.5980832579329164  0.29343987603713223  1.0000
  O   O71       1.0  0.7573125489457301  0.6815428619817986  0.09046386637228708  1.0000
  O   O72       1.0  0.7547455241871461  0.6822388979489775  0.2931117700956595  1.0000
  O   O73       1.0  0.8400172921278387  0.7650291751976124  0.09065279565014492  1.0000
  O   O74       1.0  0.838277297618522  0.7655544873080635  0.29268199831041286  1.0000
  O   O75       1.0  0.0066281660343959605  0.7646458252648928  0.09068719259147129  1.0000
  O   O76       1.0  0.004867869561844986  0.7658030914352736  0.2926719644998832  1.0000
  O   O77       1.0  0.9235649922364505  0.8479281384472257  0.18262386338828834  1.0000
  O   O78       1.0  0.9207921165371522  0.8496825833187672  0.38410271005702423  1.0000
  O   O79       1.0  0.8401750954738558  0.5980220954448899  0.18211829541708174  1.0000
  O   O80       1.0  0.8381337062710189  0.5995785213953951  0.38526206222911286  1.0000
  O   O81       1.0  0.0066756261969243705  0.5985371921084851  0.18216748086189705  1.0000
  O   O82       1.0  0.004809284956366228  0.5988476527045113  0.3852339206993568  1.0000
  O   O83       1.0  0.09107534854348252  0.6815221571589539  0.18232832214152497  1.0000
  O   O84       1.0  0.08641615107236926  0.6826657961740091  0.3848161205480557  1.0000
  O   O85       1.0  0.8400412910229254  0.764645962332307  0.1824248530806689  1.0000
  O   O86       1.0  0.8384485946533914  0.7661179841598638  0.38451142820742823  1.0000
  O   O87       1.0  0.006722199557509191  0.7645365698948932  0.18246270135049247  1.0000
  O   O88       1.0  0.0049136931202402164  0.7665985788210355  0.3844916915622896  1.0000
  O   O89       1.0  0.09045843042528866  0.62614232766331  0.13632397266262167  1.0000
  O   O90       1.0  0.08758134728589734  0.6266276830468002  0.3391880196458273  1.0000
  O   O91       1.0  0.09044745419312356  0.7373214200583313  0.13652553507712042  1.0000
  O   O92       1.0  0.08765843156874288  0.7379008305372746  0.3387262607529016  1.0000
  O   O93       1.0  0.9237995321654455  0.5708866301065454  0.13614898583843602  1.0000
  O   O94       1.0  0.9210607831366923  0.5710205851868054  0.33951837361563864  1.0000
  O   O95       1.0  0.9234728225568722  0.7925738671823827  0.13659286510737143  1.0000
  O   O96       1.0  0.9214375478663223  0.793553868718512  0.3384761372775951  1.0000
  O   O97       1.0  0.2570860548139662  0.18133948173694892  0.09032312672249547  1.0000
  O   O98       1.0  0.2549171098206899  0.1830523716439246  0.2932458357074903  1.0000
  O   O99       1.0  0.17323994383782582  0.9314472268349552  0.09083676901231465  1.0000
  O   O100      1.0  0.1712974651217768  0.9295786666570631  0.29219827094892026  1.0000
  O   O101      1.0  0.33988272245365175  0.9322088657977087  0.09069529629022526  1.0000
  O   O102      1.0  0.33827129419851654  0.9318209297357369  0.2925024751472594  1.0000
  O   O103      1.0  0.0902607708056712  0.014759455686381755  0.09065157470800037  1.0000
  O   O104      1.0  0.09416161788614137  0.014178642891717266  0.2923365727459225  1.0000
  O   O105      1.0  0.17351372568611725  0.0981178740263658  0.09058006380058756  1.0000
  O   O106      1.0  0.1752686524315887  0.09815784085166912  0.29266947377452995  1.0000
  O   O107      1.0  0.3402139496644451  0.09806519425093625  0.09057004139736033  1.0000
  O   O108      1.0  0.33913192108756607  0.09987478657888677  0.2928381942230516  1.0000
  O   O109      1.0  0.2574014133427448  0.18168881452453023  0.1822632704197345  1.0000
  O   O110      1.0  0.254192880239059  0.18206612310520823  0.38526787583993816  1.0000
  O   O111      1.0  0.17331660804340113  0.9306136084912414  0.18256904422681003  1.0000
  O   O112      1.0  0.17184229510301255  0.9322116149145225  0.3842624103476684  1.0000
  O   O113      1.0  0.3400381721094447  0.9323637227903329  0.18248192090534787  1.0000
  O   O114      1.0  0.3385475882761134  0.9312620149286677  0.38435536012763843  1.0000
  O   O115      1.0  0.42493285028876837  0.015354329304195164  0.18234673744220606  1.0000
  O   O116      1.0  0.4196729814350352  0.015065018218103394  0.38453693134017286  1.0000
  O   O117      1.0  0.17465338365299388  0.09815153537180339  0.18276257788025266  1.0000
  O   O118      1.0  0.17145307029183304  0.09850007692415207  0.3840029124114161  1.0000
  O   O119      1.0  0.340990527019893  0.09839131267146833  0.18224030752547202  1.0000
  O   O120      1.0  0.3382552235336848  0.09901410034345402  0.3848260177981485  1.0000
  O   O121      1.0  0.423685271818858  0.959605139560607  0.13652152187880728  1.0000
  O   O122      1.0  0.42116268112333827  0.9595857930650681  0.3384889605140532  1.0000
  O   O123      1.0  0.4244256717797018  0.07064124527568871  0.1363070800301962  1.0000
  O   O124      1.0  0.4214089132336904  0.0709077853501415  0.33887990361932424  1.0000
  O   O125      1.0  0.25729773891773344  0.9039036366932336  0.1366294068272863  1.0000
  O   O126      1.0  0.25538054881682704  0.9038009050814639  0.3383868933613487  1.0000
  O   O127      1.0  0.25660339261539605  0.12559618250474863  0.13644056875524752  1.0000
  O   O128      1.0  0.25694521872094106  0.12781912272511775  0.3389017590248841  1.0000
  O   O129      1.0  0.2557406864924856  0.5145021185012697  0.09029119790199581  1.0000
  O   O130      1.0  0.25683602312222115  0.5164971555780627  0.29363310625360495  1.0000
  O   O131      1.0  0.1744187480449664  0.2649722824925268  0.09077670783527642  1.0000
  O   O132      1.0  0.1708263319081463  0.2660138621023511  0.29374425794971826  1.0000
  O   O133      1.0  0.34095925181980924  0.26455830581835527  0.08987602089561998  1.0000
  O   O134      1.0  0.33766993901457293  0.2663641359821441  0.29398028999848064  1.0000
  O   O135      1.0  0.08964726023220768  0.3475326248877107  0.09076638513001772  1.0000
  O   O136      1.0  0.09151655954631836  0.35065419354185035  0.2937786393115552  1.0000
  O   O137      1.0  0.1734155764600579  0.43082301533130063  0.09015754092366071  1.0000
  O   O138      1.0  0.17127141765831141  0.43447813180423384  0.29398141685570683  1.0000
  O   O139      1.0  0.33992194320241814  0.43150372440528545  0.09003532210119136  1.0000
  O   O140      1.0  0.33821077463610283  0.4326041718871819  0.293952158996109  1.0000
  O   O141      1.0  0.25737992194809767  0.5146196304360645  0.18206274981600107  1.0000
  O   O142      1.0  0.255879045310599  0.5168556010738379  0.38549783725484615  1.0000
  O   O143      1.0  0.1793665203688032  0.2671142964900656  0.18213641144382287  1.0000
  O   O144      1.0  0.17035486830648464  0.2653396827183312  0.3858312991317391  1.0000
  O   O145      1.0  0.3432028386191622  0.2641352014371737  0.18196685255543263  1.0000
  O   O146      1.0  0.33652039026201763  0.2658819386085043  0.38568882225191514  1.0000
  O   O147      1.0  0.42426391661892565  0.3482158355344567  0.18158501834346372  1.0000
  O   O148      1.0  0.420633625843359  0.3492003649788678  0.3859348745913212  1.0000
  O   O149      1.0  0.173188704663371  0.4322573848134423  0.18216309996685764  1.0000
  O   O150      1.0  0.17161399093012905  0.433842869151922  0.3857553236773527  1.0000
  O   O151      1.0  0.3403143332196492  0.43126402184693957  0.18185951014029753  1.0000
  O   O152      1.0  0.3380535127230072  0.43295526848826227  0.38579036121663046  1.0000
  O   O153      1.0  0.4245861142696235  0.29282867108458377  0.13555665179042223  1.0000
  O   O154      1.0  0.4207646253279468  0.2938401241208065  0.3400889674280809  1.0000
  O   O155      1.0  0.4235811576640858  0.4039819242510659  0.13576646932326755  1.0000
  O   O156      1.0  0.42123520616313453  0.4048411762495373  0.34000776973422214  1.0000
  O   O157      1.0  0.26016711027161626  0.23633793890306606  0.13613613493535776  1.0000
  O   O158      1.0  0.25359725592328736  0.23834400922354246  0.33964830986137445  1.0000
  O   O159      1.0  0.25688093736573375  0.45909504404278323  0.13607767080451055  1.0000
  O   O160      1.0  0.25555044071393823  0.46115067557262757  0.3397964963813753  1.0000
  O   O161      1.0  0.25749519305416807  0.8485640276086367  0.09068059292093379  1.0000
  O   O162      1.0  0.25691915471805304  0.8477662870207225  0.292633570110787  1.0000
  O   O163      1.0  0.17335132453655797  0.5981472975385552  0.09035799233636697  1.0000
  O   O164      1.0  0.1713842679537014  0.5991123894899565  0.2933740066802722  1.0000
  O   O165      1.0  0.3399381562793593  0.5975185688714559  0.09029600839154578  1.0000
  O   O166      1.0  0.33808961546558075  0.6001464261501515  0.2934028051695776  1.0000
  O   O167      1.0  0.09134827719977391  0.68185828823222  0.09054356566403338  1.0000
  O   O168      1.0  0.08669079446336177  0.6819378005805503  0.2930709044888616  1.0000
  O   O169      1.0  0.17325855290162426  0.7655706533839378  0.09063692692448855  1.0000
  O   O170      1.0  0.17150050055339594  0.7648906273235472  0.2927533529993618  1.0000
  O   O171      1.0  0.33987954665573833  0.7650457430790712  0.09056409609783808  1.0000
  O   O172      1.0  0.33822775130355465  0.7643503840514126  0.2927799547322291  1.0000
  O   O173      1.0  0.2583948958204257  0.848256034699285  0.1825263090732185  1.0000
  O   O174      1.0  0.2538603961502666  0.8486307678277232  0.38435699708626286  1.0000
  O   O175      1.0  0.17336382018897195  0.5978483404526929  0.18219744846091626  1.0000
  O   O176      1.0  0.1714151376283761  0.5998480644996995  0.38518748370825223  1.0000
  O   O177      1.0  0.3399638407509466  0.5977037865265911  0.18217092555207853  1.0000
  O   O178      1.0  0.33815733679737203  0.6004606359780544  0.3852488297209799  1.0000
  O   O179      1.0  0.4218659930868592  0.6810377924562389  0.1822554786697655  1.0000
  O   O180      1.0  0.42310195446454935  0.6832613075327645  0.38494494323789896  1.0000
  O   O181      1.0  0.173326074703486  0.7653368046574343  0.1824513442548548  1.0000
  O   O182      1.0  0.17164923019410272  0.7651164217173132  0.384600857847517  1.0000
  O   O183      1.0  0.3399645002754561  0.7646343161494221  0.18240936210113098  1.0000
  O   O184      1.0  0.3384256919730547  0.7658941012964445  0.3846519154722794  1.0000
  O   O185      1.0  0.42287036908359443  0.6256606387181342  0.13620209787612572  1.0000
  O   O186      1.0  0.42208583881473544  0.6271585014306109  0.339285160002057  1.0000
  O   O187      1.0  0.4227226063210866  0.7367924512331269  0.13639591900295325  1.0000
  O   O188      1.0  0.4225211833524036  0.7383595430593348  0.3388406664515746  1.0000
  O   O189      1.0  0.2564515802378326  0.5703330932707392  0.13620592723701647  1.0000
  O   O190      1.0  0.2551460917115594  0.5722333519562912  0.3394152018281025  1.0000
  O   O191      1.0  0.2568699237788101  0.7928347320564305  0.13653967096437644  1.0000
  O   O192      1.0  0.2548450099698559  0.7924212147306764  0.33863759253680287  1.0000
  O   O193      1.0  0.591869161156144  0.18149890184236367  0.08938685773807147  1.0000
  O   O194      1.0  0.5869844874300824  0.18297772242026702  0.2937705902652845  1.0000
  O   O195      1.0  0.5064029240668807  0.9312755880456589  0.09063756907362047  1.0000
  O   O196      1.0  0.5047512111365382  0.9325179492002756  0.29250473810315136  1.0000
  O   O197      1.0  0.6730147824636449  0.9304757928085176  0.09072337052826529  1.0000
  O   O198      1.0  0.6715134349253589  0.9325654979020389  0.29201037744237046  1.0000
  O   O199      1.0  0.42455211072477567  0.015100318160937638  0.09051809555102797  1.0000
  O   O200      1.0  0.42059151652761356  0.015628152748996687  0.2928357791315675  1.0000
  O   O201      1.0  0.5070602339099587  0.09868111823799848  0.09028576511283128  1.0000
  O   O202      1.0  0.5028975518507124  0.09955444513985845  0.2927507542653883  1.0000
  O   O203      1.0  0.6738812303380551  0.09767479339887584  0.09024455198793845  1.0000
  O   O204      1.0  0.6667212035310164  0.09845054329118548  0.2927928108255439  1.0000
  O   O205      1.0  0.5922696256972386  0.18224887027298742  0.18151722367160442  1.0000
  O   O206      1.0  0.5858789883558827  0.18138897379651175  0.38590776061077897  1.0000
  O   O207      1.0  0.5065144096666917  0.9314234527440588  0.1824437199494031  1.0000
  O   O208      1.0  0.50525364322266  0.9325979819680932  0.38425254800721115  1.0000
  O   O209      1.0  0.6732474211832483  0.9288737351340995  0.18247428062246737  1.0000
  O   O210      1.0  0.6719378785899448  0.9335502506581422  0.3841693042283566  1.0000
  O   O211      1.0  0.7515338961606953  0.01303951067799469  0.1828433626906827  1.0000
  O   O212      1.0  0.7557656441533728  0.016670492452641753  0.38312632693705767  1.0000
  O   O213      1.0  0.5075625368223731  0.09907395230827  0.18199288065046088  1.0000
  O   O214      1.0  0.5049248056316639  0.09749843806866666  0.38511315627473747  1.0000
  O   O215      1.0  0.6737694898482276  0.09859304825865059  0.18238047449485204  1.0000
  O   O216      1.0  0.6721844449402554  0.09915967921328775  0.38368064059552087  1.0000
  O   O217      1.0  0.755816240656779  0.9585193812004023  0.1365935329162204  1.0000
  O   O218      1.0  0.7547384363355112  0.9595474314242188  0.3379398153319268  1.0000
  O   O219      1.0  0.7542630488157466  0.06815850175706252  0.1365408550326617  1.0000
  O   O220      1.0  0.7584306183928238  0.07350822148905513  0.3375206459726513  1.0000
  O   O221      1.0  0.5888844233650753  0.9028184379805413  0.13653272430736857  1.0000
  O   O222      1.0  0.5889304502751523  0.905242915948479  0.3382883649068715  1.0000
  O   O223      1.0  0.5915239811709109  0.12612329093767272  0.1358966258275662  1.0000
  O   O224      1.0  0.584305781500899  0.1273858486068315  0.3391489855722172  1.0000
  O   O225      1.0  0.5896100792492845  0.5153032673766187  0.08996166575777016  1.0000
  O   O226      1.0  0.5879611520585843  0.5156365130549015  0.29389958173697656  1.0000
  O   O227      1.0  0.5074397397337468  0.2650154157883755  0.08922908280784835  1.0000
  O   O228      1.0  0.5045993284322359  0.266204514550469  0.2944494758766012  1.0000
  O   O229      1.0  0.6742835289379152  0.26540979770530976  0.08879721783632537  1.0000
  O   O230      1.0  0.6714025645076463  0.2652357508294884  0.29530124998544793  1.0000
  O   O231      1.0  0.4236886632716949  0.3482601755311512  0.08980310819642331  1.0000
  O   O232      1.0  0.4212717496682698  0.34933215642714405  0.2940414846915177  1.0000
  O   O233      1.0  0.5064577350838216  0.43179304179570627  0.08980526457913336  1.0000
  O   O234      1.0  0.5048851862193396  0.4324265810723376  0.2941666090999537  1.0000
  O   O235      1.0  0.6730870455794047  0.43213720805079375  0.08934035275929765  1.0000
  O   O236      1.0  0.6717251068688989  0.43307762239313224  0.2946894446788372  1.0000
  O   O237      1.0  0.5886772849192526  0.5151639946849004  0.1817572929131443  1.0000
  O   O238      1.0  0.5876665034489971  0.5162556724699217  0.38581582235208856  1.0000
  O   O239      1.0  0.5068677760827841  0.26444665970555437  0.18144548078941164  1.0000
  O   O240      1.0  0.5028623815519675  0.2653765504859982  0.38622498214325796  1.0000
  O   O241      1.0  0.6704608528185353  0.26735483534738763  0.18017427504867292  1.0000
  O   O242      1.0  0.6690047556659016  0.26474007588419846  0.38782509763386325  1.0000
  O   O243      1.0  0.7541473970822392  0.3495292060515824  0.18032400476191726  1.0000
  O   O244      1.0  0.7528644240977219  0.3492096478375876  0.38793744609054925  1.0000
  O   O245      1.0  0.5068746745490911  0.4316427772225617  0.18165041308028204  1.0000
  O   O246      1.0  0.5044486007480455  0.432525912219879  0.3859955372717975  1.0000
  O   O247      1.0  0.6738842596948954  0.4331050563405303  0.18139652414099033  1.0000
  O   O248      1.0  0.670978337758174  0.4330020029291191  0.386504549053315  1.0000
  O   O249      1.0  0.7586821365386588  0.29344342606771073  0.1342702975268927  1.0000
  O   O250      1.0  0.7518485602262225  0.2938085884380068  0.34233874432028777  1.0000
  O   O251      1.0  0.756471340176797  0.40567661286895074  0.1350091799300371  1.0000
  O   O252      1.0  0.7541107798017416  0.40433124700637063  0.34108291423487513  1.0000
  O   O253      1.0  0.5888448129490882  0.23654924758208787  0.13490639554006215  1.0000
  O   O254      1.0  0.5873348946736489  0.23795230302450035  0.34068045821328163  1.0000
  O   O255      1.0  0.5895789812465366  0.4597439764679331  0.13562096547793492  1.0000
  O   O256      1.0  0.5877064416418384  0.46045914457816295  0.34022506380959466  1.0000
  O   O257      1.0  0.588847366886499  0.8475622872809139  0.09057844478966119  1.0000
  O   O258      1.0  0.588622955202834  0.8493011502770804  0.29259598887329535  1.0000
  O   O259      1.0  0.5066457205484447  0.5986335453066156  0.09019907556905826  1.0000
  O   O260      1.0  0.5049047640577954  0.5986039817580873  0.29347922236203533  1.0000
  O   O261      1.0  0.6734111961080016  0.5984800713570217  0.0902155365062599  1.0000
  O   O262      1.0  0.6714949096664083  0.598892979834731  0.29349421806911274  1.0000
  O   O263      1.0  0.4217373661009246  0.6813095509239068  0.0904047129741081  1.0000
  O   O264      1.0  0.424078851107046  0.6823396214280322  0.29312402065581017  1.0000
  O   O265      1.0  0.5065891859626401  0.7640288689286423  0.09052972157703297  1.0000
  O   O266      1.0  0.5050506824084534  0.7662524045957928  0.29276703485521116  1.0000
  O   O267      1.0  0.673328662119142  0.7646245487234079  0.09055845121983688  1.0000
  O   O268      1.0  0.671693692576075  0.7657407631111678  0.29274507536027455  1.0000
  O   O269      1.0  0.5872792253868643  0.8471115127512928  0.1824710878242527  1.0000
  O   O270      1.0  0.5897580814233193  0.849914885462006  0.3842705203474879  1.0000
  O   O271      1.0  0.5068328131807991  0.5985656206016184  0.18206800759322006  1.0000
  O   O272      1.0  0.5048663495313326  0.5995765763503699  0.3853453669278744  1.0000
  O   O273      1.0  0.6734083774278866  0.5980426556690216  0.18206154600411656  1.0000
  O   O274      1.0  0.6716070918881402  0.5995129061781085  0.3853163696585851  1.0000
  O   O275      1.0  0.7568256528027141  0.6812694506556669  0.18224927755869735  1.0000
  O   O276      1.0  0.7548318170623697  0.6829444908445564  0.3848692560673931  1.0000
  O   O277      1.0  0.5067126874075548  0.7634300814034932  0.18237563553891162  1.0000
  O   O278      1.0  0.5051948814644018  0.7669993729211769  0.38463681119535226  1.0000
  O   O279      1.0  0.6734198331820762  0.764610725684644  0.18237782923693488  1.0000
  O   O280      1.0  0.6717479140977566  0.7662352149170063  0.38458286560821964  1.0000
  O   O281      1.0  0.756850595479421  0.6258675703835103  0.13622464013011068  1.0000
  O   O282      1.0  0.7547795482037732  0.6269386818266749  0.3392638399192772  1.0000
  O   O283      1.0  0.7567547068620318  0.7370483283971337  0.13645158473470628  1.0000
  O   O284      1.0  0.7549473958300503  0.7381898762913746  0.3387459021301887  1.0000
  O   O285      1.0  0.5899344720585362  0.5709760208499117  0.1360156648321813  1.0000
  O   O286      1.0  0.5883118342237741  0.5714736341365562  0.33959059417944804  1.0000
  O   O287      1.0  0.5896486154692223  0.7918251590817116  0.13646078527208144  1.0000
  O   O288      1.0  0.5887212323968757  0.7938025422580708  0.33860408531275427  1.0000
  O   O289      1.0  0.8345498162093561  0.1712044761547726  0.242584286828293  1.0000
  Si  Si1       1.0  0.09005763356319406  0.9592868543696252  0.10214997573990112  1.0000
  Si  Si2       1.0  0.08961178552113562  0.9589245206145409  0.3035969364479842  1.0000
  Si  Si3       1.0  0.09100316654728882  0.07014284401569917  0.10225016531897288  1.0000
  Si  Si4       1.0  0.0904622361678438  0.07040376193055976  0.3029725826356469  1.0000
  Si  Si5       1.0  0.9234909192452048  0.9035560176518805  0.10211905381960193  1.0000
  Si  Si6       1.0  0.9213915166018304  0.9049753817121307  0.30353614509767124  1.0000
  Si  Si7       1.0  0.09046604108743969  0.9587469701713932  0.17129113747307992  1.0000
  Si  Si8       1.0  0.08864730995499857  0.9598607590057724  0.37262345476189074  1.0000
  Si  Si9       1.0  0.09295055664359923  0.06941499651924253  0.17123531853383386  1.0000
  Si  Si10      1.0  0.08790614237007463  0.07111882568705995  0.37227878102407175  1.0000
  Si  Si11      1.0  0.9234313264168813  0.9034527695092749  0.17123172054661132  1.0000
  Si  Si12      1.0  0.9214399928116582  0.9052144859097986  0.3726544063683076  1.0000
  Si  Si13      1.0  0.922425440991993  0.1211523466668264  0.1709054704079471  1.0000
  Si  Si14      1.0  0.9221590196079971  0.1277826158975667  0.3733682913989573  1.0000
  Si  Si15      1.0  0.09011681952001686  0.29187571684764174  0.10228822803057941  1.0000
  Si  Si16      1.0  0.09031276982130944  0.29555093513711894  0.30556590961027824  1.0000
  Si  Si17      1.0  0.08995635900523678  0.4032406608243493  0.10169103410101378  1.0000
  Si  Si18      1.0  0.08902272613995578  0.4060241977127458  0.3054441008490758  1.0000
  Si  Si19      1.0  0.9235916257431985  0.23615681373202208  0.10120377633058833  1.0000
  Si  Si20      1.0  0.9209029122778483  0.24292524126525386  0.30635727739008184  1.0000
  Si  Si21      1.0  0.9241648034762342  0.459485909475722  0.10127121468028617  1.0000
  Si  Si22      1.0  0.9207704117834544  0.4598926235885979  0.30563146794539037  1.0000
  Si  Si23      1.0  0.09256168340694257  0.29244926076087263  0.17160216130036113  1.0000
  Si  Si24      1.0  0.08853372806689262  0.29448690396581384  0.37456753725114805  1.0000
  Si  Si25      1.0  0.09037582621512831  0.40396511871442337  0.17071701004637108  1.0000
  Si  Si26      1.0  0.08877669414729764  0.40547019836808235  0.37458523535933314  1.0000
  Si  Si27      1.0  0.9237636514180115  0.45935269533401774  0.17039145086098384  1.0000
  Si  Si28      1.0  0.9209946731350076  0.46013751668715897  0.3747536519708359  1.0000
  Si  Si29      1.0  0.09046513749642505  0.6262151051188243  0.10175434837302692  1.0000
  Si  Si30      1.0  0.08755527658518462  0.6264862077605771  0.30461459432065763  1.0000
  Si  Si31      1.0  0.09042973890474737  0.7373325988928688  0.10195457602640456  1.0000
  Si  Si32      1.0  0.0876686966883584  0.7376992032224379  0.30415300738907336  1.0000
  Si  Si33      1.0  0.923945523523885  0.5706717384859278  0.10159209151299217  1.0000
  Si  Si34      1.0  0.9209725680700874  0.5708911392345397  0.3049424743395884  1.0000
  Si  Si35      1.0  0.9235015474484456  0.7925341925593519  0.10201789546931132  1.0000
  Si  Si36      1.0  0.9214559297306755  0.7936617083250964  0.303913226837274  1.0000
  Si  Si37      1.0  0.09037114182399061  0.6259587402194876  0.17089842821989637  1.0000
  Si  Si38      1.0  0.08757288315495909  0.6269726669788099  0.3737575925263063  1.0000
  Si  Si39      1.0  0.09041013281364786  0.7371476156570587  0.17109900627031213  1.0000
  Si  Si40      1.0  0.08760969799161088  0.7381239380890398  0.3732961146035677  1.0000
  Si  Si41      1.0  0.923704569670527  0.5704901831113569  0.17071592325647167  1.0000
  Si  Si42      1.0  0.921094623040503  0.5712930739448655  0.3740931219047672  1.0000
  Si  Si43      1.0  0.9234573890057675  0.7923833658761945  0.1711655758759318  1.0000
  Si  Si44      1.0  0.9214232884758129  0.7940477635882621  0.37303112641559805  1.0000
  Si  Si45      1.0  0.4236345077692641  0.9596181035228217  0.10195800917734087  1.0000
  Si  Si46      1.0  0.4211403953433551  0.9599161014328053  0.303943916050126  1.0000
  Si  Si47      1.0  0.4240649729234561  0.07074442977497836  0.10176089288751614  1.0000
  Si  Si48      1.0  0.4207453684119292  0.0711325432548184  0.3043224803538278  1.0000
  Si  Si49      1.0  0.25703584184304623  0.9040766978936571  0.10206661620701894  1.0000
  Si  Si50      1.0  0.25552795346306345  0.9034244053077044  0.3038254467959728  1.0000
  Si  Si51      1.0  0.25695397157336997  0.12598567030198843  0.10187400621720231  1.0000
  Si  Si52      1.0  0.25588543721166773  0.12721595045537495  0.3043772166122644  1.0000
  Si  Si53      1.0  0.42373073050517096  0.959731555796563  0.1710813249567731  1.0000
  Si  Si54      1.0  0.42115141259424393  0.9596578509302762  0.3730261995247844  1.0000
  Si  Si55      1.0  0.4243825965927136  0.07086802850440063  0.17084400130821426  1.0000
  Si  Si56      1.0  0.42093790427252187  0.07074122090461603  0.37343599083339063  1.0000
  Si  Si57      1.0  0.2574811909823631  0.9037981215373593  0.1711886391089055  1.0000
  Si  Si58      1.0  0.2547386046011961  0.904149703310366  0.37293700586906264  1.0000
  Si  Si59      1.0  0.25757529787158495  0.12620862151954693  0.1709944134416173  1.0000
  Si  Si60      1.0  0.254878896802133  0.12670154191045496  0.37337476380804646  1.0000
  Si  Si61      1.0  0.4242746554180354  0.2925563840559136  0.10101128794137704  1.0000
  Si  Si62      1.0  0.4208600170853995  0.2938989290983545  0.30554017329144617  1.0000
  Si  Si63      1.0  0.4234470214759876  0.40377924026282574  0.10122812194908462  1.0000
  Si  Si64      1.0  0.4213377251586243  0.4048340025547486  0.3054386128453513  1.0000
  Si  Si65      1.0  0.2578155755282363  0.23704156626065706  0.10166492782298689  1.0000
  Si  Si66      1.0  0.2544415365401798  0.23820185547659775  0.30509048708264574  1.0000
  Si  Si67      1.0  0.2563469743656526  0.45880604953231885  0.10152947982720899  1.0000
  Si  Si68      1.0  0.2556712691957319  0.46115874680129815  0.3052328019640058  1.0000
  Si  Si69      1.0  0.4245183438261425  0.29272516279196087  0.1701254025724294  1.0000
  Si  Si70      1.0  0.4201699971183299  0.29356172187204876  0.3746392546716793  1.0000
  Si  Si71      1.0  0.4236760532728641  0.40376842634078053  0.170325418471653  1.0000
  Si  Si72      1.0  0.42113020210557317  0.4047953913904249  0.37457262935656715  1.0000
  Si  Si73      1.0  0.25930900939012314  0.237265806452129  0.1706622278019944  1.0000
  Si  Si74      1.0  0.25368760590827655  0.23774163088694192  0.3742155218800594  1.0000
  Si  Si75      1.0  0.256911458993554  0.45907907046734026  0.17064337996665668  1.0000
  Si  Si76      1.0  0.25531337082049305  0.4611664792475594  0.37436197524267506  1.0000
  Si  Si77      1.0  0.4227961440135926  0.6256749002730769  0.10163071529293348  1.0000
  Si  Si78      1.0  0.4222373643054066  0.6270234201404443  0.3047088225729926  1.0000
  Si  Si79      1.0  0.4227402750517956  0.7367811762977708  0.10182300828698697  1.0000
  Si  Si80      1.0  0.4225460382522432  0.7379550496196058  0.3042674258706513  1.0000
  Si  Si81      1.0  0.25636001890036847  0.5700017441954359  0.10164405293535858  1.0000
  Si  Si82      1.0  0.2552658804859166  0.5720902404917243  0.30483798517932376  1.0000
  Si  Si83      1.0  0.25687327796016995  0.7929904737481096  0.10196545699118768  1.0000
  Si  Si84      1.0  0.25518661282810745  0.7923669936742418  0.30407293243776984  1.0000
  Si  Si85      1.0  0.42290035856674313  0.625615140362299  0.17077739873228295  1.0000
  Si  Si86      1.0  0.42202115659102896  0.6275915940129422  0.37385662727375607  1.0000
  Si  Si87      1.0  0.4227453686670558  0.7365241155576222  0.17097087527410054  1.0000
  Si  Si88      1.0  0.42233679984969313  0.7387045948709905  0.37341183114706017  1.0000
  Si  Si89      1.0  0.2566299152797936  0.5700883940512751  0.1707747597919513  1.0000
  Si  Si90      1.0  0.2551319100359413  0.5723338701703463  0.37398956287538343  1.0000
  Si  Si91      1.0  0.25701794567442293  0.7927426797717246  0.1711156830525486  1.0000
  Si  Si92      1.0  0.2546775255519054  0.7930541382734642  0.37319550252288547  1.0000
  Si  Si93      1.0  0.7561047232770972  0.9584368134319139  0.1020011591689285  1.0000
  Si  Si94      1.0  0.7547419970480838  0.9604618864480908  0.3034276911546409  1.0000
  Si  Si95      1.0  0.7559941447361758  0.06932128613794349  0.10193304575260426  1.0000
  Si  Si96      1.0  0.7535010299133406  0.07242730205479216  0.30283393616018106  1.0000
  Si  Si97      1.0  0.589225880273912  0.903072208637885  0.10196991281884578  1.0000
  Si  Si98      1.0  0.5884803578072972  0.9050331130294454  0.30372687450298425  1.0000
  Si  Si99      1.0  0.5909243664218568  0.12630055071145727  0.10129976006238944  1.0000
  Si  Si100     1.0  0.5853636635604389  0.12696875432856003  0.304679849307109  1.0000
  Si  Si101     1.0  0.7552927793415006  0.9576094967763518  0.171148727941181  1.0000
  Si  Si102     1.0  0.7552789716633  0.9608876467506895  0.372436263087708  1.0000
  Si  Si103     1.0  0.7538159868707963  0.06805095827892503  0.17092753517522288  1.0000
  Si  Si104     1.0  0.7566342875720717  0.07250778243653838  0.3721832805740671  1.0000
  Si  Si105     1.0  0.5886485865882424  0.9025691737589939  0.17108970802900564  1.0000
  Si  Si106     1.0  0.5890296367888745  0.9054475196541407  0.37284652693145615  1.0000
  Si  Si107     1.0  0.5907958189055816  0.12661002282884043  0.1704189881511439  1.0000
  Si  Si108     1.0  0.5870698835865344  0.12624399184538135  0.3736630074992261  1.0000
  Si  Si109     1.0  0.7590595824410601  0.29323239499656545  0.09932045979997225  1.0000
  Si  Si110     1.0  0.7515260796837778  0.29448857685225815  0.3078340102124133  1.0000
  Si  Si111     1.0  0.7570058658229927  0.40458770020521434  0.10052723749103847  1.0000
  Si  Si112     1.0  0.7537538183181115  0.4049178346564778  0.3064936585258598  1.0000
  Si  Si113     1.0  0.5913046064543708  0.23745754529495416  0.1004136339342709  1.0000
  Si  Si114     1.0  0.5868345617942532  0.23793947652438047  0.30612528558259294  1.0000
  Si  Si115     1.0  0.5898833013886976  0.4595366570088546  0.1010714129600043  1.0000
  Si  Si116     1.0  0.587715431621325  0.46041550760030575  0.3056551166717149  1.0000
  Si  Si117     1.0  0.7559962574105158  0.2936497221546403  0.16918403942864615  1.0000
  Si  Si118     1.0  0.7525081918627334  0.2931452641244577  0.37742210815382304  1.0000
  Si  Si119     1.0  0.7562897610058036  0.4049512143669587  0.16958982423125232  1.0000
  Si  Si120     1.0  0.7541111164741913  0.40450946181164876  0.3756596083959754  1.0000
  Si  Si121     1.0  0.5897985768870758  0.2376121741779359  0.16941836537941943  1.0000
  Si  Si122     1.0  0.5862655778478214  0.23730411145764987  0.37527446988099955  1.0000
  Si  Si123     1.0  0.5896706500104846  0.45972971475358726  0.17019440994066368  1.0000
  Si  Si124     1.0  0.5877168258930532  0.460498844037995  0.3747904150491597  1.0000
  Si  Si125     1.0  0.7569458463836016  0.6258666557182894  0.10165541379800393  1.0000
  Si  Si126     1.0  0.7548104404103697  0.6268190575620133  0.3046902681036417  1.0000
  Si  Si127     1.0  0.7568325786772736  0.7370319558493106  0.10188077887829378  1.0000
  Si  Si128     1.0  0.7549398774332249  0.7380001163724131  0.30417281723721207  1.0000
  Si  Si129     1.0  0.589937059619845  0.5707294157971494  0.10145324800795236  1.0000
  Si  Si130     1.0  0.5882872395126431  0.5712685769912011  0.30501244023531887  1.0000
  Si  Si131     1.0  0.5896362134124646  0.7919869818334265  0.10188613976986235  1.0000
  Si  Si132     1.0  0.588609257712656  0.7938372919688866  0.30403934286934503  1.0000
  Si  Si133     1.0  0.756845737561015  0.6257311084360139  0.17079887394260881  1.0000
  Si  Si134     1.0  0.7548186198416679  0.6272263378141014  0.3738331208882487  1.0000
  Si  Si135     1.0  0.7567788913313325  0.7368808395549222  0.1710244904315685  1.0000
  Si  Si136     1.0  0.7550094728420811  0.7383945066717094  0.3733162274769715  1.0000
  Si  Si137     1.0  0.5898238925706868  0.5706940530428272  0.1705855078227635  1.0000
  Si  Si138     1.0  0.5881660262177085  0.5716574408319888  0.37416588654905947  1.0000
  Si  Si139     1.0  0.5894195446886014  0.7916554862339384  0.17103566713089724  1.0000
  Si  Si140     1.0  0.5888335194890074  0.7942827909500975  0.37316443041509223  1.0000
  Si  Si141     1.0  0.9229712666075351  0.12652810606458853  0.10207890976558488  1.0000
  Al  Al1       1.0  0.9222737558118561  0.12440121650701026  0.303427084549187  1.0000
  Al  Al2       1.0  0.9234800370961984  0.23961794918399265  0.17123972796357767  1.0000
  Si  Si142     1.0  0.9210149302721797  0.23772691581571787  0.3752306761004241  1.0000
  H   H1        1.0  0.8858745002497356  0.1751839689639854  0.20548574740794498  1.0000
  H   H2        1.0  0.889845110046371  0.18884226911291785  0.2708299176921563  1.0000
  H   H3        1.0  0.7830233240416369  0.1904876832101505  0.24163423298729117  1.0000
  H   H4        1.0  0.8186792337027268  0.14039275089442121  0.2521349601619341  1.0000
