# Supplementary material for: Water Adsorption at Pairs of Proximate Brønsted Acid Sites in Zeolites
Source: J Phys Chem Lett. 2026 Jan 14;17(4):1201–6. doi: 10.1021/acs.jpclett.5c03794 (PMC12862806; doi:10.1021/acs.jpclett.5c03794)
Supplement: Supplementary file 2 [file jz5c03794_si_002.zip › Water_BAS_Pairs_SI/NNP/MD_init_strs/silicatene/silicatene_2w_0.cif]

data_image0
_chemical_formula_structural       O290Si141Al2SiH6
_chemical_formula_sum              "O290 Si142 Al2 H6"
_cell_length_a       15.80312257
_cell_length_b       27.3439945
_cell_length_c       46.6
_cell_angle_alpha    90.0
_cell_angle_beta     90.0
_cell_angle_gamma    90.0

_space_group_name_H-M_alt    "P 1"
_space_group_IT_number       1

loop_
  _space_group_symop_operation_xyz
  'x, y, z'

loop_
  _atom_site_type_symbol
  _atom_site_label
  _atom_site_symmetry_multiplicity
  _atom_site_fract_x
  _atom_site_fract_y
  _atom_site_fract_z
  _atom_site_occupancy
  O   O1        1.0  0.9217463017377149  0.18085318945760265  0.08656364064659626  1.0000
  O   O2        1.0  0.9085091580707516  0.18598498218847723  0.368400727787477  1.0000
  O   O3        1.0  0.8405432717707995  0.9303484005052653  0.08682360641829008  1.0000
  O   O4        1.0  0.8362257208614507  0.9306467225529823  0.3720328316702285  1.0000
  O   O5        1.0  0.007375561742326668  0.9325671520449406  0.08692136658011042  1.0000
  O   O6        1.0  0.0030089438645668617  0.9313688527476109  0.3720085243493272  1.0000
  O   O7        1.0  0.7568689773387928  0.013388547337678872  0.08660951504219164  1.0000
  O   O8        1.0  0.748539034964769  0.012725125965238794  0.3720781461457746  1.0000
  O   O9        1.0  0.8449618629095843  0.09532914040042478  0.08805666720250183  1.0000
  O   O10       1.0  0.8294557475268698  0.09688802260384546  0.3682620350202229  1.0000
  O   O11       1.0  0.011103576416157626  0.09963567105437347  0.0880266394557167  1.0000
  O   O12       1.0  0.010627605550760845  0.09811658466698531  0.3689739685238344  1.0000
  O   O13       1.0  0.9090670301840807  0.17568346659228026  0.18253539456946064  1.0000
  O   O14       1.0  0.9182727620542054  0.18146255393665953  0.4646010133199839  1.0000
  O   O15       1.0  0.8408492390795926  0.9309380338812109  0.17850111863527404  1.0000
  O   O16       1.0  0.8362791277509308  0.9312273609784215  0.4639821186463236  1.0000
  O   O17       1.0  0.0075026242138115104  0.9319806527519292  0.17868403707643507  1.0000
  O   O18       1.0  0.003089909279548637  0.9319605753439791  0.46393800816739594  1.0000
  O   O19       1.0  0.09207893530558807  0.015003349677968696  0.17909578402874407  1.0000
  O   O20       1.0  0.08646281554118009  0.015295967306296588  0.4630904801933511  1.0000
  O   O21       1.0  0.8469187343794987  0.08922283727524381  0.17841112625788785  1.0000
  O   O22       1.0  0.8371663031944812  0.09720708270726428  0.46397601538705496  1.0000
  O   O23       1.0  0.013530897861607757  0.09975285073702188  0.17904305033865522  1.0000
  O   O24       1.0  0.003925254055276514  0.09871229714613526  0.4633709274786956  1.0000
  O   O25       1.0  0.09084512216916504  0.9599199968212317  0.13288951386339448  1.0000
  O   O26       1.0  0.08686471543899611  0.9577880657855692  0.4178632445701846  1.0000
  O   O27       1.0  0.09566458392626617  0.07049329642658494  0.13328393796421212  1.0000
  O   O28       1.0  0.08706376510656028  0.07054857953967505  0.41696281575694355  1.0000
  O   O29       1.0  0.9249853689624201  0.9036930560244991  0.13270758056969337  1.0000
  O   O30       1.0  0.9199160825863616  0.9036408957646358  0.41807494260149874  1.0000
  O   O31       1.0  0.9257699035670608  0.12675628722889876  0.13362312171704768  1.0000
  O   O32       1.0  0.9177478060489734  0.12820016145841578  0.4181269694334041  1.0000
  O   O33       1.0  0.927235650252913  0.5144416491050917  0.08714278114656841  1.0000
  O   O34       1.0  0.9203568393124322  0.5148230822528294  0.37258592118854217  1.0000
  O   O35       1.0  0.8411963979135236  0.2653687254081821  0.08733526113391964  1.0000
  O   O36       1.0  0.8377230617905292  0.2703941365949871  0.3721263258132271  1.0000
  O   O37       1.0  0.0077738140646896525  0.26333496364377035  0.08799310057003831  1.0000
  O   O38       1.0  0.004835303046613901  0.2648005473969085  0.37206439131936847  1.0000
  O   O39       1.0  0.7582289132665818  0.34889072640048957  0.08799985376900768  1.0000
  O   O40       1.0  0.7478400586819538  0.3501596945307758  0.37199085679871874  1.0000
  O   O41       1.0  0.8417686136991733  0.4320509282807435  0.08721932880479435  1.0000
  O   O42       1.0  0.8360367844848641  0.4319058666618412  0.3725713911291714  1.0000
  O   O43       1.0  0.00854239810055854  0.4304179672969639  0.08731691754825233  1.0000
  O   O44       1.0  0.0026766056668388483  0.43118880794055287  0.37251414128705146  1.0000
  O   O45       1.0  0.9271634447657509  0.5150494349430653  0.17882570814130913  1.0000
  O   O46       1.0  0.9205635952291727  0.5145075962616242  0.46446564193299217  1.0000
  O   O47       1.0  0.8328524070425067  0.2657593252089538  0.18278316492964786  1.0000
  O   O48       1.0  0.8367857080791572  0.26546876276130876  0.4629491060840339  1.0000
  O   O49       1.0  0.014398821461569586  0.26323319130788214  0.18214303122393105  1.0000
  O   O50       1.0  0.0029729303544378002  0.264150099360591  0.46294029151177535  1.0000
  O   O51       1.0  0.09398698442769154  0.34812338603933546  0.17943217936712796  1.0000
  O   O52       1.0  0.08623915346568128  0.3473591055721266  0.46409129811581523  1.0000
  O   O53       1.0  0.8418338014668061  0.43258859947015715  0.17919392713572677  1.0000
  O   O54       1.0  0.8358495948479726  0.4317029253617628  0.46426996166529905  1.0000
  O   O55       1.0  0.008617497860982261  0.4311338485056846  0.17923454092364502  1.0000
  O   O56       1.0  0.002632542469486326  0.4306715254595208  0.46421416551879047  1.0000
  O   O57       1.0  0.09120132133948465  0.29128719407388326  0.13429146975670017  1.0000
  O   O58       1.0  0.08836535197065154  0.2927978250666539  0.4178427406891223  1.0000
  O   O59       1.0  0.09186298264441106  0.4040291584244575  0.1334027659956932  1.0000
  O   O60       1.0  0.08609278682628793  0.4030878476336508  0.41828117904830536  1.0000
  O   O61       1.0  0.92099278541032  0.2337516587461625  0.1332106553739801  1.0000
  O   O62       1.0  0.9190169886933086  0.2351543843553415  0.4173455280547638  1.0000
  O   O63       1.0  0.92583097011951  0.459188729259178  0.13315792774967414  1.0000
  O   O64       1.0  0.9197782766767966  0.4592591616273753  0.4184478542129506  1.0000
  O   O65       1.0  0.926802194813496  0.8481912848134647  0.08676040680789357  1.0000
  O   O66       1.0  0.9205812964757318  0.8478013262668345  0.37241579908048367  1.0000
  O   O67       1.0  0.8416671598043762  0.5971366260836916  0.08681107333328501  1.0000
  O   O68       1.0  0.8363256784833268  0.5978363405977861  0.37276914271151207  1.0000
  O   O69       1.0  0.008199087008408693  0.598589250501759  0.08684763877324979  1.0000
  O   O70       1.0  0.002950861334635918  0.5982474976836766  0.37274965514100533  1.0000
  O   O71       1.0  0.7603664912330055  0.6812193794621288  0.08673301994667121  1.0000
  O   O72       1.0  0.7538172868761096  0.6813197726117725  0.37276833479480037  1.0000
  O   O73       1.0  0.8415274582188697  0.7653708951797558  0.08667910593364532  1.0000
  O   O74       1.0  0.8364756416156813  0.7647671221041233  0.3726159262018881  1.0000
  O   O75       1.0  0.008111693717622586  0.7642403870686986  0.08671614996053509  1.0000
  O   O76       1.0  0.003040952145046009  0.7642652032484839  0.3726088168311958  1.0000
  O   O77       1.0  0.9258153445626467  0.8481054784138045  0.17857064179560309  1.0000
  O   O78       1.0  0.9206297388307008  0.8483883326295438  0.46409251920091915  1.0000
  O   O79       1.0  0.8417185218730351  0.597664610731054  0.1786335789063277  1.0000
  O   O80       1.0  0.8362806426244013  0.5976057844040809  0.4645447658140905  1.0000
  O   O81       1.0  0.008277982447615889  0.5990028278240441  0.17863904589552587  1.0000
  O   O82       1.0  0.002862477552862105  0.5981893281429751  0.46453403106456503  1.0000
  O   O83       1.0  0.09317429206193427  0.68168864414574  0.17852188518522208  1.0000
  O   O84       1.0  0.08673685566780813  0.681371100829997  0.4645034715033007  1.0000
  O   O85       1.0  0.8416431307822524  0.7651133853927253  0.17847938390668394  1.0000
  O   O86       1.0  0.8364691663441955  0.7652251537156565  0.4644288906692708  1.0000
  O   O87       1.0  0.008281025985494718  0.76450914092926  0.1784907320607184  1.0000
  O   O88       1.0  0.0029823058360960303  0.7646583177066782  0.46442607186786744  1.0000
  O   O89       1.0  0.09215422304311818  0.6260110434107776  0.13268226375689895  1.0000
  O   O90       1.0  0.08647716962048835  0.6256700346467001  0.41866436656072153  1.0000
  O   O91       1.0  0.09205582143032474  0.7372177796926302  0.1326016638582575  1.0000
  O   O92       1.0  0.08647659564316765  0.7368628723277527  0.4185911911913291  1.0000
  O   O93       1.0  0.925595225335795  0.5705525691359815  0.13280110091458328  1.0000
  O   O94       1.0  0.9198488037649992  0.5701698114792706  0.41862228102476495  1.0000
  O   O95       1.0  0.9252731175547366  0.7926044404632083  0.13260924052721676  1.0000
  O   O96       1.0  0.9199982355931552  0.7922619597039954  0.4184470843562253  1.0000
  O   O97       1.0  0.2604854223068917  0.18148465784482803  0.08736880660634254  1.0000
  O   O98       1.0  0.2542301568468902  0.18143083773386576  0.37187127511002577  1.0000
  O   O99       1.0  0.17395227630338142  0.9319885262132669  0.08694061753139992  1.0000
  O   O100      1.0  0.16944915990246986  0.9295546177907226  0.37203280601663197  1.0000
  O   O101      1.0  0.34064772492179474  0.9327549072195324  0.0868290427235097  1.0000
  O   O102      1.0  0.3363829211669465  0.9311859882322183  0.37234329280170503  1.0000
  O   O103      1.0  0.09187429018279979  0.01566463952318114  0.08710834401296452  1.0000
  O   O104      1.0  0.09055659500873714  0.013582585402310854  0.3718269740792599  1.0000
  O   O105      1.0  0.17815385776741627  0.09798226630160325  0.0872951438341266  1.0000
  O   O106      1.0  0.17541834259567318  0.09619350495961158  0.37173342921791963  1.0000
  O   O107      1.0  0.3448812895542067  0.09853060822409812  0.08726449732812476  1.0000
  O   O108      1.0  0.33933574530913785  0.0986415992215384  0.37184657564227896  1.0000
  O   O109      1.0  0.2607645794649016  0.1811710808491338  0.17928525517262167  1.0000
  O   O110      1.0  0.2540110494075396  0.1811735001397778  0.4638428571814165  1.0000
  O   O111      1.0  0.1741771616252448  0.9315725086270298  0.17866595197700919  1.0000
  O   O112      1.0  0.16964660601513623  0.9318832124705267  0.46406205862542393  1.0000
  O   O113      1.0  0.3408347354062719  0.9325900811352976  0.17861606713423836  1.0000
  O   O114      1.0  0.3363401955475029  0.931522742383142  0.4641532671181728  1.0000
  O   O115      1.0  0.4278836326941477  0.014782396426447781  0.17877757457679577  1.0000
  O   O116      1.0  0.4205936631051227  0.014603035013732777  0.4639997368468907  1.0000
  O   O117      1.0  0.180249220046006  0.09687922238199226  0.17928556639438611  1.0000
  O   O118      1.0  0.170398963912818  0.09796488605943755  0.46303422462377564  1.0000
  O   O119      1.0  0.3469768654015928  0.0988859568522132  0.1789839484532801  1.0000
  O   O120      1.0  0.3372231968774819  0.09785157486909482  0.463875665666932  1.0000
  O   O121      1.0  0.4250658962803632  0.9593793289963016  0.13273610853107495  1.0000
  O   O122      1.0  0.4198734353175297  0.9586919939381618  0.4182281466367364  1.0000
  O   O123      1.0  0.42915330911331595  0.07047291818849821  0.13298964298104635  1.0000
  O   O124      1.0  0.42097459122744385  0.06987851400895559  0.41802170304653247  1.0000
  O   O125      1.0  0.25795205127833853  0.9044694919035663  0.13270880559286807  1.0000
  O   O126      1.0  0.25334208946696885  0.9034928595390292  0.4182597709810254  1.0000
  O   O127      1.0  0.2617303713522269  0.1254427890872012  0.13325220683566788  1.0000
  O   O128      1.0  0.2565932219951454  0.12646821067176778  0.41777335652742315  1.0000
  O   O129      1.0  0.25668670049261594  0.5136251067297014  0.08700372811041981  1.0000
  O   O130      1.0  0.25276459571112553  0.5144695327920517  0.37267401176516635  1.0000
  O   O131      1.0  0.1743635227218635  0.2639064911541081  0.08817073866882284  1.0000
  O   O132      1.0  0.17134875727009344  0.26495813419000763  0.3718394394417667  1.0000
  O   O133      1.0  0.34125288405340326  0.26549088899547485  0.0873275116905546  1.0000
  O   O134      1.0  0.33766490959230216  0.2647281296031735  0.37214827935391126  1.0000
  O   O135      1.0  0.09073607042894745  0.34664396483956217  0.0881630535056247  1.0000
  O   O136      1.0  0.08710156254553256  0.3482080118737832  0.37198817898832903  1.0000
  O   O137      1.0  0.17502509700785146  0.4297379178266651  0.08722794502180924  1.0000
  O   O138      1.0  0.16934580645526381  0.4315451822261746  0.37251214763675006  1.0000
  O   O139      1.0  0.34174235693510197  0.4309342089003816  0.08711685971285375  1.0000
  O   O140      1.0  0.3360214293146724  0.43113398606571907  0.3725733014554348  1.0000
  O   O141      1.0  0.25830641977548946  0.5143139907082609  0.17873785462452962  1.0000
  O   O142      1.0  0.25258327179179085  0.5141347882346441  0.4644974862444257  1.0000
  O   O143      1.0  0.1791600842930441  0.2655850813363268  0.1795501505461182  1.0000
  O   O144      1.0  0.17001494461101696  0.26422240037714617  0.46384950310270695  1.0000
  O   O145      1.0  0.34311689349755375  0.2648384163666236  0.17933896222439616  1.0000
  O   O146      1.0  0.3367216722432292  0.26463335678205296  0.4638570691230387  1.0000
  O   O147      1.0  0.4270735320331832  0.34818802919080777  0.17891913639859913  1.0000
  O   O148      1.0  0.42061616748605285  0.3477079984202295  0.46417832754147  1.0000
  O   O149      1.0  0.17504089911726245  0.4316344808803095  0.17921809214233503  1.0000
  O   O150      1.0  0.16919795455831904  0.43081194516212784  0.4642596937731818  1.0000
  O   O151      1.0  0.3419080815859797  0.4310349836204275  0.1788918429319831  1.0000
  O   O152      1.0  0.33589562223842717  0.4306929546671455  0.46434887486892024  1.0000
  O   O153      1.0  0.42604155493870455  0.29262073215124784  0.13314184253375946  1.0000
  O   O154      1.0  0.4206108451074781  0.2925412024661522  0.41811179710747265  1.0000
  O   O155      1.0  0.42562090101883265  0.4038177749176838  0.13300810640021593  1.0000
  O   O156      1.0  0.4196775477552434  0.40357107219423227  0.41842480723780684  1.0000
  O   O157      1.0  0.2612882062703858  0.23623314189240058  0.13343499306830023  1.0000
  O   O158      1.0  0.25360830692833675  0.23708732889375786  0.4179096884754902  1.0000
  O   O159      1.0  0.25838993531960536  0.45846548412097543  0.13301688408631226  1.0000
  O   O160      1.0  0.2527751193364131  0.4588041322927122  0.4185005694853737  1.0000
  O   O161      1.0  0.2581946521504633  0.8489995138891389  0.08673990375792989  1.0000
  O   O162      1.0  0.2543080118852839  0.8475614188096096  0.37253269275031015  1.0000
  O   O163      1.0  0.1748058958241255  0.5975457089366051  0.0867730688988981  1.0000
  O   O164      1.0  0.1695578695333357  0.5977649601634522  0.37278005551341714  1.0000
  O   O165      1.0  0.34135270840519233  0.5965542747214131  0.08670133295252856  1.0000
  O   O166      1.0  0.33621109915379954  0.597397644466868  0.37282416854092526  1.0000
  O   O167      1.0  0.09313074910953595  0.6814605665415346  0.0867711540482148  1.0000
  O   O168      1.0  0.08691409895095424  0.6812426207922936  0.37273542867723786  1.0000
  O   O169      1.0  0.17467327972929023  0.7655332955150541  0.08668579273082497  1.0000
  O   O170      1.0  0.16968962887025588  0.7646391153736377  0.3726771854010201  1.0000
  O   O171      1.0  0.3412029143011309  0.7655140937776961  0.08657851856903644  1.0000
  O   O172      1.0  0.3363255834819942  0.7644897955861963  0.372704099041829  1.0000
  O   O173      1.0  0.2583505060231346  0.8488574886832783  0.1785430362072217  1.0000
  O   O174      1.0  0.252475862689955  0.848404413420503  0.4642760076653886  1.0000
  O   O175      1.0  0.17488138365223935  0.5977799190423363  0.17859360245233952  1.0000
  O   O176      1.0  0.16945871237983776  0.5977011092838794  0.46458038475732427  1.0000
  O   O177      1.0  0.34149273424286564  0.5970683330915201  0.17855972525631314  1.0000
  O   O178      1.0  0.33604920812711636  0.5974649801021439  0.4646625292564696  1.0000
  O   O179      1.0  0.4201521978797732  0.6812918153822809  0.1784241318768536  1.0000
  O   O180      1.0  0.41801997456469264  0.6813513977987096  0.464651837035398  1.0000
  O   O181      1.0  0.17483611077735647  0.7655594717108717  0.17846706882534547  1.0000
  O   O182      1.0  0.16965253745409434  0.7648306385413126  0.46450489627301456  1.0000
  O   O183      1.0  0.3414835712920276  0.7657941630253502  0.17841540737225345  1.0000
  O   O184      1.0  0.3362763570432638  0.7652008318777821  0.46457882257293115  1.0000
  O   O185      1.0  0.4235602649697922  0.6256162318831531  0.13253401296822453  1.0000
  O   O186      1.0  0.4187743833153108  0.6256015231046631  0.41879628488317394  1.0000
  O   O187      1.0  0.4232138159151311  0.7367726823017501  0.13243999351748437  1.0000
  O   O188      1.0  0.4191719321811241  0.7367705318294792  0.4187265305133416  1.0000
  O   O189      1.0  0.2576674649115496  0.5697437926204207  0.1326996301659508  1.0000
  O   O190      1.0  0.25265664691712714  0.5699005157746523  0.4186998739089119  1.0000
  O   O191      1.0  0.25796650179596115  0.7933338006393156  0.1325487585907851  1.0000
  O   O192      1.0  0.25290465586898786  0.7922096988268225  0.4185827314749403  1.0000
  O   O193      1.0  0.5942864167874874  0.18172025852867946  0.08696513995450612  1.0000
  O   O194      1.0  0.5867801079480912  0.1814031572830105  0.37183641240588866  1.0000
  O   O195      1.0  0.507064709466423  0.9304754772844194  0.08674990743116134  1.0000
  O   O196      1.0  0.5028830193224111  0.930741228714734  0.3723899625731168  1.0000
  O   O197      1.0  0.6736741002410289  0.9299386896688254  0.08672787266709647  1.0000
  O   O198      1.0  0.6696613633067416  0.928632441266058  0.37202766488804867  1.0000
  O   O199      1.0  0.42749767773076275  0.015081183781859882  0.08696599994760498  1.0000
  O   O200      1.0  0.42031822478808223  0.014254573436152586  0.37227429496647135  1.0000
  O   O201      1.0  0.511719454144604  0.09820700527876534  0.08718869478303888  1.0000
  O   O202      1.0  0.5032017963402637  0.09784967447471248  0.3718056325243438  1.0000
  O   O203      1.0  0.678232790986348  0.09837408879108125  0.08673215415828593  1.0000
  O   O204      1.0  0.6673400867565455  0.0970051805666966  0.3717773842876584  1.0000
  O   O205      1.0  0.5966867690344546  0.18144933732106022  0.1793316465889676  1.0000
  O   O206      1.0  0.5875086366758245  0.18116262662091642  0.46388644595169504  1.0000
  O   O207      1.0  0.5073937535741695  0.930347442565852  0.1785242735741331  1.0000
  O   O208      1.0  0.5029141076446532  0.9309479245844228  0.4641433313750815  1.0000
  O   O209      1.0  0.6741882545127063  0.927548405908452  0.17849717679812033  1.0000
  O   O210      1.0  0.6696118977497623  0.9308687590827183  0.4641690018524738  1.0000
  O   O211      1.0  0.7501998173356311  0.012050789398155069  0.17891693323793362  1.0000
  O   O212      1.0  0.7525444482898419  0.01436846493096693  0.46309966354819804  1.0000
  O   O213      1.0  0.5140089646746591  0.09728795213749342  0.1787670266571675  1.0000
  O   O214      1.0  0.5039338136100442  0.09793319908675949  0.4639181856460119  1.0000
  O   O215      1.0  0.6818501223317857  0.10052025859559434  0.17917996499823416  1.0000
  O   O216      1.0  0.670680586533997  0.0977427504570052  0.46305661250587243  1.0000
  O   O217      1.0  0.756373621556984  0.957706377006865  0.1326337106215371  1.0000
  O   O218      1.0  0.7520456356297234  0.9568621488579685  0.4179417493206481  1.0000
  O   O219      1.0  0.7566512899433927  0.06747920519006237  0.13280486526027996  1.0000
  O   O220      1.0  0.7550538065800577  0.07008747552648201  0.4172010216528885  1.0000
  O   O221      1.0  0.5896759951272617  0.9019137970252062  0.13254573296136654  1.0000
  O   O222      1.0  0.5859663843917877  0.9028043036880307  0.41828631084081996  1.0000
  O   O223      1.0  0.5965638861464784  0.12605566594868714  0.1328870337617084  1.0000
  O   O224      1.0  0.5851519170817376  0.12633166134254634  0.41781193599614563  1.0000
  O   O225      1.0  0.5911740055476179  0.5154072539004304  0.08693488027459866  1.0000
  O   O226      1.0  0.5839544546916463  0.5158217520142335  0.37271848130522345  1.0000
  O   O227      1.0  0.5079746094245163  0.26413964191851447  0.08714859023554636  1.0000
  O   O228      1.0  0.5042592588964573  0.26508808568127806  0.37218907014223385  1.0000
  O   O229      1.0  0.6747452638636394  0.2660265645759832  0.08808603399838733  1.0000
  O   O230      1.0  0.6709236478488216  0.2644957587052752  0.37190277321728393  1.0000
  O   O231      1.0  0.4265394531906296  0.3480735416300027  0.08719867021195839  1.0000
  O   O232      1.0  0.4203720876088704  0.3482144374572258  0.37234833997074984  1.0000
  O   O233      1.0  0.5083234819843987  0.4319114228675032  0.08708238150127685  1.0000
  O   O234      1.0  0.5025825925713289  0.43185757356429905  0.37260342637538857  1.0000
  O   O235      1.0  0.6750212728803185  0.43229226991146025  0.08708026026866006  1.0000
  O   O236      1.0  0.6693900502987377  0.43408448184631176  0.37259018791708876  1.0000
  O   O237      1.0  0.5886703305189925  0.5163008833541187  0.1786725781682795  1.0000
  O   O238      1.0  0.5857309057274147  0.5151626307181202  0.46458257851925777  1.0000
  O   O239      1.0  0.5067356526398357  0.26321309104601703  0.1793014310478916  1.0000
  O   O240      1.0  0.5035783190916944  0.2642201503592639  0.4638503873103616  1.0000
  O   O241      1.0  0.670935597105446  0.2669823394132431  0.17916096017316596  1.0000
  O   O242      1.0  0.6700513242513177  0.26477152906642326  0.4639817389653577  1.0000
  O   O243      1.0  0.7538252465998824  0.3506780322965942  0.1791552443995027  1.0000
  O   O244      1.0  0.7523130503895545  0.34849785005832923  0.4642650013372968  1.0000
  O   O245      1.0  0.5084299472135332  0.43205562520133955  0.17885055466414096  1.0000
  O   O246      1.0  0.5023937754171981  0.4316343749942658  0.4644149066389364  1.0000
  O   O247      1.0  0.6752648825991783  0.4348147651651563  0.17914342870477218  1.0000
  O   O248      1.0  0.6690818627625669  0.4318928494897813  0.4643473414430839  1.0000
  O   O249      1.0  0.7590786912854119  0.2934511049145944  0.1339268928110112  1.0000
  O   O250      1.0  0.7508309355285389  0.2944832733870729  0.41797037364209555  1.0000
  O   O251      1.0  0.7577046851353533  0.40633144859291265  0.13325546855531367  1.0000
  O   O252      1.0  0.7520728525110465  0.40445593418841846  0.41838570147263304  1.0000
  O   O253      1.0  0.5896962380382068  0.23592562895812816  0.13315938229299712  1.0000
  O   O254      1.0  0.5877115612144708  0.23693738902976635  0.4179387657449022  1.0000
  O   O255      1.0  0.5910788767134432  0.46027614658667365  0.1329399960045792  1.0000
  O   O256      1.0  0.5851331742613062  0.4599867701574632  0.41858627774093055  1.0000
  O   O257      1.0  0.5900180843921325  0.8467735323562705  0.08656307577763621  1.0000
  O   O258      1.0  0.5839882313621396  0.8467803958135688  0.37257737501713734  1.0000
  O   O259      1.0  0.5080774479255992  0.5988163020666873  0.08667105730058909  1.0000
  O   O260      1.0  0.5029782167190279  0.5991686229318189  0.37284061952913683  1.0000
  O   O261      1.0  0.6748843181396678  0.5986385775808882  0.08674123515223167  1.0000
  O   O262      1.0  0.66968808464013  0.5983427813339518  0.3728200302927472  1.0000
  O   O263      1.0  0.4213089669127234  0.681004111390661  0.08659519794402148  1.0000
  O   O264      1.0  0.4174124578750262  0.6810914706853027  0.3728196898918725  1.0000
  O   O265      1.0  0.507924686137702  0.7631457590229109  0.08653992126629878  1.0000
  O   O266      1.0  0.5031633208401527  0.7631853638765586  0.37272134923540207  1.0000
  O   O267      1.0  0.6748214344930986  0.7638485779715225  0.08659294943577665  1.0000
  O   O268      1.0  0.6698102613590695  0.7643001971882875  0.3726882540319192  1.0000
  O   O269      1.0  0.5879167590156892  0.8461250457212238  0.17847584183440218  1.0000
  O   O270      1.0  0.5861356361098071  0.8476115341963885  0.46428659253293986  1.0000
  O   O271      1.0  0.5083017061711332  0.6000169694237599  0.178521241937469  1.0000
  O   O272      1.0  0.502808335718757  0.5985564239319894  0.46468634111723295  1.0000
  O   O273      1.0  0.6750053773261521  0.5986398190852035  0.17854282811207786  1.0000
  O   O274      1.0  0.6696113570024975  0.5984405325210086  0.4646362966531966  1.0000
  O   O275      1.0  0.7598346942183197  0.6813660953557582  0.17845811442240786  1.0000
  O   O276      1.0  0.7542292962487165  0.6814373837057046  0.46451653437338103  1.0000
  O   O277      1.0  0.508217543909558  0.7623731776324959  0.17836082469731174  1.0000
  O   O278      1.0  0.5030196698205229  0.7641715271093029  0.46459061302448834  1.0000
  O   O279      1.0  0.6749641830662222  0.7640798417207985  0.1783904918962322  1.0000
  O   O280      1.0  0.66973493231009  0.7643416390042092  0.46451550724360996  1.0000
  O   O281      1.0  0.7589707713630975  0.6256953948243218  0.132638603440025  1.0000
  O   O282      1.0  0.7532655888434182  0.6257231454552621  0.41869566370719996  1.0000
  O   O283      1.0  0.7589237999442766  0.736994025550409  0.1325382218134944  1.0000
  O   O284      1.0  0.7534392006460261  0.7369551790821979  0.4186041245808196  1.0000
  O   O285      1.0  0.5911920945987864  0.5715623359795023  0.13265020522449325  1.0000
  O   O286      1.0  0.5861256465640227  0.571043732819404  0.41875495280213737  1.0000
  O   O287      1.0  0.5910010125927591  0.790972552542918  0.13244777640791355  1.0000
  O   O288      1.0  0.5861330115865336  0.7914490776815426  0.4185961646099429  1.0000
  O   O289      1.0  0.787254071758928  0.18573798817640494  0.21427690617995335  1.0000
  O   O290      1.0  0.7968959566028231  0.17187684622484345  0.33306527852500944  1.0000
  Si  Si1       1.0  0.09097655114558828  0.9600238052862384  0.09831829582489854  1.0000
  Si  Si2       1.0  0.08721369295918135  0.9584959426947419  0.3833239638532568  1.0000
  Si  Si3       1.0  0.09421076996800726  0.07107104759358782  0.09871363832539432  1.0000
  Si  Si4       1.0  0.08913596149197234  0.07005271492738022  0.38212896201592916  1.0000
  Si  Si5       1.0  0.9250175089325676  0.903716638581405  0.09814249777481539  1.0000
  Si  Si6       1.0  0.9200632017655956  0.9035782894868474  0.38351504799053443  1.0000
  Si  Si7       1.0  0.09109445790433796  0.9595734361531125  0.16743658775165712  1.0000
  Si  Si8       1.0  0.08646803717855886  0.9595236630230193  0.4523363638935034  1.0000
  Si  Si9       1.0  0.09603067607265062  0.07049122031211758  0.16775794537641464  1.0000
  Si  Si10      1.0  0.08635709725106092  0.0708681813218962  0.4514479209415714  1.0000
  Si  Si11      1.0  0.9248626127362378  0.9036481692558536  0.16725592074304713  1.0000
  Si  Si12      1.0  0.9200627018523371  0.9039639830624026  0.4526287477220527  1.0000
  Si  Si13      1.0  0.9257728034694048  0.12177184577790474  0.1677121993248843  1.0000
  Si  Si14      1.0  0.919537491866402  0.12603489779201377  0.4520199098290275  1.0000
  Si  Si15      1.0  0.09040973472790917  0.29107262596940986  0.09981905644774827  1.0000
  Si  Si16      1.0  0.08855088720716107  0.292727359802118  0.3833773324936696  1.0000
  Si  Si17      1.0  0.0914843521393066  0.40241790921054404  0.09892663522802807  1.0000
  Si  Si18      1.0  0.08624676793953487  0.403566666508063  0.383729942117169  1.0000
  Si  Si19      1.0  0.9231995148164992  0.23619584142537967  0.09932984269070518  1.0000
  Si  Si20      1.0  0.9187467620363903  0.24048843419170615  0.38328558362548487  1.0000
  Si  Si21      1.0  0.9259546135546669  0.4588743667906589  0.09860369428937017  1.0000
  Si  Si22      1.0  0.9197527601904955  0.4592796408535591  0.38389714305784484  1.0000
  Si  Si23      1.0  0.09272878006350568  0.2916122888292474  0.16912473857559504  1.0000
  Si  Si24      1.0  0.08693439317463893  0.29198190456290996  0.45240236798528627  1.0000
  Si  Si25      1.0  0.09214198160448739  0.4032655021078479  0.167943549860126  1.0000
  Si  Si26      1.0  0.08603101075301565  0.4029845226937884  0.4528550164949946  1.0000
  Si  Si27      1.0  0.9260444519240665  0.4592826089654113  0.16771917072535067  1.0000
  Si  Si28      1.0  0.9197253651971338  0.45900106857323913  0.45301034765086234  1.0000
  Si  Si29      1.0  0.0920611325987607  0.6258571834668644  0.098114517080587  1.0000
  Si  Si30      1.0  0.08647464170012563  0.6257405753405183  0.3840956808130632  1.0000
  Si  Si31      1.0  0.09204065093936412  0.7370710505776  0.09803180051332418  1.0000
  Si  Si32      1.0  0.08650735418275593  0.7368317304127975  0.38402191011207276  1.0000
  Si  Si33      1.0  0.9256523779664636  0.570093324263311  0.0982456707305035  1.0000
  Si  Si34      1.0  0.9198593761328806  0.5702974502004364  0.38405465337069983  1.0000
  Si  Si35      1.0  0.9253863965886929  0.7925769866713912  0.09803643925289951  1.0000
  Si  Si36      1.0  0.9200218727428403  0.7923919234161831  0.38388685855146254  1.0000
  Si  Si37      1.0  0.09214200965978978  0.626068456787098  0.167250248111213  1.0000
  Si  Si38      1.0  0.08641512283661902  0.6257606738292059  0.4532348765926456  1.0000
  Si  Si39      1.0  0.09207792268118782  0.7372145648917875  0.16716939397302644  1.0000
  Si  Si40      1.0  0.08644529830215066  0.7369785155945631  0.45316015425407274  1.0000
  Si  Si41      1.0  0.9256839900463836  0.5704606598691115  0.16736025301721222  1.0000
  Si  Si42      1.0  0.9198677527684171  0.5701231079985833  0.4531947072762654  1.0000
  Si  Si43      1.0  0.9252689278124168  0.7925510794469807  0.16717507548727822  1.0000
  Si  Si44      1.0  0.9200136314920804  0.7927247545722894  0.4530032538991093  1.0000
  Si  Si45      1.0  0.42502718496554637  0.9594281490486719  0.0981700933111534  1.0000
  Si  Si46      1.0  0.4197999946381301  0.9587724644991136  0.3836826232304453  1.0000
  Si  Si47      1.0  0.4281018834500587  0.07058239836132611  0.0984185943927027  1.0000
  Si  Si48      1.0  0.4207665943810524  0.06990555154685861  0.383470444100886  1.0000
  Si  Si49      1.0  0.25772659229191786  0.904547734642086  0.09814423117322728  1.0000
  Si  Si50      1.0  0.2533635842981138  0.9031944526197421  0.3837005439214556  1.0000
  Si  Si51      1.0  0.2612602004255008  0.12599916518803303  0.09868548669668553  1.0000
  Si  Si52      1.0  0.2556655316369073  0.12573317289492528  0.38324865902286076  1.0000
  Si  Si53      1.0  0.4251773236719094  0.9592767100962315  0.1672882967240921  1.0000
  Si  Si54      1.0  0.4198937354789784  0.9589917153528349  0.4527669113237687  1.0000
  Si  Si55      1.0  0.42924315747561137  0.07036310723452628  0.16751127703139998  1.0000
  Si  Si56      1.0  0.42058547953873565  0.07014817871283835  0.4525679788124531  1.0000
  Si  Si57      1.0  0.25794776154243004  0.9044096851666366  0.16726195504326422  1.0000
  Si  Si58      1.0  0.2528056341901253  0.9039687633573613  0.452807554335882  1.0000
  Si  Si59      1.0  0.26245891469394805  0.12581254289042218  0.16779784320568594  1.0000
  Si  Si60      1.0  0.2541495407907867  0.12565420635544428  0.4522452473894308  1.0000
  Si  Si61      1.0  0.42526799735997145  0.2925374888611284  0.09857676050482167  1.0000
  Si  Si62      1.0  0.4207059464948343  0.29257045995023984  0.38357545960406225  1.0000
  Si  Si63      1.0  0.4255218251068772  0.4036792021381838  0.09846579993334194  1.0000
  Si  Si64      1.0  0.4196412286725859  0.4036487410402738  0.38386779708646424  1.0000
  Si  Si65      1.0  0.2588544993707911  0.23700118433421782  0.09895832758551697  1.0000
  Si  Si66      1.0  0.2543119953766344  0.23680961912166074  0.38335926045128144  1.0000
  Si  Si67      1.0  0.2577849290119044  0.45806217131092186  0.09846982447581369  1.0000
  Si  Si68      1.0  0.2528518616563344  0.4589226299626972  0.3839451896822981  1.0000
  Si  Si69      1.0  0.4254428222533502  0.2925821522095525  0.1676884254180592  1.0000
  Si  Si70      1.0  0.4203282079878359  0.2922095025511776  0.4526563018256536  1.0000
  Si  Si71      1.0  0.42564263071012937  0.40375277257732733  0.1675525840599431  1.0000
  Si  Si72      1.0  0.4196466830532696  0.40335575880211494  0.45298776481944336  1.0000
  Si  Si73      1.0  0.2601990264361092  0.2369180265655595  0.1679593041389223  1.0000
  Si  Si74      1.0  0.25360676653010195  0.23664481034723547  0.4524738374832813  1.0000
  Si  Si75      1.0  0.25838344974437266  0.4586465913753148  0.16757384037735992  1.0000
  Si  Si76      1.0  0.25265954239158667  0.45859305312332355  0.45306492796387926  1.0000
  Si  Si77      1.0  0.4235873213761517  0.6254329910449088  0.09796328326937434  1.0000
  Si  Si78      1.0  0.41874584886912086  0.6257259306117209  0.38422669997498743  1.0000
  Si  Si79      1.0  0.4234023290570605  0.7365917861641068  0.09787003481526849  1.0000
  Si  Si80      1.0  0.4190636066482866  0.7365314900738276  0.3841567690059947  1.0000
  Si  Si81      1.0  0.2576190329994634  0.5692715575085077  0.09813937660801621  1.0000
  Si  Si82      1.0  0.25270595397680756  0.5699078562335904  0.3841287228376144  1.0000
  Si  Si83      1.0  0.2580109161002403  0.7933513471243897  0.09797619818090872  1.0000
  Si  Si84      1.0  0.25312906640077965  0.7922507067267057  0.3840198727640835  1.0000
  Si  Si85      1.0  0.4233978759114847  0.625851629380936  0.16710388339763657  1.0000
  Si  Si86      1.0  0.41890166881453117  0.6257556258341564  0.45336752199004343  1.0000
  Si  Si87      1.0  0.42315824339438163  0.7366374261984823  0.16700836659925308  1.0000
  Si  Si88      1.0  0.41912785616038284  0.736939121881356  0.4532974335869441  1.0000
  Si  Si89      1.0  0.2578807477269968  0.5696725569225963  0.1672629012898291  1.0000
  Si  Si90      1.0  0.2526830105685309  0.5697864521397331  0.45327365907076334  1.0000
  Si  Si91      1.0  0.25805001645858405  0.7933736391133168  0.1671179583851996  1.0000
  Si  Si92      1.0  0.25281818201430273  0.7927602294078351  0.4531419916054982  1.0000
  Si  Si93      1.0  0.756850647058323  0.9578026967612089  0.09803653136015902  1.0000
  Si  Si94      1.0  0.7518851462986955  0.9573632575287742  0.38342613970946104  1.0000
  Si  Si95      1.0  0.7594323979959875  0.06875828885081862  0.09818640192598022  1.0000
  Si  Si96      1.0  0.7514373630904041  0.06884725801419458  0.38260638886203674  1.0000
  Si  Si97      1.0  0.590072227882378  0.9022885154812913  0.09798107441900646  1.0000
  Si  Si98      1.0  0.5855285161644654  0.9024094096552534  0.38372741247839925  1.0000
  Si  Si99      1.0  0.5950836370590646  0.12617941744351482  0.09820597402961904  1.0000
  Si  Si100     1.0  0.5857103111942327  0.1257807782553964  0.3833248249246692  1.0000
  Si  Si101     1.0  0.7557005181234835  0.9566954250972546  0.16717741773434927  1.0000
  Si  Si102     1.0  0.7526949463317015  0.9585302142222062  0.4524373399163814  1.0000
  Si  Si103     1.0  0.7584813899599864  0.06688367580955148  0.16716563262701792  1.0000
  Si  Si104     1.0  0.7544691853601823  0.07006663850361235  0.4518236245215192  1.0000
  Si  Si105     1.0  0.5894268829523217  0.9015145412773005  0.16709659325790222  1.0000
  Si  Si106     1.0  0.5862428864331674  0.9031729427004868  0.4528428001298694  1.0000
  Si  Si107     1.0  0.5959601877744466  0.12606263250261776  0.16730996480558663  1.0000
  Si  Si108     1.0  0.5870503455096713  0.1256419269153988  0.4523307518524048  1.0000
  Si  Si109     1.0  0.7590595824410601  0.29323239499656545  0.09932045979997225  1.0000
  Si  Si110     1.0  0.751010508557693  0.2948884460810475  0.3835189172230199  1.0000
  Si  Si111     1.0  0.7582424825330968  0.4047063391161893  0.09875327089465914  1.0000
  Si  Si112     1.0  0.7515201873346093  0.40535363127429813  0.38383677054796045  1.0000
  Si  Si113     1.0  0.5919215316206579  0.2372046735310359  0.0985794305826111  1.0000
  Si  Si114     1.0  0.5872854963329155  0.23685666495686886  0.38338542142438287  1.0000
  Si  Si115     1.0  0.591491628627862  0.4598594451045373  0.09838543133440411  1.0000
  Si  Si116     1.0  0.5849506626768873  0.46035934359062114  0.38403202059523883  1.0000
  Si  Si117     1.0  0.7560739606258707  0.2946818449268463  0.16851779302620554  1.0000
  Si  Si118     1.0  0.7525081918627334  0.2931452641244577  0.4525294042911621  1.0000
  Si  Si119     1.0  0.7574414219615955  0.4060184585940416  0.1677773870440125  1.0000
  Si  Si120     1.0  0.7523193463198578  0.4041174431291432  0.45296437998861006  1.0000
  Si  Si121     1.0  0.5905944498328467  0.23715758606503212  0.16756762234588363  1.0000
  Si  Si122     1.0  0.5871229268584516  0.23666608871709488  0.45251329217338904  1.0000
  Si  Si123     1.0  0.5907607952246402  0.46070217627772125  0.16749629160988577  1.0000
  Si  Si124     1.0  0.5855528338343376  0.45963367809857775  0.4531487174830687  1.0000
  Si  Si125     1.0  0.7589970802926835  0.6256118608997894  0.09807144565144325  1.0000
  Si  Si126     1.0  0.75329313793994  0.625811174692306  0.3841270283097488  1.0000
  Si  Si127     1.0  0.7588945073501018  0.736845196882295  0.09796833791626867  1.0000
  Si  Si128     1.0  0.7534278449057252  0.7369207806236268  0.3840365169149074  1.0000
  Si  Si129     1.0  0.5913521977228625  0.5710592791408273  0.0980908514958588  1.0000
  Si  Si130     1.0  0.5858673845415212  0.5711966347605271  0.384185051548246  1.0000
  Si  Si131     1.0  0.59097960431069  0.7911613171695525  0.09787545703189714  1.0000
  Si  Si132     1.0  0.5859070488729843  0.7914220637036512  0.3840357401328218  1.0000
  Si  Si133     1.0  0.7589140265359803  0.6257501699922263  0.16720526017967602  1.0000
  Si  Si134     1.0  0.7533262913174408  0.6258145766821716  0.4532663573393381  1.0000
  Si  Si135     1.0  0.7588708593427278  0.7368779767586692  0.16710564721916374  1.0000
  Si  Si136     1.0  0.7535022790320631  0.7370424191156866  0.45317202938118994  1.0000
  Si  Si137     1.0  0.5909348738969242  0.5716630835153333  0.16721018158943157  1.0000
  Si  Si138     1.0  0.5861104690202631  0.5707974900848084  0.45332766150362636  1.0000
  Si  Si139     1.0  0.5906959847017618  0.7907398617950551  0.16701535239652981  1.0000
  Si  Si140     1.0  0.586255957683712  0.7919536106141526  0.4531559964834887  1.0000
  Si  Si141     1.0  0.9259329852851543  0.12617081624649334  0.09876410442642411  1.0000
  Al  Al1       1.0  0.9204269802121785  0.12341095862889097  0.38197132837304265  1.0000
  Al  Al2       1.0  0.9234147615132917  0.23837209269114287  0.16947455303036624  1.0000
  Si  Si142     1.0  0.9192344345103854  0.23609647786899923  0.45222333520725444  1.0000
  H   H1        1.0  0.8557738981549524  0.17609958346625915  0.19756406800724677  1.0000
  H   H2        1.0  0.8611212299039075  0.18440092638910682  0.35161150285723375  1.0000
  H   H3        1.0  0.7371190701501508  0.16815774167432623  0.20793611887739638  1.0000
  H   H4        1.0  0.779120803341988  0.22028137362073258  0.20901878206405974  1.0000
  H   H5        1.0  0.8143099156153991  0.16927272485752493  0.3132056846461609  1.0000
  H   H6        1.0  0.7871339275315509  0.1384953203332814  0.3404693446852944  1.0000
