# Supplementary material for: Water Adsorption at Pairs of Proximate Brønsted Acid Sites in Zeolites
Source: J Phys Chem Lett. 2026 Jan 14;17(4):1201–6. doi: 10.1021/acs.jpclett.5c03794 (PMC12862806; doi:10.1021/acs.jpclett.5c03794)
Supplement: Supplementary file 2 [file jz5c03794_si_002.zip › Water_BAS_Pairs_SI/NNP/MD_init_strs/silicatene/silicatene_2w_1.cif]

data_image0
_chemical_formula_structural       O290Si141Al2SiH6
_chemical_formula_sum              "O290 Si142 Al2 H6"
_cell_length_a       15.80312257
_cell_length_b       27.3439945
_cell_length_c       46.6
_cell_angle_alpha    90.0
_cell_angle_beta     90.0
_cell_angle_gamma    90.0

_space_group_name_H-M_alt    "P 1"
_space_group_IT_number       1

loop_
  _space_group_symop_operation_xyz
  'x, y, z'

loop_
  _atom_site_type_symbol
  _atom_site_label
  _atom_site_symmetry_multiplicity
  _atom_site_fract_x
  _atom_site_fract_y
  _atom_site_fract_z
  _atom_site_occupancy
  O   O1        1.0  0.9216916516609837  0.18078351678813243  0.08656283026938688  1.0000
  O   O2        1.0  0.9083129425454114  0.18584977118164772  0.35770407533710813  1.0000
  O   O3        1.0  0.8403574831056936  0.9302117698990531  0.08681384219561802  1.0000
  O   O4        1.0  0.8360037814021545  0.9305314685315131  0.361368571444925  1.0000
  O   O5        1.0  0.007191673062176388  0.9325243110121654  0.08690914571270446  1.0000
  O   O6        1.0  0.0027736196838319656  0.9313164082974099  0.3613465688228944  1.0000
  O   O7        1.0  0.7568368284592285  0.013306088527031258  0.08658780559994272  1.0000
  O   O8        1.0  0.7482672223410587  0.012584616229248969  0.3613803666635422  1.0000
  O   O9        1.0  0.8450678498431861  0.09520661215569141  0.0880482190366588  1.0000
  O   O10       1.0  0.8294937568179437  0.09664861706211175  0.35755630287878665  1.0000
  O   O11       1.0  0.011209862156077315  0.099630307206284  0.08801490784635504  1.0000
  O   O12       1.0  0.010654693262378088  0.09806523889951164  0.35825998681490573  1.0000
  O   O13       1.0  0.9088874378927236  0.1755789006821839  0.1825382599236876  1.0000
  O   O14       1.0  0.9180008457037274  0.18137527744989745  0.453880848119519  1.0000
  O   O15       1.0  0.8406554920936744  0.9308202139403625  0.17849007233814765  1.0000
  O   O16       1.0  0.8360116597672476  0.931091211852776  0.45330709539759595  1.0000
  O   O17       1.0  0.007298962561834638  0.9319673305579065  0.1786766855263018  1.0000
  O   O18       1.0  0.002838679098561241  0.9319299264120171  0.45328510521742826  1.0000
  O   O19       1.0  0.09195638429979316  0.01496097098733055  0.17908384345118686  1.0000
  O   O20       1.0  0.08630084138704094  0.015253496348427093  0.452403579076385  1.0000
  O   O21       1.0  0.8470502535987282  0.08905431728453983  0.17838579475891667  1.0000
  O   O22       1.0  0.837118114537036  0.09704438769078573  0.4532695614192767  1.0000
  O   O23       1.0  0.013651402476788761  0.09977667701822399  0.1790367761109125  1.0000
  O   O24       1.0  0.0038912637937830595  0.09870543055510075  0.45267568251339596  1.0000
  O   O25       1.0  0.09064808895398335  0.9598659310982601  0.13287914145083524  1.0000
  O   O26       1.0  0.08661841541140194  0.9577167419606336  0.4071991761012581  1.0000
  O   O27       1.0  0.09571816089908701  0.07044811898056852  0.13327229557805906  1.0000
  O   O28       1.0  0.08698078702250475  0.07050484414736119  0.40626627278554167  1.0000
  O   O29       1.0  0.9248420471546752  0.9036147430170389  0.1326990866512968  1.0000
  O   O30       1.0  0.9197405236062647  0.9035548058880987  0.4074186639783855  1.0000
  O   O31       1.0  0.9258257879574399  0.1266879422188942  0.13361369722370428  1.0000
  O   O32       1.0  0.9176520737466555  0.12807418842060916  0.40742096389549004  1.0000
  O   O33       1.0  0.9273986320200245  0.514476480864749  0.08716721319618019  1.0000
  O   O34       1.0  0.9202297425164382  0.514785607147837  0.36191535488119975  1.0000
  O   O35       1.0  0.8410826667802892  0.2652767898758395  0.08732829434717924  1.0000
  O   O36       1.0  0.837713968897522  0.2703398874248463  0.3614008982914769  1.0000
  O   O37       1.0  0.007633375222549672  0.26328775222351264  0.0880113722399117  1.0000
  O   O38       1.0  0.004820752563459191  0.26460019996655676  0.3613445423968765  1.0000
  O   O39       1.0  0.7584182106496935  0.3489021187445637  0.08801418474531797  1.0000
  O   O40       1.0  0.7477878242168009  0.35012203196919484  0.3612764586430695  1.0000
  O   O41       1.0  0.8418290753899341  0.4321136770419735  0.08722996612334419  1.0000
  O   O42       1.0  0.835868710822498  0.4318955921662336  0.3618826461013691  1.0000
  O   O43       1.0  0.008603683800024213  0.4304270896058849  0.08733743302033657  1.0000
  O   O44       1.0  0.002495997009489644  0.4311318156912485  0.36181940780593624  1.0000
  O   O45       1.0  0.927331234092519  0.5150815821253902  0.17884245160652326  1.0000
  O   O46       1.0  0.9204593277666856  0.5144538872774255  0.45379298050624645  1.0000
  O   O47       1.0  0.8325577842297756  0.26561509614544543  0.1827965510707668  1.0000
  O   O48       1.0  0.8367855918065855  0.2654741136232481  0.4522257578180402  1.0000
  O   O49       1.0  0.014131888753271246  0.263213980250884  0.18214697830138055  1.0000
  O   O50       1.0  0.0029456733745434273  0.2639734784334692  0.4522252214656048  1.0000
  O   O51       1.0  0.09387735831924379  0.34806334064138783  0.17945068176146575  1.0000
  O   O52       1.0  0.0860198322799976  0.3472434039766613  0.4533822814686269  1.0000
  O   O53       1.0  0.84189778376487  0.4326566471701924  0.17921493730940968  1.0000
  O   O54       1.0  0.83566613741496  0.4316947009277165  0.45358152697651005  1.0000
  O   O55       1.0  0.008678259316877468  0.4311310160845201  0.1792508643689093  1.0000
  O   O56       1.0  0.002460011358228186  0.4305774984717542  0.45352691256798794  1.0000
  O   O57       1.0  0.09104946305583898  0.29123418411092417  0.13430446764077242  1.0000
  O   O58       1.0  0.08824117854416923  0.2926878317429531  0.40712857713714745  1.0000
  O   O59       1.0  0.0918753818339606  0.4039663837122633  0.13342025154074538  1.0000
  O   O60       1.0  0.08586126528602783  0.4029879037422382  0.4075820211210396  1.0000
  O   O61       1.0  0.9208039916586928  0.23365635979425975  0.13321807862051235  1.0000
  O   O62       1.0  0.9188981326151291  0.23505085356098274  0.4066230967349686  1.0000
  O   O63       1.0  0.9259081247334838  0.45921566953100806  0.13317586504726142  1.0000
  O   O64       1.0  0.9196451552696849  0.4592077388368807  0.40776645554184093  1.0000
  O   O65       1.0  0.9267667720727454  0.8481027221704155  0.08675827205788664  1.0000
  O   O66       1.0  0.9204114614957837  0.847719466682508  0.3617672779845365  1.0000
  O   O67       1.0  0.8417515150920395  0.5971355826314769  0.08682994456050518  1.0000
  O   O68       1.0  0.836124811503643  0.5977648310600088  0.36209803020729625  1.0000
  O   O69       1.0  0.00828061600558995  0.5986529392067647  0.08686643991093633  1.0000
  O   O70       1.0  0.0027486584717545284  0.5982336057856555  0.36209014873114526  1.0000
  O   O71       1.0  0.7603075278466829  0.681159030905851  0.08674671784955418  1.0000
  O   O72       1.0  0.753648893810473  0.6812540511493943  0.3621044730020473  1.0000
  O   O73       1.0  0.8416796915111976  0.7652347911085795  0.08668125872314042  1.0000
  O   O74       1.0  0.836260175734511  0.7647101407295962  0.3619703747430543  1.0000
  O   O75       1.0  0.008276712187285064  0.7642156141457433  0.08672509693103385  1.0000
  O   O76       1.0  0.002821475311017973  0.7641764350023431  0.3619704302597298  1.0000
  O   O77       1.0  0.9257951501344126  0.8480381185536859  0.17856697835136046  1.0000
  O   O78       1.0  0.9205054523722987  0.8483050060025793  0.4534485437240821  1.0000
  O   O79       1.0  0.8417933065243409  0.5976619746836045  0.1786558833717127  1.0000
  O   O80       1.0  0.8360826346961413  0.5975374500953189  0.45387996395465435  1.0000
  O   O81       1.0  0.008366455591765456  0.5990649967593902  0.1786615974773484  1.0000
  O   O82       1.0  0.002672279115593128  0.5981558061823091  0.4538739074176169  1.0000
  O   O83       1.0  0.09343469688886988  0.6816993671000555  0.1785376249485653  1.0000
  O   O84       1.0  0.08667245492155017  0.681298192394551  0.45385065418501275  1.0000
  O   O85       1.0  0.8418005183524764  0.7649955017648405  0.17848985580368204  1.0000
  O   O86       1.0  0.8362500709716092  0.7651587411843915  0.45378118720508315  1.0000
  O   O87       1.0  0.008449901842652518  0.7644966331722423  0.17849570969960712  1.0000
  O   O88       1.0  0.002766375989050492  0.7645400021513379  0.45378530821452867  1.0000
  O   O89       1.0  0.09228255503824105  0.6260211008512621  0.1327023037086125  1.0000
  O   O90       1.0  0.08632508131650299  0.6256042035632624  0.408006032178247  1.0000
  O   O91       1.0  0.0922520075144626  0.7372211597925522  0.13261181162886723  1.0000
  O   O92       1.0  0.08630237073074311  0.7368092451223524  0.407949562402701  1.0000
  O   O93       1.0  0.9257133410882418  0.5705940396934266  0.13282299230496372  1.0000
  O   O94       1.0  0.9196684271046875  0.5701260595282038  0.407956875791084  1.0000
  O   O95       1.0  0.9253740316606386  0.7925244233491474  0.13261301945029705  1.0000
  O   O96       1.0  0.9197974501403626  0.7921855481779712  0.4078061807630303  1.0000
  O   O97       1.0  0.2603752495613004  0.1814385726241062  0.08736376867249082  1.0000
  O   O98       1.0  0.2540951863856904  0.1813701993068167  0.36116272227472285  1.0000
  O   O99       1.0  0.17377047316081376  0.9319080609997594  0.08693230446249431  1.0000
  O   O100      1.0  0.1692112621514707  0.9294360373792345  0.3613779767239141  1.0000
  O   O101      1.0  0.3404709429515247  0.9328986213218701  0.08681819036398175  1.0000
  O   O102      1.0  0.3361352958396222  0.9311659954018854  0.36167934697117027  1.0000
  O   O103      1.0  0.0917707176291047  0.015605216478981526  0.08710048587914236  1.0000
  O   O104      1.0  0.09045903142856442  0.013494447381285525  0.3611539836037077  1.0000
  O   O105      1.0  0.17825789076000792  0.0978618129501092  0.08728014023629159  1.0000
  O   O106      1.0  0.17544827579078362  0.09607344522390213  0.36103917743113806  1.0000
  O   O107      1.0  0.3449845217915853  0.09855275324433074  0.08725027207614058  1.0000
  O   O108      1.0  0.3393720238408673  0.09863274595866908  0.36114207616212635  1.0000
  O   O109      1.0  0.2606656839083079  0.18111179655978085  0.17927761322441085  1.0000
  O   O110      1.0  0.25394891778068346  0.18111496591384232  0.4531371488248258  1.0000
  O   O111      1.0  0.17398081110871405  0.9315096800273084  0.17865503518969117  1.0000
  O   O112      1.0  0.16940280506301866  0.931810882681342  0.45339965681461786  1.0000
  O   O113      1.0  0.34063371397714676  0.9327658560598354  0.17860186137615214  1.0000
  O   O114      1.0  0.33610557259294865  0.9315421087381259  0.45348030740962564  1.0000
  O   O115      1.0  0.4280654671579198  0.01482897144254844  0.17875867549266633  1.0000
  O   O116      1.0  0.4205411766035362  0.014573537716378098  0.45330858154412484  1.0000
  O   O117      1.0  0.180368027557264  0.09675417031779988  0.17927470126468034  1.0000
  O   O118      1.0  0.170373879550891  0.09788522750025207  0.45232638312587453  1.0000
  O   O119      1.0  0.347092030158854  0.09890513777648331  0.1789657796482328  1.0000
  O   O120      1.0  0.33719142235324195  0.09780678085031876  0.45317542651573434  1.0000
  O   O121      1.0  0.42499242192496994  0.9594286700392638  0.13272063847813065  1.0000
  O   O122      1.0  0.4196861252394599  0.9586552060472427  0.40754696521521805  1.0000
  O   O123      1.0  0.4293119510551139  0.0705246407042572  0.13297031526058609  1.0000
  O   O124      1.0  0.420959616346757  0.06983839249774033  0.40731957795030926  1.0000
  O   O125      1.0  0.2578694122653072  0.9045155337279732  0.13269997439778253  1.0000
  O   O126      1.0  0.2531425281483697  0.9034322961068957  0.4076022974353799  1.0000
  O   O127      1.0  0.261759531381712  0.1253883430680716  0.1332393217456796  1.0000
  O   O128      1.0  0.25656894946014774  0.12641096290765186  0.40706812458362934  1.0000
  O   O129      1.0  0.2566767153725072  0.5135474066355454  0.08701876524877233  1.0000
  O   O130      1.0  0.25252460093461226  0.5143610098764643  0.3619829000371872  1.0000
  O   O131      1.0  0.17420442201365427  0.26385183932799455  0.08817317142458929  1.0000
  O   O132      1.0  0.1713433470575033  0.26494393058379456  0.36112973850854574  1.0000
  O   O133      1.0  0.34109783574884106  0.26545225098647146  0.08732831097957812  1.0000
  O   O134      1.0  0.3376641473016652  0.26463157103805673  0.3614347464733671  1.0000
  O   O135      1.0  0.09061069511607552  0.34659840223932686  0.08817717474016488  1.0000
  O   O136      1.0  0.0868189854255844  0.3481101407560344  0.3612851612418133  1.0000
  O   O137      1.0  0.17508327649079752  0.42963344249469043  0.08724577708229662  1.0000
  O   O138      1.0  0.16916399715613664  0.4314161008322775  0.36181441992488966  1.0000
  O   O139      1.0  0.3417951989150247  0.4308803800464058  0.08712551083052426  1.0000
  O   O140      1.0  0.3358457983841968  0.4310358764811238  0.3618701083082228  1.0000
  O   O141      1.0  0.25833983516245984  0.5142305374472524  0.1787549175678258  1.0000
  O   O142      1.0  0.2523644092099699  0.5140013452475982  0.45380601396720516  1.0000
  O   O143      1.0  0.17890813597192304  0.2654701138073062  0.17956263421755167  1.0000
  O   O144      1.0  0.16998395735550295  0.26416850886717513  0.4531290990535844  1.0000
  O   O145      1.0  0.3428622761860709  0.26484132134621974  0.17933402363704662  1.0000
  O   O146      1.0  0.33670051317830796  0.26455637031250173  0.45314366224293107  1.0000
  O   O147      1.0  0.42710851870815963  0.34809009701248206  0.17891906069176974  1.0000
  O   O148      1.0  0.4205596992865441  0.3476242397953416  0.4534663134081073  1.0000
  O   O149      1.0  0.17510754027893743  0.4315298868819015  0.1792313047990286  1.0000
  O   O150      1.0  0.16902404529189569  0.43067156925135697  0.45355486325728506  1.0000
  O   O151      1.0  0.3419678459169955  0.43095478007245364  0.17890500278752253  1.0000
  O   O152      1.0  0.33572280593801757  0.4305749650044439  0.4536498643560566  1.0000
  O   O153      1.0  0.4259241489626742  0.2925299319752515  0.13313729709850036  1.0000
  O   O154      1.0  0.42059862758689587  0.29245845652034247  0.4073953731455606  1.0000
  O   O155      1.0  0.4256553316829393  0.40373307091487803  0.13301688999243538  1.0000
  O   O156      1.0  0.4195322702968629  0.4035058826586097  0.40772097346635117  1.0000
  O   O157      1.0  0.26109566425511826  0.23618381860197096  0.13343467073070184  1.0000
  O   O158      1.0  0.25358066349549974  0.23702051597162635  0.4071968969001693  1.0000
  O   O159      1.0  0.25843905878956736  0.45838433026376363  0.13303041810798286  1.0000
  O   O160      1.0  0.25260121929409945  0.45868756843182307  0.4078012688347939  1.0000
  O   O161      1.0  0.25835162562702496  0.8490298861944645  0.08673606727882661  1.0000
  O   O162      1.0  0.25419736719200525  0.8474940245445511  0.3618778261125413  1.0000
  O   O163      1.0  0.17487851215042838  0.5974938448693671  0.08679519863111686  1.0000
  O   O164      1.0  0.16933726333600616  0.5976741832669761  0.36210886778636153  1.0000
  O   O165      1.0  0.34141601922153475  0.5964551174084202  0.08671997896786618  1.0000
  O   O166      1.0  0.3359893405819388  0.5972699216023484  0.362141915530375  1.0000
  O   O167      1.0  0.09337865156473642  0.6814642286796629  0.0867848010899798  1.0000
  O   O168      1.0  0.08679308998946753  0.6811937012601756  0.3620876270588895  1.0000
  O   O169      1.0  0.1748335172075016  0.765564400671959  0.08669478848483668  1.0000
  O   O170      1.0  0.1694614618355021  0.7646192126678408  0.36203103621572996  1.0000
  O   O171      1.0  0.3413608445713983  0.7655375160094036  0.08658832613957451  1.0000
  O   O172      1.0  0.3360865518994318  0.7643979812505669  0.36204771857998935  1.0000
  O   O173      1.0  0.2585006168321968  0.8489144362488817  0.17854196852924242  1.0000
  O   O174      1.0  0.2523456194000756  0.8483652608323082  0.45362630467283765  1.0000
  O   O175      1.0  0.17496692376423406  0.5977224541532309  0.17861048036249214  1.0000
  O   O176      1.0  0.16926587561585066  0.5975766741022419  0.4539121682388347  1.0000
  O   O177      1.0  0.3415746841907202  0.5969763531263859  0.178572753443766  1.0000
  O   O178      1.0  0.3358505245784948  0.5973173095668359  0.4539876976703365  1.0000
  O   O179      1.0  0.42007133608836333  0.6812521327237472  0.17843793337718392  1.0000
  O   O180      1.0  0.4177229677841383  0.6812392054932079  0.45398186656597733  1.0000
  O   O181      1.0  0.17500697919363592  0.7656065126259839  0.17847281104709564  1.0000
  O   O182      1.0  0.16944479987100985  0.7648115220658159  0.45386180438078055  1.0000
  O   O183      1.0  0.3416568478990462  0.7658511633674344  0.17842252973704675  1.0000
  O   O184      1.0  0.33607501231232656  0.7651359816207771  0.4539237998317854  1.0000
  O   O185      1.0  0.42359161272513896  0.625577976863065  0.13254789088438507  1.0000
  O   O186      1.0  0.4185234615528252  0.6254867215980667  0.4081221641396319  1.0000
  O   O187      1.0  0.4232812052844477  0.7367124484553025  0.1324510686420624  1.0000
  O   O188      1.0  0.4189124695276725  0.7366502384169675  0.4080647510270942  1.0000
  O   O189      1.0  0.25772769148244956  0.5696568749788253  0.132718112970038  1.0000
  O   O190      1.0  0.25243777069355305  0.5697866224234699  0.40801835764385064  1.0000
  O   O191      1.0  0.258138509773757  0.79338646612328  0.13255402035348998  1.0000
  O   O192      1.0  0.2527203556622865  0.7921551089538194  0.4079342337173951  1.0000
  O   O193      1.0  0.5944843534703121  0.1817347243628575  0.08694753939998186  1.0000
  O   O194      1.0  0.5867424205229226  0.18134350452870454  0.3611116625103662  1.0000
  O   O195      1.0  0.5068809294016189  0.9303914835379012  0.08673775572263044  1.0000
  O   O196      1.0  0.5026370635428061  0.9306379518034865  0.36170800759734706  1.0000
  O   O197      1.0  0.6734865719114698  0.9299037569708805  0.08672075207458319  1.0000
  O   O198      1.0  0.669423908039427  0.9284814624303044  0.3613474515635885  1.0000
  O   O199      1.0  0.42764845775775784  0.015112309758756954  0.08694869941126282  1.0000
  O   O200      1.0  0.4202161673723887  0.014198614679448867  0.36158116735677526  1.0000
  O   O201      1.0  0.5118294931194292  0.09824999847253821  0.08716519483650823  1.0000
  O   O202      1.0  0.5032370060962197  0.09775168149084885  0.3610950197341515  1.0000
  O   O203      1.0  0.678341278338102  0.0983440459267679  0.08671147670653517  1.0000
  O   O204      1.0  0.6673961826030396  0.09697641961908807  0.36106410195703886  1.0000
  O   O205      1.0  0.5970642505947422  0.18146008956855675  0.1793174832018721  1.0000
  O   O206      1.0  0.5875591126206051  0.18111514477182655  0.45315911543984483  1.0000
  O   O207      1.0  0.5071831978287439  0.9302701413985559  0.1785093345173752  1.0000
  O   O208      1.0  0.5026660036570879  0.9308592396612281  0.453465981377374  1.0000
  O   O209      1.0  0.6739789092349491  0.92752873045742  0.17848476728859297  1.0000
  O   O210      1.0  0.6693476319309114  0.9307691891652565  0.45348527884410145  1.0000
  O   O211      1.0  0.7501315325945696  0.011977798721392378  0.1789053493374438  1.0000
  O   O212      1.0  0.7523716304460595  0.014251829162739423  0.4524056959529862  1.0000
  O   O213      1.0  0.5141275311071697  0.09736034963994905  0.17874740735277836  1.0000
  O   O214      1.0  0.5038997106688262  0.09791541252375702  0.45320576788810757  1.0000
  O   O215      1.0  0.6819974661982163  0.1005030683504975  0.17915526104471133  1.0000
  O   O216      1.0  0.6706434063898113  0.09766954291702351  0.45233791489926173  1.0000
  O   O217      1.0  0.7562340744795107  0.9576413762815854  0.13262169589441225  1.0000
  O   O218      1.0  0.7517824474368144  0.9567411323990175  0.4072588932483746  1.0000
  O   O219      1.0  0.7566943844369078  0.06739108916917151  0.13278525433646962  1.0000
  O   O220      1.0  0.7549954519730503  0.06994940421624028  0.4064954821645189  1.0000
  O   O221      1.0  0.5894963406298156  0.901848634244338  0.13253529953156307  1.0000
  O   O222      1.0  0.585691556621696  0.9026951886829927  0.4076088269054413  1.0000
  O   O223      1.0  0.5967325874389341  0.12606921384963793  0.13286384917640148  1.0000
  O   O224      1.0  0.5851469188276599  0.1262807843314523  0.40709179727837685  1.0000
  O   O225      1.0  0.591126941399451  0.5153545358214986  0.08694809490586007  1.0000
  O   O226      1.0  0.5838134244067309  0.5157708748232808  0.36203253558259096  1.0000
  O   O227      1.0  0.5078319398517479  0.2640397317115598  0.0871339673817121  1.0000
  O   O228      1.0  0.5042632547422771  0.2650502614587027  0.3614649255610885  1.0000
  O   O229      1.0  0.6746246071307461  0.26614104907853936  0.08809265891851728  1.0000
  O   O230      1.0  0.6709322676123434  0.2644322065648126  0.36118068745422566  1.0000
  O   O231      1.0  0.42651596236680456  0.3480026423550535  0.08720220082670804  1.0000
  O   O232      1.0  0.4202976748441653  0.34814943915086677  0.361641126732556  1.0000
  O   O233      1.0  0.5083835239597594  0.4318207162281589  0.08709522693746892  1.0000
  O   O234      1.0  0.5024106691844572  0.43182067507166144  0.36189925133978074  1.0000
  O   O235      1.0  0.675076482428984  0.4322651278695615  0.08709687125111794  1.0000
  O   O236      1.0  0.6692100316044981  0.4340150324605759  0.3618914440427989  1.0000
  O   O237      1.0  0.5885815831384626  0.5162499431558939  0.17868645274233488  1.0000
  O   O238      1.0  0.5855350638774834  0.51510053013828  0.453895925202059  1.0000
  O   O239      1.0  0.5064576975259312  0.26299617110033907  0.17929512570706263  1.0000
  O   O240      1.0  0.5035769457374669  0.26415013018501343  0.45312916048680413  1.0000
  O   O241      1.0  0.6706368418631529  0.26718449839736774  0.17913756491609123  1.0000
  O   O242      1.0  0.6700662948988777  0.26473894720801433  0.4532448491481744  1.0000
  O   O243      1.0  0.7540299466696392  0.35070083888687514  0.17916028083936522  1.0000
  O   O244      1.0  0.752235778452761  0.34847682512155687  0.4535578866233764  1.0000
  O   O245      1.0  0.5084943965851682  0.4319525966726756  0.17886029206351792  1.0000
  O   O246      1.0  0.5022121539079295  0.4315832877911207  0.45371800674470353  1.0000
  O   O247      1.0  0.6753299586061715  0.4348103232985601  0.1791521336561508  1.0000
  O   O248      1.0  0.6688958397632556  0.4318389887223507  0.45364810595188654  1.0000
  O   O249      1.0  0.7590752438088209  0.29344896890879224  0.13392911115005818  1.0000
  O   O250      1.0  0.7508342990442499  0.29447128368317055  0.4072436547559232  1.0000
  O   O251      1.0  0.7578343773749419  0.40635839465863  0.13326757993422808  1.0000
  O   O252      1.0  0.7519139380677015  0.4044236272803671  0.40768624809484655  1.0000
  O   O253      1.0  0.5896037579683916  0.23591671152115726  0.13314608689725496  1.0000
  O   O254      1.0  0.587703051274146  0.2368817814246489  0.4072116965698196  1.0000
  O   O255      1.0  0.5910957941953976  0.46022723535376187  0.13295277517086154  1.0000
  O   O256      1.0  0.5849536607469478  0.45992833462267185  0.40788964303545133  1.0000
  O   O257      1.0  0.5899263982384599  0.8467075537947797  0.08655721711888972  1.0000
  O   O258      1.0  0.5836786426995338  0.8466586170768591  0.3619073129094314  1.0000
  O   O259      1.0  0.5081388769041265  0.5988063964537884  0.08668568426323209  1.0000
  O   O260      1.0  0.5027609418057821  0.5990836899299601  0.3621655426020741  1.0000
  O   O261      1.0  0.674952576067043  0.5985402049384031  0.08675738743362617  1.0000
  O   O262      1.0  0.6694828423547003  0.598301305189131  0.36214775194986387  1.0000
  O   O263      1.0  0.42122963790661855  0.6809474837753822  0.0866055195432645  1.0000
  O   O264      1.0  0.4171058960343615  0.6809803830178509  0.36214972350186775  1.0000
  O   O265      1.0  0.5080782918165482  0.7630014590330481  0.08655155043141058  1.0000
  O   O266      1.0  0.5029350010295242  0.7630409459348328  0.36206302953478375  1.0000
  O   O267      1.0  0.6749734486520014  0.7638599624722024  0.08659871944954478  1.0000
  O   O268      1.0  0.6695866705247402  0.7642099018783829  0.36202892756094435  1.0000
  O   O269      1.0  0.587821582146204  0.846075130061205  0.1784729146284391  1.0000
  O   O270      1.0  0.5858394308654101  0.8475148528036901  0.4536156005343303  1.0000
  O   O271      1.0  0.5083752919865835  0.6000256544183035  0.17853272496135317  1.0000
  O   O272      1.0  0.5026138724106813  0.5984878295479941  0.4540144302751268  1.0000
  O   O273      1.0  0.6750702973360281  0.5985415148125605  0.17855894438778055  1.0000
  O   O274      1.0  0.6694144054463717  0.5983741865149089  0.453964812111629  1.0000
  O   O275      1.0  0.7597766490739022  0.6813175167439973  0.17847174992652817  1.0000
  O   O276      1.0  0.7540218975638611  0.6813647092837596  0.4538548394386283  1.0000
  O   O277      1.0  0.5083819392921396  0.7622451650473754  0.17836692437093876  1.0000
  O   O278      1.0  0.5028127699359323  0.7640298879179119  0.4539247239088423  1.0000
  O   O279      1.0  0.675116187231518  0.7641022959440115  0.17839712266185215  1.0000
  O   O280      1.0  0.6695208531647329  0.7642762577011495  0.45386172044976975  1.0000
  O   O281      1.0  0.7590054605852833  0.6256368887976841  0.132656438127603  1.0000
  O   O282      1.0  0.7530830868715593  0.6256532622294215  0.40802720824640565  1.0000
  O   O283      1.0  0.7590217671064723  0.7369433909239027  0.13254782441894927  1.0000
  O   O284      1.0  0.7532193582943962  0.7368871403993945  0.407948994797849  1.0000
  O   O285      1.0  0.5912141874286622  0.5715118455049001  0.1326645707876231  1.0000
  O   O286      1.0  0.5859224810772871  0.5709903879420019  0.408079153777205  1.0000
  O   O287      1.0  0.591095433821704  0.7909168327308324  0.13245128724948782  1.0000
  O   O288      1.0  0.5858913203989131  0.7913382094325633  0.40793367903768024  1.0000
  O   O289      1.0  0.786275644481097  0.18545820971020213  0.21410272762529883  1.0000
  O   O290      1.0  0.7968000600699815  0.17152750699510108  0.3224141794105199  1.0000
  Si  Si1       1.0  0.09081012435720165  0.9599618928414125  0.09830763606259715  1.0000
  Si  Si2       1.0  0.0870085043684155  0.9584147158337936  0.3726601771449774  1.0000
  Si  Si3       1.0  0.09426160557170195  0.0710102321612501  0.09870097299339432  1.0000
  Si  Si4       1.0  0.08911921617079893  0.0699782390425694  0.37143303403870137  1.0000
  Si  Si5       1.0  0.9248799488541082  0.9036294314503381  0.09813364384826222  1.0000
  Si  Si6       1.0  0.9198632659371557  0.9034983189890845  0.37285885566645416  1.0000
  Si  Si7       1.0  0.09091652154122105  0.9595284576711328  0.1674263470248826  1.0000
  Si  Si8       1.0  0.08623680324329365  0.959467204322575  0.4416718782013414  1.0000
  Si  Si9       1.0  0.09608348213668175  0.07044222378827061  0.16774579724707483  1.0000
  Si  Si10      1.0  0.08628518033000142  0.07082207070444912  0.44075134421713275  1.0000
  Si  Si11      1.0  0.9247185009757096  0.9035766387992089  0.1672475480612564  1.0000
  Si  Si12      1.0  0.9198646872881301  0.9038762997348082  0.4419726548234682  1.0000
  Si  Si13      1.0  0.9258212158484589  0.12166684437517188  0.16769601483123212  1.0000
  Si  Si14      1.0  0.9194235248339107  0.12593883927815722  0.44131536950784234  1.0000
  Si  Si15      1.0  0.0902725075025623  0.2910276994986417  0.09983143087615921  1.0000
  Si  Si16      1.0  0.08844129671466999  0.2926208172689701  0.372662770248071  1.0000
  Si  Si17      1.0  0.09148858909886566  0.4023703405171998  0.09894401085629612  1.0000
  Si  Si18      1.0  0.08602951133687844  0.4034685492226597  0.37303158701117173  1.0000
  Si  Si19      1.0  0.9230821981239413  0.23611989182265977  0.0993369009271937  1.0000
  Si  Si20      1.0  0.9186615746842937  0.24035899969605212  0.3725613234817838  1.0000
  Si  Si21      1.0  0.9260386521819954  0.4589073230034611  0.09862172814078736  1.0000
  Si  Si22      1.0  0.9196035408173074  0.45923755393849225  0.3732158602868405  1.0000
  Si  Si23      1.0  0.09252691669486841  0.2915548064355365  0.1691380532904895  1.0000
  Si  Si24      1.0  0.08683986932203296  0.291870065313777  0.44168857832640446  1.0000
  Si  Si25      1.0  0.09215156661548346  0.4032098586518787  0.16796103171535368  1.0000
  Si  Si26      1.0  0.08582763498693072  0.4028723579724763  0.4421550272231256  1.0000
  Si  Si27      1.0  0.9261387788393125  0.4593154370327891  0.16773683953090485  1.0000
  Si  Si28      1.0  0.9195889597658766  0.4589513617394937  0.4423292079216686  1.0000
  Si  Si29      1.0  0.09219487643080697  0.625865744291282  0.09813441747700363  1.0000
  Si  Si30      1.0  0.08630681334525962  0.6256868409207833  0.37343769270765387  1.0000
  Si  Si31      1.0  0.09223168528746016  0.7370755885952124  0.09804217451882678  1.0000
  Si  Si32      1.0  0.08632223355476527  0.7367783125842577  0.3733804553994587  1.0000
  Si  Si33      1.0  0.9257669700619044  0.5701293275222992  0.09826748741361507  1.0000
  Si  Si34      1.0  0.919681339291793  0.5702552816377283  0.37338846984865787  1.0000
  Si  Si35      1.0  0.9254850227184137  0.7924910573542551  0.09804031244756474  1.0000
  Si  Si36      1.0  0.9198167447799994  0.792316399244447  0.373246089903098  1.0000
  Si  Si37      1.0  0.09228590135340269  0.6260747250904406  0.1672705162373144  1.0000
  Si  Si38      1.0  0.08626516706560404  0.6256898305294338  0.44257632406746183  1.0000
  Si  Si39      1.0  0.09227919077155827  0.7372246271804016  0.16717943170475427  1.0000
  Si  Si40      1.0  0.0862813688039604  0.7369124987930817  0.44251826572889186  1.0000
  Si  Si41      1.0  0.9257977259786778  0.5704961022819487  0.16738226084857452  1.0000
  Si  Si42      1.0  0.9196936747430812  0.5700760655861776  0.4425301712280464  1.0000
  Si  Si43      1.0  0.9253756300573801  0.7924778826728952  0.16717891778490274  1.0000
  Si  Si44      1.0  0.9198260888959048  0.7926370042392129  0.44236243684402743  1.0000
  Si  Si45      1.0  0.4249613015371245  0.9594617588005616  0.09815452167418452  1.0000
  Si  Si46      1.0  0.4196037278952351  0.9587218782048422  0.3730009663921992  1.0000
  Si  Si47      1.0  0.42822452212885476  0.07061574255357195  0.09839879571344687  1.0000
  Si  Si48      1.0  0.4207599019574866  0.06985620595775018  0.3727686366613914  1.0000
  Si  Si49      1.0  0.25766040474276014  0.9045818443087863  0.09813519122965492  1.0000
  Si  Si50      1.0  0.25317209887736464  0.9031255998670445  0.3730430359735996  1.0000
  Si  Si51      1.0  0.26129322749081246  0.1259489370189473  0.09867264683206635  1.0000
  Si  Si52      1.0  0.2556479675166523  0.1256735844604081  0.37254290261067935  1.0000
  Si  Si53      1.0  0.4250968331171496  0.9593237883252086  0.1672728416320096  1.0000
  Si  Si54      1.0  0.4197079052763273  0.9589567925577324  0.44208593571865823  1.0000
  Si  Si55      1.0  0.4293814695952491  0.07040874555333874  0.16749143991995025  1.0000
  Si  Si56      1.0  0.42055770934886216  0.07011230188686134  0.44186584319894007  1.0000
  Si  Si57      1.0  0.2578650905769832  0.904461425034749  0.16725292251257803  1.0000
  Si  Si58      1.0  0.2526059431466463  0.9039292231040305  0.4421502369805277  1.0000
  Si  Si59      1.0  0.26250158956833997  0.12575864812583235  0.16778443243181732  1.0000
  Si  Si60      1.0  0.2541100273688628  0.12559459253992955  0.4415403676663214  1.0000
  Si  Si61      1.0  0.425156128782633  0.29246239794210566  0.09857161941734006  1.0000
  Si  Si62      1.0  0.42068555683000536  0.29249981092408306  0.3728590769801909  1.0000
  Si  Si63      1.0  0.4255571807004652  0.4036068761942322  0.09847408945010824  1.0000
  Si  Si64      1.0  0.41950024756485427  0.4035820305868828  0.3731636716707761  1.0000
  Si  Si65      1.0  0.25870495201664545  0.23695332922141898  0.09895742216563869  1.0000
  Si  Si66      1.0  0.2542703876335376  0.23675323948300797  0.3726471080255861  1.0000
  Si  Si67      1.0  0.25782087474507004  0.45798402524150617  0.09848311293453445  1.0000
  Si  Si68      1.0  0.2526607361249357  0.4588076161029123  0.37324542259721866  1.0000
  Si  Si69      1.0  0.42528616472293573  0.2924873320021495  0.16768383411436355  1.0000
  Si  Si70      1.0  0.42030855646932797  0.2921283533252454  0.4419399746789238  1.0000
  Si  Si71      1.0  0.42569225752402806  0.40366349614431124  0.16756174929053966  1.0000
  Si  Si72      1.0  0.41950603762959693  0.40327561388347144  0.4422845686160482  1.0000
  Si  Si73      1.0  0.25999753976686113  0.23686348257688095  0.167959170927682  1.0000
  Si  Si74      1.0  0.2535726159556302  0.23658202101179146  0.441760478326348  1.0000
  Si  Si75      1.0  0.25843476965683065  0.45856272795918196  0.16758747279093264  1.0000
  Si  Si76      1.0  0.2524765042800455  0.4584650569639171  0.4423657984631431  1.0000
  Si  Si77      1.0  0.42360593283857273  0.6253802644728013  0.09797771278677044  1.0000
  Si  Si78      1.0  0.41849995306180876  0.6256120131442876  0.3735516073118241  1.0000
  Si  Si79      1.0  0.42347443935276924  0.7365328312251003  0.09788096325804825  1.0000
  Si  Si80      1.0  0.41880356692039006  0.736414942260274  0.3734948531345427  1.0000
  Si  Si81      1.0  0.25766457073913834  0.569191647469766  0.0981582925846241  1.0000
  Si  Si82      1.0  0.2524734382152486  0.5697940228094274  0.3734471379118141  1.0000
  Si  Si83      1.0  0.25817314317075485  0.7933854173704674  0.09798150589573944  1.0000
  Si  Si84      1.0  0.2529368123204397  0.7921906555507472  0.3733720852398527  1.0000
  Si  Si85      1.0  0.4234249488157305  0.625812725604015  0.16711720347477252  1.0000
  Si  Si86      1.0  0.41866745165756547  0.6256446614784189  0.4426942431261151  1.0000
  Si  Si87      1.0  0.42323640262714274  0.736595709705307  0.16701991978210762  1.0000
  Si  Si88      1.0  0.4188794659712542  0.7368323089340448  0.4426358876911035  1.0000
  Si  Si89      1.0  0.2579463374211095  0.5695918414834175  0.16728087761333998  1.0000
  Si  Si90      1.0  0.2524721250192704  0.5696579452611535  0.4425920937520593  1.0000
  Si  Si91      1.0  0.2582181112385275  0.7934262666466788  0.1671231182988838  1.0000
  Si  Si92      1.0  0.25262983835343894  0.7927175859726109  0.44249286050310527  1.0000
  Si  Si93      1.0  0.756714590932871  0.9577214222679787  0.0980239438745093  1.0000
  Si  Si94      1.0  0.7516306148984246  0.9572304750036332  0.37274399507166894  1.0000
  Si  Si95      1.0  0.7594848801644742  0.06867444664789844  0.0981652657276482  1.0000
  Si  Si96      1.0  0.7513672333320032  0.06870365841824545  0.3719044647378729  1.0000
  Si  Si97      1.0  0.5899082560653724  0.9022248006654778  0.0979711132551984  1.0000
  Si  Si98      1.0  0.5852623183434312  0.9022903502769197  0.3730504393582982  1.0000
  Si  Si99      1.0  0.5952257006520216  0.1261896342376549  0.09818183886698288  1.0000
  Si  Si100     1.0  0.5857197282675569  0.12572220648510563  0.3726053335166896  1.0000
  Si  Si101     1.0  0.7555473811614578  0.9566189403597417  0.16716533005958803  1.0000
  Si  Si102     1.0  0.7524518337933502  0.9584079851744454  0.4417542380662772  1.0000
  Si  Si103     1.0  0.7585446554574821  0.06679175651396783  0.16714435168129316  1.0000
  Si  Si104     1.0  0.7543881322746184  0.06993997913983015  0.4411175553785206  1.0000
  Si  Si105     1.0  0.5892461195065023  0.9014605290137042  0.16708568126406456  1.0000
  Si  Si106     1.0  0.5859754705387834  0.9030712335590797  0.44216451140906915  1.0000
  Si  Si107     1.0  0.596127651774114  0.12607278902826236  0.16728279141550123  1.0000
  Si  Si108     1.0  0.5870406144062239  0.125592246230914  0.4416104303391242  1.0000
  Si  Si109     1.0  0.7590595824410601  0.29323239499656545  0.09932045979997225  1.0000
  Si  Si110     1.0  0.7510059510926504  0.2948437156090172  0.37279300672113297  1.0000
  Si  Si111     1.0  0.7583476130912279  0.40472157312130275  0.09876512143309109  1.0000
  Si  Si112     1.0  0.7513725496950094  0.405311598022353  0.37313665122706025  1.0000
  Si  Si113     1.0  0.5918857331510112  0.23721520296532594  0.09856621666404516  1.0000
  Si  Si114     1.0  0.5872769130768457  0.23680097998732186  0.37265898967504846  1.0000
  Si  Si115     1.0  0.5915151770924343  0.4598063124053981  0.09839870321718827  1.0000
  Si  Si116     1.0  0.5847863596061483  0.46030415743539604  0.37333568505687864  1.0000
  Si  Si117     1.0  0.7559697631360418  0.29470500362139773  0.1685189714982768  1.0000
  Si  Si118     1.0  0.7525081918627334  0.2931452641244577  0.44179979055725654  1.0000
  Si  Si119     1.0  0.7575510162213699  0.40604979775301353  0.16778964508313554  1.0000
  Si  Si120     1.0  0.752163690608566  0.40409796375678236  0.44226514163461556  1.0000
  Si  Si121     1.0  0.5905086974824761  0.23716458670364887  0.16755228115626342  1.0000
  Si  Si122     1.0  0.5871437466056337  0.23661905539327974  0.4417866038205707  1.0000
  Si  Si123     1.0  0.5907756558144832  0.4606517889305893  0.16750862465326666  1.0000
  Si  Si124     1.0  0.5853673508549091  0.4595807421507969  0.44245156752608455  1.0000
  Si  Si125     1.0  0.7590234557642881  0.6255542577363773  0.09808906904064565  1.0000
  Si  Si126     1.0  0.7531038642400228  0.6257449639841663  0.37345879300858836  1.0000
  Si  Si127     1.0  0.7589761992685508  0.736786820715238  0.09797756582128961  1.0000
  Si  Si128     1.0  0.753217740680572  0.7368488700779208  0.37338056070236453  1.0000
  Si  Si129     1.0  0.5913729512839504  0.5710072474938158  0.09810513873490632  1.0000
  Si  Si130     1.0  0.5856774233981921  0.5711386754792631  0.37350971966609114  1.0000
  Si  Si131     1.0  0.5910579977660319  0.7910999447835724  0.09787883130375104  1.0000
  Si  Si132     1.0  0.5856545082321958  0.7913055720105946  0.37337329534310676  1.0000
  Si  Si133     1.0  0.7589395364639829  0.6256972882160706  0.1672233831608784  1.0000
  Si  Si134     1.0  0.7531308063724506  0.6257462161012718  0.4425973097971587  1.0000
  Si  Si135     1.0  0.7589581691222879  0.7368287051571724  0.1671156297859105  1.0000
  Si  Si136     1.0  0.7532874832805317  0.7369747900423783  0.442517658765654  1.0000
  Si  Si137     1.0  0.5909524485003156  0.5716132248641237  0.16722462455980983  1.0000
  Si  Si138     1.0  0.5859170132465181  0.570738604271748  0.44265152878403113  1.0000
  Si  Si139     1.0  0.5907804177982858  0.790687715410163  0.16701902629772208  1.0000
  Si  Si140     1.0  0.5860138096338737  0.7918514227178065  0.4424932372339781  1.0000
  Si  Si141     1.0  0.9259842211081695  0.12609903109788412  0.09875226525109876  1.0000
  Al  Al1       1.0  0.9203940640621419  0.12328465577929386  0.37126587356241314  1.0000
  Al  Al2       1.0  0.92318669999416  0.23831707744051062  0.16947897019414418  1.0000
  Si  Si142     1.0  0.9191311755621016  0.2360061644696838  0.4414989069191041  1.0000
  H   H1        1.0  0.8555662816693047  0.17589668299851724  0.19743062875637302  1.0000
  H   H2        1.0  0.8608661223196359  0.1842112134072291  0.34090570766313755  1.0000
  H   H3        1.0  0.736267807769475  0.16808286991028668  0.20744134319606877  1.0000
  H   H4        1.0  0.7785271518220814  0.2200549922073691  0.20889682664973033  1.0000
  H   H5        1.0  0.8145575208551925  0.16887815789251412  0.30258765188932185  1.0000
  H   H6        1.0  0.7873101929211533  0.13813007473801914  0.32985563311940863  1.0000
