# Supplementary material for: Water Adsorption at Pairs of Proximate Brønsted Acid Sites in Zeolites
Source: J Phys Chem Lett. 2026 Jan 14;17(4):1201–6. doi: 10.1021/acs.jpclett.5c03794 (PMC12862806; doi:10.1021/acs.jpclett.5c03794)
Supplement: Supplementary file 2 [file jz5c03794_si_002.zip › Water_BAS_Pairs_SI/NNP/MD_init_strs/silicatene/silicatene_2w_2.cif]

data_image0
_chemical_formula_structural       O290Si141Al2SiH6
_chemical_formula_sum              "O290 Si142 Al2 H6"
_cell_length_a       15.80312257
_cell_length_b       27.3439945
_cell_length_c       46.6
_cell_angle_alpha    90.0
_cell_angle_beta     90.0
_cell_angle_gamma    90.0

_space_group_name_H-M_alt    "P 1"
_space_group_IT_number       1

loop_
  _space_group_symop_operation_xyz
  'x, y, z'

loop_
  _atom_site_type_symbol
  _atom_site_label
  _atom_site_symmetry_multiplicity
  _atom_site_fract_x
  _atom_site_fract_y
  _atom_site_fract_z
  _atom_site_occupancy
  O   O1        1.0  0.9216716685749412  0.1807131221422012  0.08661141923019909  1.0000
  O   O2        1.0  0.9084791565466439  0.18578297138873895  0.346951859136174  1.0000
  O   O3        1.0  0.8403781428777926  0.9301700880875974  0.08684469332291987  1.0000
  O   O4        1.0  0.8358959556608231  0.9305242489148384  0.35065777432016954  1.0000
  O   O5        1.0  0.007216011983854948  0.9324785059469868  0.08693883936132435  1.0000
  O   O6        1.0  0.0026650844641879215  0.9312646721618385  0.3506372334678583  1.0000
  O   O7        1.0  0.7568265847466628  0.01325501719916977  0.08663244257458172  1.0000
  O   O8        1.0  0.7481938310953303  0.012591589154260346  0.35066314643177965  1.0000
  O   O9        1.0  0.8451419231799048  0.09511949546492929  0.08810397202077558  1.0000
  O   O10       1.0  0.829454873165647  0.09663643493036465  0.3468347422362038  1.0000
  O   O11       1.0  0.01126991612972112  0.09959975964969388  0.08808331237952206  1.0000
  O   O12       1.0  0.01057424189815696  0.0979685797981121  0.3475442985191208  1.0000
  O   O13       1.0  0.9089568107170843  0.17549372450770948  0.18263645388705635  1.0000
  O   O14       1.0  0.9179526256665571  0.18134945429085017  0.4431544913940529  1.0000
  O   O15       1.0  0.840672327385326  0.9307517521665647  0.17852130232846564  1.0000
  O   O16       1.0  0.8359065733111205  0.9310818764887103  0.4425951873387066  1.0000
  O   O17       1.0  0.007312315797044881  0.9319200946624666  0.17870759452991342  1.0000
  O   O18       1.0  0.002735562410007733  0.931873692719361  0.4425779288478735  1.0000
  O   O19       1.0  0.09202953152838632  0.014891946615446126  0.17912693556769788  1.0000
  O   O20       1.0  0.08619732764076707  0.015197324328184443  0.4416932716760661  1.0000
  O   O21       1.0  0.8470517400373031  0.08900954428868109  0.17846439287219598  1.0000
  O   O22       1.0  0.8370208165921345  0.09703644606920643  0.4425605039690972  1.0000
  O   O23       1.0  0.013688806177964351  0.09968679592848662  0.1790873267436481  1.0000
  O   O24       1.0  0.0037973826366099243  0.09865436172204914  0.4419643996437642  1.0000
  O   O25       1.0  0.09066989901842562  0.9598170197810344  0.1329124957710876  1.0000
  O   O26       1.0  0.08651810320372831  0.9576472868685997  0.39649186062555986  1.0000
  O   O27       1.0  0.09578759819582686  0.07038503991444515  0.13331909692813582  1.0000
  O   O28       1.0  0.08689475591110819  0.07044040286256767  0.39555566617800203  1.0000
  O   O29       1.0  0.9248667205617997  0.9035679684319252  0.13272695234586676  1.0000
  O   O30       1.0  0.9196127314998113  0.9035239869008145  0.39670910704604123  1.0000
  O   O31       1.0  0.9258165612535805  0.12665349198570788  0.13367747735461352  1.0000
  O   O32       1.0  0.9175870433489193  0.12801943868904575  0.39670800382488686  1.0000
  O   O33       1.0  0.9275031210232302  0.5144876139351067  0.08717449569988461  1.0000
  O   O34       1.0  0.9201466143769002  0.5147616835857101  0.3511977123739943  1.0000
  O   O35       1.0  0.8409934298351706  0.2651873802589247  0.08733297174262653  1.0000
  O   O36       1.0  0.8376240430905468  0.27023263392263946  0.3506579611114144  1.0000
  O   O37       1.0  0.007518581130532205  0.2632419310805733  0.08805951488207533  1.0000
  O   O38       1.0  0.004737207914085451  0.2646182302257469  0.350620759685473  1.0000
  O   O39       1.0  0.7585658429033985  0.3488996031079348  0.08801913323914355  1.0000
  O   O40       1.0  0.7477837568949535  0.3500757763350885  0.35055094630602757  1.0000
  O   O41       1.0  0.8419277710146409  0.43212833321308675  0.08723701500440086  1.0000
  O   O42       1.0  0.8357649728327791  0.4318806527436335  0.35116217548889134  1.0000
  O   O43       1.0  0.008698824729835157  0.4304312565033829  0.08735108624079434  1.0000
  O   O44       1.0  0.0023921131002412896  0.4310983301487935  0.35109978344531795  1.0000
  O   O45       1.0  0.9274619849431641  0.5151022446976189  0.17885213003698694  1.0000
  O   O46       1.0  0.9204012920015078  0.5144329800779004  0.44307578857104557  1.0000
  O   O47       1.0  0.8322677285819783  0.2654372728378035  0.18283406364266944  1.0000
  O   O48       1.0  0.8367743987736448  0.2654594307389393  0.441489846419268  1.0000
  O   O49       1.0  0.013904110381317461  0.2632616606457671  0.18218541038749878  1.0000
  O   O50       1.0  0.0029075178072631627  0.26393168078157525  0.44148174641307675  1.0000
  O   O51       1.0  0.09385566884509133  0.3480355592272092  0.17947769859460136  1.0000
  O   O52       1.0  0.08594372230514712  0.34721811252872264  0.4426622593594566  1.0000
  O   O53       1.0  0.841980235994117  0.4327043277707652  0.17922533803409665  1.0000
  O   O54       1.0  0.8355627868244063  0.4317002121102704  0.4428615973926303  1.0000
  O   O55       1.0  0.008754314861925898  0.4311343969243681  0.17926446130940984  1.0000
  O   O56       1.0  0.002358729583923578  0.43054291984674675  0.44280706751951987  1.0000
  O   O57       1.0  0.09091190828315288  0.291188097745221  0.13433973028361298  1.0000
  O   O58       1.0  0.08821423814987163  0.29268341763595696  0.39640234847144207  1.0000
  O   O59       1.0  0.09191764432085707  0.4039198675673249  0.13343863022345298  1.0000
  O   O60       1.0  0.085770973042112  0.4029669583978652  0.39686189685305234  1.0000
  O   O61       1.0  0.9205856320411399  0.23359121021968485  0.13325457360652554  1.0000
  O   O62       1.0  0.9188362576106195  0.23498732311474702  0.39587847039426943  1.0000
  O   O63       1.0  0.9260047367571184  0.4592306132288302  0.13318540267590567  1.0000
  O   O64       1.0  0.9195550307468061  0.45918592889920584  0.39704677931444554  1.0000
  O   O65       1.0  0.9267886506827071  0.8480612688043309  0.08678052735863424  1.0000
  O   O66       1.0  0.9202382745704089  0.8476891295641221  0.35105805468062773  1.0000
  O   O67       1.0  0.84179898735035  0.5971276559495614  0.08683700568327554  1.0000
  O   O68       1.0  0.8360195528962273  0.5977339095204458  0.35138384567742065  1.0000
  O   O69       1.0  0.008332673741889791  0.5986788605920853  0.08687395142162184  1.0000
  O   O70       1.0  0.002645699453888694  0.5982159827544437  0.3513749527598916  1.0000
  O   O71       1.0  0.760288655006328  0.6811298924810216  0.08675662051511106  1.0000
  O   O72       1.0  0.7535123040862145  0.6812124491972384  0.351393093924156  1.0000
  O   O73       1.0  0.8417313756668278  0.7651838199520902  0.08669539225677447  1.0000
  O   O74       1.0  0.8361533105074453  0.7646583414509551  0.351260406229213  1.0000
  O   O75       1.0  0.008331833944297616  0.764183881660137  0.08673890939333259  1.0000
  O   O76       1.0  0.0027155287300569993  0.7641666096954879  0.35126004193166593  1.0000
  O   O77       1.0  0.9258398423060852  0.847979294444312  0.17858882270851123  1.0000
  O   O78       1.0  0.9203388674523914  0.8482719933408648  0.44273845603602235  1.0000
  O   O79       1.0  0.8418351764918182  0.5976488991036221  0.17866339077333102  1.0000
  O   O80       1.0  0.8359813748702986  0.5975036981172793  0.4431656752651878  1.0000
  O   O81       1.0  0.00841074157689966  0.5991041323814186  0.1786689160029919  1.0000
  O   O82       1.0  0.002569414141110297  0.5981429897009753  0.44315966967874343  1.0000
  O   O83       1.0  0.09360520871344595  0.6816886845117305  0.1785478334637582  1.0000
  O   O84       1.0  0.08656730720778776  0.6812825366603374  0.4431378641869489  1.0000
  O   O85       1.0  0.8418474049187967  0.7649386320326175  0.1785041225405192  1.0000
  O   O86       1.0  0.8361457364072445  0.7651044045955052  0.44307125401456815  1.0000
  O   O87       1.0  0.008501547265663979  0.7644437821581247  0.17851035204746873  1.0000
  O   O88       1.0  0.002661869154978907  0.7645258536577432  0.4430752719018523  1.0000
  O   O89       1.0  0.09236958257996965  0.6260135383715949  0.1327102627938603  1.0000
  O   O90       1.0  0.08622144277474039  0.6255872568102083  0.39729237486928937  1.0000
  O   O91       1.0  0.09233450785690904  0.7372122721957814  0.13262408433316916  1.0000
  O   O92       1.0  0.08619347571060906  0.7367954400407405  0.3972390119787844  1.0000
  O   O93       1.0  0.9257785972197242  0.5706055634687326  0.13283010512911086  1.0000
  O   O94       1.0  0.919573579741052  0.5701035996664345  0.39724104525969134  1.0000
  O   O95       1.0  0.9254205158440189  0.792474339143872  0.13262946902280665  1.0000
  O   O96       1.0  0.9196717770480385  0.7921523497687204  0.39709622932441724  1.0000
  O   O97       1.0  0.26032266218736794  0.18140164069282447  0.08739944681702866  1.0000
  O   O98       1.0  0.2539585519133934  0.1813250888965469  0.35044794423088127  1.0000
  O   O99       1.0  0.17379649741988423  0.9318654028612947  0.08696268534098814  1.0000
  O   O100      1.0  0.16910366809305674  0.9293535371883787  0.35067018548178713  1.0000
  O   O101      1.0  0.3404975171366132  0.9329318695133562  0.08684662015230331  1.0000
  O   O102      1.0  0.33603137453414883  0.9311498836831282  0.35097193715070746  1.0000
  O   O103      1.0  0.09178306538801831  0.015558680232245384  0.08713774757181796  1.0000
  O   O104      1.0  0.09041286042771288  0.01342066645660142  0.3504462647121738  1.0000
  O   O105      1.0  0.17831569843996287  0.09779472778389026  0.08732005132064627  1.0000
  O   O106      1.0  0.17537170991718912  0.09600743057642859  0.35033044435474675  1.0000
  O   O107      1.0  0.3450490631861916  0.09855773243956381  0.08728712805835027  1.0000
  O   O108      1.0  0.3392912433728055  0.09860951907851252  0.3504309194924541  1.0000
  O   O109      1.0  0.2606548951107792  0.18108376211125937  0.17931133499948393  1.0000
  O   O110      1.0  0.25381661107809034  0.1810739349902255  0.44242408068526823  1.0000
  O   O111      1.0  0.1740015479865699  0.9314288008673293  0.17868395254642705  1.0000
  O   O112      1.0  0.16930481328436053  0.93175766032644  0.4426934064579162  1.0000
  O   O113      1.0  0.3406506883730819  0.9328114559948083  0.17862788554904085  1.0000
  O   O114      1.0  0.33600870164003477  0.9315295626010757  0.4427723203404199  1.0000
  O   O115      1.0  0.42820261556259304  0.014842444596036189  0.17879022241870343  1.0000
  O   O116      1.0  0.42047633287249075  0.014557394515975403  0.44259740739436626  1.0000
  O   O117      1.0  0.18040831110417613  0.09671097355062075  0.17931995527361186  1.0000
  O   O118      1.0  0.17027730432347687  0.09783028158627652  0.44161463244642657  1.0000
  O   O119      1.0  0.3471269219438759  0.09888676166859392  0.17900294820174026  1.0000
  O   O120      1.0  0.3370943661923277  0.09777682133859882  0.4424630425734935  1.0000
  O   O121      1.0  0.42504065080726255  0.9594469368792691  0.13274985334572634  1.0000
  O   O122      1.0  0.41959040366303757  0.9586346817655628  0.39683826803996664  1.0000
  O   O123      1.0  0.429386757209901  0.0705407809722688  0.1330052342965032  1.0000
  O   O124      1.0  0.42088377360402435  0.06981908336917225  0.39660679682795374  1.0000
  O   O125      1.0  0.25793906166290864  0.9045025814087514  0.13272585470538642  1.0000
  O   O126      1.0  0.2530659353188103  0.9033937323332322  0.3968953954653287  1.0000
  O   O127      1.0  0.26177660872083297  0.12535190514147934  0.1332774679990169  1.0000
  O   O128      1.0  0.2564646040257337  0.12637117326554392  0.3963564026971492  1.0000
  O   O129      1.0  0.25667046884799005  0.5134864369278253  0.08702939183481491  1.0000
  O   O130      1.0  0.2524462746428763  0.5143553336568477  0.351268460044416  1.0000
  O   O131      1.0  0.1740843259936192  0.2637947219767804  0.08820530026523782  1.0000
  O   O132      1.0  0.17127781192196104  0.264920162741443  0.35040886934964055  1.0000
  O   O133      1.0  0.3409804422417635  0.26542987109374766  0.08735492155110061  1.0000
  O   O134      1.0  0.33760065132671285  0.26456474789846385  0.3507184624658713  1.0000
  O   O135      1.0  0.09053275560436634  0.3465480709277954  0.08820433402700818  1.0000
  O   O136      1.0  0.08678899245821683  0.3480995591980396  0.35055887445817513  1.0000
  O   O137      1.0  0.17517136821847334  0.4295363357183583  0.08726201005757214  1.0000
  O   O138      1.0  0.16905854419632366  0.43142380560992916  0.35109726779371203  1.0000
  O   O139      1.0  0.34188155378375573  0.43085053705135257  0.08713846661785685  1.0000
  O   O140      1.0  0.33574008100856656  0.4310194167687461  0.3511548826514575  1.0000
  O   O141      1.0  0.2583823580334324  0.5141747258558989  0.1787660496944504  1.0000
  O   O142      1.0  0.25226309058761825  0.5139860603987239  0.4430917061454748  1.0000
  O   O143      1.0  0.17870162117099914  0.2653716580994157  0.17959899898872372  1.0000
  O   O144      1.0  0.16994060641149972  0.2641577128126347  0.4424086983518498  1.0000
  O   O145      1.0  0.3426642293818673  0.26488088478507843  0.17935919624163385  1.0000
  O   O146      1.0  0.33666189021009535  0.2644818019515156  0.4424274059867832  1.0000
  O   O147      1.0  0.42717591936380817  0.34803548598295586  0.178934800205227  1.0000
  O   O148      1.0  0.4204048731398472  0.3475872898768089  0.44275217181041454  1.0000
  O   O149      1.0  0.17518619805153132  0.4314664371273556  0.1792468283765295  1.0000
  O   O150      1.0  0.16892019480452392  0.4306558306996026  0.44283641232005627  1.0000
  O   O151      1.0  0.3420442236366435  0.43090658662094294  0.17891729814709564  1.0000
  O   O152      1.0  0.3356172548538037  0.43055627819987236  0.4429345247291356  1.0000
  O   O153      1.0  0.4258392558975408  0.29247186114419615  0.1331568763760139  1.0000
  O   O154      1.0  0.4205055152651385  0.2924269769377165  0.39667903956394324  1.0000
  O   O155      1.0  0.42572353567807353  0.4036755446095276  0.1330300516270029  1.0000
  O   O156      1.0  0.4194081767021225  0.4034673281192638  0.39700563322856414  1.0000
  O   O157      1.0  0.2609644935806611  0.23615650424539333  0.133466292125956  1.0000
  O   O158      1.0  0.25350651334716345  0.2369761859110598  0.3964798037311214  1.0000
  O   O159      1.0  0.25849941276129146  0.4583250053450883  0.13304303723406397  1.0000
  O   O160      1.0  0.2525059695566937  0.4586781967348431  0.39708570778019897  1.0000
  O   O161      1.0  0.25848816143715314  0.8490251932222245  0.08675617844266707  1.0000
  O   O162      1.0  0.25417384382377733  0.8474503510333002  0.3511710941122861  1.0000
  O   O163      1.0  0.17492931728654676  0.5974549514272091  0.08680333342960969  1.0000
  O   O164      1.0  0.16923386850643374  0.5976621442430912  0.3513951423635144  1.0000
  O   O165      1.0  0.341464144151946  0.5963804589302166  0.08672877970235526  1.0000
  O   O166      1.0  0.33588466269426126  0.597270610182585  0.35142978932237934  1.0000
  O   O167      1.0  0.09351625161925732  0.6814591381188958  0.08679460437393936  1.0000
  O   O168      1.0  0.08667693262168392  0.6811800224851232  0.3513761319495374  1.0000
  O   O169      1.0  0.17489134953272378  0.7655853509040478  0.08670940861754138  1.0000
  O   O170      1.0  0.16935763223927233  0.7646009458316326  0.3513218228423384  1.0000
  O   O171      1.0  0.34141680748973424  0.7655008741542018  0.08660291243122628  1.0000
  O   O172      1.0  0.3359813306255208  0.7643332467358235  0.35133940213884796  1.0000
  O   O173      1.0  0.2586920070003242  0.8488950733267877  0.178563328278363  1.0000
  O   O174      1.0  0.25229726323775  0.8483301190607728  0.44291852248031843  1.0000
  O   O175      1.0  0.17500867225837677  0.5976689956126412  0.1786184489609266  1.0000
  O   O176      1.0  0.16916428850749948  0.5975622394231312  0.4431988670253015  1.0000
  O   O177      1.0  0.34161517977897116  0.5969153715370297  0.17858050760752703  1.0000
  O   O178      1.0  0.33575013290482447  0.597301241818676  0.4432758938879036  1.0000
  O   O179      1.0  0.42011838145531866  0.681185486875438  0.17844873641366596  1.0000
  O   O180      1.0  0.41767506564193463  0.6812071121449641  0.443272226826912  1.0000
  O   O181      1.0  0.1750582478957733  0.7656320434594263  0.1784859814897823  1.0000
  O   O182      1.0  0.16934158776592662  0.7647933857827229  0.4431529928505846  1.0000
  O   O183      1.0  0.3417074408876919  0.7657864240681654  0.1784356668136965  1.0000
  O   O184      1.0  0.3359764327447419  0.7650864595609252  0.44321629919887745  1.0000
  O   O185      1.0  0.42363110351782995  0.6255181716851175  0.13255575717945728  1.0000
  O   O186      1.0  0.4184446796807685  0.625454635513923  0.39741152965461923  1.0000
  O   O187      1.0  0.42332373889676184  0.7366473099850237  0.13246293922909227  1.0000
  O   O188      1.0  0.41883571086708804  0.7366192743672286  0.39735646708171896  1.0000
  O   O189      1.0  0.25776103118220606  0.5695956329511783  0.13272664672254186  1.0000
  O   O190      1.0  0.25233771781656394  0.5697763532455707  0.3973052111275468  1.0000
  O   O191      1.0  0.2582287936751162  0.7933778067169786  0.13256995720819856  1.0000
  O   O192      1.0  0.252635528568577  0.7921141851825275  0.39722656784402377  1.0000
  O   O193      1.0  0.5946167397554365  0.18172723214344869  0.08696703316551185  1.0000
  O   O194      1.0  0.5866255988445073  0.1813324434922125  0.35038980020111804  1.0000
  O   O195      1.0  0.5069024543080646  0.9303819724870512  0.08676615959943977  1.0000
  O   O196      1.0  0.5025315876515047  0.9306073292485453  0.35099927966518424  1.0000
  O   O197      1.0  0.6735074942171062  0.9298453501215233  0.08674984443637895  1.0000
  O   O198      1.0  0.6693159957857925  0.9284930502030246  0.3506371307527228  1.0000
  O   O199      1.0  0.4277342787781148  0.015125639019005434  0.08697993643650774  1.0000
  O   O200      1.0  0.4201390674742742  0.014176105097740746  0.3508713708304973  1.0000
  O   O201      1.0  0.5119037416279282  0.09826486912738848  0.08720320733747745  1.0000
  O   O202      1.0  0.5031561234310267  0.09773331850801832  0.35037754739034793  1.0000
  O   O203      1.0  0.6784195736050899  0.09831634566546057  0.08676350125414285  1.0000
  O   O204      1.0  0.6673139743986382  0.09697881820392738  0.3503484849718187  1.0000
  O   O205      1.0  0.5973199675384252  0.18147959356560928  0.17935153420400052  1.0000
  O   O206      1.0  0.5875019657042017  0.18111550787080352  0.44244067404063775  1.0000
  O   O207      1.0  0.5071971881932612  0.9302446774740531  0.17853659199249242  1.0000
  O   O208      1.0  0.5025676067194156  0.9308324289487435  0.44275690559117703  1.0000
  O   O209      1.0  0.6739876585411365  0.927468080495099  0.17851585869332554  1.0000
  O   O210      1.0  0.6692497570135106  0.9307646565948416  0.4427733979152915  1.0000
  O   O211      1.0  0.7501774422313026  0.011912130364672145  0.17894689589560797  1.0000
  O   O212      1.0  0.7522779316281994  0.014248930915733581  0.4416872094294935  1.0000
  O   O213      1.0  0.5141498812884157  0.09743146566516281  0.17878126206862802  1.0000
  O   O214      1.0  0.5038021636923601  0.09791928494595362  0.4424910400025986  1.0000
  O   O215      1.0  0.6820082439890204  0.10043812715282475  0.17919542967714272  1.0000
  O   O216      1.0  0.670544335697781  0.09765853262624319  0.44161223983039793  1.0000
  O   O217      1.0  0.7562472255583331  0.9575831874473087  0.1326564373180775  1.0000
  O   O218      1.0  0.7516815630596747  0.9567438421919663  0.39654524392249874  1.0000
  O   O219      1.0  0.756784931249303  0.06734005285850461  0.13283745030902758  1.0000
  O   O220      1.0  0.7549425967995106  0.06995619317671084  0.3957736881052433  1.0000
  O   O221      1.0  0.5894957283673083  0.9018104843918086  0.13256159089442995  1.0000
  O   O222      1.0  0.5856044179474367  0.9026791989052613  0.39689947891689487  1.0000
  O   O223      1.0  0.5968249529056112  0.1260942464322888  0.13290091886348843  1.0000
  O   O224      1.0  0.5850325765697878  0.12628331118618694  0.39637321436555023  1.0000
  O   O225      1.0  0.5911481023575345  0.5153022590889919  0.08695431150687516  1.0000
  O   O226      1.0  0.5837319292882752  0.5157125489653198  0.35131913145720683  1.0000
  O   O227      1.0  0.5077242753961644  0.2639553438458033  0.08714984553567007  1.0000
  O   O228      1.0  0.5042027072030785  0.2650539478012591  0.3507507707183461  1.0000
  O   O229      1.0  0.6745226322956241  0.26621593620494843  0.08811779521509111  1.0000
  O   O230      1.0  0.6708778042112593  0.26439611949980896  0.3504567931911593  1.0000
  O   O231      1.0  0.42651518456172177  0.34794524600394233  0.08721839370491567  1.0000
  O   O232      1.0  0.4201382698924399  0.34811526456307995  0.3509243255109844  1.0000
  O   O233      1.0  0.508470828137591  0.4317409094669948  0.08710662558622  1.0000
  O   O234      1.0  0.5023021671316095  0.4317698448079544  0.3511840309784717  1.0000
  O   O235      1.0  0.6751671980343245  0.4322390252101809  0.08710782628319479  1.0000
  O   O236      1.0  0.669098382053845  0.43394161125432745  0.35117275961511246  1.0000
  O   O237      1.0  0.588655925105414  0.5161914204732808  0.17869640125940067  1.0000
  O   O238      1.0  0.5854183882691281  0.5150470922257417  0.44318212515740973  1.0000
  O   O239      1.0  0.5062430292326205  0.26283970342949303  0.17931462047478358  1.0000
  O   O240      1.0  0.5035506517684067  0.26415704320283917  0.4424073276754244  1.0000
  O   O241      1.0  0.6703890657094395  0.2673680100121002  0.1791211729148549  1.0000
  O   O242      1.0  0.6700533725482289  0.26473650228015166  0.4425113498983437  1.0000
  O   O243      1.0  0.7543236628422076  0.35069643578094084  0.1791722567322461  1.0000
  O   O244      1.0  0.7522222617650074  0.3484659063376089  0.4428379614666342  1.0000
  O   O245      1.0  0.5085725481169665  0.4318930749016614  0.17887117469431074  1.0000
  O   O246      1.0  0.5021065479386063  0.4315287551428106  0.4430020600243762  1.0000
  O   O247      1.0  0.6754030888642863  0.43474729731984424  0.17915684835657258  1.0000
  O   O248      1.0  0.6687937058165202  0.4317936724160004  0.442929825967651  1.0000
  O   O249      1.0  0.7591443489604238  0.2934373297703656  0.13393632697487765  1.0000
  O   O250      1.0  0.7508287112674926  0.2944562898736534  0.39651314681477196  1.0000
  O   O251      1.0  0.7579735053550208  0.40634159515444246  0.1332751988851969  1.0000
  O   O252      1.0  0.7518315237012413  0.40439529658397216  0.3969645107610798  1.0000
  O   O253      1.0  0.5895345801392747  0.23589473500089972  0.13316177538236573  1.0000
  O   O254      1.0  0.5876498429323558  0.23686674569832702  0.39648961954800066  1.0000
  O   O255      1.0  0.5911636010667195  0.4601767689278765  0.13296134296041753  1.0000
  O   O256      1.0  0.5848512890736004  0.4598728699811853  0.39717343886169715  1.0000
  O   O257      1.0  0.5898801004292983  0.8466732006444415  0.08657873500751878  1.0000
  O   O258      1.0  0.58362894364425  0.8466455850858604  0.35119847015246464  1.0000
  O   O259      1.0  0.5081851295059566  0.598761751951783  0.08669354011354641  1.0000
  O   O260      1.0  0.5026558189237742  0.5990198996406714  0.35145414152929044  1.0000
  O   O261      1.0  0.6749979517029249  0.5984848082896306  0.08676560339050345  1.0000
  O   O262      1.0  0.6693770552297734  0.5982495096204379  0.3514356232506225  1.0000
  O   O263      1.0  0.4212347514228792  0.6808906711454056  0.08661455447899613  1.0000
  O   O264      1.0  0.4170970762469765  0.6809496743664474  0.35144036240283677  1.0000
  O   O265      1.0  0.5081305057776841  0.7629320070335384  0.0865655317380867  1.0000
  O   O266      1.0  0.5028303552226405  0.7630431911773344  0.35135483278550406  1.0000
  O   O267      1.0  0.6750212581076516  0.7638543786700104  0.08661213601895743  1.0000
  O   O268      1.0  0.6694803657029169  0.7641785593517715  0.35131950329347855  1.0000
  O   O269      1.0  0.5877853293556579  0.8460292391900589  0.1784930563406942  1.0000
  O   O270      1.0  0.5857687124243172  0.8474975576602664  0.4429066509887665  1.0000
  O   O271      1.0  0.5084134931576316  0.5999558476225356  0.17853998772999696  1.0000
  O   O272      1.0  0.5025153422843001  0.5984392144965339  0.44330365874026595  1.0000
  O   O273      1.0  0.6751099907872223  0.5984911616908215  0.17856607989942122  1.0000
  O   O274      1.0  0.6693137354947623  0.5983173884444999  0.44325272490754697  1.0000
  O   O275      1.0  0.7597639048286517  0.6812826406613808  0.1784818056617858  1.0000
  O   O276      1.0  0.75388485435356  0.681320331506615  0.44314344111594234  1.0000
  O   O277      1.0  0.5084300708805816  0.7621739174792048  0.1783803747252081  1.0000
  O   O278      1.0  0.5027150378398579  0.7640177574261595  0.44321610245059234  1.0000
  O   O279      1.0  0.6751620664817309  0.7640852122425089  0.178411521513886  1.0000
  O   O280      1.0  0.6694192764618668  0.7642461999926476  0.44315266965221456  1.0000
  O   O281      1.0  0.759028974189054  0.6256045553867735  0.1326641980431677  1.0000
  O   O282      1.0  0.7529679490255852  0.6256108269315629  0.39731467892072325  1.0000
  O   O283      1.0  0.7590486795090124  0.7369117476595168  0.1325600682609522  1.0000
  O   O284      1.0  0.7531018779631082  0.7368443910059121  0.39723883207405186  1.0000
  O   O285      1.0  0.5912581313451581  0.5714523111190432  0.1326720632797077  1.0000
  O   O286      1.0  0.5858190463978805  0.5709355114699424  0.39736700543504405  1.0000
  O   O287      1.0  0.5911185174707568  0.7908756574554532  0.13246711512736128  1.0000
  O   O288      1.0  0.5858018402486441  0.7913226268299823  0.3972251527000518  1.0000
  O   O289      1.0  0.7861434178241087  0.18582732298500804  0.21419380506026164  1.0000
  O   O290      1.0  0.7984428048247614  0.17107529028931862  0.31135218582393726  1.0000
  Si  Si1       1.0  0.09083307327449447  0.9599116977161198  0.0983404700256714  1.0000
  Si  Si2       1.0  0.08691589722072449  0.9583438450878622  0.36195282251733  1.0000
  Si  Si3       1.0  0.0943205133744623  0.07095449399522066  0.09874704177556151  1.0000
  Si  Si4       1.0  0.08904813613904107  0.06990431596779553  0.36072259421606373  1.0000
  Si  Si5       1.0  0.9249014833560467  0.9035838784691128  0.0981613609351921  1.0000
  Si  Si6       1.0  0.9197324278888822  0.9034684079589959  0.3621492521376399  1.0000
  Si  Si7       1.0  0.09094999393076243  0.9594622389196429  0.1674597181611204  1.0000
  Si  Si8       1.0  0.08613544863839366  0.9594095072808162  0.4309642410132795  1.0000
  Si  Si9       1.0  0.09615368330355124  0.07037147538876765  0.1677911507158466  1.0000
  Si  Si10      1.0  0.08618735742034427  0.07076623045086111  0.4300405150470067  1.0000
  Si  Si11      1.0  0.924743247765719  0.9035196674062969  0.16727542731123218  1.0000
  Si  Si12      1.0  0.9197399435587883  0.903843827114199  0.4312632287179614  1.0000
  Si  Si13      1.0  0.9258621538602104  0.12156543606394707  0.16775154945579965  1.0000
  Si  Si14      1.0  0.9193473263673438  0.12590633201976775  0.4306018173514315  1.0000
  Si  Si15      1.0  0.09017229848350183  0.2909838078186712  0.0998657393385179  1.0000
  Si  Si16      1.0  0.088374611706494  0.2926084480332906  0.3619363041248584  1.0000
  Si  Si17      1.0  0.0915285540479042  0.40232615777872327  0.09896196181779948  1.0000
  Si  Si18      1.0  0.08594465506053464  0.4034518421412418  0.3623111985227356  1.0000
  Si  Si19      1.0  0.9229806263882229  0.23605533983360327  0.09937012807506566  1.0000
  Si  Si20      1.0  0.9186188144330615  0.24027090761290976  0.3618076694678581  1.0000
  Si  Si21      1.0  0.9261383762968665  0.45892104125058225  0.09863088549895498  1.0000
  Si  Si22      1.0  0.919508371195445  0.45921182003988126  0.3624961727432667  1.0000
  Si  Si23      1.0  0.09239068649471244  0.291527902712971  0.16917224960135474  1.0000
  Si  Si24      1.0  0.08679257207423442  0.29184849275259445  0.4309607273502922  1.0000
  Si  Si25      1.0  0.0921977351634683  0.40317970240034595  0.1679793260890959  1.0000
  Si  Si26      1.0  0.08573480091117049  0.40284647257412093  0.4314348836177063  1.0000
  Si  Si27      1.0  0.9262416478132635  0.45934010384063195  0.1677463187426523  1.0000
  Si  Si28      1.0  0.9195057032278946  0.4589331543760633  0.431609470356597  1.0000
  Si  Si29      1.0  0.0922783089264939  0.6258599363085314  0.09814237840789723  1.0000
  Si  Si30      1.0  0.08619987505440006  0.6256714525321004  0.3627239715040602  1.0000
  Si  Si31      1.0  0.09231459614520093  0.7370694213209434  0.09805444424465577  1.0000
  Si  Si32      1.0  0.08621271354971345  0.73676431279021  0.36266988579794424  1.0000
  Si  Si33      1.0  0.9258336123858203  0.5701413393453393  0.09827446665619251  1.0000
  Si  Si34      1.0  0.9195845195815558  0.5702302275960863  0.3626725558363889  1.0000
  Si  Si35      1.0  0.9255287859804203  0.7924455018048325  0.09805675211169021  1.0000
  Si  Si36      1.0  0.9196891533898797  0.7922853043340744  0.3625362068828464  1.0000
  Si  Si37      1.0  0.09237486902443151  0.6260670511734426  0.16727845970144659  1.0000
  Si  Si38      1.0  0.08616341197425371  0.6256749938592273  0.4318626544063757  1.0000
  Si  Si39      1.0  0.09236889487669526  0.7372141535665142  0.16719170796091432  1.0000
  Si  Si40      1.0  0.08617599523899962  0.7368979286194225  0.43180770957293085  1.0000
  Si  Si41      1.0  0.9258672180198612  0.5705142966143637  0.16738937206135293  1.0000
  Si  Si42      1.0  0.9196027480049014  0.5700546471670145  0.431814310049552  1.0000
  Si  Si43      1.0  0.9254230005642267  0.7924219008241034  0.16719533811833664  1.0000
  Si  Si44      1.0  0.919701047598189  0.7926033168654422  0.43165254070176456  1.0000
  Si  Si45      1.0  0.42500690899626964  0.9594740877591509  0.09818371658060508  1.0000
  Si  Si46      1.0  0.41950721288631904  0.9587003785128575  0.3622922116744547  1.0000
  Si  Si47      1.0  0.4282986362957807  0.07062635000129056  0.09843373291823185  1.0000
  Si  Si48      1.0  0.42068526274804063  0.06983656046318885  0.36205527824371114  1.0000
  Si  Si49      1.0  0.2577265812587446  0.904573496888442  0.09816103618581565  1.0000
  Si  Si50      1.0  0.2530975806024334  0.9030812096947943  0.36233617994549194  1.0000
  Si  Si51      1.0  0.26132150717435887  0.12591418449475397  0.09871024956539082  1.0000
  Si  Si52      1.0  0.2555485256863563  0.1256310643595627  0.36183133970939063  1.0000
  Si  Si53      1.0  0.4251498346602498  0.9593377016048332  0.1673020375487979  1.0000
  Si  Si54      1.0  0.4196174684348666  0.9589388516418752  0.4313770864595402  1.0000
  Si  Si55      1.0  0.4294509796674385  0.07042556075124923  0.16752606410355553  1.0000
  Si  Si56      1.0  0.4204750198829431  0.07009664999350713  0.43115305612555455  1.0000
  Si  Si57      1.0  0.25794504972726584  0.9044439797599866  0.16727873134888682  1.0000
  Si  Si58      1.0  0.25252725915319923  0.9038952648469315  0.43144336886000045  1.0000
  Si  Si59      1.0  0.2625270298096495  0.12572766152131218  0.16782250786770456  1.0000
  Si  Si60      1.0  0.25400012685598883  0.1255529285113042  0.4308284331768331  1.0000
  Si  Si61      1.0  0.42507903823853244  0.29240771486146905  0.09859059763479233  1.0000
  Si  Si62      1.0  0.4205886576609757  0.2924659534346345  0.3621428124470746  1.0000
  Si  Si63      1.0  0.42561930390045666  0.40355226335500777  0.09848708763998135  1.0000
  Si  Si64      1.0  0.419375745813115  0.403546666245849  0.36244822656892645  1.0000
  Si  Si65      1.0  0.25860745794906853  0.2369176639449612  0.09898826180966262  1.0000
  Si  Si66      1.0  0.2541798246175959  0.23671010624734967  0.3619297719719248  1.0000
  Si  Si67      1.0  0.25787783194382924  0.4579243711230446  0.098495580522213  1.0000
  Si  Si68      1.0  0.2525649053439971  0.4588011506114703  0.3625298874306943  1.0000
  Si  Si69      1.0  0.4251756306637386  0.29243240805360826  0.1677034131132466  1.0000
  Si  Si70      1.0  0.4202322891408819  0.29209215840901787  0.43122328645780345  1.0000
  Si  Si71      1.0  0.4257635442573217  0.40360884464785945  0.1675748451469545  1.0000
  Si  Si72      1.0  0.419382167528504  0.4032379283994832  0.43156935373545274  1.0000
  Si  Si73      1.0  0.2598638050868005  0.23683393094242944  0.1679905932203075  1.0000
  Si  Si74      1.0  0.2535006700657348  0.23653934596780085  0.43104344779369175  1.0000
  Si  Si75      1.0  0.2585029362326311  0.4585073343467535  0.16760004429603637  1.0000
  Si  Si76      1.0  0.2523744539997574  0.4584501580120677  0.43165021910940843  1.0000
  Si  Si77      1.0  0.42363898502166536  0.6253224620449449  0.09798555609265648  1.0000
  Si  Si78      1.0  0.41842617396430687  0.6255802888561636  0.3628409348899912  1.0000
  Si  Si79      1.0  0.42351225125588804  0.7364749322874719  0.09789281979032517  1.0000
  Si  Si80      1.0  0.4187310401026446  0.7363838468144579  0.36278650740089036  1.0000
  Si  Si81      1.0  0.25769559787135754  0.5691330389620279  0.09816680060218895  1.0000
  Si  Si82      1.0  0.2523753749475459  0.5697872740235952  0.36273384766902933  1.0000
  Si  Si83      1.0  0.2582589228257839  0.793377464039922  0.0979974791519022  1.0000
  Si  Si84      1.0  0.2528555394311015  0.7921477955650987  0.3626643897261856  1.0000
  Si  Si85      1.0  0.4234675223123125  0.6257486498963656  0.16712504416394172  1.0000
  Si  Si86      1.0  0.4185851867015722  0.6256127192547222  0.43198366117460113  1.0000
  Si  Si87      1.0  0.4232828221239266  0.7365289928296105  0.16703174421921366  1.0000
  Si  Si88      1.0  0.41879921498778855  0.7368013549454602  0.431927634776235  1.0000
  Si  Si89      1.0  0.2579842234955331  0.569534649753558  0.16728935843962847  1.0000
  Si  Si90      1.0  0.2523711521341029  0.5696435178151704  0.4318789755960589  1.0000
  Si  Si91      1.0  0.2583143148572298  0.7934096959655942  0.16713894827649386  1.0000
  Si  Si92      1.0  0.25254541390347557  0.7926822940973789  0.43178513181768174  1.0000
  Si  Si93      1.0  0.7567253557680835  0.957664113220408  0.09805875515501626  1.0000
  Si  Si94      1.0  0.7515319468046946  0.957238318996425  0.36203034477962315  1.0000
  Si  Si95      1.0  0.7595265602753187  0.06861551641514846  0.09821495314361922  1.0000
  Si  Si96      1.0  0.7512838749351062  0.06871689557654828  0.36118139854157694  1.0000
  Si  Si97      1.0  0.5899041143362693  0.902187554993796  0.09799739081925678  1.0000
  Si  Si98      1.0  0.5851763700251618  0.9022783091594351  0.3623410757955778  1.0000
  Si  Si99      1.0  0.5953140432690516  0.12619018756745132  0.09821837182228889  1.0000
  Si  Si100     1.0  0.5856295811643867  0.1257126195901902  0.3618862854162108  1.0000
  Si  Si101     1.0  0.755564204955333  0.9565530063641376  0.16719978269099692  1.0000
  Si  Si102     1.0  0.7523526672036919  0.9584033906428417  0.43104065205979897  1.0000
  Si  Si103     1.0  0.7585546972337249  0.06673137330405522  0.1671959672665393  1.0000
  Si  Si104     1.0  0.7543013444458238  0.0699365474237149  0.4303967143533905  1.0000
  Si  Si105     1.0  0.5892407723389477  0.9014176259407628  0.1671118948712927  1.0000
  Si  Si106     1.0  0.5858865678803462  0.9030542702319547  0.4314552006106015  1.0000
  Si  Si107     1.0  0.5962176184579542  0.12608158636000927  0.16731968117028695  1.0000
  Si  Si108     1.0  0.5869454180824769  0.12559219980457462  0.43089139227431666  1.0000
  Si  Si109     1.0  0.7590595824410601  0.29323239499656545  0.09932045979997225  1.0000
  Si  Si110     1.0  0.7509859505496255  0.29479008958990227  0.3620608262114862  1.0000
  Si  Si111     1.0  0.758464555232846  0.404721100525615  0.09877175741623628  1.0000
  Si  Si112     1.0  0.751296054159064  0.4052646931505002  0.3624140966373962  1.0000
  Si  Si113     1.0  0.5918511043436562  0.23720765496213228  0.09858179388417314  1.0000
  Si  Si114     1.0  0.587206917459485  0.2367880652741571  0.3619372267871594  1.0000
  Si  Si115     1.0  0.5915770663433776  0.45975590995969307  0.09840722909408749  1.0000
  Si  Si116     1.0  0.5846890405190973  0.460243352932903  0.36261937189463306  1.0000
  Si  Si117     1.0  0.7558777911383846  0.294714956790602  0.16851798244958796  1.0000
  Si  Si118     1.0  0.7525081918627334  0.2931452641244577  0.43107017682335097  1.0000
  Si  Si119     1.0  0.7576893853063659  0.4060512614417143  0.16779680304079642  1.0000
  Si  Si120     1.0  0.7520863081908927  0.4040837390409613  0.4315430902007114  1.0000
  Si  Si121     1.0  0.5904256886500601  0.23716481406868647  0.16756630990531668  1.0000
  Si  Si122     1.0  0.5871145080372182  0.23661940928979808  0.43106467623516154  1.0000
  Si  Si123     1.0  0.590845973887102  0.4605952784288137  0.1675169920871278  1.0000
  Si  Si124     1.0  0.5852577787811208  0.45952885865940063  0.4317353094429767  1.0000
  Si  Si125     1.0  0.7590468568179047  0.6255232538020971  0.09809686857522096  1.0000
  Si  Si126     1.0  0.7529889110716933  0.625702563097302  0.36274626109560676  1.0000
  Si  Si127     1.0  0.759002727930588  0.7367572988756367  0.09798979001477161  1.0000
  Si  Si128     1.0  0.7531011116992016  0.7368064367531076  0.36267030935493233  1.0000
  Si  Si129     1.0  0.5914126958095518  0.5709555306832671  0.09811240114321687  1.0000
  Si  Si130     1.0  0.5855782908843571  0.571079924924266  0.36279747626303344  1.0000
  Si  Si131     1.0  0.5910763984991277  0.7910619044191087  0.09789467514379535  1.0000
  Si  Si132     1.0  0.5855667335952095  0.7912921009674319  0.36266467755881837  1.0000
  Si  Si133     1.0  0.7589616944839307  0.6256647594739095  0.16723108250259466  1.0000
  Si  Si134     1.0  0.7530170337988886  0.6257021115507783  0.431884828310662  1.0000
  Si  Si135     1.0  0.7589845582742528  0.7367947066129508  0.16712791109638034  1.0000
  Si  Si136     1.0  0.7531719960070549  0.7369315682320052  0.43180756345590243  1.0000
  Si  Si137     1.0  0.5910009999154777  0.571554544725028  0.16723219539389758  1.0000
  Si  Si138     1.0  0.5858123852135902  0.5706856294604692  0.43193945090552255  1.0000
  Si  Si139     1.0  0.5908007096464395  0.7906449723918572  0.16703487418780807  1.0000
  Si  Si140     1.0  0.5859231015120502  0.7918331849812982  0.4317847297010704  1.0000
  Si  Si141     1.0  0.9260146938265164  0.12603802419563442  0.0988089710661079  1.0000
  Al  Al1       1.0  0.9203805049300565  0.12326857399195776  0.36055479939601515  1.0000
  Al  Al2       1.0  0.9230651713079815  0.2382743276103065  0.16950657036602418  1.0000
  Si  Si142     1.0  0.9190888246892092  0.23596982748399242  0.4307523088841697  1.0000
  H   H1        1.0  0.855886033868671  0.17580990005156297  0.19750344882598878  1.0000
  H   H2        1.0  0.861381211109601  0.18400290355115856  0.32992398339335804  1.0000
  H   H3        1.0  0.7359787027537775  0.16859004870778835  0.20755887292021255  1.0000
  H   H4        1.0  0.7791583293458532  0.2203327487544705  0.2085851099737753  1.0000
  H   H5        1.0  0.8173549923695971  0.16811597486564725  0.2916517832399389  1.0000
  H   H6        1.0  0.7887475633506735  0.13779049907108243  0.3189739603520495  1.0000
