# Supplementary material for: Water Adsorption at Pairs of Proximate Brønsted Acid Sites in Zeolites
Source: J Phys Chem Lett. 2026 Jan 14;17(4):1201–6. doi: 10.1021/acs.jpclett.5c03794 (PMC12862806; doi:10.1021/acs.jpclett.5c03794)
Supplement: Supplementary file 2 [file jz5c03794_si_002.zip › Water_BAS_Pairs_SI/NNP/MD_init_strs/silicatene/silicatene_2w_3.cif]

data_image0
_chemical_formula_structural       O290Si141Al2SiH6
_chemical_formula_sum              "O290 Si142 Al2 H6"
_cell_length_a       15.80312257
_cell_length_b       27.3439945
_cell_length_c       46.6
_cell_angle_alpha    90.0
_cell_angle_beta     90.0
_cell_angle_gamma    90.0

_space_group_name_H-M_alt    "P 1"
_space_group_IT_number       1

loop_
  _space_group_symop_operation_xyz
  'x, y, z'

loop_
  _atom_site_type_symbol
  _atom_site_label
  _atom_site_symmetry_multiplicity
  _atom_site_fract_x
  _atom_site_fract_y
  _atom_site_fract_z
  _atom_site_occupancy
  O   O1        1.0  0.9216984750757055  0.1806986427813728  0.08654728455067118  1.0000
  O   O2        1.0  0.908137717689106  0.18571161333924668  0.33633098760354474  1.0000
  O   O3        1.0  0.8403950496398649  0.9301307335536432  0.08683650349296235  1.0000
  O   O4        1.0  0.8358398852401534  0.9304668988558221  0.3399945234691405  1.0000
  O   O5        1.0  0.007227614994958209  0.9324722072047358  0.08693050481119695  1.0000
  O   O6        1.0  0.002610261403933083  0.9312609684817671  0.33996227067792145  1.0000
  O   O7        1.0  0.7568657256716227  0.013222454565184278  0.08661341900701083  1.0000
  O   O8        1.0  0.7480685857634298  0.01250203016097369  0.3400128460797723  1.0000
  O   O9        1.0  0.8452654421865952  0.09506283666262352  0.08805878356197754  1.0000
  O   O10       1.0  0.8295851369555626  0.09645699171071263  0.33623046949326685  1.0000
  O   O11       1.0  0.011410681045784023  0.09961122515339639  0.0880321679052574  1.0000
  O   O12       1.0  0.010720633288954798  0.0980637733767241  0.3368851888772943  1.0000
  O   O13       1.0  0.9088945412927671  0.17544446752398973  0.18260200409197536  1.0000
  O   O14       1.0  0.9178356031880059  0.18131370333926097  0.4324899881818853  1.0000
  O   O15       1.0  0.8406859985777116  0.9307424323342295  0.17851397544964662  1.0000
  O   O16       1.0  0.8358508712155125  0.9310014019809126  0.43192919063814567  1.0000
  O   O17       1.0  0.007320878544711179  0.9319362592487338  0.17870025024358638  1.0000
  O   O18       1.0  0.0026774978854908925  0.9318705306550564  0.43190600462490225  1.0000
  O   O19       1.0  0.09202097381732652  0.014909115437457595  0.1791028309383009  1.0000
  O   O20       1.0  0.08618667989274172  0.015188274867254482  0.43102284193441925  1.0000
  O   O21       1.0  0.8472154786927059  0.08895314894783339  0.17840827070956142  1.0000
  O   O22       1.0  0.8371177049217743  0.09691714448697365  0.43190808996233593  1.0000
  O   O23       1.0  0.013858293469132152  0.09976154576585076  0.17904311011341495  1.0000
  O   O24       1.0  0.0039040860334291073  0.09868050845885402  0.4313198915131598  1.0000
  O   O25       1.0  0.09067786363063386  0.9598262302106456  0.13289929756181498  1.0000
  O   O26       1.0  0.08645454391550356  0.9576411943377496  0.38581950480889143  1.0000
  O   O27       1.0  0.09586479463694858  0.0703923219206552  0.1332824524671292  1.0000
  O   O28       1.0  0.08694401220799249  0.07044971187757683  0.3848932017141918  1.0000
  O   O29       1.0  0.9248925881707178  0.9035613147583862  0.13272375660096372  1.0000
  O   O30       1.0  0.9195966636197518  0.9034902823764768  0.3860359901291994  1.0000
  O   O31       1.0  0.9259204559068964  0.12666142958076257  0.13361283614927857  1.0000
  O   O32       1.0  0.9176532921285033  0.12795125068365304  0.38606136575762223  1.0000
  O   O33       1.0  0.9275849806645593  0.514493927845635  0.08718823286332532  1.0000
  O   O34       1.0  0.9201776992663119  0.5147525078455644  0.3404813756364983  1.0000
  O   O35       1.0  0.8409447763465342  0.2651594568174336  0.08731354634894498  1.0000
  O   O36       1.0  0.8376644105463616  0.27025319080845195  0.33995984846223665  1.0000
  O   O37       1.0  0.00748717535635974  0.263252073979747  0.08802436952308924  1.0000
  O   O38       1.0  0.004749531332555234  0.2644567577667919  0.33993209930159524  1.0000
  O   O39       1.0  0.7586417551259421  0.3489042833795962  0.0880329450523939  1.0000
  O   O40       1.0  0.7477635595668748  0.35008305236575815  0.33982740910127857  1.0000
  O   O41       1.0  0.842023235334617  0.4321281735391213  0.08724288718644208  1.0000
  O   O42       1.0  0.8357248289240624  0.4318966478488091  0.3404374169653059  1.0000
  O   O43       1.0  0.008790108052028213  0.43044302128020734  0.08735514296273027  1.0000
  O   O44       1.0  0.0023526691034623927  0.4310574060110224  0.340384299908141  1.0000
  O   O45       1.0  0.9275725773535296  0.5151008908466852  0.17886466294525086  1.0000
  O   O46       1.0  0.9204152557620023  0.51441719786662  0.4323560216984392  1.0000
  O   O47       1.0  0.8321739303824401  0.2653620106040978  0.18280712487205425  1.0000
  O   O48       1.0  0.8367486845140896  0.26546389033226503  0.4307903610138579  1.0000
  O   O49       1.0  0.013814989402613524  0.26326341663867503  0.18215966575505924  1.0000
  O   O50       1.0  0.002898833476208145  0.2638589586811004  0.4308077857157068  1.0000
  O   O51       1.0  0.09386860960723571  0.34800170645368744  0.17946480252073116  1.0000
  O   O52       1.0  0.08585694805402709  0.34716827057635397  0.43195968356693903  1.0000
  O   O53       1.0  0.8420789552037404  0.43270804966348375  0.17923856800788135  1.0000
  O   O54       1.0  0.8355074112242667  0.431712735730386  0.4321396965050524  1.0000
  O   O55       1.0  0.00884948255503192  0.4311244700273134  0.17926830001999217  1.0000
  O   O56       1.0  0.0023019307662822046  0.4305065275810162  0.4320923474866176  1.0000
  O   O57       1.0  0.09084121503506765  0.29115375214716765  0.13431750420650113  1.0000
  O   O58       1.0  0.08814813748453608  0.2926082820491128  0.3857103966234461  1.0000
  O   O59       1.0  0.09199363723585531  0.40389386365772256  0.13343729558820724  1.0000
  O   O60       1.0  0.08569587520174692  0.4029024078443329  0.3861516658691292  1.0000
  O   O61       1.0  0.9205692632603294  0.23352999488330395  0.1332051920259572  1.0000
  O   O62       1.0  0.9187968070333405  0.23496595689948013  0.3852082377667371  1.0000
  O   O63       1.0  0.9260932890820841  0.45922590255161133  0.13319448558278793  1.0000
  O   O64       1.0  0.9195331252331336  0.4591687845935706  0.38632723367041716  1.0000
  O   O65       1.0  0.92685466626118  0.8480375338412504  0.08678543044494395  1.0000
  O   O66       1.0  0.9202581740182324  0.8476632002163591  0.3403757654506237  1.0000
  O   O67       1.0  0.841864852335675  0.5971231867380628  0.08685491942793853  1.0000
  O   O68       1.0  0.8359741957888401  0.5977071031953043  0.3406689355074138  1.0000
  O   O69       1.0  0.008401550073264319  0.5986872405571304  0.08689259238445646  1.0000
  O   O70       1.0  0.002602147928032991  0.5982301645260775  0.34066056037828135  1.0000
  O   O71       1.0  0.7603439978492568  0.681116644127867  0.08677400011101229  1.0000
  O   O72       1.0  0.753487098233999  0.6811974873235688  0.3406877369641725  1.0000
  O   O73       1.0  0.841802515476473  0.765161922658504  0.08670932234856965  1.0000
  O   O74       1.0  0.8361105949591593  0.7646507107781209  0.340564942553766  1.0000
  O   O75       1.0  0.008405521057000787  0.7641657175508044  0.08675362178974377  1.0000
  O   O76       1.0  0.002671631385549293  0.7641223010983155  0.3405643255866219  1.0000
  O   O77       1.0  0.9258961664438705  0.8479773951431033  0.1785928388060633  1.0000
  O   O78       1.0  0.9203769855624699  0.8482267712600073  0.4320552603277944  1.0000
  O   O79       1.0  0.8418991020890231  0.5976356610484868  0.17868229847890746  1.0000
  O   O80       1.0  0.8359303759127503  0.5974628444662217  0.43245157124440864  1.0000
  O   O81       1.0  0.008476029554667112  0.5991185910890119  0.17868672497052582  1.0000
  O   O82       1.0  0.0025191887731624675  0.5981454727120096  0.43244564160048027  1.0000
  O   O83       1.0  0.09371573915836572  0.6816898192095405  0.1785658173199766  1.0000
  O   O84       1.0  0.08661401908469502  0.6812501892610423  0.43243242002822335  1.0000
  O   O85       1.0  0.8419169615862807  0.7649302879264206  0.17851830707838712  1.0000
  O   O86       1.0  0.8360954388916315  0.7650854005614078  0.43237566425698476  1.0000
  O   O87       1.0  0.008572359946711391  0.7644390595780947  0.1785238467210047  1.0000
  O   O88       1.0  0.002615073419022852  0.764458908158782  0.43237976434310155  1.0000
  O   O89       1.0  0.09245119801587713  0.626012750518558  0.13272915506324331  1.0000
  O   O90       1.0  0.08620364839605348  0.6255644351050378  0.38658071564981505  1.0000
  O   O91       1.0  0.09241597637598002  0.7372086014588802  0.1326404559344359  1.0000
  O   O92       1.0  0.08618006952370356  0.7367717197186671  0.3865393141026978  1.0000
  O   O93       1.0  0.9258524819644844  0.5706068005468782  0.13284731900060834  1.0000
  O   O94       1.0  0.9195443155296517  0.5700944084919014  0.38652488433981624  1.0000
  O   O95       1.0  0.9254886657942063  0.7924640445277381  0.1326411190377702  1.0000
  O   O96       1.0  0.919645812801473  0.7921168597727776  0.38640482776253443  1.0000
  O   O97       1.0  0.2603746486877016  0.18139420986487095  0.08737496859276433  1.0000
  O   O98       1.0  0.2539392165561337  0.18128905295507844  0.3397622705803214  1.0000
  O   O99       1.0  0.1738125828445151  0.9318404556346659  0.08695593139214873  1.0000
  O   O100      1.0  0.16904985806666264  0.929378315062145  0.3399928490726369  1.0000
  O   O101      1.0  0.3405128438705596  0.9329479529858279  0.08684208682516209  1.0000
  O   O102      1.0  0.33598077378331853  0.9311647247195465  0.34029287215374776  1.0000
  O   O103      1.0  0.0918355779343764  0.015541240955312664  0.08711284771507327  1.0000
  O   O104      1.0  0.09029982951420093  0.013431493899226935  0.3397808646370576  1.0000
  O   O105      1.0  0.17845447161602515  0.0977603252503691  0.08728979149668256  1.0000
  O   O106      1.0  0.1755188374003915  0.09591965859009104  0.33966463922110873  1.0000
  O   O107      1.0  0.3451839881734914  0.09856897379139168  0.08726031388069594  1.0000
  O   O108      1.0  0.3394481763775118  0.09864252010119953  0.3397505134792115  1.0000
  O   O109      1.0  0.26071167164618486  0.18106918782823772  0.1792877161030554  1.0000
  O   O110      1.0  0.25384421099084203  0.18106031443178175  0.4317384458730257  1.0000
  O   O111      1.0  0.17401279292430882  0.9314448355655073  0.17867621696839536  1.0000
  O   O112      1.0  0.1692442632805136  0.9317331121123791  0.4320163971592341  1.0000
  O   O113      1.0  0.34065903498692385  0.9328576003337653  0.17862363672090606  1.0000
  O   O114      1.0  0.3359450211598095  0.9315476568388426  0.43209085032061983  1.0000
  O   O115      1.0  0.42832766577744713  0.014854347299548163  0.17877373947855688  1.0000
  O   O116      1.0  0.4205207151133732  0.014546549239733923  0.4319206938906861  1.0000
  O   O117      1.0  0.180558752776229  0.09667265267120752  0.1792874313736672  1.0000
  O   O118      1.0  0.17038748369180723  0.09778990590444138  0.430942428796507  1.0000
  O   O119      1.0  0.3472748817139645  0.0989066994833991  0.1789794272043242  1.0000
  O   O120      1.0  0.33720231396586486  0.0977865285733406  0.43178849202766406  1.0000
  O   O121      1.0  0.42507671689023724  0.9594522981811907  0.13274222202876612  1.0000
  O   O122      1.0  0.419564690786293  0.9586284417862081  0.3861603279918558  1.0000
  O   O123      1.0  0.42952215567534585  0.0705526358072566  0.132982219710611  1.0000
  O   O124      1.0  0.42096528930774385  0.06980513495472615  0.38592953069605834  1.0000
  O   O125      1.0  0.25796535890844857  0.9045184599062086  0.13272442291164746  1.0000
  O   O126      1.0  0.25301479893162904  0.9034000459206265  0.38621349028899576  1.0000
  O   O127      1.0  0.2618955614177547  0.125339443081093  0.13324984239676438  1.0000
  O   O128      1.0  0.2565685921335098  0.1263464930382835  0.3856788650022099  1.0000
  O   O129      1.0  0.2567244485161044  0.513471343676583  0.08704155385089107  1.0000
  O   O130      1.0  0.25233129094746504  0.5142787159476242  0.34055417519776754  1.0000
  O   O131      1.0  0.17404738045690166  0.2637618799420636  0.08818466347546174  1.0000
  O   O132      1.0  0.17127847582979092  0.26489144454343827  0.3397173751932038  1.0000
  O   O133      1.0  0.3409447008755027  0.26545101759477163  0.08733852659316034  1.0000
  O   O134      1.0  0.33760198429521193  0.26452162609801816  0.3400180408231875  1.0000
  O   O135      1.0  0.09056384171792448  0.3465419943266884  0.08819412939807893  1.0000
  O   O136      1.0  0.08662557410286308  0.3480127735869119  0.3398609699645652  1.0000
  O   O137      1.0  0.17526677808791588  0.42950930646470387  0.08726478542345545  1.0000
  O   O138      1.0  0.16901249770423907  0.43131278233897197  0.34038413721980787  1.0000
  O   O139      1.0  0.3419760833585439  0.4308516668182244  0.08714473613392715  1.0000
  O   O140      1.0  0.3356900184418114  0.4309589824173384  0.34043685514045136  1.0000
  O   O141      1.0  0.2584381743372121  0.5141416531612196  0.17877877545443766  1.0000
  O   O142      1.0  0.25219344283229883  0.5139175781276913  0.4323757113881234  1.0000
  O   O143      1.0  0.17860665527413508  0.2653005349997592  0.17957937182917252  1.0000
  O   O144      1.0  0.16993687618258604  0.2641338359528924  0.43171526463101806  1.0000
  O   O145      1.0  0.3425637479291545  0.2649175409997289  0.1793414704717369  1.0000
  O   O146      1.0  0.3366644480166076  0.2644721524134921  0.43172616921795753  1.0000
  O   O147      1.0  0.4272738413654599  0.34800174265798206  0.17892874508547363  1.0000
  O   O148      1.0  0.42043797534989646  0.34755974537397816  0.4320374956671562  1.0000
  O   O149      1.0  0.17527997780358576  0.43141406208553995  0.17925068224858062  1.0000
  O   O150      1.0  0.16886436513532393  0.43058971837015514  0.4321234486716533  1.0000
  O   O151      1.0  0.34213446876198367  0.43087808597764327  0.17892161493163353  1.0000
  O   O152      1.0  0.335566172708588  0.43049771596770703  0.43221687359502947  1.0000
  O   O153      1.0  0.42583255419943106  0.29244436130354834  0.1331430298067201  1.0000
  O   O154      1.0  0.4205292345530051  0.29238567999593856  0.3859705126805914  1.0000
  O   O155      1.0  0.42581404124638605  0.4036515552215568  0.13303321765153472  1.0000
  O   O156      1.0  0.4193773381089145  0.40343251411987324  0.38628713151202143  1.0000
  O   O157      1.0  0.260926032172228  0.2361436622810064  0.13344488490460601  1.0000
  O   O158      1.0  0.25350636407059335  0.23695064833153362  0.3857868737026242  1.0000
  O   O159      1.0  0.25857427768062075  0.45829874865319786  0.1330507156305055  1.0000
  O   O160      1.0  0.25244058931777946  0.45860333710178114  0.38636933259914474  1.0000
  O   O161      1.0  0.2585630541715331  0.8490219583926536  0.08676179012358053  1.0000
  O   O162      1.0  0.25411751214148737  0.8474695540854199  0.34048313945291336  1.0000
  O   O163      1.0  0.1749965262797541  0.5974408419167839  0.0868222578772892  1.0000
  O   O164      1.0  0.16918947279740007  0.59761305221877  0.3406823023564516  1.0000
  O   O165      1.0  0.34153065705705365  0.5963573658381217  0.08674854145149423  1.0000
  O   O166      1.0  0.33583986269405486  0.5971788802791528  0.3407172299609106  1.0000
  O   O167      1.0  0.09361665721913207  0.6814535984193629  0.08681140862964798  1.0000
  O   O168      1.0  0.08672306185705717  0.681165377013973  0.34067043203048447  1.0000
  O   O169      1.0  0.17496311992951474  0.7655863035913123  0.08672469700203735  1.0000
  O   O170      1.0  0.16931506071544894  0.7646159501219127  0.3406251390550735  1.0000
  O   O171      1.0  0.34148769692209957  0.7654975586356769  0.08661878203257369  1.0000
  O   O172      1.0  0.33593818601561626  0.76435047289695  0.3406434892014377  1.0000
  O   O173      1.0  0.25875166497890095  0.8489202684690392  0.17856873196913747  1.0000
  O   O174      1.0  0.2522920552494519  0.8483236724134694  0.4322302464421872  1.0000
  O   O175      1.0  0.17507308929856788  0.5976466373559054  0.17863628090743683  1.0000
  O   O176      1.0  0.1691125177804649  0.5974996346805812  0.43248542730611506  1.0000
  O   O177      1.0  0.3416791145594953  0.5968857403257715  0.17859936919892133  1.0000
  O   O178      1.0  0.3356929103170492  0.5972254826200106  0.4325625078828185  1.0000
  O   O179      1.0  0.42012988883755753  0.6811779885004736  0.178467783536211  1.0000
  O   O180      1.0  0.4175369534315079  0.6811531134356915  0.43256684915758215  1.0000
  O   O181      1.0  0.17512849809574696  0.765650255378266  0.17850013502491846  1.0000
  O   O182      1.0  0.16929040726878203  0.7647971682022802  0.43245611801042894  1.0000
  O   O183      1.0  0.34177851077751703  0.7658063114364172  0.17845014589809838  1.0000
  O   O184      1.0  0.3359205140420191  0.7650608276619489  0.43251981883228185  1.0000
  O   O185      1.0  0.4236823789014209  0.625508081659427  0.13257628162033652  1.0000
  O   O186      1.0  0.41835635987482395  0.6254099026030131  0.38669957405507194  1.0000
  O   O187      1.0  0.42337382967033793  0.7366341458704083  0.13248029908295714  1.0000
  O   O188      1.0  0.41874456565794965  0.7365756235021785  0.38665740129875104  1.0000
  O   O189      1.0  0.25782249532963464  0.569568499872451  0.13274443663110408  1.0000
  O   O190      1.0  0.2522737312542587  0.5697046165537248  0.38659060708851084  1.0000
  O   O191      1.0  0.2583003493109304  0.7933926839516279  0.13258267023716216  1.0000
  O   O192      1.0  0.2525926814039644  0.7921206385274253  0.38653270630936376  1.0000
  O   O193      1.0  0.5947043319707168  0.18172914538799415  0.08694300380518534  1.0000
  O   O194      1.0  0.5867288075858913  0.1812927050977679  0.33970242703965636  1.0000
  O   O195      1.0  0.5069190271499661  0.930350823188951  0.08676356287405272  1.0000
  O   O196      1.0  0.5024811917812142  0.9305778289137582  0.3403226139074433  1.0000
  O   O197      1.0  0.6735201118163114  0.9298217251144425  0.08674153019279994  1.0000
  O   O198      1.0  0.6692685828232052  0.9283936138637285  0.3399706663287352  1.0000
  O   O199      1.0  0.4278213523993251  0.015116832480595014  0.08696598148555507  1.0000
  O   O200      1.0  0.4201561307474789  0.014166233441374196  0.34019182053458735  1.0000
  O   O201      1.0  0.5120301015263726  0.09824730587440607  0.08717584332755614  1.0000
  O   O202      1.0  0.5033288468547901  0.09766851923940909  0.3397102584758825  1.0000
  O   O203      1.0  0.678544818178081  0.09832066645323904  0.08671844394235415  1.0000
  O   O204      1.0  0.6675142295419477  0.09698761238124239  0.33967781806013964  1.0000
  O   O205      1.0  0.5975097756498993  0.18147754943692473  0.17931604188912695  1.0000
  O   O206      1.0  0.5875749494790706  0.18110658966290907  0.4317484005097383  1.0000
  O   O207      1.0  0.5072042844655028  0.9302224956825693  0.17853144786292083  1.0000
  O   O208      1.0  0.5024979321023619  0.9307840674176185  0.4320809208117421  1.0000
  O   O209      1.0  0.6739924221696277  0.9274804539525383  0.17851151036573956  1.0000
  O   O210      1.0  0.6691785729871071  0.9306780397042137  0.43210902267741474  1.0000
  O   O211      1.0  0.7502145017850536  0.011914365333382838  0.1789181855150488  1.0000
  O   O212      1.0  0.7522131550103853  0.01416378288536801  0.4310488537334855  1.0000
  O   O213      1.0  0.5142958869641526  0.09743567217723134  0.1787517182113799  1.0000
  O   O214      1.0  0.5039050176565791  0.0978960870651401  0.4318084006316746  1.0000
  O   O215      1.0  0.6821668774939831  0.10046595911685641  0.17916984549128917  1.0000
  O   O216      1.0  0.670633997873783  0.09764459735425124  0.43097160686125024  1.0000
  O   O217      1.0  0.7562661897493521  0.9575699900144858  0.13264399813491093  1.0000
  O   O218      1.0  0.7516067974886467  0.9566632896920042  0.3858883583720424  1.0000
  O   O219      1.0  0.7568774648563418  0.06735854275539722  0.1327982161568142  1.0000
  O   O220      1.0  0.7549045177262663  0.06984207449586638  0.38514157830040396  1.0000
  O   O221      1.0  0.5895269828280247  0.9017932454630003  0.13256031250012315  1.0000
  O   O222      1.0  0.5855204476751171  0.9026191208812712  0.3862248539125525  1.0000
  O   O223      1.0  0.597003350144219  0.12607970552271996  0.13286356333297022  1.0000
  O   O224      1.0  0.5852116408272832  0.1262488966983865  0.38569935584380816  1.0000
  O   O225      1.0  0.5912006150283141  0.5152984023877205  0.08696915687124897  1.0000
  O   O226      1.0  0.5836485957362065  0.515707165655863  0.34059905486225783  1.0000
  O   O227      1.0  0.5076850949092374  0.26391863375604485  0.08712874510146047  1.0000
  O   O228      1.0  0.5042096034188375  0.2649938066228591  0.3400382485439594  1.0000
  O   O229      1.0  0.6744913071872191  0.26625774562080573  0.08811155824285936  1.0000
  O   O230      1.0  0.6708862218662811  0.2643890001387953  0.33974472051662236  1.0000
  O   O231      1.0  0.42657326319174643  0.3479386658642983  0.08721350496437065  1.0000
  O   O232      1.0  0.4201575960833487  0.3480678245702672  0.34021209198449115  1.0000
  O   O233      1.0  0.508568118916435  0.43172381287404515  0.08711493159419877  1.0000
  O   O234      1.0  0.5022518886190307  0.43174817249775227  0.3404631473716325  1.0000
  O   O235      1.0  0.6752604674084706  0.4322485623342849  0.0871189180449267  1.0000
  O   O236      1.0  0.6690508391075861  0.43394450668194773  0.3404454611502913  1.0000
  O   O237      1.0  0.5887006377860212  0.5161789189801701  0.17871279724846023  1.0000
  O   O238      1.0  0.5853765155859058  0.5150314818934915  0.4324594166263984  1.0000
  O   O239      1.0  0.5061199374350436  0.26272555811178355  0.17929972137928185  1.0000
  O   O240      1.0  0.5035515122550854  0.2641186977094494  0.4317024437897735  1.0000
  O   O241      1.0  0.6702486310335043  0.26746552190285316  0.17909946945186664  1.0000
  O   O242      1.0  0.6700531474928102  0.2647490993660365  0.4317911870541117  1.0000
  O   O243      1.0  0.7544550291757591  0.35069849604296444  0.17917218921026853  1.0000
  O   O244      1.0  0.7522183865309033  0.3484671361367459  0.43210637321619483  1.0000
  O   O245      1.0  0.5086629741667332  0.43186259933462645  0.17887899305926808  1.0000
  O   O246      1.0  0.5020569390407361  0.431521548163378  0.43228064327601223  1.0000
  O   O247      1.0  0.6754926283951538  0.4347435769130208  0.17916749861832845  1.0000
  O   O248      1.0  0.6687438368889629  0.43177829281364394  0.4322066001600978  1.0000
  O   O249      1.0  0.7591666581949829  0.29341542107758245  0.13393351368890125  1.0000
  O   O250      1.0  0.7508329309114935  0.2944573887118456  0.38578936000624003  1.0000
  O   O251      1.0  0.7580841896878895  0.40635240483917573  0.13328415260449933  1.0000
  O   O252      1.0  0.751791270464446  0.40440789179759534  0.38623812217947684  1.0000
  O   O253      1.0  0.5895097709657907  0.23588732285188801  0.13313951445371205  1.0000
  O   O254      1.0  0.5876623823898858  0.23684422142959824  0.3857830268228598  1.0000
  O   O255      1.0  0.5912469285967465  0.46016869802940163  0.1329734677176264  1.0000
  O   O256      1.0  0.5848023619585202  0.45985826439072985  0.38644966337106645  1.0000
  O   O257      1.0  0.5899116010314472  0.8466449854360436  0.08658366858065492  1.0000
  O   O258      1.0  0.5834790614775892  0.846589241906743  0.3405155108445096  1.0000
  O   O259      1.0  0.5082482095960144  0.5987594403942688  0.08671423133187826  1.0000
  O   O260      1.0  0.5026064483095787  0.5990297209562908  0.34073872187995924  1.0000
  O   O261      1.0  0.6750618338131387  0.5984723205589102  0.08678626304702845  1.0000
  O   O262      1.0  0.6693318566313834  0.5982367436184306  0.3407192797591792  1.0000
  O   O263      1.0  0.42126373752563995  0.6808748812597226  0.08663279353811172  1.0000
  O   O264      1.0  0.4168993165660557  0.6809129164387557  0.34073580019743277  1.0000
  O   O265      1.0  0.508199022851591  0.762896581352933  0.08658108670259955  1.0000
  O   O266      1.0  0.5027846731174503  0.762954665580742  0.34065944279020244  1.0000
  O   O267      1.0  0.675092844585893  0.7638428177672955  0.08662620484492414  1.0000
  O   O268      1.0  0.6694329490199218  0.7641561404962773  0.3406240118605009  1.0000
  O   O269      1.0  0.5878369763123934  0.8460195910536562  0.17849878671026037  1.0000
  O   O270      1.0  0.5856543246288511  0.8474273379176634  0.4322231513164364  1.0000
  O   O271      1.0  0.5084759786074095  0.5999573528795746  0.17855934321014746  1.0000
  O   O272      1.0  0.5024584673437803  0.5984154589019294  0.4325878856652178  1.0000
  O   O273      1.0  0.6751728196413348  0.5984767698280571  0.17858470638980128  1.0000
  O   O274      1.0  0.6692586049894693  0.5983015959660626  0.4325361803791212  1.0000
  O   O275      1.0  0.7598267503264785  0.6812729883318404  0.1784997342962512  1.0000
  O   O276      1.0  0.7538721995389298  0.6812878286814226  0.4324367893713508  1.0000
  O   O277      1.0  0.5084988456455747  0.7621521688602322  0.17839426764882085  1.0000
  O   O278      1.0  0.5026545233049926  0.7639348408762179  0.43252103428012145  1.0000
  O   O279      1.0  0.6752303794026538  0.7640802100188495  0.17842566926112588  1.0000
  O   O280      1.0  0.66936697471864  0.7641978083370699  0.4324568185403534  1.0000
  O   O281      1.0  0.7590952570242674  0.6255933731652624  0.13268367685342353  1.0000
  O   O282      1.0  0.7529295279977726  0.6255851318311888  0.3866017360417097  1.0000
  O   O283      1.0  0.7591173351428576  0.736901072851173  0.13257616789611876  1.0000
  O   O284      1.0  0.753066304715368  0.7368218935394948  0.38653967235734293  1.0000
  O   O285      1.0  0.5913130501173997  0.5714406170217305  0.1326914780420062  1.0000
  O   O286      1.0  0.58576461888113  0.5709265135152293  0.38664798437469117  1.0000
  O   O287      1.0  0.5911813893473605  0.790859264201675  0.13247916942747348  1.0000
  O   O288      1.0  0.5857264222877149  0.7912597440903091  0.3865335532664376  1.0000
  O   O289      1.0  0.784782703492006  0.18563674274476946  0.2140029212864958  1.0000
  O   O290      1.0  0.7972327853021021  0.17119212872717376  0.3009104150287745  1.0000
  Si  Si1       1.0  0.09085628957220009  0.9598973166744842  0.0983264531893706  1.0000
  Si  Si2       1.0  0.08684729184820386  0.9583500128099194  0.3512807754671039  1.0000
  Si  Si3       1.0  0.09443545721437227  0.07094073590023321  0.09870739792893084  1.0000
  Si  Si4       1.0  0.0891127650921803  0.06991401210761626  0.3500603871407752  1.0000
  Si  Si5       1.0  0.9249322728808919  0.9035623717808604  0.0981577349817325  1.0000
  Si  Si6       1.0  0.9197091008154524  0.9034362665630191  0.35147628156762645  1.0000
  Si  Si7       1.0  0.09096018148574796  0.9594662221726162  0.16744616442601354  1.0000
  Si  Si8       1.0  0.08608453244651162  0.9594003790429438  0.42029201373239167  1.0000
  Si  Si9       1.0  0.09629052325778496  0.07037036387388035  0.16775286031373585  1.0000
  Si  Si10      1.0  0.08624848767626082  0.07076338366744665  0.41937859349034845  1.0000
  Si  Si11      1.0  0.9247689625219341  0.9035116786469682  0.16727201621209878  1.0000
  Si  Si12      1.0  0.9197173689235062  0.9038045925821728  0.420590094617994  1.0000
  Si  Si13      1.0  0.9259975739920561  0.12148507431511893  0.1676662989794429  1.0000
  Si  Si14      1.0  0.9193817964894235  0.12585795926443172  0.4199534858773922  1.0000
  Si  Si15      1.0  0.09015658614058747  0.2909732193786406  0.09984166204931938  1.0000
  Si  Si16      1.0  0.08832215765202184  0.29252474939977846  0.35124428870681323  1.0000
  Si  Si17      1.0  0.09160364711802767  0.40231794296370876  0.09895995836502736  1.0000
  Si  Si18      1.0  0.08586489478069433  0.40337539920038934  0.35160108579890137  1.0000
  Si  Si19      1.0  0.9229687888529525  0.23603662496173636  0.09931744763996689  1.0000
  Si  Si20      1.0  0.9185559604672022  0.24022924616803648  0.3511391804901393  1.0000
  Si  Si21      1.0  0.9262272889177694  0.458926357758685  0.09863937820138775  1.0000
  Si  Si22      1.0  0.9194913786760635  0.45920004740711773  0.35177656663784906  1.0000
  Si  Si23      1.0  0.09235348864289811  0.2915052634388732  0.1691493424462082  1.0000
  Si  Si24      1.0  0.08675220401131381  0.29179210897980523  0.420270007739671  1.0000
  Si  Si25      1.0  0.09227120298216882  0.40315695057345063  0.16797768814077305  1.0000
  Si  Si26      1.0  0.08566497089468401  0.4027920877047362  0.42072469784406336  1.0000
  Si  Si27      1.0  0.9263406912634641  0.4593422028381427  0.16775546236790925  1.0000
  Si  Si28      1.0  0.9194768379151328  0.45891852026822255  0.42088983674138725  1.0000
  Si  Si29      1.0  0.09235784602780085  0.6258565657780566  0.09816120179604569  1.0000
  Si  Si30      1.0  0.08618631901674857  0.625652977739162  0.35201229139974033  1.0000
  Si  Si31      1.0  0.09239691468053306  0.7370626503810536  0.09807079703600412  1.0000
  Si  Si32      1.0  0.08619958432404301  0.7367461383100459  0.3519702695002678  1.0000
  Si  Si33      1.0  0.9259068749310178  0.5701457780602706  0.09829162765062002  1.0000
  Si  Si34      1.0  0.9195609451040478  0.5702219549511748  0.35195644105266016  1.0000
  Si  Si35      1.0  0.9255990316993089  0.7924250623979956  0.09806829529148926  1.0000
  Si  Si36      1.0  0.9196647701781537  0.7922546182182787  0.3518449945949743  1.0000
  Si  Si37      1.0  0.09245777526869607  0.6260663067887944  0.16729729804981133  1.0000
  Si  Si38      1.0  0.08614552713098313  0.6256469539461114  0.42115100693538443  1.0000
  Si  Si39      1.0  0.09245232520739294  0.7372154181602423  0.1672079951517858  1.0000
  Si  Si40      1.0  0.08616104960151509  0.7368686706654545  0.42110805110367805  1.0000
  Si  Si41      1.0  0.9259452952079854  0.5705170297179707  0.16740651062002768  1.0000
  Si  Si42      1.0  0.9195739173649212  0.5700396155438746  0.42109804258652717  1.0000
  Si  Si43      1.0  0.9254907897591769  0.7924125850631285  0.16720689251078966  1.0000
  Si  Si44      1.0  0.9196777598754272  0.7925627490801909  0.42096110332998643  1.0000
  Si  Si45      1.0  0.42504508550190667  0.9594679431749906  0.09817609363354765  1.0000
  Si  Si46      1.0  0.4194777243848645  0.9586919748736902  0.3516143018641526  1.0000
  Si  Si47      1.0  0.4284139557671904  0.07062120227606444  0.09840995241673539  1.0000
  Si  Si48      1.0  0.4207913219418485  0.06982381096667808  0.3513784103912408  1.0000
  Si  Si49      1.0  0.2577623337481393  0.9045723466160475  0.09815931944587633  1.0000
  Si  Si50      1.0  0.2530424513802491  0.9030973722898763  0.35165440948895466  1.0000
  Si  Si51      1.0  0.2614370020452574  0.1259047995284851  0.09868179204358288  1.0000
  Si  Si52      1.0  0.2556465573003923  0.12560149694237227  0.3511538048517763  1.0000
  Si  Si53      1.0  0.4251909654602084  0.9593430448481449  0.16729401338544328  1.0000
  Si  Si54      1.0  0.4195870280881747  0.958928013573569  0.4206991941869439  1.0000
  Si  Si55      1.0  0.4295797909211551  0.07042952724630867  0.16750200527263273  1.0000
  Si  Si56      1.0  0.4205601827729919  0.07008630730692605  0.42047564608713506  1.0000
  Si  Si57      1.0  0.2579736236638765  0.9044647162069426  0.1672771966817703  1.0000
  Si  Si58      1.0  0.25248313414530876  0.903893276016025  0.4207614585019517  1.0000
  Si  Si59      1.0  0.2626573330645675  0.1257189774480655  0.16779427047645534  1.0000
  Si  Si60      1.0  0.25408422968980054  0.1255346163343942  0.4201508958780578  1.0000
  Si  Si61      1.0  0.4250715477267114  0.2923981132328473  0.09857593949369982  1.0000
  Si  Si62      1.0  0.42060570902912664  0.29241878675182303  0.35143406148302714  1.0000
  Si  Si63      1.0  0.4257047737354784  0.4035424307731445  0.09849009866522751  1.0000
  Si  Si64      1.0  0.41934691626728116  0.4035045669729685  0.35172979643902647  1.0000
  Si  Si65      1.0  0.25859756643825044  0.23690931343213487  0.09896593839547248  1.0000
  Si  Si66      1.0  0.25417853913588645  0.23667828330412272  0.3512369631599199  1.0000
  Si  Si67      1.0  0.257958179998342  0.4579087091415288  0.09850301558435023  1.0000
  Si  Si68      1.0  0.2524949322023786  0.45872150769058545  0.35181351761293783  1.0000
  Si  Si69      1.0  0.42513842657363415  0.2924072317371013  0.16768902180389983  1.0000
  Si  Si70      1.0  0.42024665703750974  0.2920619542804834  0.42051522768186866  1.0000
  Si  Si71      1.0  0.4258555278611283  0.4035833042041026  0.16757779678910806  1.0000
  Si  Si72      1.0  0.4193559802950886  0.4032066019567465  0.42085075094798235  1.0000
  Si  Si73      1.0  0.25982576384053896  0.23681933758975937  0.16796879003232437  1.0000
  Si  Si74      1.0  0.2535040763178411  0.23652121857570763  0.42035033381836234  1.0000
  Si  Si75      1.0  0.25858468869518686  0.45847665903633755  0.16760771702599875  1.0000
  Si  Si76      1.0  0.2523143387034716  0.45838299207425964  0.42093370812471803  1.0000
  Si  Si77      1.0  0.4236924154202462  0.6253093416198638  0.09800605228358403  1.0000
  Si  Si78      1.0  0.4183306904766916  0.6255388899230852  0.35212910324569935  1.0000
  Si  Si79      1.0  0.42356627106634254  0.7364582431044867  0.09791017556157636  1.0000
  Si  Si80      1.0  0.41863467595952586  0.7363435853351165  0.3520874806651146  1.0000
  Si  Si81      1.0  0.2577576392127834  0.5691145554209758  0.09818455511851107  1.0000
  Si  Si82      1.0  0.25230906480986887  0.5697126997962026  0.35201932262423674  1.0000
  Si  Si83      1.0  0.2583320872799137  0.7933781535891794  0.09801023572930173  1.0000
  Si  Si84      1.0  0.2528109003002436  0.792162689272217  0.35197049589383855  1.0000
  Si  Si85      1.0  0.42351506904001956  0.6257387944085038  0.1671455908653542  1.0000
  Si  Si86      1.0  0.4185004452315387  0.6255634715321957  0.4212715783798432  1.0000
  Si  Si87      1.0  0.4233315790729626  0.7365217249583819  0.16704908184305933  1.0000
  Si  Si88      1.0  0.4187130887221078  0.7367498944002128  0.4212283923990487  1.0000
  Si  Si89      1.0  0.25804549016505846  0.5695072100431531  0.16730710403846438  1.0000
  Si  Si90      1.0  0.25231024849602574  0.5695745947070372  0.4211643007909451  1.0000
  Si  Si91      1.0  0.25838407944060693  0.7934278395725142  0.16715151888815288  1.0000
  Si  Si92      1.0  0.2525069894974736  0.7926781595537395  0.4210915911857866  1.0000
  Si  Si93      1.0  0.7567468453309389  0.957631191659983  0.09804582498320424  1.0000
  Si  Si94      1.0  0.7514571252227062  0.9571486568556961  0.3513732715874334  1.0000
  Si  Si95      1.0  0.7596139705960303  0.06859067514813168  0.0981708704416307  1.0000
  Si  Si96      1.0  0.7513393764402075  0.06860556500125459  0.35055284623028293  1.0000
  Si  Si97      1.0  0.5899241504121508  0.9021609395528487  0.0979958188978129  1.0000
  Si  Si98      1.0  0.5850881347421606  0.9022156017574762  0.3516664666049346  1.0000
  Si  Si99      1.0  0.5954337186454915  0.12618471086046806  0.09817824756188989  1.0000
  Si  Si100     1.0  0.5857755486853936  0.12568260618097835  0.3512127583320659  1.0000
  Si  Si101     1.0  0.7555820155828421  0.9565368431175305  0.1671864068189554  1.0000
  Si  Si102     1.0  0.7522852317465796  0.9583242427607618  0.42038416369479814  1.0000
  Si  Si103     1.0  0.7586445826152048  0.0667129003707317  0.1671525936168843  1.0000
  Si  Si104     1.0  0.7543339703876172  0.06985458453076167  0.4197624022290028  1.0000
  Si  Si105     1.0  0.5892603459405057  0.9014028695070523  0.1671104288177375  1.0000
  Si  Si106     1.0  0.5858029829986705  0.90298956101026  0.42078064921336733  1.0000
  Si  Si107     1.0  0.5963399536006603  0.12607676698543044  0.16727609901749824  1.0000
  Si  Si108     1.0  0.5870583334134237  0.12557131433228513  0.4202191679664574  1.0000
  Si  Si109     1.0  0.7590595824410601  0.29323239499656545  0.09932045979997225  1.0000
  Si  Si110     1.0  0.7509858817976728  0.29479968444102433  0.35133861756611856  1.0000
  Si  Si111     1.0  0.7585567499688286  0.40473002555897897  0.09878019631620007  1.0000
  Si  Si112     1.0  0.7512575745176789  0.4052763118980597  0.3516879367766112  1.0000
  Si  Si113     1.0  0.5918452673342165  0.23720869273403722  0.09855844814819285  1.0000
  Si  Si114     1.0  0.5872424230494109  0.23676003035706755  0.35123060715433013  1.0000
  Si  Si115     1.0  0.591656644070878  0.45975207750581293  0.09841910980924384  1.0000
  Si  Si116     1.0  0.5846314096260651  0.46023453339267756  0.3518956567470223  1.0000
  Si  Si117     1.0  0.755826933289284  0.2947281372646226  0.16851098304176057  1.0000
  Si  Si118     1.0  0.7525081918627334  0.2931452641244577  0.4203405630894454  1.0000
  Si  Si119     1.0  0.7577897870867909  0.40606465628452015  0.1678045466257659  1.0000
  Si  Si120     1.0  0.7520483296511333  0.40408507890219214  0.42081680741848404  1.0000
  Si  Si121     1.0  0.5903888730040822  0.23717283469343847  0.1675403935005087  1.0000
  Si  Si122     1.0  0.5871339157868076  0.2366025113550553  0.42035840259983764  1.0000
  Si  Si123     1.0  0.5909215112215643  0.46058527368367325  0.16752916506817328  1.0000
  Si  Si124     1.0  0.585211100422999  0.45951495275002924  0.42101173477229276  1.0000
  Si  Si125     1.0  0.7591091733602261  0.6255123727188957  0.09811633467471148  1.0000
  Si  Si126     1.0  0.7529497413708403  0.6256820529958625  0.35203317503445253  1.0000
  Si  Si127     1.0  0.7590689348056713  0.7367433978620235  0.09800579547648279  1.0000
  Si  Si128     1.0  0.7530632540419092  0.7367887148310517  0.35197121315022023  1.0000
  Si  Si129     1.0  0.5914711003804091  0.5709491313246318  0.09813182086938581  1.0000
  Si  Si130     1.0  0.5855202783326352  0.5710751214395985  0.35207863677597173  1.0000
  Si  Si131     1.0  0.5911351569684028  0.7910376700140315  0.09790661939075443  1.0000
  Si  Si132     1.0  0.5854869468451015  0.7912320846002533  0.3519731332361164  1.0000
  Si  Si133     1.0  0.7590244421040453  0.625653020179879  0.1672504672129788  1.0000
  Si  Si134     1.0  0.7529777446196703  0.6256736973060432  0.42117191692071415  1.0000
  Si  Si135     1.0  0.759051563139537  0.7367846733052732  0.167143928928848  1.0000
  Si  Si136     1.0  0.7531353068713071  0.7369027953517995  0.42110835587510015  1.0000
  Si  Si137     1.0  0.5910554775854855  0.5715463371442759  0.16725161213899448  1.0000
  Si  Si138     1.0  0.5857598980385377  0.5706710048398522  0.4212202859043861  1.0000
  Si  Si139     1.0  0.5908613852429382  0.7906295430771385  0.16704684044878287  1.0000
  Si  Si140     1.0  0.5858485033379389  0.7917676443768376  0.4210931023502428  1.0000
  Si  Si141     1.0  0.9261159707893157  0.12602095008683475  0.09873395485181398  1.0000
  Al  Al1       1.0  0.9204090074866345  0.12320282808003506  0.3499080530009167  1.0000
  Al  Al2       1.0  0.923010366411294  0.23832636051765055  0.1694424506720193  1.0000
  Si  Si142     1.0  0.9190428917172754  0.23593085286539703  0.42008101529892966  1.0000
  H   H1        1.0  0.8559738910731634  0.17563636270128688  0.19725665760898345  1.0000
  H   H2        1.0  0.8606677913710539  0.1839319484442509  0.31945536351432824  1.0000
  H   H3        1.0  0.7346804188904446  0.16871766641757982  0.20704273592362193  1.0000
  H   H4        1.0  0.7784821369658254  0.22016542025753552  0.20838708807520515  1.0000
  H   H5        1.0  0.8169044134580558  0.1678583126762759  0.2813187820543846  1.0000
  H   H6        1.0  0.7873565829896941  0.13797483947416816  0.30855542328289937  1.0000
