# Supplementary material for: Water Adsorption at Pairs of Proximate Brønsted Acid Sites in Zeolites
Source: J Phys Chem Lett. 2026 Jan 14;17(4):1201–6. doi: 10.1021/acs.jpclett.5c03794 (PMC12862806; doi:10.1021/acs.jpclett.5c03794)
Supplement: Supplementary file 2 [file jz5c03794_si_002.zip › Water_BAS_Pairs_SI/NNP/MD_init_strs/silicatene/silicatene_2w_4.cif]

data_image0
_chemical_formula_structural       O290Si141Al2SiH6
_chemical_formula_sum              "O290 Si142 Al2 H6"
_cell_length_a       15.80312257
_cell_length_b       27.3439945
_cell_length_c       46.6
_cell_angle_alpha    90.0
_cell_angle_beta     90.0
_cell_angle_gamma    90.0

_space_group_name_H-M_alt    "P 1"
_space_group_IT_number       1

loop_
  _space_group_symop_operation_xyz
  'x, y, z'

loop_
  _atom_site_type_symbol
  _atom_site_label
  _atom_site_symmetry_multiplicity
  _atom_site_fract_x
  _atom_site_fract_y
  _atom_site_fract_z
  _atom_site_occupancy
  O   O1        1.0  0.9232536178216112  0.18132689309417943  0.08731637424589499  1.0000
  O   O2        1.0  0.9097490490014692  0.1870304883729447  0.32394211748333  1.0000
  O   O3        1.0  0.841367606922942  0.931043668450052  0.0877116491436234  1.0000
  O   O4        1.0  0.8356830604810807  0.93139515761781  0.3278360288098879  1.0000
  O   O5        1.0  0.008171968815947582  0.932252600618843  0.08779583253041633  1.0000
  O   O6        1.0  0.0024810847440735  0.9318110172075991  0.32789843997020035  1.0000
  O   O7        1.0  0.7578824006472236  0.014178631242394045  0.0876655863008517  1.0000
  O   O8        1.0  0.7485056789240916  0.013748097873428742  0.3277653749118382  1.0000
  O   O9        1.0  0.843527431942117  0.09685733464173628  0.08913479986034206  1.0000
  O   O10       1.0  0.82918735343993  0.09807830830485464  0.32361731857185316  1.0000
  O   O11       1.0  0.009573835604484614  0.09917856540953485  0.08922800704735914  1.0000
  O   O12       1.0  0.010302020725956757  0.09851763611031612  0.32480766012525975  1.0000
  O   O13       1.0  0.9132667184600707  0.1764829415991062  0.18400428633045612  1.0000
  O   O14       1.0  0.9191421719354211  0.18179704884824005  0.4205414315988333  1.0000
  O   O15       1.0  0.8416292435004601  0.9312364403522896  0.17941147159952042  1.0000
  O   O16       1.0  0.835671703326479  0.9320423023696114  0.4197941665079653  1.0000
  O   O17       1.0  0.0081965343587338  0.9317099858155778  0.17950536051807012  1.0000
  O   O18       1.0  0.002492671066589196  0.9325173762411616  0.4197968800243176  1.0000
  O   O19       1.0  0.09283169061509339  0.014637292850990882  0.18005896167266486  1.0000
  O   O20       1.0  0.08628885892347221  0.015672453290060992  0.4189774016011187  1.0000
  O   O21       1.0  0.8438463033953953  0.09214214632264751  0.17986989518205085  1.0000
  O   O22       1.0  0.8369431054970987  0.09808231570808862  0.41949073174793766  1.0000
  O   O23       1.0  0.01140723592022303  0.09825024380015496  0.17997904298555562  1.0000
  O   O24       1.0  0.003504018895566846  0.09892407793781216  0.41898798877732346  1.0000
  O   O25       1.0  0.09160809368159631  0.9598633619273318  0.13374678433574172  1.0000
  O   O26       1.0  0.08641075959609162  0.958218397602084  0.3737315041985439  1.0000
  O   O27       1.0  0.09464194365992468  0.07015441378176654  0.13420985321924328  1.0000
  O   O28       1.0  0.08710668168666469  0.07079386740118178  0.3727780141712718  1.0000
  O   O29       1.0  0.925270138697799  0.9037120017730819  0.13355384408222784  1.0000
  O   O30       1.0  0.9191903817338436  0.9042406156421118  0.37394641425348935  1.0000
  O   O31       1.0  0.9248805315235071  0.12803421361109202  0.1347494078472638  1.0000
  O   O32       1.0  0.9178983643892473  0.1292242468512965  0.37368688594928096  1.0000
  O   O33       1.0  0.9267135017162583  0.5147324902941928  0.08763647636139778  1.0000
  O   O34       1.0  0.9192278097334293  0.5152408250614648  0.3290792632762379  1.0000
  O   O35       1.0  0.8414761606126306  0.26541823163994976  0.08747561697853959  1.0000
  O   O36       1.0  0.8372881569564034  0.27091538627328504  0.3286308788568637  1.0000
  O   O37       1.0  0.00802531127711283  0.26429172381292  0.08861883134964482  1.0000
  O   O38       1.0  0.004707188512738403  0.26601582529466905  0.3284353134225048  1.0000
  O   O39       1.0  0.7581192690944774  0.348925393854241  0.08817998537157107  1.0000
  O   O40       1.0  0.747374861245724  0.35038429872808563  0.3289375508680992  1.0000
  O   O41       1.0  0.8421179435840521  0.431991264237633  0.08762530497290742  1.0000
  O   O42       1.0  0.8355522397781021  0.43210952422417537  0.32924904564463203  1.0000
  O   O43       1.0  0.008884465129500068  0.43099754337026985  0.08779799046586986  1.0000
  O   O44       1.0  0.002195696208448575  0.43193056710903316  0.3290480446039411  1.0000
  O   O45       1.0  0.9263575183319303  0.5151765931396673  0.1793372747655324  1.0000
  O   O46       1.0  0.9196345409317664  0.5151029684966588  0.4209557427079582  1.0000
  O   O47       1.0  0.8325364246210166  0.2648762686194519  0.18352109386265691  1.0000
  O   O48       1.0  0.8370910071159974  0.2654903989090976  0.41969559309516014  1.0000
  O   O49       1.0  0.014420053867084795  0.2649236006958397  0.18277246540362252  1.0000
  O   O50       1.0  0.0029822057382053384  0.2648492308140008  0.41907163956366633  1.0000
  O   O51       1.0  0.09540908898140221  0.34914322222984734  0.18000353475192765  1.0000
  O   O52       1.0  0.08615043428683948  0.3481151017144559  0.4205153453360811  1.0000
  O   O53       1.0  0.8419060762116511  0.432366203273149  0.17956528112044062  1.0000
  O   O54       1.0  0.8355084835027534  0.43203088863060324  0.42095635140874044  1.0000
  O   O55       1.0  0.008698772928133786  0.43162121170822365  0.17970801778258133  1.0000
  O   O56       1.0  0.0022905217900320504  0.43137351619331826  0.42071716337273213  1.0000
  O   O57       1.0  0.09151666126654126  0.29215628313436964  0.1348821220963106  1.0000
  O   O58       1.0  0.08871715217251858  0.29385615447310615  0.374154990026787  1.0000
  O   O59       1.0  0.09237734044243477  0.4048168216296473  0.13390692118194  1.0000
  O   O60       1.0  0.08583046588133147  0.4039019238697779  0.37474149437015036  1.0000
  O   O61       1.0  0.9210954986460669  0.23443523656868467  0.13371601891321536  1.0000
  O   O62       1.0  0.9187454006266641  0.23568448918068527  0.37351006073164456  1.0000
  O   O63       1.0  0.9257003332514819  0.4594038564051629  0.13361276001072273  1.0000
  O   O64       1.0  0.9190825840331682  0.4597869907532596  0.37502563800413874  1.0000
  O   O65       1.0  0.9262875738669522  0.8483727950998836  0.08752146635095151  1.0000
  O   O66       1.0  0.9196081257669378  0.8483332054642401  0.32837869920223695  1.0000
  O   O67       1.0  0.8420489381227128  0.5977360420643852  0.08738991223130453  1.0000
  O   O68       1.0  0.835808463087327  0.5984305820527439  0.32913515842046065  1.0000
  O   O69       1.0  0.00859147194297264  0.5985833164632717  0.08741092535494707  1.0000
  O   O70       1.0  0.002396992115001567  0.598497660591204  0.32911526899115723  1.0000
  O   O71       1.0  0.7597651366861619  0.6815042122850886  0.08735850596384545  1.0000
  O   O72       1.0  0.7529553887624111  0.6817827786508436  0.32899801688445335  1.0000
  O   O73       1.0  0.8418649657012053  0.7653211033358648  0.08740389333754645  1.0000
  O   O74       1.0  0.8359199861660657  0.7651412442376493  0.32871483805178  1.0000
  O   O75       1.0  0.008455976420432427  0.7646859120731069  0.08743011733156873  1.0000
  O   O76       1.0  0.0024964582278196807  0.7649112550487263  0.3287113578842336  1.0000
  O   O77       1.0  0.925683009100361  0.8480956841589471  0.17939285696450513  1.0000
  O   O78       1.0  0.9197303127973199  0.8491233656552304  0.4200594268038044  1.0000
  O   O79       1.0  0.8420462890417023  0.5981163903077585  0.17919657718891469  1.0000
  O   O80       1.0  0.8357154253857471  0.5983573342443546  0.4209138350331964  1.0000
  O   O81       1.0  0.00861031932531794  0.5987915848004901  0.17921741593168064  1.0000
  O   O82       1.0  0.002333494481137382  0.5986886353881883  0.4208950675631064  1.0000
  O   O83       1.0  0.0928397045712288  0.6817154354434897  0.17917393009506394  1.0000
  O   O84       1.0  0.08571967429878143  0.6820553404681333  0.4207307825117499  1.0000
  O   O85       1.0  0.8419068214162159  0.7649980201603296  0.179182738177411  1.0000
  O   O86       1.0  0.835920376205652  0.7658637491596006  0.42052108800699295  1.0000
  O   O87       1.0  0.008563905649475286  0.7646822731334176  0.1792041962721442  1.0000
  O   O88       1.0  0.0023874636444567044  0.7654874298154423  0.42052201729429295  1.0000
  O   O89       1.0  0.09222806094035339  0.6261471858975566  0.1332786607486435  1.0000
  O   O90       1.0  0.08575875013825343  0.6262326528540786  0.37497842985313673  1.0000
  O   O91       1.0  0.0921870516709781  0.7373341537546559  0.13328867316846815  1.0000
  O   O92       1.0  0.085754568272577  0.737433869343241  0.37473906436244153  1.0000
  O   O93       1.0  0.925681248638773  0.5707403302972317  0.13334796558202924  1.0000
  O   O94       1.0  0.9191577494526662  0.5706924855429476  0.3750356062160592  1.0000
  O   O95       1.0  0.925418742435705  0.7927602587168893  0.13334751777499135  1.0000
  O   O96       1.0  0.9193250254980206  0.7928965035073479  0.37449659311801986  1.0000
  O   O97       1.0  0.25946127655378687  0.1816286678166919  0.08807135256780575  1.0000
  O   O98       1.0  0.2535276297489293  0.18218045366578273  0.3280076182252351  1.0000
  O   O99       1.0  0.1747669339247659  0.9321657880913492  0.08776376209411936  1.0000
  O   O100      1.0  0.1689178799352742  0.9297874095192799  0.3279584749938904  1.0000
  O   O101      1.0  0.34144588679954074  0.9324528243648894  0.08764238985423732  1.0000
  O   O102      1.0  0.3358166165599904  0.9315949111976113  0.328283406816509  1.0000
  O   O103      1.0  0.09167215229825643  0.015558604861911685  0.08794435733625207  1.0000
  O   O104      1.0  0.09040076212777044  0.013970188457003688  0.32764207438473136  1.0000
  O   O105      1.0  0.17654503850285058  0.09829090989258175  0.08812617478251393  1.0000
  O   O106      1.0  0.17511358290716886  0.09674914649176253  0.32763032959872274  1.0000
  O   O107      1.0  0.34328156857386016  0.09853216940199437  0.08807150319251601  1.0000
  O   O108      1.0  0.33889085063970636  0.09942594476193237  0.3278564721656872  1.0000
  O   O109      1.0  0.25992079550842156  0.18150898738254245  0.17999858478296837  1.0000
  O   O110      1.0  0.25329433475377583  0.18163520292560717  0.419980963114207  1.0000
  O   O111      1.0  0.17491825861180357  0.9312562018976013  0.1795082330578171  1.0000
  O   O112      1.0  0.16904132376706868  0.9322005977010704  0.4199671464501655  1.0000
  O   O113      1.0  0.341571551672218  0.9322146661027554  0.17942031207945483  1.0000
  O   O114      1.0  0.3357963768716134  0.9319204804090435  0.4200984010736521  1.0000
  O   O115      1.0  0.4268768395218752  0.014946964939193572  0.17960172981947709  1.0000
  O   O116      1.0  0.419609900877405  0.015080452901521844  0.41995923201870206  1.0000
  O   O117      1.0  0.1781035779081806  0.0976573670133666  0.180176708786618  1.0000
  O   O118      1.0  0.16999707054779728  0.09834173411970189  0.4189677730640359  1.0000
  O   O119      1.0  0.3445988832268389  0.0986183238614511  0.17979081276973038  1.0000
  O   O120      1.0  0.33686932957183935  0.0984885140470187  0.4198555558921384  1.0000
  O   O121      1.0  0.42539367949348317  0.9595594257282356  0.13355448854617663  1.0000
  O   O122      1.0  0.4191541562709807  0.9592230261624494  0.37415594837045735  1.0000
  O   O123      1.0  0.427365882271221  0.07063478166048114  0.13380378717409222  1.0000
  O   O124      1.0  0.4204157473544364  0.07038793934717197  0.37398940902513733  1.0000
  O   O125      1.0  0.258521825408078  0.9042805492519037  0.1335103125029433  1.0000
  O   O126      1.0  0.2528690366672111  0.9038265512770822  0.37421216636353977  1.0000
  O   O127      1.0  0.25990383050855737  0.12568998961920497  0.1340360261445807  1.0000
  O   O128      1.0  0.25603228882736123  0.12710386557214617  0.3737873682318815  1.0000
  O   O129      1.0  0.25773833711449806  0.5143680140235991  0.08753482680626729  1.0000
  O   O130      1.0  0.2527293531995955  0.515303050476536  0.32908053079530547  1.0000
  O   O131      1.0  0.1744924864123815  0.2644354696501656  0.08877271226306846  1.0000
  O   O132      1.0  0.17132923548020443  0.2659076460454328  0.32811335917834883  1.0000
  O   O133      1.0  0.34128585429368863  0.2653579410742991  0.08791018410928751  1.0000
  O   O134      1.0  0.3376822101265796  0.2652306634625135  0.32851584484208435  1.0000
  O   O135      1.0  0.09154961095870581  0.3474200388459679  0.08869402989970858  1.0000
  O   O136      1.0  0.08727706375294611  0.3492112302222855  0.32832607540623  1.0000
  O   O137      1.0  0.17538130155514114  0.43068679306143387  0.08772803800417867  1.0000
  O   O138      1.0  0.16891787911506545  0.4326124098527616  0.3289755950288397  1.0000
  O   O139      1.0  0.34204036013594236  0.43139141423883  0.08759938725679489  1.0000
  O   O140      1.0  0.3356681173237335  0.43189018266048423  0.3290573638516738  1.0000
  O   O141      1.0  0.25967723005996995  0.5150809825782567  0.1792821988333946  1.0000
  O   O142      1.0  0.25238199348436685  0.5150345877497043  0.420906903153278  1.0000
  O   O143      1.0  0.17925304168121722  0.26613412005913517  0.1801698763171918  1.0000
  O   O144      1.0  0.16993282914952634  0.26492998201264323  0.4201578817594178  1.0000
  O   O145      1.0  0.3432835303205652  0.26486164463216755  0.17991661376266196  1.0000
  O   O146      1.0  0.3365147610013866  0.2649564430621067  0.42021242551230725  1.0000
  O   O147      1.0  0.4264257107164983  0.34848832147172115  0.17943563551594346  1.0000
  O   O148      1.0  0.41988074413554805  0.34826912921175596  0.4206642891375096  1.0000
  O   O149      1.0  0.17520274856570078  0.4329204378056385  0.17972497623830763  1.0000
  O   O150      1.0  0.16881648763325338  0.4317226323224918  0.4207084443874316  1.0000
  O   O151      1.0  0.3421206663514376  0.4315088854803501  0.17940276257342144  1.0000
  O   O152      1.0  0.3354542040604822  0.43144402583845964  0.42084120191841357  1.0000
  O   O153      1.0  0.42582665529684005  0.2928284325949778  0.13367457161433918  1.0000
  O   O154      1.0  0.42026276848480043  0.293200340727899  0.37456350678261624  1.0000
  O   O155      1.0  0.425592260795108  0.40404187259211627  0.13349366485346417  1.0000
  O   O156      1.0  0.41913746295915494  0.4041947256581486  0.3749438734575808  1.0000
  O   O157      1.0  0.26094409541417984  0.23647261347721127  0.13406701806656818  1.0000
  O   O158      1.0  0.2532889065704693  0.23769604963770866  0.37417148418527707  1.0000
  O   O159      1.0  0.2589581854163049  0.45920262586077515  0.13352128565182836  1.0000
  O   O160      1.0  0.25252867251775296  0.4596684975576887  0.37495847786445113  1.0000
  O   O161      1.0  0.25837570676845634  0.8489445880882467  0.08749870887673544  1.0000
  O   O162      1.0  0.25396972407571305  0.8478234367450668  0.328553945226789  1.0000
  O   O163      1.0  0.17523315493204644  0.5980483677017654  0.08735478071303827  1.0000
  O   O164      1.0  0.16902294860617537  0.5984250475376879  0.3291249916062741  1.0000
  O   O165      1.0  0.341842874288842  0.5974916829858552  0.08728944008216402  1.0000
  O   O166      1.0  0.33568857321776874  0.5983214295498545  0.32917218856254404  1.0000
  O   O167      1.0  0.09280842526933089  0.6816848538219752  0.0874033559499515  1.0000
  O   O168      1.0  0.08582543927466478  0.6816943357036491  0.32897247847429306  1.0000
  O   O169      1.0  0.17505519748756962  0.7654789429779052  0.08739131732163032  1.0000
  O   O170      1.0  0.1691357144871869  0.7649427597247462  0.3287977175944889  1.0000
  O   O171      1.0  0.3416436548365809  0.7655682800805877  0.08730238740321104  1.0000
  O   O172      1.0  0.3357944087660243  0.7646815337248394  0.3288306717998461  1.0000
  O   O173      1.0  0.2589915539424685  0.8485410438993709  0.17931868434127207  1.0000
  O   O174      1.0  0.2520171093709064  0.8488288643708459  0.42030264891161073  1.0000
  O   O175      1.0  0.17524758040956648  0.5981305765820973  0.17917608069468796  1.0000
  O   O176      1.0  0.16892251194630925  0.5985165527271062  0.42092077939211825  1.0000
  O   O177      1.0  0.34186953439252277  0.5981178694332671  0.1791496089828056  1.0000
  O   O178      1.0  0.33554155579752026  0.5984848267930623  0.42100814214566123  1.0000
  O   O179      1.0  0.42282248946668205  0.681591438059491  0.17909304437815296  1.0000
  O   O180      1.0  0.4184497137051323  0.6821022750062042  0.4208878158918076  1.0000
  O   O181      1.0  0.17513573420891562  0.765372813269569  0.1791821529175956  1.0000
  O   O182      1.0  0.16910436540277454  0.7653171242636526  0.42062180300529933  1.0000
  O   O183      1.0  0.34178386940297967  0.7653811633598188  0.17913803371735537  1.0000
  O   O184      1.0  0.33574880716030747  0.7656196839420172  0.4206933869279178  1.0000
  O   O185      1.0  0.4246114310939685  0.6260322576117855  0.1331447596351567  1.0000
  O   O186      1.0  0.41860846127452306  0.626237844038768  0.37512145803543107  1.0000
  O   O187      1.0  0.4242251095632549  0.7371724343071966  0.1331477372124585  1.0000
  O   O188      1.0  0.418994443082385  0.7373960579922654  0.3748803370525361  1.0000
  O   O189      1.0  0.258378724852542  0.570477644068382  0.13326381695757766  1.0000
  O   O190      1.0  0.2522425327667897  0.570755708870008  0.37507136889154497  1.0000
  O   O191      1.0  0.25836334507102476  0.7931664664003288  0.1332835216257516  1.0000
  O   O192      1.0  0.2524056959779382  0.7925645705848176  0.3746671916497101  1.0000
  O   O193      1.0  0.5935779384746869  0.18173273738833673  0.0876573602902708  1.0000
  O   O194      1.0  0.5857434723886652  0.18220650265299748  0.32809993610383986  1.0000
  O   O195      1.0  0.5079299584367509  0.931230579208981  0.08756965411566023  1.0000
  O   O196      1.0  0.5022906982430494  0.9313885742161849  0.3283097551893624  1.0000
  O   O197      1.0  0.6745702112054407  0.930816203876905  0.08762410991779708  1.0000
  O   O198      1.0  0.6690695114243916  0.9296854226353112  0.32783712305559515  1.0000
  O   O199      1.0  0.42660771290239696  0.01527975093578037  0.08776980375829768  1.0000
  O   O200      1.0  0.4194369110612423  0.014847988783642397  0.3282247978309714  1.0000
  O   O201      1.0  0.5101711749503723  0.09853731539319571  0.08801869821235017  1.0000
  O   O202      1.0  0.5026266356020107  0.09843403880409994  0.327774716598699  1.0000
  O   O203      1.0  0.6767714073029569  0.09826674751222651  0.08777265544730538  1.0000
  O   O204      1.0  0.6665653665728418  0.09787162278142893  0.32752134720063364  1.0000
  O   O205      1.0  0.5948991540987267  0.1817427863584149  0.17999597542501394  1.0000
  O   O206      1.0  0.5864273687985736  0.1814266303885968  0.42013339203671934  1.0000
  O   O207      1.0  0.5081492464420609  0.9310330526532088  0.17936579696290925  1.0000
  O   O208      1.0  0.5024005010795919  0.9316285165699364  0.4200483244645711  1.0000
  O   O209      1.0  0.6748916898924299  0.9285992718428863  0.17939317334884392  1.0000
  O   O210      1.0  0.6691316982569842  0.9319975211320796  0.4199943447628455  1.0000
  O   O211      1.0  0.7524436415668787  0.012760930974045265  0.17993518283152807  1.0000
  O   O212      1.0  0.7525307220482076  0.015329002136760545  0.418689545356739  1.0000
  O   O213      1.0  0.5113445613043047  0.09799880229544554  0.17962012290314772  1.0000
  O   O214      1.0  0.503649647626499  0.09809135321572247  0.41990826131864784  1.0000
  O   O215      1.0  0.6785089612967146  0.09966496078423287  0.18011596533869795  1.0000
  O   O216      1.0  0.6705554778448793  0.09840926613450365  0.41880780711235793  1.0000
  O   O217      1.0  0.7574787777588579  0.9584824154238786  0.13358357389747239  1.0000
  O   O218      1.0  0.7516012666850027  0.9577149040305227  0.3736769539098  1.0000
  O   O219      1.0  0.7566265994781805  0.06844616800732117  0.13390639836797033  1.0000
  O   O220      1.0  0.7548805301770575  0.07119641251975295  0.3727091914775289  1.0000
  O   O221      1.0  0.5906379791891739  0.9027903764978318  0.1333905428735748  1.0000
  O   O222      1.0  0.5856417721695284  0.9036526272814213  0.3741806581628348  1.0000
  O   O223      1.0  0.5948328251410522  0.12623181892332866  0.1337626889795728  1.0000
  O   O224      1.0  0.5844003758649042  0.12689322357407928  0.37379546558454235  1.0000
  O   O225      1.0  0.5912744330406751  0.5153917090182234  0.0874394890419109  1.0000
  O   O226      1.0  0.5838643751748603  0.5160967181564792  0.32923457243925436  1.0000
  O   O227      1.0  0.5079421630573445  0.26443786347261183  0.0876672912955866  1.0000
  O   O228      1.0  0.5042727660025791  0.2660683780232961  0.32869541358627863  1.0000
  O   O229      1.0  0.6746574558896187  0.26587122413522235  0.08836062584523113  1.0000
  O   O230      1.0  0.6709448385613447  0.2648632738402877  0.32863708147940585  1.0000
  O   O231      1.0  0.4259835926168558  0.34821507399968005  0.08771143993848743  1.0000
  O   O232      1.0  0.4196373982207005  0.3488980232148885  0.3288250543983183  1.0000
  O   O233      1.0  0.5086211809540956  0.43179947526709994  0.08755940435408373  1.0000
  O   O234      1.0  0.5022700672730251  0.4323298547423579  0.3291644705567749  1.0000
  O   O235      1.0  0.6753270760590013  0.4323935559182125  0.08745481833324276  1.0000
  O   O236      1.0  0.6691032422630853  0.4343087195088621  0.32926977133837404  1.0000
  O   O237      1.0  0.5898963225571183  0.5159534583408407  0.1791755576695795  1.0000
  O   O238      1.0  0.5856325764493046  0.5156207462667365  0.4210857420719046  1.0000
  O   O239      1.0  0.5069867190824632  0.26395326206908193  0.1798264758439732  1.0000
  O   O240      1.0  0.5033636921041659  0.2649196530091525  0.42032978071531757  1.0000
  O   O241      1.0  0.6711829860849792  0.26673841790015046  0.1795571912579533  1.0000
  O   O242      1.0  0.6698228379779193  0.2647095337668082  0.42081235970996167  1.0000
  O   O243      1.0  0.7551693652605606  0.3500545579863501  0.1793661877588125  1.0000
  O   O244      1.0  0.7521376408507059  0.3486688784446199  0.4211487826438716  1.0000
  O   O245      1.0  0.5086467735386242  0.43206849566796357  0.17931608156058323  1.0000
  O   O246      1.0  0.5019219370185984  0.4321519475778424  0.42096781485395574  1.0000
  O   O247      1.0  0.6754035452407616  0.433955489851437  0.1795371750945924  1.0000
  O   O248      1.0  0.6686000525184538  0.4321102821144162  0.42104023599777274  1.0000
  O   O249      1.0  0.7599334803290435  0.2928887133269401  0.13410684946005605  1.0000
  O   O250      1.0  0.7509036452155493  0.2944914493598998  0.37493242261047177  1.0000
  O   O251      1.0  0.7579636866843941  0.40592931189389764  0.13358326997367514  1.0000
  O   O252      1.0  0.751690363966531  0.4047592818514968  0.37517238281942117  1.0000
  O   O253      1.0  0.5896885762786458  0.23625165953550056  0.13367042894056846  1.0000
  O   O254      1.0  0.5873226498343165  0.23753120918204948  0.3744546646939321  1.0000
  O   O255      1.0  0.5915718944653438  0.4600752102820082  0.13339429534859207  1.0000
  O   O256      1.0  0.5849187862426998  0.4603501897386747  0.3751834675071108  1.0000
  O   O257      1.0  0.5910015092108739  0.847626109616802  0.08736830528994502  1.0000
  O   O258      1.0  0.5839294094077601  0.8475606520478036  0.32856159826399106  1.0000
  O   O259      1.0  0.5085811773547749  0.5989153462742428  0.08725081762547478  1.0000
  O   O260      1.0  0.5024922720858453  0.5993216096686359  0.3292182424338837  1.0000
  O   O261      1.0  0.6753159488203057  0.5985525382051201  0.08730843482229797  1.0000
  O   O262      1.0  0.6691567427214429  0.5987196346177377  0.32919500088495046  1.0000
  O   O263      1.0  0.4230733162822039  0.6815256309244878  0.08725025972425847  1.0000
  O   O264      1.0  0.4179550344061136  0.6816086789568225  0.32905550166259523  1.0000
  O   O265      1.0  0.5083733730904543  0.7641459686879698  0.08726663108356066  1.0000
  O   O266      1.0  0.5026176630565153  0.7640784063599916  0.3288237767571742  1.0000
  O   O267      1.0  0.675181009232651  0.7644798337191918  0.08730998776394078  1.0000
  O   O268      1.0  0.66927315383883  0.7648960026677188  0.32878287750061963  1.0000
  O   O269      1.0  0.5891967858657297  0.8469287214977874  0.17926251566496026  1.0000
  O   O270      1.0  0.5861557453061069  0.8485648200128557  0.4202573923359499  1.0000
  O   O271      1.0  0.5086919269014376  0.5994877949097203  0.17910703350950025  1.0000
  O   O272      1.0  0.5022775728870047  0.5989406140018052  0.4210611842035092  1.0000
  O   O273      1.0  0.6753479718769291  0.5985342627918916  0.17912655938958288  1.0000
  O   O274      1.0  0.6690883401244344  0.5990651113379004  0.42101465582046577  1.0000
  O   O275      1.0  0.7593181337430114  0.6815206701453869  0.17912138762904758  1.0000
  O   O276      1.0  0.7534803904652573  0.6821601634319375  0.42074991645475135  1.0000
  O   O277      1.0  0.5085450189104632  0.7634746121894539  0.17910221118391284  1.0000
  O   O278      1.0  0.5025201643648209  0.765264405117568  0.42068897882294964  1.0000
  O   O279      1.0  0.6752771985626497  0.7645298890154704  0.17911653771675237  1.0000
  O   O280      1.0  0.6691752418109194  0.7651249915116731  0.4206136414524622  1.0000
  O   O281      1.0  0.7589774481037558  0.6259501250787795  0.13323315023748997  1.0000
  O   O282      1.0  0.7526338287031341  0.6263113915809865  0.37502277882736  1.0000
  O   O283      1.0  0.7588661050606315  0.7371648049927998  0.13323164943112079  1.0000
  O   O284      1.0  0.7527765325396543  0.7375395812341398  0.3747431814858353  1.0000
  O   O285      1.0  0.5916790866929824  0.5713814816450065  0.13320442288172363  1.0000
  O   O286      1.0  0.5857126682916634  0.5714266793663034  0.37518428931475056  1.0000
  O   O287      1.0  0.5915909784521742  0.7917876689813798  0.13319874463351672  1.0000
  O   O288      1.0  0.5857410825937085  0.7922924040617882  0.37464941972344645  1.0000
  O   O289      1.0  0.7981205350070597  0.19136837119294284  0.22108868280233404  1.0000
  O   O290      1.0  0.804570730238029  0.17455505942804267  0.28573547191417253  1.0000
  Si  Si1       1.0  0.09155797619342385  0.959907487517351  0.09916616031612419  1.0000
  Si  Si2       1.0  0.08676736172275154  0.9589064742753948  0.33918871662902167  1.0000
  Si  Si3       1.0  0.09325293552403688  0.07088481217302538  0.09963163933983966  1.0000
  Si  Si4       1.0  0.08881273759978695  0.07047659384130436  0.3379444959068992  1.0000
  Si  Si5       1.0  0.9253389541979895  0.9038414256508681  0.0989864093081276  1.0000
  Si  Si6       1.0  0.9193131529994069  0.9041904939453562  0.3393840749457354  1.0000
  Si  Si7       1.0  0.091858032895183  0.9592381762230939  0.16829391242315897  1.0000
  Si  Si8       1.0  0.08600591105020036  0.9599333738276643  0.4082042079382745  1.0000
  Si  Si9       1.0  0.09515457093338534  0.07005636015386082  0.16865896089036475  1.0000
  Si  Si10      1.0  0.08616597279010739  0.0711825525582593  0.4072486085854978  1.0000
  Si  Si11      1.0  0.9252545859666318  0.9036370833237155  0.16810112377687814  1.0000
  Si  Si12      1.0  0.9193498117523934  0.9046414121777425  0.40849767278914295  1.0000
  Si  Si13      1.0  0.9251223451107493  0.12187017895439306  0.16868741694842654  1.0000
  Si  Si14      1.0  0.919588131488069  0.126627077878163  0.4075857602568142  1.0000
  Si  Si15      1.0  0.09087439817716796  0.2919070671730586  0.10039407755844018  1.0000
  Si  Si16      1.0  0.0886217657200399  0.29372502613149076  0.3396935264224833  1.0000
  Si  Si17      1.0  0.09201266173123276  0.4032275105418756  0.09942727650465256  1.0000
  Si  Si18      1.0  0.0859938144318375  0.4044716240694638  0.340188476326692  1.0000
  Si  Si19      1.0  0.9236790734246996  0.23683261351757362  0.09978020346821309  1.0000
  Si  Si20      1.0  0.9187862538245182  0.2411973918121153  0.33943826216297585  1.0000
  Si  Si21      1.0  0.925952001571963  0.4591471762638852  0.09905827974329076  1.0000
  Si  Si22      1.0  0.9190747349748447  0.45975260667113804  0.34047651694220954  1.0000
  Si  Si23      1.0  0.0934580593027828  0.29271265929978885  0.169705610989669  1.0000
  Si  Si24      1.0  0.08697391742071207  0.2927978908815216  0.40869998506958705  1.0000
  Si  Si25      1.0  0.09269947694961628  0.4042406845548736  0.16844690959691486  1.0000
  Si  Si26      1.0  0.08574563247232961  0.4037740889161844  0.4093159638235242  1.0000
  Si  Si27      1.0  0.925831092488431  0.4594589566482376  0.16817170353344027  1.0000
  Si  Si28      1.0  0.9191030332607291  0.4595267229629276  0.4095859034723214  1.0000
  Si  Si29      1.0  0.09220661233467978  0.6260634662232197  0.09870977083656163  1.0000
  Si  Si30      1.0  0.08573943094590397  0.6262353568686154  0.3404098616757579  1.0000
  Si  Si31      1.0  0.09216308919017802  0.7372588722156652  0.09871807173933057  1.0000
  Si  Si32      1.0  0.08577255888668288  0.737340758803086  0.34017049883386313  1.0000
  Si  Si33      1.0  0.925744059364556  0.5703676072939734  0.09879154381139009  1.0000
  Si  Si34      1.0  0.9191471425373837  0.5707543066663808  0.3404666066222715  1.0000
  Si  Si35      1.0  0.9254778182222672  0.7927405509890509  0.09877342691554065  1.0000
  Si  Si36      1.0  0.9193326461977058  0.7929700766778891  0.33993661903091876  1.0000
  Si  Si37      1.0  0.09222601649102817  0.6261350341251674  0.16784754961221712  1.0000
  Si  Si38      1.0  0.08571175849957346  0.6263922331684927  0.4095485839095466  1.0000
  Si  Si39      1.0  0.09218478909213573  0.7372543170815993  0.16785684058542932  1.0000
  Si  Si40      1.0  0.08571354614255298  0.7376182070129277  0.4093066942100637  1.0000
  Si  Si41      1.0  0.9256832420655138  0.5706165383687335  0.16790733517655215  1.0000
  Si  Si42      1.0  0.9191884264302855  0.570691097501508  0.4096095716673886  1.0000
  Si  Si43      1.0  0.9254046125174503  0.7925883034823284  0.16791402878849965  1.0000
  Si  Si44      1.0  0.9193447600479165  0.7934263784592787  0.4090508871004826  1.0000
  Si  Si45      1.0  0.425326413570086  0.9596317294350054  0.09898711708131601  1.0000
  Si  Si46      1.0  0.4191209884257383  0.9593397678214325  0.33960940184691474  1.0000
  Si  Si47      1.0  0.42669212804333817  0.07076517206531308  0.09923709705645714  1.0000
  Si  Si48      1.0  0.4201908781226662  0.0705109960331646  0.3394365032113781  1.0000
  Si  Si49      1.0  0.25832477611096255  0.9044548135701937  0.09894412661774847  1.0000
  Si  Si50      1.0  0.2528857348755191  0.9035119462200798  0.3396518803058423  1.0000
  Si  Si51      1.0  0.2598501547261049  0.1261895375859328  0.09946240891134904  1.0000
  Si  Si52      1.0  0.25510842285268326  0.12639678116165845  0.3392593621068366  1.0000
  Si  Si53      1.0  0.4254135267558451  0.9594381240582451  0.16810684083728727  1.0000
  Si  Si54      1.0  0.41920499149996404  0.9595075032270356  0.40869350116467906  1.0000
  Si  Si55      1.0  0.42731632821489685  0.07052527425914075  0.16832846876399213  1.0000
  Si  Si56      1.0  0.4200476631087572  0.07061748286630236  0.4085325011793214  1.0000
  Si  Si57      1.0  0.25865817219783566  0.9040937484630703  0.1680632056552632  1.0000
  Si  Si58      1.0  0.2522904181335487  0.904343068631438  0.40875902426743876  1.0000
  Si  Si59      1.0  0.2607532853203019  0.12610515669538253  0.1685804356398608  1.0000
  Si  Si60      1.0  0.25366001003728295  0.12618969150988854  0.40825726457414374  1.0000
  Si  Si61      1.0  0.42509952914751714  0.29268471833892584  0.09911070515172256  1.0000
  Si  Si62      1.0  0.4204297779180965  0.29325400462660456  0.3400279633919792  1.0000
  Si  Si63      1.0  0.42553500531142047  0.4038471480708323  0.09895139301106297  1.0000
  Si  Si64      1.0  0.41913126109031174  0.4042875506521667  0.34038526528605756  1.0000
  Si  Si65      1.0  0.2586417847472946  0.23719216308673272  0.09958471405833318  1.0000
  Si  Si66      1.0  0.25403751876373193  0.23748637088858993  0.3396187169102078  1.0000
  Si  Si67      1.0  0.25837691150319475  0.45879249837154684  0.09897226008185699  1.0000
  Si  Si68      1.0  0.2525959182346321  0.4597977607885437  0.34040269305649795  1.0000
  Si  Si69      1.0  0.4252970678390876  0.2928906225166755  0.16822167716017183  1.0000
  Si  Si70      1.0  0.41999412066188824  0.2927732612432605  0.40910239155880995  1.0000
  Si  Si71      1.0  0.4255951379300932  0.4040198238704071  0.16803768017695242  1.0000
  Si  Si72      1.0  0.41910778193237647  0.4039520710849323  0.4095076173118266  1.0000
  Si  Si73      1.0  0.26008635075963604  0.2372024335371745  0.16858879178979197  1.0000
  Si  Si74      1.0  0.253295504279758  0.23717511845464556  0.4087352123038209  1.0000
  Si  Si75      1.0  0.2589880532551873  0.45946816777315086  0.1680785925882022  1.0000
  Si  Si76      1.0  0.25234997002562065  0.4594518387726422  0.40952284365144226  1.0000
  Si  Si77      1.0  0.4245161721775985  0.6259256378351399  0.09857367886698089  1.0000
  Si  Si78      1.0  0.41860037685235435  0.626293466468015  0.3405516351534293  1.0000
  Si  Si79      1.0  0.4243178040353095  0.7370873071816046  0.0985760969247625  1.0000
  Si  Si80      1.0  0.41888533231151603  0.7371029861915857  0.3403113575341254  1.0000
  Si  Si81      1.0  0.2582907512890266  0.5700025902815797  0.0987036544331811  1.0000
  Si  Si82      1.0  0.2523111517005597  0.5707488316716065  0.34050084993175844  1.0000
  Si  Si83      1.0  0.2583559765347103  0.7932838441638351  0.09870984124052332  1.0000
  Si  Si84      1.0  0.25264033222956506  0.7925425451457807  0.34010419232132644  1.0000
  Si  Si85      1.0  0.4245467583179129  0.6261668237887574  0.1677143928699164  1.0000
  Si  Si86      1.0  0.4187150427218493  0.6264468442537267  0.4096928559908036  1.0000
  Si  Si87      1.0  0.42423579507510456  0.7369806839726961  0.1677168774986086  1.0000
  Si  Si88      1.0  0.4189414120405869  0.73765086520384  0.4094504720073601  1.0000
  Si  Si89      1.0  0.25860313275452806  0.5704316866774628  0.1678263315593319  1.0000
  Si  Si90      1.0  0.2522660311303428  0.5706753092598765  0.4096442757033334  1.0000
  Si  Si91      1.0  0.25846514442655416  0.793082630370224  0.1678533318711707  1.0000
  Si  Si92      1.0  0.252311287782405  0.7931624701676456  0.4092258177800112  1.0000
  Si  Si93      1.0  0.757799725256469  0.9585398433373659  0.09898664270203533  1.0000
  Si  Si94      1.0  0.7514750102927873  0.9584197056758998  0.33915647114910924  1.0000
  Si  Si95      1.0  0.7587300188292951  0.0695079385408186  0.0992770167469653  1.0000
  Si  Si96      1.0  0.7514014909737933  0.07012695718760797  0.33802815477608805  1.0000
  Si  Si97      1.0  0.5909701855110606  0.903113493188751  0.09882493199202244  1.0000
  Si  Si98      1.0  0.5852089482802839  0.9032700988300758  0.3396202185130231  1.0000
  Si  Si99      1.0  0.5936625066344009  0.12630035660720515  0.09910281079384008  1.0000
  Si  Si100     1.0  0.5851237493377722  0.12640649007728713  0.3392981565909268  1.0000
  Si  Si101     1.0  0.7568277705863389  0.9574002476594555  0.1681257816981684  1.0000
  Si  Si102     1.0  0.7523033683072441  0.9594628479094924  0.40816019913333584  1.0000
  Si  Si103     1.0  0.7570618778155805  0.06777409316068789  0.16826794580115  1.0000
  Si  Si104     1.0  0.7542922406904533  0.07097155264734735  0.40731343904831413  1.0000
  Si  Si105     1.0  0.5903519571247541  0.9023593967241944  0.16794062118499778  1.0000
  Si  Si106     1.0  0.585931844312233  0.90408304940047  0.4087355467864217  1.0000
  Si  Si107     1.0  0.5938487292417941  0.12626301969400905  0.16821469761142108  1.0000
  Si  Si108     1.0  0.5864937916783487  0.12605934189158638  0.4083035075589982  1.0000
  Si  Si109     1.0  0.7590595824410601  0.29323239499656545  0.09932045979997225  1.0000
  Si  Si110     1.0  0.7508843674282257  0.2951228884269131  0.34044871314257835  1.0000
  Si  Si111     1.0  0.7584575385105228  0.40470476743912603  0.09907960757803427  1.0000
  Si  Si112     1.0  0.7511236547804313  0.4056008889606733  0.34061912042738335  1.0000
  Si  Si113     1.0  0.5917043365057081  0.23731392824328404  0.09910278011568671  1.0000
  Si  Si114     1.0  0.5869233876091046  0.23748215942967332  0.3398917182737818  1.0000
  Si  Si115     1.0  0.591738742481191  0.45982143112796175  0.09883868144456781  1.0000
  Si  Si116     1.0  0.5847141030430009  0.4606912622116985  0.34062886037587686  1.0000
  Si  Si117     1.0  0.756215721615271  0.2940522216858821  0.16873521216144646  1.0000
  Si  Si118     1.0  0.7525081918627334  0.2931452641244577  0.40961094935553977  1.0000
  Si  Si119     1.0  0.757845868985374  0.40550312022073237  0.1681080610794562  1.0000
  Si  Si120     1.0  0.7519630547385603  0.4042965359134722  0.4097438249742  1.0000
  Si  Si121     1.0  0.5902861935487588  0.23732409095255685  0.1680950538972177  1.0000
  Si  Si122     1.0  0.586681526214444  0.23706982546235486  0.40902027769878  1.0000
  Si  Si123     1.0  0.5912910340569837  0.460377130559834  0.16795108820269414  1.0000
  Si  Si124     1.0  0.5852916223973021  0.4600137886559611  0.409744888083889  1.0000
  Si  Si125     1.0  0.7590546783703783  0.6258757423464056  0.09866433233218948  1.0000
  Si  Si126     1.0  0.7526623792447938  0.6263327069213778  0.34045359290038346  1.0000
  Si  Si127     1.0  0.758900306602332  0.7370928869132777  0.09866070013005855  1.0000
  Si  Si128     1.0  0.7527696272510653  0.7374400095818385  0.34017448224742897  1.0000
  Si  Si129     1.0  0.5917310333294211  0.5710160333830058  0.09864340732116719  1.0000
  Si  Si130     1.0  0.5854762614575744  0.5715080434281681  0.3406149364906135  1.0000
  Si  Si131     1.0  0.5915732923286265  0.7919842427995107  0.09862536904436055  1.0000
  Si  Si132     1.0  0.5855170881785702  0.7922350455632612  0.34008831656627586  1.0000
  Si  Si133     1.0  0.7589567741650335  0.6259494614183045  0.16780100898440364  1.0000
  Si  Si134     1.0  0.7527107413936351  0.6264809073963399  0.4095934334344606  1.0000
  Si  Si135     1.0  0.7588651038268925  0.7370466398494062  0.16779966662973117  1.0000
  Si  Si136     1.0  0.75287364567208  0.7377138818129508  0.4093117504800256  1.0000
  Si  Si137     1.0  0.5915187383900657  0.5713598337809527  0.16776506177385198  1.0000
  Si  Si138     1.0  0.5857100261642451  0.5712296763992937  0.40975675804947903  1.0000
  Si  Si139     1.0  0.5913269667751768  0.7915501659136451  0.16776681585639366  1.0000
  Si  Si140     1.0  0.5858851950866963  0.7928712122039271  0.40920804038157643  1.0000
  Si  Si141     1.0  0.9253799444470627  0.12681089337459775  0.09977094731701402  1.0000
  Al  Al1       1.0  0.9199294412610812  0.1242766005290518  0.33746125411023836  1.0000
  Al  Al2       1.0  0.9244319359426703  0.23952132444274032  0.16985140273912147  1.0000
  Si  Si142     1.0  0.9194563007757457  0.2365420773524157  0.4083998051558263  1.0000
  H   H1        1.0  0.8689832335645465  0.17702674339969812  0.200493982716403  1.0000
  H   H2        1.0  0.8666174224119718  0.186020507303885  0.3061162882943048  1.0000
  H   H3        1.0  0.7446605346722195  0.1759616709895834  0.21610139911869422  1.0000
  H   H4        1.0  0.7955835770722326  0.22465192439268347  0.21263958317894863  1.0000
  H   H5        1.0  0.8165450250383234  0.17643594904623552  0.26523803475467533  1.0000
  H   H6        1.0  0.7916935878654174  0.1406970714468915  0.291018698191735  1.0000
