# Supplementary material for: Water Adsorption at Pairs of Proximate Brønsted Acid Sites in Zeolites
Source: J Phys Chem Lett. 2026 Jan 14;17(4):1201–6. doi: 10.1021/acs.jpclett.5c03794 (PMC12862806; doi:10.1021/acs.jpclett.5c03794)
Supplement: Supplementary file 2 [file jz5c03794_si_002.zip › Water_BAS_Pairs_SI/NNP/MD_init_strs/silicatene/silicatene_2w_5.cif]

data_image0
_chemical_formula_structural       O290Si141Al2SiH6
_chemical_formula_sum              "O290 Si142 Al2 H6"
_cell_length_a       15.80312257
_cell_length_b       27.3439945
_cell_length_c       46.6
_cell_angle_alpha    90.0
_cell_angle_beta     90.0
_cell_angle_gamma    90.0

_space_group_name_H-M_alt    "P 1"
_space_group_IT_number       1

loop_
  _space_group_symop_operation_xyz
  'x, y, z'

loop_
  _atom_site_type_symbol
  _atom_site_label
  _atom_site_symmetry_multiplicity
  _atom_site_fract_x
  _atom_site_fract_y
  _atom_site_fract_z
  _atom_site_occupancy
  O   O1        1.0  0.9234644855269003  0.180838267405174  0.08706160802868512  1.0000
  O   O2        1.0  0.907795763727812  0.18641113144305366  0.31363831579460794  1.0000
  O   O3        1.0  0.8412230632563391  0.9305062608992836  0.08757119676361473  1.0000
  O   O4        1.0  0.8354959095166823  0.9307899681820593  0.3175301805438484  1.0000
  O   O5        1.0  0.008053385308322425  0.93238967515221  0.08762889651688473  1.0000
  O   O6        1.0  0.002302976153983105  0.9314356639645385  0.317542880861609  1.0000
  O   O7        1.0  0.7580643968444499  0.013719577817888346  0.08743426701367744  1.0000
  O   O8        1.0  0.7477622627344094  0.012920196165049072  0.31751503367958567  1.0000
  O   O9        1.0  0.8463902628149916  0.09551080726030385  0.0888675954022439  1.0000
  O   O10       1.0  0.8287193149851527  0.09706339198375931  0.31353704166919183  1.0000
  O   O11       1.0  0.012524558648986096  0.09954456824069233  0.08886878289076539  1.0000
  O   O12       1.0  0.009778183206325449  0.09837346068908881  0.3144783652562974  1.0000
  O   O13       1.0  0.9125486956382467  0.1757272333255432  0.1835826430007224  1.0000
  O   O14       1.0  0.9179199711882503  0.181435497955148  0.4101337002873572  1.0000
  O   O15       1.0  0.8414589250477584  0.9308633780195299  0.17924477455852042  1.0000
  O   O16       1.0  0.8354803925334073  0.9313952398828609  0.4094874064845743  1.0000
  O   O17       1.0  0.008053223945938513  0.9319093603093442  0.17938768665318214  1.0000
  O   O18       1.0  0.002308331010278173  0.9321218945848772  0.4094582705177575  1.0000
  O   O19       1.0  0.09361542476882369  0.014571172361682832  0.17984520305280577  1.0000
  O   O20       1.0  0.08571841787295424  0.015421340999561144  0.40860784679061823  1.0000
  O   O21       1.0  0.8474058208169233  0.0903925434343241  0.17942383876787898  1.0000
  O   O22       1.0  0.8364515975178914  0.09741343371206457  0.40926450541566667  1.0000
  O   O23       1.0  0.014657764138274661  0.09901369533162555  0.17976403656624673  1.0000
  O   O24       1.0  0.003028510512231552  0.09874892374865202  0.4087049223019097  1.0000
  O   O25       1.0  0.09162475060110753  0.9596777956815126  0.13359403053129532  1.0000
  O   O26       1.0  0.08611684189064195  0.9579303968622908  0.3633793929627055  1.0000
  O   O27       1.0  0.09691287263450209  0.07011152173317334  0.13399703037736405  1.0000
  O   O28       1.0  0.08652114170767394  0.07060088129943136  0.3624404754029763  1.0000
  O   O29       1.0  0.9255044806814245  0.9036387984901929  0.13342087316518178  1.0000
  O   O30       1.0  0.919145174081613  0.9037642300478541  0.3636066247391755  1.0000
  O   O31       1.0  0.9272281247508272  0.1273159192359209  0.13438208466957652  1.0000
  O   O32       1.0  0.9170085873445809  0.12858080943089703  0.363396850739246  1.0000
  O   O33       1.0  0.9278589303896057  0.5148480047168592  0.08760411570143246  1.0000
  O   O34       1.0  0.9196079368576411  0.5149193454048323  0.3185398914543637  1.0000
  O   O35       1.0  0.84068749702498  0.2647092738618974  0.08743197653943553  1.0000
  O   O36       1.0  0.8375219915526133  0.2709438622090132  0.31814524142916734  1.0000
  O   O37       1.0  0.007248966823839138  0.2640972868757179  0.08851177906869608  1.0000
  O   O38       1.0  0.0046296211238236575  0.26489859508653946  0.31793311217886555  1.0000
  O   O39       1.0  0.7595414811914566  0.34893126585851086  0.08817647271450164  1.0000
  O   O40       1.0  0.7471127218849557  0.3503093824343465  0.3182461492845732  1.0000
  O   O41       1.0  0.8431851376402291  0.43213284821272424  0.08757486830083262  1.0000
  O   O42       1.0  0.8353346872219299  0.43201548346952084  0.31865573368150474  1.0000
  O   O43       1.0  0.009923939946018706  0.4310587520918529  0.08775994581435465  1.0000
  O   O44       1.0  0.0019848756551816642  0.4313787339667291  0.31848875893351053  1.0000
  O   O45       1.0  0.9278446752757689  0.5153683540229974  0.179292591758492  1.0000
  O   O46       1.0  0.9199702223174221  0.5147405812237837  0.41041547868107997  1.0000
  O   O47       1.0  0.830961514325777  0.2639346243704947  0.18324250385589225  1.0000
  O   O48       1.0  0.8369956089996536  0.265534600219919  0.40909204469658095  1.0000
  O   O49       1.0  0.013055081772434142  0.26473738006465297  0.1826528228068454  1.0000
  O   O50       1.0  0.0029118450040808994  0.2640647620842021  0.40863922398782637  1.0000
  O   O51       1.0  0.09508854049102233  0.3486793894550536  0.17992476897169224  1.0000
  O   O52       1.0  0.08566570555512863  0.34747228834656574  0.409982867546893  1.0000
  O   O53       1.0  0.8429971355362038  0.4327482409551229  0.1795731970327487  1.0000
  O   O54       1.0  0.8352092984134778  0.43193761713123785  0.4103622761775313  1.0000
  O   O55       1.0  0.00976528321754572  0.43165398789540277  0.17966584843827654  1.0000
  O   O56       1.0  0.0019981696024910477  0.4308071109738851  0.41017883151348467  1.0000
  O   O57       1.0  0.09070095647914765  0.2916787774464798  0.1348025041223184  1.0000
  O   O58       1.0  0.0883875051343474  0.29309015009966805  0.3636598661636909  1.0000
  O   O59       1.0  0.09303814976690276  0.40443301760630584  0.13386345004617375  1.0000
  O   O60       1.0  0.0854286538381691  0.40325555282637204  0.3642066067643313  1.0000
  O   O61       1.0  0.9203974331584222  0.2337289707959806  0.13355929065335356  1.0000
  O   O62       1.0  0.9183765140919361  0.23533988380452267  0.3630533146039708  1.0000
  O   O63       1.0  0.9268014256620583  0.459519781101708  0.13357621381269813  1.0000
  O   O64       1.0  0.9191022703169157  0.459439993584254  0.3644615263925094  1.0000
  O   O65       1.0  0.9271010674119419  0.8481883341490807  0.08743024353307113  1.0000
  O   O66       1.0  0.9197250646043345  0.8478822321950785  0.3180077208046266  1.0000
  O   O67       1.0  0.8427000446849632  0.597667445895316  0.08734727786085801  1.0000
  O   O68       1.0  0.8355935537790021  0.5979196600592469  0.31862750750074864  1.0000
  O   O69       1.0  0.009267576136690167  0.5988527527420766  0.08736826963001845  1.0000
  O   O70       1.0  0.002190805493800425  0.5983488072067144  0.31860037590461354  1.0000
  O   O71       1.0  0.760329835320708  0.6813854451449013  0.08731344240420327  1.0000
  O   O72       1.0  0.7529924807694285  0.6813636474712363  0.3185290712206857  1.0000
  O   O73       1.0  0.8426978383976386  0.7651228405752943  0.0873287914150479  1.0000
  O   O74       1.0  0.8356867157542639  0.7648102715509066  0.31829015781729897  1.0000
  O   O75       1.0  0.009313303706458007  0.7645252509866557  0.08735003871207503  1.0000
  O   O76       1.0  0.0022614266903078634  0.7643613334237735  0.31827790367328485  1.0000
  O   O77       1.0  0.9264072618864211  0.8479987550202126  0.1792666757057024  1.0000
  O   O78       1.0  0.9198372725740627  0.8485917908837158  0.4096794986921192  1.0000
  O   O79       1.0  0.8426809952436547  0.5980357019564224  0.1791592737974528  1.0000
  O   O80       1.0  0.8355252856182298  0.5978148112197753  0.41040318832684103  1.0000
  O   O81       1.0  0.009256329943178723  0.5992300410518728  0.17917453659444788  1.0000
  O   O82       1.0  0.0021392340249348136  0.5984765696748086  0.41037850507842993  1.0000
  O   O83       1.0  0.09444949602117685  0.6818182438938096  0.17910606760163592  1.0000
  O   O84       1.0  0.0860844360028628  0.6816329893106142  0.41024996446906864  1.0000
  O   O85       1.0  0.8427499546062143  0.7648540284913375  0.1791119920900746  1.0000
  O   O86       1.0  0.8357017047107183  0.7654289628207515  0.4101021947840312  1.0000
  O   O87       1.0  0.009422930191049242  0.7645876386035534  0.1791284693066399  1.0000
  O   O88       1.0  0.002195490368708448  0.7648695942085596  0.41008703212354697  1.0000
  O   O89       1.0  0.09318732529528169  0.6261934608104197  0.1332325644302944  1.0000
  O   O90       1.0  0.08575546675285489  0.6258517737124011  0.36446955146592497  1.0000
  O   O91       1.0  0.09320996586632992  0.737404526540311  0.13321933349728846  1.0000
  O   O92       1.0  0.08573463899553932  0.7370451555434617  0.36428228676600904  1.0000
  O   O93       1.0  0.9265336265636019  0.5708930890167075  0.13330749751781837  1.0000
  O   O94       1.0  0.919117746780991  0.5703450000937017  0.3645128046116466  1.0000
  O   O95       1.0  0.9262418203436271  0.7925931312837932  0.13326308572047035  1.0000
  O   O96       1.0  0.9191806588672093  0.7923945314470855  0.3640874757207839  1.0000
  O   O97       1.0  0.26018238643264296  0.18154413651509888  0.08797528746567683  1.0000
  O   O98       1.0  0.2534818369164973  0.18167490836245864  0.31759240559734003  1.0000
  O   O99       1.0  0.17467706841193437  0.9316470315962471  0.0876442346342667  1.0000
  O   O100      1.0  0.16873892994834808  0.9297124986984202  0.3175811242251457  1.0000
  O   O101      1.0  0.3413613366465632  0.933054815465999  0.087528576072834  1.0000
  O   O102      1.0  0.3356539344752373  0.9313742379784639  0.3179036329077461  1.0000
  O   O103      1.0  0.09274209176573629  0.015367190263888412  0.087792481788516  1.0000
  O   O104      1.0  0.08974043963134032  0.013750469952333477  0.3173167804327483  1.0000
  O   O105      1.0  0.17949513573917175  0.09753326396434843  0.08796511421518236  1.0000
  O   O106      1.0  0.17462404558242617  0.09640666469892728  0.31726982164209105  1.0000
  O   O107      1.0  0.34622597847775793  0.09914153997967026  0.08794259404974449  1.0000
  O   O108      1.0  0.33850143346742195  0.0988318296596866  0.3174623287664662  1.0000
  O   O109      1.0  0.2607270437458911  0.18136109652427437  0.17988646143283893  1.0000
  O   O110      1.0  0.25329211612252117  0.18121491576531348  0.40954022671455415  1.0000
  O   O111      1.0  0.174777683553654  0.9308872181412375  0.1793611115742631  1.0000
  O   O112      1.0  0.16885674900314723  0.9320320395137709  0.409596668321247  1.0000
  O   O113      1.0  0.3413942870497658  0.9330519950927563  0.1793130900523936  1.0000
  O   O114      1.0  0.3355803456863724  0.9317386468670691  0.40971150994432043  1.0000
  O   O115      1.0  0.42878907660335774  0.01520762983650817  0.17947559247681205  1.0000
  O   O116      1.0  0.41990714360777287  0.014753882340361603  0.4095782790368702  1.0000
  O   O117      1.0  0.18133234340930432  0.09674444609728984  0.179992015461047  1.0000
  O   O118      1.0  0.16953842221276633  0.09805965707802494  0.4086016108308352  1.0000
  O   O119      1.0  0.34793702618173955  0.09935361366691345  0.17966565681917024  1.0000
  O   O120      1.0  0.3364209838751107  0.09792020502490045  0.40948217515872193  1.0000
  O   O121      1.0  0.4256829203370552  0.9597909201719876  0.13344691177914883  1.0000
  O   O122      1.0  0.41913280537764747  0.9588604745703313  0.3637840636264093  1.0000
  O   O123      1.0  0.430166812713076  0.07090162520645313  0.1336861998957105  1.0000
  O   O124      1.0  0.42021945956983264  0.07005049049481234  0.3636171563782212  1.0000
  O   O125      1.0  0.25902455722833195  0.9044140870145478  0.13339951650883128  1.0000
  O   O126      1.0  0.2526338591296088  0.9036463229465802  0.3638207012144365  1.0000
  O   O127      1.0  0.2623717351411335  0.12555326842959266  0.1339054784953636  1.0000
  O   O128      1.0  0.2557731693423154  0.12658817203631278  0.36339517235246677  1.0000
  O   O129      1.0  0.25792969938303184  0.5139290416543537  0.08750721769132784  1.0000
  O   O130      1.0  0.2521342773602937  0.514599244684315  0.3185465520169698  1.0000
  O   O131      1.0  0.17373583991422162  0.26390207907337015  0.08869045394560707  1.0000
  O   O132      1.0  0.17125623304815582  0.26540806902787895  0.31762671317294183  1.0000
  O   O133      1.0  0.3405705047142976  0.26566787434869465  0.08785773914170228  1.0000
  O   O134      1.0  0.3376097756186964  0.26471859163108785  0.3180127415491888  1.0000
  O   O135      1.0  0.0913640611790421  0.3470681159169999  0.08865269623110249  1.0000
  O   O136      1.0  0.086502262502904  0.3484423945045898  0.31784298775327435  1.0000
  O   O137      1.0  0.17639542285590343  0.42996958977629735  0.08769451963789716  1.0000
  O   O138      1.0  0.16866935895015306  0.43174141468775334  0.3184420807685627  1.0000
  O   O139      1.0  0.3430668531781714  0.4312389345774604  0.08758577175848493  1.0000
  O   O140      1.0  0.33539638887896056  0.4312804837501786  0.318511891374682  1.0000
  O   O141      1.0  0.25994681640167727  0.5145841233712009  0.17924333279164198  1.0000
  O   O142      1.0  0.2519285890699158  0.5143523583989438  0.4103743280518534  1.0000
  O   O143      1.0  0.17796226982379398  0.26532410306985016  0.18011520236233308  1.0000
  O   O144      1.0  0.16988495520259994  0.26447518239998624  0.40967887685522425  1.0000
  O   O145      1.0  0.3420494756749437  0.26538294216048125  0.17983958364780067  1.0000
  O   O146      1.0  0.33653126077325846  0.2645169898595257  0.40970464836002835  1.0000
  O   O147      1.0  0.4277033366879698  0.3481202112089634  0.17939110879680453  1.0000
  O   O148      1.0  0.41989942934036667  0.34780164021947096  0.41012085419963995  1.0000
  O   O149      1.0  0.17624573107326655  0.43209959273984677  0.17969284484506293  1.0000
  O   O150      1.0  0.16852266927794327  0.4309990982849867  0.41016693620912226  1.0000
  O   O151      1.0  0.34311772512671757  0.43115889604366964  0.1793614344775922  1.0000
  O   O152      1.0  0.3351905810128952  0.430856710900441  0.410294084369928  1.0000
  O   O153      1.0  0.4256760887750738  0.2925298911049449  0.13361797373115483  1.0000
  O   O154      1.0  0.4203072346599678  0.29269684847601163  0.36403143332377325  1.0000
  O   O155      1.0  0.42661658570536626  0.40371634220059466  0.1334695334984352  1.0000
  O   O156      1.0  0.4189475687953821  0.4037113561099791  0.3643911902040288  1.0000
  O   O157      1.0  0.26042235390034635  0.2363826277478679  0.13398753681408598  1.0000
  O   O158      1.0  0.2532567474863074  0.23725289208685837  0.3637003954875321  1.0000
  O   O159      1.0  0.2596959115390591  0.45872899111554494  0.13349378600264886  1.0000
  O   O160      1.0  0.2521779673756129  0.458995697913142  0.3644159516842273  1.0000
  O   O161      1.0  0.25984400079622416  0.8489884426471093  0.08740696725144592  1.0000
  O   O162      1.0  0.2536566807075851  0.8476820847057192  0.3181336648339164  1.0000
  O   O163      1.0  0.17588411522844682  0.5977899945200519  0.08731697643177311  1.0000
  O   O164      1.0  0.16881387121840438  0.5978587454254523  0.3186052189068857  1.0000
  O   O165      1.0  0.3424561647159869  0.5969158037692796  0.08725242532709825  1.0000
  O   O166      1.0  0.3354582031527255  0.5975443477706563  0.31864883861316073  1.0000
  O   O167      1.0  0.09421029124254592  0.6817062766684375  0.08735174447667148  1.0000
  O   O168      1.0  0.08618861086918826  0.6813397665979846  0.3184843748287988  1.0000
  O   O169      1.0  0.17591488735107957  0.7656933740105519  0.0873224136280004  1.0000
  O   O170      1.0  0.16889905727452614  0.7647819124346018  0.3183411312521519  1.0000
  O   O171      1.0  0.34247096409334893  0.7653851741253724  0.08722777912761813  1.0000
  O   O172      1.0  0.3355410309845814  0.7645320305304404  0.31837500174044425  1.0000
  O   O173      1.0  0.260513113334429  0.8487315850505438  0.17921276438700753  1.0000
  O   O174      1.0  0.25182131955764675  0.8486223604049377  0.40987869681287326  1.0000
  O   O175      1.0  0.17586941521927654  0.5978338245344088  0.1791295915369188  1.0000
  O   O176      1.0  0.1687190365902569  0.5979089100698942  0.4104005248110632  1.0000
  O   O177      1.0  0.34247603800435467  0.5975350494169687  0.17910606913848418  1.0000
  O   O178      1.0  0.3353086080987985  0.5977289127923237  0.4104860425649673  1.0000
  O   O179      1.0  0.42279251392162276  0.6812348008159242  0.17903915427220177  1.0000
  O   O180      1.0  0.41740061425782754  0.6815919184901483  0.41040298050745694  1.0000
  O   O181      1.0  0.17598237173830975  0.7657421895072802  0.17909823169958597  1.0000
  O   O182      1.0  0.16888422589792781  0.7651095751444544  0.41016874638083556  1.0000
  O   O183      1.0  0.3426250386879983  0.7653251399459323  0.1790606054610764  1.0000
  O   O184      1.0  0.33549608152422733  0.7653826303740953  0.4102416580119429  1.0000
  O   O185      1.0  0.42503193987859916  0.6256550763775055  0.13310065330449675  1.0000
  O   O186      1.0  0.41807558784536486  0.6257633682360056  0.36460320183716854  1.0000
  O   O187      1.0  0.42476679742290935  0.7367655614228082  0.13307897521957027  1.0000
  O   O188      1.0  0.4184346648230626  0.7369070140062373  0.36441774584419234  1.0000
  O   O189      1.0  0.2588524113973034  0.570014443833404  0.13322898546836254  1.0000
  O   O190      1.0  0.25193720717561124  0.5700722665330932  0.3645421269383058  1.0000
  O   O191      1.0  0.2594102028502638  0.7932793720915695  0.1332016558357011  1.0000
  O   O192      1.0  0.25218006799386505  0.7923797470778804  0.364221861600879  1.0000
  O   O193      1.0  0.5951177379830589  0.18181653276095694  0.08749518051078733  1.0000
  O   O194      1.0  0.5862827811179249  0.18175019015567448  0.317618138204672  1.0000
  O   O195      1.0  0.5077830218216548  0.9308833692612823  0.08748019571635847  1.0000
  O   O196      1.0  0.502128216287617  0.9308991822612666  0.31793720690317606  1.0000
  O   O197      1.0  0.6743890257488303  0.9304593780166655  0.08747155068794822  1.0000
  O   O198      1.0  0.6689145269435874  0.9287776990691723  0.31753229924826987  1.0000
  O   O199      1.0  0.4280337133149327  0.015425310054513187  0.08766628939022976  1.0000
  O   O200      1.0  0.41964271098508854  0.014483478659674514  0.31785528409717545  1.0000
  O   O201      1.0  0.513109702753189  0.0982122540663881  0.08790915069449641  1.0000
  O   O202      1.0  0.5023348988105691  0.09822502341915036  0.31742533643413884  1.0000
  O   O203      1.0  0.6796639408847593  0.09871096785126912  0.0875119464996863  1.0000
  O   O204      1.0  0.6663975252993444  0.09721606639579351  0.3172566221386677  1.0000
  O   O205      1.0  0.5983035700678435  0.1818758380705605  0.1799875964058344  1.0000
  O   O206      1.0  0.5868755023982555  0.18117884185146096  0.40968218816053437  1.0000
  O   O207      1.0  0.5079487056178601  0.9306577600829825  0.17923423877306266  1.0000
  O   O208      1.0  0.5021706894195176  0.9311190320738917  0.4096934108662118  1.0000
  O   O209      1.0  0.6746921553150385  0.928339241585453  0.17926311988427823  1.0000
  O   O210      1.0  0.66887784023993  0.9311484310077973  0.40967422082860055  1.0000
  O   O211      1.0  0.7523250915553925  0.012461210513593756  0.17971532034325613  1.0000
  O   O212      1.0  0.7519908108391405  0.014580136300851919  0.40850533246640003  1.0000
  O   O213      1.0  0.5148552509740808  0.09785191311663452  0.17944794174008113  1.0000
  O   O214      1.0  0.5031823489331224  0.09806668228394302  0.40953204238157564  1.0000
  O   O215      1.0  0.682509611502793  0.10060055072665271  0.1799972376957885  1.0000
  O   O216      1.0  0.6700012735569006  0.09778395183533484  0.40855749531863395  1.0000
  O   O217      1.0  0.7572741427066342  0.9581169987696055  0.13340971781432373  1.0000
  O   O218      1.0  0.7513182325392916  0.9569762535613917  0.3634071486487664  1.0000
  O   O219      1.0  0.7583682107333435  0.06803769449219235  0.13363617867697078  1.0000
  O   O220      1.0  0.754141746507023  0.07028614591106144  0.3625583398086093  1.0000
  O   O221      1.0  0.5905417600902045  0.9024050258243398  0.13327393346930283  1.0000
  O   O222      1.0  0.5852055530654576  0.9029752771134404  0.36382807705254777  1.0000
  O   O223      1.0  0.5979554173447491  0.12641219422739924  0.13359189489801668  1.0000
  O   O224      1.0  0.5843112265713263  0.12654788889162152  0.3634378620602623  1.0000
  O   O225      1.0  0.5920736142800009  0.5151927705263916  0.08740176408498596  1.0000
  O   O226      1.0  0.5832281702049809  0.5158647953128854  0.31866912362814304  1.0000
  O   O227      1.0  0.507263742670561  0.26377879337892773  0.08759214216951848  1.0000
  O   O228      1.0  0.5042298549902805  0.26549414930214066  0.31814055836448213  1.0000
  O   O229      1.0  0.6739667788481876  0.26660249713989714  0.0883588323849355  1.0000
  O   O230      1.0  0.6709478686638659  0.264647580947163  0.31803294568271223  1.0000
  O   O231      1.0  0.4267613602509588  0.3479992033567945  0.08766603327721564  1.0000
  O   O232      1.0  0.41967246159047755  0.34837096096395265  0.3182878437586498  1.0000
  O   O233      1.0  0.509649316951769  0.4315155141486651  0.08753899857254029  1.0000
  O   O234      1.0  0.5019789686326933  0.4319352325696187  0.31860073092124497  1.0000
  O   O235      1.0  0.6763683855853962  0.4322719836979042  0.08746371767408671  1.0000
  O   O236      1.0  0.6688162708551045  0.4342201100799608  0.3186785588540973  1.0000
  O   O237      1.0  0.5905365068669671  0.5158091289230202  0.17915690570993675  1.0000
  O   O238      1.0  0.5850282351328349  0.5153352424993863  0.41052778707103366  1.0000
  O   O239      1.0  0.5056603658321602  0.2625739555933404  0.1797525119753598  1.0000
  O   O240      1.0  0.5034195628636743  0.26447036166649346  0.40979058032522986  1.0000
  O   O241      1.0  0.6696922849137157  0.26816307959890356  0.1794129209974082  1.0000
  O   O242      1.0  0.6699166053800009  0.2646352210133913  0.4101473536175489  1.0000
  O   O243      1.0  0.7569861418863225  0.35026893213524557  0.17937481612002878  1.0000
  O   O244      1.0  0.7519544886664927  0.34860301473435445  0.410507787727167  1.0000
  O   O245      1.0  0.5096621413161615  0.4317849120569184  0.17929393408721328  1.0000
  O   O246      1.0  0.5016639427151699  0.431759020829962  0.4104063056538553  1.0000
  O   O247      1.0  0.676441193058011  0.43394291985733424  0.1794937884295733  1.0000
  O   O248      1.0  0.6683355589843728  0.4319744390482345  0.4104356390789011  1.0000
  O   O249      1.0  0.7597030004596915  0.2930586124329225  0.13406426720288667  1.0000
  O   O250      1.0  0.7507494340913756  0.2945451899514457  0.36425413866519657  1.0000
  O   O251      1.0  0.7593585530083435  0.4060353551021483  0.1335669009787571  1.0000
  O   O252      1.0  0.75143635960192  0.4046578829563916  0.3645440839997443  1.0000
  O   O253      1.0  0.5895390406543379  0.2360637233836295  0.1335862482215064  1.0000
  O   O254      1.0  0.5874381845261291  0.23712164426557925  0.3639011263600277  1.0000
  O   O255      1.0  0.5924432456526357  0.4599331915992834  0.1333722385335233  1.0000
  O   O256      1.0  0.5844517774245365  0.4600980179807138  0.3646068482363532  1.0000
  O   O257      1.0  0.5908897654956116  0.8472562093350755  0.08725925831674776  1.0000
  O   O258      1.0  0.5832466853863155  0.8469038200038582  0.3181672188748421  1.0000
  O   O259      1.0  0.5091830326240958  0.5986473633999239  0.08721780008322559  1.0000
  O   O260      1.0  0.5022488045188274  0.5991971084581332  0.31868672565538003  1.0000
  O   O261      1.0  0.6759413191872236  0.598407744249112  0.08727728331428215  1.0000
  O   O262      1.0  0.6689412281127142  0.598374920972276  0.3186796427184896  1.0000
  O   O263      1.0  0.42321942900265797  0.681104328089496  0.08718929657880102  1.0000
  O   O264      1.0  0.41680589962463527  0.6811602443413257  0.31856463715352407  1.0000
  O   O265      1.0  0.5091799025899153  0.7634877662866965  0.08719877366057664  1.0000
  O   O266      1.0  0.5023748462120265  0.7633177915258561  0.31839236722436953  1.0000
  O   O267      1.0  0.6759988832963124  0.7644281444917141  0.08723580530137251  1.0000
  O   O268      1.0  0.6690307156405076  0.7643730530959819  0.3183584732949756  1.0000
  O   O269      1.0  0.5891476490929161  0.8465976235941093  0.17917283753163338  1.0000
  O   O270      1.0  0.5855053542753739  0.8478719691694062  0.40987656792400423  1.0000
  O   O271      1.0  0.5092908802092991  0.5993325673392351  0.1790612267108601  1.0000
  O   O272      1.0  0.5020485701633072  0.5987412750492368  0.4105317248617924  1.0000
  O   O273      1.0  0.6759620642024255  0.5984225126809287  0.17908630739471537  1.0000
  O   O274      1.0  0.6688645320903379  0.5986398624471233  0.41049010598534685  1.0000
  O   O275      1.0  0.7599313873556617  0.6814347347719537  0.1790642528320304  1.0000
  O   O276      1.0  0.7534412957954276  0.6816589245570164  0.4102831518009789  1.0000
  O   O277      1.0  0.5093667517122286  0.7628420368611425  0.1790140541786263  1.0000
  O   O278      1.0  0.5022501834487559  0.7644713519649702  0.41024485046702336  1.0000
  O   O279      1.0  0.6760901740998555  0.7645044908060761  0.17904487944305447  1.0000
  O   O280      1.0  0.668943698132054  0.7645623690818466  0.41018618332312556  1.0000
  O   O281      1.0  0.7595965887506568  0.6258332030628616  0.13319326201467432  1.0000
  O   O282      1.0  0.7525200331573435  0.625865960740369  0.3645232737481847  1.0000
  O   O283      1.0  0.7596411110184892  0.7370809734406557  0.13316799345667743  1.0000
  O   O284      1.0  0.7526326918027263  0.7370814262757492  0.36430626973249997  1.0000
  O   O285      1.0  0.59233324441636  0.571186255433271  0.13317145613303083  1.0000
  O   O286      1.0  0.5853781381499756  0.5711619404293794  0.36464317119815753  1.0000
  O   O287      1.0  0.5921450953387253  0.7914608041315917  0.13311637152091585  1.0000
  O   O288      1.0  0.5854031425148458  0.7916384096493398  0.36423334247735795  1.0000
  O   O289      1.0  0.7878798897586164  0.18857706839589933  0.21758668940873577  1.0000
  O   O290      1.0  0.796522488410933  0.17419044171871056  0.27867790123500263  1.0000
  Si  Si1       1.0  0.0917602361004465  0.9597131679851042  0.09901450971070486  1.0000
  Si  Si2       1.0  0.0864458539301551  0.9586771212003888  0.32883780210133023  1.0000
  Si  Si3       1.0  0.09555963560178525  0.07071662549298219  0.0994092337229382  1.0000
  Si  Si4       1.0  0.08820649332040108  0.0702723283456337  0.3276054599319159  1.0000
  Si  Si5       1.0  0.9255523013314205  0.903674631840515  0.09885266598435334  1.0000
  Si  Si6       1.0  0.9192758084821874  0.9037127445824128  0.3290456688385218  1.0000
  Si  Si7       1.0  0.09198339430341362  0.9591279115630836  0.16813982353047285  1.0000
  Si  Si8       1.0  0.08569133871588586  0.9596708415199632  0.3978508472536357  1.0000
  Si  Si9       1.0  0.09760864712159233  0.06996173212006929  0.16844976935131745  1.0000
  Si  Si10      1.0  0.08559654361127225  0.0709653277869724  0.396908783718137  1.0000
  Si  Si11      1.0  0.925418596249525  0.9035343763779933  0.1679678760937734  1.0000
  Si  Si12      1.0  0.9192708635422772  0.9041358609768085  0.39815769273337226  1.0000
  Si  Si13      1.0  0.9275129850626602  0.12126601804765325  0.1683069928625714  1.0000
  Si  Si14      1.0  0.9188289942354376  0.12619220906532738  0.39728595035702735  1.0000
  Si  Si15      1.0  0.09025804424704088  0.29153233340500595  0.10031099745546342  1.0000
  Si  Si16      1.0  0.08818830045215083  0.2929203310194758  0.3291903800833537  1.0000
  Si  Si17      1.0  0.0926498900743924  0.4028816728505144  0.09938226968813739  1.0000
  Si  Si18      1.0  0.08558375085464133  0.40373199174102953  0.3296543787813649  1.0000
  Si  Si19      1.0  0.923201977950881  0.23629056296200174  0.0996303648819702  1.0000
  Si  Si20      1.0  0.9183176453699634  0.2404070724382135  0.3289215955548629  1.0000
  Si  Si21      1.0  0.9270421530796841  0.4592638142117094  0.09901909713161033  1.0000
  Si  Si22      1.0  0.9190702830528451  0.4594111562272634  0.32991066713266864  1.0000
  Si  Si23      1.0  0.09249467494148356  0.29225085622285774  0.16962467494080352  1.0000
  Si  Si24      1.0  0.08671010349855217  0.29212610222296576  0.3982032972908143  1.0000
  Si  Si25      1.0  0.09332781637897639  0.4038285576468491  0.16840249599367307  1.0000
  Si  Si26      1.0  0.08537080591485469  0.40311725844887913  0.3987773667955946  1.0000
  Si  Si27      1.0  0.9270554751220637  0.4596567552258255  0.1681357993283309  1.0000
  Si  Si28      1.0  0.9190679100419242  0.4591806424693967  0.3990220871481446  1.0000
  Si  Si29      1.0  0.09313178446287497  0.6260887089257162  0.0986639839991551  1.0000
  Si  Si30      1.0  0.08574030054560297  0.6258668151738361  0.3299009346451826  1.0000
  Si  Si31      1.0  0.09320292407522966  0.737292617604982  0.09864912289565395  1.0000
  Si  Si32      1.0  0.08574444202349504  0.7369685235458414  0.3297129619345559  1.0000
  Si  Si33      1.0  0.9265752107924738  0.5704890113901868  0.0987510827398825  1.0000
  Si  Si34      1.0  0.9191240473816565  0.5704175288380416  0.32994514717374634  1.0000
  Si  Si35      1.0  0.9263092351498935  0.7925576617391481  0.09868955960510817  1.0000
  Si  Si36      1.0  0.9192128337566877  0.7925032662457854  0.32952809256441046  1.0000
  Si  Si37      1.0  0.09321604006136242  0.6262203699634635  0.1678010882909524  1.0000
  Si  Si38      1.0  0.08570860612293414  0.6259880706108968  0.39903928879211126  1.0000
  Si  Si39      1.0  0.09326951627315407  0.7373635084962286  0.16778703568727563  1.0000
  Si  Si40      1.0  0.08570322226825319  0.7372076793712115  0.3988508803350481  1.0000
  Si  Si41      1.0  0.9265833576555947  0.5708083362950813  0.16786651781431916  1.0000
  Si  Si42      1.0  0.9191625789788008  0.5703292680577118  0.39908496878663424  1.0000
  Si  Si43      1.0  0.9262269184241179  0.7924566431053225  0.16782869304596354  1.0000
  Si  Si44      1.0  0.9192262368028644  0.7929093868355601  0.39864192789590464  1.0000
  Si  Si45      1.0  0.425671656375944  0.9597765097351743  0.09888026386738667  1.0000
  Si  Si46      1.0  0.419083962120851  0.9589773656460839  0.32923755556679724  1.0000
  Si  Si47      1.0  0.4291517001231466  0.07090981386685999  0.09911485898765689  1.0000
  Si  Si48      1.0  0.42000768918584935  0.07014620780227201  0.32906695855978835  1.0000
  Si  Si49      1.0  0.2587837911573619  0.9045082559785188  0.09883347642446341  1.0000
  Si  Si50      1.0  0.25264527703794354  0.9033567405662671  0.3292605898032952  1.0000
  Si  Si51      1.0  0.26209730521013064  0.12609433931294467  0.09933050050669645  1.0000
  Si  Si52      1.0  0.2548004453060254  0.12591039923478553  0.3288674447402176  1.0000
  Si  Si53      1.0  0.4258233533098794  0.9596746236425511  0.16799712103728795  1.0000
  Si  Si54      1.0  0.41916325115893677  0.9591715590555145  0.39832188293251236  1.0000
  Si  Si55      1.0  0.43018259956275  0.07078496544342876  0.1682040038765861  1.0000
  Si  Si56      1.0  0.4198512366010749  0.07030456502223018  0.3981602520151444  1.0000
  Si  Si57      1.0  0.25910614108171803  0.9042841162866163  0.16795184110296854  1.0000
  Si  Si58      1.0  0.2520743659312414  0.9041616784711839  0.3983676449521032  1.0000
  Si  Si59      1.0  0.2632285648817689  0.12598514548377776  0.16844766392561222  1.0000
  Si  Si60      1.0  0.25333989760901915  0.12574061038128487  0.397864385422185  1.0000
  Si  Si61      1.0  0.4248762200501537  0.29247846952852546  0.09904887340796956  1.0000
  Si  Si62      1.0  0.4204132449717555  0.29272002793611795  0.32949564310042057  1.0000
  Si  Si63      1.0  0.4265003376988077  0.40362413452403006  0.09892561591972768  1.0000
  Si  Si64      1.0  0.4189631677335023  0.4037737541253449  0.329833893434862  1.0000
  Si  Si65      1.0  0.25830382676019975  0.2370918678086772  0.09950197916539817  1.0000
  Si  Si66      1.0  0.2539443169779276  0.23701296746599562  0.32914890398387875  1.0000
  Si  Si67      1.0  0.2591079393657537  0.4583559195400003  0.09894442154363987  1.0000
  Si  Si68      1.0  0.25221245282470933  0.45907699836285965  0.32986022417792427  1.0000
  Si  Si69      1.0  0.42493975185180677  0.29254020488020854  0.16816302746788941  1.0000
  Si  Si70      1.0  0.4200181403500602  0.2922990013499678  0.39857235505632244  1.0000
  Si  Si71      1.0  0.426654620329045  0.40369229688092606  0.1680130190306421  1.0000
  Si  Si72      1.0  0.41893542126606337  0.40347140880322835  0.39895318266195723  1.0000
  Si  Si73      1.0  0.2594924640104791  0.23707521784461763  0.16850812447487154  1.0000
  Si  Si74      1.0  0.2532600373310127  0.23673867716354038  0.3982607147043004  1.0000
  Si  Si75      1.0  0.2597653877693372  0.4589493977949385  0.16805036436078807  1.0000
  Si  Si76      1.0  0.25199633628478335  0.45877572543009787  0.3989795125040936  1.0000
  Si  Si77      1.0  0.4249652634364734  0.6255156852842233  0.09852977598724524  1.0000
  Si  Si78      1.0  0.4180486823541755  0.6258306675462748  0.33003381243473245  1.0000
  Si  Si79      1.0  0.4248938351016449  0.7366663950335421  0.09850800899488298  1.0000
  Si  Si80      1.0  0.418325613798811  0.7366348761954328  0.3298479695942129  1.0000
  Si  Si81      1.0  0.2587643686917846  0.5695704833606384  0.09866880635327914  1.0000
  Si  Si82      1.0  0.2519864977712329  0.5700464260570034  0.3299711597208212  1.0000
  Si  Si83      1.0  0.2594059102345575  0.7933300774072454  0.09862890501554032  1.0000
  Si  Si84      1.0  0.2523874378569599  0.7923868012951021  0.3296588152213224  1.0000
  Si  Si85      1.0  0.42493712977103654  0.6258030781332068  0.16767003314468723  1.0000
  Si  Si86      1.0  0.41820381013683106  0.6259613559461149  0.3991737683906322  1.0000
  Si  Si87      1.0  0.4247744075937024  0.7366142233658578  0.1676478867020185  1.0000
  Si  Si88      1.0  0.4184069315781702  0.7371478762156561  0.3989882576707349  1.0000
  Si  Si89      1.0  0.2590802049378979  0.5699570370608602  0.16779126325093033  1.0000
  Si  Si90      1.0  0.2519727805497243  0.5699893104858437  0.39911566873298066  1.0000
  Si  Si91      1.0  0.25952912685973123  0.7932484772859265  0.16777028782090975  1.0000
  Si  Si92      1.0  0.2520896655150992  0.7929660614212073  0.39878038667146765  1.0000
  Si  Si93      1.0  0.7577156231034962  0.9580952304727274  0.0988087610951444  1.0000
  Si  Si94      1.0  0.751155575309115  0.9575955042961117  0.32888688786098536  1.0000
  Si  Si95      1.0  0.7607171637813759  0.06905229958770456  0.09898626768827425  1.0000
  Si  Si96      1.0  0.7508556661539162  0.0691666917167432  0.32792361443500034  1.0000
  Si  Si97      1.0  0.5908284914172233  0.9027429212414669  0.09870799522034894  1.0000
  Si  Si98      1.0  0.5848135997155133  0.9025784928018397  0.32926822410579676  1.0000
  Si  Si99      1.0  0.5962661827830894  0.12637441098923433  0.09889928741963043  1.0000
  Si  Si100     1.0  0.585032626716432  0.12601877342039558  0.32894471092583155  1.0000
  Si  Si101     1.0  0.7566723877650852  0.9570303572972797  0.16795017442021487  1.0000
  Si  Si102     1.0  0.7519878849818341  0.9587415548842722  0.39789396080740264  1.0000
  Si  Si103     1.0  0.7594107527478531  0.06732643096656553  0.16798218799583117  1.0000
  Si  Si104     1.0  0.7537670130772279  0.07025126675282295  0.39716062517291917  1.0000
  Si  Si105     1.0  0.5901956507791764  0.902008363666348  0.16782315261730685  1.0000
  Si  Si106     1.0  0.5855396586401962  0.9034052733697968  0.39838260288971683  1.0000
  Si  Si107     1.0  0.5970254713021848  0.1264179653556643  0.16801555486889683  1.0000
  Si  Si108     1.0  0.5863453166000785  0.12575540353167158  0.3979518737254904  1.0000
  Si  Si109     1.0  0.7590595824410601  0.29323239499656545  0.09932045979997225  1.0000
  Si  Si110     1.0  0.7508971240712898  0.29505081943477  0.3297783604594272  1.0000
  Si  Si111     1.0  0.7596800152065133  0.40472879533374045  0.09905663122781026  1.0000
  Si  Si112     1.0  0.7508746144392922  0.4054963898035279  0.3299910551760433  1.0000
  Si  Si113     1.0  0.5916753821583954  0.23733668253080029  0.09899655729569766  1.0000
  Si  Si114     1.0  0.5871067472563609  0.23710106463393485  0.32934177703368034  1.0000
  Si  Si115     1.0  0.5926765186895613  0.45963470562429093  0.09881687473392031  1.0000
  Si  Si116     1.0  0.5842958957445173  0.4604463253361594  0.33005209865442664  1.0000
  Si  Si117     1.0  0.7558154147829476  0.29438092776173835  0.16864110646203556  1.0000
  Si  Si118     1.0  0.7525081918627334  0.2931452641244577  0.3988813356216342  1.0000
  Si  Si119     1.0  0.7591562114765056  0.4057346705239407  0.16808978403639502  1.0000
  Si  Si120     1.0  0.7517110538721921  0.40421009162555654  0.399116062498175  1.0000
  Si  Si121     1.0  0.5902328865623261  0.23739169766346446  0.1679909062011273  1.0000
  Si  Si122     1.0  0.586897040443839  0.23678010531855237  0.39847210297415103  1.0000
  Si  Si123     1.0  0.5921666521112452  0.460238941690433  0.1679270647471587  1.0000
  Si  Si124     1.0  0.5848842884829447  0.4597453530911728  0.3991677564421071  1.0000
  Si  Si125     1.0  0.7596615633786413  0.6257620613166694  0.09862510435233643  1.0000
  Si  Si126     1.0  0.7525298749406344  0.625892789461158  0.3299542777901406  1.0000
  Si  Si127     1.0  0.7596510777278672  0.7369843335475107  0.09859732329777775  1.0000
  Si  Si128     1.0  0.7526290333872517  0.7370029771248336  0.32973735813662114  1.0000
  Si  Si129     1.0  0.5924035531428871  0.5708193416080362  0.09860983653496325  1.0000
  Si  Si130     1.0  0.5851250943302848  0.5712634731933628  0.3300738794363941  1.0000
  Si  Si131     1.0  0.5920870672939424  0.7916288270943329  0.09854287392326412  1.0000
  Si  Si132     1.0  0.5851509322902252  0.7915712570422281  0.32967290845600855  1.0000
  Si  Si133     1.0  0.7595678521368303  0.6258500767461607  0.16776057271433448  1.0000
  Si  Si134     1.0  0.7525699522547403  0.6259974352429527  0.3990937079819337  1.0000
  Si  Si135     1.0  0.7596320665846378  0.7369606778928633  0.1677357757068332  1.0000
  Si  Si136     1.0  0.7527166389233938  0.7372305696859721  0.3988754129182706  1.0000
  Si  Si137     1.0  0.5921469853847832  0.5712165078331555  0.16773226857691184  1.0000
  Si  Si138     1.0  0.5853699807446613  0.5709450401391545  0.3992147127977633  1.0000
  Si  Si139     1.0  0.5918546361598122  0.791214772183402  0.16768440078505595  1.0000
  Si  Si140     1.0  0.5855252881006142  0.792197207847316  0.3987917541581171  1.0000
  Si  Si141     1.0  0.9274741689753149  0.1262813648552405  0.09941431150483727  1.0000
  Al  Al1       1.0  0.9193205189700443  0.1240225797652889  0.32714858032991523  1.0000
  Al  Al2       1.0  0.9234569285378562  0.23898860832796567  0.16968756821281739  1.0000
  Si  Si142     1.0  0.9190265906281712  0.23614722387087125  0.3979069764517454  1.0000
  H   H1        1.0  0.8652732884550428  0.17546241468408966  0.1989361910919382  1.0000
  H   H2        1.0  0.8597857845009443  0.18506945966205815  0.29634267054407426  1.0000
  H   H3        1.0  0.7359201844101392  0.17287210620755095  0.21114090268042238  1.0000
  H   H4        1.0  0.7867663633249876  0.2221993331647251  0.20942821212014978  1.0000
  H   H5        1.0  0.8030283908253562  0.1768852847160119  0.25783151528646325  1.0000
  H   H6        1.0  0.7859404092999874  0.14003918244224517  0.28414717522305816  1.0000
