# Supplementary material for: Water Adsorption at Pairs of Proximate Brønsted Acid Sites in Zeolites
Source: J Phys Chem Lett. 2026 Jan 14;17(4):1201–6. doi: 10.1021/acs.jpclett.5c03794 (PMC12862806; doi:10.1021/acs.jpclett.5c03794)
Supplement: Supplementary file 2 [file jz5c03794_si_002.zip › Water_BAS_Pairs_SI/NNP/MD_init_strs/silicatene/silicatene_2w_6.cif]

data_image0
_chemical_formula_structural       O290Si141Al2SiH6
_chemical_formula_sum              "O290 Si142 Al2 H6"
_cell_length_a       15.80312257
_cell_length_b       27.3439945
_cell_length_c       46.6
_cell_angle_alpha    90.0
_cell_angle_beta     90.0
_cell_angle_gamma    90.0

_space_group_name_H-M_alt    "P 1"
_space_group_IT_number       1

loop_
  _space_group_symop_operation_xyz
  'x, y, z'

loop_
  _atom_site_type_symbol
  _atom_site_label
  _atom_site_symmetry_multiplicity
  _atom_site_fract_x
  _atom_site_fract_y
  _atom_site_fract_z
  _atom_site_occupancy
  O   O1        1.0  0.9241698739811693  0.18035475770687484  0.08749494311567833  1.0000
  O   O2        1.0  0.9104281562771164  0.18764265146331316  0.3026685770456848  1.0000
  O   O3        1.0  0.8425178474921267  0.9298971873623469  0.08869483108703435  1.0000
  O   O4        1.0  0.8354499211672654  0.9314737448377114  0.3056029289787211  1.0000
  O   O5        1.0  0.009310312058587171  0.9318081226376128  0.08874914735615806  1.0000
  O   O6        1.0  0.0022572510152888345  0.9320512573406816  0.3056606182177983  1.0000
  O   O7        1.0  0.759158986503606  0.013033926002590686  0.088257015306552  1.0000
  O   O8        1.0  0.7499311951935178  0.014285286510096423  0.3058676598226997  1.0000
  O   O9        1.0  0.8481327250107495  0.09467379160461832  0.08944673704005998  1.0000
  O   O10       1.0  0.8235959568810725  0.10080897197140258  0.3018535564815542  1.0000
  O   O11       1.0  0.01439980434012425  0.09930244502689085  0.0893714549746523  1.0000
  O   O12       1.0  0.004315585654529819  0.09673335253358048  0.303075304193089  1.0000
  O   O13       1.0  0.9131869915579423  0.17525733402552954  0.1838905915551507  1.0000
  O   O14       1.0  0.9188650295596753  0.18224766356849523  0.3986712808751611  1.0000
  O   O15       1.0  0.8426572284972607  0.9305359734980556  0.18035347141410088  1.0000
  O   O16       1.0  0.8356437229892739  0.9322023450677009  0.3976268432774435  1.0000
  O   O17       1.0  0.009264827391192455  0.9316483977292488  0.1805456371094096  1.0000
  O   O18       1.0  0.0024152152672824835  0.9322885816556026  0.3975623529481129  1.0000
  O   O19       1.0  0.09467213709180715  0.014392528463188062  0.18074765593535014  1.0000
  O   O20       1.0  0.0851000427470564  0.015720654774747884  0.3969144508056556  1.0000
  O   O21       1.0  0.8491035100627596  0.08997572869785132  0.1799693905053807  1.0000
  O   O22       1.0  0.8334410605556611  0.09936981040402137  0.3981451159241185  1.0000
  O   O23       1.0  0.016360249469673068  0.09900909476734818  0.18047801154462742  1.0000
  O   O24       1.0  4.84444031194716e-05  0.09836598226566944  0.39716403439910575  1.0000
  O   O25       1.0  0.09274872366647481  0.9592649603666615  0.13467679297222157  1.0000
  O   O26       1.0  0.08616361489774696  0.9582562394892737  0.35154019172880174  1.0000
  O   O27       1.0  0.09807179152484206  0.06987586409831828  0.1347612001349741  1.0000
  O   O28       1.0  0.08424220103246353  0.07090748943192166  0.35087117867267353  1.0000
  O   O29       1.0  0.9268077140733585  0.9032110393680308  0.13460712580189835  1.0000
  O   O30       1.0  0.9188223416028993  0.9043393989937386  0.3516729076694092  1.0000
  O   O31       1.0  0.9290853071513178  0.12678114989713707  0.13481618221655728  1.0000
  O   O32       1.0  0.9136142267024558  0.12859409909620706  0.35201004760598104  1.0000
  O   O33       1.0  0.9295249359820842  0.5148841001957262  0.08874669053942265  1.0000
  O   O34       1.0  0.9180721039584948  0.5151918789238241  0.3068134888030207  1.0000
  O   O35       1.0  0.8400726572908249  0.26398974718516977  0.08752135567244658  1.0000
  O   O36       1.0  0.8376959457681609  0.2711204036507975  0.307290185495931  1.0000
  O   O37       1.0  0.0066544520839336  0.26416087473342753  0.08904079796076547  1.0000
  O   O38       1.0  0.004514893440473081  0.26688779516600675  0.30682172764721205  1.0000
  O   O39       1.0  0.760799174777646  0.3490786584412495  0.08848972162833403  1.0000
  O   O40       1.0  0.7464903453177272  0.35013699422259925  0.3072338508958418  1.0000
  O   O41       1.0  0.844957282156302  0.43214429105949387  0.08844698929827091  1.0000
  O   O42       1.0  0.8350490022217111  0.43181893552054457  0.30720557266674986  1.0000
  O   O43       1.0  0.011635970740328586  0.4310827329295363  0.08874971635027076  1.0000
  O   O44       1.0  0.0017789108829765535  0.4321805770903158  0.30693997130217016  1.0000
  O   O45       1.0  0.9294849688111031  0.5150663514787855  0.18046068254247197  1.0000
  O   O46       1.0  0.9184268406581915  0.5154276278415656  0.39866123833798117  1.0000
  O   O47       1.0  0.8288823156616799  0.2622921788230659  0.18343833790372677  1.0000
  O   O48       1.0  0.8373993096210924  0.26608194881230046  0.39844008681736026  1.0000
  O   O49       1.0  0.011439318113972528  0.2649448152447811  0.18325844681361406  1.0000
  O   O50       1.0  0.003487628981076333  0.26534913630699425  0.3977484819616064  1.0000
  O   O51       1.0  0.09578100172354158  0.3480856301189899  0.18074491334833057  1.0000
  O   O52       1.0  0.08610742682880863  0.3488850037921034  0.39862638328597333  1.0000
  O   O53       1.0  0.8444923514931029  0.43249221346801303  0.18043388004477218  1.0000
  O   O54       1.0  0.8351351094795154  0.43207093674360414  0.39892485534031535  1.0000
  O   O55       1.0  0.011286123356749932  0.4313294710658979  0.18067269004920616  1.0000
  O   O56       1.0  0.0019248359909291395  0.432011443565023  0.3986578836227595  1.0000
  O   O57       1.0  0.08997179824035022  0.29109467576818343  0.13551776018145165  1.0000
  O   O58       1.0  0.08901953221451193  0.29446846544268696  0.3524727903791269  1.0000
  O   O59       1.0  0.0944509143076238  0.404055599097354  0.13483761854110915  1.0000
  O   O60       1.0  0.08555636056690077  0.4047703657961311  0.3527204874805107  1.0000
  O   O61       1.0  0.9192733465301208  0.23343062794810857  0.13386091537260117  1.0000
  O   O62       1.0  0.9194814139610644  0.23736441315983478  0.3521282856042885  1.0000
  O   O63       1.0  0.9284487136696576  0.4593801777247362  0.13458356835009316  1.0000
  O   O64       1.0  0.9184083856640536  0.45992886390097415  0.3528872752006051  1.0000
  O   O65       1.0  0.9284300596125798  0.8476072820228486  0.08871578943198834  1.0000
  O   O66       1.0  0.9195168789805739  0.8485115503219988  0.30599178895579576  1.0000
  O   O67       1.0  0.8440293378074418  0.5975160808064919  0.08867584188918316  1.0000
  O   O68       1.0  0.8353898682874402  0.5986897794034982  0.30666511354126585  1.0000
  O   O69       1.0  0.010656805059469282  0.5989058024500505  0.08872021226294526  1.0000
  O   O70       1.0  0.0019434637162057205  0.5983111282446546  0.3066446441646822  1.0000
  O   O71       1.0  0.761331417244359  0.6810518379899273  0.08869997371627925  1.0000
  O   O72       1.0  0.7522597627286576  0.6820450665326601  0.3064748391407421  1.0000
  O   O73       1.0  0.8440989489178503  0.7645918531408485  0.08872370681223639  1.0000
  O   O74       1.0  0.8353996457687985  0.7654032804193188  0.3061963497405875  1.0000
  O   O75       1.0  0.010758581432840022  0.7640509621028091  0.08876167392007399  1.0000
  O   O76       1.0  0.0019704846601825412  0.7649167540764173  0.30618418188879004  1.0000
  O   O77       1.0  0.9277568355449151  0.847664662164274  0.18054870313580962  1.0000
  O   O78       1.0  0.919173487656119  0.8491012872391617  0.39767766840678737  1.0000
  O   O79       1.0  0.8439813176334622  0.597655679681641  0.18050060096801637  1.0000
  O   O80       1.0  0.8353238812732827  0.5988986310322073  0.39845398200466936  1.0000
  O   O81       1.0  0.010554261470342389  0.5991017866355571  0.18052496609965837  1.0000
  O   O82       1.0  0.0019582170558770776  0.5986834245325502  0.39843955610760406  1.0000
  O   O83       1.0  0.09647551878844812  0.6815290022124573  0.18052888885216026  1.0000
  O   O84       1.0  0.08496853950200278  0.682093985329957  0.39820474946193163  1.0000
  O   O85       1.0  0.8441217847458742  0.7644507097483525  0.18051872552069842  1.0000
  O   O86       1.0  0.8354723233863567  0.7659102767288636  0.39801526161175504  1.0000
  O   O87       1.0  0.010805914586601031  0.7641777928067701  0.18054459918025617  1.0000
  O   O88       1.0  0.001985195422407491  0.7655654054116897  0.3980091603567998  1.0000
  O   O89       1.0  0.09476917353014146  0.6259400761359881  0.1346331754247713  1.0000
  O   O90       1.0  0.08526937704324605  0.6262274316042576  0.3524746563933234  1.0000
  O   O91       1.0  0.09481742048927636  0.7371454856071586  0.1346584148162954  1.0000
  O   O92       1.0  0.08524442463733932  0.7374449532714178  0.3521970835927766  1.0000
  O   O93       1.0  0.9279593413012631  0.5707372377449949  0.13459719615747032  1.0000
  O   O94       1.0  0.9185184884498316  0.5709039057664398  0.35262062941448047  1.0000
  O   O95       1.0  0.9276274046666436  0.7921281631807899  0.13464108080415452  1.0000
  O   O96       1.0  0.918911838196959  0.7929660254673554  0.35201439692652814  1.0000
  O   O97       1.0  0.2609287654040137  0.18116402167320508  0.08876207765530068  1.0000
  O   O98       1.0  0.2525881173574255  0.18254638428905492  0.3061149771244334  1.0000
  O   O99       1.0  0.17599252069705754  0.9312282370769073  0.0888035377035886  1.0000
  O   O100      1.0  0.16861134215864682  0.9300883424551755  0.30566461863988015  1.0000
  O   O101      1.0  0.3426364520891304  0.9328559038459185  0.08870962204345754  1.0000
  O   O102      1.0  0.33556673427420286  0.9316365084161863  0.3059723758905966  1.0000
  O   O103      1.0  0.09380551872482192  0.014825444032203304  0.08874932257941624  1.0000
  O   O104      1.0  0.09016916151047866  0.01428123394508931  0.3056168566233413  1.0000
  O   O105      1.0  0.18131828535757497  0.09680372061643454  0.08877676855255347  1.0000
  O   O106      1.0  0.16982189381744558  0.09861572072902049  0.305693303080855  1.0000
  O   O107      1.0  0.34800484323740755  0.09902469922632487  0.08873469896392061  1.0000
  O   O108      1.0  0.33409153254906276  0.0985423083861181  0.30592513609871186  1.0000
  O   O109      1.0  0.2617687088771309  0.18105742553496132  0.18065676741979123  1.0000
  O   O110      1.0  0.2519727182482406  0.18188768809817174  0.3980975839678648  1.0000
  O   O111      1.0  0.17598424981948793  0.9307121027830257  0.18053719513943123  1.0000
  O   O112      1.0  0.16896242205906303  0.9325246656917896  0.3977090175538449  1.0000
  O   O113      1.0  0.3426321783601058  0.9333387889081037  0.18049468244604347  1.0000
  O   O114      1.0  0.3356449050857352  0.9315004585113156  0.3978225262204538  1.0000
  O   O115      1.0  0.4308939805823529  0.015315228694439556  0.18044569465951454  1.0000
  O   O116      1.0  0.4177313647896713  0.015131460900808143  0.3978230501997589  1.0000
  O   O117      1.0  0.18300004097367567  0.09628616596064349  0.18074592968395334  1.0000
  O   O118      1.0  0.16645518666342  0.09919269345133208  0.3970674742599582  1.0000
  O   O119      1.0  0.3496198896866126  0.09929600724955458  0.18051326680993574  1.0000
  O   O120      1.0  0.333273346934531  0.09806091383571876  0.3978576906322714  1.0000
  O   O121      1.0  0.42709957143362265  0.9597065095571851  0.134566498636894  1.0000
  O   O122      1.0  0.41853737414756764  0.9593947444390032  0.3519216486576235  1.0000
  O   O123      1.0  0.4319672086890851  0.07088759689700355  0.13451647325175578  1.0000
  O   O124      1.0  0.41754752434494546  0.07068175478807597  0.35200815523096746  1.0000
  O   O125      1.0  0.2604327265534218  0.9043055696511694  0.13463859227641178  1.0000
  O   O126      1.0  0.2524672985202115  0.9039298419945502  0.3518720890612921  1.0000
  O   O127      1.0  0.2640632768526764  0.1251878694892597  0.13469198358199339  1.0000
  O   O128      1.0  0.2527801255517787  0.1273772875503438  0.35185809884885694  1.0000
  O   O129      1.0  0.2590490254008302  0.5135538216799782  0.08875543698629106  1.0000
  O   O130      1.0  0.2534039865991872  0.5155437062824334  0.30674795461216836  1.0000
  O   O131      1.0  0.1730438720238451  0.2631186096339884  0.08942535598750213  1.0000
  O   O132      1.0  0.1713327972427641  0.26656784393778754  0.3063787260110183  1.0000
  O   O133      1.0  0.33982135023572363  0.2657699667955123  0.08859349353031977  1.0000
  O   O134      1.0  0.3377563820080841  0.26515106764995294  0.3066473002131276  1.0000
  O   O135      1.0  0.09203543800928515  0.3467866141365028  0.08954472735596655  1.0000
  O   O136      1.0  0.08770684000648803  0.34970430755661935  0.3065229146082342  1.0000
  O   O137      1.0  0.17809360597059537  0.42939318980922503  0.08873354780335248  1.0000
  O   O138      1.0  0.1684300116067049  0.4333097508586913  0.3068422252935531  1.0000
  O   O139      1.0  0.34469103468766876  0.4310790152346006  0.08864515565028593  1.0000
  O   O140      1.0  0.3352936050420786  0.4317850711186723  0.30687483957870587  1.0000
  O   O141      1.0  0.2613552646751442  0.513865413689843  0.18048952044455938  1.0000
  O   O142      1.0  0.25267392465552246  0.5155713328875055  0.398574000262501  1.0000
  O   O143      1.0  0.17657417252224092  0.2641228646539523  0.1808687394752858  1.0000
  O   O144      1.0  0.1703302741626821  0.2657600013503417  0.39840483333362536  1.0000
  O   O145      1.0  0.34088710046942555  0.2657501286371058  0.18056021158573923  1.0000
  O   O146      1.0  0.3367624033337641  0.2648099212986453  0.39833316734999286  1.0000
  O   O147      1.0  0.4294614376175378  0.3473578002711057  0.18022088289838079  1.0000
  O   O148      1.0  0.41923999268915335  0.3485264769193644  0.3986471722571251  1.0000
  O   O149      1.0  0.17778166778350057  0.43128558033643283  0.18077463761714266  1.0000
  O   O150      1.0  0.16851812380694037  0.43253456605868035  0.3985974159878434  1.0000
  O   O151      1.0  0.3446949637712009  0.4304229448179271  0.1804139891211339  1.0000
  O   O152      1.0  0.33513810922546045  0.4317893081889211  0.3986777578052608  1.0000
  O   O153      1.0  0.4255796065484189  0.29194638081887825  0.13430193420521502  1.0000
  O   O154      1.0  0.4203551334289132  0.2933127341807457  0.3526756452638012  1.0000
  O   O155      1.0  0.4281778268861949  0.40314384197562325  0.13444052735073977  1.0000
  O   O156      1.0  0.41876269782855524  0.40433026565909647  0.35282451907163065  1.0000
  O   O157      1.0  0.25992916490399137  0.23607626630588394  0.13473476888058886  1.0000
  O   O158      1.0  0.25324405671316697  0.2379020155670365  0.35233784835051524  1.0000
  O   O159      1.0  0.26112591059072954  0.45814558844092945  0.1346232495767136  1.0000
  O   O160      1.0  0.2525488951483441  0.4600754470856297  0.3527442211695731  1.0000
  O   O161      1.0  0.2614374942011459  0.8487222658553352  0.0887340577051555  1.0000
  O   O162      1.0  0.2533117511287029  0.8479875678903981  0.3061236954433825  1.0000
  O   O163      1.0  0.17724610769943502  0.5974239852239948  0.0886980394905519  1.0000
  O   O164      1.0  0.168620079031298  0.5983823869697673  0.3066347901207591  1.0000
  O   O165      1.0  0.34380386582042394  0.5964248197771774  0.08864042380970309  1.0000
  O   O166      1.0  0.335279812482292  0.5989532615483973  0.30667079509777195  1.0000
  O   O167      1.0  0.09615915552922755  0.681481814695441  0.08876730074477655  1.0000
  O   O168      1.0  0.08524813558630362  0.6816355040631766  0.30644432418810613  1.0000
  O   O169      1.0  0.1773478856994895  0.7655626219953954  0.08875419535090168  1.0000
  O   O170      1.0  0.16862050058145397  0.7649629012439995  0.30625030775468315  1.0000
  O   O171      1.0  0.3439044746849333  0.7651383427064538  0.08866659298465818  1.0000
  O   O172      1.0  0.33528138265837176  0.7648399218839962  0.3062697419527728  1.0000
  O   O173      1.0  0.2623696425576611  0.8487269898988705  0.1805411627559997  1.0000
  O   O174      1.0  0.250920504670924  0.8488051560722415  0.3978616558746405  1.0000
  O   O175      1.0  0.1771580057534165  0.5971941897678532  0.18051573780346247  1.0000
  O   O176      1.0  0.16856927856778464  0.5987644277413492  0.3984485716592064  1.0000
  O   O177      1.0  0.34374615181711765  0.5969551012857971  0.1805000030033678  1.0000
  O   O178      1.0  0.3352352715414614  0.5991293853983892  0.3985193678717445  1.0000
  O   O179      1.0  0.42398687142818886  0.6807794143526609  0.18047715866167124  1.0000
  O   O180      1.0  0.41843675881990955  0.6825509278540349  0.3983439048918971  1.0000
  O   O181      1.0  0.17736641415828502  0.7657712456795424  0.18053149130198134  1.0000
  O   O182      1.0  0.16868052464684877  0.7651789256450546  0.3980923963382537  1.0000
  O   O183      1.0  0.3439877237703894  0.7650517665702615  0.18049960136617094  1.0000
  O   O184      1.0  0.3353483401517584  0.7658816131853645  0.3981453608590067  1.0000
  O   O185      1.0  0.42620743801108507  0.625254809824843  0.1345127780930586  1.0000
  O   O186      1.0  0.4184479856871511  0.6266787330927469  0.3525923465627858  1.0000
  O   O187      1.0  0.4260144674219293  0.7363367507737023  0.13452985732545342  1.0000
  O   O188      1.0  0.4187454099872436  0.7378257785505602  0.3523126635829376  1.0000
  O   O189      1.0  0.26015666230485335  0.5694629930594165  0.13458478219433098  1.0000
  O   O190      1.0  0.2521168975460033  0.571188679689469  0.35262348022922496  1.0000
  O   O191      1.0  0.26091732189788436  0.7931548574433706  0.13461873732856253  1.0000
  O   O192      1.0  0.25181601613976545  0.792605503593771  0.35214326365992094  1.0000
  O   O193      1.0  0.5966192165114595  0.1815208497203963  0.08786656379240558  1.0000
  O   O194      1.0  0.585725453723842  0.18212975593143238  0.30640250818708875  1.0000
  O   O195      1.0  0.5090621856066692  0.9305177635997431  0.08865121404508376  1.0000
  O   O196      1.0  0.502036153350455  0.9320732759629208  0.30602334533334985  1.0000
  O   O197      1.0  0.6756144555818621  0.9297711076170474  0.08860492155048297  1.0000
  O   O198      1.0  0.6688098292741093  0.930673067162631  0.3056677957349329  1.0000
  O   O199      1.0  0.4294741006579561  0.015118368628017062  0.08865806711971552  1.0000
  O   O200      1.0  0.4182166148903664  0.015248153319994519  0.3061266522414128  1.0000
  O   O201      1.0  0.5148151122651672  0.09779994470972775  0.08860515001869759  1.0000
  O   O202      1.0  0.49818525021173776  0.0998661009371294  0.3058410842868863  1.0000
  O   O203      1.0  0.681446518182483  0.09836392082857263  0.08810964116321857  1.0000
  O   O204      1.0  0.6621783300536508  0.09640969298029754  0.3060512355186452  1.0000
  O   O205      1.0  0.6016100874909752  0.18186007141229157  0.18046191985480672  1.0000
  O   O206      1.0  0.585035850618221  0.18138150464896646  0.3984602245527966  1.0000
  O   O207      1.0  0.5091720882238572  0.930479674448503  0.180410452980338  1.0000
  O   O208      1.0  0.5022672417070971  0.9322184908841336  0.3977720585808924  1.0000
  O   O209      1.0  0.6759362124817587  0.9280769740258142  0.1803887865566279  1.0000
  O   O210      1.0  0.6689935373002036  0.9321810048195788  0.3977533269629738  1.0000
  O   O211      1.0  0.7535888711075042  0.012222131876491685  0.18059079067089565  1.0000
  O   O212      1.0  0.7522169316800066  0.015484867228188771  0.39680702862438305  1.0000
  O   O213      1.0  0.516553886468436  0.09819574273487328  0.18013846157696156  1.0000
  O   O214      1.0  0.5000098763094365  0.09863847267679614  0.3981513463420013  1.0000
  O   O215      1.0  0.6842462092828122  0.10044384399771498  0.18056960871654595  1.0000
  O   O216      1.0  0.6669735810630385  0.09762398640692413  0.39705071748824633  1.0000
  O   O217      1.0  0.7585137268866025  0.9577407259739961  0.1344412767525452  1.0000
  O   O218      1.0  0.7518401776860679  0.9581500370993234  0.35158288253902703  1.0000
  O   O219      1.0  0.7598531556393342  0.06755196419552754  0.1342830326008854  1.0000
  O   O220      1.0  0.752829903013175  0.07159753829766484  0.3511038804045082  1.0000
  O   O221      1.0  0.5916680440716268  0.9020147721747198  0.13448506212899128  1.0000
  O   O222      1.0  0.5853449682521552  0.9041933555426894  0.35187118488275976  1.0000
  O   O223      1.0  0.5998638521658725  0.12636840320544895  0.1341117575561725  1.0000
  O   O224      1.0  0.5810337873594709  0.12678483515863423  0.3521073062087751  1.0000
  O   O225      1.0  0.5927924167559853  0.515020526468656  0.08855065820587214  1.0000
  O   O226      1.0  0.5836160756535522  0.5160874006283099  0.30687808863884786  1.0000
  O   O227      1.0  0.5064476992834327  0.262882465765017  0.08809039161042842  1.0000
  O   O228      1.0  0.5044459607713541  0.2660747383138973  0.30687263428018235  1.0000
  O   O229      1.0  0.6731648423844313  0.2671316204339568  0.08857999595745478  1.0000
  O   O230      1.0  0.671309735785457  0.2645542313648325  0.30711836252217584  1.0000
  O   O231      1.0  0.4276782290791629  0.3476483116594891  0.08850172104376064  1.0000
  O   O232      1.0  0.41959402289211817  0.3488278785539016  0.3068136451195795  1.0000
  O   O233      1.0  0.5112748341088338  0.43098717686823473  0.08854601164602957  1.0000
  O   O234      1.0  0.5018722312030559  0.43237561259492263  0.30699980637728924  1.0000
  O   O235      1.0  0.6779598107723376  0.4324706733181412  0.08836046360759761  1.0000
  O   O236      1.0  0.6687757140955446  0.434227842501626  0.30723271319103407  1.0000
  O   O237      1.0  0.5919371155513082  0.5151957388914569  0.1803524135954366  1.0000
  O   O238      1.0  0.5849281180812388  0.5159504330597401  0.3987789446628308  1.0000
  O   O239      1.0  0.5045333650924044  0.26083823248758026  0.18024270587099264  1.0000
  O   O240      1.0  0.5035036255359028  0.26541670472770085  0.39856231510476514  1.0000
  O   O241      1.0  0.6683239767073307  0.26924156898911905  0.17950278026898364  1.0000
  O   O242      1.0  0.669947333018224  0.2642870690703367  0.39923388380357755  1.0000
  O   O243      1.0  0.7593568517640145  0.34979081331590994  0.1798665392694718  1.0000
  O   O244      1.0  0.7510137391546577  0.34887471122313685  0.39948108326359877  1.0000
  O   O245      1.0  0.511255334116368  0.4310977948200866  0.18030286637767137  1.0000
  O   O246      1.0  0.5015722025362013  0.4323379513433723  0.39880900261310603  1.0000
  O   O247      1.0  0.678069881184159  0.4333198136207258  0.1803341090091942  1.0000
  O   O248      1.0  0.6681771838285728  0.43254134779397213  0.39894835774345677  1.0000
  O   O249      1.0  0.7597194640607193  0.29298560289565595  0.13416392602853108  1.0000
  O   O250      1.0  0.7506103901449306  0.29457234882612  0.3534726749955852  1.0000
  O   O251      1.0  0.7611009598068712  0.4056705260093346  0.13427342384400476  1.0000
  O   O252      1.0  0.7512412919520289  0.4047897632405123  0.3532472951367397  1.0000
  O   O253      1.0  0.5894905594874726  0.2356233567491734  0.13390459460785512  1.0000
  O   O254      1.0  0.5869331540012568  0.23733216895560583  0.3527930727080706  1.0000
  O   O255      1.0  0.5938218075684112  0.4595907421679725  0.13439443237914836  1.0000
  O   O256      1.0  0.5843745122196142  0.46060976817745264  0.3529943274611422  1.0000
  O   O257      1.0  0.5917365963596717  0.8467369861169035  0.0885596984339628  1.0000
  O   O258      1.0  0.5840833943023297  0.8483013557424537  0.3061245144703926  1.0000
  O   O259      1.0  0.510495257384991  0.5985568858237403  0.0885863031596204  1.0000
  O   O260      1.0  0.5021055817666661  0.5993565742354441  0.30671907831704015  1.0000
  O   O261      1.0  0.6772695874711143  0.5980035940766664  0.08862554067956134  1.0000
  O   O262      1.0  0.66873174230138  0.598837936672845  0.3067112691459906  1.0000
  O   O263      1.0  0.4240311924239993  0.6807403067415719  0.08861099709602263  1.0000
  O   O264      1.0  0.4184707220268988  0.6820171785719422  0.30650030524641797  1.0000
  O   O265      1.0  0.5105729191404592  0.7628607152562824  0.08863249853264696  1.0000
  O   O266      1.0  0.5021235489926441  0.7649255859676872  0.30628269453969065  1.0000
  O   O267      1.0  0.6773902927847949  0.7641555107749713  0.08864400888550833  1.0000
  O   O268      1.0  0.6687673136268919  0.7653269346744973  0.30625813802316965  1.0000
  O   O269      1.0  0.5902552354157163  0.8463336171402579  0.18048850377135778  1.0000
  O   O270      1.0  0.5855974796677258  0.8489781195353964  0.39785877704204525  1.0000
  O   O271      1.0  0.5105552250131854  0.5987855399438939  0.18042583836551926  1.0000
  O   O272      1.0  0.501945756823546  0.5993327642545073  0.39856653484603743  1.0000
  O   O273      1.0  0.6772258308260563  0.5979123011856491  0.18043282623242768  1.0000
  O   O274      1.0  0.6687242993478741  0.5992312305435928  0.39852704196048444  1.0000
  O   O275      1.0  0.7610510027030791  0.6810413174491537  0.18046283064726706  1.0000
  O   O276      1.0  0.7525010122883184  0.6824674898111343  0.39823742477123875  1.0000
  O   O277      1.0  0.5107209690217819  0.7624170487115698  0.18044551682161084  1.0000
  O   O278      1.0  0.5021171437849087  0.7657368014743933  0.3981460649481144  1.0000
  O   O279      1.0  0.677440718643914  0.764248920183408  0.18045987896349971  1.0000
  O   O280      1.0  0.6687488463659735  0.7655933577428  0.3980826868536299  1.0000
  O   O281      1.0  0.7608196237618032  0.6254675027391153  0.1345623291516337  1.0000
  O   O282      1.0  0.7521306124696965  0.6266123398837573  0.3525208548955003  1.0000
  O   O283      1.0  0.7609342750621171  0.736719072037039  0.1345820402423591  1.0000
  O   O284      1.0  0.7521658547989906  0.7378291557741854  0.35221149122205436  1.0000
  O   O285      1.0  0.593563725374208  0.5707558301163499  0.13448093305300562  1.0000
  O   O286      1.0  0.5852896622455711  0.5715736479239939  0.3527334484996908  1.0000
  O   O287      1.0  0.5934132764533507  0.7910835123169233  0.1345138933011825  1.0000
  O   O288      1.0  0.5853874461698477  0.7929049679142556  0.3521388542917118  1.0000
  O   O289      1.0  0.7809957126570025  0.18808781448713707  0.2150902206442923  1.0000
  O   O290      1.0  0.7866877592828512  0.1733185732726274  0.27198623919822534  1.0000
  Si  Si1       1.0  0.09294727569516473  0.9592351534107962  0.10009640571330028  1.0000
  Si  Si2       1.0  0.08651454556692344  0.9591791120293909  0.31699645474781657  1.0000
  Si  Si3       1.0  0.09703938596868669  0.07027963630129504  0.10015980171509277  1.0000
  Si  Si4       1.0  0.08493141607029317  0.07070448098023144  0.31603394343101654  1.0000
  Si  Si5       1.0  0.9268476270884688  0.903133571254013  0.10003699348274311  1.0000
  Si  Si6       1.0  0.919220298813555  0.9043062016973619  0.3171122271718944  1.0000
  Si  Si7       1.0  0.09315693760234782  0.9588265933134369  0.16922281555736607  1.0000
  Si  Si8       1.0  0.08563818476832506  0.9600700796997111  0.3860104242045876  1.0000
  Si  Si9       1.0  0.0991420015885288  0.06966931260499003  0.16921413648461456  1.0000
  Si  Si10      1.0  0.08326364356884774  0.07135096220221562  0.38531974486936205  1.0000
  Si  Si11      1.0  0.9266951507415992  0.9031545288911751  0.1691549287823387  1.0000
  Si  Si12      1.0  0.9191077833693214  0.904672580906096  0.3862276608645062  1.0000
  Si  Si13      1.0  0.9292521781671809  0.1206770816087319  0.1687054003144538  1.0000
  Si  Si14      1.0  0.9168372372346374  0.12700812710494522  0.3858576972910475  1.0000
  Si  Si15      1.0  0.0899355212531144  0.2911530497669907  0.1010150056421203  1.0000
  Si  Si16      1.0  0.08828579209645303  0.29421107090865356  0.3179714448118708  1.0000
  Si  Si17      1.0  0.09403170239041342  0.402566586850362  0.1003525576947977  1.0000
  Si  Si18      1.0  0.08576702346219886  0.40497008959469843  0.3181631438847937  1.0000
  Si  Si19      1.0  0.9227975744263477  0.23591534462558586  0.09992420834601738  1.0000
  Si  Si20      1.0  0.9194786496300101  0.24041148311943525  0.31770205542564683  1.0000
  Si  Si21      1.0  0.9287260079483712  0.4592380696419021  0.10002351756710662  1.0000
  Si  Si22      1.0  0.9183954432987389  0.459730782617992  0.31833274813500345  1.0000
  Si  Si23      1.0  0.09184160268151391  0.29176638248693065  0.1703351761394194  1.0000
  Si  Si24      1.0  0.08698150526192634  0.29339894357154683  0.3869846333496539  1.0000
  Si  Si25      1.0  0.09465202304872061  0.40334574907210724  0.16937455637727902  1.0000
  Si  Si26      1.0  0.08546488497125228  0.4044282795153866  0.38727859706282647  1.0000
  Si  Si27      1.0  0.9286863650159353  0.4594517053150323  0.16914290920607178  1.0000
  Si  Si28      1.0  0.9184337530476543  0.4597438805106897  0.3874447163307948  1.0000
  Si  Si29      1.0  0.09470217523841493  0.6258795284880702  0.10006285410309594  1.0000
  Si  Si30      1.0  0.08524960877724842  0.6261549576765624  0.317903019083526  1.0000
  Si  Si31      1.0  0.09480537794526323  0.7370327669697438  0.10008662194874472  1.0000
  Si  Si32      1.0  0.08526616970735015  0.7373122734195273  0.3176260046589897  1.0000
  Si  Si33      1.0  0.9280247622164962  0.570437377175228  0.10003770711683319  1.0000
  Si  Si34      1.0  0.9184862041710464  0.5707856540532007  0.3180506166988406  1.0000
  Si  Si35      1.0  0.9276958115806485  0.7920390554198403  0.10006622927517429  1.0000
  Si  Si36      1.0  0.9189465182727652  0.7930816072105645  0.3174537159927312  1.0000
  Si  Si37      1.0  0.09478458024158189  0.6259158830648783  0.16920330978884168  1.0000
  Si  Si38      1.0  0.08520945188779697  0.6264307002097019  0.38704704011164504  1.0000
  Si  Si39      1.0  0.09488289080141138  0.737115381177296  0.16922807320162367  1.0000
  Si  Si40      1.0  0.08518924008036358  0.7376226178463774  0.3867672508742961  1.0000
  Si  Si41      1.0  0.9280097849175678  0.5705967862996928  0.16915802838326882  1.0000
  Si  Si42      1.0  0.9185338842351365  0.5709198291146722  0.387193665898191  1.0000
  Si  Si43      1.0  0.9276100708862723  0.7920397617038208  0.16920784133577912  1.0000
  Si  Si44      1.0  0.9188988121681202  0.7934743126099513  0.38657136707571516  1.0000
  Si  Si45      1.0  0.427031485472772  0.9595375881022369  0.09999864944978634  1.0000
  Si  Si46      1.0  0.4185101305746254  0.9596549754242715  0.31737633592956876  1.0000
  Si  Si47      1.0  0.4307911329744466  0.0706880177616719  0.09993732059982492  1.0000
  Si  Si48      1.0  0.41667067006403186  0.07084922710495059  0.31745780072524143  1.0000
  Si  Si49      1.0  0.26017678634320646  0.9042723656800573  0.10007034074063574  1.0000
  Si  Si50      1.0  0.252460390422085  0.9036485105346712  0.3173096287123702  1.0000
  Si  Si51      1.0  0.2636005997390935  0.12571004046510365  0.10011526550231924  1.0000
  Si  Si52      1.0  0.25140302836270384  0.12676248229377896  0.3173288857496289  1.0000
  Si  Si53      1.0  0.4272859888593951  0.9596748612563747  0.169116101213285  1.0000
  Si  Si54      1.0  0.41853616214537576  0.9596241322961488  0.3864623102751275  1.0000
  Si  Si55      1.0  0.43191583728141064  0.07081012642399694  0.1690325991949533  1.0000
  Si  Si56      1.0  0.4169959104908877  0.07076911698691525  0.38656088197019595  1.0000
  Si  Si57      1.0  0.2605560255812946  0.904250005536476  0.16919274780390012  1.0000
  Si  Si58      1.0  0.25179449890133493  0.9043665840161019  0.3864212365609069  1.0000
  Si  Si59      1.0  0.264750209171087  0.12568539458092545  0.16923156097827222  1.0000
  Si  Si60      1.0  0.2506296140656902  0.12647145038421545  0.3863246389412463  1.0000
  Si  Si61      1.0  0.4246906230133893  0.2920512855035118  0.09972544474328324  1.0000
  Si  Si62      1.0  0.42041133966858896  0.29323975886850917  0.3181385791746655  1.0000
  Si  Si63      1.0  0.427959310661967  0.40321248110728924  0.09989355975723355  1.0000
  Si  Si64      1.0  0.41880358786785526  0.4042863565871201  0.31826466352121885  1.0000
  Si  Si65      1.0  0.2580208441477487  0.23673595936404215  0.10024353189615635  1.0000
  Si  Si66      1.0  0.2536438667433904  0.23782652274361493  0.31778165328961744  1.0000
  Si  Si67      1.0  0.2605629275504017  0.4579272210431525  0.10006926977599162  1.0000
  Si  Si68      1.0  0.2525358797813772  0.4600809689494023  0.31818568601534125  1.0000
  Si  Si69      1.0  0.4246933988385448  0.2919085176838428  0.1688465491284452  1.0000
  Si  Si70      1.0  0.41990911886124455  0.29293568842605605  0.38722063597392353  1.0000
  Si  Si71      1.0  0.42824101473037096  0.403040517381281  0.16898407492298165  1.0000
  Si  Si72      1.0  0.41868963654057867  0.4041537662683913  0.38738638014521676  1.0000
  Si  Si73      1.0  0.2590028788280283  0.23673197410141544  0.16925435826327517  1.0000
  Si  Si74      1.0  0.2529855326308839  0.23747968065273287  0.3868892448717958  1.0000
  Si  Si75      1.0  0.2612671591797027  0.45827626915984193  0.16918187309238802  1.0000
  Si  Si76      1.0  0.2522208300122411  0.45991918945732574  0.3873071547128965  1.0000
  Si  Si77      1.0  0.4261141386114509  0.6251703917160546  0.09993976057740664  1.0000
  Si  Si78      1.0  0.41849426220178143  0.6266834533217704  0.31802117285180376  1.0000
  Si  Si79      1.0  0.4261189773169021  0.7362609360087901  0.09995716750917147  1.0000
  Si  Si80      1.0  0.4187026232725658  0.7375470139593088  0.3177408632086743  1.0000
  Si  Si81      1.0  0.260050322735415  0.5691245989003281  0.10002249888064345  1.0000
  Si  Si82      1.0  0.252246857311669  0.5710507880313449  0.31805018925873496  1.0000
  Si  Si83      1.0  0.2608950497750079  0.7931330613632925  0.1000449659988168  1.0000
  Si  Si84      1.0  0.2520639326565395  0.7926371101066616  0.31757910750334156  1.0000
  Si  Si85      1.0  0.4261654638132356  0.6253301815297891  0.1690841214236775  1.0000
  Si  Si86      1.0  0.4185176108456695  0.6269039146507495  0.3871649899331106  1.0000
  Si  Si87      1.0  0.4260527982834147  0.7361994762778376  0.16910060980501956  1.0000
  Si  Si88      1.0  0.41865280971334096  0.7380637500978486  0.38688551822602363  1.0000
  Si  Si89      1.0  0.26039607317958596  0.5693351321481126  0.16914852678799014  1.0000
  Si  Si90      1.0  0.252128892676077  0.5711185287231734  0.387198097303726  1.0000
  Si  Si91      1.0  0.26105864951450397  0.7931601642028183  0.1691885675842287  1.0000
  Si  Si92      1.0  0.2516832014420575  0.7932055579704922  0.38670323206490176  1.0000
  Si  Si93      1.0  0.7589390128471504  0.957506017896839  0.09983441592632734  1.0000
  Si  Si94      1.0  0.7517667447969016  0.9587425063024687  0.3170782736795262  1.0000
  Si  Si95      1.0  0.7622421431874926  0.06846347837182908  0.09961395099963097  1.0000
  Si  Si96      1.0  0.74845573917936  0.07026922592578863  0.31660734017166126  1.0000
  Si  Si97      1.0  0.5919386245701026  0.9022590801274052  0.09991688694159846  1.0000
  Si  Si98      1.0  0.5849927813873117  0.9039556069237626  0.3173139738897615  1.0000
  Si  Si99      1.0  0.5980017954485869  0.12611768751123817  0.09939640155262922  1.0000
  Si  Si100     1.0  0.5817459432740149  0.1264052441177541  0.31763848085121726  1.0000
  Si  Si101     1.0  0.7579189870018568  0.9566533290396909  0.1689815092063869  1.0000
  Si  Si102     1.0  0.7522805383289908  0.959715825680791  0.3860903803725552  1.0000
  Si  Si103     1.0  0.7609684391428624  0.06689476024832297  0.16861278919990355  1.0000
  Si  Si104     1.0  0.7520725159587414  0.07133858471286743  0.38577956971419763  1.0000
  Si  Si105     1.0  0.5913484127099005  0.9016950975007916  0.1690348994625759  1.0000
  Si  Si106     1.0  0.5856163140173072  0.9045329588346858  0.3864282922052403  1.0000
  Si  Si107     1.0  0.5988841902634239  0.12628281714355744  0.16850007581691662  1.0000
  Si  Si108     1.0  0.5835241616723094  0.12602768641172046  0.3866338434166256  1.0000
  Si  Si109     1.0  0.7590595824410601  0.29323239499656545  0.09932045979997225  1.0000
  Si  Si110     1.0  0.7513412723470656  0.2949770599325546  0.31896782711908356  1.0000
  Si  Si111     1.0  0.7612801652605876  0.4047256449786877  0.09974954323068254  1.0000
  Si  Si112     1.0  0.75063152107034  0.40541263359855806  0.31869066591310197  1.0000
  Si  Si113     1.0  0.5916792737598232  0.23708120893534917  0.09929220349138426  1.0000
  Si  Si114     1.0  0.5869423100690718  0.2374830668469751  0.31824931144532775  1.0000
  Si  Si115     1.0  0.5939850256426515  0.4594088391598329  0.0998372033859311  1.0000
  Si  Si116     1.0  0.584369247048251  0.46074595161118864  0.3184368892155881  1.0000
  Si  Si117     1.0  0.7554387818170852  0.29425709702275493  0.16870820755317897  1.0000
  Si  Si118     1.0  0.7525081918627334  0.2931452641244577  0.3881517218877286  1.0000
  Si  Si119     1.0  0.7609329119120689  0.40542862730685686  0.16879782211420608  1.0000
  Si  Si120     1.0  0.7514077973862165  0.4043506587880761  0.38781620130306316  1.0000
  Si  Si121     1.0  0.5901315491944646  0.2371949993240584  0.16828281388574026  1.0000
  Si  Si122     1.0  0.5864895747525649  0.2370804881849455  0.3873676283802339  1.0000
  Si  Si123     1.0  0.5936299890882231  0.45971505778287786  0.16894973850165443  1.0000
  Si  Si124     1.0  0.5848386698770596  0.4602693612014998  0.38755466840638236  1.0000
  Si  Si125     1.0  0.7608754822632532  0.6254350217026508  0.09999245338715329  1.0000
  Si  Si126     1.0  0.752164884530924  0.6265738726090865  0.31794977599167656  1.0000
  Si  Si127     1.0  0.7609240989036493  0.7366194730289851  0.10000941663033798  1.0000
  Si  Si128     1.0  0.7521734062187294  0.7377276118386276  0.31764181525010615  1.0000
  Si  Si129     1.0  0.5935695817270892  0.5705490030847991  0.09991585330192236  1.0000
  Si  Si130     1.0  0.5851053462259314  0.5715668599007799  0.3181606942098501  1.0000
  Si  Si131     1.0  0.5933157775263729  0.7911772175776879  0.09993860686203618  1.0000
  Si  Si132     1.0  0.5852158404542986  0.792890337751481  0.3175766644208174  1.0000
  Si  Si133     1.0  0.7607836356489774  0.6254523661973879  0.16913106408636722  1.0000
  Si  Si134     1.0  0.7521605598735346  0.6267895691258377  0.38709288718661333  1.0000
  Si  Si135     1.0  0.7609147569057316  0.7366000545586264  0.16915172926997882  1.0000
  Si  Si136     1.0  0.7522451716338797  0.7379910642048693  0.386781764151581  1.0000
  Si  Si137     1.0  0.5934227699315833  0.5707042742054101  0.169044493651031  1.0000
  Si  Si138     1.0  0.5852548041445983  0.5714579413711469  0.38730850439147024  1.0000
  Si  Si139     1.0  0.5931152299393545  0.7908770775659189  0.16908364031817183  1.0000
  Si  Si140     1.0  0.5854703076581302  0.7933578553116781  0.38670165272435314  1.0000
  Si  Si141     1.0  0.9290205776332181  0.1257855840845316  0.09983889034048124  1.0000
  Al  Al1       1.0  0.917516090337169  0.1267409456568042  0.315632420794283  1.0000
  Al  Al2       1.0  0.9228756780923684  0.23864996408530467  0.16995031197415264  1.0000
  Si  Si142     1.0  0.919799794056619  0.23727341910354738  0.38680365467320477  1.0000
  H   H1        1.0  0.864300212259055  0.17444403356555563  0.1982845297603891  1.0000
  H   H2        1.0  0.8405363455264039  0.18752726379131365  0.28232173865811827  1.0000
  H   H3        1.0  0.7284206997546112  0.17365403545843924  0.20810397685348647  1.0000
  H   H4        1.0  0.7839720635480979  0.2218167732223347  0.2065752745228843  1.0000
  H   H5        1.0  0.7876707455331499  0.17631836937870968  0.25063192057904676  1.0000
  H   H6        1.0  0.788209101364592  0.13823135600627082  0.2800294844521336  1.0000
