# Supplementary material for: Water Adsorption at Pairs of Proximate Brønsted Acid Sites in Zeolites
Source: J Phys Chem Lett. 2026 Jan 14;17(4):1201–6. doi: 10.1021/acs.jpclett.5c03794 (PMC12862806; doi:10.1021/acs.jpclett.5c03794)
Supplement: Supplementary file 2 [file jz5c03794_si_002.zip › Water_BAS_Pairs_SI/NNP/MD_init_strs/silicatene/silicatene_2w_7.cif]

data_image0
_chemical_formula_structural       O290Si141Al2SiH6
_chemical_formula_sum              "O290 Si142 Al2 H6"
_cell_length_a       15.80312257
_cell_length_b       27.3439945
_cell_length_c       46.6
_cell_angle_alpha    90.0
_cell_angle_beta     90.0
_cell_angle_gamma    90.0

_space_group_name_H-M_alt    "P 1"
_space_group_IT_number       1

loop_
  _space_group_symop_operation_xyz
  'x, y, z'

loop_
  _atom_site_type_symbol
  _atom_site_label
  _atom_site_symmetry_multiplicity
  _atom_site_fract_x
  _atom_site_fract_y
  _atom_site_fract_z
  _atom_site_occupancy
  O   O1        1.0  0.9221796772691564  0.17975193650231067  0.08838500067530852  1.0000
  O   O2        1.0  0.9094867987362707  0.1869190253809032  0.29206582789301316  1.0000
  O   O3        1.0  0.8418827698716196  0.9289473776787368  0.09068501124570923  1.0000
  O   O4        1.0  0.836556817572956  0.9299334744145351  0.29368827147335136  1.0000
  O   O5        1.0  0.00862022067660608  0.9310822648555488  0.09075757391194997  1.0000
  O   O6        1.0  0.003412746129053557  0.93091579775641  0.29364556350404153  1.0000
  O   O7        1.0  0.7578850709230379  0.011827498281343144  0.08981650961403523  1.0000
  O   O8        1.0  0.7510534881702968  0.012680651880497155  0.2942393481247333  1.0000
  O   O9        1.0  0.8449525102842779  0.0942469230442651  0.09069380793933837  1.0000
  O   O10       1.0  0.8245301863419  0.09922797050976576  0.2909791980118976  1.0000
  O   O11       1.0  0.011472337205137365  0.09838203333515208  0.09057479690937438  1.0000
  O   O12       1.0  0.005213158919282868  0.09668931234801446  0.29148278698569824  1.0000
  O   O13       1.0  0.9085861624363049  0.17529229983875566  0.18433488152597258  1.0000
  O   O14       1.0  0.9182201405300555  0.18152431252328385  0.3875233668479102  1.0000
  O   O15       1.0  0.8419706163848577  0.9298369300832064  0.18233025442658793  1.0000
  O   O16       1.0  0.8367931141080196  0.9303875153852508  0.3857506932493471  1.0000
  O   O17       1.0  0.008662030869454567  0.9311088888294176  0.18257495886538672  1.0000
  O   O18       1.0  0.003514875191234886  0.9310298529496851  0.3855976234806607  1.0000
  O   O19       1.0  0.09180731117780189  0.014593881510858407  0.18249947395895774  1.0000
  O   O20       1.0  0.0851115703341787  0.014848101426548988  0.3850411076279623  1.0000
  O   O21       1.0  0.8460328113738294  0.0897373377040133  0.18118350217080237  1.0000
  O   O22       1.0  0.8342514099832166  0.09795611934478778  0.386822979946393  1.0000
  O   O23       1.0  0.013050198448664289  0.09925109164717258  0.18184190573784859  1.0000
  O   O24       1.0  0.001066277790082128  0.09789324735659774  0.38582070528020757  1.0000
  O   O25       1.0  0.09166487624157942  0.9590881006208674  0.1366358897781211  1.0000
  O   O26       1.0  0.08683139774901515  0.9574290103324523  0.33958781675482796  1.0000
  O   O27       1.0  0.09494090440100039  0.0698571242460439  0.1363243917302777  1.0000
  O   O28       1.0  0.08447921049612395  0.07031363035841041  0.3391942294525302  1.0000
  O   O29       1.0  0.9263416574088067  0.9024959064786993  0.1366609326601186  1.0000
  O   O30       1.0  0.9202186464566442  0.9029617690700995  0.3396801672339581  1.0000
  O   O31       1.0  0.9263272011977681  0.12627998438575352  0.13584933605821806  1.0000
  O   O32       1.0  0.9142835123123594  0.12767153354191543  0.34082657095238816  1.0000
  O   O33       1.0  0.9288826680368366  0.5150236980631785  0.09066006894441193  1.0000
  O   O34       1.0  0.9198283826799298  0.513993086795753  0.29454984208328705  1.0000
  O   O35       1.0  0.8405916446353545  0.26430832382934405  0.08770075705819529  1.0000
  O   O36       1.0  0.8385679736479155  0.2709293799706798  0.2964881486614366  1.0000
  O   O37       1.0  0.0072142188539417364  0.2630915227298737  0.08992175848613825  1.0000
  O   O38       1.0  0.005106539315713033  0.2654488009246881  0.2954475822106836  1.0000
  O   O39       1.0  0.7596459579982112  0.3494547483615661  0.08907768663220002  1.0000
  O   O40       1.0  0.7468548250252447  0.34935146476182954  0.2957980025562737  1.0000
  O   O41       1.0  0.8435891297857229  0.4325831779213264  0.08992326378279125  1.0000
  O   O42       1.0  0.8364376283213149  0.4307010824998285  0.2952121932977902  1.0000
  O   O43       1.0  0.010181153382189029  0.4308619404174445  0.09046261294125142  1.0000
  O   O44       1.0  0.003255922275184125  0.43088363119363104  0.2948026176269903  1.0000
  O   O45       1.0  0.9285052890669856  0.5147829650947321  0.18241123655831293  1.0000
  O   O46       1.0  0.9205777074951564  0.5145897918360678  0.3864120181037674  1.0000
  O   O47       1.0  0.8290533452969565  0.26328976249078523  0.18369610329497482  1.0000
  O   O48       1.0  0.8376879169706244  0.26599166384588907  0.3875482671889395  1.0000
  O   O49       1.0  0.011526013375103809  0.263159139132767  0.18436111548210837  1.0000
  O   O50       1.0  0.004143580092552525  0.2644646031815106  0.38654420019603863  1.0000
  O   O51       1.0  0.09305379923031515  0.34730421969966735  0.1822964643995201  1.0000
  O   O52       1.0  0.08741430454323847  0.3477855206491151  0.3867449877022332  1.0000
  O   O53       1.0  0.8427992962793557  0.43251595983256097  0.18191617746011532  1.0000
  O   O54       1.0  0.8366520240527057  0.43160783825672827  0.3869777233444201  1.0000
  O   O55       1.0  0.00963423556640598  0.43088044776256584  0.18245977199017857  1.0000
  O   O56       1.0  0.0034024856554761315  0.4309406358363578  0.3865697652558552  1.0000
  O   O57       1.0  0.08908271873534003  0.29041015216204663  0.1368517526377186  1.0000
  O   O58       1.0  0.0896839878994107  0.29302835299627167  0.3408517607048647  1.0000
  O   O59       1.0  0.09263455060590776  0.40357423415918375  0.13657299719861937  1.0000
  O   O60       1.0  0.08691505029017706  0.4035400819456321  0.34066378169583206  1.0000
  O   O61       1.0  0.9182454988376904  0.2336031642366894  0.1344243312788485  1.0000
  O   O62       1.0  0.9197806708591355  0.2370467725950147  0.3412002158314059  1.0000
  O   O63       1.0  0.9272722789124919  0.45930846390680874  0.13629169713039205  1.0000
  O   O64       1.0  0.9201009032363466  0.4588988919699432  0.34076785590556286  1.0000
  O   O65       1.0  0.928011526245934  0.8467962667723907  0.09087120882897838  1.0000
  O   O66       1.0  0.9211988363729298  0.8472370670860812  0.293862941940325  1.0000
  O   O67       1.0  0.8426288040367744  0.5973357338688656  0.09084826717326085  1.0000
  O   O68       1.0  0.8367181613601301  0.5974181481673534  0.29425064346046076  1.0000
  O   O69       1.0  0.009342777960738369  0.5991429789627077  0.09091678187175944  1.0000
  O   O70       1.0  0.0032720323748430245  0.597335048999582  0.29422467440257216  1.0000
  O   O71       1.0  0.7598144527752726  0.6807705845916658  0.0909634754393949  1.0000
  O   O72       1.0  0.7535524960199637  0.6808236658849885  0.29409844780878514  1.0000
  O   O73       1.0  0.842759829768157  0.7641688628962576  0.09099873421762328  1.0000
  O   O74       1.0  0.8366237753052079  0.7642394839266947  0.29388505490913275  1.0000
  O   O75       1.0  0.009472707622126453  0.7630594137762874  0.0910597084788323  1.0000
  O   O76       1.0  0.0031851718901129487  0.7634734918562602  0.29385791487875795  1.0000
  O   O77       1.0  0.9272543814718437  0.8470744179159829  0.18272198898094083  1.0000
  O   O78       1.0  0.9209533669058214  0.8475488488423751  0.3855388101600993  1.0000
  O   O79       1.0  0.8426252749006491  0.5973072006014336  0.18268290423671743  1.0000
  O   O80       1.0  0.8365739041372525  0.5976969653127513  0.3860723023208391  1.0000
  O   O81       1.0  0.009191986570896931  0.598989894621171  0.18273783550486775  1.0000
  O   O82       1.0  0.003240118850134401  0.597979918443166  0.3860381802991607  1.0000
  O   O83       1.0  0.09647186526451683  0.6810369350541178  0.18282422153710912  1.0000
  O   O84       1.0  0.08734667129508351  0.6808976835451884  0.38581333502432447  1.0000
  O   O85       1.0  0.8427981859642709  0.7640569034794589  0.18280176660469696  1.0000
  O   O86       1.0  0.8366206452195061  0.7646060231868003  0.3857172521058643  1.0000
  O   O87       1.0  0.009511936556982029  0.7633032472026151  0.1828496824893527  1.0000
  O   O88       1.0  0.0031807310486120653  0.7639037589062619  0.38570862451054344  1.0000
  O   O89       1.0  0.09390215304467249  0.6254931607835783  0.13689643129707846  1.0000
  O   O90       1.0  0.08689700187558219  0.6250402079208242  0.34005162047745685  1.0000
  O   O91       1.0  0.0940181770261303  0.7367103445239084  0.13698080988790462  1.0000
  O   O92       1.0  0.08679268129436875  0.7362861084934763  0.33984442020811867  1.0000
  O   O93       1.0  0.9267635702942504  0.570653759619291  0.13670566830042447  1.0000
  O   O94       1.0  0.919984241921884  0.5699064547542929  0.34025775383326334  1.0000
  O   O95       1.0  0.9265865625433111  0.7914280903201326  0.13689409275817868  1.0000
  O   O96       1.0  0.920271463490197  0.7915285135854017  0.3397655323511208  1.0000
  O   O97       1.0  0.259473122658195  0.1807976042169688  0.09037752454016235  1.0000
  O   O98       1.0  0.25370352887493347  0.1812907695317011  0.29426988489519434  1.0000
  O   O99       1.0  0.17532275542842718  0.9311867446567964  0.09086584970565119  1.0000
  O   O100      1.0  0.1697483984455196  0.9299689645163162  0.2936070166520788  1.0000
  O   O101      1.0  0.3419522938275998  0.9324932320179777  0.09083709815297403  1.0000
  O   O102      1.0  0.3367240049170671  0.9309725911115856  0.29387691483593315  1.0000
  O   O103      1.0  0.0921900100392731  0.014376403394768105  0.09053789556245882  1.0000
  O   O104      1.0  0.08965693178335828  0.013709280567358572  0.2938101385681477  1.0000
  O   O105      1.0  0.17836995047623935  0.09685414057567165  0.09040006274410615  1.0000
  O   O106      1.0  0.17079834308042552  0.09742584891361274  0.29394192844707284  1.0000
  O   O107      1.0  0.3450167813304463  0.0981716431664237  0.09044743202999411  1.0000
  O   O108      1.0  0.33515610715442357  0.0973068149243677  0.29405642397752507  1.0000
  O   O109      1.0  0.2599243873552494  0.18079979165173007  0.18229593568030622  1.0000
  O   O110      1.0  0.25327929066153765  0.18065504987550934  0.38626363515216217  1.0000
  O   O111      1.0  0.17536339393718428  0.9314526796205884  0.18260546798305669  1.0000
  O   O112      1.0  0.1700396983627572  0.9319711929759312  0.3856630109473303  1.0000
  O   O113      1.0  0.34202722407457303  0.9334688983327525  0.18258829427511267  1.0000
  O   O114      1.0  0.3366611642729669  0.9306094810651927  0.38573847556550206  1.0000
  O   O115      1.0  0.4304388134482012  0.015560926965219135  0.1823510847691705  1.0000
  O   O116      1.0  0.41943932797155087  0.013983442408573618  0.3858878896908741  1.0000
  O   O117      1.0  0.17963917966526877  0.09651184142399641  0.18237842997097117  1.0000
  O   O118      1.0  0.16742093599976762  0.09807521543964307  0.3852910655249139  1.0000
  O   O119      1.0  0.34626862325529423  0.09856521455149589  0.1822272375903969  1.0000
  O   O120      1.0  0.33417125231162215  0.0966667266361066  0.3860556166037478  1.0000
  O   O121      1.0  0.42651166932969575  0.9597183981861955  0.13660390580777726  1.0000
  O   O122      1.0  0.4198833631453694  0.9583525639592817  0.3399037955696685  1.0000
  O   O123      1.0  0.4296703941015807  0.07083996457317347  0.13623455962382502  1.0000
  O   O124      1.0  0.41881114305243766  0.06967952736334837  0.3401958047633047  1.0000
  O   O125      1.0  0.25952942554009645  0.9043658272332133  0.13679290905159153  1.0000
  O   O126      1.0  0.2533428212241313  0.9033402986667914  0.3397505066386426  1.0000
  O   O127      1.0  0.26130062374607277  0.12490992891196868  0.13633835293957705  1.0000
  O   O128      1.0  0.25396494089907956  0.12610491391828887  0.3400495384550352  1.0000
  O   O129      1.0  0.2579043387665457  0.5128720626029762  0.09086898391105024  1.0000
  O   O130      1.0  0.25479450818729327  0.5139555903168205  0.2943721582162945  1.0000
  O   O131      1.0  0.1734136983428777  0.2633640557249881  0.09091072316945706  1.0000
  O   O132      1.0  0.1720614346171165  0.26517394801499317  0.29462636922398533  1.0000
  O   O133      1.0  0.34004558574482796  0.2649368607759862  0.09011648087211453  1.0000
  O   O134      1.0  0.33866509185079935  0.2639083201229469  0.294754091208688  1.0000
  O   O135      1.0  0.09029143892212878  0.3464607812039025  0.09112852171630664  1.0000
  O   O136      1.0  0.0885946706613553  0.34815858549520734  0.29468745843231436  1.0000
  O   O137      1.0  0.1766380321798628  0.4289022497560289  0.09060782849600815  1.0000
  O   O138      1.0  0.1698863240569779  0.4316287400069026  0.2946280792158848  1.0000
  O   O139      1.0  0.34313068926628176  0.43027513205577395  0.09057704483008837  1.0000
  O   O140      1.0  0.33680932408140285  0.4301806439735684  0.29459456810303347  1.0000
  O   O141      1.0  0.26011442282716546  0.5127456908805325  0.1826165068426792  1.0000
  O   O142      1.0  0.25417794036186925  0.5142411723499803  0.3862102722956281  1.0000
  O   O143      1.0  0.17683965140276703  0.26451790892800175  0.18230991342526964  1.0000
  O   O144      1.0  0.17096332037803316  0.26429870959940627  0.3866698304584427  1.0000
  O   O145      1.0  0.34140222585696856  0.2646413431462972  0.18219316845795633  1.0000
  O   O146      1.0  0.3372506034300776  0.263912932030986  0.3864740464571724  1.0000
  O   O147      1.0  0.4293896968555272  0.3464109755296764  0.18197199128066754  1.0000
  O   O148      1.0  0.42074051661878736  0.3473363009295527  0.386594079669328  1.0000
  O   O149      1.0  0.17615569359707148  0.43021310863639534  0.18266544292417436  1.0000
  O   O150      1.0  0.17002468096467638  0.43130335854777796  0.3864266957404095  1.0000
  O   O151      1.0  0.34317496556072485  0.429111732565341  0.1823688100780076  1.0000
  O   O152      1.0  0.33654760939053163  0.4304821788326057  0.38642176053480526  1.0000
  O   O153      1.0  0.4256586468640984  0.2912440580090633  0.13583296654663468  1.0000
  O   O154      1.0  0.4214455318486125  0.2919247234137693  0.3407960797222464  1.0000
  O   O155      1.0  0.4269591722641696  0.40238118543275925  0.13628156126273896  1.0000
  O   O156      1.0  0.4203293747729014  0.40295421963910183  0.34062712266077894  1.0000
  O   O157      1.0  0.2598714885924988  0.2358118429017239  0.13629110681793483  1.0000
  O   O158      1.0  0.25414516032095824  0.23664767613909413  0.3405193753791562  1.0000
  O   O159      1.0  0.2597741610932803  0.45723532014211227  0.13661781738829298  1.0000
  O   O160      1.0  0.25401361742002726  0.45862331531474543  0.3404561714350531  1.0000
  O   O161      1.0  0.2602528861769656  0.8486133024098397  0.09096145804268743  1.0000
  O   O162      1.0  0.25378587737943925  0.8475359513831953  0.2939007374922722  1.0000
  O   O163      1.0  0.17588857314754747  0.5966116592101878  0.09095248683014785  1.0000
  O   O164      1.0  0.1699307493429377  0.5968603607737968  0.29418432916725745  1.0000
  O   O165      1.0  0.34241066012652815  0.5957393451030997  0.0908976947052059  1.0000
  O   O166      1.0  0.33655128931579587  0.5974827057053027  0.29421650870672056  1.0000
  O   O167      1.0  0.09633171589373245  0.6810964858479254  0.09106829269533934  1.0000
  O   O168      1.0  0.08741469444979366  0.6804722499192134  0.29405176124057625  1.0000
  O   O169      1.0  0.17602119749869571  0.7655781028193364  0.09108197193301769  1.0000
  O   O170      1.0  0.1698315532216251  0.7641930765918626  0.2939001802722712  1.0000
  O   O171      1.0  0.34253814162889157  0.7650776054766181  0.09099962772879162  1.0000
  O   O172      1.0  0.3364381627066521  0.7645024738617975  0.2939201611860874  1.0000
  O   O173      1.0  0.260893893570887  0.8489989383947254  0.182785099350134  1.0000
  O   O174      1.0  0.25150272808623036  0.8480886695822786  0.38563280353493934  1.0000
  O   O175      1.0  0.17578173151315746  0.5961607241249264  0.18277443183147057  1.0000
  O   O176      1.0  0.16985506609894396  0.5972882126790384  0.3860219019962897  1.0000
  O   O177      1.0  0.34235949204937055  0.5959928487711462  0.1827687583859613  1.0000
  O   O178      1.0  0.3364638983129829  0.5977894498730312  0.3860904607576411  1.0000
  O   O179      1.0  0.4212591812998108  0.6803456082572742  0.182771784942774  1.0000
  O   O180      1.0  0.4180377408324149  0.6816323381942808  0.3859496925930065  1.0000
  O   O181      1.0  0.17606029408452226  0.7658383036924911  0.18286599138459841  1.0000
  O   O182      1.0  0.16983952886806816  0.7643277182281732  0.3857618266952623  1.0000
  O   O183      1.0  0.3426496959827739  0.7651983884218854  0.18282426951531117  1.0000
  O   O184      1.0  0.3364682649741058  0.7653940314216414  0.3858126515802212  1.0000
  O   O185      1.0  0.4243704921400302  0.6248363526686633  0.1367865893340312  1.0000
  O   O186      1.0  0.4191716145818821  0.6257653885483666  0.34015660338876225  1.0000
  O   O187      1.0  0.4242214106216911  0.7359448896033238  0.13685645878042113  1.0000
  O   O188      1.0  0.4193645581862741  0.7369121295521297  0.33995545758122636  1.0000
  O   O189      1.0  0.25882737830499447  0.5685382061929598  0.13681043425983147  1.0000
  O   O190      1.0  0.2534356039764695  0.569747897752069  0.3401979426560834  1.0000
  O   O191      1.0  0.25957429186328607  0.7932639468687953  0.13693362140890586  1.0000
  O   O192      1.0  0.2527853634762289  0.7919912163726912  0.3398363934728161  1.0000
  O   O193      1.0  0.5962549121739931  0.18086014148137916  0.08884739308515481  1.0000
  O   O194      1.0  0.588001771241532  0.18093236168673169  0.2949520302583132  1.0000
  O   O195      1.0  0.5083656543677739  0.9303728502292536  0.09070796646157374  1.0000
  O   O196      1.0  0.5032010053338424  0.9309153061427073  0.29396669338246423  1.0000
  O   O197      1.0  0.6748663335407843  0.9284816385695569  0.09063222711477736  1.0000
  O   O198      1.0  0.6700458335094618  0.929156176270517  0.29375266946447715  1.0000
  O   O199      1.0  0.4282341702076579  0.014801097833731033  0.09053403460761333  1.0000
  O   O200      1.0  0.4201153277262955  0.014360001063932773  0.29418163758431337  1.0000
  O   O201      1.0  0.5117401766621918  0.09800094952197447  0.09011720826810864  1.0000
  O   O202      1.0  0.4993490260963222  0.09921785207997647  0.29414996530882287  1.0000
  O   O203      1.0  0.6783599898660115  0.09676774405286254  0.08961003423138997  1.0000
  O   O204      1.0  0.6631630072431586  0.0946063012848449  0.29467031128169185  1.0000
  O   O205      1.0  0.6037291180776629  0.18163761043104507  0.18178219608626361  1.0000
  O   O206      1.0  0.5870906976026217  0.18021506010023022  0.3869987789638972  1.0000
  O   O207      1.0  0.508552669455473  0.9306308064989164  0.18252156546283235  1.0000
  O   O208      1.0  0.5032776844329148  0.9308337814795113  0.3857433090955016  1.0000
  O   O209      1.0  0.6753321713639879  0.9270205114198995  0.18235357601898147  1.0000
  O   O210      1.0  0.6699765818055351  0.9305200232851341  0.38584006802882737  1.0000
  O   O211      1.0  0.7524608835022166  0.011305972573927906  0.18237505748634572  1.0000
  O   O212      1.0  0.7534982298992776  0.013710509471207001  0.38533016143741666  1.0000
  O   O213      1.0  0.5130569639228592  0.09964031535608378  0.18173592823218362  1.0000
  O   O214      1.0  0.5008186808858742  0.09779996392127495  0.3864692331581402  1.0000
  O   O215      1.0  0.6804267279653756  0.09844546617053068  0.18178198792569406  1.0000
  O   O216      1.0  0.6677716887271093  0.09594555399267493  0.3856568957214467  1.0000
  O   O217      1.0  0.7577541593553848  0.9568979405183815  0.13631441700604466  1.0000
  O   O218      1.0  0.7530833661661175  0.9564911881650497  0.33982049674902  1.0000
  O   O219      1.0  0.7574080695523121  0.06622770148046257  0.13570080578189406  1.0000
  O   O220      1.0  0.7533751852749471  0.06964741586750584  0.33981968554061937  1.0000
  O   O221      1.0  0.590245672719487  0.9014713673596995  0.13657662022981998  1.0000
  O   O222      1.0  0.5862346793110561  0.90278011504875  0.3398436050824459  1.0000
  O   O223      1.0  0.5971903271146889  0.12645532744673435  0.13543310494217328  1.0000
  O   O224      1.0  0.5825772805775548  0.12566416727750404  0.34060340475345224  1.0000
  O   O225      1.0  0.5907083079915063  0.5150533248051551  0.09051889388757653  1.0000
  O   O226      1.0  0.5837627636686888  0.5151594610852739  0.29453737689822856  1.0000
  O   O227      1.0  0.5064869161251975  0.262616909808186  0.08940292231536516  1.0000
  O   O228      1.0  0.5055827700268354  0.2642925643417869  0.2951669661935715  1.0000
  O   O229      1.0  0.6731938401408708  0.2664545813986088  0.08908665236232635  1.0000
  O   O230      1.0  0.6723540074368717  0.26395536197910807  0.29599429660241267  1.0000
  O   O231      1.0  0.4270375884719787  0.34717189851313496  0.09019127768263653  1.0000
  O   O232      1.0  0.421376119615539  0.34725136321277195  0.2947181785878062  1.0000
  O   O233      1.0  0.5096182153553132  0.4308064919478698  0.0903758968044056  1.0000
  O   O234      1.0  0.5034148367331756  0.4309643223466268  0.29474860740832637  1.0000
  O   O235      1.0  0.6761817384039976  0.4326697950775743  0.08984096231649069  1.0000
  O   O236      1.0  0.6703733229450833  0.43377696157718154  0.2952595683598456  1.0000
  O   O237      1.0  0.5898869753054994  0.514838222416719  0.18234050005852587  1.0000
  O   O238      1.0  0.5845117499365736  0.5153888297740238  0.3865130254181749  1.0000
  O   O239      1.0  0.5052085679076834  0.2600031727614482  0.18149679792394802  1.0000
  O   O240      1.0  0.5037285485082411  0.26380820259653415  0.38692145925591853  1.0000
  O   O241      1.0  0.6689310624229083  0.26911573127102256  0.17997565555309317  1.0000
  O   O242      1.0  0.6699201565442651  0.26394748631202775  0.3881951039971859  1.0000
  O   O243      1.0  0.7580072099917753  0.3498479985370816  0.18064561388839692  1.0000
  O   O244      1.0  0.7510388880337696  0.3490429722095711  0.38837310867479397  1.0000
  O   O245      1.0  0.5097875360566962  0.4305920714388728  0.18215831040247965  1.0000
  O   O246      1.0  0.5028876507291176  0.43117706852424786  0.3866177512621137  1.0000
  O   O247      1.0  0.6766658762508849  0.43319089657623727  0.1818999235817006  1.0000
  O   O248      1.0  0.669433212460251  0.4328095262454404  0.38693841444448157  1.0000
  O   O249      1.0  0.7595710071528284  0.2933351033635873  0.13431646703909414  1.0000
  O   O250      1.0  0.750646103085632  0.2944677568128976  0.3426098720873786  1.0000
  O   O251      1.0  0.7595278859345159  0.4058148200792876  0.13545957927004476  1.0000
  O   O252      1.0  0.7524680103591227  0.4042063107021133  0.3414979019163683  1.0000
  O   O253      1.0  0.5901147169397876  0.23479112800431637  0.134822614979084  1.0000
  O   O254      1.0  0.5882100415240421  0.2361602333205803  0.34140096421109817  1.0000
  O   O255      1.0  0.5921106813336319  0.4593966222856595  0.1361727171894685  1.0000
  O   O256      1.0  0.5850598687751204  0.4599237561127  0.3408088129221739  1.0000
  O   O257      1.0  0.589448382377108  0.846059608543085  0.0907475050097323  1.0000
  O   O258      1.0  0.584838586433109  0.8470205562681699  0.2939622408939678  1.0000
  O   O259      1.0  0.5090291708817196  0.5986978989553692  0.09079858477225798  1.0000
  O   O260      1.0  0.503365602597546  0.598862828363164  0.2942838891395922  1.0000
  O   O261      1.0  0.675857797280239  0.5977445642573668  0.09080323911945606  1.0000
  O   O262      1.0  0.6700077609424581  0.5975775763632531  0.2942934858456244  1.0000
  O   O263      1.0  0.4214257602334988  0.680380324437802  0.09092248668986282  1.0000
  O   O264      1.0  0.4181977850121829  0.6811089336181042  0.29409431841430717  1.0000
  O   O265      1.0  0.5091642219296852  0.7619905267228  0.09093191419245626  1.0000
  O   O266      1.0  0.5032992701425731  0.7635314077660442  0.29395620164421493  1.0000
  O   O267      1.0  0.6760023247593273  0.7638492624458172  0.09092438851110063  1.0000
  O   O268      1.0  0.6699524796236561  0.7641284424418763  0.2939462162136513  1.0000
  O   O269      1.0  0.5878872976335413  0.8458774871681353  0.1826738722220508  1.0000
  O   O270      1.0  0.5863606933622822  0.8474614353276652  0.3857178483807951  1.0000
  O   O271      1.0  0.5091483169105787  0.5987004930831469  0.18265040156424892  1.0000
  O   O272      1.0  0.5031696159389236  0.5991056413521271  0.386140883188607  1.0000
  O   O273      1.0  0.6758065749070157  0.5974125404862792  0.1826317460153519  1.0000
  O   O274      1.0  0.6699464108608812  0.5980546408666116  0.38612206896886464  1.0000
  O   O275      1.0  0.7594384464679854  0.6806713060122601  0.18270872995425808  1.0000
  O   O276      1.0  0.753749439014202  0.6811894071215393  0.3858622109159932  1.0000
  O   O277      1.0  0.5093477209137991  0.7615922640670145  0.1827609710360206  1.0000
  O   O278      1.0  0.503201770191288  0.7642251998122609  0.38583492369705163  1.0000
  O   O279      1.0  0.6760533880383296  0.7640297799783382  0.18274953205424085  1.0000
  O   O280      1.0  0.6699075730897538  0.7642423653936073  0.3857809843691244  1.0000
  O   O281      1.0  0.7593582946156867  0.6250991658831166  0.13677435777276814  1.0000
  O   O282      1.0  0.7534346206988723  0.6253493747687657  0.3401192412911959  1.0000
  O   O283      1.0  0.7595083876385187  0.7364272456278008  0.1368620562802057  1.0000
  O   O284      1.0  0.7533676707526403  0.7365882599164523  0.33987979712444033  1.0000
  O   O285      1.0  0.5919502944559812  0.5705877598480591  0.13661361660478544  1.0000
  O   O286      1.0  0.5861368780553704  0.5707716212122113  0.34033914731503573  1.0000
  O   O287      1.0  0.5917384867281538  0.7905113215050769  0.13677952601101642  1.0000
  O   O288      1.0  0.5864548172267956  0.7915084567128031  0.33988136508391475  1.0000
  O   O289      1.0  0.7712903503864696  0.19029780035593966  0.21146003402978372  1.0000
  O   O290      1.0  0.7761923057812334  0.17479264499573768  0.2657125281132153  1.0000
  Si  Si1       1.0  0.09190630733778116  0.9589023882882068  0.10206482348092803  1.0000
  Si  Si2       1.0  0.08715926914997406  0.9585081810966402  0.30504768490181  1.0000
  Si  Si3       1.0  0.09435971907775723  0.06996693638880633  0.10172696463406637  1.0000
  Si  Si4       1.0  0.0854083323950505  0.07010569303572468  0.30434860413313297  1.0000
  Si  Si5       1.0  0.9262898885236976  0.9023587534439457  0.10209825922843273  1.0000
  Si  Si6       1.0  0.9206000893804757  0.9029614180122627  0.30511699261401176  1.0000
  Si  Si7       1.0  0.09191078464776292  0.958886417608821  0.1711883479602646  1.0000
  Si  Si8       1.0  0.0863289585141363  0.959242990876947  0.3740559084149793  1.0000
  Si  Si9       1.0  0.09596329089319486  0.0697832186846226  0.1707906374698486  1.0000
  Si  Si10      1.0  0.0837041336037208  0.07062530819759592  0.3736473868220736  1.0000
  Si  Si11      1.0  0.9261584085064284  0.9025139537795204  0.1712142954928714  1.0000
  Si  Si12      1.0  0.9204570802076862  0.9031967107972505  0.37423453031924236  1.0000
  Si  Si13      1.0  0.9259619760118675  0.12042859862358847  0.1697653492625904  1.0000
  Si  Si14      1.0  0.9172793036082406  0.12622466009660774  0.3746473520370188  1.0000
  Si  Si15      1.0  0.08943379998752267  0.2906723983874807  0.10234462361739581  1.0000
  Si  Si16      1.0  0.08912314005892942  0.29278571508441126  0.30634091089136656  1.0000
  Si  Si17      1.0  0.09236403533211514  0.40216006097712015  0.10208862382829949  1.0000
  Si  Si18      1.0  0.08708325041698171  0.4035556298412976  0.3060995841506472  1.0000
  Si  Si19      1.0  0.9223317541500073  0.2355382970764028  0.10050274715608952  1.0000
  Si  Si20      1.0  0.9199250022481439  0.23974703992217195  0.3067874218324605  1.0000
  Si  Si21      1.0  0.9275207754449162  0.4592750427825616  0.10172911147621028  1.0000
  Si  Si22      1.0  0.920003492932279  0.4585821697634452  0.306201296724537  1.0000
  Si  Si23      1.0  0.09119646259568358  0.2910682251876503  0.17168249661965237  1.0000
  Si  Si24      1.0  0.08765311929007495  0.2921274908854968  0.3753655523101432  1.0000
  Si  Si25      1.0  0.09274685903826577  0.40268341555912535  0.17111311717933309  1.0000
  Si  Si26      1.0  0.08684284464127522  0.40322044971320387  0.3752166431413856  1.0000
  Si  Si27      1.0  0.927419102878334  0.4593045533086744  0.17085997544077805  1.0000
  Si  Si28      1.0  0.9201565009046793  0.4588567021872576  0.37532200886629763  1.0000
  Si  Si29      1.0  0.0938558261808504  0.6255129429169642  0.10232761802682838  1.0000
  Si  Si30      1.0  0.08686226336073478  0.6249437227633952  0.3054756093830766  1.0000
  Si  Si31      1.0  0.0939860813984143  0.7365969155548818  0.10241109750713526  1.0000
  Si  Si32      1.0  0.08682483695112628  0.7361500716617707  0.3052693314806151  1.0000
  Si  Si33      1.0  0.9268691081162782  0.570454520289286  0.10214553180893103  1.0000
  Si  Si34      1.0  0.9199638218008125  0.5696699489542948  0.3056814548035774  1.0000
  Si  Si35      1.0  0.9266570358463707  0.7913088550687334  0.10232170904562145  1.0000
  Si  Si36      1.0  0.9203149663936108  0.7917310156113873  0.3052021274548486  1.0000
  Si  Si37      1.0  0.09390481811178306  0.6254174544426168  0.17147041836231913  1.0000
  Si  Si38      1.0  0.08686008900561762  0.6252789564304464  0.37462244851534005  1.0000
  Si  Si39      1.0  0.09406318430723869  0.7366696789120746  0.17155469579369845  1.0000
  Si  Si40      1.0  0.08675570100308305  0.7364200920074013  0.3744150773903796  1.0000
  Si  Si41      1.0  0.9267856142988936  0.5704259063088435  0.17127289734527018  1.0000
  Si  Si42      1.0  0.9200466303553833  0.5699854015546743  0.37483005212567805  1.0000
  Si  Si43      1.0  0.9265573733984981  0.791390108568728  0.17146551164385898  1.0000
  Si  Si44      1.0  0.9202501662653586  0.791997590153955  0.3743212120893159  1.0000
  Si  Si45      1.0  0.4262626355967136  0.9593210350635417  0.10203879843590863  1.0000
  Si  Si46      1.0  0.4198979028506001  0.9587114080409286  0.30535460079704996  1.0000
  Si  Si47      1.0  0.428376942371376  0.07044514991940705  0.10165488881813925  1.0000
  Si  Si48      1.0  0.41796997676533765  0.06989628458280685  0.3056409908239531  1.0000
  Si  Si49      1.0  0.25930088681523944  0.9041770529240457  0.10222990610733938  1.0000
  Si  Si50      1.0  0.253361160962327  0.903170968321188  0.30518670454936514  1.0000
  Si  Si51      1.0  0.2610165920737918  0.1253469787458226  0.10177074402807257  1.0000
  Si  Si52      1.0  0.2524952122855001  0.12552968913990437  0.3055155555167108  1.0000
  Si  Si53      1.0  0.4266850553010285  0.9597996879545184  0.17115983498972212  1.0000
  Si  Si54      1.0  0.4198216930733615  0.958526805084635  0.37444298995672787  1.0000
  Si  Si55      1.0  0.42944133841165577  0.07096849048458793  0.17075823924604056  1.0000
  Si  Si56      1.0  0.4181876000024989  0.06969567205221762  0.3747509886579955  1.0000
  Si  Si57      1.0  0.25964891413432684  0.9045274371787319  0.17135134588386655  1.0000
  Si  Si58      1.0  0.2526552414855494  0.903701922437885  0.3742988547774618  1.0000
  Si  Si59      1.0  0.26188294810779317  0.12540422582181912  0.17088285028173056  1.0000
  Si  Si60      1.0  0.2516824763259681  0.1252235956985356  0.37451145914033374  1.0000
  Si  Si61      1.0  0.42462797526126583  0.2914827019119157  0.10124672283758225  1.0000
  Si  Si62      1.0  0.42159576072972266  0.29175485447787886  0.3062460903592419  1.0000
  Si  Si63      1.0  0.42670818713204595  0.4026572214541321  0.1017329627657959  1.0000
  Si  Si64      1.0  0.42040724510971506  0.402798205503546  0.306054030222545  1.0000
  Si  Si65      1.0  0.25775410519384984  0.23641452339338956  0.10180252493199407  1.0000
  Si  Si66      1.0  0.25458923835692215  0.23656541203076942  0.30595580263619454  1.0000
  Si  Si67      1.0  0.2591748804435808  0.45719728797258374  0.1020636145682075  1.0000
  Si  Si68      1.0  0.2540103109032168  0.45850771436496024  0.3058901179938891  1.0000
  Si  Si69      1.0  0.4248340654860793  0.2910693594262115  0.1703856370955547  1.0000
  Si  Si70      1.0  0.42074056781001246  0.29164717437740467  0.3753433151465076  1.0000
  Si  Si71      1.0  0.4270970676007771  0.40218792333127157  0.17083461942440525  1.0000
  Si  Si72      1.0  0.4201535708944122  0.40286872425524856  0.3751895656726418  1.0000
  Si  Si73      1.0  0.25870701454670425  0.23642412513629749  0.17081667941225767  1.0000
  Si  Si74      1.0  0.2537590955848456  0.23626261015105635  0.3750647063251049  1.0000
  Si  Si75      1.0  0.25983685259713796  0.45719573903830685  0.17118269468705005  1.0000
  Si  Si76      1.0  0.25366917233284236  0.45856772095261167  0.3750177587416827  1.0000
  Si  Si77      1.0  0.4242980796161821  0.6248289376939624  0.10221535802422425  1.0000
  Si  Si78      1.0  0.41925672809162967  0.6257324577657384  0.3055808012446453  1.0000
  Si  Si79      1.0  0.4243424305398482  0.7358519413088789  0.10228650635646312  1.0000
  Si  Si80      1.0  0.4193437991822684  0.7366328505917945  0.30537963851459177  1.0000
  Si  Si81      1.0  0.25873886414838726  0.5683563379386133  0.10224905258259685  1.0000
  Si  Si82      1.0  0.2535678174178771  0.5695177271196515  0.30561976040819633  1.0000
  Si  Si83      1.0  0.2595843967514995  0.7931085851555107  0.10236167444701665  1.0000
  Si  Si84      1.0  0.253028343564897  0.792105709279687  0.3052690182581186  1.0000
  Si  Si85      1.0  0.42430732468495086  0.6248849643609091  0.17136188801789398  1.0000
  Si  Si86      1.0  0.4191991236780516  0.626045751082029  0.3747275047205113  1.0000
  Si  Si87      1.0  0.424215765998146  0.7358111812750127  0.17143094871960698  1.0000
  Si  Si88      1.0  0.41925770176586735  0.7371293319021219  0.37452828306997626  1.0000
  Si  Si89      1.0  0.25905985014245675  0.5683147245770762  0.1713788221614364  1.0000
  Si  Si90      1.0  0.25345737103758403  0.5697184668829927  0.3747716260893057  1.0000
  Si  Si91      1.0  0.25969173896737546  0.7933403901526921  0.17150855164633522  1.0000
  Si  Si92      1.0  0.2526405681927702  0.792552214644519  0.37439624328493226  1.0000
  Si  Si93      1.0  0.758104199720997  0.9564670558956188  0.10171128350177852  1.0000
  Si  Si94      1.0  0.7529534319866016  0.9570779098835224  0.3053131275958453  1.0000
  Si  Si95      1.0  0.7598337275133434  0.06735070485188496  0.10104757231283747  1.0000
  Si  Si96      1.0  0.749401041709226  0.06840180427104549  0.3053509196313371  1.0000
  Si  Si97      1.0  0.5906684143396557  0.9016126772409984  0.10201405986612401  1.0000
  Si  Si98      1.0  0.5859526012664836  0.9026007461512925  0.3052847577621607  1.0000
  Si  Si99      1.0  0.5958157384310141  0.1255987020912434  0.10070628683685703  1.0000
  Si  Si100     1.0  0.5832132797172553  0.12520895363122153  0.3061423099011003  1.0000
  Si  Si101     1.0  0.7571266441412488  0.9557054899508212  0.17086243810343962  1.0000
  Si  Si102     1.0  0.7534445953182151  0.9580655979688545  0.3743324765907978  1.0000
  Si  Si103     1.0  0.7584165059928439  0.06579762807797433  0.1700525687270081  1.0000
  Si  Si104     1.0  0.7530479063460439  0.06968752280983546  0.37446835808665824  1.0000
  Si  Si105     1.0  0.5900741654945173  0.9011967888303349  0.17113032083141907  1.0000
  Si  Si106     1.0  0.586542771046452  0.9030704625135728  0.3743986507887003  1.0000
  Si  Si107     1.0  0.5967975202316261  0.12586563037251916  0.1698058553541752  1.0000
  Si  Si108     1.0  0.5848953145436085  0.1248566196667581  0.3751328737544413  1.0000
  Si  Si109     1.0  0.7590595824410601  0.29323239499656545  0.09932045979997225  1.0000
  Si  Si110     1.0  0.7519195954025377  0.2945333783436867  0.3080762689951911  1.0000
  Si  Si111     1.0  0.7598280786015548  0.40488331696489904  0.10092392722286606  1.0000
  Si  Si112     1.0  0.7518078714541327  0.40476911778424846  0.3069125114822596  1.0000
  Si  Si113     1.0  0.5918667485155369  0.23650814239653226  0.10017771268648583  1.0000
  Si  Si114     1.0  0.5883499275418138  0.2362742648122379  0.30685225785045006  1.0000
  Si  Si115     1.0  0.5922569836300844  0.45934808542662126  0.10161205927423807  1.0000
  Si  Si116     1.0  0.5853248468403025  0.45988627850936215  0.30624075701832537  1.0000
  Si  Si117     1.0  0.7552066172676586  0.2948054825171519  0.16882391782671705  1.0000
  Si  Si118     1.0  0.7525081918627334  0.2931452641244577  0.37742210815382304  1.0000
  Si  Si119     1.0  0.759425358387457  0.4056869267557449  0.17000009934460045  1.0000
  Si  Si120     1.0  0.75244976365334  0.4041822050174336  0.3760680249709982  1.0000
  Si  Si121     1.0  0.5906485167028795  0.236815865373157  0.16915767338153967  1.0000
  Si  Si122     1.0  0.5875028914471958  0.23598835467125287  0.3759707837875875  1.0000
  Si  Si123     1.0  0.5918495119800938  0.4594726664375976  0.17073892625745324  1.0000
  Si  Si124     1.0  0.5855236771542337  0.4596993945990809  0.37536683118231756  1.0000
  Si  Si125     1.0  0.759431260098692  0.625146169584785  0.10220655378439977  1.0000
  Si  Si126     1.0  0.7534688677219146  0.625308181772511  0.3055431952512596  1.0000
  Si  Si127     1.0  0.7595064613734199  0.7363090716894324  0.10229220915540588  1.0000
  Si  Si128     1.0  0.75339598418693  0.7365027970778829  0.30530678564661196  1.0000
  Si  Si129     1.0  0.5919445327160449  0.5704766103260563  0.10204812169563512  1.0000
  Si  Si130     1.0  0.5859852214899413  0.57069164363691  0.30575913058430226  1.0000
  Si  Si131     1.0  0.5916434632800059  0.7905695772263859  0.10220567316364026  1.0000
  Si  Si132     1.0  0.5862827917878247  0.7915461377034706  0.3053152805913894  1.0000
  Si  Si133     1.0  0.7593127136907624  0.6250737387360032  0.1713469969313436  1.0000
  Si  Si134     1.0  0.7534206320868342  0.625544492369374  0.3746903261750412  1.0000
  Si  Si135     1.0  0.7594714758702213  0.7362838131955505  0.17143542421015448  1.0000
  Si  Si136     1.0  0.7534247336989387  0.7367158078728181  0.37444877905273877  1.0000
  Si  Si137     1.0  0.5917906238691995  0.570456829282849  0.17118329998591741  1.0000
  Si  Si138     1.0  0.5860019031252063  0.570780371969197  0.3749142768834813  1.0000
  Si  Si139     1.0  0.5914171729207927  0.79035785769628  0.1713544240057833  1.0000
  Si  Si140     1.0  0.5865107015874499  0.7919204122807268  0.3744438498711717  1.0000
  Si  Si141     1.0  0.9262579763838503  0.1252094373129905  0.10091052941472357  1.0000
  Al  Al1       1.0  0.9180475903959382  0.12586928593163552  0.30443383048152955  1.0000
  Al  Al2       1.0  0.9225032548960027  0.23834672156833733  0.1705108477083719  1.0000
  Si  Si142     1.0  0.9197483415551085  0.23673656047213437  0.3758374056838068  1.0000
  H   H1        1.0  0.8561687237370302  0.17515799528507092  0.19729669293789387  1.0000
  H   H2        1.0  0.8325023147947742  0.18791505646414694  0.2745432900736518  1.0000
  H   H3        1.0  0.7155370817197707  0.179877625326277  0.20466962197103197  1.0000
  H   H4        1.0  0.7809940723149154  0.22450143166100406  0.2037596559051469  1.0000
  H   H5        1.0  0.7732036863988675  0.1795480088491761  0.24419727090202836  1.0000
  H   H6        1.0  0.7811228398010228  0.13912854066103608  0.27207625303700067  1.0000
