# Supplementary material for: Water Adsorption at Pairs of Proximate Brønsted Acid Sites in Zeolites
Source: J Phys Chem Lett. 2026 Jan 14;17(4):1201–6. doi: 10.1021/acs.jpclett.5c03794 (PMC12862806; doi:10.1021/acs.jpclett.5c03794)
Supplement: Supplementary file 2 [file jz5c03794_si_002.zip › Water_BAS_Pairs_SI/NNP/MD_init_strs/zeolites/CHA-1_1_0.cif]

data_image0
_chemical_formula_structural       O72Si16AlSi4AlSi14H3OH
_chemical_formula_sum              "O73 Si34 Al2 H4"
_cell_length_a       13.675
_cell_length_b       13.675
_cell_length_c       14.767
_cell_angle_alpha    90
_cell_angle_beta     90
_cell_angle_gamma    120

_space_group_name_H-M_alt    "P 1"
_space_group_IT_number       1

loop_
  _space_group_symop_operation_xyz
  'x, y, z'

loop_
  _atom_site_type_symbol
  _atom_site_label
  _atom_site_symmetry_multiplicity
  _atom_site_fract_x
  _atom_site_fract_y
  _atom_site_fract_z
  _atom_site_occupancy
  O   O1        1.0  0.90200  0.09800  0.12270  1.0000
  O   O2        1.0  0.56867  0.43133  0.45603  1.0000
  O   O3        1.0  0.23533  0.76467  0.78937  1.0000
  O   O4        1.0  0.90200  0.80400  0.12270  1.0000
  O   O5        1.0  0.56867  0.13733  0.45603  1.0000
  O   O6        1.0  0.23533  0.47067  0.78937  1.0000
  O   O7        1.0  0.19600  0.09800  0.12270  1.0000
  O   O8        1.0  0.86267  0.43133  0.45603  1.0000
  O   O9        1.0  0.52933  0.76467  0.78937  1.0000
  O   O10       1.0  0.09800  0.90200  0.87730  1.0000
  O   O11       1.0  0.76467  0.23533  0.21063  1.0000
  O   O12       1.0  0.43133  0.56867  0.54397  1.0000
  O   O13       1.0  0.09800  0.19600  0.87730  1.0000
  O   O14       1.0  0.76467  0.52933  0.21063  1.0000
  O   O15       1.0  0.43133  0.86267  0.54397  1.0000
  O   O16       1.0  0.80400  0.90200  0.87730  1.0000
  O   O17       1.0  0.47067  0.23533  0.21063  1.0000
  O   O18       1.0  0.13733  0.56867  0.54397  1.0000
  O   O19       1.0  0.97670  0.31010  0.16670  1.0000
  O   O20       1.0  0.64337  0.64343  0.50003  1.0000
  O   O21       1.0  0.31003  0.97677  0.83337  1.0000
  O   O22       1.0  0.68990  0.66660  0.16670  1.0000
  O   O23       1.0  0.35657  0.99993  0.50003  1.0000
  O   O24       1.0  0.02323  0.33327  0.83337  1.0000
  O   O25       1.0  0.33340  0.02330  0.16670  1.0000
  O   O26       1.0  0.00007  0.35663  0.50003  1.0000
  O   O27       1.0  0.66673  0.68997  0.83337  1.0000
  O   O28       1.0  0.68990  0.02330  0.16670  1.0000
  O   O29       1.0  0.35657  0.35663  0.50003  1.0000
  O   O30       1.0  0.02323  0.68997  0.83337  1.0000
  O   O31       1.0  0.33340  0.31010  0.16670  1.0000
  O   O32       1.0  0.00007  0.64343  0.50003  1.0000
  O   O33       1.0  0.66673  0.97677  0.83337  1.0000
  O   O34       1.0  0.97670  0.66660  0.16670  1.0000
  O   O35       1.0  0.64337  0.99993  0.50003  1.0000
  O   O36       1.0  0.31003  0.33327  0.83337  1.0000
  O   O37       1.0  0.12030  0.24050  0.13150  1.0000
  O   O38       1.0  0.78697  0.57383  0.46483  1.0000
  O   O39       1.0  0.45363  0.90717  0.79817  1.0000
  O   O40       1.0  0.75950  0.87980  0.13150  1.0000
  O   O41       1.0  0.42617  0.21313  0.46483  1.0000
  O   O42       1.0  0.09283  0.54647  0.79817  1.0000
  O   O43       1.0  0.12020  0.87970  0.13150  1.0000
  O   O44       1.0  0.78687  0.21303  0.46483  1.0000
  O   O45       1.0  0.45353  0.54637  0.79817  1.0000
  O   O46       1.0  0.87970  0.75950  0.86850  1.0000
  O   O47       1.0  0.54637  0.09283  0.20183  1.0000
  O   O48       1.0  0.21303  0.42617  0.53517  1.0000
  O   O49       1.0  0.24050  0.12020  0.86850  1.0000
  O   O50       1.0  0.90717  0.45353  0.20183  1.0000
  O   O51       1.0  0.57383  0.78687  0.53517  1.0000
  O   O52       1.0  0.87980  0.12030  0.86850  1.0000
  O   O53       1.0  0.54647  0.45363  0.20183  1.0000
  O   O54       1.0  0.21313  0.78697  0.53517  1.0000
  O   O55       1.0  0.00000  0.25770  0.00000  1.0000
  O   O56       1.0  0.66667  0.59103  0.33333  1.0000
  O   O57       1.0  0.33333  0.92437  0.66667  1.0000
  O   O58       1.0  0.74230  0.74230  0.00000  1.0000
  O   O59       1.0  0.40897  0.07563  0.33333  1.0000
  O   O60       1.0  0.07563  0.40897  0.66667  1.0000
  O   O61       1.0  0.25770  0.00000  0.00000  1.0000
  O   O62       1.0  0.92437  0.33333  0.33333  1.0000
  O   O63       1.0  0.59103  0.66667  0.66667  1.0000
  O   O64       1.0  0.74230  0.00000  0.00000  1.0000
  O   O65       1.0  0.40897  0.33333  0.33333  1.0000
  O   O66       1.0  0.07563  0.66667  0.66667  1.0000
  O   O67       1.0  0.25770  0.25770  0.00000  1.0000
  O   O68       1.0  0.92437  0.59103  0.33333  1.0000
  O   O69       1.0  0.59103  0.92437  0.66667  1.0000
  O   O70       1.0  0.00000  0.74230  0.00000  1.0000
  O   O71       1.0  0.66667  0.07563  0.33333  1.0000
  O   O72       1.0  0.33333  0.40897  0.66667  1.0000
  Si  Si1       1.0  0.99970  0.22640  0.10510  1.0000
  Si  Si2       1.0  0.66637  0.55973  0.43843  1.0000
  Si  Si3       1.0  0.33303  0.89307  0.77177  1.0000
  Si  Si4       1.0  0.77360  0.77330  0.10510  1.0000
  Si  Si5       1.0  0.44027  0.10663  0.43843  1.0000
  Si  Si6       1.0  0.10693  0.43997  0.77177  1.0000
  Si  Si7       1.0  0.22670  0.00030  0.10510  1.0000
  Si  Si8       1.0  0.89337  0.33363  0.43843  1.0000
  Si  Si9       1.0  0.56003  0.66697  0.77177  1.0000
  Si  Si10      1.0  0.77360  0.00030  0.10510  1.0000
  Si  Si11      1.0  0.44027  0.33363  0.43843  1.0000
  Si  Si12      1.0  0.10693  0.66697  0.77177  1.0000
  Si  Si13      1.0  0.22670  0.22640  0.10510  1.0000
  Si  Si14      1.0  0.89337  0.55973  0.43843  1.0000
  Si  Si15      1.0  0.56003  0.89307  0.77177  1.0000
  Si  Si16      1.0  0.99970  0.77330  0.10510  1.0000
  Al  Al1       1.0  0.66637  0.10663  0.43843  1.0000
  Si  Si17      1.0  0.33303  0.43997  0.77177  1.0000
  Si  Si18      1.0  0.00030  0.77360  0.89490  1.0000
  Si  Si19      1.0  0.66697  0.10693  0.22823  1.0000
  Si  Si20      1.0  0.33363  0.44027  0.56157  1.0000
  Al  Al2       1.0  0.22640  0.22670  0.89490  1.0000
  Si  Si21      1.0  0.89307  0.56003  0.22823  1.0000
  Si  Si22      1.0  0.55973  0.89337  0.56157  1.0000
  Si  Si23      1.0  0.77330  0.99970  0.89490  1.0000
  Si  Si24      1.0  0.43997  0.33303  0.22823  1.0000
  Si  Si25      1.0  0.10663  0.66637  0.56157  1.0000
  Si  Si26      1.0  0.22640  0.99970  0.89490  1.0000
  Si  Si27      1.0  0.89307  0.33303  0.22823  1.0000
  Si  Si28      1.0  0.55973  0.66637  0.56157  1.0000
  Si  Si29      1.0  0.77330  0.77360  0.89490  1.0000
  Si  Si30      1.0  0.43997  0.10693  0.22823  1.0000
  Si  Si31      1.0  0.10663  0.44027  0.56157  1.0000
  Si  Si32      1.0  0.00030  0.22670  0.89490  1.0000
  Si  Si33      1.0  0.66697  0.56003  0.22823  1.0000
  Si  Si34      1.0  0.33363  0.89337  0.56157  1.0000
  H   H1        1.0  0.38162  0.33312  0.83345  1.0000
  H   H2        1.0  0.56773  0.39688  0.83366  1.0000
  H   H3        1.0  0.50343  0.26869  0.83360  1.0000
  O   O73       1.0  0.49265  0.33288  0.83358  1.0000
  H   H4        1.0  0.60233  0.20465  0.49462  1.0000
