# Supplementary material for: Water Adsorption at Pairs of Proximate Brønsted Acid Sites in Zeolites
Source: J Phys Chem Lett. 2026 Jan 14;17(4):1201–6. doi: 10.1021/acs.jpclett.5c03794 (PMC12862806; doi:10.1021/acs.jpclett.5c03794)
Supplement: Supplementary file 2 [file jz5c03794_si_002.zip › Water_BAS_Pairs_SI/NNP/MD_init_strs/zeolites/FAU-1_0_0.cif]

data_image0
_chemical_formula_structural       O384Si150AlSi19AlSi21H2
_chemical_formula_sum              "O384 Si190 Al2 H2"
_cell_length_a       24.345
_cell_length_b       24.345
_cell_length_c       24.345
_cell_angle_alpha    90
_cell_angle_beta     90
_cell_angle_gamma    90

_space_group_name_H-M_alt    "P 1"
_space_group_IT_number       1

loop_
  _space_group_symop_operation_xyz
  'x, y, z'

loop_
  _atom_site_type_symbol
  _atom_site_label
  _atom_site_symmetry_multiplicity
  _atom_site_fract_x
  _atom_site_fract_y
  _atom_site_fract_z
  _atom_site_occupancy
  O   O1        1.0  0.89580  0.10420  0.00000  1.0000
  O   O2        1.0  0.89580  0.60420  0.50000  1.0000
  O   O3        1.0  0.39580  0.60420  0.00000  1.0000
  O   O4        1.0  0.39580  0.10420  0.50000  1.0000
  O   O5        1.0  0.00000  0.89580  0.10420  1.0000
  O   O6        1.0  0.00000  0.39580  0.60420  1.0000
  O   O7        1.0  0.50000  0.39580  0.10420  1.0000
  O   O8        1.0  0.50000  0.89580  0.60420  1.0000
  O   O9        1.0  0.10420  0.00000  0.89580  1.0000
  O   O10       1.0  0.10420  0.50000  0.39580  1.0000
  O   O11       1.0  0.60420  0.50000  0.89580  1.0000
  O   O12       1.0  0.60420  0.00000  0.39580  1.0000
  O   O13       1.0  0.10420  0.35420  0.25000  1.0000
  O   O14       1.0  0.10420  0.85420  0.75000  1.0000
  O   O15       1.0  0.60420  0.85420  0.25000  1.0000
  O   O16       1.0  0.60420  0.35420  0.75000  1.0000
  O   O17       1.0  0.00000  0.14580  0.35420  1.0000
  O   O18       1.0  0.00000  0.64580  0.85420  1.0000
  O   O19       1.0  0.50000  0.64580  0.35420  1.0000
  O   O20       1.0  0.50000  0.14580  0.85420  1.0000
  O   O21       1.0  0.89580  0.25000  0.14580  1.0000
  O   O22       1.0  0.89580  0.75000  0.64580  1.0000
  O   O23       1.0  0.39580  0.75000  0.14580  1.0000
  O   O24       1.0  0.39580  0.25000  0.64580  1.0000
  O   O25       1.0  0.14580  0.89580  0.25000  1.0000
  O   O26       1.0  0.14580  0.39580  0.75000  1.0000
  O   O27       1.0  0.64580  0.39580  0.25000  1.0000
  O   O28       1.0  0.64580  0.89580  0.75000  1.0000
  O   O29       1.0  0.25000  0.10420  0.35420  1.0000
  O   O30       1.0  0.25000  0.60420  0.85420  1.0000
  O   O31       1.0  0.75000  0.60420  0.35420  1.0000
  O   O32       1.0  0.75000  0.10420  0.85420  1.0000
  O   O33       1.0  0.35420  0.00000  0.14580  1.0000
  O   O34       1.0  0.35420  0.50000  0.64580  1.0000
  O   O35       1.0  0.85420  0.50000  0.14580  1.0000
  O   O36       1.0  0.85420  0.00000  0.64580  1.0000
  O   O37       1.0  0.35420  0.64580  0.50000  1.0000
  O   O38       1.0  0.35420  0.14580  0.00000  1.0000
  O   O39       1.0  0.85420  0.14580  0.50000  1.0000
  O   O40       1.0  0.85420  0.64580  0.00000  1.0000
  O   O41       1.0  0.25000  0.85420  0.60420  1.0000
  O   O42       1.0  0.25000  0.35420  0.10420  1.0000
  O   O43       1.0  0.75000  0.35420  0.60420  1.0000
  O   O44       1.0  0.75000  0.85420  0.10420  1.0000
  O   O45       1.0  0.14580  0.75000  0.39580  1.0000
  O   O46       1.0  0.14580  0.25000  0.89580  1.0000
  O   O47       1.0  0.64580  0.25000  0.39580  1.0000
  O   O48       1.0  0.64580  0.75000  0.89580  1.0000
  O   O49       1.0  0.10420  0.89580  0.00000  1.0000
  O   O50       1.0  0.10420  0.39580  0.50000  1.0000
  O   O51       1.0  0.60420  0.39580  0.00000  1.0000
  O   O52       1.0  0.60420  0.89580  0.50000  1.0000
  O   O53       1.0  0.89580  0.00000  0.10420  1.0000
  O   O54       1.0  0.89580  0.50000  0.60420  1.0000
  O   O55       1.0  0.39580  0.50000  0.10420  1.0000
  O   O56       1.0  0.39580  0.00000  0.60420  1.0000
  O   O57       1.0  0.00000  0.10420  0.89580  1.0000
  O   O58       1.0  0.00000  0.60420  0.39580  1.0000
  O   O59       1.0  0.50000  0.60420  0.89580  1.0000
  O   O60       1.0  0.50000  0.10420  0.39580  1.0000
  O   O61       1.0  0.35420  0.10420  0.25000  1.0000
  O   O62       1.0  0.35420  0.60420  0.75000  1.0000
  O   O63       1.0  0.85420  0.60420  0.25000  1.0000
  O   O64       1.0  0.85420  0.10420  0.75000  1.0000
  O   O65       1.0  0.14580  0.00000  0.35420  1.0000
  O   O66       1.0  0.14580  0.50000  0.85420  1.0000
  O   O67       1.0  0.64580  0.50000  0.35420  1.0000
  O   O68       1.0  0.64580  0.00000  0.85420  1.0000
  O   O69       1.0  0.25000  0.89580  0.14580  1.0000
  O   O70       1.0  0.25000  0.39580  0.64580  1.0000
  O   O71       1.0  0.75000  0.39580  0.14580  1.0000
  O   O72       1.0  0.75000  0.89580  0.64580  1.0000
  O   O73       1.0  0.89580  0.14580  0.25000  1.0000
  O   O74       1.0  0.89580  0.64580  0.75000  1.0000
  O   O75       1.0  0.39580  0.64580  0.25000  1.0000
  O   O76       1.0  0.39580  0.14580  0.75000  1.0000
  O   O77       1.0  0.10420  0.25000  0.35420  1.0000
  O   O78       1.0  0.10420  0.75000  0.85420  1.0000
  O   O79       1.0  0.60420  0.75000  0.35420  1.0000
  O   O80       1.0  0.60420  0.25000  0.85420  1.0000
  O   O81       1.0  0.00000  0.35420  0.14580  1.0000
  O   O82       1.0  0.00000  0.85420  0.64580  1.0000
  O   O83       1.0  0.50000  0.85420  0.14580  1.0000
  O   O84       1.0  0.50000  0.35420  0.64580  1.0000
  O   O85       1.0  0.64580  0.35420  0.50000  1.0000
  O   O86       1.0  0.64580  0.85420  0.00000  1.0000
  O   O87       1.0  0.14580  0.85420  0.50000  1.0000
  O   O88       1.0  0.14580  0.35420  0.00000  1.0000
  O   O89       1.0  0.85420  0.25000  0.60420  1.0000
  O   O90       1.0  0.85420  0.75000  0.10420  1.0000
  O   O91       1.0  0.35420  0.75000  0.60420  1.0000
  O   O92       1.0  0.35420  0.25000  0.10420  1.0000
  O   O93       1.0  0.75000  0.14580  0.39580  1.0000
  O   O94       1.0  0.75000  0.64580  0.89580  1.0000
  O   O95       1.0  0.25000  0.64580  0.39580  1.0000
  O   O96       1.0  0.25000  0.14580  0.89580  1.0000
  O   O97       1.0  0.96690  0.07620  0.07620  1.0000
  O   O98       1.0  0.96690  0.57620  0.57620  1.0000
  O   O99       1.0  0.46690  0.57620  0.07620  1.0000
  O   O100      1.0  0.46690  0.07620  0.57620  1.0000
  O   O101      1.0  0.07620  0.96690  0.07620  1.0000
  O   O102      1.0  0.07620  0.46690  0.57620  1.0000
  O   O103      1.0  0.57620  0.46690  0.07620  1.0000
  O   O104      1.0  0.57620  0.96690  0.57620  1.0000
  O   O105      1.0  0.07620  0.07620  0.96690  1.0000
  O   O106      1.0  0.07620  0.57620  0.46690  1.0000
  O   O107      1.0  0.57620  0.57620  0.96690  1.0000
  O   O108      1.0  0.57620  0.07620  0.46690  1.0000
  O   O109      1.0  0.03310  0.32620  0.32620  1.0000
  O   O110      1.0  0.03310  0.82620  0.82620  1.0000
  O   O111      1.0  0.53310  0.82620  0.32620  1.0000
  O   O112      1.0  0.53310  0.32620  0.82620  1.0000
  O   O113      1.0  0.92380  0.21690  0.32620  1.0000
  O   O114      1.0  0.92380  0.71690  0.82620  1.0000
  O   O115      1.0  0.42380  0.71690  0.32620  1.0000
  O   O116      1.0  0.42380  0.21690  0.82620  1.0000
  O   O117      1.0  0.92380  0.32620  0.21690  1.0000
  O   O118      1.0  0.92380  0.82620  0.71690  1.0000
  O   O119      1.0  0.42380  0.82620  0.21690  1.0000
  O   O120      1.0  0.42380  0.32620  0.71690  1.0000
  O   O121      1.0  0.21690  0.92380  0.32620  1.0000
  O   O122      1.0  0.21690  0.42380  0.82620  1.0000
  O   O123      1.0  0.71690  0.42380  0.32620  1.0000
  O   O124      1.0  0.71690  0.92380  0.82620  1.0000
  O   O125      1.0  0.32620  0.03310  0.32620  1.0000
  O   O126      1.0  0.32620  0.53310  0.82620  1.0000
  O   O127      1.0  0.82620  0.53310  0.32620  1.0000
  O   O128      1.0  0.82620  0.03310  0.82620  1.0000
  O   O129      1.0  0.32620  0.92380  0.21690  1.0000
  O   O130      1.0  0.32620  0.42380  0.71690  1.0000
  O   O131      1.0  0.82620  0.42380  0.21690  1.0000
  O   O132      1.0  0.82620  0.92380  0.71690  1.0000
  O   O133      1.0  0.28310  0.67380  0.57620  1.0000
  O   O134      1.0  0.28310  0.17380  0.07620  1.0000
  O   O135      1.0  0.78310  0.17380  0.57620  1.0000
  O   O136      1.0  0.78310  0.67380  0.07620  1.0000
  O   O137      1.0  0.17380  0.78310  0.57620  1.0000
  O   O138      1.0  0.17380  0.28310  0.07620  1.0000
  O   O139      1.0  0.67380  0.28310  0.57620  1.0000
  O   O140      1.0  0.67380  0.78310  0.07620  1.0000
  O   O141      1.0  0.17380  0.67380  0.46690  1.0000
  O   O142      1.0  0.17380  0.17380  0.96690  1.0000
  O   O143      1.0  0.67380  0.17380  0.46690  1.0000
  O   O144      1.0  0.67380  0.67380  0.96690  1.0000
  O   O145      1.0  0.03310  0.92380  0.92380  1.0000
  O   O146      1.0  0.03310  0.42380  0.42380  1.0000
  O   O147      1.0  0.53310  0.42380  0.92380  1.0000
  O   O148      1.0  0.53310  0.92380  0.42380  1.0000
  O   O149      1.0  0.92380  0.03310  0.92380  1.0000
  O   O150      1.0  0.92380  0.53310  0.42380  1.0000
  O   O151      1.0  0.42380  0.53310  0.92380  1.0000
  O   O152      1.0  0.42380  0.03310  0.42380  1.0000
  O   O153      1.0  0.92380  0.92380  0.03310  1.0000
  O   O154      1.0  0.92380  0.42380  0.53310  1.0000
  O   O155      1.0  0.42380  0.42380  0.03310  1.0000
  O   O156      1.0  0.42380  0.92380  0.53310  1.0000
  O   O157      1.0  0.96690  0.67380  0.67380  1.0000
  O   O158      1.0  0.96690  0.17380  0.17380  1.0000
  O   O159      1.0  0.46690  0.17380  0.67380  1.0000
  O   O160      1.0  0.46690  0.67380  0.17380  1.0000
  O   O161      1.0  0.07620  0.78310  0.67380  1.0000
  O   O162      1.0  0.07620  0.28310  0.17380  1.0000
  O   O163      1.0  0.57620  0.28310  0.67380  1.0000
  O   O164      1.0  0.57620  0.78310  0.17380  1.0000
  O   O165      1.0  0.07620  0.67380  0.78310  1.0000
  O   O166      1.0  0.07620  0.17380  0.28310  1.0000
  O   O167      1.0  0.57620  0.17380  0.78310  1.0000
  O   O168      1.0  0.57620  0.67380  0.28310  1.0000
  O   O169      1.0  0.78310  0.07620  0.67380  1.0000
  O   O170      1.0  0.78310  0.57620  0.17380  1.0000
  O   O171      1.0  0.28310  0.57620  0.67380  1.0000
  O   O172      1.0  0.28310  0.07620  0.17380  1.0000
  O   O173      1.0  0.67380  0.96690  0.67380  1.0000
  O   O174      1.0  0.67380  0.46690  0.17380  1.0000
  O   O175      1.0  0.17380  0.46690  0.67380  1.0000
  O   O176      1.0  0.17380  0.96690  0.17380  1.0000
  O   O177      1.0  0.67380  0.07620  0.78310  1.0000
  O   O178      1.0  0.67380  0.57620  0.28310  1.0000
  O   O179      1.0  0.17380  0.57620  0.78310  1.0000
  O   O180      1.0  0.17380  0.07620  0.28310  1.0000
  O   O181      1.0  0.71690  0.32620  0.42380  1.0000
  O   O182      1.0  0.71690  0.82620  0.92380  1.0000
  O   O183      1.0  0.21690  0.82620  0.42380  1.0000
  O   O184      1.0  0.21690  0.32620  0.92380  1.0000
  O   O185      1.0  0.82620  0.21690  0.42380  1.0000
  O   O186      1.0  0.82620  0.71690  0.92380  1.0000
  O   O187      1.0  0.32620  0.71690  0.42380  1.0000
  O   O188      1.0  0.32620  0.21690  0.92380  1.0000
  O   O189      1.0  0.82620  0.32620  0.53310  1.0000
  O   O190      1.0  0.82620  0.82620  0.03310  1.0000
  O   O191      1.0  0.32620  0.82620  0.53310  1.0000
  O   O192      1.0  0.32620  0.32620  0.03310  1.0000
  O   O193      1.0  0.99660  0.14290  0.99660  1.0000
  O   O194      1.0  0.99660  0.64290  0.49660  1.0000
  O   O195      1.0  0.49660  0.64290  0.99660  1.0000
  O   O196      1.0  0.49660  0.14290  0.49660  1.0000
  O   O197      1.0  0.99660  0.99660  0.14290  1.0000
  O   O198      1.0  0.99660  0.49660  0.64290  1.0000
  O   O199      1.0  0.49660  0.49660  0.14290  1.0000
  O   O200      1.0  0.49660  0.99660  0.64290  1.0000
  O   O201      1.0  0.14290  0.99660  0.99660  1.0000
  O   O202      1.0  0.14290  0.49660  0.49660  1.0000
  O   O203      1.0  0.64290  0.49660  0.99660  1.0000
  O   O204      1.0  0.64290  0.99660  0.49660  1.0000
  O   O205      1.0  0.00340  0.39290  0.24660  1.0000
  O   O206      1.0  0.00340  0.89290  0.74660  1.0000
  O   O207      1.0  0.50340  0.89290  0.24660  1.0000
  O   O208      1.0  0.50340  0.39290  0.74660  1.0000
  O   O209      1.0  0.00340  0.24660  0.39290  1.0000
  O   O210      1.0  0.00340  0.74660  0.89290  1.0000
  O   O211      1.0  0.50340  0.74660  0.39290  1.0000
  O   O212      1.0  0.50340  0.24660  0.89290  1.0000
  O   O213      1.0  0.85710  0.24660  0.24660  1.0000
  O   O214      1.0  0.85710  0.74660  0.74660  1.0000
  O   O215      1.0  0.35710  0.74660  0.24660  1.0000
  O   O216      1.0  0.35710  0.24660  0.74660  1.0000
  O   O217      1.0  0.24660  0.85710  0.24660  1.0000
  O   O218      1.0  0.24660  0.35710  0.74660  1.0000
  O   O219      1.0  0.74660  0.35710  0.24660  1.0000
  O   O220      1.0  0.74660  0.85710  0.74660  1.0000
  O   O221      1.0  0.24660  0.00340  0.39290  1.0000
  O   O222      1.0  0.24660  0.50340  0.89290  1.0000
  O   O223      1.0  0.74660  0.50340  0.39290  1.0000
  O   O224      1.0  0.74660  0.00340  0.89290  1.0000
  O   O225      1.0  0.39290  0.00340  0.24660  1.0000
  O   O226      1.0  0.39290  0.50340  0.74660  1.0000
  O   O227      1.0  0.89290  0.50340  0.24660  1.0000
  O   O228      1.0  0.89290  0.00340  0.74660  1.0000
  O   O229      1.0  0.25340  0.60710  0.49660  1.0000
  O   O230      1.0  0.25340  0.10710  0.99660  1.0000
  O   O231      1.0  0.75340  0.10710  0.49660  1.0000
  O   O232      1.0  0.75340  0.60710  0.99660  1.0000
  O   O233      1.0  0.25340  0.75340  0.64290  1.0000
  O   O234      1.0  0.25340  0.25340  0.14290  1.0000
  O   O235      1.0  0.75340  0.25340  0.64290  1.0000
  O   O236      1.0  0.75340  0.75340  0.14290  1.0000
  O   O237      1.0  0.10710  0.75340  0.49660  1.0000
  O   O238      1.0  0.10710  0.25340  0.99660  1.0000
  O   O239      1.0  0.60710  0.25340  0.49660  1.0000
  O   O240      1.0  0.60710  0.75340  0.99660  1.0000
  O   O241      1.0  0.00340  0.85710  0.00340  1.0000
  O   O242      1.0  0.00340  0.35710  0.50340  1.0000
  O   O243      1.0  0.50340  0.35710  0.00340  1.0000
  O   O244      1.0  0.50340  0.85710  0.50340  1.0000
  O   O245      1.0  0.00340  0.00340  0.85710  1.0000
  O   O246      1.0  0.00340  0.50340  0.35710  1.0000
  O   O247      1.0  0.50340  0.50340  0.85710  1.0000
  O   O248      1.0  0.50340  0.00340  0.35710  1.0000
  O   O249      1.0  0.85710  0.00340  0.00340  1.0000
  O   O250      1.0  0.85710  0.50340  0.50340  1.0000
  O   O251      1.0  0.35710  0.50340  0.00340  1.0000
  O   O252      1.0  0.35710  0.00340  0.50340  1.0000
  O   O253      1.0  0.99660  0.60710  0.75340  1.0000
  O   O254      1.0  0.99660  0.10710  0.25340  1.0000
  O   O255      1.0  0.49660  0.10710  0.75340  1.0000
  O   O256      1.0  0.49660  0.60710  0.25340  1.0000
  O   O257      1.0  0.99660  0.75340  0.60710  1.0000
  O   O258      1.0  0.99660  0.25340  0.10710  1.0000
  O   O259      1.0  0.49660  0.25340  0.60710  1.0000
  O   O260      1.0  0.49660  0.75340  0.10710  1.0000
  O   O261      1.0  0.14290  0.75340  0.75340  1.0000
  O   O262      1.0  0.14290  0.25340  0.25340  1.0000
  O   O263      1.0  0.64290  0.25340  0.75340  1.0000
  O   O264      1.0  0.64290  0.75340  0.25340  1.0000
  O   O265      1.0  0.75340  0.14290  0.75340  1.0000
  O   O266      1.0  0.75340  0.64290  0.25340  1.0000
  O   O267      1.0  0.25340  0.64290  0.75340  1.0000
  O   O268      1.0  0.25340  0.14290  0.25340  1.0000
  O   O269      1.0  0.75340  0.99660  0.60710  1.0000
  O   O270      1.0  0.75340  0.49660  0.10710  1.0000
  O   O271      1.0  0.25340  0.49660  0.60710  1.0000
  O   O272      1.0  0.25340  0.99660  0.10710  1.0000
  O   O273      1.0  0.60710  0.99660  0.75340  1.0000
  O   O274      1.0  0.60710  0.49660  0.25340  1.0000
  O   O275      1.0  0.10710  0.49660  0.75340  1.0000
  O   O276      1.0  0.10710  0.99660  0.25340  1.0000
  O   O277      1.0  0.74660  0.39290  0.50340  1.0000
  O   O278      1.0  0.74660  0.89290  0.00340  1.0000
  O   O279      1.0  0.24660  0.89290  0.50340  1.0000
  O   O280      1.0  0.24660  0.39290  0.00340  1.0000
  O   O281      1.0  0.74660  0.24660  0.35710  1.0000
  O   O282      1.0  0.74660  0.74660  0.85710  1.0000
  O   O283      1.0  0.24660  0.74660  0.35710  1.0000
  O   O284      1.0  0.24660  0.24660  0.85710  1.0000
  O   O285      1.0  0.89290  0.24660  0.50340  1.0000
  O   O286      1.0  0.89290  0.74660  0.00340  1.0000
  O   O287      1.0  0.39290  0.74660  0.50340  1.0000
  O   O288      1.0  0.39290  0.24660  0.00340  1.0000
  O   O289      1.0  0.92830  0.17700  0.07300  1.0000
  O   O290      1.0  0.92830  0.67700  0.57300  1.0000
  O   O291      1.0  0.42830  0.67700  0.07300  1.0000
  O   O292      1.0  0.42830  0.17700  0.57300  1.0000
  O   O293      1.0  0.07300  0.92830  0.17700  1.0000
  O   O294      1.0  0.07300  0.42830  0.67700  1.0000
  O   O295      1.0  0.57300  0.42830  0.17700  1.0000
  O   O296      1.0  0.57300  0.92830  0.67700  1.0000
  O   O297      1.0  0.17700  0.07300  0.92830  1.0000
  O   O298      1.0  0.17700  0.57300  0.42830  1.0000
  O   O299      1.0  0.67700  0.57300  0.92830  1.0000
  O   O300      1.0  0.67700  0.07300  0.42830  1.0000
  O   O301      1.0  0.07170  0.42700  0.32300  1.0000
  O   O302      1.0  0.07170  0.92700  0.82300  1.0000
  O   O303      1.0  0.57170  0.92700  0.32300  1.0000
  O   O304      1.0  0.57170  0.42700  0.82300  1.0000
  O   O305      1.0  0.92700  0.17830  0.42700  1.0000
  O   O306      1.0  0.92700  0.67830  0.92700  1.0000
  O   O307      1.0  0.42700  0.67830  0.42700  1.0000
  O   O308      1.0  0.42700  0.17830  0.92700  1.0000
  O   O309      1.0  0.82300  0.32300  0.17830  1.0000
  O   O310      1.0  0.82300  0.82300  0.67830  1.0000
  O   O311      1.0  0.32300  0.82300  0.17830  1.0000
  O   O312      1.0  0.32300  0.32300  0.67830  1.0000
  O   O313      1.0  0.17830  0.82300  0.32300  1.0000
  O   O314      1.0  0.17830  0.32300  0.82300  1.0000
  O   O315      1.0  0.67830  0.32300  0.32300  1.0000
  O   O316      1.0  0.67830  0.82300  0.82300  1.0000
  O   O317      1.0  0.32300  0.07170  0.42700  1.0000
  O   O318      1.0  0.32300  0.57170  0.92700  1.0000
  O   O319      1.0  0.82300  0.57170  0.42700  1.0000
  O   O320      1.0  0.82300  0.07170  0.92700  1.0000
  O   O321      1.0  0.42700  0.92700  0.17830  1.0000
  O   O322      1.0  0.42700  0.42700  0.67830  1.0000
  O   O323      1.0  0.92700  0.42700  0.17830  1.0000
  O   O324      1.0  0.92700  0.92700  0.67830  1.0000
  O   O325      1.0  0.32170  0.57300  0.57300  1.0000
  O   O326      1.0  0.32170  0.07300  0.07300  1.0000
  O   O327      1.0  0.82170  0.07300  0.57300  1.0000
  O   O328      1.0  0.82170  0.57300  0.07300  1.0000
  O   O329      1.0  0.17700  0.82170  0.67700  1.0000
  O   O330      1.0  0.17700  0.32170  0.17700  1.0000
  O   O331      1.0  0.67700  0.32170  0.67700  1.0000
  O   O332      1.0  0.67700  0.82170  0.17700  1.0000
  O   O333      1.0  0.07300  0.67700  0.42830  1.0000
  O   O334      1.0  0.07300  0.17700  0.92830  1.0000
  O   O335      1.0  0.57300  0.17700  0.42830  1.0000
  O   O336      1.0  0.57300  0.67700  0.92830  1.0000
  O   O337      1.0  0.17700  0.92830  0.07300  1.0000
  O   O338      1.0  0.17700  0.42830  0.57300  1.0000
  O   O339      1.0  0.67700  0.42830  0.07300  1.0000
  O   O340      1.0  0.67700  0.92830  0.57300  1.0000
  O   O341      1.0  0.92830  0.07300  0.17700  1.0000
  O   O342      1.0  0.92830  0.57300  0.67700  1.0000
  O   O343      1.0  0.42830  0.57300  0.17700  1.0000
  O   O344      1.0  0.42830  0.07300  0.67700  1.0000
  O   O345      1.0  0.42700  0.07170  0.32300  1.0000
  O   O346      1.0  0.42700  0.57170  0.82300  1.0000
  O   O347      1.0  0.92700  0.57170  0.32300  1.0000
  O   O348      1.0  0.92700  0.07170  0.82300  1.0000
  O   O349      1.0  0.17830  0.92700  0.42700  1.0000
  O   O350      1.0  0.17830  0.42700  0.92700  1.0000
  O   O351      1.0  0.67830  0.42700  0.42700  1.0000
  O   O352      1.0  0.67830  0.92700  0.92700  1.0000
  O   O353      1.0  0.82300  0.17830  0.32300  1.0000
  O   O354      1.0  0.82300  0.67830  0.82300  1.0000
  O   O355      1.0  0.32300  0.67830  0.32300  1.0000
  O   O356      1.0  0.32300  0.17830  0.82300  1.0000
  O   O357      1.0  0.07170  0.32300  0.42700  1.0000
  O   O358      1.0  0.07170  0.82300  0.92700  1.0000
  O   O359      1.0  0.57170  0.82300  0.42700  1.0000
  O   O360      1.0  0.57170  0.32300  0.92700  1.0000
  O   O361      1.0  0.57300  0.32170  0.57300  1.0000
  O   O362      1.0  0.57300  0.82170  0.07300  1.0000
  O   O363      1.0  0.07300  0.82170  0.57300  1.0000
  O   O364      1.0  0.07300  0.32170  0.07300  1.0000
  O   O365      1.0  0.82170  0.17700  0.67700  1.0000
  O   O366      1.0  0.82170  0.67700  0.17700  1.0000
  O   O367      1.0  0.32170  0.67700  0.67700  1.0000
  O   O368      1.0  0.32170  0.17700  0.17700  1.0000
  O   O369      1.0  0.82300  0.92700  0.07170  1.0000
  O   O370      1.0  0.82300  0.42700  0.57170  1.0000
  O   O371      1.0  0.32300  0.42700  0.07170  1.0000
  O   O372      1.0  0.32300  0.92700  0.57170  1.0000
  O   O373      1.0  0.17700  0.67700  0.82170  1.0000
  O   O374      1.0  0.17700  0.17700  0.32170  1.0000
  O   O375      1.0  0.67700  0.17700  0.82170  1.0000
  O   O376      1.0  0.67700  0.67700  0.32170  1.0000
  O   O377      1.0  0.57300  0.07300  0.82170  1.0000
  O   O378      1.0  0.57300  0.57300  0.32170  1.0000
  O   O379      1.0  0.07300  0.57300  0.82170  1.0000
  O   O380      1.0  0.07300  0.07300  0.32170  1.0000
  O   O381      1.0  0.92700  0.32300  0.57170  1.0000
  O   O382      1.0  0.92700  0.82300  0.07170  1.0000
  O   O383      1.0  0.42700  0.82300  0.57170  1.0000
  O   O384      1.0  0.42700  0.32300  0.07170  1.0000
  Si  Si1       1.0  0.94690  0.12510  0.03640  1.0000
  Si  Si2       1.0  0.94690  0.62510  0.53640  1.0000
  Si  Si3       1.0  0.44690  0.62510  0.03640  1.0000
  Si  Si4       1.0  0.44690  0.12510  0.53640  1.0000
  Si  Si5       1.0  0.03640  0.94690  0.12510  1.0000
  Si  Si6       1.0  0.03640  0.44690  0.62510  1.0000
  Si  Si7       1.0  0.53640  0.44690  0.12510  1.0000
  Si  Si8       1.0  0.53640  0.94690  0.62510  1.0000
  Si  Si9       1.0  0.12510  0.03640  0.94690  1.0000
  Si  Si10      1.0  0.12510  0.53640  0.44690  1.0000
  Si  Si11      1.0  0.62510  0.53640  0.94690  1.0000
  Si  Si12      1.0  0.62510  0.03640  0.44690  1.0000
  Si  Si13      1.0  0.05310  0.37510  0.28640  1.0000
  Si  Si14      1.0  0.05310  0.87510  0.78640  1.0000
  Si  Si15      1.0  0.55310  0.87510  0.28640  1.0000
  Si  Si16      1.0  0.55310  0.37510  0.78640  1.0000
  Si  Si17      1.0  0.96360  0.19690  0.37510  1.0000
  Si  Si18      1.0  0.96360  0.69690  0.87510  1.0000
  Si  Si19      1.0  0.46360  0.69690  0.37510  1.0000
  Si  Si20      1.0  0.46360  0.19690  0.87510  1.0000
  Si  Si21      1.0  0.87490  0.28640  0.19690  1.0000
  Si  Si22      1.0  0.87490  0.78640  0.69690  1.0000
  Si  Si23      1.0  0.37490  0.78640  0.19690  1.0000
  Si  Si24      1.0  0.37490  0.28640  0.69690  1.0000
  Si  Si25      1.0  0.19690  0.87490  0.28640  1.0000
  Si  Si26      1.0  0.19690  0.37490  0.78640  1.0000
  Si  Si27      1.0  0.69690  0.37490  0.28640  1.0000
  Si  Si28      1.0  0.69690  0.87490  0.78640  1.0000
  Si  Si29      1.0  0.28640  0.05310  0.37510  1.0000
  Si  Si30      1.0  0.28640  0.55310  0.87510  1.0000
  Si  Si31      1.0  0.78640  0.55310  0.37510  1.0000
  Si  Si32      1.0  0.78640  0.05310  0.87510  1.0000
  Si  Si33      1.0  0.37510  0.96360  0.19690  1.0000
  Si  Si34      1.0  0.37510  0.46360  0.69690  1.0000
  Si  Si35      1.0  0.87510  0.46360  0.19690  1.0000
  Si  Si36      1.0  0.87510  0.96360  0.69690  1.0000
  Si  Si37      1.0  0.30310  0.62490  0.53640  1.0000
  Si  Si38      1.0  0.30310  0.12490  0.03640  1.0000
  Si  Si39      1.0  0.80310  0.12490  0.53640  1.0000
  Si  Si40      1.0  0.80310  0.62490  0.03640  1.0000
  Si  Si41      1.0  0.21360  0.80310  0.62510  1.0000
  Si  Si42      1.0  0.21360  0.30310  0.12510  1.0000
  Si  Si43      1.0  0.71360  0.30310  0.62510  1.0000
  Si  Si44      1.0  0.71360  0.80310  0.12510  1.0000
  Si  Si45      1.0  0.12490  0.71360  0.44690  1.0000
  Si  Si46      1.0  0.12490  0.21360  0.94690  1.0000
  Si  Si47      1.0  0.62490  0.21360  0.44690  1.0000
  Si  Si48      1.0  0.62490  0.71360  0.94690  1.0000
  Si  Si49      1.0  0.12510  0.94690  0.03640  1.0000
  Si  Si50      1.0  0.12510  0.44690  0.53640  1.0000
  Si  Si51      1.0  0.62510  0.44690  0.03640  1.0000
  Si  Si52      1.0  0.62510  0.94690  0.53640  1.0000
  Si  Si53      1.0  0.94690  0.03640  0.12510  1.0000
  Si  Si54      1.0  0.94690  0.53640  0.62510  1.0000
  Si  Si55      1.0  0.44690  0.53640  0.12510  1.0000
  Si  Si56      1.0  0.44690  0.03640  0.62510  1.0000
  Si  Si57      1.0  0.03640  0.12510  0.94690  1.0000
  Si  Si58      1.0  0.03640  0.62510  0.44690  1.0000
  Si  Si59      1.0  0.53640  0.62510  0.94690  1.0000
  Si  Si60      1.0  0.53640  0.12510  0.44690  1.0000
  Si  Si61      1.0  0.37510  0.05310  0.28640  1.0000
  Si  Si62      1.0  0.37510  0.55310  0.78640  1.0000
  Si  Si63      1.0  0.87510  0.55310  0.28640  1.0000
  Si  Si64      1.0  0.87510  0.05310  0.78640  1.0000
  Si  Si65      1.0  0.19690  0.96360  0.37510  1.0000
  Si  Si66      1.0  0.19690  0.46360  0.87510  1.0000
  Si  Si67      1.0  0.69690  0.46360  0.37510  1.0000
  Si  Si68      1.0  0.69690  0.96360  0.87510  1.0000
  Si  Si69      1.0  0.28640  0.87490  0.19690  1.0000
  Si  Si70      1.0  0.28640  0.37490  0.69690  1.0000
  Si  Si71      1.0  0.78640  0.37490  0.19690  1.0000
  Si  Si72      1.0  0.78640  0.87490  0.69690  1.0000
  Si  Si73      1.0  0.87490  0.19690  0.28640  1.0000
  Si  Si74      1.0  0.87490  0.69690  0.78640  1.0000
  Si  Si75      1.0  0.37490  0.69690  0.28640  1.0000
  Si  Si76      1.0  0.37490  0.19690  0.78640  1.0000
  Si  Si77      1.0  0.05310  0.28640  0.37510  1.0000
  Si  Si78      1.0  0.05310  0.78640  0.87510  1.0000
  Si  Si79      1.0  0.55310  0.78640  0.37510  1.0000
  Si  Si80      1.0  0.55310  0.28640  0.87510  1.0000
  Si  Si81      1.0  0.96360  0.37510  0.19690  1.0000
  Si  Si82      1.0  0.96360  0.87510  0.69690  1.0000
  Si  Si83      1.0  0.46360  0.87510  0.19690  1.0000
  Si  Si84      1.0  0.46360  0.37510  0.69690  1.0000
  Si  Si85      1.0  0.62490  0.30310  0.53640  1.0000
  Si  Si86      1.0  0.62490  0.80310  0.03640  1.0000
  Si  Si87      1.0  0.12490  0.80310  0.53640  1.0000
  Si  Si88      1.0  0.12490  0.30310  0.03640  1.0000
  Si  Si89      1.0  0.80310  0.21360  0.62510  1.0000
  Si  Si90      1.0  0.80310  0.71360  0.12510  1.0000
  Si  Si91      1.0  0.30310  0.71360  0.62510  1.0000
  Si  Si92      1.0  0.30310  0.21360  0.12510  1.0000
  Si  Si93      1.0  0.71360  0.12490  0.44690  1.0000
  Si  Si94      1.0  0.71360  0.62490  0.94690  1.0000
  Si  Si95      1.0  0.21360  0.62490  0.44690  1.0000
  Si  Si96      1.0  0.21360  0.12490  0.94690  1.0000
  Si  Si97      1.0  0.05310  0.87490  0.96360  1.0000
  Si  Si98      1.0  0.05310  0.37490  0.46360  1.0000
  Si  Si99      1.0  0.55310  0.37490  0.96360  1.0000
  Si  Si100     1.0  0.55310  0.87490  0.46360  1.0000
  Si  Si101     1.0  0.96360  0.05310  0.87490  1.0000
  Si  Si102     1.0  0.96360  0.55310  0.37490  1.0000
  Si  Si103     1.0  0.46360  0.55310  0.87490  1.0000
  Si  Si104     1.0  0.46360  0.05310  0.37490  1.0000
  Si  Si105     1.0  0.87490  0.96360  0.05310  1.0000
  Si  Si106     1.0  0.87490  0.46360  0.55310  1.0000
  Si  Si107     1.0  0.37490  0.46360  0.05310  1.0000
  Si  Si108     1.0  0.37490  0.96360  0.55310  1.0000
  Si  Si109     1.0  0.94690  0.62490  0.71360  1.0000
  Si  Si110     1.0  0.94690  0.12490  0.21360  1.0000
  Si  Si111     1.0  0.44690  0.12490  0.71360  1.0000
  Si  Si112     1.0  0.44690  0.62490  0.21360  1.0000
  Si  Si113     1.0  0.03640  0.80310  0.62490  1.0000
  Si  Si114     1.0  0.03640  0.30310  0.12490  1.0000
  Si  Si115     1.0  0.53640  0.30310  0.62490  1.0000
  Si  Si116     1.0  0.53640  0.80310  0.12490  1.0000
  Si  Si117     1.0  0.12510  0.71360  0.80310  1.0000
  Si  Si118     1.0  0.12510  0.21360  0.30310  1.0000
  Si  Si119     1.0  0.62510  0.21360  0.80310  1.0000
  Si  Si120     1.0  0.62510  0.71360  0.30310  1.0000
  Si  Si121     1.0  0.80310  0.12510  0.71360  1.0000
  Si  Si122     1.0  0.80310  0.62510  0.21360  1.0000
  Si  Si123     1.0  0.30310  0.62510  0.71360  1.0000
  Si  Si124     1.0  0.30310  0.12510  0.21360  1.0000
  Si  Si125     1.0  0.71360  0.94690  0.62490  1.0000
  Si  Si126     1.0  0.71360  0.44690  0.12490  1.0000
  Si  Si127     1.0  0.21360  0.44690  0.62490  1.0000
  Si  Si128     1.0  0.21360  0.94690  0.12490  1.0000
  Si  Si129     1.0  0.62490  0.03640  0.80310  1.0000
  Si  Si130     1.0  0.62490  0.53640  0.30310  1.0000
  Si  Si131     1.0  0.12490  0.53640  0.80310  1.0000
  Si  Si132     1.0  0.12490  0.03640  0.30310  1.0000
  Si  Si133     1.0  0.69690  0.37510  0.46360  1.0000
  Si  Si134     1.0  0.69690  0.87510  0.96360  1.0000
  Si  Si135     1.0  0.19690  0.87510  0.46360  1.0000
  Si  Si136     1.0  0.19690  0.37510  0.96360  1.0000
  Si  Si137     1.0  0.78640  0.19690  0.37490  1.0000
  Si  Si138     1.0  0.78640  0.69690  0.87490  1.0000
  Si  Si139     1.0  0.28640  0.69690  0.37490  1.0000
  Si  Si140     1.0  0.28640  0.19690  0.87490  1.0000
  Si  Si141     1.0  0.87510  0.28640  0.55310  1.0000
  Si  Si142     1.0  0.87510  0.78640  0.05310  1.0000
  Si  Si143     1.0  0.37510  0.78640  0.55310  1.0000
  Si  Si144     1.0  0.37510  0.28640  0.05310  1.0000
  Si  Si145     1.0  0.87490  0.05310  0.96360  1.0000
  Si  Si146     1.0  0.87490  0.55310  0.46360  1.0000
  Si  Si147     1.0  0.37490  0.55310  0.96360  1.0000
  Si  Si148     1.0  0.37490  0.05310  0.46360  1.0000
  Si  Si149     1.0  0.05310  0.96360  0.87490  1.0000
  Si  Si150     1.0  0.05310  0.46360  0.37490  1.0000
  Al  Al1       1.0  0.55310  0.46360  0.87490  1.0000
  Si  Si151     1.0  0.55310  0.96360  0.37490  1.0000
  Si  Si152     1.0  0.96360  0.87490  0.05310  1.0000
  Si  Si153     1.0  0.96360  0.37490  0.55310  1.0000
  Si  Si154     1.0  0.46360  0.37490  0.05310  1.0000
  Si  Si155     1.0  0.46360  0.87490  0.55310  1.0000
  Si  Si156     1.0  0.62490  0.94690  0.71360  1.0000
  Si  Si157     1.0  0.62490  0.44690  0.21360  1.0000
  Si  Si158     1.0  0.12490  0.44690  0.71360  1.0000
  Si  Si159     1.0  0.12490  0.94690  0.21360  1.0000
  Si  Si160     1.0  0.80310  0.03640  0.62490  1.0000
  Si  Si161     1.0  0.80310  0.53640  0.12490  1.0000
  Si  Si162     1.0  0.30310  0.53640  0.62490  1.0000
  Si  Si163     1.0  0.30310  0.03640  0.12490  1.0000
  Si  Si164     1.0  0.71360  0.12510  0.80310  1.0000
  Si  Si165     1.0  0.71360  0.62510  0.30310  1.0000
  Si  Si166     1.0  0.21360  0.62510  0.80310  1.0000
  Si  Si167     1.0  0.21360  0.12510  0.30310  1.0000
  Si  Si168     1.0  0.12510  0.80310  0.71360  1.0000
  Si  Si169     1.0  0.12510  0.30310  0.21360  1.0000
  Al  Al2       1.0  0.62510  0.30310  0.71360  1.0000
  Si  Si170     1.0  0.62510  0.80310  0.21360  1.0000
  Si  Si171     1.0  0.94690  0.71360  0.62490  1.0000
  Si  Si172     1.0  0.94690  0.21360  0.12490  1.0000
  Si  Si173     1.0  0.44690  0.21360  0.62490  1.0000
  Si  Si174     1.0  0.44690  0.71360  0.12490  1.0000
  Si  Si175     1.0  0.03640  0.62490  0.80310  1.0000
  Si  Si176     1.0  0.03640  0.12490  0.30310  1.0000
  Si  Si177     1.0  0.53640  0.12490  0.80310  1.0000
  Si  Si178     1.0  0.53640  0.62490  0.30310  1.0000
  Si  Si179     1.0  0.37510  0.69690  0.46360  1.0000
  Si  Si180     1.0  0.37510  0.19690  0.96360  1.0000
  Si  Si181     1.0  0.87510  0.19690  0.46360  1.0000
  Si  Si182     1.0  0.87510  0.69690  0.96360  1.0000
  Si  Si183     1.0  0.19690  0.78640  0.37490  1.0000
  Si  Si184     1.0  0.19690  0.28640  0.87490  1.0000
  Si  Si185     1.0  0.69690  0.28640  0.37490  1.0000
  Si  Si186     1.0  0.69690  0.78640  0.87490  1.0000
  Si  Si187     1.0  0.28640  0.87510  0.55310  1.0000
  Si  Si188     1.0  0.28640  0.37510  0.05310  1.0000
  Si  Si189     1.0  0.78640  0.37510  0.55310  1.0000
  Si  Si190     1.0  0.78640  0.87510  0.05310  1.0000
  H   H1        1.0  0.63266  0.38266  0.75000  1.0000
  H   H2        1.0  0.63266  0.50000  0.86734  1.0000
