# Supplementary material for: Water Adsorption at Pairs of Proximate Brønsted Acid Sites in Zeolites
Source: J Phys Chem Lett. 2026 Jan 14;17(4):1201–6. doi: 10.1021/acs.jpclett.5c03794 (PMC12862806; doi:10.1021/acs.jpclett.5c03794)
Supplement: Supplementary file 2 [file jz5c03794_si_002.zip › Water_BAS_Pairs_SI/NNP/MD_setup/md.py]

#!/usr/bin/env python

import schnetpack as spk
import ase.io
import ase.build
from ase.md.npt import NPT

import torch 
import sys,os
import numpy as np
from ase.optimize import BFGS
from ase.units import kJ, mol, fs, kB, GPa
from ase.md.velocitydistribution import MaxwellBoltzmannDistribution
from ase.io.trajectory import Trajectory
from schnetpack.utils import activate_stress_computation


# General setup
filename     = 'start.cif'   # FULL filename
file_format  = 'cif'         # the file format for ASE: https://wiki.fysik.dtu.dk/ase/ase/io/io.html
neicutoff    =  6.            # NN cutoff (must be = 6.)
model_path   = 'nnp/SiAlOH1'  # path to leading NNP
file_index   = '0'            # index of the structure in input file if >1 structure in file
lpre_opt     =  True          # perform (constant V) pre-optimization of the inital structure

# MD setup
tstep         = 0.5      # time step in fs
nstep         = 2000000  # no. of time steps
nh_tcoupling  = 40.      # in fs
temperature   = 350      # in K
ext_pressure  = 0.0      # in GPa
nh_pcoupling  = None     # in fs (barostat relax. time), if not None: perform NPT simulation 

# Output
out_interval = 100   # write traj. every n steps
out_name     = 'md'  # name for output files (traj, log) -> extra.py loads 'md.traj'

def main():
  # read initial structure
  sstr = ase.io.read(filename, index=file_index, format=file_format)

  # replace H with deuterium
  m = sstr.get_masses()
  mn = np.where(m==1.008, 2., m)
  sstr.set_masses(mn)

  ######### the NPT module doesn't work if the UC is not a upper triangular matrix
  # In such cases: apply niggli reduction (returns lower triangular UC matrix) and swap a- and c-axis
  # write also a warning, niggli reduced and final structure
  if not (sstr.get_cell() == np.triu(sstr.get_cell())).all()==True:
      ase.build.niggli_reduce(sstr)
      ase.io.write('niggli.vasp', sstr, format='vasp')

      # swap cell vectors
      cn = np.copy(sstr.get_cell())
      cn[[0,2],:] = cn[[2,0],:]
      cn[:,[0,2]] = cn[:,[2,0]]
      sstr.set_cell(cn)

      # swap coordinates
      spos = sstr.get_positions()
      spos[:,[0,2]] = spos[:,[2,0]]
      sstr.set_positions(spos)
      ase.io.write('new_input.vasp', sstr, format='vasp')
      print('''### WARNING: ASEs NPT module does not work if the UC is not a upper triangular matrix 
             a- and c-axes are swapped - Niggli reduced and new input structure have been 
             written to niggli.vasp and new_input.vasp, respectively''')

  # check if a GPU is available and use a CPU otherwise
  if torch.cuda.is_available():
    device = "cuda"
  else:
    device = "cpu"

  # load the model, serialize it and/or parallelize it if >1 GPU is available
  model = torch.load(model_path, map_location=device)
  if isinstance(model, torch.nn.DataParallel):
    model = model.module
  if torch.cuda.device_count() > 1:
    model = torch.nn.DataParallel(model)

  # set energy/force calculator
  #activate_stress_computation(model)        # uncomment if stress calc. is required
  calc = spk.interfaces.SpkCalculator(
         model=model,
         device=device,
         energy='energy',
         forces='forces',
         #stress='stress',                   # uncomment if stress calc. is required
         environment_provider=spk.environment.AseEnvironmentProvider(neicutoff)
         )

  # set up MD run
  sstr.set_calculator(calc)
  # RUN pre-optimization if requested
  if lpre_opt:
    relax = BFGS(sstr, trajectory = 'opt.traj', logfile='opt.log')
    relax.run(fmax = 1e-2, steps=1000)

  # set initial velocities according to temperature
  MaxwellBoltzmannDistribution(sstr, temperature*kB)

  # convert barostat relaxation time [fs] to ASE's 'pfactor'
  if nh_pcoupling is not None:
    nhp = nh_pcoupling*(fs**2.)*30*GPa # typical bulk modulus of silica/zeolites: 30 GPa
  else:
    nhp = None  
  
  dyn = NPT(sstr,
            timestep=tstep*fs,
            ttime=nh_tcoupling*fs,
            pfactor=nhp,
            temperature=temperature*kB,
            externalstress=ext_pressure*GPa,
            loginterval=out_interval, trajectory=out_name+'.traj', logfile=out_name+'.log')
  dyn.run(nstep)

if __name__ == '__main__':
  main()
