# Supplementary material for: Water Adsorption at Pairs of Proximate Brønsted Acid Sites in Zeolites
Source: J Phys Chem Lett. 2026 Jan 14;17(4):1201–6. doi: 10.1021/acs.jpclett.5c03794 (PMC12862806; doi:10.1021/acs.jpclett.5c03794)
Supplement: Supplementary file 2 [file jz5c03794_si_002.zip › Water_BAS_Pairs_SI/NNP/README]

# Water Adsorption at Pairs of Proximate Brønsted Acid Sites in Zeolites

This repository contains the data used for the study *Water Adsorption at Pairs of Proximate Brønsted Acid Sites in Zeolites*. It is organized into the following subfolders:

## Folder structure

* **`MD_init_strs/`**
  Contains all initial structures (`zeolites` and `silicatene`) used for molecular dynamics (MD) simulations reported in the study.

* **`MD_setup/`**
  Contains the neural network potentials (NNPs) used in the MD simulations, trained by Erlebach et al. ([DOI: 10.1038/s41467-024-48609-2](https://doi.org/10.1038/s41467-024-48609-2)).

## Usage

These files can be used to reproduce the MD simulations described in the study. 
