# Supplementary material for: Water Adsorption at Pairs of Proximate Brønsted Acid Sites in Zeolites
Source: J Phys Chem Lett. 2026 Jan 14;17(4):1201–6. doi: 10.1021/acs.jpclett.5c03794 (PMC12862806; doi:10.1021/acs.jpclett.5c03794)
Supplement: Supplementary file 2 [file jz5c03794_si_002.zip › Water_BAS_Pairs_SI/QM/README]

Contents: sample inputs, structures from periodic PBE+D2 (VASP) in POSCAR format, and structures from MP2:PBE+D2 (MonaLisa) in .car format

Nomenclature: Please see Tables S1 and S6 in the supporting information (SI).

HMFI:
3=B1
4=NB1
5=NB2
13=B3
15=B2
16=B4

HFAU:
FAU1
FAU2

HCHA:
CHA1
CHA2
