# Supplementary material for: Water Adsorption at Pairs of Proximate Brønsted Acid Sites in Zeolites
Source: J Phys Chem Lett. 2026 Jan 14;17(4):1201–6. doi: 10.1021/acs.jpclett.5c03794 (PMC12862806; doi:10.1021/acs.jpclett.5c03794)
Supplement: Supplementary file 2 [file jz5c03794_si_002.zip › Water_BAS_Pairs_SI/QM/SAMPLE_INPUTS/MonaLisa_CC_Singlepoint]

define charge_m1 "0"
define charge_m2 "0"
define charge_sm "0"

define keywords_big_pbe "pbe D2 def2-TZVP"
define keywords_small_cc_X "DLPNO-CCSD(T) cc-pVTZ cc-pVTZ/C TightPNO TightSCF"
define keywords_small_cc_Y "DLPNO-CCSD(T) cc-pVQZ cc-pVQZ/C TightPNO TightSCF"
define keywords_small_mp2_X "DLPNO-MP2 cc-pVTZ cc-pVTZ/C TightPNO TightSCF"
define keywords_small_mp2_Y "DLPNO-MP2 cc-pVQZ cc-pVQZ/C TightPNO TightSCF"

define cluster_big "1,2,5,6,7,8,13,14,15,16,17,18,19,20,21,22,25,27,28,29,30,31,34,39,42,43,44,45,46,47,48,52,54,55,56,60,72,73,87,89,90,91,92,101,102,103,104,105,108,109,110,116,117,129,131,133,134,135,136,137,141,142,143,144,145,146,147,148,149,150,151,152,153,154,157,159,176,180,184,186,187,188,189,192,194,195,197,203,204,205,246,249,378,381,389,399,400,403,404,405,409,412,413,414,418,419,420,428,437,438,446,448,452,461,462,463,467,468,469,470,471,472,475,490,491,515,586"

define monomers_big "1,2,6,7,13,14,15,16,17,18,19,20,21,22,25,27,28,29,30,31,34,39,42,43,44,45,46,47,48,52,54,55,56,60,72,73,87,89,90,91,92,101,102,103,104,105,108,109,110,116,117,129,131,133,134,135,136,137,141,142,143,144,145,146,147,148,149,150,151,152,153,154,157,159,176,180,184,186,187,188,189,192,194,195,197,203,204,246,249,378,381,389,399,400,403,404,405,409,412,413,414,418,419,420,428,437,438,446,448,452,461,462,463,467,468,469,470,471,472,475,490,491,515,586,587-626;5,8,205"

define cluster_small "1,2,5,6,7,8,13,14,15,16,17,18,19,25,27,44,52,54,55,134,135,136,145,146,147,148,159,184,186,187,194,195,205,399,403,418,419,462,470,490"

define monomers_clust_small "1,2,6,7,13,14,15,16,17,18,19,25,27,44,52,54,55,134,135,136,145,146,147,148,159,184,186,187,194,195,399,403,418,419,462,470,490,491-506;5,8,205"

toplevel{
      interface = $embed_big
      export energyonly
}

structure             POSCAR

run {
  single
}

define embed_big " embed{
    input_format = merged   
    periodic_cluster = false
linker {
  H   401   21   0.953
  H   509   22   0.953
  H   402   25   0.953
  H   406   30   0.953
  H   408   34   0.953
  H   411   39   0.953
  H   415   47   0.953
  H   417   52   0.953
  H   421   56   0.953
  H   422   60   0.953
  H   429   73   0.953
  H   436   87   0.953
  H   439   91   0.953
  H   444   92   0.953
  H   541   102   0.953
  H   447   105   0.953
  H   449   109   0.953
  H   547   117   0.953
  H   459   129   0.953
  H   460   131   0.953
  H   454   137   0.953
  H   465   141   0.953
  H   466   142   0.953
  H   485   148   0.953
  H   477   150   0.953
  H   473   153   0.953
  H   581   154   0.953
  H   474   157   0.953
  H   484   176   0.953
  H   486   180   0.953
  H   489   184   0.953
  H   492   188   0.953
  H   476   189   0.953
  H   481   192   0.953
  H   443   203   0.953
  H   445   204   0.953
  H   511   246   0.953
  H   514   249   0.953
  H   583   378   0.953
  H   585   381   0.953
}
    cluster_atoms = $cluster_big
    hi_cluster{
        interface $embed_small
    }
    lo_cluster{
        interface $bsse_pbe
    }
    lo_host{
        interface $vasp
    }
}"

define embed_small " embed{
    input_format = merged   
    periodic_cluster = false
linker {
  H   413   16   0.953
  H   400   17   0.953
  H   405   18   0.953
  H   589   25   0.953
  H   412   44   0.953
  H   594   52   0.953
  H   420   55   0.953
  H   461   134   0.953
  H   463   135   0.953
  H   468   136   0.953
  H   438   145   0.953
  H   471   146   0.953
  H   610   148   0.953
  H   475   159   0.953
  H   617   184   0.953
  H   491   187   0.953
} 
cluster_atoms = $cluster_small
    hi_cluster{
        interface $extrapol_cc
    }
    lo_cluster{
        interface $extrapol_mp2
    }
    lo_host{
        interface $extrapol_lo
    }
}"

define extrapol_cc "extrapol{
      type scf-corr  
      CardinalNum_X  3
      CardinalNum_Y  4
      scf-X{
	export keywords = $keywords_small_cc_X
        interface = $bsse_cc
        export read_model = hf
      }
      scf-Y{
	export keywords = $keywords_small_cc_Y
        interface = $bsse_cc
        export read_model = hf
      }
      corr-X{
	export keywords = $keywords_small_cc_X
	interface = $bsse_cc
	export read_energy = ./energy.out 
	export read_model = ccsd(t)       
      }
      corr-Y{
	export keywords = $keywords_small_cc_Y
	interface = $bsse_cc
	export read_energy = ./energy.out 
	export read_model = ccsd(t)       
      }


}"

define extrapol_mp2 "extrapol{
      type scf-corr  
      CardinalNum_X  3
      CardinalNum_Y  4
      scf-X{
	export keywords = $keywords_small_mp2_X
        interface = $bsse_mp2
        export read_model = hf
      }
      scf-Y{
	export keywords = $keywords_small_mp2_Y
        interface = $bsse_mp2
	export read_model = hf
      }
      corr-X{
	export keywords = $keywords_small_mp2_X
        interface = $bsse_mp2
	export read_energy = ./energy.out 
	export read_model = mp2       
      }
      corr-Y{
	export keywords = $keywords_small_mp2_Y
        interface = $bsse_mp2
	export read_energy = ./energy.out 
	export read_model = mp2       
      }
}"


define extrapol_lo "extrapol{
      type scf-corr  
      CardinalNum_X  3
      CardinalNum_Y  4
      scf-X{
	export keywords = $keywords_small_mp2_X
        interface = $bsse_lo
        export read_model = hf
      }
      scf-Y{
	export keywords = $keywords_small_mp2_Y
        interface = $bsse_lo
        export read_model = hf
      }
      corr-X{
	export keywords = $keywords_small_mp2_X
	interface = $bsse_lo
	export read_energy = ./energy.out 
	export read_model = mp2       
      }
      corr-Y{
	export keywords = $keywords_small_mp2_Y
	interface = $bsse_lo
	export read_energy = ./energy.out 
	export read_model = mp2       
      }
}"

define bsse_cc "bsse_general{
        domains =  $monomers_clust_small
	interface $orca
	supermol{
		interface $orca
		export charge = $charge_sm
	}
	monomer1{
		interface $orca
		export charge = $charge_m1
	}
	monomer2{
		export charge = $charge_m2
		interface $xxs_orca
	}
	ghost1{
		export charge = $charge_m1
		interface $orca
	}
	ghost2{
		export charge = $charge_m2
		interface $xxs_orca
	}
}"

define bsse_mp2 "bsse_general{
        domains = $monomers_clust_small
	interface $orca
	supermol{
		interface $orca
		export charge = $charge_sm
	}
	monomer1{
		interface $orca
		export charge = $charge_m1
	}
	monomer2{
		export charge = $charge_m2
		interface $xxs_orca
	}
	ghost1{
		export charge = $charge_m1
		interface $orca
	}
	ghost2{
		export charge = $charge_m2
		interface $xxs_orca
	}
}"

define bsse_lo "bsse_general{
      	domains = $monomers_big
 	interface $orca
	supermol{
		interface $orca
		export charge = $charge_sm
	}
	monomer1{
		interface $orca
		export charge = $charge_m1
	}
	monomer2{
		export charge = $charge_m2
		interface $xxs_orca
	}
	ghost1{
		export charge = $charge_m1
		interface $orca
	}
	ghost2{
		export charge = $charge_m2
		interface $xxs_orca
	}
}"

define bsse_pbe "bsse_general{
      	domains = $monomers_big
	interface $orca
	export keywords = $keywords_big_pbe
 	supermol{
		interface $orca
		export charge = $charge_sm
	}
	monomer1{
		interface $orca
		export charge = $charge_m1
	}
	monomer2{
		export charge = $charge_m2
		interface $orca
	}
	ghost1{
		export charge = $charge_m1
		interface $orca
	}
	ghost2{
		export charge = $charge_m2
		interface $orca
	}
}"

define orca " orca{
precommand = module load ORCA.421
program = /apps/ORCA/4.2.1/orca
postcommand = module unload ORCA.421;
multiplicity = 1
nprocs = 32
maxcore = 110000
}"

define xxs_orca " orca{
precommand = module load ORCA.421
program = /apps/ORCA/4.2.1/orca
postcommand = module unload ORCA.421;
multiplicity = 1 
nprocs = 8
maxcore = 15000
}"

define vasp "vasp{
export read_energy = ./OUTCAR
}"
