# Supplementary material for: Water Adsorption at Pairs of Proximate Brønsted Acid Sites in Zeolites
Source: J Phys Chem Lett. 2026 Jan 14;17(4):1201–6. doi: 10.1021/acs.jpclett.5c03794 (PMC12862806; doi:10.1021/acs.jpclett.5c03794)
Supplement: Supplementary file 2 [file jz5c03794_si_002.zip › Water_BAS_Pairs_SI/QM/SAMPLE_INPUTS/MonaLisa_MP2_Optimisation]

toplevel{
  interface = embed {
cluster_atoms=$cluster 

input_format = merged 

linker {
  H   214   10   0.953
  H   201   11   0.953
  H   206   12   0.953
  H   203   19   0.953
  H   213   38   0.953
  H   218   46   0.953
  H   221   49   0.953
  H   262   128   0.953
  H   264   129   0.953
  H   269   130   0.953
  H   239   139   0.953
  H   272   140   0.953
  H   286   142   0.953
  H   276   153   0.953
  H   290   178   0.953
  H   292   181   0.953
}

  hi_cluster{
     interface = $orca_hi
  } 
  lo_cluster{
     interface = $orca_lo  
  }
  lo_host{
     interface = $vasp 
  }
}
}

define cluster "1,2,3,4,5,6,7,8,9,10,11,12,13,19,21,38,46,48,49,128,129,130,139,140,141,142,153,178,180,181,188,189,199,200,204,219,220,263,271,291"

structure             POSCAR

run{
optimize
}

optimizer{
max_cycles     200
hess_update    bfgs
tr_rad         0.15
rad_max        0.3
rad_min        1.e-4
gdiis          on

en_change      1.0e-4
max_grad       5.0e-3 
rms_grad       1.0e-3
max_step       1.0e-3
rms_step       1.0e-3

printcif true
}

define orca_hi " orca{
precommand = module load ORCA.421
program = /apps/ORCA/4.2.1/orca
postcommand = module unload ORCA.421;
keywords = RI-MP2 def2-tzvpp def2-tzvpp/C TightSCF
charge = 0 
multiplicity = 1
nprocs = 32
maxcore = 110000
}"

define orca_lo " orca{
precommand = module load ORCA.421
program = /apps/ORCA/4.2.1/orca
postcommand = module unload ORCA.421;
keywords = pbe D2 def2-TZVP TightSCF
charge = 0 
multiplicity = 1 
nprocs = 32
maxcore = 110000
}"

define vasp "vasp{
program = module load VASP/5.4.1  ; mpirun /apps/VASP/5.4.1/vasp_gamma_cd > vasp.log; module unload VASP/5.4.1 ;
}"
