# Supplementary material for: Water Adsorption at Pairs of Proximate Brønsted Acid Sites in Zeolites
Source: J Phys Chem Lett. 2026 Jan 14;17(4):1201–6. doi: 10.1021/acs.jpclett.5c03794 (PMC12862806; doi:10.1021/acs.jpclett.5c03794)
Supplement: Supplementary file 2 [file jz5c03794_si_002.zip › Water_BAS_Pairs_SI/QM/SAMPLE_INPUTS/VASP_PBE_D2_Optimization]

SYSTEM = H-MFI
ISTART = 0
NWRITE = 2
PREC = Accurate
ENCUT = 400 
ISPIN = 1

EDIFF  =  1.0E-9  
EDIFFG =  -0.001 
IBRION = 2  
POTIM=0.4
ISIF=1

NSW = 500 
NELM = 100 
NELMIN = 3 

LVDW= .TRUE.
LVDW_EWALD=.TRUE. 
LCHARG=.FALSE.
LWAVE=.FALSE.

LREAL = Auto  
ISMEAR = 0 
SIGMA = 0.02
IALGO  =  48
NPAR = 8 
EOF
