# Supplementary material for: Water Adsorption at Pairs of Proximate Brønsted Acid Sites in Zeolites
Source: J Phys Chem Lett. 2026 Jan 14;17(4):1201–6. doi: 10.1021/acs.jpclett.5c03794 (PMC12862806; doi:10.1021/acs.jpclett.5c03794)
Supplement: Supplementary file 2 [file jz5c03794_si_002.zip › Water_BAS_Pairs_SI/QM/STRUCTURES_MP2/HCHA__CHA_1__1_h2o__conformer_1__MP2.car]

!BIOSYM archive 3                                                               
PBC=ON                                                                          
QMPOT ITERATION     143                                           -18204.2881520
!DATE Mon Sep 23 19:42:25 2024
PBC  14.76700  13.67500  13.67500 120.00000  90.00000  90.00000 (P1)
Al       3.384963130    0.723823734    9.982346625 -    -      -       Al 13.000
Al      10.286034296    5.446058820    4.738059096 -    -      -       Al 13.000
H        9.930054261    6.521483650    6.841633525 -    -      -       H   1.000
H        4.463883607    2.803369515    9.240664268 -    -      -       H   1.000
H        5.035859029    4.641392585    9.497500537 -    -      -       H   1.000
H        4.988219336    3.825161097   10.796919857 -    -      -       H   1.000
O       13.626527207    6.083405748    0.795139774 -    -      -       O   8.000
O        3.988535590    6.019601176    8.686234551 -    -      -       O   8.000
O        8.396755859   -0.961745826    4.792087173 -    -      -       O   8.000
O       13.672299070    2.033525651    0.811715042 -    -      -       O   8.000
O        3.824376345    2.088962109    8.790100182 -    -      -       O   8.000
O        8.776099237    8.776975225    4.694962873 -    -      -       O   8.000
O       13.749674373    4.046515255    4.299187518 -    -      -       O   8.000
O        3.888210687   10.784478870    0.470768149 -    -      -       O   8.000
O        8.861207583   -2.875743064    8.354517628 -    -      -       O   8.000
O        9.975697032    2.070656423    3.072546440 -    -      -       O   8.000
O        0.107587686    1.935020424   11.120796602 -    -      -       O   8.000
O        5.340168624    8.479357085    7.288771979 -    -      -       O   8.000
O        9.882670184    6.193697644    3.269673222 -    -      -       O   8.000
O        0.041980064    6.047280355   11.003632259 -    -      -       O   8.000
O        5.074170301   -0.868019587    6.995788659 -    -      -       O   8.000
O        9.756733690   -2.959086536   11.396533491 -    -      -       O   8.000
O        0.244009283    4.091571085    7.436682205 -    -      -       O   8.000
O        5.009560286   10.941772755    3.638639018 -    -      -       O   8.000
O       14.123544145    8.495421535    1.823326950 -    -      -       O   8.000
O        4.413465111   -5.245954528    9.766789903 -    -      -       O   8.000
O        9.489196941    1.333151620    5.579038087 -    -      -       O   8.000
O       14.322824096   -5.170778405   10.088932203 -    -      -       O   8.000
O        4.385136223    1.590333370    6.212938262 -    -      -       O   8.000
O        9.189000992    8.426384776    2.083783266 -    -      -       O   8.000
O       14.246059916    2.007973274    5.939157391 -    -      -       O   8.000
O        4.271287856    8.807780604    2.187457245 -    -      -       O   8.000
O        9.445635828   -5.058412498    9.784298710 -    -      -       O   8.000
O       13.960200873   -0.314594830   10.017221377 -    -      -       O   8.000
O        4.478950520    6.294592486    6.056638387 -    -      -       O   8.000
O        9.391407782   -0.423487268    2.334169532 -    -      -       O   8.000
O       14.433302035    6.145160233    5.802743880 -    -      -       O   8.000
O        4.309363902   -0.737144801    2.007483517 -    -      -       O   8.000
O        9.253154773   -0.774543944    9.926072444 -    -      -       O   8.000
O       14.296764400   -0.381396604    1.756426780 -    -      -       O   8.000
O        4.414176859   -0.567620241    9.592879680 -    -      -       O   8.000
O        9.448669719    6.521782433    6.003199855 -    -      -       O   8.000
O       13.536488843    6.507486303    3.388796776 -    -      -       O   8.000
O        3.929491047    6.331174796   11.262369406 -    -      -       O   8.000
O        8.863699992   -0.452101650    7.344820211 -    -      -       O   8.000
O       13.801701933   -2.772736081   10.960256430 -    -      -       O   8.000
O        3.777679273    3.986846520    7.027891564 -    -      -       O   8.000
O        8.793836082   10.812223317    3.035082319 -    -      -       O   8.000
O       13.844762832    1.578288313    3.399391007 -    -      -       O   8.000
O        3.757561200    1.469506154   11.477270524 -    -      -       O   8.000
O        8.530750663    8.434888947    7.340024688 -    -      -       O   8.000
O        9.845878564    1.411279526    0.508650165 -    -      -       O   8.000
O       14.540195052    1.748959302    8.530717609 -    -      -       O   8.000
O        4.851501363    8.546506137    4.709368733 -    -      -       O   8.000
O        9.674145606    3.872436091    4.960992235 -    -      -       O   8.000
O       14.563918174   10.866848043    0.830346478 -    -      -       O   8.000
O        4.849128955   -2.947046993    8.554967330 -    -      -       O   8.000
O        9.633581879    6.286218996    0.654701281 -    -      -       O   8.000
O       14.646395265    6.518233874    8.409222331 -    -      -       O   8.000
O        5.067733836   -0.204547179    4.440484255 -    -      -       O   8.000
O       11.648425415    7.564755999    1.803325711 -    -      -       O   8.000
O        1.966686204    7.426925376    9.789014122 -    -      -       O   8.000
O        6.912146603    0.845155787    6.061777618 -    -      -       O   8.000
O       11.826796093   -4.561288151   10.761862931 -    -      -       O   8.000
O        1.909504789    2.078365555    6.945062091 -    -      -       O   8.000
O        6.792121733    9.071472270    2.962470400 -    -      -       O   8.000
O       11.815044986    2.291839017    4.961999248 -    -      -       O   8.000
O        1.839433668    9.245455226    1.277147930 -    -      -       O   8.000
O        6.906811048   -4.483443764    9.298916835 -    -      -       O   8.000
O       11.663563297   -1.197136743   10.885788658 -    -      -       O   8.000
O        2.010793586    6.009095466    6.918317602 -    -      -       O   8.000
O        6.848621503   -1.077290244    2.635783737 -    -      -       O   8.000
O       11.885012805    5.662981975    5.316270732 -    -      -       O   8.000
O        1.905373602   12.498795149    1.022033792 -    -      -       O   8.000
O        6.858346947   -1.236346991    8.927136205 -    -      -       O   8.000
O       11.837183543    0.485474706    1.999593677 -    -      -       O   8.000
O        1.740117606    0.375529171    9.699563748 -    -      -       O   8.000
O        6.923077787    7.141502288    5.641337885 -    -      -       O   8.000
O        5.274405464    3.773924493    9.866140218 -    -      -       O   8.000
Si      13.216119071    7.157607742    1.952290032 -    -      -       Si 14.000
Si       3.540702119    7.074122580    9.879040625 -    -      -       Si 14.000
Si       8.411162581    0.202384460    5.936915539 -    -      -       Si 14.000
Si      13.397712125   -4.327591918   11.123995680 -    -      -       Si 14.000
Si       3.449084055    2.423709869    7.203835252 -    -      -       Si 14.000
Si       8.380246589    9.269214575    3.177518782 -    -      -       Si 14.000
Si      13.390441876    2.499392756    4.652297665 -    -      -       Si 14.000
Si       3.415565232    9.236733049    0.874141528 -    -      -       Si 14.000
Si       8.423440775   -4.388142546    8.719994908 -    -      -       Si 14.000
Si      13.263033402   -1.249657897   11.130730436 -    -      -       Si 14.000
Si       3.540287968    5.578833627    7.161766766 -    -      -       Si 14.000
Si       8.363223913   -1.311453066    3.202374300 -    -      -       Si 14.000
Si      13.366059845    5.586440983    4.705619462 -    -      -       Si 14.000
Si       3.485426288   12.347771999    0.749336246 -    -      -       Si 14.000
Si       8.441428879   -1.321279650    8.638366341 -    -      -       Si 14.000
Si      13.397133549    0.939988863    1.987804765 -    -      -       Si 14.000
Si       8.362525988    7.803714230    5.891999828 -    -      -       Si 14.000
Si      10.264977512    0.895466158    1.990259727 -    -      -       Si 14.000
Si       0.245140681    0.914467699    9.851690872 -    -      -       Si 14.000
Si       5.382512386    7.629107932    5.920321763 -    -      -       Si 14.000
Si       0.318258131   12.383825456    0.686154638 -    -      -       Si 14.000
Si       5.281173996   -1.374711994    8.543415898 -    -      -       Si 14.000
Si      10.085102550   -1.369563595   11.185896092 -    -      -       Si 14.000
Si       0.430664550    5.673932681    7.135887646 -    -      -       Si 14.000
Si       5.319738069   -1.196055460    3.191691234 -    -      -       Si 14.000
Si      10.229222374    2.417139456    4.647450209 -    -      -       Si 14.000
Si       0.286072547    9.319020912    0.787667677 -    -      -       Si 14.000
Si       5.377315339   -4.451397012    8.729398463 -    -      -       Si 14.000
Si      10.238347969   -4.484553696   11.094257306 -    -      -       Si 14.000
Si       0.343125941    2.481605309    7.216157616 -    -      -       Si 14.000
Si       5.239066948    9.354492863    3.356121450 -    -      -       Si 14.000
Si      10.104627898    7.089780873    1.973548403 -    -      -       Si 14.000
Si       0.361342947    7.126292736    9.831795794 -    -      -       Si 14.000
Si       5.369985935    0.324831933    5.940272089 -    -      -       Si 14.000
end 
end 
