# Supplementary material for: Water Adsorption at Pairs of Proximate Brønsted Acid Sites in Zeolites
Source: J Phys Chem Lett. 2026 Jan 14;17(4):1201–6. doi: 10.1021/acs.jpclett.5c03794 (PMC12862806; doi:10.1021/acs.jpclett.5c03794)
Supplement: Supplementary file 2 [file jz5c03794_si_002.zip › Water_BAS_Pairs_SI/QM/STRUCTURES_MP2/HCHA__CHA_1__1_h2o__conformer_2__MP2.car]

!BIOSYM archive 3                                                               
PBC=ON                                                                          
QMPOT ITERATION     73                                            -18205.1669364
!DATE Wed Sep 18 21:23:53 2024
PBC  14.76700  13.67500  13.67500 120.00000  90.00000  90.00000 (P1)
Al       3.458174656    0.829485569   10.157865182 -    -      -       Al 13.000
Al      10.267550160    5.566374005    4.918142450 -    -      -       Al 13.000
H        8.691422921    4.000933739    1.277105386 -    -      -       H   1.000
H        8.766412594    3.286933158    2.639177638 -    -      -       H   1.000
H        9.235516048    5.131803165    2.730846077 -    -      -       H   1.000
H        4.251860497    3.044081389    9.438452413 -    -      -       H   1.000
O       13.541386215    6.139188048    0.808720414 -    -      -       O   8.000
O        3.914320013    6.030167063    8.853778093 -    -      -       O   8.000
O        8.744496208   -0.859483309    4.734782915 -    -      -       O   8.000
O       13.602609689    1.993948316    0.832890816 -    -      -       O   8.000
O        3.861807546    2.280448698    8.990876487 -    -      -       O   8.000
O        8.648742281    8.991061596    4.843721131 -    -      -       O   8.000
O       13.566482691    4.044243592    4.556412469 -    -      -       O   8.000
O        3.629473219   10.842337919    0.239127358 -    -      -       O   8.000
O        8.441848918   -2.842844646    8.693773126 -    -      -       O   8.000
O        9.860124007    1.925682293    3.326967067 -    -      -       O   8.000
O       14.572606623    2.034130997   11.176231914 -    -      -       O   8.000
O        4.815156133    8.842642061    7.267647584 -    -      -       O   8.000
O        9.869157423    5.889730560    3.131424300 -    -      -       O   8.000
O       14.762238562    6.057308104   11.143529247 -    -      -       O   8.000
O        5.166112295   -1.014345533    7.013987941 -    -      -       O   8.000
O        9.771165050   -2.792078654   11.536282394 -    -      -       O   8.000
O        0.294066559    4.060852893    7.478964244 -    -      -       O   8.000
O        5.332685058   10.962911858    3.940280505 -    -      -       O   8.000
O       14.174722340    8.500918025    1.922767063 -    -      -       O   8.000
O        4.328375037   -5.156627792    9.835520671 -    -      -       O   8.000
O        9.486677174    1.439709983    5.893632349 -    -      -       O   8.000
O       14.242533921   -5.204825815   10.119452426 -    -      -       O   8.000
O        4.530953487    1.549882392    6.509963904 -    -      -       O   8.000
O        9.268279706    8.379025484    2.341207929 -    -      -       O   8.000
O       14.402424914    1.954436065    5.961637482 -    -      -       O   8.000
O        4.208595120    9.224595699    2.263007543 -    -      -       O   8.000
O        9.299273107   -4.955944641   10.027759597 -    -      -       O   8.000
O       14.118352841   -0.355032687   10.062621506 -    -      -       O   8.000
O        4.530216541    6.396911241    6.250112522 -    -      -       O   8.000
O        9.394590748   -0.453857402    2.178441480 -    -      -       O   8.000
O       14.415414239    6.152112090    5.934006677 -    -      -       O   8.000
O        4.350043426   -1.024767700    2.104460050 -    -      -       O   8.000
O        9.306576033   -0.673770040    9.938587575 -    -      -       O   8.000
O       14.260298069   -0.380802384    1.889113143 -    -      -       O   8.000
O        4.246904908   -0.482083743    9.460537609 -    -      -       O   8.000
O        9.194274094    6.543061876    5.793936740 -    -      -       O   8.000
O       13.882872106    6.363651144    3.390947771 -    -      -       O   8.000
O        3.968351317    6.519394983   11.444397400 -    -      -       O   8.000
O        8.874333142   -0.637308927    7.339837192 -    -      -       O   8.000
O       13.853037092   -2.780953876   11.051269628 -    -      -       O   8.000
O        3.867546850    4.040003140    7.099889063 -    -      -       O   8.000
O        8.668742070   10.837627050    2.964323936 -    -      -       O   8.000
O       13.924261785    1.705215189    3.414547058 -    -      -       O   8.000
O        4.067009269    1.455596815   11.626599617 -    -      -       O   8.000
O        8.939039445    8.592761939    7.413652363 -    -      -       O   8.000
O        9.918064958    1.671678887    0.729024508 -    -      -       O   8.000
O       14.576487450    1.719255863    8.559803621 -    -      -       O   8.000
O        4.808208281    8.466484970    4.659067104 -    -      -       O   8.000
O        9.969378531    3.883769964    5.022141666 -    -      -       O   8.000
O       14.701939350   10.887449411    1.014420074 -    -      -       O   8.000
O        5.215705953   -2.846958539    8.944235712 -    -      -       O   8.000
O        9.867971899    6.508233271    0.618069318 -    -      -       O   8.000
O       14.689707877    6.440834809    8.534811580 -    -      -       O   8.000
O        4.908327616   -0.157235201    4.521534053 -    -      -       O   8.000
O       11.753808994    7.521638148    2.221780228 -    -      -       O   8.000
O        1.929027012    7.451738468    9.968039402 -    -      -       O   8.000
O        6.961378365    0.689828607    5.998533189 -    -      -       O   8.000
O       11.781117290   -4.430689624   10.782350803 -    -      -       O   8.000
O        2.023104020    2.080695112    7.088249858 -    -      -       O   8.000
O        6.785170071    8.971809580    2.931023065 -    -      -       O   8.000
O       11.890097648    2.013973320    5.074712328 -    -      -       O   8.000
O        1.854759747    9.043640395    1.094116246 -    -      -       O   8.000
O        6.838655487   -4.942184917    9.051449682 -    -      -       O   8.000
O       11.746517935   -1.198307608   10.757764496 -    -      -       O   8.000
O        2.035558558    5.990659115    6.976116716 -    -      -       O   8.000
O        6.872779661   -0.847394413    2.837918439 -    -      -       O   8.000
O       11.891821179    6.044594951    5.132180191 -    -      -       O   8.000
O        1.916984115   12.677897310    1.149713127 -    -      -       O   8.000
O        6.837028290   -0.747334830    9.056910796 -    -      -       O   8.000
O       11.840442881    0.535570869    2.197675680 -    -      -       O   8.000
O        1.779611681    0.687526953   10.024817085 -    -      -       O   8.000
O        6.851779887    7.587496823    6.140801890 -    -      -       O   8.000
O        8.452514911    4.104706596    2.214318532 -    -      -       O   8.000
Si      13.337892518    7.127697675    2.084203789 -    -      -       Si 14.000
Si       3.519332488    7.130089674   10.014068454 -    -      -       Si 14.000
Si       8.505581728    0.160211980    5.983520202 -    -      -       Si 14.000
Si      13.368163373   -4.321587757   11.157425740 -    -      -       Si 14.000
Si       3.547241510    2.492568815    7.332873286 -    -      -       Si 14.000
Si       8.335595492    9.296597353    3.292628452 -    -      -       Si 14.000
Si      13.426753728    2.451805926    4.763951440 -    -      -       Si 14.000
Si       3.443608455    9.317258436    0.842324587 -    -      -       Si 14.000
Si       8.371672242   -4.456535145    8.784609258 -    -      -       Si 14.000
Si      13.326914867   -1.248169590   11.140511728 -    -      -       Si 14.000
Si       3.576108887    5.635760222    7.300538092 -    -      -       Si 14.000
Si       8.411584787   -1.257099270    3.192479723 -    -      -       Si 14.000
Si      13.393426709    5.653421340    4.771085324 -    -      -       Si 14.000
Si       3.466220953   12.370853275    0.784194881 -    -      -       Si 14.000
Si       8.352714720   -1.230814218    8.748369543 -    -      -       Si 14.000
Si      13.403591056    0.970334542    2.077775389 -    -      -       Si 14.000
Si       8.432946152    7.900053402    6.039824866 -    -      -       Si 14.000
Si      10.271831831    0.902832390    2.112776500 -    -      -       Si 14.000
Si       0.226084843    1.014493010    9.967115975 -    -      -       Si 14.000
Si       5.268177589    7.834783198    6.072868839 -    -      -       Si 14.000
Si       0.345830828   12.432100151    0.823875279 -    -      -       Si 14.000
Si       5.341137895   -1.267253890    8.632387472 -    -      -       Si 14.000
Si      10.190184947   -1.239735849   11.161284193 -    -      -       Si 14.000
Si       0.463420527    5.655440927    7.225080077 -    -      -       Si 14.000
Si       5.360791332   -1.192390618    3.347833474 -    -      -       Si 14.000
Si      10.320928471    2.352305937    4.858240444 -    -      -       Si 14.000
Si       0.276697275    9.317598026    0.825032771 -    -      -       Si 14.000
Si       5.312651325   -4.437133567    8.767130455 -    -      -       Si 14.000
Si      10.220324361   -4.348780170   11.207719945 -    -      -       Si 14.000
Si       0.431056834    2.459717120    7.273614957 -    -      -       Si 14.000
Si       5.291602443    9.406915853    3.435361868 -    -      -       Si 14.000
Si      10.212834406    7.118554792    2.064590602 -    -      -       Si 14.000
Si       0.339666428    7.106481844    9.947625249 -    -      -       Si 14.000
Si       5.393683916    0.250814522    6.018501993 -    -      -       Si 14.000
end 
end 
