# Supplementary material for: Water Adsorption at Pairs of Proximate Brønsted Acid Sites in Zeolites
Source: J Phys Chem Lett. 2026 Jan 14;17(4):1201–6. doi: 10.1021/acs.jpclett.5c03794 (PMC12862806; doi:10.1021/acs.jpclett.5c03794)
Supplement: Supplementary file 2 [file jz5c03794_si_002.zip › Water_BAS_Pairs_SI/QM/STRUCTURES_MP2/HCHA__CHA_1__2_h2o__MP2.car]

!BIOSYM archive 3                                                               
PBC=ON                                                                          
QMPOT ITERATION     59                                            -18515.5300271
!DATE Wed Sep 18 16:20:20 2024
PBC  14.76700  13.67500  13.67500 120.00000  90.00000  90.00000 (P1)
Al       3.474802712    9.609718910    3.288388064 -    -      -       Al 13.000
Al      10.285130414    2.648178599    4.834056623 -    -      -       Al 13.000
H        6.619910680    4.393533524    4.246463182 -    -      -       H   1.000
H        8.769488331    4.122169831    3.671066710 -    -      -       H   1.000
H        7.766285223    4.358089885    5.270926172 -    -      -       H   1.000
H        5.037382825    7.876516780    3.913484100 -    -      -       H   1.000
H        6.915191927    8.412691735    3.254366827 -    -      -       H   1.000
H        7.037806356    7.062897045    4.019620692 -    -      -       H   1.000
O       13.701456008   -1.050231270    3.269421532 -    -      -       O   8.000
O        3.955924008    5.838319046    7.243972407 -    -      -       O   8.000
O        8.597025184   -1.061249074   11.018862398 -    -      -       O   8.000
O       13.648385787   -5.847208662   11.594921858 -    -      -       O   8.000
O        4.035577045    7.870620751    3.702823070 -    -      -       O   8.000
O        8.764174958    0.963083785    7.568133106 -    -      -       O   8.000
O       13.830139093    2.982819142    3.249829230 -    -      -       O   8.000
O        3.605094914   -3.926410892    7.109095569 -    -      -       O   8.000
O        8.403786211    3.320058182   11.234955444 -    -      -       O   8.000
O        9.922069276    3.094776099    0.881083063 -    -      -       O   8.000
O       14.633675823    9.917766265    4.889623045 -    -      -       O   8.000
O        4.835911443    3.137861685    8.752712800 -    -      -       O   8.000
O       10.084723493    1.008792009    4.387422026 -    -      -       O   8.000
O       14.771467270    7.834536528    8.314628693 -    -      -       O   8.000
O        5.069876110    7.805369099    0.407104273 -    -      -       O   8.000
O        9.845392235   12.570140426    0.802721244 -    -      -       O   8.000
O        0.294004106    5.691993349    4.849739529 -    -      -       O   8.000
O        5.250110744   -0.808240981    8.972723183 -    -      -       O   8.000
O       14.200289687   -1.332760255    5.886781273 -    -      -       O   8.000
O        4.352454047    5.471649304    9.880419928 -    -      -       O   8.000
O        9.523281613    5.596279027    1.681876788 -    -      -       O   8.000
O       14.296661469    5.801372404    9.979944227 -    -      -       O   8.000
O        4.483018097    5.811457733    2.121789564 -    -      -       O   8.000
O        9.257339180   -1.033705181    5.918666253 -    -      -       O   8.000
O       14.339085088    5.416473624    2.291419896 -    -      -       O   8.000
O        4.267543388   -1.410349812    6.573631806 -    -      -       O   8.000
O        9.349636778    5.511785496   10.043305528 -    -      -       O   8.000
O       14.134470906   10.162874096    2.283990087 -    -      -       O   8.000
O        4.591646501    3.484777252    6.119118597 -    -      -       O   8.000
O        9.380958863   -3.438711529   10.116683995 -    -      -       O   8.000
O       14.445629502    3.269218520    5.824446111 -    -      -       O   8.000
O        4.308919020   -3.255929595    9.610348061 -    -      -       O   8.000
O        9.366397097   10.176953083    1.880101953 -    -      -       O   8.000
O       14.232994266   -3.802860309    9.962086227 -    -      -       O   8.000
O        4.306122424    9.949133504    1.840145837 -    -      -       O   8.000
O        9.173725472    3.160711999    6.048923706 -    -      -       O   8.000
O       13.525408589    0.991817377    4.941285054 -    -      -       O   8.000
O        4.015419842    7.884286967    8.923106640 -    -      -       O   8.000
O        8.891915652    7.904259443    0.673280147 -    -      -       O   8.000
O       13.788545308   12.196871648    0.663242605 -    -      -       O   8.000
O        3.859794750    5.431106261    4.609994746 -    -      -       O   8.000
O        8.762155270   -1.524433383    8.427912969 -    -      -       O   8.000
O       13.828018407    3.460101773    0.654094660 -    -      -       O   8.000
O        4.059247586   10.508877235    4.616552958 -    -      -       O   8.000
O        8.952177572    3.310455835    8.669960941 -    -      -       O   8.000
O        9.835123443   -5.823428318   11.102605317 -    -      -       O   8.000
O       14.540282505    7.795305929    3.336109160 -    -      -       O   8.000
O        4.826991169    1.055725452    7.134970138 -    -      -       O   8.000
O        9.656437273    3.704505483    3.431205041 -    -      -       O   8.000
O       14.782442001   -3.329027182    7.474426223 -    -      -       O   8.000
O        5.333913826    3.437213394   11.301937385 -    -      -       O   8.000
O        9.685461822   -1.402304825    3.410383963 -    -      -       O   8.000
O       14.727987711    5.338984589    7.440633941 -    -      -       O   8.000
O        5.046975448   -1.580966329   11.480700604 -    -      -       O   8.000
O       11.720422524   -0.985376327    5.052993738 -    -      -       O   8.000
O        1.963406352    6.159831758    8.998343421 -    -      -       O   8.000
O        6.967572684    6.128031090    1.281196835 -    -      -       O   8.000
O       11.806891662    6.058084686   10.847021823 -    -      -       O   8.000
O        1.990583040    6.342211179    2.912538926 -    -      -       O   8.000
O        6.818625593   -0.688547788    6.823692373 -    -      -       O   8.000
O       11.862025873    4.432371660    2.153236249 -    -      -       O   8.000
O        1.888760257   -2.284561676    5.901143313 -    -      -       O   8.000
O        6.866451212    4.707445198    9.566292228 -    -      -       O   8.000
O       11.757187721   11.232361028    2.076674105 -    -      -       O   8.000
O        2.064908236    4.264307742    6.216541703 -    -      -       O   8.000
O        6.860932160   -2.724695312    9.887324120 -    -      -       O   8.000
O       11.903624594    3.129153282    5.071622231 -    -      -       O   8.000
O        1.916119023   -4.185186577    9.160859775 -    -      -       O   8.000
O        6.875282057    9.418537490    1.461641460 -    -      -       O   8.000
O       11.811467765   -4.040137227   10.892425348 -    -      -       O   8.000
O        1.798693393    9.485063622    3.099894007 -    -      -       O   8.000
O        6.882180095    2.764119120    7.099840242 -    -      -       O   8.000
O        7.500101797    4.752289262    4.419460554 -    -      -       O   8.000
O        6.562788650    7.904547508    4.003067884 -    -      -       O   8.000
Si      13.274255247   -0.591384281    4.781144510 -    -      -       Si 14.000
Si       3.557391860    6.338569633    8.757167106 -    -      -       Si 14.000
Si       8.476408385    6.346663504    0.682802542 -    -      -       Si 14.000
Si      13.378022422    6.261933445   11.232150574 -    -      -       Si 14.000
Si       3.535317106    6.323895383    3.319181090 -    -      -       Si 14.000
Si       8.394469692   -0.566406736    7.182111910 -    -      -       Si 14.000
Si      13.464881105    4.065229871    2.104255488 -    -      -       Si 14.000
Si       3.462521167   -2.703341273    6.020058748 -    -      -       Si 14.000
Si       8.389675248    4.217168982    9.884029690 -    -      -       Si 14.000
Si      13.346707922   11.558895943    2.088594576 -    -      -       Si 14.000
Si       3.592999344    4.765300427    6.072207940 -    -      -       Si 14.000
Si       8.395265379   -2.184081700    9.852631222 -    -      -       Si 14.000
Si      13.387108135    2.592765872    4.785531310 -    -      -       Si 14.000
Si       3.464693096   -4.279661291    8.684988135 -    -      -       Si 14.000
Si       8.387164874    9.438020698    0.833281001 -    -      -       Si 14.000
Si      13.379870955   -4.285218614   11.237908656 -    -      -       Si 14.000
Si       8.466550526    2.536231450    7.340721528 -    -      -       Si 14.000
Si      10.242981636   -4.268677210   11.201970993 -    -      -       Si 14.000
Si       0.240603557    9.360537902    3.399373771 -    -      -       Si 14.000
Si       5.288539126    2.592359961    7.292392226 -    -      -       Si 14.000
Si       0.360442537   -4.296607135    8.710208586 -    -      -       Si 14.000
Si       5.353787811    9.381351935    0.800907824 -    -      -       Si 14.000
Si      10.179670481   11.576058045    2.049095863 -    -      -       Si 14.000
Si       0.485159436    4.640430019    6.075934742 -    -      -       Si 14.000
Si       5.359510907   -2.092060043    9.971995825 -    -      -       Si 14.000
Si      10.292781506    4.217949508    1.970130313 -    -      -       Si 14.000
Si       0.321047477   -2.682188378    6.022171924 -    -      -       Si 14.000
Si       5.349808774    4.191554130    9.886426120 -    -      -       Si 14.000
Si      10.229862924    6.281097494   11.168046160 -    -      -       Si 14.000
Si       0.402669584    6.314213500    3.355887910 -    -      -       Si 14.000
Si       5.298085600   -0.479779158    7.369097234 -    -      -       Si 14.000
Si      10.196383136   -0.554695232    4.690681241 -    -      -       Si 14.000
Si       0.372392419    6.290509794    8.685286187 -    -      -       Si 14.000
Si       5.389302422    6.274717092    0.842928119 -    -      -       Si 14.000
end 
end 
