# Supplementary material for: Water Adsorption at Pairs of Proximate Brønsted Acid Sites in Zeolites
Source: J Phys Chem Lett. 2026 Jan 14;17(4):1201–6. doi: 10.1021/acs.jpclett.5c03794 (PMC12862806; doi:10.1021/acs.jpclett.5c03794)
Supplement: Supplementary file 2 [file jz5c03794_si_002.zip › Water_BAS_Pairs_SI/QM/STRUCTURES_MP2/HCHA__CHA_1__bare__MP2.car]

!BIOSYM archive 3                                                               
PBC=ON                                                                          
QMPOT ITERATION     79                                            -17889.0213766
!DATE Fri Aug 23 16:07:26 2024
PBC  14.76700  13.67500  13.67500 120.00000  90.00000  90.00000 (P1)
Al       3.424244454    0.814723519   10.027312202 -    -      -       Al 13.000
Al      10.245925527    5.448763278    4.688568063 -    -      -       Al 13.000
H        9.963193883    6.539979518    6.794046801 -    -      -       H   1.000
H        4.002854705    3.117627390    9.309928889 -    -      -       H   1.000
O       13.670920465    6.097137607    0.789718222 -    -      -       O   8.000
O        3.827970883    5.771161254    8.798778732 -    -      -       O   8.000
O        8.614445845   -0.905892111    4.760104418 -    -      -       O   8.000
O       13.677738092    1.968987663    0.808800285 -    -      -       O   8.000
O        3.703218001    2.309189110    8.870165805 -    -      -       O   8.000
O        8.749665136    8.792015947    4.683503399 -    -      -       O   8.000
O       13.758072474    4.024210064    4.319817397 -    -      -       O   8.000
O        3.467295881   10.811744370    0.225530031 -    -      -       O   8.000
O        8.800667164   -2.863705356    8.382426529 -    -      -       O   8.000
O        9.822589423    1.949457284    3.182811913 -    -      -       O   8.000
O       14.641488963    1.982234120   11.108648372 -    -      -       O   8.000
O        5.346197951    8.764113288    7.102280459 -    -      -       O   8.000
O        9.756834203    6.169726476    3.230990288 -    -      -       O   8.000
O       14.748855669    6.017625908   11.051007383 -    -      -       O   8.000
O        5.346527795   -1.043887145    6.925750094 -    -      -       O   8.000
O        9.785305223   -2.904815734   11.380694244 -    -      -       O   8.000
O        0.268549660    4.043077453    7.442594056 -    -      -       O   8.000
O        5.252383633   10.897775301    3.868066797 -    -      -       O   8.000
O       14.084875653    8.524735803    1.843495123 -    -      -       O   8.000
O        4.385787509   -5.384391996    9.538541585 -    -      -       O   8.000
O        9.511307073    1.393522991    5.762210826 -    -      -       O   8.000
O       14.299109156   -5.207784005   10.084106507 -    -      -       O   8.000
O        4.422224282    1.439930094    6.455769311 -    -      -       O   8.000
O        9.255031431    8.472663445    2.083745298 -    -      -       O   8.000
O       14.226127378    1.973484570    5.940255031 -    -      -       O   8.000
O        4.240445923    9.138436734    2.148448125 -    -      -       O   8.000
O        9.407411097   -5.032866687    9.823374182 -    -      -       O   8.000
O       14.046505825   -0.386079419   10.009872605 -    -      -       O   8.000
O        4.508136500    6.366873836    6.255398077 -    -      -       O   8.000
O        9.366942625   -0.484292453    2.203658180 -    -      -       O   8.000
O       14.372172855    6.113423579    5.860665250 -    -      -       O   8.000
O        4.317954945   -1.060673588    2.032434707 -    -      -       O   8.000
O        9.310961308   -0.735866217    9.884722352 -    -      -       O   8.000
O       14.170177162   -0.468531122    1.793831660 -    -      -       O   8.000
O        4.346674725   -0.390179452    9.300014218 -    -      -       O   8.000
O        9.451170371    6.532985489    5.974045647 -    -      -       O   8.000
O       13.671726472    6.477495109    3.385126293 -    -      -       O   8.000
O        3.983970540    6.442915022   11.347391638 -    -      -       O   8.000
O        8.680304735   -0.456917216    7.358832138 -    -      -       O   8.000
O       13.790139533   -2.809350768   10.997229962 -    -      -       O   8.000
O        3.770722012    3.962624094    6.869968042 -    -      -       O   8.000
O        8.669054216   10.818497882    3.017910639 -    -      -       O   8.000
O       13.859536867    1.561608765    3.398108547 -    -      -       O   8.000
O        4.002745028    1.471096054   11.492304757 -    -      -       O   8.000
O        8.606250495    8.451001611    7.337460764 -    -      -       O   8.000
O        9.808412146    1.507971308    0.561199610 -    -      -       O   8.000
O       14.551496866    1.684526371    8.511353598 -    -      -       O   8.000
O        4.812912723    8.369303970    4.562875498 -    -      -       O   8.000
O        9.669403762    3.873687581    4.963758428 -    -      -       O   8.000
O        0.056060505   10.850620297    0.924522420 -    -      -       O   8.000
O        4.811027742   -2.917529733    8.725070681 -    -      -       O   8.000
O        9.653751048    6.352812246    0.610430227 -    -      -       O   8.000
O       14.656668451    6.450269626    8.450640101 -    -      -       O   8.000
O        4.872795998   -0.220485635    4.459164514 -    -      -       O   8.000
O       11.669368659    7.474540451    1.898826359 -    -      -       O   8.000
O        1.948265346    7.370604227    9.862791180 -    -      -       O   8.000
O        6.905408294    0.835599418    5.844220837 -    -      -       O   8.000
O       11.808573181   -4.582869420   10.780681900 -    -      -       O   8.000
O        1.912399570    2.025530860    6.926836534 -    -      -       O   8.000
O        6.791888752    8.950152928    2.893217814 -    -      -       O   8.000
O       11.802283347    2.278834240    4.917955640 -    -      -       O   8.000
O        1.836068959    8.891975354    1.114837162 -    -      -       O   8.000
O        6.872088120   -4.546591382    9.237015956 -    -      -       O   8.000
O       11.706436041   -1.157069591   10.880978116 -    -      -       O   8.000
O        1.994542439    5.979546340    6.884653294 -    -      -       O   8.000
O        6.832090635   -0.928832477    2.776704460 -    -      -       O   8.000
O       11.861871713    5.692313693    5.193875235 -    -      -       O   8.000
O        1.888764503   12.794884362    1.069468207 -    -      -       O   8.000
O        6.833656857   -1.239940973    9.125842369 -    -      -       O   8.000
O       11.782795311    0.547882862    2.049547121 -    -      -       O   8.000
O        1.757831502    0.536420452    9.895319852 -    -      -       O   8.000
O        6.921253714    7.167234114    5.694594839 -    -      -       O   8.000
Si      13.254579561    7.137528711    1.976423179 -    -      -       Si 14.000
Si       3.520808123    6.975035172    9.890042287 -    -      -       Si 14.000
Si       8.422422324    0.221718587    5.921470620 -    -      -       Si 14.000
Si      13.385515333   -4.367287276   11.133013635 -    -      -       Si 14.000
Si       3.432398989    2.432121535    7.197595619 -    -      -       Si 14.000
Si       8.359760739    9.255575503    3.155244914 -    -      -       Si 14.000
Si      13.384931568    2.477138868    4.646522354 -    -      -       Si 14.000
Si       3.389633741    9.259311560    0.778261672 -    -      -       Si 14.000
Si       8.405945309   -4.393237005    8.721482867 -    -      -       Si 14.000
Si      13.301531710   -1.267395251   11.137972246 -    -      -       Si 14.000
Si       3.510444940    5.535975317    7.206004281 -    -      -       Si 14.000
Si       8.369481958   -1.280339674    3.195625268 -    -      -       Si 14.000
Si      13.377457994    5.572433636    4.691490184 -    -      -       Si 14.000
Si       3.413959018   12.362097727    0.722544712 -    -      -       Si 14.000
Si       8.391102186   -1.313443305    8.687936753 -    -      -       Si 14.000
Si      13.360696030    0.912853745    2.006835495 -    -      -       Si 14.000
Si       8.370358875    7.822839701    5.895493194 -    -      -       Si 14.000
Si      10.200371954    0.893168689    2.009802052 -    -      -       Si 14.000
Si       0.214670744    0.939458705    9.895344713 -    -      -       Si 14.000
Si       5.376925132    7.677008788    5.905630256 -    -      -       Si 14.000
Si       0.337905338   12.419888191    0.740634914 -    -      -       Si 14.000
Si       5.316058155   -1.377674803    8.536926255 -    -      -       Si 14.000
Si      10.124023125   -1.321101531   11.160933755 -    -      -       Si 14.000
Si       0.423194580    5.634091017    7.155654105 -    -      -       Si 14.000
Si       5.317377936   -1.252326959    3.282341950 -    -      -       Si 14.000
Si      10.199901303    2.400071223    4.704158309 -    -      -       Si 14.000
Si       0.286266680    9.258932432    0.774004260 -    -      -       Si 14.000
Si       5.349103791   -4.434857482    8.658408340 -    -      -       Si 14.000
Si      10.223215229   -4.448373669   11.113712754 -    -      -       Si 14.000
Si       0.341294105    2.436538478    7.206233332 -    -      -       Si 14.000
Si       5.278235361    9.348559750    3.350611836 -    -      -       Si 14.000
Si      10.097887394    7.089189903    1.975505393 -    -      -       Si 14.000
Si       0.343904889    7.080040708    9.873025664 -    -      -       Si 14.000
Si       5.390171135    0.239464795    5.929763350 -    -      -       Si 14.000
end 
end 
