# Supplementary material for: Water Adsorption at Pairs of Proximate Brønsted Acid Sites in Zeolites
Source: J Phys Chem Lett. 2026 Jan 14;17(4):1201–6. doi: 10.1021/acs.jpclett.5c03794 (PMC12862806; doi:10.1021/acs.jpclett.5c03794)
Supplement: Supplementary file 2 [file jz5c03794_si_002.zip › Water_BAS_Pairs_SI/QM/STRUCTURES_MP2/HCHA__CHA_2__1_h2o__conformer_1__MP2.car]

!BIOSYM archive 3                                                               
PBC=ON                                                                          
QMPOT ITERATION     71                                            -18499.0443725
!DATE Mon Sep 16 21:16:27 2024
PBC  14.76700  13.67500  13.67500 120.00000  90.00000  90.00000 (P1)
Al       6.493563976    0.467322436    8.581896947 -    -      -       Al 13.000
Al      11.433446009    7.238702316    4.638774086 -    -      -       Al 13.000
H        9.676335748    6.615591273    6.240741108 -    -      -       H   1.000
H        9.946023744   -1.702592000    6.699291042 -    -      -       H   1.000
H        8.140948879   -0.770450907    7.302570734 -    -      -       H   1.000
H       10.198069780   -0.995744524    8.067589923 -    -      -       H   1.000
O        1.700344510   -2.719697514    8.664765659 -    -      -       O   8.000
O        6.745828043    4.079652527    4.687927930 -    -      -       O   8.000
O       11.725840941   10.996845883    0.770385327 -    -      -       O   8.000
O        1.994765582    6.817431332    8.700440286 -    -      -       O   8.000
O        6.894464097    0.028544369    4.670682341 -    -      -       O   8.000
O       11.859924600    6.674248507    0.791470786 -    -      -       O   8.000
O        1.960074556    2.025420440    0.291204664 -    -      -       O   8.000
O        6.710926442    2.106517555    8.099511056 -    -      -       O   8.000
O       11.342454987    8.879579734    4.152567449 -    -      -       O   8.000
O       13.237617678    6.518741059   11.177676836 -    -      -       O   8.000
O        2.853870930    0.092947764    7.036988662 -    -      -       O   8.000
O        8.323584340    6.734187582    3.134637478 -    -      -       O   8.000
O       12.786161910   -2.767621048   10.904485395 -    -      -       O   8.000
O        2.972676962    4.083494279    7.143471230 -    -      -       O   8.000
O        8.100898361   10.915065667    2.969293449 -    -      -       O   8.000
O       13.008327870    8.932340982    7.662388539 -    -      -       O   8.000
O        3.058308236    1.995393687    3.495667988 -    -      -       O   8.000
O        7.884896528    2.096061341   11.407555333 -    -      -       O   8.000
O        2.363490152   -0.292327116    9.622301097 -    -      -       O   8.000
O        7.135346354    6.561059199    5.540237050 -    -      -       O   8.000
O       12.369368292   -0.316297233    1.848448893 -    -      -       O   8.000
O        2.403314047    6.479729768    6.081375922 -    -      -       O   8.000
O        7.369233522   -0.331765423    2.078776205 -    -      -       O   8.000
O       12.178413654   -0.343581679    9.976537019 -    -      -       O   8.000
O        2.559581667   -0.063108023    1.859050833 -    -      -       O   8.000
O        7.552095633   -0.047967318    9.815961969 -    -      -       O   8.000
O       12.300158630    6.902777932    6.054726946 -    -      -       O   8.000
O        2.549709791   -2.417552192    6.149297969 -    -      -       O   8.000
O        7.294639099    4.481546638    2.122596998 -    -      -       O   8.000
O       12.363421602    4.315513649   10.009323821 -    -      -       O   8.000
O        2.336152708    4.065981088    1.963542142 -    -      -       O   8.000
O        7.510307142    4.116829412    9.694265123 -    -      -       O   8.000
O       12.227651264   -2.897644546    5.883011516 -    -      -       O   8.000
O        2.585239435    4.432555273    9.760749889 -    -      -       O   8.000
O        7.159200435   -2.494737513    5.453631270 -    -      -       O   8.000
O       12.275198072    4.226649015    1.696357777 -    -      -       O   8.000
O        1.991906157   -2.317701695   11.243360590 -    -      -       O   8.000
O        6.939303243    4.609351845    7.240450453 -    -      -       O   8.000
O       11.707521887   11.391862561    3.394169704 -    -      -       O   8.000
O        1.963846149    8.883235607    7.050273571 -    -      -       O   8.000
O        6.803792653    2.068675849    2.985348370 -    -      -       O   8.000
O       11.957859291    2.004008620   11.140846624 -    -      -       O   8.000
O        1.701219479    6.369762139   11.278674274 -    -      -       O   8.000
O        7.137137506   -0.575916497    7.204677612 -    -      -       O   8.000
O       11.565105045    6.120336092    3.379306810 -    -      -       O   8.000
O       12.734664799    6.500313076    8.597982530 -    -      -       O   8.000
O        2.849199388   -0.455825164    4.442421779 -    -      -       O   8.000
O        7.759169312    6.535518947    0.589524335 -    -      -       O   8.000
O       12.726150807    1.934156224    0.550242058 -    -      -       O   8.000
O        3.123382160    2.054288928    8.803001345 -    -      -       O   8.000
O        7.969641646    8.863511621    4.622827530 -    -      -       O   8.000
O       12.832008356   -2.198108321    8.304936591 -    -      -       O   8.000
O        2.803027855    4.406055291    4.516542702 -    -      -       O   8.000
O        7.926802040   11.438536355    0.386174724 -    -      -       O   8.000
O       14.699369320   -1.195189444    9.948983096 -    -      -       O   8.000
O        4.819514248    5.489971213    5.857621813 -    -      -       O   8.000
O        9.864300615   12.561834958    1.854439924 -    -      -       O   8.000
O        0.002133460    7.074915261    6.950347422 -    -      -       O   8.000
O        4.926888112    0.174867029    2.908469549 -    -      -       O   8.000
O        9.866153620    0.376862629   10.949551158 -    -      -       O   8.000
O        0.053320003    0.472504897    1.314621981 -    -      -       O   8.000
O        4.861233708    0.012192559    8.777353090 -    -      -       O   8.000
O        9.694953879    6.970255985    5.343198406 -    -      -       O   8.000
O       14.770123353   -3.013883259    6.630488720 -    -      -       O   8.000
O        4.826206304    3.873578108    2.843565229 -    -      -       O   8.000
O        9.911842003    3.685215581   10.706413158 -    -      -       O   8.000
O       14.718474912    3.688543029    0.881560985 -    -      -       O   8.000
O        5.005054690    3.977418229    8.899540699 -    -      -       O   8.000
O        9.748122784   -2.868507110    5.099082786 -    -      -       O   8.000
O        0.067386143    5.164916925    9.551295978 -    -      -       O   8.000
O        4.902054798   -1.225346825    5.941806858 -    -      -       O   8.000
O        9.813604370    5.154218037    1.609984441 -    -      -       O   8.000
O        9.624515365   -1.007184108    7.293136688 -    -      -       O   8.000
Si       1.499764902   -1.629277457    9.859518759 -    -      -       Si 14.000
Si       6.383869970    5.152664734    5.842507774 -    -      -       Si 14.000
Si      11.411009921   12.062209440    1.955931396 -    -      -       Si 14.000
Si       1.581150225    7.316876106    7.203666819 -    -      -       Si 14.000
Si       6.491845490    0.495320440    3.152698858 -    -      -       Si 14.000
Si      11.456558844    0.467490407   11.194718968 -    -      -       Si 14.000
Si       1.565113959    0.499301015    0.712855301 -    -      -       Si 14.000
Si       1.545059379   -3.230338277    7.130067563 -    -      -       Si 14.000
Si       6.400445856    3.626755839    3.160140152 -    -      -       Si 14.000
Si      11.474516295    3.546832218   11.125900273 -    -      -       Si 14.000
Si       1.549950494    3.569869701    0.632399481 -    -      -       Si 14.000
Si       6.540677713    3.640879471    8.487717974 -    -      -       Si 14.000
Si      11.291896410   10.410693222    4.608340696 -    -      -       Si 14.000
Si       1.583744389    5.699530141    9.817350344 -    -      -       Si 14.000
Si       6.474951472   -1.074419929    5.767554563 -    -      -       Si 14.000
Si      11.378994851    5.565046892    1.899084147 -    -      -       Si 14.000
Si      13.299781088    5.623974848    9.833951734 -    -      -       Si 14.000
Si       3.280637000   -0.990879748    5.908685940 -    -      -       Si 14.000
Si       8.311898184    5.708581634    1.852459827 -    -      -       Si 14.000
Si      13.140982740    3.495361009    0.546654905 -    -      -       Si 14.000
Si       3.441583829    3.623695306    8.643264468 -    -      -       Si 14.000
Si       8.260724868   10.452262836    4.512453174 -    -      -       Si 14.000
Si      13.227758695   -3.230277379    7.114240054 -    -      -       Si 14.000
Si       3.261092788    3.582446993    3.200454472 -    -      -       Si 14.000
Si       8.312666203    3.608632701   11.002005599 -    -      -       Si 14.000
Si      13.293613438    0.438414086    0.757871515 -    -      -       Si 14.000
Si       3.343415709    0.465808851    8.568653060 -    -      -       Si 14.000
Si       8.202693851    7.291642185    4.614273645 -    -      -       Si 14.000
Si      13.202742165    7.346559181    7.290958535 -    -      -       Si 14.000
Si       3.346388469    0.428019521    3.180337491 -    -      -       Si 14.000
Si       8.255573339    0.526196643   11.122677453 -    -      -       Si 14.000
Si      13.147085950   -1.634064111    9.795250482 -    -      -       Si 14.000
Si       3.242173853    5.104741100    5.910050724 -    -      -       Si 14.000
Si       8.321646641   12.060711666    1.818655219 -    -      -       Si 14.000
end 
end 
