# Supplementary material for: Water Adsorption at Pairs of Proximate Brønsted Acid Sites in Zeolites
Source: J Phys Chem Lett. 2026 Jan 14;17(4):1201–6. doi: 10.1021/acs.jpclett.5c03794 (PMC12862806; doi:10.1021/acs.jpclett.5c03794)
Supplement: Supplementary file 2 [file jz5c03794_si_002.zip › Water_BAS_Pairs_SI/QM/STRUCTURES_MP2/HCHA__CHA_2__1_h2o__conformer_2__MP2.car]

!BIOSYM archive 3                                                               
PBC=ON                                                                          
QMPOT ITERATION     61                                            -18496.0450157
!DATE Mon Sep 16 13:05:57 2024
PBC  14.76700  13.67500  13.67500 120.00000  90.00000  90.00000 (P1)
Al       6.512150726    0.301277373    8.539349170 -    -      -       Al 13.000
Al      11.452941074    7.226863006    4.640947615 -    -      -       Al 13.000
H        9.792260341    6.576735928    6.366661484 -    -      -       H   1.000
H       10.852969549    6.080424098    8.152924843 -    -      -       H   1.000
H        9.445881371    5.435414706    8.263431990 -    -      -       H   1.000
H        7.174657468    2.051106118    6.905849993 -    -      -       H   1.000
O        1.687631136   -2.750299751    8.611887114 -    -      -       O   8.000
O        6.641116338    3.876485988    4.873287214 -    -      -       O   8.000
O       11.705251147   10.934429091    0.757289051 -    -      -       O   8.000
O        2.119989372    6.793686749    8.712572550 -    -      -       O   8.000
O        6.754047764    0.136365900    4.823044083 -    -      -       O   8.000
O       11.811027087    6.685563170    0.789704680 -    -      -       O   8.000
O        1.946840030    1.965015639    0.332546607 -    -      -       O   8.000
O        6.869610443    2.048556987    7.824941265 -    -      -       O   8.000
O       11.329030088    8.858774611    4.134962435 -    -      -       O   8.000
O       13.238683078    6.541072731   11.103589854 -    -      -       O   8.000
O        2.836701056   -0.019362818    7.033594871 -    -      -       O   8.000
O        8.447830291    6.842326359    3.158633097 -    -      -       O   8.000
O       12.849637621   -2.791855911   10.892211623 -    -      -       O   8.000
O        3.029665527    4.061891737    7.117009974 -    -      -       O   8.000
O        8.092977239   10.684646823    2.889518546 -    -      -       O   8.000
O       12.938209377    8.886015748    7.739990781 -    -      -       O   8.000
O        2.992885524    1.975948225    3.488451220 -    -      -       O   8.000
O        8.306068636    2.100357648   11.706286891 -    -      -       O   8.000
O        2.466067437   -0.403517853    9.648295142 -    -      -       O   8.000
O        7.232170841    6.419922786    5.503046676 -    -      -       O   8.000
O       12.318022344   -0.352859109    1.765351419 -    -      -       O   8.000
O        2.365696939    6.434492857    6.074427869 -    -      -       O   8.000
O        7.375532128   -0.463834048    2.277341262 -    -      -       O   8.000
O       12.272555945   -0.340433515    9.997444957 -    -      -       O   8.000
O        2.564811970   -0.121300416    1.872933784 -    -      -       O   8.000
O        7.361214559    0.317422759    9.988365350 -    -      -       O   8.000
O       12.448460436    6.910499228    5.981572684 -    -      -       O   8.000
O        2.469329595   -2.466294786    6.061642625 -    -      -       O   8.000
O        7.335070320    4.551552356    2.385278586 -    -      -       O   8.000
O       12.451377211    4.247046932   10.025088956 -    -      -       O   8.000
O        2.406223486    4.055659086    1.930261863 -    -      -       O   8.000
O        7.443014218    3.775700476    9.767748698 -    -      -       O   8.000
O       12.220558595   -2.970402720    5.893457914 -    -      -       O   8.000
O        2.639446928    4.414730898    9.749144765 -    -      -       O   8.000
O        7.138988177   -2.456053665    5.302201768 -    -      -       O   8.000
O       12.297759631    4.227965000    1.669909572 -    -      -       O   8.000
O        2.024023161   -2.434348385   11.201802980 -    -      -       O   8.000
O        6.870210207    4.621745457    7.351422180 -    -      -       O   8.000
O       11.806971266   11.354059096    3.388664843 -    -      -       O   8.000
O        2.066987723    8.849012565    7.049004621 -    -      -       O   8.000
O        6.918077692    2.029924328    3.003470477 -    -      -       O   8.000
O       11.695316601    1.971422774   11.059904644 -    -      -       O   8.000
O        1.740019101    6.321457914   11.286426409 -    -      -       O   8.000
O        7.072194719   -0.681716643    7.264435205 -    -      -       O   8.000
O       11.627754541    6.102063643    3.384789154 -    -      -       O   8.000
O       12.683494772    6.374863066    8.527250844 -    -      -       O   8.000
O        2.877558113   -0.470469402    4.438092552 -    -      -       O   8.000
O        7.764034398    6.473180458    0.653983240 -    -      -       O   8.000
O       12.775953494    1.922038790    0.556989684 -    -      -       O   8.000
O        2.768824662    2.007193590    8.722041041 -    -      -       O   8.000
O        7.977010774    8.825652215    4.802042093 -    -      -       O   8.000
O       12.928860194   -2.212511593    8.298037903 -    -      -       O   8.000
O        2.867203242    4.405963579    4.493835498 -    -      -       O   8.000
O        7.891717464   11.494941205    0.366145453 -    -      -       O   8.000
O       -0.008536717   -1.204813395    9.965092662 -    -      -       O   8.000
O        4.832843711    5.549801950    5.892033366 -    -      -       O   8.000
O        9.849951804   12.441882299    1.913999422 -    -      -       O   8.000
O        0.047510653    7.106906676    7.107253549 -    -      -       O   8.000
O        4.935383514    0.254325733    2.881279238 -    -      -       O   8.000
O        9.829893973    0.086488313   10.866895897 -    -      -       O   8.000
O        0.042002338    0.362435850    1.297955280 -    -      -       O   8.000
O        4.836298809    0.350485316    8.759690449 -    -      -       O   8.000
O        9.776391082    6.923240642    5.407911941 -    -      -       O   8.000
O       14.750854465   -3.199928494    6.606000307 -    -      -       O   8.000
O        4.873657454    3.764071992    2.869031057 -    -      -       O   8.000
O        9.914284647    3.930782703   10.602946803 -    -      -       O   8.000
O       14.753092086    3.684044198    0.912706997 -    -      -       O   8.000
O        4.960961385    3.549603766    8.893717596 -    -      -       O   8.000
O        9.749309317   -2.847530435    4.990126609 -    -      -       O   8.000
O        0.115432544    5.194430126    9.504042271 -    -      -       O   8.000
O        4.874109120   -1.382196666    5.930501249 -    -      -       O   8.000
O        9.828428079    5.116898078    1.677213741 -    -      -       O   8.000
O        9.938549928    6.131727688    7.819248457 -    -      -       O   8.000
Si       1.533177540   -1.699982705    9.843516759 -    -      -       Si 14.000
Si       6.374448186    5.121658852    5.881434139 -    -      -       Si 14.000
Si      11.414683874   11.994994775    1.963353277 -    -      -       Si 14.000
Si       1.640097365    7.306124031    7.238196971 -    -      -       Si 14.000
Si       6.496009219    0.476929033    3.249582345 -    -      -       Si 14.000
Si      11.397804041    0.383329400   11.155830968 -    -      -       Si 14.000
Si       1.565175958    0.434078557    0.732607615 -    -      -       Si 14.000
Si       1.535491158   -3.293628485    7.088765748 -    -      -       Si 14.000
Si       6.433446534    3.552626187    3.264983406 -    -      -       Si 14.000
Si      11.440113144    3.555932460   11.093510313 -    -      -       Si 14.000
Si       1.575357087    3.524621256    0.635957497 -    -      -       Si 14.000
Si       6.503197136    3.559804253    8.504241798 -    -      -       Si 14.000
Si      11.290086313   10.391937547    4.599402009 -    -      -       Si 14.000
Si       1.640523377    5.690813436    9.813052316 -    -      -       Si 14.000
Si       6.465570819   -1.106063251    5.856023304 -    -      -       Si 14.000
Si      11.397989760    5.558461709    1.910384932 -    -      -       Si 14.000
Si      13.333867233    5.588608651    9.804869067 -    -      -       Si 14.000
Si       3.283335884   -1.077845808    5.882473089 -    -      -       Si 14.000
Si       8.358811180    5.730614357    1.960038055 -    -      -       Si 14.000
Si      13.179948579    3.487498817    0.543255949 -    -      -       Si 14.000
Si       3.341275275    3.502531200    8.611977878 -    -      -       Si 14.000
Si       8.263097726   10.399300858    4.494770840 -    -      -       Si 14.000
Si      13.205386024   -3.296401768    7.127300257 -    -      -       Si 14.000
Si       3.288098262    3.544724140    3.187118863 -    -      -       Si 14.000
Si       8.388726029    3.592760020   11.091325368 -    -      -       Si 14.000
Si      13.287928395    0.404273710    0.722577336 -    -      -       Si 14.000
Si       3.265457034    0.463869231    8.538420754 -    -      -       Si 14.000
Si       8.316399596    7.274590918    4.689539127 -    -      -       Si 14.000
Si      13.224060912    7.337545846    7.296335870 -    -      -       Si 14.000
Si       3.349605245    0.416813634    3.179671149 -    -      -       Si 14.000
Si       8.305908449    0.519894415   11.241284217 -    -      -       Si 14.000
Si      13.204802765   -1.647555822    9.788481508 -    -      -       Si 14.000
Si       3.262138382    5.105439131    5.893724482 -    -      -       Si 14.000
Si       8.303979816   11.950313744    1.877405980 -    -      -       Si 14.000
end 
end 
