# Supplementary material for: Water Adsorption at Pairs of Proximate Brønsted Acid Sites in Zeolites
Source: J Phys Chem Lett. 2026 Jan 14;17(4):1201–6. doi: 10.1021/acs.jpclett.5c03794 (PMC12862806; doi:10.1021/acs.jpclett.5c03794)
Supplement: Supplementary file 2 [file jz5c03794_si_002.zip › Water_BAS_Pairs_SI/QM/STRUCTURES_MP2/HCHA__CHA_2__2_h2o__MP2.car]

!BIOSYM archive 3                                                               
PBC=ON                                                                          
QMPOT ITERATION     103                                           -18809.0089428
!DATE Thu Oct 24 09:18:39 2024
PBC  14.76700  13.67500  13.67500 120.00000  90.00000  90.00000 (P1)
Al       6.492556721    0.309480558    8.509555462 -    -      -       Al 13.000
Al      11.448234532    7.210436504    4.602106585 -    -      -       Al 13.000
H        9.810502612    6.327540097    6.228205301 -    -      -       H   1.000
H       11.008278297    5.500563704    7.842773478 -    -      -       H   1.000
H        9.557590225    5.346590393    8.315679385 -    -      -       H   1.000
H        7.911357042    2.153636968    7.600879408 -    -      -       H   1.000
H        9.733303465    3.391877087    7.142809115 -    -      -       H   1.000
H        9.714008061    2.061954284    6.337366208 -    -      -       H   1.000
O        1.670094210   -2.783126267    8.583321747 -    -      -       O   8.000
O        6.740127465    4.062139897    4.725268153 -    -      -       O   8.000
O       11.664435979   10.901749652    0.717138233 -    -      -       O   8.000
O        2.113032726    6.757182850    8.673968899 -    -      -       O   8.000
O        6.768434250   -0.056195202    4.686390383 -    -      -       O   8.000
O       11.731978141    6.664829257    0.728215061 -    -      -       O   8.000
O        1.909433809    1.950925869    0.272059311 -    -      -       O   8.000
O        6.996176320    2.064318791    8.024354220 -    -      -       O   8.000
O       11.326687692    8.848822353    4.136745242 -    -      -       O   8.000
O       13.189517241    6.556844286   11.028528699 -    -      -       O   8.000
O        2.799232311   -0.054864279    6.954546858 -    -      -       O   8.000
O        8.314482398    6.606273926    3.259412743 -    -      -       O   8.000
O       12.857387390   -2.793791190   10.868003471 -    -      -       O   8.000
O        3.196717616    4.091039500    7.098881591 -    -      -       O   8.000
O        7.988157531   10.783218346    2.927767314 -    -      -       O   8.000
O       12.829329286    8.840051914    7.656509138 -    -      -       O   8.000
O        2.934817089    1.924628285    3.462294411 -    -      -       O   8.000
O        8.152065499    2.095507423   11.389839128 -    -      -       O   8.000
O        2.472909880   -0.428074170    9.576058262 -    -      -       O   8.000
O        7.235324667    6.496683618    5.690447609 -    -      -       O   8.000
O       12.292612435   -0.378593081    1.699971197 -    -      -       O   8.000
O        2.295370268    6.379997931    6.039308351 -    -      -       O   8.000
O        7.365317142   -0.388731835    2.113057585 -    -      -       O   8.000
O       12.236473388   -0.364732559    9.947760410 -    -      -       O   8.000
O        2.533237471   -0.141479491    1.819757838 -    -      -       O   8.000
O        7.260927066    0.005870404    9.988591303 -    -      -       O   8.000
O       12.466775455    6.819431182    5.908194274 -    -      -       O   8.000
O        2.432387960   -2.503734619    6.018529595 -    -      -       O   8.000
O        7.241470005    4.456471377    2.132118503 -    -      -       O   8.000
O       12.436021568    4.220954822    9.994509434 -    -      -       O   8.000
O        2.393062986    4.015757090    1.896411659 -    -      -       O   8.000
O        7.428263500    4.072765467    9.695254555 -    -      -       O   8.000
O       12.219738326   -2.944866361    5.851483833 -    -      -       O   8.000
O        2.595830390    4.370723019    9.703494224 -    -      -       O   8.000
O        7.137588105   -2.578408141    5.427271615 -    -      -       O   8.000
O       12.259597119    4.224080311    1.633231768 -    -      -       O   8.000
O        1.976055892   -2.425572640   11.175387059 -    -      -       O   8.000
O        6.621222286    4.568635597    7.290785699 -    -      -       O   8.000
O       11.809072427   11.329444407    3.339680241 -    -      -       O   8.000
O        2.078743376    8.813298907    7.018305213 -    -      -       O   8.000
O        6.903654966    2.020246237    3.066701386 -    -      -       O   8.000
O       11.636906181    1.949879851   11.001792776 -    -      -       O   8.000
O        1.720513920    6.295629439   11.240066218 -    -      -       O   8.000
O        7.060623201   -0.631814273    7.202831338 -    -      -       O   8.000
O       11.552250340    6.102534214    3.325902128 -    -      -       O   8.000
O       12.635060994    6.304898310    8.451581068 -    -      -       O   8.000
O        2.907236906   -0.550283874    4.364924902 -    -      -       O   8.000
O        7.787244756    6.612321786    0.709209902 -    -      -       O   8.000
O       12.744472413    1.915873821    0.527629529 -    -      -       O   8.000
O        2.687220811    1.994591420    8.607516875 -    -      -       O   8.000
O        8.046172773    8.789985435    4.677336153 -    -      -       O   8.000
O       12.910093409   -2.262632303    8.275494530 -    -      -       O   8.000
O        2.781892702    4.334756075    4.482767874 -    -      -       O   8.000
O        7.891343062   11.431280701    0.366179875 -    -      -       O   8.000
O       14.743488406   -1.193721893    9.894915365 -    -      -       O   8.000
O        4.791206261    5.623674419    5.654619443 -    -      -       O   8.000
O        9.831134650   12.421842830    1.905919054 -    -      -       O   8.000
O        0.018711364    7.128857647    7.117001900 -    -      -       O   8.000
O        4.917155022    0.272054869    2.794257420 -    -      -       O   8.000
O        9.771463896    0.074260293   10.781961515 -    -      -       O   8.000
O        0.010769108    0.339994175    1.230786264 -    -      -       O   8.000
O        4.807494271    0.417436512    8.642429289 -    -      -       O   8.000
O        9.781205432    6.902900815    5.415103413 -    -      -       O   8.000
O       14.728624494   -3.283628755    6.599351660 -    -      -       O   8.000
O        4.830360312    3.712618446    2.889173635 -    -      -       O   8.000
O        9.892102170    3.948073120   10.549999569 -    -      -       O   8.000
O       14.728875900    3.665311890    0.909908487 -    -      -       O   8.000
O        4.934885393    3.414891977    9.007090958 -    -      -       O   8.000
O        9.745160659   -2.839157181    4.945086498 -    -      -       O   8.000
O        0.085290971    5.185380377    9.461323128 -    -      -       O   8.000
O        4.861401723   -1.444466650    5.921816431 -    -      -       O   8.000
O        9.770808421    5.076273675    1.633339241 -    -      -       O   8.000
O       10.107642824    5.284891169    7.523277448 -    -      -       O   8.000
O        9.365875909    2.491481340    7.124247809 -    -      -       O   8.000
Si       1.518299523   -1.706552937    9.795331136 -    -      -       Si 14.000
Si       6.321965294    5.172243254    5.823901177 -    -      -       Si 14.000
Si      11.393011676   11.970258031    1.920294631 -    -      -       Si 14.000
Si       1.619858360    7.279504167    7.209915520 -    -      -       Si 14.000
Si       6.480994477    0.453236773    3.176225720 -    -      -       Si 14.000
Si      11.335738259    0.360609116   11.087938092 -    -      -       Si 14.000
Si       1.539218689    0.417393318    0.677990578 -    -      -       Si 14.000
Si       1.522710942   -3.336510596    7.062334204 -    -      -       Si 14.000
Si       6.416210277    3.558971533    3.194439989 -    -      -       Si 14.000
Si      11.403488047    3.536345457   11.047831133 -    -      -       Si 14.000
Si       1.548553042    3.509738861    0.602315529 -    -      -       Si 14.000
Si       6.447973242    3.565303094    8.529227676 -    -      -       Si 14.000
Si      11.284708238   10.392607959    4.567037558 -    -      -       Si 14.000
Si       1.618400769    5.659516386    9.770621879 -    -      -       Si 14.000
Si       6.456286225   -1.170253004    5.837592503 -    -      -       Si 14.000
Si      11.333330057    5.541191858    1.855009301 -    -      -       Si 14.000
Si      13.302433929    5.569636817    9.756273184 -    -      -       Si 14.000
Si       3.274454794   -1.130556520    5.831093080 -    -      -       Si 14.000
Si       8.291934785    5.674924328    1.918253148 -    -      -       Si 14.000
Si      13.159572296    3.480122623    0.521331763 -    -      -       Si 14.000
Si       3.344834016    3.463222355    8.591664017 -    -      -       Si 14.000
Si       8.246124865   10.394696040    4.496277886 -    -      -       Si 14.000
Si      13.173664119   -3.334969625    7.092979187 -    -      -       Si 14.000
Si       3.242182272    3.493958688    3.173879779 -    -      -       Si 14.000
Si       8.341365553    3.641472381   10.984376791 -    -      -       Si 14.000
Si      13.256073146    0.394267061    0.662627508 -    -      -       Si 14.000
Si       3.232302974    0.460931179    8.447429058 -    -      -       Si 14.000
Si       8.287773757    7.224437476    4.723357313 -    -      -       Si 14.000
Si      13.184234470    7.296943243    7.243800646 -    -      -       Si 14.000
Si       3.333664531    0.382088053    3.123529244 -    -      -       Si 14.000
Si       8.231856586    0.469979727   11.149542427 -    -      -       Si 14.000
Si      13.191900878   -1.658558806    9.749765438 -    -      -       Si 14.000
Si       3.254701861    5.098733751    5.826626049 -    -      -       Si 14.000
Si       8.271974818   11.973095791    1.848032378 -    -      -       Si 14.000
end 
end 
