# Supplementary material for: Water Adsorption at Pairs of Proximate Brønsted Acid Sites in Zeolites
Source: J Phys Chem Lett. 2026 Jan 14;17(4):1201–6. doi: 10.1021/acs.jpclett.5c03794 (PMC12862806; doi:10.1021/acs.jpclett.5c03794)
Supplement: Supplementary file 2 [file jz5c03794_si_002.zip › Water_BAS_Pairs_SI/QM/STRUCTURES_MP2/HCHA__CHA_2__bare__MP2.car]

!BIOSYM archive 3                                                               
PBC=ON                                                                          
QMPOT ITERATION     120                                           -18180.1750684
!DATE Wed Sep 18 08:48:16 2024
PBC  14.76700  13.67500  13.67500 120.00000  90.00000  90.00000 (P1)
Al       6.521744597    0.309000652    8.542131074 -    -      -       Al 13.000
Al      11.510035855    7.243344402    4.621353274 -    -      -       Al 13.000
H        9.782484134    6.887364604    6.294206765 -    -      -       H   1.000
H        7.180237158    2.059906600    6.906911321 -    -      -       H   1.000
O        1.723736072   -2.770411955    8.637528273 -    -      -       O   8.000
O        6.618224358    3.850649696    4.881085400 -    -      -       O   8.000
O       11.738171269   10.985747612    0.807348792 -    -      -       O   8.000
O        2.021667479    6.809904309    8.701760473 -    -      -       O   8.000
O        6.774435709    0.162842245    4.823085665 -    -      -       O   8.000
O       11.836528933    6.627684357    0.833687625 -    -      -       O   8.000
O        1.972850826    1.982284512    0.333832219 -    -      -       O   8.000
O        6.866960109    2.056240304    7.823132709 -    -      -       O   8.000
O       11.500689957    8.863608044    4.075608837 -    -      -       O   8.000
O       13.285172829    6.462151670   11.186661136 -    -      -       O   8.000
O        2.883934557    0.003122267    7.030909884 -    -      -       O   8.000
O        8.474333850    6.846578645    3.112802672 -    -      -       O   8.000
O       12.823538025   -2.763895068   10.924439086 -    -      -       O   8.000
O        3.118465483    4.079536171    7.127670821 -    -      -       O   8.000
O        8.158891117   10.714934674    2.873823414 -    -      -       O   8.000
O       12.978727104    8.897951988    7.753906114 -    -      -       O   8.000
O        2.978666021    1.972570318    3.492393137 -    -      -       O   8.000
O        8.203110521    2.092217359   11.743011823 -    -      -       O   8.000
O        2.450110041   -0.387157894    9.633337832 -    -      -       O   8.000
O        7.275826478    6.377452013    5.477392033 -    -      -       O   8.000
O       12.346458020   -0.306768198    1.837468394 -    -      -       O   8.000
O        2.363566233    6.430568210    6.080973102 -    -      -       O   8.000
O        7.361594352   -0.460675161    2.272036124 -    -      -       O   8.000
O       12.289802955   -0.312773976   10.033586429 -    -      -       O   8.000
O        2.589539553   -0.119501090    1.860514479 -    -      -       O   8.000
O        7.427730226    0.293228686    9.956135342 -    -      -       O   8.000
O       12.298048282    6.906965958    6.087836188 -    -      -       O   8.000
O        2.487440087   -2.459724441    6.090545149 -    -      -       O   8.000
O        7.322834520    4.562675524    2.408793876 -    -      -       O   8.000
O       12.450649094    4.226002090   10.056712258 -    -      -       O   8.000
O        2.393079655    4.066290483    1.948999709 -    -      -       O   8.000
O        7.487989922    3.774416833    9.760745768 -    -      -       O   8.000
O       12.218298695   -2.972601569    5.913546777 -    -      -       O   8.000
O        2.675536220    4.457372666    9.744648840 -    -      -       O   8.000
O        7.172722031   -2.422358236    5.281256416 -    -      -       O   8.000
O       12.305708519    4.172271303    1.715526920 -    -      -       O   8.000
O        2.038222490   -2.402889882   11.221676343 -    -      -       O   8.000
O        6.828505077    4.633245952    7.351661787 -    -      -       O   8.000
O       11.735560501   11.422322345    3.439517555 -    -      -       O   8.000
O        2.001315803    8.845448709    7.025634610 -    -      -       O   8.000
O        6.918764914    2.034988777    2.982076648 -    -      -       O   8.000
O       11.809309750    1.971756800   11.206641323 -    -      -       O   8.000
O        1.727801269    6.343908896   11.283061119 -    -      -       O   8.000
O        7.061943087   -0.676223970    7.260402702 -    -      -       O   8.000
O       11.607562981    6.049319534    3.426162025 -    -      -       O   8.000
O       12.748153303    6.416583111    8.613792911 -    -      -       O   8.000
O        2.859350209   -0.476517921    4.438426616 -    -      -       O   8.000
O        7.775763689    6.420468384    0.621258214 -    -      -       O   8.000
O       12.794771156    1.907890031    0.514623438 -    -      -       O   8.000
O        2.793524948    2.027901922    8.726613985 -    -      -       O   8.000
O        7.825887913    8.824741720    4.716935615 -    -      -       O   8.000
O       12.879634582   -2.205434280    8.325717810 -    -      -       O   8.000
O        2.866749583    4.395606680    4.511085166 -    -      -       O   8.000
O        7.900643692   11.512250769    0.357419545 -    -      -       O   8.000
O       -0.008057362   -1.230834951    9.956329051 -    -      -       O   8.000
O        4.842935266    5.602336343    5.833443609 -    -      -       O   8.000
O        9.855454406   12.519709550    1.882856867 -    -      -       O   8.000
O       -0.003711325    7.076967017    6.990301102 -    -      -       O   8.000
O        4.933407778    0.259104038    2.908880028 -    -      -       O   8.000
O        9.866640785    0.174600514   10.925680745 -    -      -       O   8.000
O        0.070589690    0.405654077    1.337765286 -    -      -       O   8.000
O        4.849306361    0.350995470    8.803158483 -    -      -       O   8.000
O        9.758963422    7.075391478    5.348422122 -    -      -       O   8.000
O       14.747969460   -3.116073209    6.642342713 -    -      -       O   8.000
O        4.862178624    3.757297362    2.868042617 -    -      -       O   8.000
O        9.938753609    3.826704584   10.689210095 -    -      -       O   8.000
O       14.756957208    3.683905385    0.904139657 -    -      -       O   8.000
O        4.992634340    3.542189027    8.956236846 -    -      -       O   8.000
O        9.750826620   -3.030084569    5.030929712 -    -      -       O   8.000
O        0.121220921    5.122195675    9.545045963 -    -      -       O   8.000
O        4.886572894   -1.380385621    5.890121439 -    -      -       O   8.000
O        9.833363451    5.069680405    1.689630597 -    -      -       O   8.000
Si       1.542299419   -1.698707626    9.848333880 -    -      -       Si 14.000
Si       6.366121239    5.112489742    5.871085629 -    -      -       Si 14.000
Si      11.414551940   12.054570928    1.992329573 -    -      -       Si 14.000
Si       1.579011791    7.298841893    7.208866892 -    -      -       Si 14.000
Si       6.496994520    0.485889302    3.249271556 -    -      -       Si 14.000
Si      11.443275973    0.398726767   11.221770828 -    -      -       Si 14.000
Si       1.580756800    0.452304237    0.734818436 -    -      -       Si 14.000
Si       1.532743967   -3.279970901    7.105567170 -    -      -       Si 14.000
Si       6.419542033    3.546742375    3.267334238 -    -      -       Si 14.000
Si      11.479274329    3.545170895   11.163301153 -    -      -       Si 14.000
Si       1.582786989    3.536866507    0.640950652 -    -      -       Si 14.000
Si       6.523630074    3.567416419    8.518345085 -    -      -       Si 14.000
Si      11.319289823   10.369687280    4.604888359 -    -      -       Si 14.000
Si       1.623011879    5.690502342    9.817734741 -    -      -       Si 14.000
Si       6.475298265   -1.087402148    5.842577821 -    -      -       Si 14.000
Si      11.403780432    5.502961734    1.942758669 -    -      -       Si 14.000
Si      13.346444611    5.559564865    9.848879047 -    -      -       Si 14.000
Si       3.294541553   -1.071436655    5.881504398 -    -      -       Si 14.000
Si       8.366331598    5.702038123    1.938384443 -    -      -       Si 14.000
Si      13.182608236    3.475362726    0.551082064 -    -      -       Si 14.000
Si       3.381998853    3.520408374    8.632453544 -    -      -       Si 14.000
Si       8.252347836   10.385629256    4.470881421 -    -      -       Si 14.000
Si      13.204888723   -3.276269309    7.153282630 -    -      -       Si 14.000
Si       3.277163108    3.541446617    3.197537587 -    -      -       Si 14.000
Si       8.388774666    3.573280905   11.111235369 -    -      -       Si 14.000
Si      13.316795709    0.402445994    0.758263569 -    -      -       Si 14.000
Si       3.282488966    0.479869743    8.547367638 -    -      -       Si 14.000
Si       8.257055144    7.298941497    4.619692649 -    -      -       Si 14.000
Si      13.193144843    7.327305278    7.338047154 -    -      -       Si 14.000
Si       3.343950263    0.414798239    3.185861449 -    -      -       Si 14.000
Si       8.312014581    0.527032002   11.246562992 -    -      -       Si 14.000
Si      13.193576859   -1.637422439    9.808260909 -    -      -       Si 14.000
Si       3.280922175    5.120036895    5.892779281 -    -      -       Si 14.000
Si       8.323027294   11.985509271    1.857106695 -    -      -       Si 14.000
end 
end 
