# Supplementary material for: Water Adsorption at Pairs of Proximate Brønsted Acid Sites in Zeolites
Source: J Phys Chem Lett. 2026 Jan 14;17(4):1201–6. doi: 10.1021/acs.jpclett.5c03794 (PMC12862806; doi:10.1021/acs.jpclett.5c03794)
Supplement: Supplementary file 2 [file jz5c03794_si_002.zip › Water_BAS_Pairs_SI/QM/STRUCTURES_MP2/HFAU__FAU_1__1_h2o__conformer_1__MP2.car]

!BIOSYM archive 3                                                               
PBC=ON                                                                          
QMPOT ITERATION     57                                           -104132.4075603
!DATE Thu Nov 21 15:49:14 2024
PBC  24.34500  24.34500  24.34500  90.00000  90.00000  90.00000 (P1)
Al      13.318731893   11.313508299   17.272966824 -    -      -       Al 13.000
Al      15.262542003    7.249632532   13.310275649 -    -      -       Al 13.000
H       15.563092527    9.497569386   14.136454446 -    -      -       H   1.000
H       15.531060813   12.346952806   16.970203352 -    -      -       H   1.000
H       17.064728544    9.601751118   13.007116288 -    -      -       H   1.000
H       17.608215969   10.408354663   14.205446282 -    -      -       H   1.000
O       21.781324703    2.587012568   20.335727664 -    -      -       O   8.000
O       21.789585403   14.742402125    8.159293360 -    -      -       O   8.000
O        9.611934784   14.791635413   20.347227252 -    -      -       O   8.000
O        9.629097478    2.561451093    8.131725982 -    -      -       O   8.000
O        0.002138211   21.787803114   22.924720939 -    -      -       O   8.000
O        0.010072649    9.577874386   10.775942525 -    -      -       O   8.000
O       12.189583474    9.600601958   22.896743276 -    -      -       O   8.000
O       12.186148032   21.757328791   10.761117155 -    -      -       O   8.000
O        2.598981469   24.337877249   17.761467111 -    -      -       O   8.000
O        2.606271700   12.146958167    5.620568481 -    -      -       O   8.000
O       14.879393825   12.271392161   17.676554144 -    -      -       O   8.000
O       14.767008125   24.325792118    5.630151571 -    -      -       O   8.000
O        2.567520700    8.682835040    2.066241987 -    -      -       O   8.000
O        2.553782335   20.834217586   14.254481243 -    -      -       O   8.000
O       14.761915570   20.845309607    2.100856732 -    -      -       O   8.000
O       14.834142421    8.800491613   14.189363660 -    -      -       O   8.000
O        0.055997048    3.543575364    4.659042335 -    -      -       O   8.000
O        0.011028818   15.704688257   16.847962331 -    -      -       O   8.000
O       12.210906108   15.685161627    4.708892379 -    -      -       O   8.000
O       12.192468801    3.570371459   16.854591783 -    -      -       O   8.000
O       21.762797002    6.068709607   23.869846178 -    -      -       O   8.000
O       21.750265739   18.251274910   11.690157095 -    -      -       O   8.000
O        9.630020088   18.263092774   23.904308984 -    -      -       O   8.000
O        9.541344905    6.060983615   11.684228588 -    -      -       O   8.000
O        3.515290879   21.773573759    2.092022405 -    -      -       O   8.000
O        3.559471265    9.645019216   14.262914925 -    -      -       O   8.000
O       15.667209081    9.623634507    2.129729941 -    -      -       O   8.000
O       15.660752976   21.739594512   14.267849245 -    -      -       O   8.000
O        6.095353350    2.581625835    4.666607958 -    -      -       O   8.000
O        6.093760527   14.821618781   16.858411710 -    -      -       O   8.000
O       18.265935562   14.747823271    4.684832293 -    -      -       O   8.000
O       18.313699076    2.521109315   16.797187113 -    -      -       O   8.000
O        8.686027920    0.008455623   23.849712882 -    -      -       O   8.000
O        8.677528878   12.267151521   11.782598688 -    -      -       O   8.000
O       20.816273401   12.161310736   23.883219690 -    -      -       O   8.000
O       20.799061137   24.325375701   11.698595744 -    -      -       O   8.000
O        8.664254820   15.669702628    8.167536563 -    -      -       O   8.000
O        8.672759854    3.517993838   20.332052458 -    -      -       O   8.000
O       20.859468375    3.415899640    8.119723895 -    -      -       O   8.000
O       20.874362277   15.691036679   20.383181706 -    -      -       O   8.000
O        6.062999287   20.836149185   10.734368500 -    -      -       O   8.000
O        6.101873957    8.654902067   22.937207155 -    -      -       O   8.000
O       18.330523351    8.583163748   10.639495553 -    -      -       O   8.000
O       18.249609594   20.851813183   22.926535065 -    -      -       O   8.000
O        3.523066086   18.226520019    5.571103456 -    -      -       O   8.000
O        3.517625322    6.100219405   17.780612619 -    -      -       O   8.000
O       15.702705863    5.988289308    5.507328434 -    -      -       O   8.000
O       15.700413503   18.225004704   17.796153264 -    -      -       O   8.000
O        2.595733442   21.784171232   20.322935651 -    -      -       O   8.000
O        2.625016831    9.618509670    8.134550870 -    -      -       O   8.000
O       14.723159749    9.499846676   20.443900997 -    -      -       O   8.000
O       14.725222820   21.795490983    8.187340668 -    -      -       O   8.000
O       21.798641687   24.322909615   22.938561175 -    -      -       O   8.000
O       21.787263760   12.126478048   10.762093211 -    -      -       O   8.000
O        9.611718681   12.130667240   22.967490778 -    -      -       O   8.000
O        9.564695027    0.012599296   10.789607392 -    -      -       O   8.000
O       24.330903328    2.602827449   17.767357966 -    -      -       O   8.000
O       24.323522488   14.767378015    5.620529641 -    -      -       O   8.000
O       12.041139051   14.902240445   17.824234892 -    -      -       O   8.000
O       12.122981253    2.577085532    5.652927314 -    -      -       O   8.000
O        8.673714469    2.573270594    2.083253827 -    -      -       O   8.000
O        8.561416913   14.702100462   14.221333280 -    -      -       O   8.000
O       20.853215738   14.743587894    2.089644127 -    -      -       O   8.000
O       20.771789044    2.544703027   14.297365078 -    -      -       O   8.000
O        3.507876722   24.329408695    4.645985091 -    -      -       O   8.000
O        3.442289554   12.131807517   16.842589247 -    -      -       O   8.000
O       15.702100807   12.135772872    4.617437527 -    -      -       O   8.000
O       15.673327784    0.015694314   16.880173200 -    -      -       O   8.000
O        6.100222268   21.753204228   23.836537105 -    -      -       O   8.000
O        6.037776323    9.584304705   11.737883018 -    -      -       O   8.000
O       18.304919151    9.617843719   23.815641645 -    -      -       O   8.000
O       18.243608701   21.768669496   11.713297968 -    -      -       O   8.000
O       21.761738655    3.511656232    2.077647461 -    -      -       O   8.000
O       21.729695467   15.654567874   14.259834563 -    -      -       O   8.000
O        9.589289430   15.680212201    2.090960653 -    -      -       O   8.000
O        9.599803162    3.550635890   14.246158266 -    -      -       O   8.000
O        2.555039307    6.046599203    4.667634040 -    -      -       O   8.000
O        2.527696818   18.262724523   16.814990007 -    -      -       O   8.000
O       14.753660994   18.259202449    4.691438180 -    -      -       O   8.000
O       14.751288139    6.004790847   16.968510056 -    -      -       O   8.000
O        0.009824906    8.663876848   23.877001007 -    -      -       O   8.000
O       24.315150394   20.816471350   11.678863717 -    -      -       O   8.000
O       12.169827057   20.815378847   23.887662000 -    -      -       O   8.000
O       12.109862233    8.679405074   11.592087958 -    -      -       O   8.000
O       15.711254966    8.724555139    8.242946019 -    -      -       O   8.000
O       15.698637510   20.842713192   20.388421295 -    -      -       O   8.000
O        3.503753342   20.865283290    8.196392381 -    -      -       O   8.000
O        3.496159391    8.666372253   20.353824450 -    -      -       O   8.000
O       20.848085964    6.114026950   10.773318858 -    -      -       O   8.000
O       20.868075317   18.254888501   22.932623126 -    -      -       O   8.000
O        8.649371208   18.276820634   10.775854132 -    -      -       O   8.000
O        8.647203572    6.107336033   22.936887508 -    -      -       O   8.000
O       18.247323473    3.536925051    5.615232497 -    -      -       O   8.000
O       18.229176698   15.689596172   17.786453883 -    -      -       O   8.000
O        6.086350904   15.705019099    5.618363936 -    -      -       O   8.000
O        6.084048364    3.538908263   17.768312218 -    -      -       O   8.000
O       23.570121145    1.823279611   22.167552357 -    -      -       O   8.000
O       23.560530466   13.981649309   10.007718446 -    -      -       O   8.000
O       11.368323550   13.985209591   22.199129653 -    -      -       O   8.000
O       11.377492221    1.805525492   10.005672921 -    -      -       O   8.000
O        1.836542568   23.571593194   22.157339892 -    -      -       O   8.000
O        1.822305897   11.372153174    9.985187517 -    -      -       O   8.000
O       14.043044234   11.396963181   22.201600890 -    -      -       O   8.000
O       13.984630584   23.590272678   10.023323733 -    -      -       O   8.000
O        1.825269794    1.824989316   19.543787857 -    -      -       O   8.000
O        1.819207986   13.987540451    7.390368294 -    -      -       O   8.000
O       13.910962070   13.920330809   19.483386159 -    -      -       O   8.000
O       13.989027826    1.817077877    7.405972378 -    -      -       O   8.000
O        0.796087790    7.909279164    3.908691097 -    -      -       O   8.000
O        0.743103561   20.109072185   16.083011058 -    -      -       O   8.000
O       12.963358722   20.087317373    3.922646121 -    -      -       O   8.000
O       13.124155162    7.807281384   15.934659813 -    -      -       O   8.000
O       22.540012670    5.304365648    3.898409015 -    -      -       O   8.000
O       22.505878749   17.464471168   16.075172862 -    -      -       O   8.000
O       10.372609128   17.458251271    3.920335662 -    -      -       O   8.000
O       10.342802307    5.342680868   16.080332243 -    -      -       O   8.000
O       22.518591286    7.901209626    1.317460328 -    -      -       O   8.000
O       22.507601004   20.066406452   13.498812119 -    -      -       O   8.000
O       10.346324468   20.100366061    1.360535332 -    -      -       O   8.000
O       10.331709217    7.920264418   13.444318772 -    -      -       O   8.000
O        5.323461709   22.508799409    3.917305650 -    -      -       O   8.000
O        5.326970441   10.378162291   16.125642932 -    -      -       O   8.000
O       17.525468243   10.308173216    3.920327989 -    -      -       O   8.000
O       17.446780882   22.517018493   16.095890369 -    -      -       O   8.000
O        7.909036049    0.775460833    3.906919737 -    -      -       O   8.000
O        7.858857520   12.962278271   16.137645909 -    -      -       O   8.000
O       20.093867878   12.955071527    3.921138291 -    -      -       O   8.000
O       20.125069010    0.687408103   16.118249180 -    -      -       O   8.000
O        7.910758922   22.527666408    1.295826399 -    -      -       O   8.000
O        7.909624696   10.367198285   13.484411928 -    -      -       O   8.000
O       20.081928038   10.330609907    1.334782369 -    -      -       O   8.000
O       20.071190880   22.511361483   13.519826154 -    -      -       O   8.000
O        6.871587182   16.445669114    9.986357422 -    -      -       O   8.000
O        6.873973749    4.263544065   22.165355909 -    -      -       O   8.000
O       19.129166182    4.239570575    9.975315237 -    -      -       O   8.000
O       19.055662029   16.440265479   22.198755246 -    -      -       O   8.000
O        4.227224103   19.035631304   10.000938081 -    -      -       O   8.000
O        4.264357043    6.868019612   22.171515553 -    -      -       O   8.000
O       16.445232483    6.803503766    9.927155115 -    -      -       O   8.000
O       16.438118077   19.024721580   22.200962813 -    -      -       O   8.000
O        4.256522855   16.440238542    7.420437182 -    -      -       O   8.000
O        4.259734081    4.265195527   19.578886586 -    -      -       O   8.000
O       16.412284082    4.263423386    7.418929946 -    -      -       O   8.000
O       16.458612974   16.455751566   19.650004582 -    -      -       O   8.000
O        0.778008754   22.532072018   18.511640697 -    -      -       O   8.000
O        0.777457236   10.336249922    6.341838379 -    -      -       O   8.000
O       12.997820860   10.497070134   18.738438178 -    -      -       O   8.000
O       12.927898455   22.523996004    6.348228127 -    -      -       O   8.000
O       22.534511933    0.775614691   18.522816695 -    -      -       O   8.000
O       22.522815167   12.929277924    6.335629124 -    -      -       O   8.000
O       10.295763623   13.000156752   18.502058358 -    -      -       O   8.000
O       10.326405812    0.715002974    6.330294956 -    -      -       O   8.000
O       22.519980102   22.510209070   21.112194775 -    -      -       O   8.000
O       22.570941013   10.330175446    8.941526991 -    -      -       O   8.000
O       10.353366196   10.347995134   21.113055482 -    -      -       O   8.000
O       10.345899654   22.537123600    8.991490619 -    -      -       O   8.000
O       23.539202648   16.418966088   12.448887806 -    -      -       O   8.000
O       23.579124677    4.256515326    0.264140886 -    -      -       O   8.000
O       11.399449194    4.286683370   12.406068043 -    -      -       O   8.000
O       11.417640557   16.410759467    0.286400771 -    -      -       O   8.000
O        1.815852900   19.034704976   12.422242881 -    -      -       O   8.000
O        1.829846274    6.850130042    0.268889268 -    -      -       O   8.000
O       13.848474691    6.829788634   12.440654778 -    -      -       O   8.000
O       14.016379706   19.030213808    0.288941551 -    -      -       O   8.000
O        1.801767643   16.432413502   15.005232701 -    -      -       O   8.000
O        1.856866122    4.245124497    2.817668782 -    -      -       O   8.000
O       14.069971815    4.252497630   15.092462898 -    -      -       O   8.000
O       14.009633757   16.435494616    2.882252523 -    -      -       O   8.000
O       19.013997325    1.838687526   12.417146094 -    -      -       O   8.000
O       19.033628772   14.018874046    0.276847616 -    -      -       O   8.000
O        6.751938720   14.034349138   12.385713717 -    -      -       O   8.000
O        6.874611373    1.822295759    0.254133390 -    -      -       O   8.000
O       16.421060193   23.565416239   12.472509804 -    -      -       O   8.000
O       16.433267280   11.358464132    0.244848767 -    -      -       O   8.000
O        4.261723996   11.455500206   12.418210971 -    -      -       O   8.000
O        4.288000748   23.558613689    0.257569137 -    -      -       O   8.000
O       16.409684192    1.817624405   15.056446083 -    -      -       O   8.000
O       16.454280950   14.006493681    2.865208989 -    -      -       O   8.000
O        4.266856097   13.979669265   15.100351682 -    -      -       O   8.000
O        4.276257120    1.822288085    2.864516426 -    -      -       O   8.000
O       17.399065270    7.866319656    6.357541784 -    -      -       O   8.000
O       17.473934890   20.073084052   18.548051428 -    -      -       O   8.000
O        5.278860356   20.075730185    6.360532720 -    -      -       O   8.000
O        5.313070595    7.926777186   18.540134477 -    -      -       O   8.000
O       20.111447632    5.296608534    6.373999875 -    -      -       O   8.000
O       20.069751165   17.459905301   18.550796254 -    -      -       O   8.000
O        7.925806595   17.496749138    6.363616100 -    -      -       O   8.000
O        7.913670546    5.332675582   18.526403669 -    -      -       O   8.000
O       20.174418704    7.878316151    8.854462608 -    -      -       O   8.000
O       20.090654382   20.085073227   21.150007186 -    -      -       O   8.000
O        7.911365468   20.086733573    8.954322123 -    -      -       O   8.000
O        7.905347195    7.919040538   21.114358667 -    -      -       O   8.000
O       24.290638868    3.521186902   20.282492588 -    -      -       O   8.000
O       24.293302900   15.689664026    8.135195730 -    -      -       O   8.000
O       12.154950308   15.686818507   20.372919114 -    -      -       O   8.000
O       12.123470445    3.525837842    8.155795712 -    -      -       O   8.000
O       24.308206857   24.293353432   23.868290174 -    -      -       O   8.000
O       24.293979729   12.093225105   11.698118607 -    -      -       O   8.000
O       12.128245550   12.100127850   23.873796158 -    -      -       O   8.000
O       12.073941601   24.260968284   11.712093569 -    -      -       O   8.000
O        3.530914317   24.293040685   20.270901075 -    -      -       O   8.000
O        3.537975073   12.133244480    8.131832872 -    -      -       O   8.000
O       15.602773684   12.014065730   20.217374026 -    -      -       O   8.000
O       15.697233961   24.290704536    8.139008359 -    -      -       O   8.000
O        0.054251621    9.608455672    2.037440131 -    -      -       O   8.000
O        0.052359912   21.785371422   14.174560359 -    -      -       O   8.000
O       12.255867213   21.788916348    2.033811992 -    -      -       O   8.000
O       12.279251183    9.538939587   14.133562032 -    -      -       O   8.000
O        0.053618798    6.044170904    5.617686922 -    -      -       O   8.000
O        0.032091796   18.221029545   17.776737644 -    -      -       O   8.000
O       12.244339545   18.201930723    5.621372494 -    -      -       O   8.000
O       12.215978476    6.114160254   17.747458723 -    -      -       O   8.000
O       20.817050209    6.015418676    2.031488651 -    -      -       O   8.000
O       20.803438975   18.168019569   14.192246163 -    -      -       O   8.000
O        8.661072608   18.193509537    2.052239595 -    -      -       O   8.000
O        8.634727734    6.048793170   14.202268769 -    -      -       O   8.000
O        6.018290178   20.830541743    2.006550968 -    -      -       O   8.000
O        6.052429622    8.667954901   14.249154710 -    -      -       O   8.000
O       18.151808907    8.648550419    1.964298567 -    -      -       O   8.000
O       18.174534701   20.814402516   14.216926461 -    -      -       O   8.000
O        6.009492976    0.072431665    5.599009718 -    -      -       O   8.000
O        5.929664342   12.321791924   17.814790348 -    -      -       O   8.000
O       18.191895797   12.232629739    5.597754086 -    -      -       O   8.000
O       18.194857857    0.039521542   17.797756336 -    -      -       O   8.000
O        9.608325615    0.066811981    2.020554979 -    -      -       O   8.000
O        9.595626693   12.239230692   14.293542585 -    -      -       O   8.000
O       21.779872144   12.229768595    2.032332261 -    -      -       O   8.000
O       21.790705765    0.066661092   14.178816732 -    -      -       O   8.000
O        6.153913386   14.737890757    8.114877449 -    -      -       O   8.000
O        6.166612206    2.575547852   20.266886512 -    -      -       O   8.000
O       18.320742817    2.568592059    8.110536554 -    -      -       O   8.000
O       18.375757940   14.749792927   20.301704505 -    -      -       O   8.000
O        6.129483230   18.331250723   11.678099401 -    -      -       O   8.000
O        6.141399131    6.140893052   23.870607532 -    -      -       O   8.000
O       18.323820144    6.099699723   11.640279887 -    -      -       O   8.000
O       18.360505620   18.351393942   23.876966890 -    -      -       O   8.000
O        2.564742392   18.360446657    8.069298392 -    -      -       O   8.000
O        2.563996324    6.157111030   20.283941972 -    -      -       O   8.000
O       14.744873634    6.236424757    7.995705017 -    -      -       O   8.000
O       14.739259583   18.346021170   20.299845534 -    -      -       O   8.000
O        0.091714907   20.839955016   20.420586466 -    -      -       O   8.000
O        0.135303861    8.645104343    8.263901364 -    -      -       O   8.000
O       12.227799228    8.595275819   20.413006619 -    -      -       O   8.000
O       12.222950650   20.837310810    8.247832065 -    -      -       O   8.000
O        0.089372256    0.097826843   16.826805872 -    -      -       O   8.000
O        0.107513161   12.265552736    4.666984521 -    -      -       O   8.000
O       12.199634474   12.467809012   16.749739504 -    -      -       O   8.000
O       12.272283421    0.095368146    4.658069951 -    -      -       O   8.000
O       20.847759610    0.080306987   20.435512376 -    -      -       O   8.000
O       20.864394247   12.230857066    8.253382656 -    -      -       O   8.000
O        8.677350159   12.283623787   20.463251276 -    -      -       O   8.000
O        8.650151071    0.073781012    8.268674403 -    -      -       O   8.000
O       24.237744783   14.731507524   14.354377020 -    -      -       O   8.000
O       24.268026544    2.569016939    2.168460467 -    -      -       O   8.000
O       12.115947926    2.639416721   14.343884713 -    -      -       O   8.000
O       12.098419246   14.741392176    2.206156352 -    -      -       O   8.000
O       24.259671772   18.307465769   10.750188078 -    -      -       O   8.000
O       24.266746928    6.164123898   22.924016775 -    -      -       O   8.000
O       12.005624058    6.185437024   10.643262963 -    -      -       O   8.000
O       12.128285837   18.310050709   22.942987307 -    -      -       O   8.000
O        3.501807922   18.331787162   14.321836889 -    -      -       O   8.000
O        3.526467036    6.183411756    2.176859100 -    -      -       O   8.000
O       15.771771782    6.149796125   14.502412297 -    -      -       O   8.000
O       15.704770467   18.337421236    2.189756352 -    -      -       O   8.000
O       18.280381127    3.523043798   14.322103826 -    -      -       O   8.000
O       18.351974840   15.706485524    2.187558432 -    -      -       O   8.000
O        6.088574033   15.710412996   14.321525909 -    -      -       O   8.000
O        6.167959141    3.512205431    2.154197120 -    -      -       O   8.000
O       18.296305545   24.269413526   10.755842716 -    -      -       O   8.000
O       18.316416050   12.139878300   22.916616132 -    -      -       O   8.000
O        6.214724099   12.055378326   10.735374046 -    -      -       O   8.000
O        6.181725130   24.265842594   22.907173259 -    -      -       O   8.000
O       14.727445668   24.247947837   14.381070694 -    -      -       O   8.000
O       14.749983866   12.138491975    2.115722868 -    -      -       O   8.000
O        2.558356937   12.129547592   14.317047032 -    -      -       O   8.000
O        2.582772195   24.283353272    2.134552906 -    -      -       O   8.000
O       18.260860727    9.574415021    8.155077582 -    -      -       O   8.000
O       18.207081955   21.779732796   20.416889936 -    -      -       O   8.000
O        6.022428171   21.778938088    8.231059323 -    -      -       O   8.000
O        5.999354299    9.618317744   20.441935693 -    -      -       O   8.000
O       18.241412208    6.040809279    4.661174931 -    -      -       O   8.000
O       18.194992926   18.193758974   16.842770199 -    -      -       O   8.000
O        6.040724164   18.206137799    4.662261045 -    -      -       O   8.000
O        6.021071648    6.045193813   16.831139590 -    -      -       O   8.000
O       21.828572197    5.909372917    8.291491336 -    -      -       O   8.000
O       21.782938738   18.206162351   20.413944848 -    -      -       O   8.000
O        9.605145365   18.177694698    8.277074907 -    -      -       O   8.000
O        9.602248990    6.025119954   20.437173658 -    -      -       O   8.000
O       22.565846648    4.307901660   22.126314966 -    -      -       O   8.000
O       22.542296133   16.461455382    9.964088281 -    -      -       O   8.000
O       10.384992328   16.483958733   22.163439824 -    -      -       O   8.000
O       10.324692418    4.272959868    9.957348075 -    -      -       O   8.000
O        1.802788666   22.556604183    0.293723099 -    -      -       O   8.000
O        1.807598923   10.384874297   12.481448755 -    -      -       O   8.000
O       13.948329338   10.362728296    0.320866914 -    -      -       O   8.000
O       13.937093699   22.563834373   12.502687101 -    -      -       O   8.000
O        4.315754699    1.792189955   18.549054201 -    -      -       O   8.000
O        4.306009764   13.967616106    6.388762789 -    -      -       O   8.000
O       16.484830827   13.975288091   18.658719665 -    -      -       O   8.000
O       16.475444894    1.786588210    6.398557159 -    -      -       O   8.000
O        1.794614249   10.399867713    3.864239593 -    -      -       O   8.000
O        1.775559754   22.580378833   16.021785410 -    -      -       O   8.000
O       13.973155462   22.572765415    3.881283972 -    -      -       O   8.000
O       13.959186313   10.363949931   16.008561376 -    -      -       O   8.000
O       22.587283497    4.268543293    6.371437978 -    -      -       O   8.000
O       22.559976217   16.476359889   18.565135791 -    -      -       O   8.000
O       10.406604402   16.479105303    6.415439791 -    -      -       O   8.000
O       10.410227159    4.353383137   18.568768525 -    -      -       O   8.000
O       20.039948337    7.858095362    0.297144327 -    -      -       O   8.000
O       20.020969284   20.033087314   12.494770870 -    -      -       O   8.000
O        7.878664766   20.031996127    0.315397309 -    -      -       O   8.000
O        7.845701443    7.877548838   12.470897840 -    -      -       O   8.000
O        4.307926820   20.030708956    3.859135886 -    -      -       O   8.000
O        4.293872505    7.903223198   16.064204438 -    -      -       O   8.000
O       16.481691750    7.837513859    3.840390385 -    -      -       O   8.000
O       16.456602151   20.026224737   16.063882270 -    -      -       O   8.000
O        7.864484430    1.768889953    6.398047388 -    -      -       O   8.000
O        7.809813507   13.982704599   18.633287989 -    -      -       O   8.000
O       20.038213125   13.938277951    6.413172523 -    -      -       O   8.000
O       20.044881033    1.762924903   18.573297275 -    -      -       O   8.000
O       10.403630950   22.565607879    0.309781873 -    -      -       O   8.000
O       10.405596277   10.439621157   12.519283417 -    -      -       O   8.000
O       22.557850494   10.383449274    0.307653125 -    -      -       O   8.000
O       22.531584075   22.540688264   12.464468603 -    -      -       O   8.000
O        7.879505154   13.953281878    9.960855477 -    -      -       O   8.000
O        7.883426321    1.781780391   22.113448778 -    -      -       O   8.000
O       20.041320158    1.727530347    9.934600254 -    -      -       O   8.000
O       20.077089100   13.956101433   22.155843663 -    -      -       O   8.000
O        4.293737185   20.055138738   12.478833010 -    -      -       O   8.000
O        4.307604862    7.877566837    0.308027763 -    -      -       O   8.000
O       16.551247496    7.914172787   12.372780598 -    -      -       O   8.000
O       16.497894500   20.044402818    0.334210588 -    -      -       O   8.000
O        1.779363083   16.478012139    6.395922493 -    -      -       O   8.000
O        1.782734654    4.317688719   18.555701715 -    -      -       O   8.000
O       13.936148132    4.297219588    6.391785040 -    -      -       O   8.000
O       13.996061413   16.440001684   18.618926163 -    -      -       O   8.000
O        4.321658752   22.566140375   22.111995206 -    -      -       O   8.000
O        4.316804128   10.389982173    9.960042545 -    -      -       O   8.000
O       16.519314943   10.406536599   22.079676974 -    -      -       O   8.000
O       16.450172060   22.548451612    9.987363588 -    -      -       O   8.000
O       22.566702328    1.776416388    0.310023687 -    -      -       O   8.000
O       22.551387927   13.922497629   12.489649152 -    -      -       O   8.000
O       10.402640402   13.925613251    0.349879593 -    -      -       O   8.000
O       10.406229241    1.798184929   12.506843058 -    -      -       O   8.000
O       10.395950318    1.780864281    3.872448211 -    -      -       O   8.000
O       10.260118994   14.132214341   16.073607104 -    -      -       O   8.000
O       22.585374721   13.954519850    3.862984032 -    -      -       O   8.000
O       22.563969256    1.786904213   16.033241378 -    -      -       O   8.000
O        4.295408050   22.568802730    6.392538874 -    -      -       O   8.000
O        4.285748286   10.406517700   18.594021241 -    -      -       O   8.000
O       16.474778947   10.384339295    6.383631788 -    -      -       O   8.000
O       16.461073221   22.555574086   18.584394879 -    -      -       O   8.000
O       20.058683444    4.288727223    3.891469020 -    -      -       O   8.000
O       20.024987371   16.455791944   16.056987266 -    -      -       O   8.000
O        7.879034296   16.467381031    3.891547488 -    -      -       O   8.000
O        7.867688509    4.319546410   16.041999882 -    -      -       O   8.000
O        1.816702237    7.863995598    6.384696641 -    -      -       O   8.000
O        1.780875065   20.047770727   18.555789502 -    -      -       O   8.000
O       13.957548602   20.050752056    6.412969740 -    -      -       O   8.000
O       13.899557888    7.988154523   18.475376495 -    -      -       O   8.000
O       13.945951069    7.833253408    9.943810779 -    -      -       O   8.000
O       13.957976527   20.050237944   22.158251763 -    -      -       O   8.000
O        1.742406674   20.037704682    9.935071168 -    -      -       O   8.000
O        1.776506598    7.870484681   22.136033795 -    -      -       O   8.000
O       20.052784393    4.299640330   12.498544481 -    -      -       O   8.000
O       20.062362104   16.495061635    0.334611777 -    -      -       O   8.000
O        7.829578402   16.487522947   12.487631906 -    -      -       O   8.000
O        7.878508183    4.305604501    0.305573278 -    -      -       O   8.000
O       20.045374386   22.573378571   22.142989645 -    -      -       O   8.000
O       20.080868575   10.343430148    9.917163374 -    -      -       O   8.000
O        7.869726631   10.397755366   22.131433853 -    -      -       O   8.000
O        7.852682727   22.566884273    9.973335210 -    -      -       O   8.000
O        4.261919478   16.485515514   16.059779099 -    -      -       O   8.000
O        4.321519688    4.311452083    3.865721302 -    -      -       O   8.000
O       16.494489755    4.249160185   16.183843954 -    -      -       O   8.000
O       16.489380333   16.482520164    3.897638144 -    -      -       O   8.000
O       13.913858792    1.765286567   16.069311288 -    -      -       O   8.000
O       13.977096555   13.949583981    3.884669410 -    -      -       O   8.000
O        1.762093936   13.958339458   16.050689543 -    -      -       O   8.000
O        1.788563314    1.775222234    3.860486544 -    -      -       O   8.000
O       22.615084383    7.830775154    9.940113569 -    -      -       O   8.000
O       22.589964496   20.037983775   22.135137316 -    -      -       O   8.000
O       10.388959177   20.043080422    9.976279856 -    -      -       O   8.000
O       10.375783542    7.883375220   22.156791519 -    -      -       O   8.000
O       16.827609619   10.290323668   13.656801062 -    -      -       O   8.000
Si      23.056968075    3.055252306   21.226055846 -    -      -       Si 14.000
Si      23.052112281   15.214809514    9.064765914 -    -      -       Si 14.000
Si      10.874406989   15.229060474   21.267381348 -    -      -       Si 14.000
Si      10.868936003    3.040159850    9.064300562 -    -      -       Si 14.000
Si       0.900328330   23.058177437   23.392710752 -    -      -       Si 14.000
Si       0.897738095   10.861234417   11.230367510 -    -      -       Si 14.000
Si      13.066518693   10.865589080   23.403298099 -    -      -       Si 14.000
Si      13.042914014   23.050683682   11.244717750 -    -      -       Si 14.000
Si       3.063701104    0.889374589   19.035160096 -    -      -       Si 14.000
Si       3.063547880   13.057268690    6.886400690 -    -      -       Si 14.000
Si      15.229578029   13.093280213   19.112250710 -    -      -       Si 14.000
Si      15.228387979    0.883621310    6.899632366 -    -      -       Si 14.000
Si       1.299392646    9.145368454    2.968934721 -    -      -       Si 14.000
Si       1.277642313   21.324157944   15.131293122 -    -      -       Si 14.000
Si      13.482889501   21.319215713    2.984420873 -    -      -       Si 14.000
Si      13.488192726    9.148248929   15.110879381 -    -      -       Si 14.000
Si      23.482551236    4.795737964    5.131842134 -    -      -       Si 14.000
Si      23.455284434   16.972914768   17.310227355 -    -      -       Si 14.000
Si      11.309190520   16.959857555    5.161877337 -    -      -       Si 14.000
Si      11.299292467    4.848607837   17.307217563 -    -      -       Si 14.000
Si      21.289493017    6.958197270    0.798977754 -    -      -       Si 14.000
Si      21.276180057   19.130464213   12.972640279 -    -      -       Si 14.000
Si       9.132648371   19.146073493    0.828021652 -    -      -       Si 14.000
Si       9.098977874    6.971495872   12.951930877 -    -      -       Si 14.000
Si       4.796179791   21.290574538    2.966793408 -    -      -       Si 14.000
Si       4.812846456    9.153403132   15.173015689 -    -      -       Si 14.000
Si      16.962423989    9.109092172    2.963891549 -    -      -       Si 14.000
Si      16.938675782   21.282443521   15.157874063 -    -      -       Si 14.000
Si       6.969018526    1.295083664    5.137556073 -    -      -       Si 14.000
Si       6.926528301   13.516583973   17.358184962 -    -      -       Si 14.000
Si      19.145630298   13.463308766    5.149499357 -    -      -       Si 14.000
Si      19.164380324    1.247258341   17.315457851 -    -      -       Si 14.000
Si       9.146136448   23.467707769    0.786828886 -    -      -       Si 14.000
Si       9.148747777   11.326177389   13.024012285 -    -      -       Si 14.000
Si      21.305561171   11.276820274    0.810519164 -    -      -       Si 14.000
Si      21.292215531   23.450412030   12.972265500 -    -      -       Si 14.000
Si       7.388250410   15.204524177    9.059129398 -    -      -       Si 14.000
Si       7.396671661    3.040303935   21.217042873 -    -      -       Si 14.000
Si      19.584129816    2.991192691    9.033683181 -    -      -       Si 14.000
Si      19.598778026   15.217632512   21.266731028 -    -      -       Si 14.000
Si       5.181550779   19.561226725   11.217330105 -    -      -       Si 14.000
Si       5.207450830    7.381158627   23.402355720 -    -      -       Si 14.000
Si      17.402405142    7.340634555   11.140635502 -    -      -       Si 14.000
Si      17.388468275   19.564902330   23.416776700 -    -      -       Si 14.000
Si       3.037869021   17.379141098    6.869877066 -    -      -       Si 14.000
Si       3.037584647    5.212458551   19.053588665 -    -      -       Si 14.000
Si      15.202522204    5.200670409    6.840388332 -    -      -       Si 14.000
Si      15.222660053   17.380044661   19.096585196 -    -      -       Si 14.000
Si       3.067812655   23.058783739   21.214456281 -    -      -       Si 14.000
Si       3.071425343   10.882128803    9.052926827 -    -      -       Si 14.000
Si      15.208572092   10.810266070   21.241081975 -    -      -       Si 14.000
Si      15.209808412   23.062883930    9.080991112 -    -      -       Si 14.000
Si      23.066119270    0.881710449   23.402455620 -    -      -       Si 14.000
Si      23.054609410   13.029682862   11.233462284 -    -      -       Si 14.000
Si      10.878191962   13.033142608   23.430915562 -    -      -       Si 14.000
Si      10.858579516    0.885887058   11.251114882 -    -      -       Si 14.000
Si       0.884119757    3.061867233   19.041521150 -    -      -       Si 14.000
Si       0.881408892   15.226655174    6.890611644 -    -      -       Si 14.000
Si      13.006949708   15.243536096   19.071345818 -    -      -       Si 14.000
Si      13.042017698    3.050875377    6.906565577 -    -      -       Si 14.000
Si       9.142402527    1.295613626    2.970829457 -    -      -       Si 14.000
Si       9.070373462   13.498000005   15.178844324 -    -      -       Si 14.000
Si      21.323127414   13.466095851    2.976860338 -    -      -       Si 14.000
Si      21.305456004    1.270977811   15.151912307 -    -      -       Si 14.000
Si       4.789263889   23.458790298    5.133815290 -    -      -       Si 14.000
Si       4.755863482   11.312034043   17.338629445 -    -      -       Si 14.000
Si      16.978005767   11.267722360    5.124936685 -    -      -       Si 14.000
Si      16.946300870   23.461642484   17.331600017 -    -      -       Si 14.000
Si       6.974915103   21.292023548    0.781671280 -    -      -       Si 14.000
Si       6.966320218    9.130410676   12.990317186 -    -      -       Si 14.000
Si      19.142214259    9.117645574    0.772460928 -    -      -       Si 14.000
Si      19.125005765   21.289121383   12.990377116 -    -      -       Si 14.000
Si      21.297218123    4.784623491    2.974541994 -    -      -       Si 14.000
Si      21.273875014   16.941911533   15.141369966 -    -      -       Si 14.000
Si       9.130215665   16.954598317    2.988139390 -    -      -       Si 14.000
Si       9.118319736    4.817552008   15.139594343 -    -      -       Si 14.000
Si       1.302058202    6.964558848    5.140563712 -    -      -       Si 14.000
Si       1.267903601   19.160660533   17.303102077 -    -      -       Si 14.000
Si      13.475634418   19.149244144    5.157969226 -    -      -       Si 14.000
Si      13.503914229    6.974502145   17.289240569 -    -      -       Si 14.000
Si      23.460425308    9.132793068    0.803820635 -    -      -       Si 14.000
Si      23.440364662   21.297255796   12.960020190 -    -      -       Si 14.000
Si      11.295047248   21.314032600    0.817691948 -    -      -       Si 14.000
Si      11.286149740    9.133435586   12.912242495 -    -      -       Si 14.000
Si      15.205213905    7.392634667    9.037631728 -    -      -       Si 14.000
Si      15.214228908   19.564717415   21.263365718 -    -      -       Si 14.000
Si       3.014716125   19.571072995    9.048174902 -    -      -       Si 14.000
Si       3.030795526    7.384599151   21.235072643 -    -      -       Si 14.000
Si      19.589103684    5.185042209   11.221091677 -    -      -       Si 14.000
Si      19.582539541   17.391203565   23.421050993 -    -      -       Si 14.000
Si       7.366651997   17.386864205   11.225474818 -    -      -       Si 14.000
Si       7.380116192    5.204941104   23.400241200 -    -      -       Si 14.000
Si      17.366441244    3.046845913    6.890860638 -    -      -       Si 14.000
Si      17.404550178   15.246505237   19.111735058 -    -      -       Si 14.000
Si       5.204111862   15.217904511    6.891946833 -    -      -       Si 14.000
Si       5.210415181    3.048244782   19.045418128 -    -      -       Si 14.000
Si       1.307566471   21.308521142   19.455253271 -    -      -       Si 14.000
Si       1.334077177    9.121511217    7.283391390 -    -      -       Si 14.000
Si      13.440958120    9.155256811   19.494561660 -    -      -       Si 14.000
Si      13.453748741   21.307611564    7.302868730 -    -      -       Si 14.000
Si      23.465729068    1.311911733   17.291743546 -    -      -       Si 14.000
Si      23.475621381   13.473521236    5.126687663 -    -      -       Si 14.000
Si      11.210008554   13.599012069   17.278712233 -    -      -       Si 14.000
Si      11.282578755    1.288056187    5.135401969 -    -      -       Si 14.000
Si      21.308113949   23.461799039   21.652785562 -    -      -       Si 14.000
Si      21.333786742   11.259876317    9.462105378 -    -      -       Si 14.000
Si       9.135332263   11.289917581   21.658782603 -    -      -       Si 14.000
Si       9.109506868   23.474017617    9.503724460 -    -      -       Si 14.000
Si      23.021019548   15.187172435   13.386079174 -    -      -       Si 14.000
Si      23.048252122    3.034054433    1.208347242 -    -      -       Si 14.000
Si      10.891052300    3.077404288   13.378001716 -    -      -       Si 14.000
Si      10.881594843   15.193659158    1.235376909 -    -      -       Si 14.000
Si       0.861050205   19.545596738   11.200580341 -    -      -       Si 14.000
Si       0.883198074    7.381647786   23.393480919 -    -      -       Si 14.000
Si      13.000466970    7.361615309   11.183977937 -    -      -       Si 14.000
Si      13.064395701   19.547778979   23.412758334 -    -      -       Si 14.000
Si       3.019219103   17.381887479   15.543122191 -    -      -       Si 14.000
Si       3.059669707    5.199363339    3.376919441 -    -      -       Si 14.000
Si      15.281483916    5.187230452   15.661945736 -    -      -       Si 14.000
Si      15.232689036   17.380985302    3.411565726 -    -      -       Si 14.000
Si      19.521611426    3.050636945   13.388736122 -    -      -       Si 14.000
Si      19.569553634   15.236350139    1.226757359 -    -      -       Si 14.000
Si       7.299523009   15.228298983   13.357041479 -    -      -       Si 14.000
Si       7.394490183    3.047674432    1.201461022 -    -      -       Si 14.000
Si      17.353165579   23.042951755   11.237367525 -    -      -       Si 14.000
Si      17.391416172   10.881314197   23.360339231 -    -      -       Si 14.000
Si       5.211070285   10.878775164   11.218281127 -    -      -       Si 14.000
Si       5.225233871   23.041197090   23.368868536 -    -      -       Si 14.000
Si      15.183196493    0.882555609   15.592304520 -    -      -       Si 14.000
Si      15.224369383   13.055390167    3.367779407 -    -      -       Si 14.000
Si       3.013382159   13.048983116   15.573362093 -    -      -       Si 14.000
Si       3.044532629    0.878990088    3.372230414 -    -      -       Si 14.000
Si      16.959398515    9.131032079    7.288723431 -    -      -       Si 14.000
Si      16.965269903   21.312242151   19.485711150 -    -      -       Si 14.000
Si       4.779905410   21.317269152    7.296799478 -    -      -       Si 14.000
Si       4.779933937    9.148641860   19.483198056 -    -      -       Si 14.000
Si      19.160722047    4.794332538    5.142291604 -    -      -       Si 14.000
Si      19.135814030   16.961601755   17.310321194 -    -      -       Si 14.000
Si       6.980060816   16.973496980    5.139564001 -    -      -       Si 14.000
Si       6.972612536    4.814937724   17.295552843 -    -      -       Si 14.000
Si      21.358551467    6.927975626    9.461329897 -    -      -       Si 14.000
Si      21.328122643   19.147916883   21.654993279 -    -      -       Si 14.000
Si       9.133712980   19.144712239    9.490371565 -    -      -       Si 14.000
Si       9.129086394    6.981248024   21.655607927 -    -      -       Si 14.000
Si      21.308404649    1.297107997   19.468168903 -    -      -       Si 14.000
Si      21.309228800   13.456123163    7.291667711 -    -      -       Si 14.000
Si       9.102772589   13.506126206   19.486601514 -    -      -       Si 14.000
Si       9.123955542    1.273226987    7.286626185 -    -      -       Si 14.000
Si       1.305978244   23.476243986   17.286339819 -    -      -       Si 14.000
Si       1.316594346   11.289673455    5.129264484 -    -      -       Si 14.000
Si      13.479181507   23.469796142    5.135783163 -    -      -       Si 14.000
Si      23.478051945   21.300302152   21.643312497 -    -      -       Si 14.000
Si      23.505169703    9.099317723    9.475219910 -    -      -       Si 14.000
Si      11.291122854    9.111863057   21.631020370 -    -      -       Si 14.000
Si      11.286504705   21.299379882    9.489416682 -    -      -       Si 14.000
Si      15.189999277   23.038871994   13.408907353 -    -      -       Si 14.000
Si      15.203756114   10.874201362    1.205706496 -    -      -       Si 14.000
Si       3.055324207   10.906809613   13.373940777 -    -      -       Si 14.000
Si       3.053481605   23.047795751    1.196724489 -    -      -       Si 14.000
Si      19.532074925    0.870382755   11.209789091 -    -      -       Si 14.000
Si      19.556507815   13.064200448   23.405608441 -    -      -       Si 14.000
Si       7.380326580   13.070222342   11.224702034 -    -      -       Si 14.000
Si       7.402131631    0.883169206   23.371180262 -    -      -       Si 14.000
Si      17.369945135    3.033891727   15.579746495 -    -      -       Si 14.000
Si      17.390164006   15.231241541    3.405101103 -    -      -       Si 14.000
Si       5.181983055   15.243069438   15.582061434 -    -      -       Si 14.000
Si       5.217176988    3.052132545    3.383730881 -    -      -       Si 14.000
Si       3.036985382   19.560386966   13.370496906 -    -      -       Si 14.000
Si       3.053032595    7.392382561    1.207085650 -    -      -       Si 14.000
Si      15.239944394   19.560049951    1.231953536 -    -      -       Si 14.000
Si      23.027562066   17.364237911   11.217552405 -    -      -       Si 14.000
Si      23.048472205    5.200833307   23.387210468 -    -      -       Si 14.000
Si      10.832869017    5.209914437   11.179928561 -    -      -       Si 14.000
Si      10.894482687   17.370362608   23.418414262 -    -      -       Si 14.000
Si       0.867601450   15.212117748   15.557534697 -    -      -       Si 14.000
Si       0.903664669    3.038804775    3.370287175 -    -      -       Si 14.000
Si      13.073984148    3.067595017   15.583156527 -    -      -       Si 14.000
Si      13.071409611   15.207974519    3.415807603 -    -      -       Si 14.000
Si       9.145692028   16.961501970    7.308971348 -    -      -       Si 14.000
Si       9.145238675    4.811048719   19.465391475 -    -      -       Si 14.000
Si      21.339493622    4.729774633    7.292327522 -    -      -       Si 14.000
Si      21.321052620   16.966711696   19.480334404 -    -      -       Si 14.000
Si       4.791773624   19.135289742    5.118026133 -    -      -       Si 14.000
Si       4.792369539    6.990267962   17.306837576 -    -      -       Si 14.000
Si      16.957546676    6.933255224    5.096286706 -    -      -       Si 14.000
Si      16.960115999   19.136036071   17.315760749 -    -      -       Si 14.000
Si       6.962274095   21.313266649    9.468320028 -    -      -       Si 14.000
Si       6.968052395    9.143012518   21.651734807 -    -      -       Si 14.000
Si      19.208437730    9.087517658    9.377218083 -    -      -       Si 14.000
Si      19.147292685   21.319416613   21.655415405 -    -      -       Si 14.000
end 
end 
