# Supplementary material for: Water Adsorption at Pairs of Proximate Brønsted Acid Sites in Zeolites
Source: J Phys Chem Lett. 2026 Jan 14;17(4):1201–6. doi: 10.1021/acs.jpclett.5c03794 (PMC12862806; doi:10.1021/acs.jpclett.5c03794)
Supplement: Supplementary file 2 [file jz5c03794_si_002.zip › Water_BAS_Pairs_SI/QM/STRUCTURES_MP2/HFAU__FAU_1__1_h2o__conformer_2__MP2.car]

!BIOSYM archive 3                                                               
PBC=ON                                                                          
QMPOT ITERATION     60                                           -104133.4974523
!DATE Fri Nov 22 00:52:46 2024
PBC  24.34500  24.34500  24.34500  90.00000  90.00000  90.00000 (P1)
Al      13.329366158   11.305736000   17.276472351 -    -      -       Al 13.000
Al      15.248976873    7.238645688   13.325147940 -    -      -       Al 13.000
H       15.319008108    9.599068370   13.848972542 -    -      -       H   1.000
H       16.331386605   11.222894554   12.740249532 -    -      -       H   1.000
H       16.866959870    9.772152411   12.784830894 -    -      -       H   1.000
H       15.666725726   12.029521482   17.097991903 -    -      -       H   1.000
O       21.775998330    2.567469187   20.350458687 -    -      -       O   8.000
O       21.785266538   14.733785149    8.171484690 -    -      -       O   8.000
O        9.655432977   14.757315364   20.330327546 -    -      -       O   8.000
O        9.641330504    2.542626561    8.132539633 -    -      -       O   8.000
O        0.008576872   21.770616865   22.931961753 -    -      -       O   8.000
O        0.014299244    9.574053110   10.772830630 -    -      -       O   8.000
O       12.185015518    9.571794152   22.930952542 -    -      -       O   8.000
O       12.198229868   21.738608442   10.763429342 -    -      -       O   8.000
O        2.590760315   24.324470621   17.773243445 -    -      -       O   8.000
O        2.600245000   12.139987682    5.620357292 -    -      -       O   8.000
O       14.932222047   12.181999796   17.704687988 -    -      -       O   8.000
O       14.784904576   24.305094506    5.623557953 -    -      -       O   8.000
O        2.570376057    8.683019939    2.059914618 -    -      -       O   8.000
O        2.553899807   20.835034245   14.246246345 -    -      -       O   8.000
O       14.747751411   20.837989120    2.081926133 -    -      -       O   8.000
O       14.716775841    8.820409608   14.089130999 -    -      -       O   8.000
O        0.042531511    3.536073122    4.649600615 -    -      -       O   8.000
O        0.002795888   15.697801987   16.832274656 -    -      -       O   8.000
O       12.192881427   15.683036115    4.689950829 -    -      -       O   8.000
O       12.197441134    3.592456971   16.839999083 -    -      -       O   8.000
O       21.765256287    6.076981721   23.855235907 -    -      -       O   8.000
O       21.749824347   18.256729237   11.679497904 -    -      -       O   8.000
O        9.613076048   18.246595727   23.876118551 -    -      -       O   8.000
O        9.480121482    6.012031356   11.667621773 -    -      -       O   8.000
O        3.520879761   21.771444322    2.091584307 -    -      -       O   8.000
O        3.552435712    9.638541527   14.262311317 -    -      -       O   8.000
O       15.680486889    9.618948882    2.131075704 -    -      -       O   8.000
O       15.660812807   21.746232605   14.273632097 -    -      -       O   8.000
O        6.105026230    2.577839980    4.662583334 -    -      -       O   8.000
O        6.110675618   14.807091722   16.851376510 -    -      -       O   8.000
O       18.273233826   14.745110996    4.678806131 -    -      -       O   8.000
O       18.334461264    2.529602120   16.788902070 -    -      -       O   8.000
O        8.686166791   24.339066974   23.844495947 -    -      -       O   8.000
O        8.674897485   12.243340173   11.763946057 -    -      -       O   8.000
O       20.821599170   12.157641407   23.882131947 -    -      -       O   8.000
O       20.801422542   24.312345748   11.686124149 -    -      -       O   8.000
O        8.668316684   15.664966504    8.169432735 -    -      -       O   8.000
O        8.674006684    3.503815944   20.331422047 -    -      -       O   8.000
O       20.871544399    3.442413386    8.151642475 -    -      -       O   8.000
O       20.895009849   15.686989559   20.398238123 -    -      -       O   8.000
O        6.080768272   20.827117740   10.746056755 -    -      -       O   8.000
O        6.122681116    8.639848869   22.944604452 -    -      -       O   8.000
O       18.297127129    8.625172251   10.663880788 -    -      -       O   8.000
O       18.254672993   20.840654306   22.930571772 -    -      -       O   8.000
O        3.526613960   18.230884998    5.583247880 -    -      -       O   8.000
O        3.521765469    6.090015063   17.786463158 -    -      -       O   8.000
O       15.711042053    5.991356999    5.527159845 -    -      -       O   8.000
O       15.721451654   18.212210670   17.792585842 -    -      -       O   8.000
O        2.588301988   21.782409258   20.325497266 -    -      -       O   8.000
O        2.606799237    9.622353168    8.136471057 -    -      -       O   8.000
O       14.724967093    9.539851127   20.411338849 -    -      -       O   8.000
O       14.725365592   21.788523153    8.187707622 -    -      -       O   8.000
O       21.790576086   24.333370242   22.930338289 -    -      -       O   8.000
O       21.779078618   12.147852181   10.751933350 -    -      -       O   8.000
O        9.601880185   12.137927297   22.955868738 -    -      -       O   8.000
O        9.559943843    0.030073445   10.776869862 -    -      -       O   8.000
O       24.338580309    2.592911460   17.759226751 -    -      -       O   8.000
O       24.325918767   14.769109306    5.607334509 -    -      -       O   8.000
O       12.001714288   14.943254780   17.820977062 -    -      -       O   8.000
O       12.128775784    2.578692564    5.636920562 -    -      -       O   8.000
O        8.679500186    2.559871581    2.072919399 -    -      -       O   8.000
O        8.577250053   14.681789246   14.200309953 -    -      -       O   8.000
O       20.840928789   14.728239936    2.090352115 -    -      -       O   8.000
O       20.761363815    2.546933980   14.311810389 -    -      -       O   8.000
O        3.513754269   24.331127850    4.651855924 -    -      -       O   8.000
O        3.457731064   12.137859768   16.848123577 -    -      -       O   8.000
O       15.695030100   12.137795914    4.639132995 -    -      -       O   8.000
O       15.657262000    0.007805093   16.882504916 -    -      -       O   8.000
O        6.087466121   21.742039212   23.845208533 -    -      -       O   8.000
O        6.021340548    9.574222667   11.733266751 -    -      -       O   8.000
O       18.277602990    9.602024408   23.838885472 -    -      -       O   8.000
O       18.245222738   21.768616161   11.714195567 -    -      -       O   8.000
O       21.774343666    3.496632285    2.095418219 -    -      -       O   8.000
O       21.752695301   15.651161023   14.277553493 -    -      -       O   8.000
O        9.600529842   15.663808231    2.110760228 -    -      -       O   8.000
O        9.602940606    3.547492434   14.245199698 -    -      -       O   8.000
O        2.568654414    6.045957697    4.675565609 -    -      -       O   8.000
O        2.549476387   18.252838557   16.831109264 -    -      -       O   8.000
O       14.756040674   18.246633992    4.699200063 -    -      -       O   8.000
O       14.732349310    5.953234627   17.029168304 -    -      -       O   8.000
O        0.007494660    8.651058304   23.878131919 -    -      -       O   8.000
O       24.329146713   20.814000483   11.692742485 -    -      -       O   8.000
O       12.184132172   20.806569376   23.891042212 -    -      -       O   8.000
O       12.213830196    8.686324736   11.693633461 -    -      -       O   8.000
O       15.708272785    8.712925264    8.251136913 -    -      -       O   8.000
O       15.697263108   20.840704787   20.389117412 -    -      -       O   8.000
O        3.499395652   20.858480459    8.187188909 -    -      -       O   8.000
O        3.487031732    8.660308741   20.340317133 -    -      -       O   8.000
O       20.869095705    6.076198591   10.761531648 -    -      -       O   8.000
O       20.865284597   18.240567678   22.925248223 -    -      -       O   8.000
O        8.644687368   18.268146446   10.764102039 -    -      -       O   8.000
O        8.636341782    6.094602078   22.925245519 -    -      -       O   8.000
O       18.238296257    3.534526706    5.602058373 -    -      -       O   8.000
O       18.216540268   15.698760598   17.768660881 -    -      -       O   8.000
O        6.075397433   15.702711230    5.607907366 -    -      -       O   8.000
O        6.068128397    3.530760773   17.760716874 -    -      -       O   8.000
O       23.582255330    1.821011719   22.172262040 -    -      -       O   8.000
O       23.573187697   13.986801346   10.009867119 -    -      -       O   8.000
O       11.391493401   13.968620103   22.210482460 -    -      -       O   8.000
O       11.395352581    1.808245556   10.010048716 -    -      -       O   8.000
O        1.831935980   23.565753630   22.164993040 -    -      -       O   8.000
O        1.815082353   11.380858786    9.988908713 -    -      -       O   8.000
O       14.016656504   11.383006406   22.212405601 -    -      -       O   8.000
O       13.982219929   23.584110451   10.022031708 -    -      -       O   8.000
O        1.820100977    1.818705079   19.550016782 -    -      -       O   8.000
O        1.814238337   13.987298901    7.383431190 -    -      -       O   8.000
O       13.902856655   13.891571626   19.392631349 -    -      -       O   8.000
O       13.992408049    1.803251992    7.385029715 -    -      -       O   8.000
O        0.805797021    7.899666159    3.904956555 -    -      -       O   8.000
O        0.760926075   20.088643693   16.082172533 -    -      -       O   8.000
O       12.969001686   20.072912656    3.920805209 -    -      -       O   8.000
O       13.164742905    7.767275041   15.934027231 -    -      -       O   8.000
O       22.532796940    5.310556857    3.904093623 -    -      -       O   8.000
O       22.507613904   17.479661366   16.082852750 -    -      -       O   8.000
O       10.361497960   17.472546156    3.920611345 -    -      -       O   8.000
O       10.328018834    5.349241706   16.075849695 -    -      -       O   8.000
O       22.512578282    7.896206845    1.319062019 -    -      -       O   8.000
O       22.505606974   20.063756665   13.496560954 -    -      -       O   8.000
O       10.344600994   20.074745894    1.337864891 -    -      -       O   8.000
O       10.318356638    7.870614256   13.398043070 -    -      -       O   8.000
O        5.326539154   22.509366036    3.917381660 -    -      -       O   8.000
O        5.324402694   10.369740917   16.121533505 -    -      -       O   8.000
O       17.521587479   10.314074986    3.934174437 -    -      -       O   8.000
O       17.445460642   22.519859123   16.102767055 -    -      -       O   8.000
O        7.914981498    0.767301196    3.900655725 -    -      -       O   8.000
O        7.875168066   12.948907955   16.122138225 -    -      -       O   8.000
O       20.090120126   12.937132194    3.924443710 -    -      -       O   8.000
O       20.128122861    0.673789215   16.122021343 -    -      -       O   8.000
O        7.911053643   22.513611664    1.292183976 -    -      -       O   8.000
O        7.901885261   10.348563809   13.472670508 -    -      -       O   8.000
O       20.080785658   10.325884008    1.329030359 -    -      -       O   8.000
O       20.077491673   22.507401397   13.517801937 -    -      -       O   8.000
O        6.866592713   16.432314675    9.981620319 -    -      -       O   8.000
O        6.866823107    4.246354445   22.158995070 -    -      -       O   8.000
O       19.101259816    4.235532314    9.986260878 -    -      -       O   8.000
O       19.053385032   16.423767705   22.195936390 -    -      -       O   8.000
O        4.238324368   19.040557144    9.997186012 -    -      -       O   8.000
O        4.271129489    6.874997885   22.163187576 -    -      -       O   8.000
O       16.455056465    6.808273634    9.946667120 -    -      -       O   8.000
O       16.441464949   19.018577465   22.195151885 -    -      -       O   8.000
O        4.254172599   16.431563526    7.421976101 -    -      -       O   8.000
O        4.257028352    4.252498623   19.585961727 -    -      -       O   8.000
O       16.417930815    4.248036817    7.424815539 -    -      -       O   8.000
O       16.456155189   16.435806625   19.651612151 -    -      -       O   8.000
O        0.765798109   22.518636654   18.513438124 -    -      -       O   8.000
O        0.765545511   10.331134639    6.335023042 -    -      -       O   8.000
O       12.943409006   10.474577859   18.719792277 -    -      -       O   8.000
O       12.933192503   22.517622679    6.342828854 -    -      -       O   8.000
O       22.539504310    0.773396334   18.524764382 -    -      -       O   8.000
O       22.530345512   12.933162049    6.340484541 -    -      -       O   8.000
O       10.317223842   12.974806666   18.466859533 -    -      -       O   8.000
O       10.340473320    0.708759139    6.320575746 -    -      -       O   8.000
O       22.527515410   22.505894502   21.124906483 -    -      -       O   8.000
O       22.566644719   10.333925117    8.949238915 -    -      -       O   8.000
O       10.367901984   10.332417409   21.134283700 -    -      -       O   8.000
O       10.354792215   22.534323569    9.005876926 -    -      -       O   8.000
O       23.538130405   16.428249224   12.449856051 -    -      -       O   8.000
O       23.569350760    4.260084226    0.268552618 -    -      -       O   8.000
O       11.388331219    4.294149650   12.394452133 -    -      -       O   8.000
O       11.402515624   16.407997172    0.285214258 -    -      -       O   8.000
O        1.825490738   19.021409437   12.423913360 -    -      -       O   8.000
O        1.834509690    6.843784619    0.267999803 -    -      -       O   8.000
O       13.892797473    6.717525790   12.409681336 -    -      -       O   8.000
O       14.021185461   19.005706436    0.279721632 -    -      -       O   8.000
O        1.817528894   16.432206477   15.015155153 -    -      -       O   8.000
O        1.861189115    4.247120873    2.828033024 -    -      -       O   8.000
O       14.093561750    4.254549208   15.088805431 -    -      -       O   8.000
O       14.011073135   16.431339010    2.881963619 -    -      -       O   8.000
O       19.021137486    1.823783646   12.424195549 -    -      -       O   8.000
O       19.028888875   14.007592592    0.267983810 -    -      -       O   8.000
O        6.757117401   14.018941043   12.377062790 -    -      -       O   8.000
O        6.874931281    1.807898507    0.250470776 -    -      -       O   8.000
O       16.423568155   23.566409242   12.472490818 -    -      -       O   8.000
O       16.428556861   11.372499024    0.256044345 -    -      -       O   8.000
O        4.257258494   11.452246568   12.418944201 -    -      -       O   8.000
O        4.283408567   23.560247655    0.257233364 -    -      -       O   8.000
O       16.410166367    1.818032392   15.075083842 -    -      -       O   8.000
O       16.450974583   13.995942686    2.874583027 -    -      -       O   8.000
O        4.273103148   13.978441877   15.096071964 -    -      -       O   8.000
O        4.278514397    1.820976557    2.866429965 -    -      -       O   8.000
O       17.410483621    7.868357505    6.369691818 -    -      -       O   8.000
O       17.475192142   20.077625845   18.549909888 -    -      -       O   8.000
O        5.290293854   20.077257319    6.363301037 -    -      -       O   8.000
O        5.315249097    7.922022241   18.536762314 -    -      -       O   8.000
O       20.105779849    5.284376505    6.373775049 -    -      -       O   8.000
O       20.070961080   17.441017063   18.559544936 -    -      -       O   8.000
O        7.917233092   17.486097605    6.364564546 -    -      -       O   8.000
O        7.902209277    5.315495277   18.528260285 -    -      -       O   8.000
O       20.147540016    7.872580512    8.895740030 -    -      -       O   8.000
O       20.091158403   20.078360206   21.148152452 -    -      -       O   8.000
O        7.917047663   20.089856865    8.949146678 -    -      -       O   8.000
O        7.913768469    7.915400447   21.103983272 -    -      -       O   8.000
O       24.280291597    3.514502588   20.273419609 -    -      -       O   8.000
O       24.286080398   15.688700666    8.123028223 -    -      -       O   8.000
O       12.197028295   15.656943422   20.382687561 -    -      -       O   8.000
O       12.133915570    3.514048531    8.144256955 -    -      -       O   8.000
O       24.296088975   24.278218536   23.870705769 -    -      -       O   8.000
O       24.281225444   12.087524585   11.700091869 -    -      -       O   8.000
O       12.107107834   12.073989352   23.895839642 -    -      -       O   8.000
O       12.064175829   24.244649367   11.707158021 -    -      -       O   8.000
O        3.527595593   24.289460581   20.280871863 -    -      -       O   8.000
O        3.530297889   12.133500087    8.131484664 -    -      -       O   8.000
O       15.606954749   12.058827439   20.271729007 -    -      -       O   8.000
O       15.697620325   24.283229811    8.139375850 -    -      -       O   8.000
O        0.053121491    9.598254834    2.037352768 -    -      -       O   8.000
O        0.047631517   21.776003061   14.190867668 -    -      -       O   8.000
O       12.237735450   21.771634793    2.041431017 -    -      -       O   8.000
O       12.160284071    9.530598862   14.242980859 -    -      -       O   8.000
O        0.061901033    6.034337943    5.613426344 -    -      -       O   8.000
O        0.048845797   18.205758264   17.781092685 -    -      -       O   8.000
O       12.244596919   18.193014350    5.621707436 -    -      -       O   8.000
O       12.187133123    6.128567016   17.757101386 -    -      -       O   8.000
O       20.820450838    5.997015650    2.016779723 -    -      -       O   8.000
O       20.809698545   18.157350163   14.183583813 -    -      -       O   8.000
O        8.657848469   18.170539695    2.029668522 -    -      -       O   8.000
O        8.606804616    6.033391063   14.197373452 -    -      -       O   8.000
O        6.021738629   20.819776728    2.015179210 -    -      -       O   8.000
O        6.041301144    8.656853480   14.246191058 -    -      -       O   8.000
O       18.166526301    8.642496637    1.993415787 -    -      -       O   8.000
O       18.174574934   20.820582438   14.219811087 -    -      -       O   8.000
O        6.017948106    0.070669306    5.598897067 -    -      -       O   8.000
O        5.952490087   12.307762096   17.806996055 -    -      -       O   8.000
O       18.186229930   12.237441221    5.613137472 -    -      -       O   8.000
O       18.181240495    0.053044690   17.795732527 -    -      -       O   8.000
O        9.611432523    0.051311307    2.013553656 -    -      -       O   8.000
O        9.601070476   12.213130636   14.270701426 -    -      -       O   8.000
O       21.779399208   12.219219815    2.033975646 -    -      -       O   8.000
O       21.787287837    0.072992636   14.168257936 -    -      -       O   8.000
O        6.158233413   14.730136045    8.101308182 -    -      -       O   8.000
O        6.168935302    2.560260847   20.256555490 -    -      -       O   8.000
O       18.342624376    2.565981411    8.096024192 -    -      -       O   8.000
O       18.397407214   14.747725291   20.277759431 -    -      -       O   8.000
O        6.129561403   18.317248887   11.677834145 -    -      -       O   8.000
O        6.133546881    6.121876168   23.866624834 -    -      -       O   8.000
O       18.351708833    6.128675191   11.646824681 -    -      -       O   8.000
O       18.358693087   18.336953034   23.872832204 -    -      -       O   8.000
O        2.564788693   18.350956598    8.080779559 -    -      -       O   8.000
O        2.563833046    6.147916174   20.288547002 -    -      -       O   8.000
O       14.754743642    6.217031735    8.018147600 -    -      -       O   8.000
O       14.747180351   18.340292870   20.289571748 -    -      -       O   8.000
O        0.088943159   20.826759742   20.425753128 -    -      -       O   8.000
O        0.119775842    8.642462332    8.259060317 -    -      -       O   8.000
O       12.247824568    8.584983613   20.441950240 -    -      -       O   8.000
O       12.222046809   20.833563026    8.244358143 -    -      -       O   8.000
O        0.086457738    0.085344677   16.824584068 -    -      -       O   8.000
O        0.104377617   12.263779872    4.661021286 -    -      -       O   8.000
O       12.277561490   12.519597134   16.750211648 -    -      -       O   8.000
O       12.290055911    0.094350808    4.652277603 -    -      -       O   8.000
O       20.846474532    0.058709478   20.424083897 -    -      -       O   8.000
O       20.856953398   12.223059444    8.242889216 -    -      -       O   8.000
O        8.703135424   12.256676134   20.436136680 -    -      -       O   8.000
O        8.658558348    0.055884056    8.251059199 -    -      -       O   8.000
O       24.264379966   14.731628623   14.335489098 -    -      -       O   8.000
O       24.285412563    2.565883520    2.156193019 -    -      -       O   8.000
O       12.127395222    2.657846839   14.331468443 -    -      -       O   8.000
O       12.112322834   14.731610665    2.188439879 -    -      -       O   8.000
O       24.262911037   18.311018192   10.749059580 -    -      -       O   8.000
O       24.274282205    6.152880545   22.920702299 -    -      -       O   8.000
O       11.950616341    6.235632403   10.661520122 -    -      -       O   8.000
O       12.120246661   18.303119973   22.940007526 -    -      -       O   8.000
O        3.511171677   18.336028353   14.333246612 -    -      -       O   8.000
O        3.529578199    6.184355038    2.180445952 -    -      -       O   8.000
O       15.756628069    6.211888090   14.579294935 -    -      -       O   8.000
O       15.703754942   18.336548505    2.195995417 -    -      -       O   8.000
O       18.267120694    3.520077507   14.310248999 -    -      -       O   8.000
O       18.342286561   15.694846075    2.176653203 -    -      -       O   8.000
O        6.105726201   15.696234014   14.316552327 -    -      -       O   8.000
O        6.174172382    3.502677325    2.149308661 -    -      -       O   8.000
O       18.296599145   24.267602709   10.750749870 -    -      -       O   8.000
O       18.320686340   12.116066637   22.918224404 -    -      -       O   8.000
O        6.207870914   12.043738628   10.727897356 -    -      -       O   8.000
O        6.181536166   24.250197770   22.904960493 -    -      -       O   8.000
O       14.728506981   24.256588995   14.377350362 -    -      -       O   8.000
O       14.743766561   12.126820360    2.137227071 -    -      -       O   8.000
O        2.562088971   12.125918186   14.324868463 -    -      -       O   8.000
O        2.584431134   24.280447027    2.142411034 -    -      -       O   8.000
O       18.253257615    9.581111686    8.172068984 -    -      -       O   8.000
O       18.206156833   21.777642511   20.424449824 -    -      -       O   8.000
O        6.016169215   21.776755998    8.245208993 -    -      -       O   8.000
O        5.992077077    9.603984967   20.450203970 -    -      -       O   8.000
O       18.243726474    6.044123448    4.663721709 -    -      -       O   8.000
O       18.217408652   18.209781792   16.843021551 -    -      -       O   8.000
O        6.039460432   18.206740327    4.660270812 -    -      -       O   8.000
O        6.020405329    6.039307778   16.826460298 -    -      -       O   8.000
O       21.827117191    5.944407837    8.266580626 -    -      -       O   8.000
O       21.789704503   18.205806250   20.408977915 -    -      -       O   8.000
O        9.604254628   18.175773472    8.267727383 -    -      -       O   8.000
O        9.600783912    6.011793339   20.428780371 -    -      -       O   8.000
O       22.565967821    4.300532902   22.126374451 -    -      -       O   8.000
O       22.547158034   16.463192116    9.961425599 -    -      -       O   8.000
O       10.400279669   16.461786001   22.147942218 -    -      -       O   8.000
O       10.338594421    4.275046827    9.934665802 -    -      -       O   8.000
O        1.799301765   22.554902947    0.303323272 -    -      -       O   8.000
O        1.801513882   10.388519071   12.484515280 -    -      -       O   8.000
O       13.949977577   10.356798232    0.336333627 -    -      -       O   8.000
O       13.939714815   22.565159139   12.504890986 -    -      -       O   8.000
O        4.307805461    1.781741287   18.549188698 -    -      -       O   8.000
O        4.301653901   13.961640567    6.383824650 -    -      -       O   8.000
O       16.501117659   13.959189139   18.651675210 -    -      -       O   8.000
O       16.486808253    1.772641539    6.398964525 -    -      -       O   8.000
O        1.792095432   10.395379748    3.861613962 -    -      -       O   8.000
O        1.778554253   22.566839228   16.030577873 -    -      -       O   8.000
O       13.973435333   22.559682024    3.873371746 -    -      -       O   8.000
O       13.951079517   10.339965736   16.012478474 -    -      -       O   8.000
O       22.587305001    4.270064362    6.374726158 -    -      -       O   8.000
O       22.566602873   16.470218933   18.564166848 -    -      -       O   8.000
O       10.400594418   16.473631185    6.407726142 -    -      -       O   8.000
O       10.399537038    4.338712984   18.555442101 -    -      -       O   8.000
O       20.032390136    7.850303479    0.300394240 -    -      -       O   8.000
O       20.016166168   20.027781690   12.497730581 -    -      -       O   8.000
O        7.870007500   20.019023149    0.308283481 -    -      -       O   8.000
O        7.819363245    7.858609036   12.459359822 -    -      -       O   8.000
O        4.304574579   20.033956173    3.867829168 -    -      -       O   8.000
O        4.286962726    7.895516944   16.065896384 -    -      -       O   8.000
O       16.478855599    7.843401809    3.859129156 -    -      -       O   8.000
O       16.459833435   20.027141339   16.065724360 -    -      -       O   8.000
O        7.879146138    1.764474043    6.389472705 -    -      -       O   8.000
O        7.838555078   13.968606745   18.617811078 -    -      -       O   8.000
O       20.044114307   13.940577932    6.408622885 -    -      -       O   8.000
O       20.047986112    1.756118955   18.573722318 -    -      -       O   8.000
O       10.400813713   22.546602990    0.301559724 -    -      -       O   8.000
O       10.392303998   10.400653721   12.495875618 -    -      -       O   8.000
O       22.559351662   10.375945766    0.306401350 -    -      -       O   8.000
O       22.540757198   22.539760937   12.467920476 -    -      -       O   8.000
O        7.876995203   13.939001949    9.949820347 -    -      -       O   8.000
O        7.880934935    1.766311982   22.108378875 -    -      -       O   8.000
O       20.042509450    1.732434567    9.939401184 -    -      -       O   8.000
O       20.072363316   13.938799492   22.146782990 -    -      -       O   8.000
O        4.300441061   20.048379207   12.480434236 -    -      -       O   8.000
O        4.312092592    7.871636327    0.305145400 -    -      -       O   8.000
O       16.542774677    7.909601687   12.399198094 -    -      -       O   8.000
O       16.497665544   20.031644414    0.331365496 -    -      -       O   8.000
O        1.778926464   16.479802575    6.393462241 -    -      -       O   8.000
O        1.782611510    4.310209909   18.558092629 -    -      -       O   8.000
O       13.946446547    4.292516046    6.390000169 -    -      -       O   8.000
O       14.001933240   16.437810400   18.604854557 -    -      -       O   8.000
O        4.314759596   22.555174309   22.116773914 -    -      -       O   8.000
O        4.302921277   10.386270653    9.958682370 -    -      -       O   8.000
O       16.496517249   10.398566423   22.100986426 -    -      -       O   8.000
O       16.448604787   22.543661625    9.989997415 -    -      -       O   8.000
O       22.568790920    1.774554644    0.310093862 -    -      -       O   8.000
O       22.553496819   13.931704820   12.486938343 -    -      -       O   8.000
O       10.394387454   13.920068177    0.349467193 -    -      -       O   8.000
O       10.415181886    1.797493198   12.506374452 -    -      -       O   8.000
O       10.404610273    1.767818572    3.859871454 -    -      -       O   8.000
O       10.284292565   14.106345154   16.039297973 -    -      -       O   8.000
O       22.576167649   13.949219499    3.863671952 -    -      -       O   8.000
O       22.563912033    1.779100156   16.032359157 -    -      -       O   8.000
O        4.303015890   22.568679998    6.395144750 -    -      -       O   8.000
O        4.296216279   10.405600319   18.594511607 -    -      -       O   8.000
O       16.471069878   10.382861213    6.398611243 -    -      -       O   8.000
O       16.461984025   22.560563296   18.592575117 -    -      -       O   8.000
O       20.055019199    4.287107946    3.886430560 -    -      -       O   8.000
O       20.033133907   16.457074234   16.057305992 -    -      -       O   8.000
O        7.874764078   16.465866407    3.888143665 -    -      -       O   8.000
O        7.862474212    4.302975750   16.042900932 -    -      -       O   8.000
O        1.811669081    7.862179011    6.387296791 -    -      -       O   8.000
O        1.784800949   20.041153809   18.561768168 -    -      -       O   8.000
O       13.957802817   20.042589924    6.413929349 -    -      -       O   8.000
O       13.895810041    7.982571435   18.486879045 -    -      -       O   8.000
O       13.946035405    7.820499586    9.956490225 -    -      -       O   8.000
O       13.957060956   20.033835022   22.152324016 -    -      -       O   8.000
O        1.751335561   20.038062305    9.942760515 -    -      -       O   8.000
O        1.779123200    7.867187519   22.136933438 -    -      -       O   8.000
O       20.048522897    4.291027802   12.498084082 -    -      -       O   8.000
O       20.061663306   16.481922175    0.330733765 -    -      -       O   8.000
O        7.837236531   16.472721671   12.475388435 -    -      -       O   8.000
O        7.879586500    4.290997064    0.295650708 -    -      -       O   8.000
O       20.049829690   22.563818302   22.148275767 -    -      -       O   8.000
O       20.075514214   10.353405592    9.926410020 -    -      -       O   8.000
O        7.871779305   10.393832469   22.121334482 -    -      -       O   8.000
O        7.856738297   22.567368892    9.974649057 -    -      -       O   8.000
O        4.285179870   16.482954333   16.057035360 -    -      -       O   8.000
O        4.332457904    4.310911902    3.863080611 -    -      -       O   8.000
O       16.509451333    4.256991001   16.191453776 -    -      -       O   8.000
O       16.491443949   16.475696526    3.896558096 -    -      -       O   8.000
O       13.907278776    1.769896756   16.067020483 -    -      -       O   8.000
O       13.972997432   13.949659252    3.893923522 -    -      -       O   8.000
O        1.770642985   13.958288119   16.054975813 -    -      -       O   8.000
O        1.792155911    1.775876595    3.865966822 -    -      -       O   8.000
O       22.604357721    7.837570155    9.948325694 -    -      -       O   8.000
O       22.586294235   20.030656469   22.142410183 -    -      -       O   8.000
O       10.392213496   20.032908791    9.974382758 -    -      -       O   8.000
O       10.378503265    7.859405408   22.159410286 -    -      -       O   8.000
O       16.487360080   10.482097043   13.333314499 -    -      -       O   8.000
Si      23.056467753    3.046218937   21.227875303 -    -      -       Si 14.000
Si      23.054319715   15.213890904    9.064438304 -    -      -       Si 14.000
Si      10.905071702   15.203744087   21.263378700 -    -      -       Si 14.000
Si      10.882410664    3.032118258    9.057337942 -    -      -       Si 14.000
Si       0.896761694   23.048368121   23.399326505 -    -      -       Si 14.000
Si       0.892223105   10.862022528   11.232356010 -    -      -       Si 14.000
Si      13.055223333   10.847259887   23.423887425 -    -      -       Si 14.000
Si      13.043539958   23.041166471   11.244549313 -    -      -       Si 14.000
Si       3.057192462    0.880908927   19.042387948 -    -      -       Si 14.000
Si       3.057689316   13.054251822    6.882946345 -    -      -       Si 14.000
Si      15.247522901   13.076542445   19.102449452 -    -      -       Si 14.000
Si      15.236891482    0.869682044    6.892211799 -    -      -       Si 14.000
Si       1.301901277    9.139210344    2.965784032 -    -      -       Si 14.000
Si       1.281869729   21.313518435   15.135591655 -    -      -       Si 14.000
Si      13.476684171   21.306762066    2.979210585 -    -      -       Si 14.000
Si      13.445641357    9.132477799   15.122735148 -    -      -       Si 14.000
Si      23.480035181    4.793187270    5.130641964 -    -      -       Si 14.000
Si      23.459738175   16.969457594   17.308690101 -    -      -       Si 14.000
Si      11.301089678   16.960237084    5.154620068 -    -      -       Si 14.000
Si      11.287736962    4.855308718   17.301265584 -    -      -       Si 14.000
Si      21.287543178    6.952384649    0.792500753 -    -      -       Si 14.000
Si      21.275903516   19.127519622   12.968121419 -    -      -       Si 14.000
Si       9.125210254   19.126852318    0.806828043 -    -      -       Si 14.000
Si       9.064257005    6.939153468   12.932063731 -    -      -       Si 14.000
Si       4.798540561   21.288352642    2.970645404 -    -      -       Si 14.000
Si       4.804613412    9.144825351   15.172756672 -    -      -       Si 14.000
Si      16.967880745    9.109351531    2.978930716 -    -      -       Si 14.000
Si      16.939130443   21.286636630   15.162117033 -    -      -       Si 14.000
Si       6.978449703    1.290759165    5.132496704 -    -      -       Si 14.000
Si       6.947659046   13.503003729   17.347115958 -    -      -       Si 14.000
Si      19.146357164   13.458969190    5.150859978 -    -      -       Si 14.000
Si      19.167254222    1.246860070   17.313592073 -    -      -       Si 14.000
Si       9.146411494   23.452133964    0.780672887 -    -      -       Si 14.000
Si       9.143491064   11.300209354   13.004792006 -    -      -       Si 14.000
Si      21.307130331   11.269779178    0.808169666 -    -      -       Si 14.000
Si      21.295940788   23.447594717   12.966637468 -    -      -       Si 14.000
Si       7.387851794   15.194649340    9.052246816 -    -      -       Si 14.000
Si       7.394974137    3.024762061   21.211522333 -    -      -       Si 14.000
Si      19.585398909    2.998800131    9.041818291 -    -      -       Si 14.000
Si      19.607146367   15.207603988   21.260990702 -    -      -       Si 14.000
Si       5.189815393   19.555315052   11.220129800 -    -      -       Si 14.000
Si       5.212841270    7.373437403   23.400654837 -    -      -       Si 14.000
Si      17.402400040    7.354651993   11.166154786 -    -      -       Si 14.000
Si      17.389891181   19.553800359   23.414434274 -    -      -       Si 14.000
Si       3.037921673   17.376286276    6.875654256 -    -      -       Si 14.000
Si       3.037822552    5.202886747   19.058477979 -    -      -       Si 14.000
Si      15.210976164    5.191687813    6.852456175 -    -      -       Si 14.000
Si      15.231766719   17.370099340   19.090334903 -    -      -       Si 14.000
Si       3.062005699   23.053128616   21.220688000 -    -      -       Si 14.000
Si       3.058977930   10.884612861    9.053210213 -    -      -       Si 14.000
Si      15.198055025   10.825650281   21.253956542 -    -      -       Si 14.000
Si      15.208949883   23.056359699    9.081708552 -    -      -       Si 14.000
Si      23.064894081    0.878814400   23.401708497 -    -      -       Si 14.000
Si      23.053484604   13.036350790   11.231926723 -    -      -       Si 14.000
Si      10.874838209   13.022238263   23.435815648 -    -      -       Si 14.000
Si      10.862095535    0.886338531   11.247914631 -    -      -       Si 14.000
Si       0.881808566    3.054394434   19.039259023 -    -      -       Si 14.000
Si       0.878877276   15.227327252    6.881694009 -    -      -       Si 14.000
Si      13.010203409   15.240342196   19.046455126 -    -      -       Si 14.000
Si      13.050087974    3.043030399    6.892743117 -    -      -       Si 14.000
Si       9.148256993    1.282933898    2.961763667 -    -      -       Si 14.000
Si       9.084870500   13.475984310   15.156888934 -    -      -       Si 14.000
Si      21.316446775   13.453431258    2.977850159 -    -      -       Si 14.000
Si      21.302184660    1.267420824   15.153086529 -    -      -       Si 14.000
Si       4.795438767   23.458650425    5.135947481 -    -      -       Si 14.000
Si       4.767286390   11.307833592   17.337495991 -    -      -       Si 14.000
Si      16.973430459   11.269624123    5.141088798 -    -      -       Si 14.000
Si      16.938397819   23.465280696   17.335429419 -    -      -       Si 14.000
Si       6.970870411   21.279253452    0.783302817 -    -      -       Si 14.000
Si       6.949957845    9.115993495   12.983268861 -    -      -       Si 14.000
Si      19.137253118    9.108810437    0.783564552 -    -      -       Si 14.000
Si      19.125850696   21.288505197   12.991637184 -    -      -       Si 14.000
Si      21.299310164    4.777919829    2.974594648 -    -      -       Si 14.000
Si      21.284144057   16.942801187   15.145237664 -    -      -       Si 14.000
Si       9.128530454   16.948589887    2.985866163 -    -      -       Si 14.000
Si       9.107378401    4.810081292   15.137139432 -    -      -       Si 14.000
Si       1.308756795    6.958953463    5.141147448 -    -      -       Si 14.000
Si       1.283086724   19.147846440   17.309390084 -    -      -       Si 14.000
Si      13.477682667   19.139056965    5.159934733 -    -      -       Si 14.000
Si      13.502536297    6.956026885   17.312780688 -    -      -       Si 14.000
Si      23.458832741    9.123555524    0.803861926 -    -      -       Si 14.000
Si      23.444232781   21.293755066   12.967260638 -    -      -       Si 14.000
Si      11.292694587   21.296418541    0.812509424 -    -      -       Si 14.000
Si      11.273525097    9.110652109   12.943730852 -    -      -       Si 14.000
Si      15.210173553    7.380768207    9.054367299 -    -      -       Si 14.000
Si      15.216676972   19.556977777   21.257930757 -    -      -       Si 14.000
Si       3.018316674   19.568559958    9.050071433 -    -      -       Si 14.000
Si       3.030342848    7.382065792   21.231373756 -    -      -       Si 14.000
Si      19.590528527    5.181314694   11.222722919 -    -      -       Si 14.000
Si      19.580727540   17.376930858   23.416079968 -    -      -       Si 14.000
Si       7.365842925   17.374913784   11.218211499 -    -      -       Si 14.000
Si       7.373628263    5.189249088   23.392433373 -    -      -       Si 14.000
Si      17.373762867    3.037672326    6.886046184 -    -      -       Si 14.000
Si      17.410455183   15.238555723   19.099040567 -    -      -       Si 14.000
Si       5.200606337   15.211946217    6.885187642 -    -      -       Si 14.000
Si       5.204532540    3.036924250   19.043357976 -    -      -       Si 14.000
Si       1.302248089   21.299665408   19.459208616 -    -      -       Si 14.000
Si       1.320995446    9.119699419    7.281510528 -    -      -       Si 14.000
Si      13.430239791    9.158382051   19.493490954 -    -      -       Si 14.000
Si      13.454787040   21.301975682    7.300940836 -    -      -       Si 14.000
Si      23.467559983    1.303962711   17.289064783 -    -      -       Si 14.000
Si      23.475064995   13.473215113    5.122854193 -    -      -       Si 14.000
Si      11.232003076   13.608529194   17.260045653 -    -      -       Si 14.000
Si      11.293792740    1.283446451    5.124100733 -    -      -       Si 14.000
Si      21.308497770   23.455271565   21.652751798 -    -      -       Si 14.000
Si      21.328732677   11.265629296    9.462315340 -    -      -       Si 14.000
Si       9.143013858   11.279621359   21.652352664 -    -      -       Si 14.000
Si       9.113241489   23.472895735    9.500967500 -    -      -       Si 14.000
Si      23.033428469   15.190165455   13.386211659 -    -      -       Si 14.000
Si      23.053733821    3.029535730    1.210011605 -    -      -       Si 14.000
Si      10.893922537    3.083142559   13.371650382 -    -      -       Si 14.000
Si      10.881608908   15.184994680    1.234679770 -    -      -       Si 14.000
Si       0.869503508   19.542351740   11.206769763 -    -      -       Si 14.000
Si       0.886102483    7.373251324   23.392758597 -    -      -       Si 14.000
Si      13.021287775    7.337584411   11.211060835 -    -      -       Si 14.000
Si      13.066498561   19.532857160   23.409223032 -    -      -       Si 14.000
Si       3.036922951   17.378893816   15.552297062 -    -      -       Si 14.000
Si       3.067960385    5.199298350    3.381764749 -    -      -       Si 14.000
Si      15.284523643    5.193072841   15.697270627 -    -      -       Si 14.000
Si      15.234074616   17.375058256    3.414305817 -    -      -       Si 14.000
Si      19.517206536    3.044769877   13.390636781 -    -      -       Si 14.000
Si      19.563260842   15.223434617    1.220372745 -    -      -       Si 14.000
Si       7.310536724   15.212538627   13.345824938 -    -      -       Si 14.000
Si       7.397782801    3.034529760    1.194621285 -    -      -       Si 14.000
Si      17.354182368   23.041960514   11.236923871 -    -      -       Si 14.000
Si      17.380243888   10.873594538   23.373835818 -    -      -       Si 14.000
Si       5.199993890   10.872484061   11.215417924 -    -      -       Si 14.000
Si       5.219402425   23.032244660   23.371937770 -    -      -       Si 14.000
Si      15.177566748    0.884499986   15.596938525 -    -      -       Si 14.000
Si      15.219432708   13.050616720    3.383097977 -    -      -       Si 14.000
Si       3.021644227   13.048716807   15.576970907 -    -      -       Si 14.000
Si       3.047669981    0.878592782    3.377584699 -    -      -       Si 14.000
Si      16.958169128    9.127884516    7.301157131 -    -      -       Si 14.000
Si      16.965202957   21.313990061   19.489933247 -    -      -       Si 14.000
Si       4.782360654   21.315451547    7.299649891 -    -      -       Si 14.000
Si       4.778974124    9.141618370   19.480975111 -    -      -       Si 14.000
Si      19.157775133    4.790519210    5.137866418 -    -      -       Si 14.000
Si      19.141013321   16.962749253   17.308215651 -    -      -       Si 14.000
Si       6.974301821   16.969906964    5.135474986 -    -      -       Si 14.000
Si       6.964090380    4.803161208   17.292774193 -    -      -       Si 14.000
Si      21.354778512    6.927977567    9.465625043 -    -      -       Si 14.000
Si      21.328075663   19.140112411   21.653184826 -    -      -       Si 14.000
Si       9.134170471   19.140415051    9.483622125 -    -      -       Si 14.000
Si       9.128648474    6.967673844   21.647947305 -    -      -       Si 14.000
Si      21.308751826    1.285063406   19.469050054 -    -      -       Si 14.000
Si      21.310496720   13.453931025    7.291615286 -    -      -       Si 14.000
Si       9.133596237   13.480993858   19.463885657 -    -      -       Si 14.000
Si       9.136061431    1.261341998    7.277760917 -    -      -       Si 14.000
Si       1.300229740   23.463559966   17.291374997 -    -      -       Si 14.000
Si       1.310552516   11.284981409    5.125414538 -    -      -       Si 14.000
Si      13.489393919   23.459744735    5.129398468 -    -      -       Si 14.000
Si      23.479543514   21.289448819   21.651381491 -    -      -       Si 14.000
Si      23.499711981    9.099921626    9.477656917 -    -      -       Si 14.000
Si      11.298473925    9.091998107   21.653075828 -    -      -       Si 14.000
Si      11.291784842   21.290169596    9.492811234 -    -      -       Si 14.000
Si      15.191915168   23.043694522   13.410475120 -    -      -       Si 14.000
Si      15.205372296   10.872677822    1.217623751 -    -      -       Si 14.000
Si       3.051514365   10.904347886   13.376841600 -    -      -       Si 14.000
Si       3.053277761   23.046904973    1.200996710 -    -      -       Si 14.000
Si      19.534977054    0.864743022   11.208009539 -    -      -       Si 14.000
Si      19.556052398   13.050519356   23.400209728 -    -      -       Si 14.000
Si       7.378576088   13.054351314   11.212995055 -    -      -       Si 14.000
Si       7.401532580    0.868519300   23.367196250 -    -      -       Si 14.000
Si      17.374173862    3.037322694   15.582700143 -    -      -       Si 14.000
Si      17.389740223   15.223432501    3.402467097 -    -      -       Si 14.000
Si       5.197305356   15.234903169   15.578019417 -    -      -       Si 14.000
Si       5.224216091    3.048600681    3.381488333 -    -      -       Si 14.000
Si       3.043008551   19.555939780   13.372848978 -    -      -       Si 14.000
Si       3.056944481    7.389427144    1.205406345 -    -      -       Si 14.000
Si      15.237040558   19.548471734    1.225726059 -    -      -       Si 14.000
Si      23.029278520   17.368464077   11.214251218 -    -      -       Si 14.000
Si      23.048192246    5.198663758   23.383354194 -    -      -       Si 14.000
Si      10.807483115    5.211739452   11.171187632 -    -      -       Si 14.000
Si      10.887457086   17.357331497   23.405547935 -    -      -       Si 14.000
Si       0.877794475   15.209991564   15.553055628 -    -      -       Si 14.000
Si       0.906695190    3.036956345    3.369480056 -    -      -       Si 14.000
Si      13.082328885    3.080436756   15.574835802 -    -      -       Si 14.000
Si      13.069426839   15.203873591    3.408811066 -    -      -       Si 14.000
Si       9.142467744   16.955864630    7.305156202 -    -      -       Si 14.000
Si       9.140131223    4.796127321   19.460339313 -    -      -       Si 14.000
Si      21.341486940    4.740518718    7.294437492 -    -      -       Si 14.000
Si      21.330105602   16.958507333   19.483674410 -    -      -       Si 14.000
Si       4.794295718   19.137295439    5.123653528 -    -      -       Si 14.000
Si       4.791850071    6.982922047   17.306644322 -    -      -       Si 14.000
Si      16.963175462    6.935751120    5.109293179 -    -      -       Si 14.000
Si      16.971481260   19.137918481   17.315792548 -    -      -       Si 14.000
Si       6.967072896   21.311444459    9.473677978 -    -      -       Si 14.000
Si       6.973656157    9.133229357   21.650488564 -    -      -       Si 14.000
Si      19.194630370    9.097446963    9.401293720 -    -      -       Si 14.000
Si      19.149410478   21.312010536   21.658715179 -    -      -       Si 14.000
end 
end 
