# Supplementary material for: Water Adsorption at Pairs of Proximate Brønsted Acid Sites in Zeolites
Source: J Phys Chem Lett. 2026 Jan 14;17(4):1201–6. doi: 10.1021/acs.jpclett.5c03794 (PMC12862806; doi:10.1021/acs.jpclett.5c03794)
Supplement: Supplementary file 2 [file jz5c03794_si_002.zip › Water_BAS_Pairs_SI/QM/STRUCTURES_MP2/HFAU__FAU_1__2_h2o__MP2.car]

!BIOSYM archive 3                                                               
PBC=ON                                                                          
QMPOT ITERATION     84                                           -104447.3670918
!DATE Tue Nov 26 08:07:02 2024
PBC  24.34500  24.34500  24.34500  90.00000  90.00000  90.00000 (P1)
Al      13.387496147   11.321050097   17.271620371 -    -      -       Al 13.000
Al      15.241208435    7.230675453   13.317754728 -    -      -       Al 13.000
H       15.256527236    9.568271799   13.905331626 -    -      -       H   1.000
H       16.481310077   11.130323755   12.798111815 -    -      -       H   1.000
H       16.937394360    9.677511346   13.046465505 -    -      -       H   1.000
H       15.690171301   12.141949071   16.958075621 -    -      -       H   1.000
H       17.622160431   12.448605240   16.000002133 -    -      -       H   1.000
H       16.792406319   11.440547901   15.152316323 -    -      -       H   1.000
O       21.772007793    2.579624226   20.344894354 -    -      -       O   8.000
O       21.782384487   14.763340056    8.157173091 -    -      -       O   8.000
O        9.667708000   14.771894673   20.307573792 -    -      -       O   8.000
O        9.642501174    2.549767699    8.132199194 -    -      -       O   8.000
O        0.012757643   21.780194739   22.923558694 -    -      -       O   8.000
O       24.337072793    9.600702431   10.778431105 -    -      -       O   8.000
O       12.188856060    9.592419346   22.905512646 -    -      -       O   8.000
O       12.187322798   21.744651133   10.768200156 -    -      -       O   8.000
O        2.586284705   24.340596664   17.767711163 -    -      -       O   8.000
O        2.591128730   12.146196684    5.623715576 -    -      -       O   8.000
O       14.961304894   12.190207870   17.664981732 -    -      -       O   8.000
O       14.787323442   24.307583697    5.627855215 -    -      -       O   8.000
O        2.565734773    8.674412745    2.074826510 -    -      -       O   8.000
O        2.548428995   20.840448669   14.246000075 -    -      -       O   8.000
O       14.736294760   20.843740408    2.079179418 -    -      -       O   8.000
O       14.651319470    8.798835191   14.075431796 -    -      -       O   8.000
O        0.018883476    3.520601248    4.654836072 -    -      -       O   8.000
O       24.334127917   15.698666264   16.828154090 -    -      -       O   8.000
O       12.190608158   15.683228245    4.692924268 -    -      -       O   8.000
O       12.176249881    3.583507092   16.840598881 -    -      -       O   8.000
O       21.763148078    6.080555532   23.859993743 -    -      -       O   8.000
O       21.737592118   18.257627249   11.682472906 -    -      -       O   8.000
O        9.595919973   18.230182330   23.874098978 -    -      -       O   8.000
O        9.444588068    5.988655642   11.668627710 -    -      -       O   8.000
O        3.514382530   21.769885170    2.089484742 -    -      -       O   8.000
O        3.530231371    9.629875748   14.258289930 -    -      -       O   8.000
O       15.668527002    9.620665071    2.126820744 -    -      -       O   8.000
O       15.656113101   21.740723691   14.267247660 -    -      -       O   8.000
O        6.088763439    2.572700435    4.668237641 -    -      -       O   8.000
O        6.081625324   14.794528972   16.862366613 -    -      -       O   8.000
O       18.260425845   14.743480590    4.672771357 -    -      -       O   8.000
O       18.314136195    2.526172948   16.794804411 -    -      -       O   8.000
O        8.676107223   24.343750443   23.846978610 -    -      -       O   8.000
O        8.652734891   12.231367707   11.758134653 -    -      -       O   8.000
O       20.814021270   12.156477068   23.881471861 -    -      -       O   8.000
O       20.785518814   24.314583354   11.678302457 -    -      -       O   8.000
O        8.671137198   15.677251318    8.182811850 -    -      -       O   8.000
O        8.660345883    3.521784883   20.340135646 -    -      -       O   8.000
O       20.874690732    3.491969343    8.194713138 -    -      -       O   8.000
O       20.894041340   15.699976366   20.398369423 -    -      -       O   8.000
O        6.082046525   20.837082435   10.746825122 -    -      -       O   8.000
O        6.111413241    8.663045768   22.943587032 -    -      -       O   8.000
O       18.271624811    8.687616051   10.684338072 -    -      -       O   8.000
O       18.253388326   20.851036398   22.939965512 -    -      -       O   8.000
O        3.527507545   18.246411305    5.587313210 -    -      -       O   8.000
O        3.512926482    6.095736099   17.787666188 -    -      -       O   8.000
O       15.708984884    6.015399157    5.544349653 -    -      -       O   8.000
O       15.705467961   18.245700310   17.806511113 -    -      -       O   8.000
O        2.577789095   21.788050924   20.338381720 -    -      -       O   8.000
O        2.595252812    9.624469885    8.146687443 -    -      -       O   8.000
O       14.724723954    9.518460797   20.431760478 -    -      -       O   8.000
O       14.722669552   21.792099600    8.193791144 -    -      -       O   8.000
O       21.779671097   -0.002577532   22.936165156 -    -      -       O   8.000
O       21.775451846   12.163285197   10.759234429 -    -      -       O   8.000
O        9.607542555   12.141539860   22.951179153 -    -      -       O   8.000
O        9.553874530    0.041877008   10.770301106 -    -      -       O   8.000
O       -0.010193512    2.597625685   17.764948299 -    -      -       O   8.000
O       24.331033788   14.769472204    5.607206169 -    -      -       O   8.000
O       12.028302127   14.914176024   17.813743950 -    -      -       O   8.000
O       12.135264033    2.589936156    5.635123879 -    -      -       O   8.000
O        8.688545144    2.576845189    2.071934216 -    -      -       O   8.000
O        8.606833412   14.696400071   14.184343481 -    -      -       O   8.000
O       20.841909028   14.744245835    2.096999938 -    -      -       O   8.000
O       20.760507239    2.581365831   14.321566644 -    -      -       O   8.000
O        3.529604443    0.005801265    4.652791893 -    -      -       O   8.000
O        3.478851316   12.175225393   16.856157887 -    -      -       O   8.000
O       15.698133483   12.152851438    4.629784361 -    -      -       O   8.000
O       15.660510786    0.021470539   16.892594519 -    -      -       O   8.000
O        6.097032318   21.760651808   23.840658400 -    -      -       O   8.000
O        6.024001881    9.592689180   11.729448205 -    -      -       O   8.000
O       18.295140274    9.621262325   23.830082698 -    -      -       O   8.000
O       18.257123742   21.800738199   11.715251694 -    -      -       O   8.000
O       21.782493193    3.510156356    2.098321847 -    -      -       O   8.000
O       21.763471192   15.683270237   14.271493975 -    -      -       O   8.000
O        9.598838573   15.685869939    2.087672320 -    -      -       O   8.000
O        9.599277512    3.556411993   14.249383985 -    -      -       O   8.000
O        2.581718238    6.074145739    4.674134021 -    -      -       O   8.000
O        2.564000674   18.278150239   16.824942244 -    -      -       O   8.000
O       14.754482016   18.253187335    4.703265692 -    -      -       O   8.000
O       14.721732203    5.953975415   17.031418904 -    -      -       O   8.000
O        0.006402955    8.662466045   23.877178115 -    -      -       O   8.000
O       -0.003011570   20.848522633   11.685829674 -    -      -       O   8.000
O       12.208214388   20.839603324   23.890410415 -    -      -       O   8.000
O       12.235489819    8.698388881   11.724171724 -    -      -       O   8.000
O       15.704308692    8.715185369    8.237623909 -    -      -       O   8.000
O       15.694472617   20.813707772   20.361951604 -    -      -       O   8.000
O        3.494774299   20.853598121    8.164362781 -    -      -       O   8.000
O        3.483547100    8.669210548   20.336691328 -    -      -       O   8.000
O       20.868077049    6.066187464   10.746570300 -    -      -       O   8.000
O       20.866321364   18.252430478   22.929759313 -    -      -       O   8.000
O        8.633740466   18.272760766   10.750862668 -    -      -       O   8.000
O        8.641182608    6.100635585   22.923438605 -    -      -       O   8.000
O       18.234306350    3.530228682    5.586800469 -    -      -       O   8.000
O       18.254922979   15.669880801   17.769313008 -    -      -       O   8.000
O        6.074722742   15.695825831    5.593363261 -    -      -       O   8.000
O        6.068807684    3.535883277   17.771468698 -    -      -       O   8.000
O       23.570798805    1.826741077   22.172220110 -    -      -       O   8.000
O       23.560821034   14.002837787    9.999848663 -    -      -       O   8.000
O       11.386750704   13.981225003   22.201245015 -    -      -       O   8.000
O       11.397604256    1.813224172   10.008731589 -    -      -       O   8.000
O        1.834491264   23.583481582   22.171690614 -    -      -       O   8.000
O        1.805077856   11.393007886    9.989241625 -    -      -       O   8.000
O       14.032622129   11.398898328   22.198122977 -    -      -       O   8.000
O       13.974788345   23.586993884   10.027483325 -    -      -       O   8.000
O        1.817150083    1.825016728   19.554925820 -    -      -       O   8.000
O        1.816843617   13.996078046    7.389529604 -    -      -       O   8.000
O       13.937804223   13.888212881   19.398632323 -    -      -       O   8.000
O       13.997686293    1.813926770    7.383502096 -    -      -       O   8.000
O        0.790384692    7.906276925    3.917734285 -    -      -       O   8.000
O        0.756297920   20.099312179   16.084958447 -    -      -       O   8.000
O       12.964811016   20.077250381    3.925084851 -    -      -       O   8.000
O       13.126319331    7.746253436   15.943407658 -    -      -       O   8.000
O       22.531367679    5.321172181    3.913470335 -    -      -       O   8.000
O       22.511185725   17.502301931   16.089656438 -    -      -       O   8.000
O       10.364041017   17.474087202    3.917860382 -    -      -       O   8.000
O       10.324707567    5.358904517   16.079842715 -    -      -       O   8.000
O       22.512252095    7.905144319    1.317465661 -    -      -       O   8.000
O       22.513295705   20.079170906   13.475441107 -    -      -       O   8.000
O       10.354846006   20.074900286    1.308253428 -    -      -       O   8.000
O       10.302788560    7.858054841   13.369815727 -    -      -       O   8.000
O        5.326270494   22.518300181    3.903638855 -    -      -       O   8.000
O        5.304425829   10.374016832   16.109750876 -    -      -       O   8.000
O       17.515827107   10.321862076    3.923546851 -    -      -       O   8.000
O       17.432618215   22.524243600   16.098976038 -    -      -       O   8.000
O        7.918435777    0.785363499    3.896806518 -    -      -       O   8.000
O        7.872219725   12.974834378   16.099873653 -    -      -       O   8.000
O       20.090511238   12.945681622    3.923147230 -    -      -       O   8.000
O       20.123726800    0.692244709   16.114511208 -    -      -       O   8.000
O        7.916605397   22.516188664    1.299172561 -    -      -       O   8.000
O        7.901575817   10.339040359   13.482337884 -    -      -       O   8.000
O       20.086158166   10.327758203    1.338968277 -    -      -       O   8.000
O       20.088037641   22.518612760   13.528731797 -    -      -       O   8.000
O        6.851467992   16.435375230    9.982678469 -    -      -       O   8.000
O        6.856259610    4.258805156   22.170442262 -    -      -       O   8.000
O       19.058300251    4.251467039   10.001021213 -    -      -       O   8.000
O       19.055614515   16.435946204   22.199577797 -    -      -       O   8.000
O        4.238888526   19.054670301    9.991301389 -    -      -       O   8.000
O        4.269941872    6.887677148   22.163907121 -    -      -       O   8.000
O       16.417252494    6.866587202   10.008181835 -    -      -       O   8.000
O       16.446755725   19.025559936   22.197171953 -    -      -       O   8.000
O        4.260912757   16.435195876    7.411165927 -    -      -       O   8.000
O        4.252272903    4.262218593   19.589672547 -    -      -       O   8.000
O       16.427832504    4.249797718    7.419076752 -    -      -       O   8.000
O       16.479950570   16.445034049   19.622141349 -    -      -       O   8.000
O        0.768405539   22.531963035   18.515444900 -    -      -       O   8.000
O        0.758911870   10.335434002    6.341702214 -    -      -       O   8.000
O       12.984721493   10.488946850   18.715882225 -    -      -       O   8.000
O       12.932599417   22.524318198    6.347573574 -    -      -       O   8.000
O       22.531659243    0.778728912   18.523063589 -    -      -       O   8.000
O       22.524278741   12.945661633    6.342215085 -    -      -       O   8.000
O       10.320369634   12.967306294   18.457990924 -    -      -       O   8.000
O       10.342953108    0.721796961    6.317648323 -    -      -       O   8.000
O       22.523416030   22.521296249   21.127373483 -    -      -       O   8.000
O       22.552936711   10.354627797    8.944422866 -    -      -       O   8.000
O       10.355497302   10.340271566   21.118220997 -    -      -       O   8.000
O       10.350960509   22.542256135    9.004442348 -    -      -       O   8.000
O       23.550748702   16.447123878   12.437960435 -    -      -       O   8.000
O       23.573849809    4.265927349    0.264843738 -    -      -       O   8.000
O       11.383268210    4.304783364   12.398335680 -    -      -       O   8.000
O       11.410828741   16.409919228    0.262854348 -    -      -       O   8.000
O        1.819852181   19.035975503   12.414700972 -    -      -       O   8.000
O        1.828638826    6.851090276    0.267268086 -    -      -       O   8.000
O       13.929102687    6.705246739   12.349373498 -    -      -       O   8.000
O       14.018469006   19.010335748    0.274429186 -    -      -       O   8.000
O        1.812757985   16.449776389   15.026211123 -    -      -       O   8.000
O        1.846957024    4.261515257    2.853592265 -    -      -       O   8.000
O       14.077011050    4.251704634   15.095604454 -    -      -       O   8.000
O       14.004743217   16.440321087    2.885443112 -    -      -       O   8.000
O       19.024275323    1.834305015   12.441145624 -    -      -       O   8.000
O       19.034514502   14.016105148    0.274042345 -    -      -       O   8.000
O        6.760890869   14.028072255   12.387079957 -    -      -       O   8.000
O        6.876003744    1.822150281    0.259810468 -    -      -       O   8.000
O       16.413493218   23.574677624   12.478131059 -    -      -       O   8.000
O       16.434302773   11.371917218    0.255973526 -    -      -       O   8.000
O        4.247223021   11.453919738   12.429513175 -    -      -       O   8.000
O        4.279657204   23.562759000    0.261839377 -    -      -       O   8.000
O       16.393415690    1.825764294   15.070976654 -    -      -       O   8.000
O       16.441741007   14.008881166    2.858565763 -    -      -       O   8.000
O        4.262013463   14.000638272   15.070498337 -    -      -       O   8.000
O        4.271060480    1.836181055    2.853106765 -    -      -       O   8.000
O       17.425139745    7.885172711    6.363558565 -    -      -       O   8.000
O       17.498354013   20.090829712   18.530597620 -    -      -       O   8.000
O        5.306412423   20.083411840    6.355997993 -    -      -       O   8.000
O        5.308552012    7.929250157   18.530553078 -    -      -       O   8.000
O       20.089903828    5.284246448    6.376072989 -    -      -       O   8.000
O       20.074538042   17.454074490   18.554973586 -    -      -       O   8.000
O        7.909719513   17.479298269    6.362789576 -    -      -       O   8.000
O        7.891883533    5.332940673   18.533326953 -    -      -       O   8.000
O       20.114090650    7.889636929    8.925580724 -    -      -       O   8.000
O       20.084319594   20.086237251   21.152053970 -    -      -       O   8.000
O        7.911167675   20.101726194    8.941488661 -    -      -       O   8.000
O        7.908355672    7.925194674   21.113255930 -    -      -       O   8.000
O       24.277574371    3.521278538   20.278487691 -    -      -       O   8.000
O       24.289192293   15.703105396    8.117626601 -    -      -       O   8.000
O       12.215274697   15.652194078   20.367877882 -    -      -       O   8.000
O       12.136232971    3.520240331    8.144387668 -    -      -       O   8.000
O       24.287825831   24.284572062   23.870303787 -    -      -       O   8.000
O       24.279187504   12.116273495   11.701036424 -    -      -       O   8.000
O       12.117791910   12.089448467   23.879657125 -    -      -       O   8.000
O       12.054582362   24.251071897   11.710700031 -    -      -       O   8.000
O        3.523713122   24.291437379   20.275716310 -    -      -       O   8.000
O        3.525894870   12.133719195    8.132316417 -    -      -       O   8.000
O       15.622724359   12.034200106   20.236878677 -    -      -       O   8.000
O       15.690926563   24.288451877    8.146931976 -    -      -       O   8.000
O        0.053639572    9.602285475    2.039505125 -    -      -       O   8.000
O        0.045290647   21.789300794   14.192475568 -    -      -       O   8.000
O       12.226202638   21.778681102    2.050879709 -    -      -       O   8.000
O       12.104238304    9.521053447   14.272678962 -    -      -       O   8.000
O        0.075453027    6.019314108    5.616426989 -    -      -       O   8.000
O        0.066144601   18.204701209   17.781639252 -    -      -       O   8.000
O       12.242710638   18.194122774    5.624320644 -    -      -       O   8.000
O       12.182833246    6.111762198   17.780905899 -    -      -       O   8.000
O       20.822260257    6.008878528    2.022386578 -    -      -       O   8.000
O       20.813538323   18.188006707   14.192131797 -    -      -       O   8.000
O        8.659274886   18.193456947    2.036056433 -    -      -       O   8.000
O        8.593324552    6.038551046   14.205438619 -    -      -       O   8.000
O        6.018299498   20.824152378    2.004220852 -    -      -       O   8.000
O        6.022759825    8.659603629   14.238186270 -    -      -       O   8.000
O       18.156765359    8.651255907    1.981374777 -    -      -       O   8.000
O       18.175989854   20.834846986   14.214283231 -    -      -       O   8.000
O        6.034902416    0.062703011    5.597581462 -    -      -       O   8.000
O        5.982150342   12.288273540   17.801681725 -    -      -       O   8.000
O       18.188892190   12.237238616    5.609720015 -    -      -       O   8.000
O       18.188772749    0.045466988   17.794157147 -    -      -       O   8.000
O        9.611971061    0.063957322    2.011160794 -    -      -       O   8.000
O        9.598292326   12.216505777   14.258860600 -    -      -       O   8.000
O       21.778014110   12.233383906    2.030347907 -    -      -       O   8.000
O       21.782306096    0.106680967   14.154620380 -    -      -       O   8.000
O        6.164685568   14.734908009    8.091701676 -    -      -       O   8.000
O        6.158685823    2.569000610   20.270015934 -    -      -       O   8.000
O       18.359618852    2.578940305    8.086180365 -    -      -       O   8.000
O       18.400364936   14.751523182   20.288304255 -    -      -       O   8.000
O        6.122863287   18.326543923   11.676983645 -    -      -       O   8.000
O        6.138581355    6.146623538   23.868978662 -    -      -       O   8.000
O       18.359695437    6.182636091   11.648002602 -    -      -       O   8.000
O       18.360165470   18.347334172   23.879690125 -    -      -       O   8.000
O        2.564350475   18.343825672    8.085523750 -    -      -       O   8.000
O        2.559818720    6.157431154   20.291148635 -    -      -       O   8.000
O       14.775609382    6.207599938    8.047535224 -    -      -       O   8.000
O       14.748405225   18.310027586   20.308953518 -    -      -       O   8.000
O        0.076424316   20.836232060   20.417155287 -    -      -       O   8.000
O        0.104950530    8.654087175    8.269279445 -    -      -       O   8.000
O       12.234735628    8.598120939   20.418703370 -    -      -       O   8.000
O       12.218686407   20.840428221    8.248635555 -    -      -       O   8.000
O        0.080129096    0.091862309   16.823279698 -    -      -       O   8.000
O        0.095198157   12.262120354    4.664398885 -    -      -       O   8.000
O       12.276311608   12.485119621   16.736137945 -    -      -       O   8.000
O       12.294777748    0.103473709    4.655371918 -    -      -       O   8.000
O       20.840157606    0.072394941   20.427693508 -    -      -       O   8.000
O       20.850333253   12.255627395    8.250830837 -    -      -       O   8.000
O        8.701092591   12.278637050   20.434684505 -    -      -       O   8.000
O        8.657413366    0.063221690    8.242791627 -    -      -       O   8.000
O       24.269868023   14.747520527   14.326643613 -    -      -       O   8.000
O       24.290852083    2.571612036    2.153316634 -    -      -       O   8.000
O       12.119505253    2.654940839   14.328554642 -    -      -       O   8.000
O       12.105351122   14.746564385    2.184978971 -    -      -       O   8.000
O       24.246969815   18.345903780   10.742857921 -    -      -       O   8.000
O       24.268774646    6.164593039   22.918203195 -    -      -       O   8.000
O       11.916140335    6.263459938   10.674303049 -    -      -       O   8.000
O       12.101973953   18.335843115   22.940882603 -    -      -       O   8.000
O        3.507266009   18.341201830   14.319641766 -    -      -       O   8.000
O        3.526675893    6.176523300    2.170536774 -    -      -       O   8.000
O       15.735103720    6.208153681   14.578108529 -    -      -       O   8.000
O       15.696052189   18.344520786    2.197711495 -    -      -       O   8.000
O       18.256317913    3.529695719   14.320060590 -    -      -       O   8.000
O       18.341227196   15.706632879    2.176647058 -    -      -       O   8.000
O        6.130692973   15.701784718   14.334526765 -    -      -       O   8.000
O        6.181048922    3.514568223    2.162582391 -    -      -       O   8.000
O       18.275900852   24.300070599   10.753873815 -    -      -       O   8.000
O       18.315026608   12.136999659   22.915424265 -    -      -       O   8.000
O        6.181114682   12.067883580   10.729643290 -    -      -       O   8.000
O        6.169838020   24.272439330   22.910273651 -    -      -       O   8.000
O       14.721930815   24.249616029   14.390754805 -    -      -       O   8.000
O       14.741550013   12.129737720    2.128376981 -    -      -       O   8.000
O        2.557647074   12.122841237   14.341665152 -    -      -       O   8.000
O        2.583282502   24.281109600    2.150003475 -    -      -       O   8.000
O       18.238525639    9.603976400    8.176944259 -    -      -       O   8.000
O       18.193348963   21.778882822   20.431250797 -    -      -       O   8.000
O        6.005703900   21.786209322    8.246184906 -    -      -       O   8.000
O        5.989960555    9.610075592   20.443114190 -    -      -       O   8.000
O       18.235309178    6.044528441    4.660819494 -    -      -       O   8.000
O       18.197690528   18.185801414   16.846976381 -    -      -       O   8.000
O        6.037149794   18.202927907    4.654734923 -    -      -       O   8.000
O        6.010256365    6.039810597   16.824692332 -    -      -       O   8.000
O       21.815181268    5.998790612    8.243144584 -    -      -       O   8.000
O       21.787198531   18.219272235   20.411239726 -    -      -       O   8.000
O        9.599425247   18.190408401    8.256020279 -    -      -       O   8.000
O        9.598548367    6.026955673   20.425318427 -    -      -       O   8.000
O       22.560966569    4.308920943   22.126801157 -    -      -       O   8.000
O       22.548794509   16.483780489    9.953347343 -    -      -       O   8.000
O       10.413993604   16.479406895   22.122195473 -    -      -       O   8.000
O       10.341049103    4.279382544    9.933406240 -    -      -       O   8.000
O        1.792229891   22.564112161    0.306190478 -    -      -       O   8.000
O        1.785102070   10.404688421   12.487971449 -    -      -       O   8.000
O       13.951405706   10.364152104    0.319005230 -    -      -       O   8.000
O       13.929190180   22.570683976   12.510081759 -    -      -       O   8.000
O        4.304566398    1.790951261   18.553759139 -    -      -       O   8.000
O        4.302129682   13.959984792    6.384492166 -    -      -       O   8.000
O       16.525243562   13.949303083   18.645587053 -    -      -       O   8.000
O       16.494682051    1.768391685    6.405687321 -    -      -       O   8.000
O        1.788102764   10.395666314    3.868761637 -    -      -       O   8.000
O        1.777528224   22.575543986   16.030874118 -    -      -       O   8.000
O       13.970996960   22.562707375    3.877241659 -    -      -       O   8.000
O       13.948187151   10.315532574   16.003101351 -    -      -       O   8.000
O       22.577705074    4.284285277    6.385329948 -    -      -       O   8.000
O       22.569218457   16.484848217   18.568401808 -    -      -       O   8.000
O       10.395902622   16.476320001    6.406623504 -    -      -       O   8.000
O       10.379530299    4.334933388   18.555768853 -    -      -       O   8.000
O       20.030961550    7.856353554    0.301097537 -    -      -       O   8.000
O       20.017809228   20.046752188   12.492091594 -    -      -       O   8.000
O        7.872034090   20.027785624    0.299583134 -    -      -       O   8.000
O        7.796678455    7.852835601   12.455440953 -    -      -       O   8.000
O        4.310675402   20.038965661    3.865119790 -    -      -       O   8.000
O        4.275636769    7.894380052   16.062101590 -    -      -       O   8.000
O       16.478456897    7.850480848    3.857005254 -    -      -       O   8.000
O       16.467303074   20.022157414   16.054873569 -    -      -       O   8.000
O        7.880255315    1.777062333    6.386279421 -    -      -       O   8.000
O        7.847732536   13.979227358   18.602597854 -    -      -       O   8.000
O       20.036544448   13.954914414    6.403504675 -    -      -       O   8.000
O       20.042153368    1.764059853   18.571315650 -    -      -       O   8.000
O       10.401985137   22.559099056    0.299709630 -    -      -       O   8.000
O       10.379278620   10.397443381   12.484280662 -    -      -       O   8.000
O       22.561410461   10.387268481    0.309476746 -    -      -       O   8.000
O       22.545433293   22.565038992   12.467087226 -    -      -       O   8.000
O        7.869635779   13.946013881    9.953955502 -    -      -       O   8.000
O        7.878506970    1.781499455   22.117454244 -    -      -       O   8.000
O       20.036092931    1.761083731    9.954691706 -    -      -       O   8.000
O       20.081868687   13.953860681   22.155184883 -    -      -       O   8.000
O        4.294400421   20.062126237   12.474808679 -    -      -       O   8.000
O        4.304766653    7.881785383    0.306778911 -    -      -       O   8.000
O       16.570882696    7.952917376   12.469057184 -    -      -       O   8.000
O       16.493497297   20.038229292    0.334794482 -    -      -       O   8.000
O        1.785082080   16.482619106    6.385043058 -    -      -       O   8.000
O        1.777373914    4.316870100   18.562617232 -    -      -       O   8.000
O       13.950553879    4.306198560    6.397766664 -    -      -       O   8.000
O       14.016247290   16.428302219   18.590314891 -    -      -       O   8.000
O        4.314245875   22.566258049   22.118223501 -    -      -       O   8.000
O        4.289182319   10.391326293    9.967952982 -    -      -       O   8.000
O       16.504600603   10.403482988   22.095928427 -    -      -       O   8.000
O       16.444957308   22.552862513    9.996797259 -    -      -       O   8.000
O       22.565846006    1.783280939    0.313559633 -    -      -       O   8.000
O       22.548374005   13.958572533   12.482345368 -    -      -       O   8.000
O       10.396996886   13.925327971    0.343052598 -    -      -       O   8.000
O       10.404576850    1.810128129   12.499963435 -    -      -       O   8.000
O       10.412346747    1.777982909    3.856628850 -    -      -       O   8.000
O       10.300286565   14.098121330   16.033957276 -    -      -       O   8.000
O       22.577001680   13.957434018    3.864684290 -    -      -       O   8.000
O       22.562174739    1.793004884   16.034178128 -    -      -       O   8.000
O        4.304819454   22.569175358    6.382100941 -    -      -       O   8.000
O        4.292137554   10.413553363   18.588351006 -    -      -       O   8.000
O       16.463871066   10.390605759    6.387887260 -    -      -       O   8.000
O       16.459152114   22.562035981   18.593464010 -    -      -       O   8.000
O       20.056245098    4.294126390    3.884807017 -    -      -       O   8.000
O       20.040793947   16.468555347   16.052419961 -    -      -       O   8.000
O        7.878352685   16.469805484    3.880244515 -    -      -       O   8.000
O        7.861517982    4.306801227   16.052967121 -    -      -       O   8.000
O        1.797894301    7.863571947    6.400691089 -    -      -       O   8.000
O        1.785637100   20.053876816   18.562551602 -    -      -       O   8.000
O       13.953052343   20.047287289    6.418272770 -    -      -       O   8.000
O       13.893635050    7.980427862   18.487473953 -    -      -       O   8.000
O       13.901960885    7.847558182    9.920676234 -    -      -       O   8.000
O       13.961868710   20.036693561   22.145713665 -    -      -       O   8.000
O        1.751530177   20.050692162    9.931789442 -    -      -       O   8.000
O        1.777410554    7.878264168   22.137333946 -    -      -       O   8.000
O       20.023382443    4.316107687   12.505005460 -    -      -       O   8.000
O       20.064558717   16.492864640    0.333949665 -    -      -       O   8.000
O        7.834656313   16.484925198   12.472161916 -    -      -       O   8.000
O        7.875853973    4.309561800    0.302798041 -    -      -       O   8.000
O       20.042425203   22.573642891   22.146072909 -    -      -       O   8.000
O       20.064039721   10.384644357    9.927507711 -    -      -       O   8.000
O        7.864373466   10.412039464   22.113874799 -    -      -       O   8.000
O        7.851385044   22.579112199    9.968742998 -    -      -       O   8.000
O        4.289445582   16.496554352   16.049301551 -    -      -       O   8.000
O        4.328130821    4.316930852    3.868328046 -    -      -       O   8.000
O       16.496262494    4.260209543   16.194872342 -    -      -       O   8.000
O       16.487019599   16.482636523    3.895245156 -    -      -       O   8.000
O       13.894389006    1.766258422   16.072365655 -    -      -       O   8.000
O       13.966539444   13.952584777    3.883684910 -    -      -       O   8.000
O        1.769275600   13.969829699   16.053833485 -    -      -       O   8.000
O        1.791929918    1.780914157    3.869990858 -    -      -       O   8.000
O       22.579427972    7.866166229    9.958608723 -    -      -       O   8.000
O       22.580658457   20.046144759   22.143934450 -    -      -       O   8.000
O       10.383187265   20.040317758    9.972721703 -    -      -       O   8.000
O       10.379759362    7.873873516   22.154957792 -    -      -       O   8.000
O       16.587166316   10.475156375   13.496793530 -    -      -       O   8.000
O       16.733246520   12.117081883   15.846212418 -    -      -       O   8.000
Si      23.049974164    3.054111385   21.228414268 -    -      -       Si 14.000
Si      23.051915119   15.234652558    9.054585007 -    -      -       Si 14.000
Si      10.916706300   15.214437811   21.243982322 -    -      -       Si 14.000
Si      10.884660154    3.037037704    9.056308210 -    -      -       Si 14.000
Si       0.894320324   23.059145671   23.399437254 -    -      -       Si 14.000
Si       0.881003865   10.882689881   11.234565937 -    -      -       Si 14.000
Si      13.064409318   10.862835112   23.402372919 -    -      -       Si 14.000
Si      13.033702102   23.046368393   11.249397156 -    -      -       Si 14.000
Si       3.053499229    0.888875243   19.042343266 -    -      -       Si 14.000
Si       3.055348138   13.057952469    6.885568781 -    -      -       Si 14.000
Si      15.264166969   13.049315395   19.058058814 -    -      -       Si 14.000
Si      15.238295957    0.872955331    6.896042625 -    -      -       Si 14.000
Si       1.295930370    9.139138047    2.973951404 -    -      -       Si 14.000
Si       1.278569660   21.322528120   15.136412787 -    -      -       Si 14.000
Si      13.469337605   21.311665549    2.982339354 -    -      -       Si 14.000
Si      13.393105846    9.117001448   15.140883765 -    -      -       Si 14.000
Si      23.475453484    4.791394607    5.137225371 -    -      -       Si 14.000
Si      23.462388381   16.979384589   17.311525141 -    -      -       Si 14.000
Si      11.299271293   16.961744858    5.154856418 -    -      -       Si 14.000
Si      11.275478244    4.851172716   17.307849694 -    -      -       Si 14.000
Si      21.286677433    6.960753955    0.794183517 -    -      -       Si 14.000
Si      21.275710195   19.145129183   12.963999940 -    -      -       Si 14.000
Si       9.124662125   19.130649556    0.796783146 -    -      -       Si 14.000
Si       9.039362887    6.930284673   12.926152402 -    -      -       Si 14.000
Si       4.797912667   21.292261973    2.963380206 -    -      -       Si 14.000
Si       4.787091030    9.144312776   15.167280962 -    -      -       Si 14.000
Si      16.960243071    9.115659685    2.970408921 -    -      -       Si 14.000
Si      16.936276887   21.288277714   15.157186314 -    -      -       Si 14.000
Si       6.979739713    1.295690549    5.131777397 -    -      -       Si 14.000
Si       6.951945535   13.504995225   17.339858772 -    -      -       Si 14.000
Si      19.141796269   13.464511591    5.146367932 -    -      -       Si 14.000
Si      19.161832923    1.250139727   17.312724405 -    -      -       Si 14.000
Si       9.145675959   23.460372078    0.782208787 -    -      -       Si 14.000
Si       9.133010259   11.298196829   13.001673857 -    -      -       Si 14.000
Si      21.305420436   11.276680258    0.810266168 -    -      -       Si 14.000
Si      21.294782508   23.466089731   12.964211495 -    -      -       Si 14.000
Si       7.384435824   15.201736379    9.054031837 -    -      -       Si 14.000
Si       7.385377303    3.038438196   21.222221818 -    -      -       Si 14.000
Si      19.577216201    3.026187037    9.056353115 -    -      -       Si 14.000
Si      19.609261801   15.218475600   21.266113866 -    -      -       Si 14.000
Si       5.187084893   19.567042026   11.217509917 -    -      -       Si 14.000
Si       5.209746718    7.391429224   23.401458871 -    -      -       Si 14.000
Si      17.397447624    7.409690057   11.199175055 -    -      -       Si 14.000
Si      17.389059682   19.562004732   23.419674401 -    -      -       Si 14.000
Si       3.041649897   17.380198602    6.872617281 -    -      -       Si 14.000
Si       3.032102497    5.210702577   19.061939385 -    -      -       Si 14.000
Si      15.218809549    5.198975029    6.862571449 -    -      -       Si 14.000
Si      15.234828310   17.366167525   19.087295678 -    -      -       Si 14.000
Si       3.058933375   23.062254323   21.224591386 -    -      -       Si 14.000
Si       3.049569510   10.889857834    9.057606813 -    -      -       Si 14.000
Si      15.208497872   10.824992531   21.238555623 -    -      -       Si 14.000
Si      15.203074414   23.060772683    9.088285574 -    -      -       Si 14.000
Si      23.056532624    0.886164919   23.404023076 -    -      -       Si 14.000
Si      23.048736432   13.059581276   11.229589146 -    -      -       Si 14.000
Si      10.878604154   13.031671355   23.425813443 -    -      -       Si 14.000
Si      10.856192094    0.894783010   11.245828646 -    -      -       Si 14.000
Si       0.878307511    3.060237981   19.044357594 -    -      -       Si 14.000
Si       0.883035645   15.233984377    6.879495754 -    -      -       Si 14.000
Si      13.036173890   15.220118354   19.038418528 -    -      -       Si 14.000
Si      13.054345480    3.053127434    6.892977269 -    -      -       Si 14.000
Si       9.153728688    1.297435246    2.959156731 -    -      -       Si 14.000
Si       9.098043215   13.485948430   15.146288870 -    -      -       Si 14.000
Si      21.316531203   13.464933797    2.977756067 -    -      -       Si 14.000
Si      21.299268253    1.292013878   15.151190148 -    -      -       Si 14.000
Si       4.803987086   23.463616069    5.128898814 -    -      -       Si 14.000
Si       4.773739821   11.315650101   17.334575875 -    -      -       Si 14.000
Si      16.971180201   11.277844785    5.131309787 -    -      -       Si 14.000
Si      16.936682369   23.467174864   17.337506248 -    -      -       Si 14.000
Si       6.974489482   21.287502237    0.779119031 -    -      -       Si 14.000
Si       6.940130547    9.118567968   12.982308913 -    -      -       Si 14.000
Si      19.138648055    9.118854831    0.780661193 -    -      -       Si 14.000
Si      19.130979362   21.308127446   12.992232891 -    -      -       Si 14.000
Si      21.302368744    4.788931710    2.977548264 -    -      -       Si 14.000
Si      21.290754027   16.969133398   15.146882765 -    -      -       Si 14.000
Si       9.130186486   16.960511174    2.978485547 -    -      -       Si 14.000
Si       9.102326237    4.817207536   15.143765188 -    -      -       Si 14.000
Si       1.307738491    6.963836791    5.146918756 -    -      -       Si 14.000
Si       1.289903536   19.159510151   17.308652747 -    -      -       Si 14.000
Si      13.474231265   19.143115004    5.163776843 -    -      -       Si 14.000
Si      13.488030469    6.948749436   17.325902263 -    -      -       Si 14.000
Si      23.458761044    9.132880328    0.804375066 -    -      -       Si 14.000
Si      23.449155632   21.316526422   12.959663252 -    -      -       Si 14.000
Si      11.297789524   21.309661245    0.806123778 -    -      -       Si 14.000
Si      11.253998113    9.109509351   12.946801953 -    -      -       Si 14.000
Si      15.195387676    7.401860323    9.061996614 -    -      -       Si 14.000
Si      15.217947580   19.544293882   21.254179316 -    -      -       Si 14.000
Si       3.017096940   19.572494249    9.041568886 -    -      -       Si 14.000
Si       3.028561095    7.392834918   21.231521713 -    -      -       Si 14.000
Si      19.573856977    5.202083082   11.223998288 -    -      -       Si 14.000
Si      19.581795902   17.388155438   23.420310670 -    -      -       Si 14.000
Si       7.356703291   17.381959055   11.214384574 -    -      -       Si 14.000
Si       7.373135397    5.205833151   23.396667080 -    -      -       Si 14.000
Si      17.380655555    3.037967224    6.879663259 -    -      -       Si 14.000
Si      17.422109173   15.227846620   19.094723502 -    -      -       Si 14.000
Si       5.203979523   15.212046686    6.876400927 -    -      -       Si 14.000
Si       5.200256142    3.045128624   19.051733013 -    -      -       Si 14.000
Si       1.297829511   21.309795067   19.460844906 -    -      -       Si 14.000
Si       1.309330933    9.124162740    7.290734515 -    -      -       Si 14.000
Si      13.438619416    9.165412906   19.490973568 -    -      -       Si 14.000
Si      13.451997490   21.307211701    7.305386667 -    -      -       Si 14.000
Si      23.462974517    1.310999854   17.290502758 -    -      -       Si 14.000
Si      23.473162450   13.478046677    5.123966392 -    -      -       Si 14.000
Si      11.249071770   13.585518049   17.251464635 -    -      -       Si 14.000
Si      11.299088425    1.294567187    5.122691580 -    -      -       Si 14.000
Si      21.301177743   23.466650880   21.655218852 -    -      -       Si 14.000
Si      21.321719775   11.291388314    9.463344314 -    -      -       Si 14.000
Si       9.139608457   11.293443753   21.644266144 -    -      -       Si 14.000
Si       9.109212055   23.482444736    9.495288372 -    -      -       Si 14.000
Si      23.041074235   15.215196526   13.379227983 -    -      -       Si 14.000
Si      23.057856336    3.038113883    1.209934772 -    -      -       Si 14.000
Si      10.886738839    3.090105539   13.371875571 -    -      -       Si 14.000
Si      10.882207934   15.196326090    1.220093839 -    -      -       Si 14.000
Si       0.867748765   19.566689094   11.198699373 -    -      -       Si 14.000
Si       0.882681342    7.383235025   23.391468870 -    -      -       Si 14.000
Si      13.012910789    7.350556475   11.196781948 -    -      -       Si 14.000
Si      13.067681607   19.550337749   23.405768354 -    -      -       Si 14.000
Si       3.040646622   17.393469025   15.549120274 -    -      -       Si 14.000
Si       3.066319187    5.208782811    3.386803722 -    -      -       Si 14.000
Si      15.267729229    5.190689379   15.701345011 -    -      -       Si 14.000
Si      15.228888635   17.382546735    3.416172796 -    -      -       Si 14.000
Si      19.509838032    3.064186576   13.400547064 -    -      -       Si 14.000
Si      19.564833072   15.235276370    1.223458072 -    -      -       Si 14.000
Si       7.325243745   15.222457708   13.349237645 -    -      -       Si 14.000
Si       7.400960698    3.050308863    1.200977928 -    -      -       Si 14.000
Si      17.348352696   23.062218626   11.241016051 -    -      -       Si 14.000
Si      17.383905056   10.884831150   23.366807346 -    -      -       Si 14.000
Si       5.188651824   10.884799857   11.220095860 -    -      -       Si 14.000
Si       5.217631382   23.045258358   23.373764549 -    -      -       Si 14.000
Si      15.169319035    0.886058832   15.603491249 -    -      -       Si 14.000
Si      15.215305142   13.058328061    3.370504329 -    -      -       Si 14.000
Si       3.024730628   13.064823153   15.576448008 -    -      -       Si 14.000
Si       3.049438947    0.888105832    3.376899462 -    -      -       Si 14.000
Si      16.955340244    9.139797763    7.293090683 -    -      -       Si 14.000
Si      16.966213125   21.309506351   19.481782313 -    -      -       Si 14.000
Si       4.783596129   21.317934936    7.289485532 -    -      -       Si 14.000
Si       4.775309539    9.149652421   19.475916442 -    -      -       Si 14.000
Si      19.151646530    4.791554130    5.132407265 -    -      -       Si 14.000
Si      19.145735119   16.957709512   17.309777507 -    -      -       Si 14.000
Si       6.973501248   16.966149017    5.127323006 -    -      -       Si 14.000
Si       6.958888843    4.810282643   17.298652438 -    -      -       Si 14.000
Si      21.338498501    6.950022042    9.466395569 -    -      -       Si 14.000
Si      21.324344825   19.151979199   21.656338750 -    -      -       Si 14.000
Si       9.126446969   19.149474261    9.475252389 -    -      -       Si 14.000
Si       9.129568792    6.980638657   21.648549342 -    -      -       Si 14.000
Si      21.302924124    1.294633857   19.468052140 -    -      -       Si 14.000
Si      21.304938926   13.477130915    7.287577695 -    -      -       Si 14.000
Si       9.142401643   13.490636026   19.450741673 -    -      -       Si 14.000
Si       9.136706638    1.271291704    7.273836578 -    -      -       Si 14.000
Si       1.297998051   23.474433820   17.289786354 -    -      -       Si 14.000
Si       1.303896325   11.287028844    5.130121767 -    -      -       Si 14.000
Si      13.490246253   23.464453685    5.133095814 -    -      -       Si 14.000
Si      23.474937857   21.301941347   21.648141358 -    -      -       Si 14.000
Si      23.482787112    9.121410296    9.481989405 -    -      -       Si 14.000
Si      11.295247866    9.106508295   21.635505478 -    -      -       Si 14.000
Si      11.284950918   21.296971561    9.494311477 -    -      -       Si 14.000
Si      15.184005467   23.043727434   13.414659487 -    -      -       Si 14.000
Si      15.202620952   10.875374464    1.207710024 -    -      -       Si 14.000
Si       3.038677499   10.906474759   13.383447580 -    -      -       Si 14.000
Si       3.048541466   23.049609362    1.203933932 -    -      -       Si 14.000
Si      19.524986191    0.882397737   11.214127345 -    -      -       Si 14.000
Si      19.555741376   13.061209805   23.401875708 -    -      -       Si 14.000
Si       7.365891975   13.062412197   11.215848053 -    -      -       Si 14.000
Si       7.396188944    0.882202462   23.374067476 -    -      -       Si 14.000
Si      17.359710829    3.039369137   15.586878651 -    -      -       Si 14.000
Si      17.382601894   15.230608005    3.395762302 -    -      -       Si 14.000
Si       5.196410249   15.241527606   15.576514167 -    -      -       Si 14.000
Si       5.219763478    3.055402249    3.383556564 -    -      -       Si 14.000
Si       3.037750983   19.565845932   13.366222801 -    -      -       Si 14.000
Si       3.052535600    7.390239163    1.206336244 -    -      -       Si 14.000
Si      15.230130065   19.554426729    1.224893338 -    -      -       Si 14.000
Si      23.026455086   17.387996549   11.208476432 -    -      -       Si 14.000
Si      23.046653025    5.206215326   23.383213479 -    -      -       Si 14.000
Si      10.790092967    5.216331605   11.175728478 -    -      -       Si 14.000
Si      10.884178912   17.365250623   23.392268472 -    -      -       Si 14.000
Si       0.876137657   15.221447333   15.553120747 -    -      -       Si 14.000
Si       0.899684511    3.038943058    3.378260037 -    -      -       Si 14.000
Si      13.067035325    3.074655683   15.578822363 -    -      -       Si 14.000
Si      13.063663913   15.210251342    3.406622934 -    -      -       Si 14.000
Si       9.139186615   16.961013430    7.304407842 -    -      -       Si 14.000
Si       9.129002553    4.809228686   19.464331170 -    -      -       Si 14.000
Si      21.333915732    4.768544734    7.300571669 -    -      -       Si 14.000
Si      21.329559588   16.971911693   19.485273236 -    -      -       Si 14.000
Si       4.800246142   19.142425530    5.120740758 -    -      -       Si 14.000
Si       4.783433634    6.986072582   17.304631369 -    -      -       Si 14.000
Si      16.964471615    6.947958240    5.109748109 -    -      -       Si 14.000
Si      16.969974358   19.140422841   17.314241755 -    -      -       Si 14.000
Si       6.962210259   21.321926766    9.470457292 -    -      -       Si 14.000
Si       6.968817514    9.147929572   21.649408168 -    -      -       Si 14.000
Si      19.175288365    9.131047465    9.412849560 -    -      -       Si 14.000
Si      19.142052401   21.319327965   21.663042871 -    -      -       Si 14.000
end 
end 
