# Supplementary material for: Water Adsorption at Pairs of Proximate Brønsted Acid Sites in Zeolites
Source: J Phys Chem Lett. 2026 Jan 14;17(4):1201–6. doi: 10.1021/acs.jpclett.5c03794 (PMC12862806; doi:10.1021/acs.jpclett.5c03794)
Supplement: Supplementary file 2 [file jz5c03794_si_002.zip › Water_BAS_Pairs_SI/QM/STRUCTURES_MP2/HFAU__FAU_1__bare__MP2.car]

!BIOSYM archive 3                                                               
PBC=ON                                                                          
QMPOT ITERATION     60                                           -103821.6000420
!DATE Thu Nov 21 07:22:08 2024
PBC  24.34500  24.34500  24.34500  90.00000  90.00000  90.00000 (P1)
Al      13.348948176   11.314516458   17.256293508 -    -      -       Al 13.000
Al      15.247527811    7.188240092   13.294206796 -    -      -       Al 13.000
H       15.293769427    9.532857353   13.825015827 -    -      -       H   1.000
H       15.655967110   12.151557876   17.052702035 -    -      -       H   1.000
O       21.775251271    2.573561583   20.341966614 -    -      -       O   8.000
O       21.789602395   14.740158310    8.160837390 -    -      -       O   8.000
O        9.655571441   14.760636992   20.319828956 -    -      -       O   8.000
O        9.639405745    2.541189027    8.124616513 -    -      -       O   8.000
O        0.006685050   21.775743874   22.924010525 -    -      -       O   8.000
O        0.014968071    9.575463346   10.764936707 -    -      -       O   8.000
O       12.192650479    9.575747876   22.913050603 -    -      -       O   8.000
O       12.195315884   21.740261865   10.755850045 -    -      -       O   8.000
O        2.590363844   24.330867380   17.766612505 -    -      -       O   8.000
O        2.601982827   12.140830680    5.614772397 -    -      -       O   8.000
O       14.936475620   12.205517280   17.692048189 -    -      -       O   8.000
O       14.782723835   24.309628409    5.616633554 -    -      -       O   8.000
O        2.567709287    8.685552022    2.052927975 -    -      -       O   8.000
O        2.551962520   20.841090432   14.237218975 -    -      -       O   8.000
O       14.744067593   20.841998302    2.071736064 -    -      -       O   8.000
O       14.731252025    8.794448354   14.085952146 -    -      -       O   8.000
O        0.036676276    3.538062256    4.646693720 -    -      -       O   8.000
O       24.344154643   15.701921519   16.821230958 -    -      -       O   8.000
O       12.190290132   15.685361634    4.678566938 -    -      -       O   8.000
O       12.195137047    3.590896755   16.839795185 -    -      -       O   8.000
O       21.762710978    6.081726154   23.849018869 -    -      -       O   8.000
O       21.745801423   18.260339887   11.670338649 -    -      -       O   8.000
O        9.609672934   18.251764992   23.866551226 -    -      -       O   8.000
O        9.479363811    6.015455525   11.665522323 -    -      -       O   8.000
O        3.514768120   21.773096359    2.085062559 -    -      -       O   8.000
O        3.549087520    9.640462733   14.253046233 -    -      -       O   8.000
O       15.680362390    9.616238771    2.118838925 -    -      -       O   8.000
O       15.659062894   21.739924115   14.261101988 -    -      -       O   8.000
O        6.102093453    2.580327092    4.652881981 -    -      -       O   8.000
O        6.106381985   14.809592654   16.844527653 -    -      -       O   8.000
O       18.266212385   14.742898179    4.669366803 -    -      -       O   8.000
O       18.327016425    2.518564228   16.779465112 -    -      -       O   8.000
O        8.679738936   24.338549373   23.834940253 -    -      -       O   8.000
O        8.671519327   12.241467871   11.753506677 -    -      -       O   8.000
O       20.820538607   12.159824746   23.875107709 -    -      -       O   8.000
O       20.794288684   24.311021430   11.674909885 -    -      -       O   8.000
O        8.671892737   15.670996837    8.166718597 -    -      -       O   8.000
O        8.671670200    3.505683340   20.320513633 -    -      -       O   8.000
O       20.861234155    3.445772156    8.142051304 -    -      -       O   8.000
O       20.899506299   15.689424249   20.392018645 -    -      -       O   8.000
O        6.081620760   20.829735188   10.738333388 -    -      -       O   8.000
O        6.121326153    8.644929209   22.937553011 -    -      -       O   8.000
O       18.344741315    8.606585653   10.684280740 -    -      -       O   8.000
O       18.257544495   20.841051158   22.923260143 -    -      -       O   8.000
O        3.530577003   18.237126758    5.579580637 -    -      -       O   8.000
O        3.520151394    6.094109888   17.778951464 -    -      -       O   8.000
O       15.701854185    6.008800528    5.535306867 -    -      -       O   8.000
O       15.721961097   18.216135572   17.785976569 -    -      -       O   8.000
O        2.586013143   21.787655102   20.320326181 -    -      -       O   8.000
O        2.601420877    9.626721840    8.131493933 -    -      -       O   8.000
O       14.723134520    9.535593335   20.414826482 -    -      -       O   8.000
O       14.723708321   21.790367984    8.183536487 -    -      -       O   8.000
O       21.787056535   24.338180613   22.924593131 -    -      -       O   8.000
O       21.774477325   12.164564572   10.735650700 -    -      -       O   8.000
O        9.597924332   12.149038935   22.944595690 -    -      -       O   8.000
O        9.556008007    0.034697318   10.766221013 -    -      -       O   8.000
O       24.338279037    2.597609399   17.754341045 -    -      -       O   8.000
O       24.330762982   14.775822125    5.595208077 -    -      -       O   8.000
O       12.014756920   14.933349804   17.812599838 -    -      -       O   8.000
O       12.124584056    2.580044823    5.632926587 -    -      -       O   8.000
O        8.676981558    2.568595703    2.070039176 -    -      -       O   8.000
O        8.583918010   14.692873909   14.193412644 -    -      -       O   8.000
O       20.848497911   14.734590386    2.075591523 -    -      -       O   8.000
O       20.761556932    2.562244960   14.310904956 -    -      -       O   8.000
O        3.511784950   24.337468796    4.645274932 -    -      -       O   8.000
O        3.460804948   12.149734820   16.843240153 -    -      -       O   8.000
O       15.706677468   12.156311831    4.634784593 -    -      -       O   8.000
O       15.665053985    0.020685464   16.881176169 -    -      -       O   8.000
O        6.090640513   21.752489728   23.836109132 -    -      -       O   8.000
O        6.023399170    9.582722126   11.727176077 -    -      -       O   8.000
O       18.277413184    9.606795651   23.837022973 -    -      -       O   8.000
O       18.249385238   21.783030091   11.710461964 -    -      -       O   8.000
O       21.769564518    3.501333411    2.091060966 -    -      -       O   8.000
O       21.756870526   15.660555392   14.269281903 -    -      -       O   8.000
O        9.602670627   15.668354191    2.102252090 -    -      -       O   8.000
O        9.593163549    3.549379230   14.233809275 -    -      -       O   8.000
O        2.568018674    6.053141796    4.670125458 -    -      -       O   8.000
O        2.553325336   18.261756221   16.823391198 -    -      -       O   8.000
O       14.758560148   18.253047898    4.690067618 -    -      -       O   8.000
O       14.731225319    5.948265819   17.022899551 -    -      -       O   8.000
O        0.008183962    8.655314490   23.872831842 -    -      -       O   8.000
O       24.335090330   20.827229210   11.685201585 -    -      -       O   8.000
O       12.183217390   20.812173467   23.883722273 -    -      -       O   8.000
O       12.198190736    8.682472589   11.672767750 -    -      -       O   8.000
O       15.666430626    8.712649927    8.212956390 -    -      -       O   8.000
O       15.691545380   20.842851298   20.376218189 -    -      -       O   8.000
O        3.498856118   20.857850969    8.173526508 -    -      -       O   8.000
O        3.486122189    8.667876105   20.335132097 -    -      -       O   8.000
O       20.834547265    6.109192284   10.755606955 -    -      -       O   8.000
O       20.858814400   18.250433277   22.915789525 -    -      -       O   8.000
O        8.640631802   18.271049360   10.750382248 -    -      -       O   8.000
O        8.637528184    6.106082701   22.925251407 -    -      -       O   8.000
O       18.242644170    3.535064462    5.603463876 -    -      -       O   8.000
O       18.216346033   15.700832652   17.758022962 -    -      -       O   8.000
O        6.073078680   15.704353193    5.595201046 -    -      -       O   8.000
O        6.068417797    3.537467497   17.759519920 -    -      -       O   8.000
O       23.578336013    1.825851749   22.167104702 -    -      -       O   8.000
O       23.578204091   13.997915261   10.002564909 -    -      -       O   8.000
O       11.393215284   13.974557893   22.198712933 -    -      -       O   8.000
O       11.394675215    1.810786782   10.004194479 -    -      -       O   8.000
O        1.828043231   23.572957440   22.157309700 -    -      -       O   8.000
O        1.814984343   11.386218247    9.985399451 -    -      -       O   8.000
O       14.022564598   11.390735933   22.206783958 -    -      -       O   8.000
O       13.980363707   23.586309852   10.017199954 -    -      -       O   8.000
O        1.819930030    1.824224304   19.545024477 -    -      -       O   8.000
O        1.813845146   13.989797082    7.375332726 -    -      -       O   8.000
O       13.904850733   13.897468751   19.407374299 -    -      -       O   8.000
O       13.989123211    1.806133098    7.380081879 -    -      -       O   8.000
O        0.802185533    7.902432933    3.897144092 -    -      -       O   8.000
O        0.761177418   20.094363517   16.075061270 -    -      -       O   8.000
O       12.968238576   20.076448555    3.913672262 -    -      -       O   8.000
O       13.179744018    7.780025549   15.934348839 -    -      -       O   8.000
O       22.528134166    5.313078972    3.901755816 -    -      -       O   8.000
O       22.506733278   17.489098936   16.076803127 -    -      -       O   8.000
O       10.361047090   17.478155834    3.912463548 -    -      -       O   8.000
O       10.329128693    5.346538749   16.063713445 -    -      -       O   8.000
O       22.514723189    7.898126662    1.313626747 -    -      -       O   8.000
O       22.508697637   20.069116878   13.482797795 -    -      -       O   8.000
O       10.341826635   20.079747989    1.328099665 -    -      -       O   8.000
O       10.315101938    7.875423970   13.398520969 -    -      -       O   8.000
O        5.322213804   22.514392189    3.907150390 -    -      -       O   8.000
O        5.319838841   10.375460835   16.112277804 -    -      -       O   8.000
O       17.515831672   10.320258072    3.924901035 -    -      -       O   8.000
O       17.438758255   22.524548584   16.090679238 -    -      -       O   8.000
O        7.913404031    0.770238080    3.891740677 -    -      -       O   8.000
O        7.874455874   12.956543421   16.109254233 -    -      -       O   8.000
O       20.093641517   12.947809976    3.911197415 -    -      -       O   8.000
O       20.132380147    0.676676328   16.111995167 -    -      -       O   8.000
O        7.912211407   22.515860551    1.288734865 -    -      -       O   8.000
O        7.903656077   10.351476700   13.470497327 -    -      -       O   8.000
O       20.079892587   10.332048545    1.326158818 -    -      -       O   8.000
O       20.082234814   22.512936549   13.517946494 -    -      -       O   8.000
O        6.861902463   16.433573296    9.973845289 -    -      -       O   8.000
O        6.872715163    4.256272576   22.151233046 -    -      -       O   8.000
O       19.095392752    4.245179947    9.980798103 -    -      -       O   8.000
O       19.054396381   16.426766866   22.186217086 -    -      -       O   8.000
O        4.237465872   19.045539280    9.989477387 -    -      -       O   8.000
O        4.269431527    6.880904742   22.156920693 -    -      -       O   8.000
O       16.487763171    6.838494623    9.906676176 -    -      -       O   8.000
O       16.439787156   19.024865020   22.184135181 -    -      -       O   8.000
O        4.258799088   16.434696985    7.415078896 -    -      -       O   8.000
O        4.254715845    4.259106872   19.581341626 -    -      -       O   8.000
O       16.414391373    4.250802624    7.417051647 -    -      -       O   8.000
O       16.461515783   16.443711592   19.645932771 -    -      -       O   8.000
O        0.765667126   22.524638206   18.506358430 -    -      -       O   8.000
O        0.762001880   10.337416087    6.328858673 -    -      -       O   8.000
O       12.972216223   10.470607076   18.692160960 -    -      -       O   8.000
O       12.933508327   22.520325730    6.336247804 -    -      -       O   8.000
O       22.539562879    0.777651565   18.517835891 -    -      -       O   8.000
O       22.533712397   12.941802078    6.327284145 -    -      -       O   8.000
O       10.321254208   12.974038248   18.460820710 -    -      -       O   8.000
O       10.336729777    0.708062801    6.311447337 -    -      -       O   8.000
O       22.525225110   22.511993442   21.117959640 -    -      -       O   8.000
O       22.568784694   10.344894851    8.944832002 -    -      -       O   8.000
O       10.367176837   10.342332775   21.126300961 -    -      -       O   8.000
O       10.354279830   22.539224003    8.997094049 -    -      -       O   8.000
O       23.539342135   16.436252570   12.438562431 -    -      -       O   8.000
O       23.565164537    4.264112722    0.263340079 -    -      -       O   8.000
O       11.384075780    4.292896698   12.387369304 -    -      -       O   8.000
O       11.402036410   16.415219398    0.275471690 -    -      -       O   8.000
O        1.825547948   19.027757744   12.413698396 -    -      -       O   8.000
O        1.834928902    6.845943863    0.259606591 -    -      -       O   8.000
O       13.842440542    6.709627802   12.435745461 -    -      -       O   8.000
O       14.019190639   19.008909423    0.269221327 -    -      -       O   8.000
O        1.816467261   16.441264106   15.009092178 -    -      -       O   8.000
O        1.855417492    4.253172000    2.825933465 -    -      -       O   8.000
O       14.087370096    4.247340315   15.085844042 -    -      -       O   8.000
O       14.010422324   16.437986066    2.874548997 -    -      -       O   8.000
O       19.025263545    1.827963628   12.425729910 -    -      -       O   8.000
O       19.030089233   14.013521835    0.259884761 -    -      -       O   8.000
O        6.762166022   14.021747270   12.374076319 -    -      -       O   8.000
O        6.875886410    1.813198538    0.245959635 -    -      -       O   8.000
O       16.417576875   23.570012399   12.468052065 -    -      -       O   8.000
O       16.424415564   11.376633271    0.247694576 -    -      -       O   8.000
O        4.253455644   11.455516619   12.412298336 -    -      -       O   8.000
O        4.282233552   23.563703942    0.254611440 -    -      -       O   8.000
O       16.400838428    1.821432318   15.058272132 -    -      -       O   8.000
O       16.447997431   14.005755123    2.854593784 -    -      -       O   8.000
O        4.272084437   13.985611765   15.083896199 -    -      -       O   8.000
O        4.273544375    1.826228932    2.857207179 -    -      -       O   8.000
O       17.413063057    7.883129632    6.364392135 -    -      -       O   8.000
O       17.476236037   20.081042067   18.542810285 -    -      -       O   8.000
O        5.296537690   20.084439830    6.352332057 -    -      -       O   8.000
O        5.312195612    7.927276978   18.530162798 -    -      -       O   8.000
O       20.106029124    5.294349402    6.366821970 -    -      -       O   8.000
O       20.070288665   17.440479959   18.553321165 -    -      -       O   8.000
O        7.915382983   17.484864291    6.357008146 -    -      -       O   8.000
O        7.901753655    5.325071404   18.522883285 -    -      -       O   8.000
O       20.154420502    7.897987752    8.861118052 -    -      -       O   8.000
O       20.091338111   20.086449963   21.134145073 -    -      -       O   8.000
O        7.914070544   20.093936524    8.936525594 -    -      -       O   8.000
O        7.913624246    7.920489673   21.097754384 -    -      -       O   8.000
O       24.279778546    3.519064424   20.269076487 -    -      -       O   8.000
O       24.289043700   15.696278436    8.111703476 -    -      -       O   8.000
O       12.192196912   15.668747234   20.371273122 -    -      -       O   8.000
O       12.130034252    3.517917225    8.139056748 -    -      -       O   8.000
O       24.292428460   24.282748605   23.864857519 -    -      -       O   8.000
O       24.274729419   12.091072318   11.689513554 -    -      -       O   8.000
O       12.103617907   12.076388051   23.881983253 -    -      -       O   8.000
O       12.059875377   24.245341774   11.700442071 -    -      -       O   8.000
O        3.526777318   24.294077035   20.274470458 -    -      -       O   8.000
O        3.529602463   12.136591924    8.126671953 -    -      -       O   8.000
O       15.607451227   12.050695148   20.256699631 -    -      -       O   8.000
O       15.693966482   24.285634329    8.132918790 -    -      -       O   8.000
O        0.052128979    9.604264167    2.031220089 -    -      -       O   8.000
O        0.045684419   21.783190800   14.185613799 -    -      -       O   8.000
O       12.234601861   21.775387670    2.035192796 -    -      -       O   8.000
O       12.176247849    9.526289009   14.218374304 -    -      -       O   8.000
O        0.060580175    6.037348495    5.606946465 -    -      -       O   8.000
O        0.052398705   18.208956156   17.772580489 -    -      -       O   8.000
O       12.246670013   18.194298266    5.612892977 -    -      -       O   8.000
O       12.183721146    6.134221371   17.741013112 -    -      -       O   8.000
O       20.819595467    6.002072438    2.011759817 -    -      -       O   8.000
O       20.810722823   18.166654505   14.176295347 -    -      -       O   8.000
O        8.657110003   18.174015287    2.020611972 -    -      -       O   8.000
O        8.602775376    6.038030360   14.194091337 -    -      -       O   8.000
O        6.017001532   20.825321790    2.004316180 -    -      -       O   8.000
O        6.039454934    8.661763060   14.239479822 -    -      -       O   8.000
O       18.167332725    8.644800406    1.990988698 -    -      -       O   8.000
O       18.176770252   20.825299180   14.212781670 -    -      -       O   8.000
O        6.016733060    0.073410219    5.589798086 -    -      -       O   8.000
O        5.957670355   12.308860637   17.798611606 -    -      -       O   8.000
O       18.200014130   12.235190194    5.604522630 -    -      -       O   8.000
O       18.191707811    0.044100532   17.790089064 -    -      -       O   8.000
O        9.609320123    0.060137946    2.001956977 -    -      -       O   8.000
O        9.601882730   12.221203778   14.260321000 -    -      -       O   8.000
O       21.783496227   12.224443759    2.024367683 -    -      -       O   8.000
O       21.788381672    0.088415050   14.153037192 -    -      -       O   8.000
O        6.163789971   14.732072564    8.088782418 -    -      -       O   8.000
O        6.165027133    2.566799088   20.255261135 -    -      -       O   8.000
O       18.333608410    2.567568346    8.098504050 -    -      -       O   8.000
O       18.402004113   14.751098412   20.267881211 -    -      -       O   8.000
O        6.127246403   18.320092987   11.670131553 -    -      -       O   8.000
O        6.132427910    6.127277697   23.859930611 -    -      -       O   8.000
O       18.317720393    6.117689453   11.657884156 -    -      -       O   8.000
O       18.352044846   18.336719605   23.863756180 -    -      -       O   8.000
O        2.564727178   18.350082351    8.075766139 -    -      -       O   8.000
O        2.562551838    6.155853317   20.280848078 -    -      -       O   8.000
O       14.742647697    6.204019832    8.030271891 -    -      -       O   8.000
O       14.743719007   18.341716453   20.282373288 -    -      -       O   8.000
O        0.086315161   20.832689979   20.417374497 -    -      -       O   8.000
O        0.113635360    8.646515185    8.251479068 -    -      -       O   8.000
O       12.239563272    8.597305077   20.419809693 -    -      -       O   8.000
O       12.220092931   20.836314124    8.236474386 -    -      -       O   8.000
O        0.086582805    0.090731260   16.817095449 -    -      -       O   8.000
O        0.108442742   12.269948054    4.650205038 -    -      -       O   8.000
O       12.275206522   12.510738217   16.736242450 -    -      -       O   8.000
O       12.288173302    0.096310714    4.645084451 -    -      -       O   8.000
O       20.845161515    0.065395930   20.417357567 -    -      -       O   8.000
O       20.859363730   12.229354575    8.224671520 -    -      -       O   8.000
O        8.698977124   12.261085941   20.425006737 -    -      -       O   8.000
O        8.653335427    0.056424567    8.240563898 -    -      -       O   8.000
O       24.267403505   14.738989214   14.323059139 -    -      -       O   8.000
O       24.281040402    2.571207167    2.151711828 -    -      -       O   8.000
O       12.116109877    2.657851469   14.330095524 -    -      -       O   8.000
O       12.115256517   14.736871699    2.176226147 -    -      -       O   8.000
O       24.258484647   18.324040528   10.741197664 -    -      -       O   8.000
O       24.272132036    6.156933017   22.915229366 -    -      -       O   8.000
O       11.943650330    6.229273886   10.644977248 -    -      -       O   8.000
O       12.116285088   18.309880610   22.928931733 -    -      -       O   8.000
O        3.510772946   18.342475824   14.323911598 -    -      -       O   8.000
O        3.527101387    6.186687190    2.173767483 -    -      -       O   8.000
O       15.751449237    6.197529783   14.574469837 -    -      -       O   8.000
O       15.702944336   18.341502676    2.185527167 -    -      -       O   8.000
O       18.264913019    3.525051856   14.305934066 -    -      -       O   8.000
O       18.348647463   15.700179252    2.170803323 -    -      -       O   8.000
O        6.110152272   15.701209543   14.310940056 -    -      -       O   8.000
O        6.169798478    3.508602691    2.141356848 -    -      -       O   8.000
O       18.286989241   24.282305503   10.747090487 -    -      -       O   8.000
O       18.319647748   12.120643366   22.912766743 -    -      -       O   8.000
O        6.202245861   12.051897676   10.721575446 -    -      -       O   8.000
O        6.173714398   24.261718230   22.897941948 -    -      -       O   8.000
O       14.724881553   24.247919566   14.379314832 -    -      -       O   8.000
O       14.744982050   12.125176481    2.135794145 -    -      -       O   8.000
O        2.561826492   12.128785242   14.321289885 -    -      -       O   8.000
O        2.580171982   24.283299809    2.137183380 -    -      -       O   8.000
O       18.217363551    9.581996009    8.197299787 -    -      -       O   8.000
O       18.199890672   21.782215021   20.419380154 -    -      -       O   8.000
O        6.012741593   21.782952819    8.238680875 -    -      -       O   8.000
O        5.992100565    9.608896518   20.442446922 -    -      -       O   8.000
O       18.232715229    6.044749215    4.665201133 -    -      -       O   8.000
O       18.218366241   18.212647895   16.836691356 -    -      -       O   8.000
O        6.041376190   18.210101117    4.651082902 -    -      -       O   8.000
O        6.019185812    6.044994933   16.820475545 -    -      -       O   8.000
O       21.819790590    5.944426872    8.272156875 -    -      -       O   8.000
O       21.788460275   18.210121272   20.401469210 -    -      -       O   8.000
O        9.604471777   18.182751224    8.255044712 -    -      -       O   8.000
O        9.599152381    6.013453020   20.427914773 -    -      -       O   8.000
O       22.563628049    4.305617591   22.120126264 -    -      -       O   8.000
O       22.549657413   16.472613572    9.948779696 -    -      -       O   8.000
O       10.396567795   16.466317674   22.139701998 -    -      -       O   8.000
O       10.327029337    4.271441299    9.929868346 -    -      -       O   8.000
O        1.797299865   22.559995009    0.294870090 -    -      -       O   8.000
O        1.795169122   10.395390279   12.480343758 -    -      -       O   8.000
O       13.946437383   10.362182852    0.330172215 -    -      -       O   8.000
O       13.934326200   22.566073158   12.499665614 -    -      -       O   8.000
O        4.307305862    1.787795216   18.544505749 -    -      -       O   8.000
O        4.301883386   13.963570908    6.377866761 -    -      -       O   8.000
O       16.499896330   13.967129696   18.648982070 -    -      -       O   8.000
O       16.484458031    1.775733181    6.393422269 -    -      -       O   8.000
O        1.792602529   10.396631847    3.856735701 -    -      -       O   8.000
O        1.779383119   22.572043903   16.023942220 -    -      -       O   8.000
O       13.972284107   22.563006431    3.865952466 -    -      -       O   8.000
O       13.972663066   10.359861468   15.975750193 -    -      -       O   8.000
O       22.585240228    4.277197412    6.375063255 -    -      -       O   8.000
O       22.568248339   16.475989549   18.556578470 -    -      -       O   8.000
O       10.400339558   16.476644995    6.398398553 -    -      -       O   8.000
O       10.397926761    4.347639253   18.549903294 -    -      -       O   8.000
O       20.033799749    7.856842281    0.296373129 -    -      -       O   8.000
O       20.017726269   20.037062954   12.489001078 -    -      -       O   8.000
O        7.866603619   20.023146642    0.300150743 -    -      -       O   8.000
O        7.818993614    7.864215997   12.454007314 -    -      -       O   8.000
O        4.304958689   20.036479673    3.859545881 -    -      -       O   8.000
O        4.285107633    7.900094874   16.058682038 -    -      -       O   8.000
O       16.475866136    7.847144788    3.855582453 -    -      -       O   8.000
O       16.461279956   20.028938946   16.058094480 -    -      -       O   8.000
O        7.877012596    1.768279103    6.379895180 -    -      -       O   8.000
O        7.843100541   13.974012511   18.603808657 -    -      -       O   8.000
O       20.049667445   13.953012049    6.393750984 -    -      -       O   8.000
O       20.048625278    1.760274435   18.563772827 -    -      -       O   8.000
O       10.400038889   22.552536453    0.293733440 -    -      -       O   8.000
O       10.392932198   10.405716871   12.493005634 -    -      -       O   8.000
O       22.556788426   10.376969274    0.298829657 -    -      -       O   8.000
O       22.541888112   22.548422780   12.460275375 -    -      -       O   8.000
O        7.876524018   13.942833559    9.943450830 -    -      -       O   8.000
O        7.880447322    1.772959715   22.103749167 -    -      -       O   8.000
O       20.040079221    1.742740040    9.938250644 -    -      -       O   8.000
O       20.072963772   13.940594852   22.138841599 -    -      -       O   8.000
O        4.300344255   20.054723811   12.472449820 -    -      -       O   8.000
O        4.311341783    7.875799171    0.299915950 -    -      -       O   8.000
O       16.494888402    7.900327661   12.368704788 -    -      -       O   8.000
O       16.494464844   20.036999776    0.320579312 -    -      -       O   8.000
O        1.785255212   16.481481368    6.383088083 -    -      -       O   8.000
O        1.780641909    4.315885605   18.552900351 -    -      -       O   8.000
O       13.943359844    4.294236775    6.382221639 -    -      -       O   8.000
O       14.008192386   16.435688443   18.597269160 -    -      -       O   8.000
O        4.310501758   22.561302768   22.113052163 -    -      -       O   8.000
O        4.301282878   10.388202790    9.952428057 -    -      -       O   8.000
O       16.500981777   10.400477029   22.093988235 -    -      -       O   8.000
O       16.447598555   22.548591886    9.985487425 -    -      -       O   8.000
O       22.565066137    1.778925910    0.305514580 -    -      -       O   8.000
O       22.553619884   13.939885105   12.477224574 -    -      -       O   8.000
O       10.396225894   13.927154607    0.338145159 -    -      -       O   8.000
O       10.410532242    1.796791262   12.499561708 -    -      -       O   8.000
O       10.403474797    1.770888100    3.852776010 -    -      -       O   8.000
O       10.287526076   14.107286275   16.034135756 -    -      -       O   8.000
O       22.582395336   13.956768674    3.850258341 -    -      -       O   8.000
O       22.565407905    1.785886131   16.025581066 -    -      -       O   8.000
O        4.301120696   22.572484200    6.386028802 -    -      -       O   8.000
O        4.295986731   10.411889534   18.587127927 -    -      -       O   8.000
O       16.470983344   10.394075675    6.392488797 -    -      -       O   8.000
O       16.459550758   22.562285149   18.582779248 -    -      -       O   8.000
O       20.047947958    4.294813396    3.880577069 -    -      -       O   8.000
O       20.034835819   16.462310305   16.048038445 -    -      -       O   8.000
O        7.875512632   16.468324446    3.878803172 -    -      -       O   8.000
O        7.861198022    4.306741559   16.040249461 -    -      -       O   8.000
O        1.807380724    7.868790959    6.380132268 -    -      -       O   8.000
O        1.784340205   20.047066456   18.555117421 -    -      -       O   8.000
O       13.957283457   20.045483025    6.407096901 -    -      -       O   8.000
O       13.904613009    7.974463212   18.486936180 -    -      -       O   8.000
O       13.960812604    7.805251390    9.974363948 -    -      -       O   8.000
O       13.954094621   20.038735964   22.142899572 -    -      -       O   8.000
O        1.751264482   20.044422586    9.932334354 -    -      -       O   8.000
O        1.776871441    7.872220045   22.130121720 -    -      -       O   8.000
O       20.044786883    4.300695075   12.489339051 -    -      -       O   8.000
O       20.062400270   16.488017415    0.320503824 -    -      -       O   8.000
O        7.837706418   16.477960608   12.465618402 -    -      -       O   8.000
O        7.878810577    4.297186683    0.290411385 -    -      -       O   8.000
O       20.046572974   22.569761412   22.139439850 -    -      -       O   8.000
O       20.072875911   10.366530808    9.910547898 -    -      -       O   8.000
O        7.871183396   10.398721740   22.113856532 -    -      -       O   8.000
O        7.856138503   22.569255874    9.967008329 -    -      -       O   8.000
O        4.285837732   16.489330385   16.047255550 -    -      -       O   8.000
O        4.328557873    4.314466333    3.857403851 -    -      -       O   8.000
O       16.505562375    4.248291568   16.191569140 -    -      -       O   8.000
O       16.493062689   16.481347239    3.885201968 -    -      -       O   8.000
O       13.900304139    1.764041203   16.061623926 -    -      -       O   8.000
O       13.974110391   13.954894312    3.883445106 -    -      -       O   8.000
O        1.771237902   13.966295227   16.046335810 -    -      -       O   8.000
O        1.788349563    1.780488460    3.859939282 -    -      -       O   8.000
O       22.597545721    7.844458312    9.942803794 -    -      -       O   8.000
O       22.584129972   20.036199934   22.133971569 -    -      -       O   8.000
O       10.387660138   20.037944668    9.965603906 -    -      -       O   8.000
O       10.380488425    7.867134911   22.148005587 -    -      -       O   8.000
Si      23.054471080    3.051268674   21.222051187 -    -      -       Si 14.000
Si      23.057460425   15.221666798    9.054043222 -    -      -       Si 14.000
Si      10.903143347   15.210284139   21.254031682 -    -      -       Si 14.000
Si      10.878632210    3.032545084    9.050318907 -    -      -       Si 14.000
Si       0.893804357   23.054059843   23.391961394 -    -      -       Si 14.000
Si       0.887621311   10.866099133   11.225227240 -    -      -       Si 14.000
Si      13.056791508   10.852341872   23.414588939 -    -      -       Si 14.000
Si      13.040355807   23.042391971   11.237991519 -    -      -       Si 14.000
Si       3.056485917    0.886287132   19.036552428 -    -      -       Si 14.000
Si       3.057706093   13.056268466    6.877030730 -    -      -       Si 14.000
Si      15.247781702   13.085180693   19.104229679 -    -      -       Si 14.000
Si      15.234243968    0.873474835    6.886293649 -    -      -       Si 14.000
Si       1.300039341    9.142499653    2.959780476 -    -      -       Si 14.000
Si       1.281065578   21.319611250   15.128216545 -    -      -       Si 14.000
Si      13.474657149   21.310427154    2.971769375 -    -      -       Si 14.000
Si      13.442195360    9.139447906   15.119437864 -    -      -       Si 14.000
Si      23.475828431    4.796718856    5.128431099 -    -      -       Si 14.000
Si      23.460045283   16.975307976   17.299993527 -    -      -       Si 14.000
Si      11.301114271   16.963360105    5.145451505 -    -      -       Si 14.000
Si      11.284830507    4.856097489   17.292856072 -    -      -       Si 14.000
Si      21.287578404    6.956691181    0.787752005 -    -      -       Si 14.000
Si      21.276148845   19.134324002   12.958061943 -    -      -       Si 14.000
Si       9.122414601   19.131517157    0.798005404 -    -      -       Si 14.000
Si       9.061152892    6.942622371   12.928583772 -    -      -       Si 14.000
Si       4.794784099   21.291970972    2.961971341 -    -      -       Si 14.000
Si       4.801079597    9.149337434   15.164521185 -    -      -       Si 14.000
Si      16.965673567    9.111365628    2.974050411 -    -      -       Si 14.000
Si      16.938070654   21.287571649   15.152195568 -    -      -       Si 14.000
Si       6.976272272    1.293959365    5.123054637 -    -      -       Si 14.000
Si       6.947819407   13.507333140   17.336521796 -    -      -       Si 14.000
Si      19.149981387   13.463547656    5.140612804 -    -      -       Si 14.000
Si      19.170190199    1.243236010   17.305057248 -    -      -       Si 14.000
Si       9.144309881   23.456325743    0.772914521 -    -      -       Si 14.000
Si       9.141572853   11.305129938   12.997911964 -    -      -       Si 14.000
Si      21.306981111   11.273326735    0.802002309 -    -      -       Si 14.000
Si      21.295816641   23.455069432   12.958278658 -    -      -       Si 14.000
Si       7.388882557   15.198210630    9.044357712 -    -      -       Si 14.000
Si       7.394537084    3.030508359   21.206010286 -    -      -       Si 14.000
Si      19.578459367    3.007102505    9.039317770 -    -      -       Si 14.000
Si      19.610744703   15.210429265   21.253531090 -    -      -       Si 14.000
Si       5.188886263   19.559434186   11.212445391 -    -      -       Si 14.000
Si       5.211192507    7.378657118   23.394634443 -    -      -       Si 14.000
Si      17.400159606    7.371016644   11.165532319 -    -      -       Si 14.000
Si      17.387676181   19.557043894   23.405277185 -    -      -       Si 14.000
Si       3.041630034   17.378766914    6.869283343 -    -      -       Si 14.000
Si       3.035719633    5.208943187   19.052225787 -    -      -       Si 14.000
Si      15.204560453    5.195262584    6.853059500 -    -      -       Si 14.000
Si      15.233826298   17.373836436   19.083749827 -    -      -       Si 14.000
Si       3.059118127   23.058975142   21.214958989 -    -      -       Si 14.000
Si       3.056284929   10.887951707    9.047969170 -    -      -       Si 14.000
Si      15.200897480   10.825155327   21.249937043 -    -      -       Si 14.000
Si      15.207332273   23.059164905    9.076394907 -    -      -       Si 14.000
Si      23.061118515    0.883758675   23.396799037 -    -      -       Si 14.000
Si      23.051075921   13.045124614   11.220144319 -    -      -       Si 14.000
Si      10.874108538   13.029119480   23.424295767 -    -      -       Si 14.000
Si      10.858980460    0.887543704   11.239822410 -    -      -       Si 14.000
Si       0.880828002    3.059392637   19.034488263 -    -      -       Si 14.000
Si       0.881635137   15.231619578    6.871694496 -    -      -       Si 14.000
Si      13.012929770   15.243038075   19.043288981 -    -      -       Si 14.000
Si      13.047021761    3.046166262    6.887427218 -    -      -       Si 14.000
Si       9.146591597    1.288642728    2.954342690 -    -      -       Si 14.000
Si       9.086900732   13.483828312   15.147864757 -    -      -       Si 14.000
Si      21.321749434   13.460895853    2.966245509 -    -      -       Si 14.000
Si      21.303837475    1.277864496   15.143944149 -    -      -       Si 14.000
Si       4.792891733   23.462993093    5.127048357 -    -      -       Si 14.000
Si       4.767452913   11.313966063   17.329977017 -    -      -       Si 14.000
Si      16.978105580   11.276892211    5.136055301 -    -      -       Si 14.000
Si      16.940850372   23.467578142   17.328218631 -    -      -       Si 14.000
Si       6.969672077   21.284957780    0.775554316 -    -      -       Si 14.000
Si       6.949020569    9.121888794   12.977827566 -    -      -       Si 14.000
Si      19.137434504    9.113442713    0.781957118 -    -      -       Si 14.000
Si      19.128815714   21.297352707   12.986548052 -    -      -       Si 14.000
Si      21.294752291    4.782645739    2.971162994 -    -      -       Si 14.000
Si      21.285718773   16.951151066   15.136350740 -    -      -       Si 14.000
Si       9.129075229   16.952792127    2.977281645 -    -      -       Si 14.000
Si       9.102892585    4.811077293   15.129465555 -    -      -       Si 14.000
Si       1.305766490    6.963817575    5.134981258 -    -      -       Si 14.000
Si       1.284750469   19.153823480   17.301815571 -    -      -       Si 14.000
Si      13.478583053   19.142410801    5.152210608 -    -      -       Si 14.000
Si      13.506828461    6.953325912   17.311152523 -    -      -       Si 14.000
Si      23.458581133    9.127096123    0.798197643 -    -      -       Si 14.000
Si      23.445708174   21.302326885   12.958411580 -    -      -       Si 14.000
Si      11.290804544   21.301568674    0.804866417 -    -      -       Si 14.000
Si      11.268207487    9.109666569   12.927310422 -    -      -       Si 14.000
Si      15.212556598    7.382765980    9.045329068 -    -      -       Si 14.000
Si      15.213084650   19.560915342   21.248509577 -    -      -       Si 14.000
Si       3.017627119   19.571151158    9.040892888 -    -      -       Si 14.000
Si       3.028857695    7.388815307   21.225172328 -    -      -       Si 14.000
Si      19.569867153    5.195997868   11.220522148 -    -      -       Si 14.000
Si      19.577957755   17.381764985   23.406787533 -    -      -       Si 14.000
Si       7.363022629   17.378283557   11.208094045 -    -      -       Si 14.000
Si       7.374960716    5.197181430   23.387964828 -    -      -       Si 14.000
Si      17.371412541    3.040121578    6.883589126 -    -      -       Si 14.000
Si      17.414117429   15.245925999   19.092436851 -    -      -       Si 14.000
Si       5.202336681   15.213908796    6.875627986 -    -      -       Si 14.000
Si       5.202456835    3.043176998   19.040512545 -    -      -       Si 14.000
Si       1.300907603   21.305369147   19.452296796 -    -      -       Si 14.000
Si       1.315242860    9.125004595    7.275812271 -    -      -       Si 14.000
Si      13.437552366    9.157948712   19.484903748 -    -      -       Si 14.000
Si      13.454270103   21.304488825    7.294623366 -    -      -       Si 14.000
Si      23.467674762    1.309042513   17.282357886 -    -      -       Si 14.000
Si      23.479330329   13.480277182    5.110774271 -    -      -       Si 14.000
Si      11.235410196   13.604369461   17.252119559 -    -      -       Si 14.000
Si      11.291644968    1.284950315    5.117238117 -    -      -       Si 14.000
Si      21.306104966   23.461164219   21.645888883 -    -      -       Si 14.000
Si      21.325586539   11.275536988    9.449424904 -    -      -       Si 14.000
Si       9.139745047   11.287143433   21.643559428 -    -      -       Si 14.000
Si       9.110804506   23.475699541    9.491115498 -    -      -       Si 14.000
Si      23.035192319   15.198010910   13.374965152 -    -      -       Si 14.000
Si      23.048993071    3.034351995    1.205811595 -    -      -       Si 14.000
Si      10.886649129    3.082874543   13.364502308 -    -      -       Si 14.000
Si      10.883378583   15.191210235    1.225009590 -    -      -       Si 14.000
Si       0.869442177   19.551856401   11.197717640 -    -      -       Si 14.000
Si       0.884932459    7.376895859   23.386421758 -    -      -       Si 14.000
Si      13.009707401    7.328913578   11.206592695 -    -      -       Si 14.000
Si      13.063849824   19.538024598   23.400241065 -    -      -       Si 14.000
Si       3.037603087   17.386509320   15.544144634 -    -      -       Si 14.000
Si       3.064387429    5.204099648    3.376995750 -    -      -       Si 14.000
Si      15.280893221    5.180260451   15.694582577 -    -      -       Si 14.000
Si      15.235018708   17.380499734    3.405193547 -    -      -       Si 14.000
Si      19.518096096    3.055737977   13.385246338 -    -      -       Si 14.000
Si      19.566983306   15.229205878    1.211534536 -    -      -       Si 14.000
Si       7.314400558   15.218883554   13.338971547 -    -      -       Si 14.000
Si       7.396008996    3.041140778    1.189750642 -    -      -       Si 14.000
Si      17.351497452   23.051126379   11.232270642 -    -      -       Si 14.000
Si      17.380889734   10.877469229   23.369819712 -    -      -       Si 14.000
Si       5.196929989   10.877927915   11.208544899 -    -      -       Si 14.000
Si       5.216683652   23.040004504   23.366426999 -    -      -       Si 14.000
Si      15.175256212    0.884225106   15.590930852 -    -      -       Si 14.000
Si      15.222935766   13.057684244    3.374705678 -    -      -       Si 14.000
Si       3.021997550   13.056024393   15.569357042 -    -      -       Si 14.000
Si       3.043631541    0.883568522    3.370786502 -    -      -       Si 14.000
Si      16.941280577    9.135136777    7.299399605 -    -      -       Si 14.000
Si      16.962380539   21.316825800   19.481636045 -    -      -       Si 14.000
Si       4.782448998   21.319417609    7.289681644 -    -      -       Si 14.000
Si       4.777479997    9.147747090   19.474226703 -    -      -       Si 14.000
Si      19.154158557    4.795840499    5.136153818 -    -      -       Si 14.000
Si      19.142522020   16.965411539   17.299348404 -    -      -       Si 14.000
Si       6.973967942   16.971300139    5.125812496 -    -      -       Si 14.000
Si       6.962546008    4.809751885   17.289138088 -    -      -       Si 14.000
Si      21.340925227    6.944263356    9.456195386 -    -      -       Si 14.000
Si      21.325659188   19.146908734   21.643316360 -    -      -       Si 14.000
Si       9.131365995   19.144960278    9.471594435 -    -      -       Si 14.000
Si       9.128359935    6.974030742   21.643946581 -    -      -       Si 14.000
Si      21.308644681    1.290409554   19.461321190 -    -      -       Si 14.000
Si      21.313596833   13.462274241    7.278651487 -    -      -       Si 14.000
Si       9.134458723   13.484206130   19.453490794 -    -      -       Si 14.000
Si       9.132701330    1.261864529    7.268067715 -    -      -       Si 14.000
Si       1.300374797   23.469172020   17.284176663 -    -      -       Si 14.000
Si       1.310713695   11.288533516    5.118971282 -    -      -       Si 14.000
Si      13.488452693   23.462759923    5.122542133 -    -      -       Si 14.000
Si      23.477374092   21.295208933   21.643453362 -    -      -       Si 14.000
Si      23.494337229    9.105218846    9.471426208 -    -      -       Si 14.000
Si      11.297929087    9.100378410   21.639758235 -    -      -       Si 14.000
Si      11.289429543   21.293567006    9.484244343 -    -      -       Si 14.000
Si      15.188045451   23.040941914   13.404599402 -    -      -       Si 14.000
Si      15.204170368   10.873797576    1.211981509 -    -      -       Si 14.000
Si       3.047329288   10.908199614   13.370094301 -    -      -       Si 14.000
Si       3.049726333   23.050294823    1.195484550 -    -      -       Si 14.000
Si      19.531437434    0.872426193   11.203726661 -    -      -       Si 14.000
Si      19.556311417   13.054278070   23.393824585 -    -      -       Si 14.000
Si       7.376896212   13.058219635   11.205689922 -    -      -       Si 14.000
Si       7.398196329    0.874037486   23.360984158 -    -      -       Si 14.000
Si      17.371380588    3.032639040   15.573288134 -    -      -       Si 14.000
Si      17.389649178   15.227543782    3.391272907 -    -      -       Si 14.000
Si       5.196905654   15.240388109   15.568998549 -    -      -       Si 14.000
Si       5.219938516    3.052934666    3.373380439 -    -      -       Si 14.000
Si       3.042004931   19.562382758   13.363682301 -    -      -       Si 14.000
Si       3.055410571    7.392298169    1.199070848 -    -      -       Si 14.000
Si      15.234510062   19.552821854    1.215738902 -    -      -       Si 14.000
Si      23.027865999   17.376267909   11.203798547 -    -      -       Si 14.000
Si      23.045564994    5.203023656   23.377920064 -    -      -       Si 14.000
Si      10.801028577    5.208856531   11.163434129 -    -      -       Si 14.000
Si      10.884588652   17.363570451   23.396243721 -    -      -       Si 14.000
Si       0.877376846   15.216960225   15.543127727 -    -      -       Si 14.000
Si       0.901477086    3.041777004    3.366016297 -    -      -       Si 14.000
Si      13.074480556    3.074237860   15.572115719 -    -      -       Si 14.000
Si      13.070213107   15.208537457    3.398992308 -    -      -       Si 14.000
Si       9.143159663   16.959204576    7.296774463 -    -      -       Si 14.000
Si       9.137493376    4.801741279   19.455408653 -    -      -       Si 14.000
Si      21.336565385    4.746849568    7.292467173 -    -      -       Si 14.000
Si      21.331539774   16.961685683   19.476642562 -    -      -       Si 14.000
Si       4.797572128   19.141854056    5.115771201 -    -      -       Si 14.000
Si       4.789516635    6.988095915   17.299821378 -    -      -       Si 14.000
Si      16.958418247    6.945086577    5.111572252 -    -      -       Si 14.000
Si      16.972756543   19.141118775   17.308773843 -    -      -       Si 14.000
Si       6.965284992   21.314883552    9.464688027 -    -      -       Si 14.000
Si       6.972375147    9.138060780   21.643631264 -    -      -       Si 14.000
Si      19.191846522    9.103670857    9.402750610 -    -      -       Si 14.000
Si      19.147925886   21.316718495   21.650005594 -    -      -       Si 14.000
end 
end 
