# Supplementary material for: Water Adsorption at Pairs of Proximate Brønsted Acid Sites in Zeolites
Source: J Phys Chem Lett. 2026 Jan 14;17(4):1201–6. doi: 10.1021/acs.jpclett.5c03794 (PMC12862806; doi:10.1021/acs.jpclett.5c03794)
Supplement: Supplementary file 2 [file jz5c03794_si_002.zip › Water_BAS_Pairs_SI/QM/STRUCTURES_MP2/HFAU__FAU_2__1_h2o__conformer_1__MP2.car]

!BIOSYM archive 3                                                               
PBC=ON                                                                          
QMPOT ITERATION     50                                           -104133.0660495
!DATE Mon Sep 16 23:59:48 2024
PBC  24.34500  24.34500  24.34500  90.00000  90.00000  90.00000 (P1)
Al      15.162713615   13.113244816   18.992618480 -    -      -       Al 13.000
Al      15.252856884    7.271025170   13.334743372 -    -      -       Al 13.000
H       15.411731180    9.565943295   14.192532387 -    -      -       H   1.000
H       18.630421170   11.783523466   20.928283314 -    -      -       H   1.000
H       16.914861597   11.953457278   20.172109756 -    -      -       H   1.000
H       18.525104862   12.853435557   19.841179413 -    -      -       H   1.000
O       21.748856516    2.550313703   20.371852234 -    -      -       O   8.000
O       21.753233889   14.765653296    8.150736436 -    -      -       O   8.000
O        9.462526574   14.756648659   20.442600267 -    -      -       O   8.000
O        9.617925198    2.517975582    8.154153188 -    -      -       O   8.000
O        0.029814258   21.755249920   22.916666845 -    -      -       O   8.000
O       24.339829180    9.597335978   10.740173738 -    -      -       O   8.000
O       12.181817846    9.626743675   22.860793880 -    -      -       O   8.000
O       12.183762619   21.727809387   10.749135006 -    -      -       O   8.000
O        2.559573238    0.008950277   17.763476263 -    -      -       O   8.000
O        2.572766360   12.163954660    5.589925649 -    -      -       O   8.000
O       14.617437311   12.104490396   17.728080222 -    -      -       O   8.000
O       14.759059621   24.334548522    5.606839531 -    -      -       O   8.000
O        2.589516947    8.681660229    2.071386978 -    -      -       O   8.000
O        2.586820118   20.834805426   14.258998471 -    -      -       O   8.000
O       14.774948209   20.843143048    2.073784381 -    -      -       O   8.000
O       14.792302536    8.830181412   14.268838562 -    -      -       O   8.000
O        0.026112499    3.537777653    4.644681785 -    -      -       O   8.000
O       24.335841097   15.680453213   16.804267846 -    -      -       O   8.000
O       12.211358429   15.690942932    4.672092527 -    -      -       O   8.000
O       12.190687611    3.563150948   16.825270353 -    -      -       O   8.000
O       21.805665589    6.115240919   23.831282020 -    -      -       O   8.000
O       21.768632363   18.292463961   11.644660100 -    -      -       O   8.000
O        9.632396710   18.302399458   23.878816271 -    -      -       O   8.000
O        9.539796449    6.059002506   11.636024141 -    -      -       O   8.000
O        3.518315615   21.785936074    2.086121291 -    -      -       O   8.000
O        3.499439522    9.607832399   14.243465800 -    -      -       O   8.000
O       15.724367798    9.567259048    2.008118279 -    -      -       O   8.000
O       15.701097873   21.754333758   14.231683543 -    -      -       O   8.000
O        6.116529356    2.596418264    4.650552865 -    -      -       O   8.000
O        6.067657200   14.763440929   16.829589045 -    -      -       O   8.000
O       18.267646249   14.727831277    4.614015636 -    -      -       O   8.000
O       18.325817907    2.538067589   16.772300442 -    -      -       O   8.000
O        8.682576942    0.001116002   23.825267298 -    -      -       O   8.000
O        8.647971252   12.206219863   11.723734097 -    -      -       O   8.000
O       20.855002416   12.193312508   23.846841168 -    -      -       O   8.000
O       20.813264795   24.323403061   11.655020439 -    -      -       O   8.000
O        8.644366870   15.649022895    8.132748611 -    -      -       O   8.000
O        8.643942496    3.531550897   20.330094567 -    -      -       O   8.000
O       20.836642127    3.480291886    8.139066125 -    -      -       O   8.000
O       20.920145055   15.709027005   20.397381092 -    -      -       O   8.000
O        6.094552225   20.808256178   10.726640554 -    -      -       O   8.000
O        6.077068728    8.674897100   22.900113802 -    -      -       O   8.000
O       18.325290524    8.636244051   10.679347895 -    -      -       O   8.000
O       18.249838912   20.829658577   22.897880847 -    -      -       O   8.000
O        3.513420914   18.266073011    5.581647153 -    -      -       O   8.000
O        3.504942947    6.085078929   17.766640085 -    -      -       O   8.000
O       15.674349523    6.030980778    5.545236989 -    -      -       O   8.000
O       15.737935771   18.179014870   17.722412893 -    -      -       O   8.000
O        2.572034205   21.775249000   20.342012922 -    -      -       O   8.000
O        2.579952938    9.630618645    8.122830985 -    -      -       O   8.000
O       14.700324621    9.585022625   20.285798905 -    -      -       O   8.000
O       14.761801436   21.763749837    8.152964415 -    -      -       O   8.000
O       21.772553115    0.006744498   22.905822461 -    -      -       O   8.000
O       21.766756504   12.181129929   10.714994403 -    -      -       O   8.000
O        9.652195870   12.161148247   22.858419849 -    -      -       O   8.000
O        9.589298305   24.342117629   10.732860733 -    -      -       O   8.000
O        0.016187674    2.575265153   17.741477088 -    -      -       O   8.000
O       24.335067756   14.785127510    5.548007029 -    -      -       O   8.000
O       12.228480490   14.739151075   17.723866293 -    -      -       O   8.000
O       12.155781320    2.557205185    5.616530544 -    -      -       O   8.000
O        8.666010807    2.590590548    2.092183687 -    -      -       O   8.000
O        8.626689663   14.704966736   14.229270766 -    -      -       O   8.000
O       20.787719391   14.673993066    2.031525024 -    -      -       O   8.000
O       20.758620326    2.589057522   14.317474857 -    -      -       O   8.000
O        3.497873915   24.329133433    4.652077414 -    -      -       O   8.000
O        3.475699975   12.162633054   16.824749310 -    -      -       O   8.000
O       15.661840361   12.171868996    4.660703651 -    -      -       O   8.000
O       15.653579808   24.341403501   16.866180366 -    -      -       O   8.000
O        6.092176750   21.771876721   23.841112818 -    -      -       O   8.000
O        6.036815959    9.580416709   11.680703169 -    -      -       O   8.000
O       18.211106203    9.514008086   23.886251129 -    -      -       O   8.000
O       18.247602969   21.799170213   11.719535487 -    -      -       O   8.000
O       21.767286868    3.474438982    2.103216184 -    -      -       O   8.000
O       21.780642085   15.689252913   14.260441839 -    -      -       O   8.000
O        9.548928224   15.666657105    2.038368929 -    -      -       O   8.000
O        9.558171193    3.476038869   14.241001481 -    -      -       O   8.000
O        2.558688001    6.072742300    4.651812672 -    -      -       O   8.000
O        2.588113759   18.280909092   16.808800607 -    -      -       O   8.000
O       14.718591224   18.209025766    4.661971959 -    -      -       O   8.000
O       14.675744237    5.905395678   16.963440375 -    -      -       O   8.000
O       24.318722178    8.620802615   23.839788349 -    -      -       O   8.000
O       -0.000706771   20.850437005   11.657681639 -    -      -       O   8.000
O       12.156302689   20.800820927   23.866443283 -    -      -       O   8.000
O       12.040539351    8.635428987   11.550788954 -    -      -       O   8.000
O       15.668531967    8.700983631    8.211974838 -    -      -       O   8.000
O       15.713804015   20.900734908   20.435293334 -    -      -       O   8.000
O        3.525666008   20.836745022    8.166965973 -    -      -       O   8.000
O        3.529287309    8.670291804   20.362196624 -    -      -       O   8.000
O       20.830244082    6.108435176   10.740956582 -    -      -       O   8.000
O       20.864383807   18.199414693   22.884827324 -    -      -       O   8.000
O        8.656033533   18.261922599   10.752652991 -    -      -       O   8.000
O        8.677327124    6.065459680   22.899530637 -    -      -       O   8.000
O       18.245009485    3.532905848    5.601492687 -    -      -       O   8.000
O       18.224707910   15.797199170   17.702560544 -    -      -       O   8.000
O        6.086058153   15.687378020    5.599760182 -    -      -       O   8.000
O        6.063593893    3.529858333   17.768823331 -    -      -       O   8.000
O       23.588271238    1.825211463   22.171746155 -    -      -       O   8.000
O       23.561111244   14.016170143    9.973158793 -    -      -       O   8.000
O       11.400970704   14.057742679   22.134229283 -    -      -       O   8.000
O       11.416302500    1.796793764    9.996569275 -    -      -       O   8.000
O        1.831652530   23.580229061   22.166715577 -    -      -       O   8.000
O        1.808273459   11.400317957    9.973813954 -    -      -       O   8.000
O       14.054111583   11.388854086   22.122855411 -    -      -       O   8.000
O       13.986240942   23.544292385    9.989097811 -    -      -       O   8.000
O        1.819338859    1.834223473   19.569156773 -    -      -       O   8.000
O        1.796821174   14.004709065    7.357995419 -    -      -       O   8.000
O       13.906996648   14.048582814   19.702907621 -    -      -       O   8.000
O       13.998327516    1.817935205    7.401253165 -    -      -       O   8.000
O        0.780369173    7.914194933    3.879349770 -    -      -       O   8.000
O        0.768137557   20.090932098   16.073691214 -    -      -       O   8.000
O       12.971559079   20.075825935    3.886547165 -    -      -       O   8.000
O       13.084192695    7.755251913   15.939188280 -    -      -       O   8.000
O       22.515882045    5.308067634    3.896494903 -    -      -       O   8.000
O       22.555152857   17.519987827   16.054205751 -    -      -       O   8.000
O       10.353534983   17.431653534    3.879023579 -    -      -       O   8.000
O       10.312103010    5.299679277   16.039347557 -    -      -       O   8.000
O       22.517944337    7.906920834    1.338835261 -    -      -       O   8.000
O       22.524950287   20.101690643   13.461478322 -    -      -       O   8.000
O       10.338585484   20.114014105    1.362385434 -    -      -       O   8.000
O       10.271420601    7.890640997   13.435985049 -    -      -       O   8.000
O        5.321733041   22.520246875    3.913606096 -    -      -       O   8.000
O        5.293420380   10.354615573   16.077969826 -    -      -       O   8.000
O       17.446836824   10.346216446    3.896942114 -    -      -       O   8.000
O       17.459303174   22.531059648   16.090526535 -    -      -       O   8.000
O        7.913943431    0.768874343    3.894092979 -    -      -       O   8.000
O        7.889182406   12.950295099   16.108596242 -    -      -       O   8.000
O       20.089854780   12.907259579    3.906396525 -    -      -       O   8.000
O       20.126961357    0.692367136   16.106054954 -    -      -       O   8.000
O        7.915355890   22.540122284    1.291882682 -    -      -       O   8.000
O        7.886209079   10.323545513   13.460524766 -    -      -       O   8.000
O       20.057255702   10.358141751    1.263258185 -    -      -       O   8.000
O       20.105199353   22.527006944   13.501039455 -    -      -       O   8.000
O        6.875168236   16.430771337    9.977196510 -    -      -       O   8.000
O        6.846632000    4.262143497   22.167422366 -    -      -       O   8.000
O       19.065085203    4.263092702    9.983407507 -    -      -       O   8.000
O       19.023091512   16.399478496   22.152945952 -    -      -       O   8.000
O        4.254425697   19.018736002    9.984912918 -    -      -       O   8.000
O        4.265718941    6.848177922   22.171289545 -    -      -       O   8.000
O       16.469959808    6.850439144    9.946475231 -    -      -       O   8.000
O       16.425129977   19.008481950   22.182946253 -    -      -       O   8.000
O        4.251945296   16.442616993    7.390173833 -    -      -       O   8.000
O        4.242958879    4.261624029   19.578957421 -    -      -       O   8.000
O       16.413546179    4.258814178    7.403724939 -    -      -       O   8.000
O       16.447670971   16.441764722   19.603939022 -    -      -       O   8.000
O        0.767308848   22.521311803   18.516552372 -    -      -       O   8.000
O        0.746239057   10.352339989    6.316940914 -    -      -       O   8.000
O       12.828070318   10.313316776   18.521658179 -    -      -       O   8.000
O       12.949277998   22.507819639    6.334644955 -    -      -       O   8.000
O       22.536669886    0.790809989   18.522734574 -    -      -       O   8.000
O       22.520898143   12.982349375    6.312966117 -    -      -       O   8.000
O       10.323312553   13.068345047   18.561742076 -    -      -       O   8.000
O       10.343988160    0.717963811    6.319300993 -    -      -       O   8.000
O       22.540985496   22.511283509   21.127160335 -    -      -       O   8.000
O       22.547676417   10.356670972    8.919288203 -    -      -       O   8.000
O       10.349120297   10.322011899   21.051423864 -    -      -       O   8.000
O       10.366809948   22.505595029    8.951939397 -    -      -       O   8.000
O       23.549590776   16.450871969   12.411455058 -    -      -       O   8.000
O       23.552180806    4.259825578    0.273307826 -    -      -       O   8.000
O       11.352201255    4.264031473   12.423548922 -    -      -       O   8.000
O       11.390516466   16.425384665    0.259786619 -    -      -       O   8.000
O        1.819374209   19.051600048   12.423496370 -    -      -       O   8.000
O        1.833801400    6.864787811    0.267625321 -    -      -       O   8.000
O       13.800648770    6.889336410   12.511156202 -    -      -       O   8.000
O       14.015365194   19.032093554    0.262504595 -    -      -       O   8.000
O        1.810111945   16.455541045   15.013266820 -    -      -       O   8.000
O        1.848092897    4.254994571    2.826446321 -    -      -       O   8.000
O       14.055586657    4.210811309   15.026461595 -    -      -       O   8.000
O       13.999755924   16.405853681    2.820815323 -    -      -       O   8.000
O       19.039144623    1.824491709   12.427753346 -    -      -       O   8.000
O       18.974728291   13.970762539    0.192827128 -    -      -       O   8.000
O        6.802670892   14.012402067   12.400893118 -    -      -       O   8.000
O        6.884338204    1.819173976    0.255618984 -    -      -       O   8.000
O       16.408216249   23.599079998   12.430580190 -    -      -       O   8.000
O       16.426563624   11.407921833    0.204842876 -    -      -       O   8.000
O        4.243478434   11.414454568   12.413900795 -    -      -       O   8.000
O        4.273884753   23.577395808    0.251132473 -    -      -       O   8.000
O       16.414287241    1.789313559   15.049807233 -    -      -       O   8.000
O       16.420200307   13.971270679    2.837546853 -    -      -       O   8.000
O        4.261589629   13.984424864   15.027437408 -    -      -       O   8.000
O        4.277346168    1.822727303    2.875636097 -    -      -       O   8.000
O       17.412123989    7.892587086    6.348307446 -    -      -       O   8.000
O       17.421321223   20.074088541   18.558726658 -    -      -       O   8.000
O        5.317225368   20.089087373    6.331208265 -    -      -       O   8.000
O        5.304635972    7.912936366   18.514605371 -    -      -       O   8.000
O       20.097637378    5.314628401    6.341384168 -    -      -       O   8.000
O       20.095531973   17.481662859   18.556725409 -    -      -       O   8.000
O        7.921917589   17.485792998    6.329159594 -    -      -       O   8.000
O        7.894728923    5.331248277   18.501327702 -    -      -       O   8.000
O       20.133218719    7.909435012    8.863653569 -    -      -       O   8.000
O       20.097677197   20.061704063   21.133057418 -    -      -       O   8.000
O        7.920961649   20.062949342    8.922257107 -    -      -       O   8.000
O        7.903826993    7.897596393   21.114010936 -    -      -       O   8.000
O       24.246634406    3.510657630   20.249950353 -    -      -       O   8.000
O       24.256532228   15.703682955    8.064954493 -    -      -       O   8.000
O       11.933427896   15.770504954   20.170513972 -    -      -       O   8.000
O       12.102427287    3.509695521    8.117794965 -    -      -       O   8.000
O       24.273031594   24.260921410   23.859300301 -    -      -       O   8.000
O       24.266100822   12.114730530   11.666494349 -    -      -       O   8.000
O       12.156803189   12.148068574   23.788935753 -    -      -       O   8.000
O       12.088575585   24.234534099   11.688503530 -    -      -       O   8.000
O        3.515567209   24.280411714   20.263438117 -    -      -       O   8.000
O        3.508354478   12.138715377    8.100770303 -    -      -       O   8.000
O       15.845304812   11.994603476   20.280611415 -    -      -       O   8.000
O       15.694634962   24.273272803    8.113585176 -    -      -       O   8.000
O        0.079595352    9.611846040    1.983334941 -    -      -       O   8.000
O        0.084453352   21.783307299   14.167770945 -    -      -       O   8.000
O       12.270554071   21.789768531    2.006521113 -    -      -       O   8.000
O       12.224207082    9.483114751   14.097153276 -    -      -       O   8.000
O        0.051828098    6.042613231    5.590564677 -    -      -       O   8.000
O        0.095459283   18.183326310   17.771889933 -    -      -       O   8.000
O       12.208374210   18.208750018    5.585935256 -    -      -       O   8.000
O       12.141802701    6.092357522   17.746423460 -    -      -       O   8.000
O       20.832596014    5.976695453    1.984386275 -    -      -       O   8.000
O       20.846576533   18.196448564   14.154350564 -    -      -       O   8.000
O        8.649688722   18.191998228    2.020852933 -    -      -       O   8.000
O        8.602207691    5.977319150   14.146400182 -    -      -       O   8.000
O        6.023454638   20.843482217    2.006948351 -    -      -       O   8.000
O        5.995262559    8.645868422   14.191941951 -    -      -       O   8.000
O       18.227878403    8.628369146    2.060616589 -    -      -       O   8.000
O       18.211217087   20.833080847   14.219523250 -    -      -       O   8.000
O        6.004123845    0.089870158    5.587552765 -    -      -       O   8.000
O        5.974119126   12.257982633   17.777566661 -    -      -       O   8.000
O       18.172665919   12.234875450    5.588634787 -    -      -       O   8.000
O       18.178654188    0.065892590   17.782807608 -    -      -       O   8.000
O        9.611513404    0.087229953    1.991374674 -    -      -       O   8.000
O        9.578836085   12.206496545   14.234539780 -    -      -       O   8.000
O       21.787499612   12.200653112    2.012498782 -    -      -       O   8.000
O       21.786503743    0.118199782   14.141574767 -    -      -       O   8.000
O        6.130937941   14.732311336    8.102385751 -    -      -       O   8.000
O        6.145345833    2.570116811   20.268798842 -    -      -       O   8.000
O       18.321712911    2.573708205    8.101487114 -    -      -       O   8.000
O       18.436515298   14.761391660   20.146544016 -    -      -       O   8.000
O        6.143077542   18.307520757   11.680928636 -    -      -       O   8.000
O        6.179475740    6.174529314   23.857869691 -    -      -       O   8.000
O       18.324632464    6.152702324   11.670486196 -    -      -       O   8.000
O       18.360477069   18.324848956   23.836294361 -    -      -       O   8.000
O        2.557547390   18.341771464    8.082406809 -    -      -       O   8.000
O        2.563875812    6.171830434   20.270076966 -    -      -       O   8.000
O       14.744002315    6.195660941    8.054003870 -    -      -       O   8.000
O       14.779262689   18.398262657   20.217787082 -    -      -       O   8.000
O        0.075356035   20.811142580   20.409744771 -    -      -       O   8.000
O        0.090458215    8.654573247    8.231118686 -    -      -       O   8.000
O       12.248927850    8.582913291   20.405042138 -    -      -       O   8.000
O       12.257611985   20.812352572    8.233791074 -    -      -       O   8.000
O        0.056954890    0.063811576   16.811704035 -    -      -       O   8.000
O        0.073701687   12.269801424    4.628374757 -    -      -       O   8.000
O       12.087201368   12.193429811   16.832241740 -    -      -       O   8.000
O       12.264471561    0.066747966    4.636466247 -    -      -       O   8.000
O       20.836074224    0.036062806   20.396750179 -    -      -       O   8.000
O       20.846811172   12.246481398    8.204209815 -    -      -       O   8.000
O        8.628686563   12.215989055   20.382084331 -    -      -       O   8.000
O        8.651254774    0.023608996    8.220442576 -    -      -       O   8.000
O       24.282583141   14.746816912   14.290207987 -    -      -       O   8.000
O       24.283644438    2.562808626    2.151030115 -    -      -       O   8.000
O       12.084099831    2.592687138   14.333736554 -    -      -       O   8.000
O       12.055463422   14.736857408    2.169609151 -    -      -       O   8.000
O       24.280194692   18.339040550   10.721956542 -    -      -       O   8.000
O       24.316024029    6.114374706   22.903706176 -    -      -       O   8.000
O       12.043456735    6.123691830   10.664573726 -    -      -       O   8.000
O       12.129214538   18.300474009   22.913254481 -    -      -       O   8.000
O        3.523923868   18.327529896   14.301223404 -    -      -       O   8.000
O        3.533043789    6.174613783    2.161489117 -    -      -       O   8.000
O       15.728527027    6.170615545   14.534394919 -    -      -       O   8.000
O       15.690779768   18.327245055    2.168349931 -    -      -       O   8.000
O       18.251058620    3.522789119   14.290783501 -    -      -       O   8.000
O       18.296050328   15.661473572    2.106309437 -    -      -       O   8.000
O        6.140983267   15.695935495   14.318255485 -    -      -       O   8.000
O        6.153573449    3.519403219    2.136945848 -    -      -       O   8.000
O       18.304509728   24.289007774   10.731297721 -    -      -       O   8.000
O       18.382584844   11.977732311   22.858262576 -    -      -       O   8.000
O        6.163218600   12.078492456   10.726822674 -    -      -       O   8.000
O        6.169055189   24.278668842   22.900825804 -    -      -       O   8.000
O       14.717870833   24.240747944   14.356351522 -    -      -       O   8.000
O       14.749786540   12.062553493    2.143980314 -    -      -       O   8.000
O        2.550691720   12.109684734   14.313103689 -    -      -       O   8.000
O        2.576627726   24.293304582    2.139303589 -    -      -       O   8.000
O       18.208945613    9.594487785    8.183843546 -    -      -       O   8.000
O       18.236512123   21.780878503   20.391278665 -    -      -       O   8.000
O        6.034364919   21.771848868    8.229669585 -    -      -       O   8.000
O        6.034736673    9.615694974   20.394161161 -    -      -       O   8.000
O       18.199147631    6.038070555    4.651007382 -    -      -       O   8.000
O       18.275660614   18.309147521   16.819660267 -    -      -       O   8.000
O        6.019059590   18.188375237    4.642648746 -    -      -       O   8.000
O        6.001416522    6.029069385   16.804323391 -    -      -       O   8.000
O       21.805373907    5.973483357    8.250238750 -    -      -       O   8.000
O       21.836061108   18.215698959   20.393672005 -    -      -       O   8.000
O        9.604745645   18.145882475    8.249986556 -    -      -       O   8.000
O        9.609814981    6.026736082   20.388426155 -    -      -       O   8.000
O       22.560023091    4.297634634   22.124421620 -    -      -       O   8.000
O       22.555167599   16.500447188    9.923433978 -    -      -       O   8.000
O       10.338317288   16.512747542   22.139323983 -    -      -       O   8.000
O       10.332975760    4.248628914    9.947547267 -    -      -       O   8.000
O        1.792810951   22.563897362    0.302896243 -    -      -       O   8.000
O        1.766965564   10.397045856   12.463597088 -    -      -       O   8.000
O       13.962066194   10.386606654    0.256169149 -    -      -       O   8.000
O       13.950438418   22.540533370   12.479101559 -    -      -       O   8.000
O        4.296546681    1.786266142   18.549009211 -    -      -       O   8.000
O        4.287571770   13.968700561    6.364080227 -    -      -       O   8.000
O       16.569373808   13.960708297   18.526790532 -    -      -       O   8.000
O       16.480314777    1.778402079    6.388448946 -    -      -       O   8.000
O        1.774952194   10.407778945    3.843421702 -    -      -       O   8.000
O        1.785289287   22.567109475   16.034403967 -    -      -       O   8.000
O       13.984846749   22.560231167    3.864945026 -    -      -       O   8.000
O       13.749872756   10.352774093   16.045582287 -    -      -       O   8.000
O       22.574080687    4.287758480    6.372817066 -    -      -       O   8.000
O       22.575968619   16.478175824   18.535209717 -    -      -       O   8.000
O       10.394147699   16.455753624    6.377956052 -    -      -       O   8.000
O       10.365506140    4.301627105   18.530616360 -    -      -       O   8.000
O       20.052828491    7.850863233    0.302390104 -    -      -       O   8.000
O       20.033361200   20.057801455   12.465511576 -    -      -       O   8.000
O        7.874670666   20.049927194    0.305050847 -    -      -       O   8.000
O        7.798067926    7.831563668   12.441645500 -    -      -       O   8.000
O        4.307636509   20.039094176    3.848271589 -    -      -       O   8.000
O        4.269974137    7.879557484   16.040664983 -    -      -       O   8.000
O       16.446240661    7.855117080    3.850188075 -    -      -       O   8.000
O       16.455849759   20.052335092   16.050694201 -    -      -       O   8.000
O        7.877099505    1.764656495    6.382454659 -    -      -       O   8.000
O        7.803777037   13.976391716   18.591147174 -    -      -       O   8.000
O       20.025764501   13.958597647    6.370517712 -    -      -       O   8.000
O       20.042179926    1.764857914   18.562944066 -    -      -       O   8.000
O       10.408494500   22.570282869    0.296689105 -    -      -       O   8.000
O       10.369785106   10.401163764   12.473812633 -    -      -       O   8.000
O       22.551393820   10.363086809    0.270631466 -    -      -       O   8.000
O       22.577185946   22.587275402   12.461252468 -    -      -       O   8.000
O        7.863183553   13.938439780    9.939055240 -    -      -       O   8.000
O        7.876072873    1.788937725   22.108947646 -    -      -       O   8.000
O       20.042705764    1.770761148    9.937932435 -    -      -       O   8.000
O       19.987729881   13.886138797   22.046473109 -    -      -       O   8.000
O        4.307227231   20.049082628   12.459255646 -    -      -       O   8.000
O        4.318233065    7.877306720    0.299636015 -    -      -       O   8.000
O       16.508783240    7.944643139   12.401197553 -    -      -       O   8.000
O       16.511675605   20.021126581    0.317765752 -    -      -       O   8.000
O        1.774495675   16.494899918    6.363779797 -    -      -       O   8.000
O        1.763846610    4.320379116   18.561988208 -    -      -       O   8.000
O       13.933179595    4.300955888    6.390035745 -    -      -       O   8.000
O       13.936153169   16.497155808   18.600354644 -    -      -       O   8.000
O        4.313364845   22.568557676   22.112245902 -    -      -       O   8.000
O        4.290999626   10.396403731    9.931607078 -    -      -       O   8.000
O       16.491845625   10.277074663   22.102987967 -    -      -       O   8.000
O       16.472403966   22.547383718    9.962460036 -    -      -       O   8.000
O       22.564618304    1.768667060    0.304530879 -    -      -       O   8.000
O       22.547919110   13.964227223   12.454148776 -    -      -       O   8.000
O       10.397072848   13.933962137    0.275898618 -    -      -       O   8.000
O       10.397313550    1.757897268   12.477919034 -    -      -       O   8.000
O       10.401294409    1.776824803    3.859036715 -    -      -       O   8.000
O       10.351063257   14.000749861   16.046295385 -    -      -       O   8.000
O       22.555400757   13.966448166    3.822240077 -    -      -       O   8.000
O       22.561313956    1.796020832   16.028584069 -    -      -       O   8.000
O        4.309864034   22.573846179    6.394727179 -    -      -       O   8.000
O        4.284441883   10.391217183   18.562531643 -    -      -       O   8.000
O       16.448508063   10.390332116    6.387390632 -    -      -       O   8.000
O       16.467478606   22.574815706   18.587385152 -    -      -       O   8.000
O       20.027769625    4.301253297    3.862602721 -    -      -       O   8.000
O       20.078403523   16.527528313   16.046166752 -    -      -       O   8.000
O        7.855217154   16.459269896    3.853150617 -    -      -       O   8.000
O        7.835215093    4.288908318   16.025760330 -    -      -       O   8.000
O        1.789030285    7.883252584    6.360565197 -    -      -       O   8.000
O        1.794975479   20.047615130   18.552810859 -    -      -       O   8.000
O       13.963513453   20.026626721    6.376490678 -    -      -       O   8.000
O       13.906218792    7.895417449   18.471600359 -    -      -       O   8.000
O       13.953640916    7.817273697    9.978924792 -    -      -       O   8.000
O       13.949854551   20.038204461   22.127517055 -    -      -       O   8.000
O        1.783397073   20.056453630    9.937297619 -    -      -       O   8.000
O        1.789786585    7.875846687   22.130255047 -    -      -       O   8.000
O       20.034024143    4.309964460   12.482380738 -    -      -       O   8.000
O       20.036971659   16.432397630    0.271094904 -    -      -       O   8.000
O        7.867139422   16.468253659   12.469973673 -    -      -       O   8.000
O        7.877991149    4.307693260    0.298260528 -    -      -       O   8.000
O       20.061878380   22.545057209   22.140846608 -    -      -       O   8.000
O       20.058886511   10.387624480    9.896006387 -    -      -       O   8.000
O        7.894034362   10.376775748   22.125234403 -    -      -       O   8.000
O        7.882932283   22.534470945    9.959444359 -    -      -       O   8.000
O        4.287075682   16.475393314   16.027742830 -    -      -       O   8.000
O        4.317859321    4.314387270    3.866441576 -    -      -       O   8.000
O       16.467015952    4.222387376   16.158753393 -    -      -       O   8.000
O       16.470353948   16.454114620    3.853897398 -    -      -       O   8.000
O       13.907345700    1.749120717   16.051714346 -    -      -       O   8.000
O       13.929295315   13.925356812    3.833600776 -    -      -       O   8.000
O        1.776307239   13.966329947   16.022896970 -    -      -       O   8.000
O        1.788170300    1.785906746    3.868936978 -    -      -       O   8.000
O       22.580190868    7.861187256    9.933829180 -    -      -       O   8.000
O       22.579317696   20.034733735   22.152997312 -    -      -       O   8.000
O       10.402657343   20.012233034    9.938085954 -    -      -       O   8.000
O       10.387008196    7.868454157   22.130419410 -    -      -       O   8.000
O       18.285435276   11.929306761   20.032861964 -    -      -       O   8.000
Si      23.041379098    3.039265813   21.224839501 -    -      -       Si 14.000
Si      23.036872233   15.241038490    9.027874027 -    -      -       Si 14.000
Si      10.801771572   15.270613484   21.209110908 -    -      -       Si 14.000
Si      10.873772114    3.015341214    9.053533703 -    -      -       Si 14.000
Si       0.894119825   23.046020896   23.392186350 -    -      -       Si 14.000
Si       0.870756374   10.882544247   11.206564687 -    -      -       Si 14.000
Si      13.071998089   10.892650236   23.344151209 -    -      -       Si 14.000
Si      13.051673327   23.017957803   11.221583819 -    -      -       Si 14.000
Si       3.042140654    0.888798701   19.040471926 -    -      -       Si 14.000
Si       3.037292046   13.067175212    6.857938441 -    -      -       Si 14.000
Si      15.228872176    0.877986660    6.883648499 -    -      -       Si 14.000
Si       1.302378339    9.147878920    2.945647005 -    -      -       Si 14.000
Si       1.301450877   21.314392460   15.130248281 -    -      -       Si 14.000
Si      13.494754500   21.313470593    2.957416868 -    -      -       Si 14.000
Si      13.369621603    9.111437491   15.134487978 -    -      -       Si 14.000
Si      23.466448333    4.798330099    5.123672339 -    -      -       Si 14.000
Si      23.479583294   16.973063693   17.284611497 -    -      -       Si 14.000
Si      11.291472925   16.951946591    5.125621336 -    -      -       Si 14.000
Si      11.257080055    4.810231216   17.276987359 -    -      -       Si 14.000
Si      21.312414213    6.952508645    0.786040006 -    -      -       Si 14.000
Si      21.297733083   19.162871991   12.933952374 -    -      -       Si 14.000
Si       9.129266490   19.162182445    0.813102557 -    -      -       Si 14.000
Si       9.057141462    6.930111581   12.916148156 -    -      -       Si 14.000
Si       4.797467851   21.302042856    2.961899752 -    -      -       Si 14.000
Si       4.769014883    9.126879606   15.136046355 -    -      -       Si 14.000
Si      16.961035155    9.102555409    2.960008603 -    -      -       Si 14.000
Si      16.961494946   21.296490424   15.145816596 -    -      -       Si 14.000
Si       6.976121023    1.300038723    5.122245372 -    -      -       Si 14.000
Si       6.934579471   13.481444134   17.320897091 -    -      -       Si 14.000
Si      19.135911126   13.450647235    5.118256112 -    -      -       Si 14.000
Si      19.163521180    1.257905066   17.299154526 -    -      -       Si 14.000
Si       9.150168442   23.473026383    0.769034755 -    -      -       Si 14.000
Si       9.113825755   11.287040421   12.980202835 -    -      -       Si 14.000
Si      21.314608903   11.275554097    0.770368115 -    -      -       Si 14.000
Si      21.313779064   23.476581017   12.945986809 -    -      -       Si 14.000
Si       7.374572343   15.191923505    9.038047719 -    -      -       Si 14.000
Si       7.373636818    3.042607683   21.216057478 -    -      -       Si 14.000
Si      19.561904559    3.029420536    9.041413749 -    -      -       Si 14.000
Si      19.593986713   15.217728637   21.191712250 -    -      -       Si 14.000
Si       5.202191646   19.540748065   11.208807039 -    -      -       Si 14.000
Si       5.213455364    7.388111394   23.387717712 -    -      -       Si 14.000
Si      17.395044156    7.401811164   11.188966003 -    -      -       Si 14.000
Si      17.386077672   19.544290878   23.387616567 -    -      -       Si 14.000
Si       3.030269799   17.388133767    6.859739099 -    -      -       Si 14.000
Si       3.024758675    5.210621871   19.048170604 -    -      -       Si 14.000
Si      15.194279171    5.201211205    6.860359967 -    -      -       Si 14.000
Si      15.219682429   17.371270111   19.040905918 -    -      -       Si 14.000
Si       3.054130868   23.055142511   21.218877185 -    -      -       Si 14.000
Si       3.042136427   10.894970409    9.031742271 -    -      -       Si 14.000
Si      15.237269194   10.776355019   21.217568129 -    -      -       Si 14.000
Si      15.224634999   23.036882105    9.052838088 -    -      -       Si 14.000
Si      23.055228197    0.877040141   23.390650284 -    -      -       Si 14.000
Si      23.040373102   13.067093315   11.197528242 -    -      -       Si 14.000
Si      10.901725207   13.080295011   23.339564800 -    -      -       Si 14.000
Si      10.877677803    0.860322009   11.221165382 -    -      -       Si 14.000
Si       0.873451422    3.054182132   19.035028380 -    -      -       Si 14.000
Si       0.867141342   15.242719887    6.839285557 -    -      -       Si 14.000
Si      13.017901711   15.234360636   19.074540918 -    -      -       Si 14.000
Si      13.046749341    3.041622684    6.886287308 -    -      -       Si 14.000
Si       9.143475566    1.300970345    2.958441677 -    -      -       Si 14.000
Si       9.112608489   13.461682041   15.154646588 -    -      -       Si 14.000
Si      21.301180602   13.434850633    2.948470289 -    -      -       Si 14.000
Si      21.299449531    1.297582612   15.141388897 -    -      -       Si 14.000
Si       4.788140008   23.466642829    5.132410476 -    -      -       Si 14.000
Si       4.762200821   11.293067233   17.305100257 -    -      -       Si 14.000
Si      16.938454183   11.285003759    5.134796122 -    -      -       Si 14.000
Si      16.942805201   23.467877315   17.324050689 -    -      -       Si 14.000
Si       6.974474157   21.307758705    0.779194066 -    -      -       Si 14.000
Si       6.931685706    9.101115941   12.948187793 -    -      -       Si 14.000
Si      19.143370193    9.085200592    0.806574886 -    -      -       Si 14.000
Si      19.145028739   21.311081485   12.981916998 -    -      -       Si 14.000
Si      21.289868633    4.766957648    2.964278618 -    -      -       Si 14.000
Si      21.321958190   16.989012703   15.122283489 -    -      -       Si 14.000
Si       9.106383242   16.941053731    2.946326468 -    -      -       Si 14.000
Si       9.082395998    4.763314325   15.108306728 -    -      -       Si 14.000
Si       1.290813349    6.975709018    5.116417278 -    -      -       Si 14.000
Si       1.307056832   19.151281707   17.296349691 -    -      -       Si 14.000
Si      13.461359652   19.130678486    5.124851671 -    -      -       Si 14.000
Si      13.458714243    6.899785744   17.286982217 -    -      -       Si 14.000
Si      23.460582975    9.118350712    0.778832595 -    -      -       Si 14.000
Si      23.470888609   21.327393872   12.942034848 -    -      -       Si 14.000
Si      11.296376773   21.313229330    0.800830904 -    -      -       Si 14.000
Si      11.224177087    9.086447348   12.871803568 -    -      -       Si 14.000
Si      15.209055924    7.383784486    9.060017069 -    -      -       Si 14.000
Si      15.218906547   19.576100885   21.234613750 -    -      -       Si 14.000
Si       3.035937516   19.558948369    9.041248441 -    -      -       Si 14.000
Si       3.044201885    7.386197835   21.229520246 -    -      -       Si 14.000
Si      19.557757647    5.212177762   11.219221777 -    -      -       Si 14.000
Si      19.566361032   17.353734901   23.369105077 -    -      -       Si 14.000
Si       7.381009298   17.368239212   11.215455100 -    -      -       Si 14.000
Si       7.389501183    5.203268180   23.387001179 -    -      -       Si 14.000
Si      17.367064936    3.042099321    6.878967327 -    -      -       Si 14.000
Si      17.378340497   15.251781736   18.975878755 -    -      -       Si 14.000
Si       5.192579319   15.212623520    6.870027683 -    -      -       Si 14.000
Si       5.189735443    3.041682366   19.046407007 -    -      -       Si 14.000
Si       1.297212721   21.295066677   19.456961556 -    -      -       Si 14.000
Si       1.295596921    9.135498151    7.260956244 -    -      -       Si 14.000
Si      13.411961084    9.100700359   19.416245678 -    -      -       Si 14.000
Si      13.479309077   21.283679737    7.277967512 -    -      -       Si 14.000
Si      23.463311788    1.302290911   17.278597029 -    -      -       Si 14.000
Si      23.461657360   13.496916262    5.083280295 -    -      -       Si 14.000
Si      11.260536328   13.510555300   17.299627407 -    -      -       Si 14.000
Si      11.294347479    1.275896742    5.113817328 -    -      -       Si 14.000
Si      21.306489196   23.450569206   21.637675089 -    -      -       Si 14.000
Si      21.311785590   11.293696783    9.430694457 -    -      -       Si 14.000
Si       9.135831425   11.275188453   21.598359345 -    -      -       Si 14.000
Si       9.129007419   23.441105391    9.462791072 -    -      -       Si 14.000
Si      23.044187184   15.216748631   13.353594962 -    -      -       Si 14.000
Si      23.046203787    3.020466041    1.209325101 -    -      -       Si 14.000
Si      10.857729087    3.029495012   13.369391024 -    -      -       Si 14.000
Si      10.850425641   15.195234813    1.185688524 -    -      -       Si 14.000
Si       0.882163991   19.569682089   11.190440968 -    -      -       Si 14.000
Si       0.892737699    7.363030377   23.375581642 -    -      -       Si 14.000
Si      12.989021487    7.341829961   11.198963322 -    -      -       Si 14.000
Si      13.060384349   19.540719876   23.383585275 -    -      -       Si 14.000
Si       3.047261944   17.387345054   15.532508586 -    -      -       Si 14.000
Si       3.059635535    5.205751626    3.372514837 -    -      -       Si 14.000
Si      15.245985727    5.145178647   15.639511032 -    -      -       Si 14.000
Si      15.211161631   17.354519352    3.371810588 -    -      -       Si 14.000
Si      19.515670529    3.063520148   13.380733789 -    -      -       Si 14.000
Si      19.518872760   15.183762234    1.160089350 -    -      -       Si 14.000
Si       7.356084695   15.214617694   13.358807090 -    -      -       Si 14.000
Si       7.391030401    3.053111704    1.198023798 -    -      -       Si 14.000
Si      17.360326442   23.063582516   11.216215054 -    -      -       Si 14.000
Si      17.368434189   10.794425100   23.375594715 -    -      -       Si 14.000
Si       5.185529136   10.873442575   11.193734923 -    -      -       Si 14.000
Si       5.214129303   23.054108288   23.367006689 -    -      -       Si 14.000
Si      15.176326089    0.863511343   15.575886081 -    -      -       Si 14.000
Si      15.193134959   13.033541932    3.367810975 -    -      -       Si 14.000
Si       3.023157451   13.053360006   15.543154028 -    -      -       Si 14.000
Si       3.040335287    0.884181310    3.379937468 -    -      -       Si 14.000
Si      16.933915204    9.135705439    7.293096095 -    -      -       Si 14.000
Si      16.962792420   21.329717360   19.491012145 -    -      -       Si 14.000
Si       4.801676063   21.312808129    7.282170330 -    -      -       Si 14.000
Si       4.794707360    9.143597888   19.459371456 -    -      -       Si 14.000
Si      19.138987184    4.801285506    5.122325808 -    -      -       Si 14.000
Si      19.169838473   17.039229525   17.282670153 -    -      -       Si 14.000
Si       6.968198895   16.960626162    5.111590745 -    -      -       Si 14.000
Si       6.948628418    4.800307507   17.279000363 -    -      -       Si 14.000
Si      21.326203849    6.957833886    9.447351953 -    -      -       Si 14.000
Si      21.339337506   19.131222212   21.638017355 -    -      -       Si 14.000
Si       9.141111456   19.119299146    9.460623043 -    -      -       Si 14.000
Si       9.139921994    6.962044215   21.627357013 -    -      -       Si 14.000
Si      21.295218005    1.281158881   19.463086029 -    -      -       Si 14.000
Si      21.292378835   13.485788417    7.263116333 -    -      -       Si 14.000
Si       9.061766566   13.503933827   19.491719051 -    -      -       Si 14.000
Si       9.127941826    1.249582290    7.271761964 -    -      -       Si 14.000
Si       1.286609763   23.464423073   17.286549925 -    -      -       Si 14.000
Si       1.286073995   11.301231803    5.101791606 -    -      -       Si 14.000
Si      13.333682936   11.285584768   17.309100083 -    -      -       Si 14.000
Si      13.483912238   23.456999833    5.117034760 -    -      -       Si 14.000
Si      23.481806770   21.282487785   21.645976175 -    -      -       Si 14.000
Si      23.473649629    9.119973737    9.451212768 -    -      -       Si 14.000
Si      11.287707415    9.106130495   21.604295648 -    -      -       Si 14.000
Si      11.303863363   21.269827551    9.463191361 -    -      -       Si 14.000
Si      15.199248685   23.042317227   13.378560376 -    -      -       Si 14.000
Si      15.213464534   10.859317834    1.168853856 -    -      -       Si 14.000
Si       3.022030419   10.885495753   13.360827346 -    -      -       Si 14.000
Si       3.047040656   23.060487473    1.197001485 -    -      -       Si 14.000
Si      19.544209903    0.882070310   11.195081290 -    -      -       Si 14.000
Si      19.553915746   13.022740316   23.350134082 -    -      -       Si 14.000
Si       7.365589199   13.055421383   11.202963840 -    -      -       Si 14.000
Si       7.398767579    0.884239905   23.363892922 -    -      -       Si 14.000
Si      17.363026225    3.020342202   15.557615741 -    -      -       Si 14.000
Si      17.362186785   15.201353105    3.353133446 -    -      -       Si 14.000
Si       5.191309504   15.224393524   15.544224121 -    -      -       Si 14.000
Si       5.217791981    3.059121401    3.378914104 -    -      -       Si 14.000
Si       3.054372885   19.563176729   13.361951369 -    -      -       Si 14.000
Si       3.065196439    7.393970989    1.201751586 -    -      -       Si 14.000
Si      15.241310053   19.552390726    1.205409564 -    -      -       Si 14.000
Si      23.042606002   17.397226599   11.180473986 -    -      -       Si 14.000
Si      23.064535300    5.194544911   23.372654219 -    -      -       Si 14.000
Si      10.831171689    5.181535746   11.174701361 -    -      -       Si 14.000
Si      10.877084646   17.385865355   23.386845328 -    -      -       Si 14.000
Si       0.878286564   15.216432436   15.525143004 -    -      -       Si 14.000
Si       0.897532656    3.041217830    3.367954350 -    -      -       Si 14.000
Si      13.059024159    3.038214942   15.551690397 -    -      -       Si 14.000
Si      13.043458810   15.198418830    3.367197970 -    -      -       Si 14.000
Si       9.135884571   16.938931225    7.275858302 -    -      -       Si 14.000
Si       9.123433881    4.802637365   19.439414662 -    -      -       Si 14.000
Si      21.321054170    4.769843857    7.279374225 -    -      -       Si 14.000
Si      21.352227934   16.977932781   19.465010801 -    -      -       Si 14.000
Si       4.794410422   19.144564921    5.106372170 -    -      -       Si 14.000
Si       4.775435014    6.975430794   17.285443956 -    -      -       Si 14.000
Si      16.936560411    6.950873912    5.106050969 -    -      -       Si 14.000
Si      16.967563643   19.149041754   17.293341441 -    -      -       Si 14.000
Si       6.981436445   21.289245145    9.454288194 -    -      -       Si 14.000
Si       6.974963642    9.139083483   21.628094270 -    -      -       Si 14.000
Si      19.176900996    9.122669995    9.398014991 -    -      -       Si 14.000
Si      19.157601372   21.301127773   21.635382883 -    -      -       Si 14.000
end 
end 
