# Supplementary material for: Water Adsorption at Pairs of Proximate Brønsted Acid Sites in Zeolites
Source: J Phys Chem Lett. 2026 Jan 14;17(4):1201–6. doi: 10.1021/acs.jpclett.5c03794 (PMC12862806; doi:10.1021/acs.jpclett.5c03794)
Supplement: Supplementary file 2 [file jz5c03794_si_002.zip › Water_BAS_Pairs_SI/QM/STRUCTURES_MP2/HFAU__FAU_2__1_h2o__conformer_2__MP2.car]

!BIOSYM archive 3                                                               
PBC=ON                                                                          
QMPOT ITERATION     106                                          -104133.0782085
!DATE Wed Sep 18 17:32:30 2024
PBC  24.34500  24.34500  24.34500  90.00000  90.00000  90.00000 (P1)
Al      15.249784598   13.093424566   19.164388063 -    -      -       Al 13.000
Al      15.164561357    7.436142596   13.319473352 -    -      -       Al 13.000
H       18.620249927    5.491100609   14.638758539 -    -      -       H   1.000
H       16.917322058    6.257148840   14.478745075 -    -      -       H   1.000
H       18.520302567    6.583910789   13.573718049 -    -      -       H   1.000
H       15.383735445   12.281226740   16.854955653 -    -      -       H   1.000
O       21.801742014    2.595184248   20.322742213 -    -      -       O   8.000
O       21.756560716   14.785702701    8.143596455 -    -      -       O   8.000
O        9.522821190   14.799385329   20.380170927 -    -      -       O   8.000
O        9.632034597    2.548660059    8.132924053 -    -      -       O   8.000
O        0.029837995   21.778873956   22.894118946 -    -      -       O   8.000
O       24.330394078    9.636191885   10.749895664 -    -      -       O   8.000
O       12.188923156    9.611022562   22.862007742 -    -      -       O   8.000
O       12.204824165   21.754493149   10.749337896 -    -      -       O   8.000
O        2.585328889    0.018279858   17.746769425 -    -      -       O   8.000
O        2.575506947   12.176150029    5.597771787 -    -      -       O   8.000
O       14.777122619   12.176691495   17.597987990 -    -      -       O   8.000
O       14.779642909    0.004158647    5.596055717 -    -      -       O   8.000
O        2.565947207    8.665067674    2.080434820 -    -      -       O   8.000
O        2.572785764   20.839966354   14.266151547 -    -      -       O   8.000
O       14.755590327   20.830507556    2.088614821 -    -      -       O   8.000
O       14.618293233    8.702066442   14.325520311 -    -      -       O   8.000
O        0.035386799    3.511973963    4.681511639 -    -      -       O   8.000
O       24.331982107   15.688434348   16.823805879 -    -      -       O   8.000
O       12.191825538   15.686395426    4.707026747 -    -      -       O   8.000
O       12.178752678    3.570396637   16.800806344 -    -      -       O   8.000
O       21.756383881    6.059971712   23.885919910 -    -      -       O   8.000
O       21.749564131   18.282920636   11.660729481 -    -      -       O   8.000
O        9.619542441   18.272271571   23.918471187 -    -      -       O   8.000
O        9.465621863    5.995549373   11.668572092 -    -      -       O   8.000
O        3.502523757   21.781735748    2.100813968 -    -      -       O   8.000
O        3.481491945    9.599337261   14.254128134 -    -      -       O   8.000
O       15.650232866    9.562100240    2.090593288 -    -      -       O   8.000
O       15.661851409   21.768926799   14.260008760 -    -      -       O   8.000
O        6.097260417    2.589070419    4.659257140 -    -      -       O   8.000
O        6.035117097   14.746664662   16.846063854 -    -      -       O   8.000
O       18.255690984   14.712674944    4.620316616 -    -      -       O   8.000
O       18.215769551    2.546176677   16.915115628 -    -      -       O   8.000
O        8.671529958   24.340353295   23.836440317 -    -      -       O   8.000
O        8.635502064   12.202253748   11.720004962 -    -      -       O   8.000
O       20.757875190   12.103167207   23.833034463 -    -      -       O   8.000
O       20.781833131    0.046811007   11.754576160 -    -      -       O   8.000
O        8.646863583   15.677406238    8.162608249 -    -      -       O   8.000
O        8.670894854    3.532148928   20.359845094 -    -      -       O   8.000
O       20.865410205    3.545319157    8.232822031 -    -      -       O   8.000
O       20.829226362   15.688500753   20.320187427 -    -      -       O   8.000
O        6.086573777   20.829958490   10.742568241 -    -      -       O   8.000
O        6.061472359    8.662477971   22.899129803 -    -      -       O   8.000
O       18.225415502    8.733008254   10.638319003 -    -      -       O   8.000
O       18.247265903   20.827461718   22.902797283 -    -      -       O   8.000
O        3.519290552   18.271148103    5.593522961 -    -      -       O   8.000
O        3.521572711    6.070814603   17.758575138 -    -      -       O   8.000
O       15.715442735    5.999905975    5.536365532 -    -      -       O   8.000
O       15.661111941   18.228022095   17.737343292 -    -      -       O   8.000
O        2.560842127   21.775012060   20.357157331 -    -      -       O   8.000
O        2.590794868    9.624123324    8.147227246 -    -      -       O   8.000
O       14.677004686    9.454049910   20.532356128 -    -      -       O   8.000
O       14.725417919   21.769237521    8.215447976 -    -      -       O   8.000
O       21.764678879   24.328207521   22.958301939 -    -      -       O   8.000
O       21.787282076   12.172584276   10.731559697 -    -      -       O   8.000
O        9.564536864   12.185094804   22.950977359 -    -      -       O   8.000
O        9.551318911    0.047439494   10.760450258 -    -      -       O   8.000
O       24.320026694    2.587468357   17.810769190 -    -      -       O   8.000
O        0.010296020   14.765943105    5.567733119 -    -      -       O   8.000
O       12.062817549   14.862331987   17.785370430 -    -      -       O   8.000
O       12.159181600    2.567283874    5.626964648 -    -      -       O   8.000
O        8.685680783    2.603813774    2.084859314 -    -      -       O   8.000
O        8.645951771   14.708983797   14.229904767 -    -      -       O   8.000
O       20.804869224   14.779894042    2.117450080 -    -      -       O   8.000
O       20.850123559    2.586855414   14.244547393 -    -      -       O   8.000
O        3.521194341   -0.006199689    4.641453890 -    -      -       O   8.000
O        3.494037319   12.192145750   16.830127850 -    -      -       O   8.000
O       15.693518603   12.194300059    4.674994323 -    -      -       O   8.000
O       15.717456605    0.073827050   16.869396267 -    -      -       O   8.000
O        6.116289101   21.778719383   23.830621972 -    -      -       O   8.000
O        6.058400704    9.597468163   11.674689361 -    -      -       O   8.000
O       18.333754719    9.659135264   23.890551471 -    -      -       O   8.000
O       18.270055349   21.824859942   11.708223514 -    -      -       O   8.000
O       21.771965621    3.521535383    2.080913522 -    -      -       O   8.000
O       21.767311468   15.720344061   14.244593478 -    -      -       O   8.000
O        9.581383153   15.703872277    2.072896488 -    -      -       O   8.000
O        9.651387110    3.568414734   14.272390165 -    -      -       O   8.000
O        2.574536995    6.086348551    4.657263143 -    -      -       O   8.000
O        2.580366579   18.307036450   16.797638612 -    -      -       O   8.000
O       14.752717541   18.262469920    4.677027183 -    -      -       O   8.000
O       14.697614363    6.138359047   16.847233925 -    -      -       O   8.000
O        0.014061412    8.681192061   23.857150555 -    -      -       O   8.000
O       24.337875299   20.888032988   11.643715214 -    -      -       O   8.000
O       12.166801794   20.817030273   23.883267374 -    -      -       O   8.000
O       12.230711694    8.703361969   11.696254880 -    -      -       O   8.000
O       15.739805313    8.706934095    8.251911258 -    -      -       O   8.000
O       15.675880627   20.875946708   20.396601408 -    -      -       O   8.000
O        3.516054043   20.844237193    8.159864407 -    -      -       O   8.000
O        3.508218359    8.663227611   20.351351301 -    -      -       O   8.000
O       20.926518558    6.030220611   10.725609381 -    -      -       O   8.000
O       20.839421678   18.285623773   22.946659925 -    -      -       O   8.000
O        8.643644975   18.291689442   10.778093268 -    -      -       O   8.000
O        8.648745209    6.097090606   22.900235956 -    -      -       O   8.000
O       18.253491536    3.531723897    5.606551066 -    -      -       O   8.000
O       18.329941939   15.739152865   17.790748808 -    -      -       O   8.000
O        6.098088971   15.697216821    5.620933207 -    -      -       O   8.000
O        6.080961527    3.528799529   17.757714940 -    -      -       O   8.000
O       23.553077060    1.810552124   22.175615044 -    -      -       O   8.000
O       23.552179135   14.028248271    9.974708642 -    -      -       O   8.000
O       11.348706861   14.011643905   22.161159215 -    -      -       O   8.000
O       11.394664799    1.826643765   10.006350068 -    -      -       O   8.000
O        1.846588269   23.600946641   22.172682958 -    -      -       O   8.000
O        1.812353069   11.418966167    9.973214978 -    -      -       O   8.000
O       14.063089199   11.401881423   22.217262848 -    -      -       O   8.000
O       13.994631983   23.600090834   10.023928583 -    -      -       O   8.000
O        1.835260925    1.819934395   19.568748581 -    -      -       O   8.000
O        1.818250637   14.012823121    7.384385908 -    -      -       O   8.000
O       13.804557953   13.922255398   19.563520248 -    -      -       O   8.000
O       14.015989637    1.823703370    7.396902610 -    -      -       O   8.000
O        0.771088571    7.912409072    3.910653049 -    -      -       O   8.000
O        0.745740742   20.112633696   16.077320909 -    -      -       O   8.000
O       12.956307811   20.090726689    3.920073105 -    -      -       O   8.000
O       12.830276070    7.905617562   16.116813152 -    -      -       O   8.000
O       22.543738469    5.297324622    3.922415898 -    -      -       O   8.000
O       22.543398057   17.515452062   16.072355334 -    -      -       O   8.000
O       10.366880282   17.470604756    3.918973477 -    -      -       O   8.000
O       10.346753865    5.380837866   16.106889297 -    -      -       O   8.000
O       22.535741279    7.910919796    1.302473065 -    -      -       O   8.000
O       22.522527279   20.118323529   13.443690529 -    -      -       O   8.000
O       10.345461480   20.112516612    1.367521124 -    -      -       O   8.000
O       10.323062491    7.870419266   13.366550563 -    -      -       O   8.000
O        5.329112240   22.515016980    3.909373609 -    -      -       O   8.000
O        5.282534181   10.356603803   16.074084747 -    -      -       O   8.000
O       17.455880610   10.339553275    3.900943638 -    -      -       O   8.000
O       17.444510400   22.535246392   16.086833034 -    -      -       O   8.000
O        7.918742878    0.791610476    3.890463527 -    -      -       O   8.000
O        7.884578495   12.965402336   16.107455059 -    -      -       O   8.000
O       20.106616285   12.919404560    3.902786650 -    -      -       O   8.000
O       20.057846591    0.817924100   16.075479018 -    -      -       O   8.000
O        7.914496841   22.538321981    1.310707010 -    -      -       O   8.000
O        7.889630334   10.326659572   13.475144426 -    -      -       O   8.000
O       20.132478310   10.321846410    1.394399626 -    -      -       O   8.000
O       20.093627015   22.523443235   13.531808405 -    -      -       O   8.000
O        6.870420725   16.449608005   10.000042592 -    -      -       O   8.000
O        6.846706971    4.263767703   22.169729573 -    -      -       O   8.000
O       19.025540083    4.279104026   10.032823205 -    -      -       O   8.000
O       19.063651316   16.444485343   22.165980558 -    -      -       O   8.000
O        4.253126341   19.038789210    9.986577409 -    -      -       O   8.000
O        4.245928555    6.846217455   22.170647799 -    -      -       O   8.000
O       16.453190580    6.828005157    9.989880454 -    -      -       O   8.000
O       16.416257839   19.025328168   22.176972611 -    -      -       O   8.000
O        4.254415824   16.448233918    7.403377218 -    -      -       O   8.000
O        4.264149646    4.260854871   19.577030467 -    -      -       O   8.000
O       16.425967510    4.246959106    7.424251267 -    -      -       O   8.000
O       16.478092534   16.486848706   19.573409679 -    -      -       O   8.000
O        0.782878539   22.550206168   18.517311116 -    -      -       O   8.000
O        0.765837237   10.351684725    6.339381086 -    -      -       O   8.000
O       13.094503293   10.488314736   18.680770154 -    -      -       O   8.000
O       12.968291870   22.540609420    6.356567608 -    -      -       O   8.000
O       22.516997272    0.747188867   18.526970577 -    -      -       O   8.000
O       22.527969532   12.977683200    6.332329908 -    -      -       O   8.000
O       10.271936620   13.006116061   18.550417364 -    -      -       O   8.000
O       10.344227158    0.725316610    6.318417776 -    -      -       O   8.000
O       22.518559912   22.534145107   21.127903766 -    -      -       O   8.000
O       22.554943804   10.374406715    8.901564534 -    -      -       O   8.000
O       10.308259200   10.387001480   21.122904341 -    -      -       O   8.000
O       10.354041952   22.545872004    9.000478358 -    -      -       O   8.000
O       23.559088683   16.461901354   12.407117350 -    -      -       O   8.000
O       23.589947366    4.253475353    0.264362831 -    -      -       O   8.000
O       11.396612173    4.298899256   12.375606916 -    -      -       O   8.000
O       11.422794731   16.430022552    0.282678809 -    -      -       O   8.000
O        1.795547353   19.073757413   12.424040781 -    -      -       O   8.000
O        1.821324133    6.858840260    0.257083539 -    -      -       O   8.000
O       13.909775043    6.723820893   12.384352056 -    -      -       O   8.000
O       14.004135777   19.023254272    0.268538770 -    -      -       O   8.000
O        1.806322082   16.457152633   15.027559438 -    -      -       O   8.000
O        1.834542046    4.261428018    2.852791815 -    -      -       O   8.000
O       14.054360545    4.304540317   15.039554967 -    -      -       O   8.000
O       13.987468891   16.437842476    2.880089246 -    -      -       O   8.000
O       18.975864836    1.890277775   12.461993588 -    -      -       O   8.000
O       19.046080783   13.996063915    0.262310258 -    -      -       O   8.000
O        6.808756963   14.024931523   12.417636521 -    -      -       O   8.000
O        6.887590708    1.827802199    0.266647475 -    -      -       O   8.000
O       16.416685138   23.595639806   12.461639214 -    -      -       O   8.000
O       16.415671149   11.373242802    0.295261894 -    -      -       O   8.000
O        4.257687234   11.410236355   12.441539717 -    -      -       O   8.000
O        4.280304232   23.557001124    0.260479737 -    -      -       O   8.000
O       16.426070274    1.874517071   15.029117407 -    -      -       O   8.000
O       16.406610411   13.996018910    2.833142503 -    -      -       O   8.000
O        4.239289214   14.013249205   15.014992116 -    -      -       O   8.000
O        4.278195683    1.832389468    2.854982157 -    -      -       O   8.000
O       17.425839465    7.876741748    6.355521792 -    -      -       O   8.000
O       17.419923605   20.082799582   18.536599551 -    -      -       O   8.000
O        5.322022957   20.096830347    6.337933044 -    -      -       O   8.000
O        5.300521051    7.914823455   18.516522876 -    -      -       O   8.000
O       20.102010417    5.298340742    6.370322431 -    -      -       O   8.000
O       20.129713047   17.562842390   18.517394988 -    -      -       O   8.000
O        7.918260686   17.510063737    6.361019521 -    -      -       O   8.000
O        7.903146374    5.322296011   18.529351914 -    -      -       O   8.000
O       20.093777041    7.870424938    8.956279079 -    -      -       O   8.000
O       20.096296833   20.086434601   21.117275495 -    -      -       O   8.000
O        7.922964204   20.099964674    8.945395074 -    -      -       O   8.000
O        7.895398728    7.926841110   21.102520428 -    -      -       O   8.000
O       24.311532908    3.523392148   20.317668081 -    -      -       O   8.000
O       24.266952303   15.711513317    8.074965124 -    -      -       O   8.000
O       12.027750179   15.765221913   20.291058451 -    -      -       O   8.000
O       12.128514712    3.516691162    8.128401296 -    -      -       O   8.000
O       24.282168607   24.272619244   23.867608831 -    -      -       O   8.000
O       24.287228941   12.151437541   11.680020070 -    -      -       O   8.000
O       12.091973054   12.103950145   23.830713717 -    -      -       O   8.000
O       12.055994720   24.260706278   11.695072232 -    -      -       O   8.000
O        3.531687486   24.267006578   20.252554897 -    -      -       O   8.000
O        3.524428396   12.132116131    8.101162856 -    -      -       O   8.000
O       15.729144679   11.880709638   20.248746982 -    -      -       O   8.000
O       15.691475668   24.266533231    8.113298457 -    -      -       O   8.000
O        0.063295239    9.616743449    2.021276064 -    -      -       O   8.000
O        0.073987248   21.802547607   14.160662198 -    -      -       O   8.000
O       12.259493390   21.798128132    2.028982440 -    -      -       O   8.000
O       12.088712221    9.598473375   14.240710775 -    -      -       O   8.000
O        0.077209773    6.020102618    5.621075046 -    -      -       O   8.000
O        0.091042764   18.195328411   17.772469325 -    -      -       O   8.000
O       12.244783432   18.203149900    5.619919089 -    -      -       O   8.000
O       12.245346165    6.025116405   17.848100575 -    -      -       O   8.000
O       20.839294946    6.031956292    2.053909856 -    -      -       O   8.000
O       20.845129124   18.230183816   14.181527957 -    -      -       O   8.000
O        8.647757680   18.217401187    2.065627698 -    -      -       O   8.000
O        8.629085896    6.045319220   14.208803217 -    -      -       O   8.000
O        6.007139865   20.842461075    1.992425363 -    -      -       O   8.000
O        5.983321791    8.653792948   14.182075491 -    -      -       O   8.000
O       18.177729583    8.651418924    2.018609231 -    -      -       O   8.000
O       18.172999797   20.843620425   14.198846164 -    -      -       O   8.000
O        6.025733664    0.077995220    5.586351209 -    -      -       O   8.000
O        5.992198449   12.236903120   17.785522719 -    -      -       O   8.000
O       18.204730134   12.215957946    5.594431144 -    -      -       O   8.000
O       18.223047185    0.027815196   17.803795452 -    -      -       O   8.000
O        9.613695216    0.092915062    1.996847028 -    -      -       O   8.000
O        9.579063995   12.199141125   14.222289638 -    -      -       O   8.000
O       21.784530384   12.296391228    1.957348899 -    -      -       O   8.000
O       21.787115626    0.079592129   14.226230875 -    -      -       O   8.000
O        6.134844817   14.747102179    8.123439860 -    -      -       O   8.000
O        6.173432962    2.573254600   20.259667788 -    -      -       O   8.000
O       18.360593782    2.593660057    8.110804571 -    -      -       O   8.000
O       18.324263839   14.755526504   20.276939536 -    -      -       O   8.000
O        6.131323300   18.327405200   11.697832070 -    -      -       O   8.000
O        6.151060702    6.163523649   23.862511829 -    -      -       O   8.000
O       18.442355618    6.287386378   11.670069769 -    -      -       O   8.000
O       18.326025406   18.326697014   23.858638201 -    -      -       O   8.000
O        2.555868094   18.344995363    8.090762611 -    -      -       O   8.000
O        2.564285862    6.161054266   20.260110039 -    -      -       O   8.000
O       14.780354978    6.211202843    8.038971726 -    -      -       O   8.000
O       14.744212187   18.366323307   20.246060702 -    -      -       O   8.000
O        0.052291399   20.839345900   20.387560871 -    -      -       O   8.000
O        0.100330492    8.656531185    8.251969862 -    -      -       O   8.000
O       12.141302795    8.680529973   20.336156852 -    -      -       O   8.000
O       12.215557837   20.843352186    8.230328841 -    -      -       O   8.000
O        0.074555534    0.098155666   16.819399369 -    -      -       O   8.000
O        0.074320143   12.252036411    4.644410968 -    -      -       O   8.000
O       12.204241335   12.310784165   16.948463061 -    -      -       O   8.000
O       12.277023967    0.080311195    4.643850496 -    -      -       O   8.000
O       20.831422443    0.096511001   20.454763602 -    -      -       O   8.000
O       20.843695883   12.272606610    8.227487032 -    -      -       O   8.000
O        8.597848672   12.284296584   20.453785036 -    -      -       O   8.000
O        8.652770387    0.059932131    8.235460491 -    -      -       O   8.000
O       24.266045963   14.766070438   14.305088119 -    -      -       O   8.000
O       24.273076331    2.569181325    2.176808707 -    -      -       O   8.000
O       12.156683509    2.639875629   14.280284585 -    -      -       O   8.000
O       12.078469972   14.745378757    2.201393023 -    -      -       O   8.000
O       24.253663340   18.372841725   10.722768264 -    -      -       O   8.000
O       24.253673405    6.172082933   22.922830727 -    -      -       O   8.000
O       11.938898604    6.257883055   10.659972204 -    -      -       O   8.000
O       12.102243835   18.318952384   22.922890232 -    -      -       O   8.000
O        3.507433146   18.328841536   14.289297819 -    -      -       O   8.000
O        3.519990478    6.164395181    2.152534098 -    -      -       O   8.000
O       15.845052678    6.149611561   14.439387806 -    -      -       O   8.000
O       15.692845959   18.324527544    2.170482140 -    -      -       O   8.000
O       18.375207243    3.570535386   14.449136832 -    -      -       O   8.000
O       18.294276981   15.698942386    2.129750303 -    -      -       O   8.000
O        6.158576789   15.699109740   14.347202403 -    -      -       O   8.000
O        6.171812568    3.527975188    2.152322710 -    -      -       O   8.000
O       18.289312003   24.329322483   10.767388721 -    -      -       O   8.000
O       18.248785547   12.140462878   22.905967842 -    -      -       O   8.000
O        6.147579980   12.106430928   10.735878282 -    -      -       O   8.000
O        6.158018540   24.292463326   22.909104042 -    -      -       O   8.000
O       14.746419606   24.283976689   14.372502863 -    -      -       O   8.000
O       14.716796966   12.072834901    2.185657683 -    -      -       O   8.000
O        2.550762835   12.108888286   14.326885428 -    -      -       O   8.000
O        2.578826730   24.293401666    2.133936891 -    -      -       O   8.000
O       18.277160284    9.611019386    8.124978266 -    -      -       O   8.000
O       18.198046432   21.777668258   20.397448147 -    -      -       O   8.000
O        6.021094722   21.785167624    8.240831668 -    -      -       O   8.000
O        6.004944944    9.624503354   20.398402923 -    -      -       O   8.000
O       18.237581978    6.037960778    4.654279440 -    -      -       O   8.000
O       18.199386327   18.236403091   16.837059878 -    -      -       O   8.000
O        6.026300733   18.192922320    4.654650848 -    -      -       O   8.000
O        6.027349465    6.033719123   16.814278755 -    -      -       O   8.000
O       21.837444093    6.037197241    8.218251828 -    -      -       O   8.000
O       21.803526702   18.179973554   20.451349225 -    -      -       O   8.000
O        9.601734294   18.177665041    8.280486511 -    -      -       O   8.000
O        9.609561586    6.040855234   20.403475843 -    -      -       O   8.000
O       22.559304415    4.303302403   22.138257776 -    -      -       O   8.000
O       22.553742028   16.515122771    9.922185447 -    -      -       O   8.000
O       10.334736802   16.490502237   22.178227095 -    -      -       O   8.000
O       10.340207918    4.291603375    9.917995575 -    -      -       O   8.000
O        1.792645877   22.560670573    0.297829286 -    -      -       O   8.000
O        1.773977999   10.410547290   12.462579609 -    -      -       O   8.000
O       13.906386187   10.377295225    0.333350699 -    -      -       O   8.000
O       13.928148479   22.595151900   12.507953508 -    -      -       O   8.000
O        4.317514857    1.786052310   18.551580464 -    -      -       O   8.000
O        4.301644224   13.972645703    6.376143882 -    -      -       O   8.000
O       16.503900119   14.028054536   18.488024683 -    -      -       O   8.000
O       16.513986542    1.766242454    6.413135062 -    -      -       O   8.000
O        1.788031585   10.394796834    3.865415679 -    -      -       O   8.000
O        1.774416381   22.586449659   16.023207762 -    -      -       O   8.000
O       13.988249650   22.562767941    3.875560422 -    -      -       O   8.000
O       13.754109674   10.380985498   16.081913157 -    -      -       O   8.000
O       22.583086953    4.276563727    6.400854166 -    -      -       O   8.000
O       22.577750026   16.494773456   18.565100441 -    -      -       O   8.000
O       10.396884502   16.488111236    6.413708249 -    -      -       O   8.000
O       10.383554641    4.299944566   18.559562064 -    -      -       O   8.000
O       20.042998557    7.863727272    0.324768566 -    -      -       O   8.000
O       20.024873064   20.064278623   12.471544354 -    -      -       O   8.000
O        7.880286351   20.049955359    0.316186782 -    -      -       O   8.000
O        7.804961679    7.842266095   12.454581745 -    -      -       O   8.000
O        4.311786060   20.036523242    3.853901257 -    -      -       O   8.000
O        4.281226726    7.869023063   16.037850859 -    -      -       O   8.000
O       16.470060230    7.841051979    3.855456834 -    -      -       O   8.000
O       16.449048861   20.043405263   16.042567906 -    -      -       O   8.000
O        7.878675007    1.778584046    6.380555050 -    -      -       O   8.000
O        7.793349133   13.987816414   18.598184080 -    -      -       O   8.000
O       20.032540306   13.964309305    6.367736699 -    -      -       O   8.000
O       20.051587213    1.781360882   18.582261385 -    -      -       O   8.000
O       10.404375202   22.571696420    0.307189386 -    -      -       O   8.000
O       10.355227020   10.384921190   12.431767621 -    -      -       O   8.000
O       22.566952785   10.402633530    0.290795143 -    -      -       O   8.000
O       22.556290849   22.610853960   12.464860448 -    -      -       O   8.000
O        7.865724586   13.958620617    9.957880362 -    -      -       O   8.000
O        7.878920687    1.789239280   22.121550292 -    -      -       O   8.000
O       20.038983620    1.814822063   10.000906534 -    -      -       O   8.000
O       20.035208008   13.946469179   22.119255962 -    -      -       O   8.000
O        4.287063173   20.065969952   12.460204379 -    -      -       O   8.000
O        4.298637981    7.878786631    0.300129164 -    -      -       O   8.000
O       16.571733208    7.901565746   12.472768584 -    -      -       O   8.000
O       16.485350471   20.038420653    0.313575454 -    -      -       O   8.000
O        1.781282636   16.495319275    6.370200642 -    -      -       O   8.000
O        1.784368617    4.302291305   18.557774909 -    -      -       O   8.000
O       13.951087467    4.305682515    6.394647692 -    -      -       O   8.000
O       13.956858275   16.447337111   18.616880596 -    -      -       O   8.000
O        4.318825023   22.565925217   22.114034047 -    -      -       O   8.000
O        4.289552750   10.404791799    9.952760782 -    -      -       O   8.000
O       16.472900481   10.267057419   22.205536077 -    -      -       O   8.000
O       16.468273350   22.573514551    9.981354955 -    -      -       O   8.000
O       22.567496300    1.775262844    0.323079174 -    -      -       O   8.000
O       22.543811585   13.982014606   12.457939004 -    -      -       O   8.000
O       10.398593497   13.951543546    0.324011974 -    -      -       O   8.000
O       10.395984858    1.809996853   12.494756647 -    -      -       O   8.000
O       10.412329919    1.785576529    3.859649557 -    -      -       O   8.000
O       10.366207330   13.955186213   16.034718403 -    -      -       O   8.000
O       22.574883807   13.967531894    3.842140082 -    -      -       O   8.000
O       22.549583771    1.815135672   16.070449742 -    -      -       O   8.000
O        4.311652354   22.579342797    6.389307976 -    -      -       O   8.000
O        4.267240976   10.388917601   18.553226200 -    -      -       O   8.000
O       16.456463024   10.382606346    6.381975982 -    -      -       O   8.000
O       16.447055174   22.578430194   18.579492947 -    -      -       O   8.000
O       20.062455173    4.288239729    3.888455743 -    -      -       O   8.000
O       20.055998319   16.534732069   16.037004095 -    -      -       O   8.000
O        7.880573891   16.468930700    3.891106237 -    -      -       O   8.000
O        7.890631051    4.308353562   16.051409410 -    -      -       O   8.000
O        1.797389005    7.875096571    6.385562902 -    -      -       O   8.000
O        1.787598208   20.066899656   18.546654218 -    -      -       O   8.000
O       13.961496288   20.051209647    6.405321534 -    -      -       O   8.000
O       13.907602328    7.953756134   18.535654348 -    -      -       O   8.000
O       13.941396200    7.832084325    9.938937187 -    -      -       O   8.000
O       13.937159859   20.041070214   22.133311187 -    -      -       O   8.000
O        1.777487543   20.069221737    9.934736791 -    -      -       O   8.000
O        1.767825136    7.865727564   22.115947441 -    -      -       O   8.000
O       19.987035466    4.382873686   12.546497927 -    -      -       O   8.000
O       20.045001538   16.487565220    0.311679810 -    -      -       O   8.000
O        7.862280910   16.489122479   12.491437304 -    -      -       O   8.000
O        7.878661308    4.319666565    0.297172100 -    -      -       O   8.000
O       20.029336097   22.564703246   22.132309130 -    -      -       O   8.000
O       20.082666443   10.384019892    9.903611084 -    -      -       O   8.000
O        7.835229863   10.403935850   22.141686063 -    -      -       O   8.000
O        7.855723406   22.576748167    9.971103425 -    -      -       O   8.000
O        4.289013172   16.496478427   16.030797681 -    -      -       O   8.000
O        4.316607340    4.316183744    3.864383580 -    -      -       O   8.000
O       16.489995052    4.323974512   16.154642963 -    -      -       O   8.000
O       16.471103239   16.464903206    3.883344305 -    -      -       O   8.000
O       13.959156111    1.828498102   16.045926778 -    -      -       O   8.000
O       13.945873893   13.948585469    3.885417727 -    -      -       O   8.000
O        1.761236784   13.966209676   16.028162873 -    -      -       O   8.000
O        1.797260336    1.780787652    3.869138098 -    -      -       O   8.000
O       22.576262889    7.898077774    9.954449877 -    -      -       O   8.000
O       22.574310818   20.054690295   22.140401226 -    -      -       O   8.000
O       10.395534083   20.045394781    9.973822318 -    -      -       O   8.000
O       10.367163946    7.898877559   22.129348024 -    -      -       O   8.000
O       18.282655882    6.390551122   14.498257973 -    -      -       O   8.000
Si      23.062316458    3.054815715   21.240635409 -    -      -       Si 14.000
Si      23.036810468   15.255089325    9.027256953 -    -      -       Si 14.000
Si      10.823141213   15.259854262   21.245212084 -    -      -       Si 14.000
Si      10.878476501    3.043281673    9.045617939 -    -      -       Si 14.000
Si       0.898906565   23.058277536   23.388440978 -    -      -       Si 14.000
Si       0.878247670   10.911965634   11.212342730 -    -      -       Si 14.000
Si      13.061864446   10.880994653   23.387832842 -    -      -       Si 14.000
Si      13.040667586   23.059486678   11.235550610 -    -      -       Si 14.000
Si       3.064043435    0.884637692   19.035493457 -    -      -       Si 14.000
Si       3.049514371   13.071748341    6.867767055 -    -      -       Si 14.000
Si      15.243491237    0.879233280    6.883235822 -    -      -       Si 14.000
Si       1.291408034    9.142093656    2.967584099 -    -      -       Si 14.000
Si       1.286055635   21.328178125   15.129057925 -    -      -       Si 14.000
Si      13.484559608   21.314371658    2.975395012 -    -      -       Si 14.000
Si      13.335945064    9.119843592   15.146735353 -    -      -       Si 14.000
Si      23.485093605    4.781944078    5.152109170 -    -      -       Si 14.000
Si      23.470418651   16.978601955   17.306079846 -    -      -       Si 14.000
Si      11.301038011   16.966701843    5.159636866 -    -      -       Si 14.000
Si      11.284808987    4.826440157   17.322507313 -    -      -       Si 14.000
Si      21.298116253    6.966898737    0.809732320 -    -      -       Si 14.000
Si      21.291546947   19.170442616   12.941807855 -    -      -       Si 14.000
Si       9.128718592   19.160592056    0.836905215 -    -      -       Si 14.000
Si       9.063185246    6.940905917   12.925012827 -    -      -       Si 14.000
Si       4.792397807   21.298435037    2.961929880 -    -      -       Si 14.000
Si       4.761960954    9.125078382   15.135748719 -    -      -       Si 14.000
Si      16.941395732    9.106244959    2.962822131 -    -      -       Si 14.000
Si      16.938065146   21.296450594   15.148245498 -    -      -       Si 14.000
Si       6.978166034    1.304916089    5.122877667 -    -      -       Si 14.000
Si       6.928892375   13.479592895   17.328296592 -    -      -       Si 14.000
Si      19.145200916   13.447234301    5.114231547 -    -      -       Si 14.000
Si      19.143068426    1.278329459   17.346684716 -    -      -       Si 14.000
Si       9.146130084   23.472820048    0.781414803 -    -      -       Si 14.000
Si       9.116104837   11.278067499   12.966461046 -    -      -       Si 14.000
Si      21.301424673   11.287760996    0.783981891 -    -      -       Si 14.000
Si      21.300872780   23.482500380   12.996896441 -    -      -       Si 14.000
Si       7.375049630   15.212836515    9.059881305 -    -      -       Si 14.000
Si       7.386641163    3.044501424   21.226789687 -    -      -       Si 14.000
Si      19.567888772    3.061745693    9.079549552 -    -      -       Si 14.000
Si      19.557413627   15.208965296   21.216743262 -    -      -       Si 14.000
Si       5.192902296   19.559654621   11.216964817 -    -      -       Si 14.000
Si       5.192114125    7.382682513   23.389577908 -    -      -       Si 14.000
Si      17.381709983    7.456692516   11.181113369 -    -      -       Si 14.000
Si      17.370294557   19.549352004   23.393297049 -    -      -       Si 14.000
Si       3.033169561   17.391418001    6.868870386 -    -      -       Si 14.000
Si       3.040596563    5.202376584   19.043629333 -    -      -       Si 14.000
Si      15.220353646    5.197269393    6.858771268 -    -      -       Si 14.000
Si      15.209943405   17.369175376   19.050510721 -    -      -       Si 14.000
Si       3.059542423   23.056474999   21.222597673 -    -      -       Si 14.000
Si       3.049389911   10.900091878    9.041404070 -    -      -       Si 14.000
Si      15.250153263   10.782081766   21.283061704 -    -      -       Si 14.000
Si      15.211394200   23.056539668    9.078072961 -    -      -       Si 14.000
Si      23.046199551    0.872927896   23.413433085 -    -      -       Si 14.000
Si      23.046519323   13.083659912   11.206943887 -    -      -       Si 14.000
Si      10.860509761   13.062858667   23.395944512 -    -      -       Si 14.000
Si      10.851945842    0.899832160   11.234652468 -    -      -       Si 14.000
Si       0.890796654    3.054189985   19.070005388 -    -      -       Si 14.000
Si       0.880434549   15.240883596    6.854409734 -    -      -       Si 14.000
Si      12.991864946   15.226504685   19.089867616 -    -      -       Si 14.000
Si      13.061682089    3.048403702    6.888974584 -    -      -       Si 14.000
Si       9.153317937    1.314558140    2.957286972 -    -      -       Si 14.000
Si       9.111955833   13.449853370   15.145549419 -    -      -       Si 14.000
Si      21.310991303   13.483835849    2.953007798 -    -      -       Si 14.000
Si      21.312889994    1.316233497   15.157595478 -    -      -       Si 14.000
Si       4.801759928   23.465997254    5.126796833 -    -      -       Si 14.000
Si       4.763058961   11.295621899   17.305976774 -    -      -       Si 14.000
Si      16.957243235   11.285335821    5.134269525 -    -      -       Si 14.000
Si      16.957781692   23.470238737   17.331708911 -    -      -       Si 14.000
Si       6.977606414   21.308738736    0.781329473 -    -      -       Si 14.000
Si       6.935040453    9.110982927   12.951915703 -    -      -       Si 14.000
Si      19.166684542    9.130679596    0.828350154 -    -      -       Si 14.000
Si      19.136691306   21.315771571   12.984298559 -    -      -       Si 14.000
Si      21.308023407    4.789655627    2.983344898 -    -      -       Si 14.000
Si      21.309646273   17.002798780   15.133277895 -    -      -       Si 14.000
Si       9.125409598   16.968204970    2.984189168 -    -      -       Si 14.000
Si       9.134348985    4.831639247   15.153767343 -    -      -       Si 14.000
Si       1.299882726    6.971887170    5.137314665 -    -      -       Si 14.000
Si       1.295270008   19.167462175   17.293294964 -    -      -       Si 14.000
Si      13.475207965   19.148792827    5.149840443 -    -      -       Si 14.000
Si      13.411168087    7.010540531   17.330318707 -    -      -       Si 14.000
Si      23.465604087    9.150530181    0.785818009 -    -      -       Si 14.000
Si      23.462984271   21.349489582   12.932145409 -    -      -       Si 14.000
Si      11.297084976   21.318965443    0.814133515 -    -      -       Si 14.000
Si      11.262498084    9.130598363   12.923547299 -    -      -       Si 14.000
Si      15.222929777    7.389985219    9.062809277 -    -      -       Si 14.000
Si      15.196577223   19.565261954   21.233532738 -    -      -       Si 14.000
Si       3.031435964   19.569146083    9.041166501 -    -      -       Si 14.000
Si       3.027503574    7.380230647   21.223473963 -    -      -       Si 14.000
Si      19.597621566    5.239225168   11.214906877 -    -      -       Si 14.000
Si      19.563729167   17.385553327   23.399289074 -    -      -       Si 14.000
Si       7.372809640   17.389112358   11.237487879 -    -      -       Si 14.000
Si       7.376780873    5.213466377   23.389131412 -    -      -       Si 14.000
Si      17.387539943    3.042080220    6.890301392 -    -      -       Si 14.000
Si      17.396524076   15.237562269   19.026465230 -    -      -       Si 14.000
Si       5.199458717   15.220411814    6.886070950 -    -      -       Si 14.000
Si       5.212442170    3.042960850   19.041720589 -    -      -       Si 14.000
Si       1.291979361   21.311815983   19.454652233 -    -      -       Si 14.000
Si       1.309045460    9.132295302    7.280537264 -    -      -       Si 14.000
Si      13.462089837    9.136929256   19.533286819 -    -      -       Si 14.000
Si      13.463189717   21.304157045    7.301647812 -    -      -       Si 14.000
Si      23.458985547    1.305072360   17.314237674 -    -      -       Si 14.000
Si      23.470696352   13.485983244    5.099906301 -    -      -       Si 14.000
Si      11.223513628   13.551896983   17.345918074 -    -      -       Si 14.000
Si      11.300813177    1.285484222    5.117735802 -    -      -       Si 14.000
Si      21.290074094   23.464604012   21.666446643 -    -      -       Si 14.000
Si      21.323989770   11.307777442    9.435565491 -    -      -       Si 14.000
Si       9.082261306   11.320259725   21.664435154 -    -      -       Si 14.000
Si       9.108114870   23.481605926    9.488438400 -    -      -       Si 14.000
Si      23.038644313   15.237331856   13.355869827 -    -      -       Si 14.000
Si      23.056253151    3.035754542    1.213471205 -    -      -       Si 14.000
Si      10.900124558    3.090285260   13.350422014 -    -      -       Si 14.000
Si      10.875182180   15.210514624    1.220598545 -    -      -       Si 14.000
Si       0.867616383   19.595225075   11.185701731 -    -      -       Si 14.000
Si       0.876280100    7.390197601   23.380409735 -    -      -       Si 14.000
Si      13.021445434    7.354188028   11.199263428 -    -      -       Si 14.000
Si      13.051581664   19.545340668   23.393410883 -    -      -       Si 14.000
Si       3.041041320   17.397933817   15.532931379 -    -      -       Si 14.000
Si       3.057239461    5.209362952    3.377643430 -    -      -       Si 14.000
Si      15.236316524    5.210046294   15.654300041 -    -      -       Si 14.000
Si      15.221635688   17.374469199    3.397828255 -    -      -       Si 14.000
Si      19.551646681    3.079642716   13.409341903 -    -      -       Si 14.000
Si      19.541994705   15.233878386    1.202523011 -    -      -       Si 14.000
Si       7.365531749   15.225237748   13.374896724 -    -      -       Si 14.000
Si       7.401537129    3.064748607    1.201885650 -    -      -       Si 14.000
Si      17.359648455   23.080710539   11.232003283 -    -      -       Si 14.000
Si      17.365978251   10.870040416   23.408687160 -    -      -       Si 14.000
Si       5.190745180   10.886285852   11.206843180 -    -      -       Si 14.000
Si       5.219652127   23.052239975   23.368924794 -    -      -       Si 14.000
Si      15.209936259    0.913599861   15.576209999 -    -      -       Si 14.000
Si      15.195505770   13.049048945    3.386468508 -    -      -       Si 14.000
Si       3.018056896   13.067886496   15.546917231 -    -      -       Si 14.000
Si       3.050318781    0.886705711    3.369543514 -    -      -       Si 14.000
Si      16.969536250    9.139035081    7.283372352 -    -      -       Si 14.000
Si      16.938900527   21.321170020   19.480981972 -    -      -       Si 14.000
Si       4.797874304   21.320730203    7.283333394 -    -      -       Si 14.000
Si       4.775458726    9.144111596   19.456189778 -    -      -       Si 14.000
Si      19.159780942    4.794535591    5.133238037 -    -      -       Si 14.000
Si      19.174029354   17.025999704   17.304609753 -    -      -       Si 14.000
Si       6.978817842   16.972648620    5.136864286 -    -      -       Si 14.000
Si       6.972952505    4.803954637   17.290563078 -    -      -       Si 14.000
Si      21.354036202    6.965112000    9.456827142 -    -      -       Si 14.000
Si      21.321306566   19.148222347   21.658027293 -    -      -       Si 14.000
Si       9.135557113   19.150425619    9.489705272 -    -      -       Si 14.000
Si       9.125306429    6.989213876   21.629088314 -    -      -       Si 14.000
Si      21.310374382    1.297285871   19.481409843 -    -      -       Si 14.000
Si      21.294374911   13.497705011    7.266557334 -    -      -       Si 14.000
Si       9.050117919   13.518460333   19.504719888 -    -      -       Si 14.000
Si       9.132502270    1.270734024    7.269215696 -    -      -       Si 14.000
Si       1.300650062   23.484498814   17.282540810 -    -      -       Si 14.000
Si       1.296342991   11.297205695    5.116487388 -    -      -       Si 14.000
Si      13.365967096   11.291446019   17.321171945 -    -      -       Si 14.000
Si      13.497387781   23.470526837    5.121877945 -    -      -       Si 14.000
Si      23.467981724   21.304345285   21.633289720 -    -      -       Si 14.000
Si      23.479816939    9.147892272    9.456772245 -    -      -       Si 14.000
Si      11.256049277    9.153039531   21.616753452 -    -      -       Si 14.000
Si      11.292087896   21.300481966    9.483238419 -    -      -       Si 14.000
Si      15.191323064   23.062104898   13.399912472 -    -      -       Si 14.000
Si      15.175312061   10.851424279    1.220279498 -    -      -       Si 14.000
Si       3.023454689   10.886423926   13.374072683 -    -      -       Si 14.000
Si       3.043827808   23.052238335    1.199398100 -    -      -       Si 14.000
Si      19.516659965    0.924300840   11.246732296 -    -      -       Si 14.000
Si      19.517107631   13.045932226   23.364243605 -    -      -       Si 14.000
Si       7.361130889   13.069137543   11.213555735 -    -      -       Si 14.000
Si       7.394439104    0.887742119   23.375767577 -    -      -       Si 14.000
Si      17.366832578    3.052129916   15.637155409 -    -      -       Si 14.000
Si      17.358719461   15.213133492    3.361853173 -    -      -       Si 14.000
Si       5.182424946   15.233432187   15.553925833 -    -      -       Si 14.000
Si       5.217812271    3.062143295    3.377741751 -    -      -       Si 14.000
Si       3.036638758   19.572397958   13.361746802 -    -      -       Si 14.000
Si       3.046017414    7.387639760    1.199844910 -    -      -       Si 14.000
Si      15.230047616   19.547774022    1.211096364 -    -      -       Si 14.000
Si      23.034459860   17.408375884   11.183524493 -    -      -       Si 14.000
Si      23.045005631    5.201926266   23.395788721 -    -      -       Si 14.000
Si      10.803290626    5.223161476   11.159240289 -    -      -       Si 14.000
Si      10.876686151   17.378529574   23.415074727 -    -      -       Si 14.000
Si       0.867109918   15.223960335   15.540875096 -    -      -       Si 14.000
Si       0.897312586    3.036459134    3.389068362 -    -      -       Si 14.000
Si      13.070465149    3.085309723   15.536628661 -    -      -       Si 14.000
Si      13.050030110   15.209583036    3.411889480 -    -      -       Si 14.000
Si       9.135888021   16.968467368    7.306220721 -    -      -       Si 14.000
Si       9.137015067    4.804658210   19.465780873 -    -      -       Si 14.000
Si      21.342052421    4.792558665    7.302426711 -    -      -       Si 14.000
Si      21.323930976   16.981342913   19.468813998 -    -      -       Si 14.000
Si       4.800072815   19.147801342    5.115250906 -    -      -       Si 14.000
Si       4.789080415    6.971105158   17.285704130 -    -      -       Si 14.000
Si      16.965251608    6.941154350    5.103306684 -    -      -       Si 14.000
Si      16.932096110   19.137026788   17.297685499 -    -      -       Si 14.000
Si       6.969388478   21.317752199    9.469690782 -    -      -       Si 14.000
Si       6.949173202    9.150474248   21.629848589 -    -      -       Si 14.000
Si      19.171250157    9.148258049    9.395061887 -    -      -       Si 14.000
Si      19.139265974   21.305858241   21.632842882 -    -      -       Si 14.000
end 
end 
