# Supplementary material for: Water Adsorption at Pairs of Proximate Brønsted Acid Sites in Zeolites
Source: J Phys Chem Lett. 2026 Jan 14;17(4):1201–6. doi: 10.1021/acs.jpclett.5c03794 (PMC12862806; doi:10.1021/acs.jpclett.5c03794)
Supplement: Supplementary file 2 [file jz5c03794_si_002.zip › Water_BAS_Pairs_SI/QM/STRUCTURES_MP2/HFAU__FAU_2__2_h2o__MP2.car]

!BIOSYM archive 3                                                               
PBC=ON                                                                          
QMPOT ITERATION     97                                           -104445.8929036
!DATE Sun Sep 22 02:00:49 2024
PBC  24.34500  24.34500  24.34500  90.00000  90.00000  90.00000 (P1)
Al      15.295176934   13.045882159   19.095625095 -    -      -       Al 13.000
Al      15.249089578    7.279713601   13.365770746 -    -      -       Al 13.000
H       16.883797575    9.756077730   13.032940150 -    -      -       H   1.000
H       16.379292849   11.191220837   12.772512762 -    -      -       H   1.000
H       15.235687396    9.636758869   13.959314283 -    -      -       H   1.000
H       15.608332996   11.937073293   16.917896785 -    -      -       H   1.000
H       16.887893558   11.406197254   15.174239191 -    -      -       H   1.000
H       17.460322525   12.494792805   16.145044002 -    -      -       H   1.000
O       21.773621038    2.553722164   20.358968545 -    -      -       O   8.000
O       21.755947363   14.776605761    8.156862649 -    -      -       O   8.000
O        9.608250370   14.744298703   20.341619746 -    -      -       O   8.000
O        9.640447550    2.520506066    8.159332702 -    -      -       O   8.000
O        0.046031799   21.750439281   22.916937917 -    -      -       O   8.000
O       24.340163569    9.618260092   10.749126248 -    -      -       O   8.000
O       12.204883131    9.558722717   22.869149196 -    -      -       O   8.000
O       12.214957602   21.719054818   10.756890329 -    -      -       O   8.000
O        2.569920676   24.346031867   17.775152464 -    -      -       O   8.000
O        2.574591251   12.158402216    5.599282373 -    -      -       O   8.000
O       14.847909991   12.073163825   17.586065509 -    -      -       O   8.000
O       14.796576755   24.321383293    5.598626159 -    -      -       O   8.000
O        2.557204415    8.657158184    2.074882470 -    -      -       O   8.000
O        2.575907109   20.832583665   14.264732353 -    -      -       O   8.000
O       14.752637275   20.819976103    2.074843936 -    -      -       O   8.000
O       14.663722893    8.850634698   14.185502956 -    -      -       O   8.000
O        0.007446742    3.496085430    4.676522108 -    -      -       O   8.000
O       24.321316604   15.671882259   16.805868238 -    -      -       O   8.000
O       12.192236029   15.672994277    4.698249808 -    -      -       O   8.000
O       12.189003781    3.587818350   16.840141844 -    -      -       O   8.000
O       21.758749563    6.066506833   23.872554483 -    -      -       O   8.000
O       21.749764494   18.273449560   11.657468166 -    -      -       O   8.000
O        9.590485116   18.230108120   23.882623164 -    -      -       O   8.000
O        9.469659546    5.995566950   11.649451832 -    -      -       O   8.000
O        3.516744946   21.772294446    2.102032636 -    -      -       O   8.000
O        3.467149001    9.596376842   14.266051145 -    -      -       O   8.000
O       15.652684692    9.561918999    2.109481127 -    -      -       O   8.000
O       15.683192487   21.764066105   14.263680315 -    -      -       O   8.000
O        6.104361015    2.579101942    4.669292634 -    -      -       O   8.000
O        6.052308890   14.736568051   16.855068999 -    -      -       O   8.000
O       18.269844855   14.710184959    4.605507408 -    -      -       O   8.000
O       18.315949344    2.546029768   16.818909795 -    -      -       O   8.000
O        8.675026946   24.330154532   23.841598558 -    -      -       O   8.000
O        8.614767480   12.171677093   11.713409966 -    -      -       O   8.000
O       20.759423730   12.087861870   23.832260540 -    -      -       O   8.000
O       20.787341257   24.322933634   11.683127151 -    -      -       O   8.000
O        8.660633210   15.662080064    8.169724255 -    -      -       O   8.000
O        8.648427082    3.512282493   20.340802286 -    -      -       O   8.000
O       20.861274642    3.530810107    8.223688326 -    -      -       O   8.000
O       20.874283079   15.674888939   20.350334436 -    -      -       O   8.000
O        6.114530697   20.815797228   10.759091365 -    -      -       O   8.000
O        6.087888121    8.651098435   22.925772196 -    -      -       O   8.000
O       18.271912265    8.735131967   10.728814413 -    -      -       O   8.000
O       18.262584323   20.800195894   22.913272548 -    -      -       O   8.000
O        3.530527634   18.276723362    5.612826063 -    -      -       O   8.000
O        3.505681566    6.068748501   17.778968809 -    -      -       O   8.000
O       15.713341955    6.032451475    5.595145914 -    -      -       O   8.000
O       15.710924409   18.203150471   17.731756483 -    -      -       O   8.000
O        2.557571325   21.776557853   20.368796792 -    -      -       O   8.000
O        2.555952508    9.621894208    8.164580675 -    -      -       O   8.000
O       14.677151495    9.481881010   20.455953775 -    -      -       O   8.000
O       14.741128817   21.758283155    8.203684917 -    -      -       O   8.000
O       21.755619086   -0.004423925   22.946773217 -    -      -       O   8.000
O       21.760923443   12.213578736   10.726949158 -    -      -       O   8.000
O        9.565179780   12.191984335   22.923994439 -    -      -       O   8.000
O        9.564098062    0.045440888   10.746082873 -    -      -       O   8.000
O       -0.005980396    2.567465434   17.788964324 -    -      -       O   8.000
O        0.015676745   14.767793838    5.548897946 -    -      -       O   8.000
O       12.038794603   14.875244078   17.775195725 -    -      -       O   8.000
O       12.168254174    2.575184144    5.614509937 -    -      -       O   8.000
O        8.695916473    2.586056414    2.077463236 -    -      -       O   8.000
O        8.670618876   14.693713279   14.200756295 -    -      -       O   8.000
O       20.788693937   14.743849426    2.109611289 -    -      -       O   8.000
O       20.766155212    2.613445306   14.345910790 -    -      -       O   8.000
O        3.535121970    0.001044493    4.662892063 -    -      -       O   8.000
O        3.519245964   12.197981029   16.836243092 -    -      -       O   8.000
O       15.688757690   12.176628288    4.668973629 -    -      -       O   8.000
O       15.656465722    0.000395628   16.881963690 -    -      -       O   8.000
O        6.106026242   21.767398633   23.848233164 -    -      -       O   8.000
O        6.049078520    9.588768750   11.671121657 -    -      -       O   8.000
O       18.311093985    9.618466565   23.887129438 -    -      -       O   8.000
O       18.283899599   21.837721531   11.719019287 -    -      -       O   8.000
O       21.790054226    3.494864730    2.119184304 -    -      -       O   8.000
O       21.816165847   15.729014859   14.262564218 -    -      -       O   8.000
O        9.583332936   15.678390173    2.071342860 -    -      -       O   8.000
O        9.590317066    3.510541166   14.257890562 -    -      -       O   8.000
O        2.599888510    6.096377123    4.672443579 -    -      -       O   8.000
O        2.622497462   18.307058777   16.819690805 -    -      -       O   8.000
O       14.753130364   18.238039012    4.681255689 -    -      -       O   8.000
O       14.679567941    5.939374663   17.027835931 -    -      -       O   8.000
O        0.004711945    8.653104111   23.872431890 -    -      -       O   8.000
O        0.034889779   20.896607889   11.668082432 -    -      -       O   8.000
O       12.197805303   20.820726237   23.864917124 -    -      -       O   8.000
O       12.190349890    8.682538342   11.693041030 -    -      -       O   8.000
O       15.692654676    8.695311411    8.226065953 -    -      -       O   8.000
O       15.696661356   20.836007820   20.391572899 -    -      -       O   8.000
O        3.517489900   20.823373715    8.142879693 -    -      -       O   8.000
O        3.480183914    8.662598255   20.335672144 -    -      -       O   8.000
O       20.859494251    6.080650153   10.761074003 -    -      -       O   8.000
O       20.848164227   18.247809521   22.937077284 -    -      -       O   8.000
O        8.642432583   18.275328893   10.760706364 -    -      -       O   8.000
O        8.630813625    6.098704212   22.910324963 -    -      -       O   8.000
O       18.254062332    3.525493880    5.617397905 -    -      -       O   8.000
O       18.336050624   15.723782761   17.744090314 -    -      -       O   8.000
O        6.090577201   15.678833096    5.601222488 -    -      -       O   8.000
O        6.057884949    3.520788556   17.774896245 -    -      -       O   8.000
O       23.568713174    1.810207450   22.191666148 -    -      -       O   8.000
O       23.567308446   14.032649287    9.977471340 -    -      -       O   8.000
O       11.396169959   13.990285500   22.174185763 -    -      -       O   8.000
O       11.428660545    1.808893577   10.017797715 -    -      -       O   8.000
O        1.841240216   23.593020726   22.193110859 -    -      -       O   8.000
O        1.805605217   11.427589798    9.990988936 -    -      -       O   8.000
O       14.046194026   11.369826397   22.202211165 -    -      -       O   8.000
O       13.992424047   23.571056810   10.020868869 -    -      -       O   8.000
O        1.819191858    1.813887314   19.588993311 -    -      -       O   8.000
O        1.815358031   14.006320467    7.372040580 -    -      -       O   8.000
O       13.847868570   13.894160538   19.451972528 -    -      -       O   8.000
O       14.014474771    1.806388268    7.382258954 -    -      -       O   8.000
O        0.775855228    7.898537848    3.913773292 -    -      -       O   8.000
O        0.770257632   20.087013152   16.089786674 -    -      -       O   8.000
O       12.967198252   20.074053855    3.917865524 -    -      -       O   8.000
O       13.073774873    7.745357108   15.951910963 -    -      -       O   8.000
O       22.530821386    5.305693563    3.939726420 -    -      -       O   8.000
O       22.565270117   17.542499092   16.086035131 -    -      -       O   8.000
O       10.365639666   17.455187592    3.911811037 -    -      -       O   8.000
O       10.309422353    5.331453299   16.072432435 -    -      -       O   8.000
O       22.521744876    7.895131809    1.319966326 -    -      -       O   8.000
O       22.539062346   20.110681568   13.430562755 -    -      -       O   8.000
O       10.359171691   20.075323296    1.311362192 -    -      -       O   8.000
O       10.279214080    7.846122207   13.387057549 -    -      -       O   8.000
O        5.334529401   22.518258983    3.910892307 -    -      -       O   8.000
O        5.284880001   10.342985438   16.076509403 -    -      -       O   8.000
O       17.468855006   10.331839299    3.916161411 -    -      -       O   8.000
O       17.456739182   22.524738626   16.105577853 -    -      -       O   8.000
O        7.927644828    0.785045667    3.891966138 -    -      -       O   8.000
O        7.896998084   12.965437804   16.087511110 -    -      -       O   8.000
O       20.111805531   12.895267758    3.914441642 -    -      -       O   8.000
O       20.112384839    0.708922164   16.114899766 -    -      -       O   8.000
O        7.928890917   22.514619168    1.308816663 -    -      -       O   8.000
O        7.879051420   10.295390800   13.478814530 -    -      -       O   8.000
O       20.112757597   10.307294288    1.383205270 -    -      -       O   8.000
O       20.127528306   22.518388320   13.535939880 -    -      -       O   8.000
O        6.865478077   16.432740956    9.991399232 -    -      -       O   8.000
O        6.847627051    4.251243101   22.171802931 -    -      -       O   8.000
O       19.029188814    4.285442817   10.021770803 -    -      -       O   8.000
O       19.058474595   16.420064228   22.153015861 -    -      -       O   8.000
O        4.272250371   19.041871754    9.984728917 -    -      -       O   8.000
O        4.255232402    6.868568650   22.159471444 -    -      -       O   8.000
O       16.431288230    6.901299551   10.045154141 -    -      -       O   8.000
O       16.433179353   18.993828590   22.179395226 -    -      -       O   8.000
O        4.260467283   16.429326731    7.399085449 -    -      -       O   8.000
O        4.248904714    4.254763372   19.596265100 -    -      -       O   8.000
O       16.431840746    4.234004674    7.438545534 -    -      -       O   8.000
O       16.475168969   16.411414969   19.545762844 -    -      -       O   8.000
O        0.767662396   22.526263617   18.528172484 -    -      -       O   8.000
O        0.750106754   10.347221911    6.337544461 -    -      -       O   8.000
O       13.016703979   10.474037966   18.635815930 -    -      -       O   8.000
O       12.973489136   22.520063421    6.347060751 -    -      -       O   8.000
O       22.526794531    0.753017801   18.532779222 -    -      -       O   8.000
O       22.534390216   12.986658968    6.330359713 -    -      -       O   8.000
O       10.307247403   12.945010560   18.492723495 -    -      -       O   8.000
O       10.365650727    0.726950191    6.320633378 -    -      -       O   8.000
O       22.537191376   22.518031456   21.156233192 -    -      -       O   8.000
O       22.541822575   10.378989743    8.935673891 -    -      -       O   8.000
O       10.327324765   10.359328641   21.138234130 -    -      -       O   8.000
O       10.371917142   22.529410932    9.005024756 -    -      -       O   8.000
O       23.580793532   16.468988699   12.398173064 -    -      -       O   8.000
O       23.570896882    4.251818578    0.274673902 -    -      -       O   8.000
O       11.370460224    4.286491754   12.417129358 -    -      -       O   8.000
O       11.409298768   16.411814261    0.269431469 -    -      -       O   8.000
O        1.816667314   19.052393325   12.423589510 -    -      -       O   8.000
O        1.822331092    6.836667939    0.261182967 -    -      -       O   8.000
O       13.916103995    6.778659742   12.417478020 -    -      -       O   8.000
O       14.008147436   19.003901289    0.260343639 -    -      -       O   8.000
O        1.825318114   16.466114251   15.051114674 -    -      -       O   8.000
O        1.837404925    4.264225415    2.886043419 -    -      -       O   8.000
O       14.075305391    4.249288838   15.076841447 -    -      -       O   8.000
O       13.990884111   16.422873000    2.873275020 -    -      -       O   8.000
O       19.031485835    1.836802602   12.477283357 -    -      -       O   8.000
O       19.027011923   13.963952472    0.252536149 -    -      -       O   8.000
O        6.806977786   14.009990313   12.417627611 -    -      -       O   8.000
O        6.887825309    1.817128842    0.268239464 -    -      -       O   8.000
O       16.414876008   23.595873485   12.461108558 -    -      -       O   8.000
O       16.416511913   11.352926086    0.286821466 -    -      -       O   8.000
O        4.248664372   11.396877000   12.445402908 -    -      -       O   8.000
O        4.279070283   23.560882823    0.270646618 -    -      -       O   8.000
O       16.406715281    1.825376828   15.087609403 -    -      -       O   8.000
O       16.410658011   13.979652043    2.834266465 -    -      -       O   8.000
O        4.258445011   14.012701490   15.015310292 -    -      -       O   8.000
O        4.277433981    1.834027443    2.866350404 -    -      -       O   8.000
O       17.453894317    7.895625311    6.375876093 -    -      -       O   8.000
O       17.452970361   20.071659690   18.534847216 -    -      -       O   8.000
O        5.350373957   20.093608974    6.341765678 -    -      -       O   8.000
O        5.293232810    7.912256157   18.520455386 -    -      -       O   8.000
O       20.102505900    5.301420179    6.374747637 -    -      -       O   8.000
O       20.134481095   17.523206926   18.538731226 -    -      -       O   8.000
O        7.914545063   17.478186711    6.357975455 -    -      -       O   8.000
O        7.885368058    5.318225087   18.520868386 -    -      -       O   8.000
O       20.085427381    7.905546427    8.955336338 -    -      -       O   8.000
O       20.109879963   20.066226350   21.124836135 -    -      -       O   8.000
O        7.929171424   20.092888992    8.935990513 -    -      -       O   8.000
O        7.898459609    7.925806132   21.100883618 -    -      -       O   8.000
O       24.273794027    3.508164367   20.297751310 -    -      -       O   8.000
O       24.265031754   15.704507444    8.058269446 -    -      -       O   8.000
O       12.106804621   15.723668677   20.299446391 -    -      -       O   8.000
O       12.131831253    3.499133557    8.126679551 -    -      -       O   8.000
O       24.264295654   24.249832033   23.877270398 -    -      -       O   8.000
O       24.257737121   12.132286066   11.680743006 -    -      -       O   8.000
O       12.079662036   12.052736673   23.832776344 -    -      -       O   8.000
O       12.060812473   24.222911226   11.699491677 -    -      -       O   8.000
O        3.524945495   24.269919120   20.277888440 -    -      -       O   8.000
O        3.511171463   12.123281597    8.106468096 -    -      -       O   8.000
O       15.750183283   11.909641445   20.275814761 -    -      -       O   8.000
O       15.692645749   24.259449875    8.121811305 -    -      -       O   8.000
O        0.051183765    9.602845310    2.030625438 -    -      -       O   8.000
O        0.075198640   21.788773419   14.192810963 -    -      -       O   8.000
O       12.249647040   21.767843228    2.026221800 -    -      -       O   8.000
O       12.085620316    9.528322514   14.231823089 -    -      -       O   8.000
O        0.095611711    6.001393674    5.618668096 -    -      -       O   8.000
O        0.132627473   18.164712974   17.787360015 -    -      -       O   8.000
O       12.243490239   18.189552852    5.614831478 -    -      -       O   8.000
O       12.140567810    6.108770813   17.788488083 -    -      -       O   8.000
O       20.838350502    5.996835304    2.040846202 -    -      -       O   8.000
O       20.863782017   18.228501978   14.180099746 -    -      -       O   8.000
O        8.659399693   18.195708320    2.045160579 -    -      -       O   8.000
O        8.588828673    5.993068951   14.182107947 -    -      -       O   8.000
O        6.022733178   20.828753846    2.008981353 -    -      -       O   8.000
O        5.959920649    8.635548572   14.179143825 -    -      -       O   8.000
O       18.170366191    8.635790391    2.029153797 -    -      -       O   8.000
O       18.197637148   20.848667104   14.207385516 -    -      -       O   8.000
O        6.044098734    0.068765408    5.596749268 -    -      -       O   8.000
O        6.023578793   12.221865870   17.779090337 -    -      -       O   8.000
O       18.196667164   12.225165670    5.604215061 -    -      -       O   8.000
O       18.177316950    0.059348551   17.797864871 -    -      -       O   8.000
O        9.620939495    0.072150076    1.999440710 -    -      -       O   8.000
O        9.576565505   12.175060922   14.211696036 -    -      -       O   8.000
O       21.778906332   12.264644736    1.963276734 -    -      -       O   8.000
O       21.783153976    0.138115783   14.157834279 -    -      -       O   8.000
O        6.148797931   14.731579922    8.105190273 -    -      -       O   8.000
O        6.151037529    2.556869597   20.275295375 -    -      -       O   8.000
O       18.361339051    2.577649444    8.119322504 -    -      -       O   8.000
O       18.375968293   14.738878603   20.231639872 -    -      -       O   8.000
O        6.134497272   18.308845042   11.698790173 -    -      -       O   8.000
O        6.131646206    6.141670835   23.865586836 -    -      -       O   8.000
O       18.362610795    6.224783990   11.691141374 -    -      -       O   8.000
O       18.337752207   18.298739745   23.862889906 -    -      -       O   8.000
O        2.564672967   18.320678311    8.109744446 -    -      -       O   8.000
O        2.550569185    6.153762853   20.279272893 -    -      -       O   8.000
O       14.785453072    6.175013236    8.103785489 -    -      -       O   8.000
O       14.781564669   18.319934377   20.238273182 -    -      -       O   8.000
O        0.059701306   20.814616745   20.408303773 -    -      -       O   8.000
O        0.064784911    8.653764879    8.244780296 -    -      -       O   8.000
O       12.152884419    8.654686045   20.334533040 -    -      -       O   8.000
O       12.230766666   20.828249608    8.230977924 -    -      -       O   8.000
O        0.067548143    0.070614457   16.821496275 -    -      -       O   8.000
O        0.075810492   12.249257049    4.640140478 -    -      -       O   8.000
O       12.288367240   12.343342099   16.888355226 -    -      -       O   8.000
O       12.295992215    0.080391767    4.647312218 -    -      -       O   8.000
O       20.834836625    0.046901028   20.434151353 -    -      -       O   8.000
O       20.840343208   12.264719969    8.213179262 -    -      -       O   8.000
O        8.637416084   12.245145577   20.412535964 -    -      -       O   8.000
O        8.666536761    0.030302612    8.219161326 -    -      -       O   8.000
O       24.312242511   14.765613781   14.282402223 -    -      -       O   8.000
O       24.298976614    2.564389466    2.165608598 -    -      -       O   8.000
O       12.118690929    2.636378896   14.337439645 -    -      -       O   8.000
O       12.084110240   14.733413999    2.190409714 -    -      -       O   8.000
O       24.255862065   18.390546189   10.723207270 -    -      -       O   8.000
O       24.259688171    6.149585643   22.920103094 -    -      -       O   8.000
O       11.965605826    6.217593566   10.695914147 -    -      -       O   8.000
O       12.088420158   18.314659789   22.926825246 -    -      -       O   8.000
O        3.527317797   18.328510987   14.300785566 -    -      -       O   8.000
O        3.522566309    6.159416889    2.160721576 -    -      -       O   8.000
O       15.727981218    6.234049164   14.608863799 -    -      -       O   8.000
O       15.690150813   18.315564984    2.172918546 -    -      -       O   8.000
O       18.255020405    3.546128688   14.340437828 -    -      -       O   8.000
O       18.287161430   15.683917268    2.110394458 -    -      -       O   8.000
O        6.187349006   15.688686565   14.355554159 -    -      -       O   8.000
O        6.182754604    3.514213300    2.162583469 -    -      -       O   8.000
O       18.280680708   24.333581839   10.750997016 -    -      -       O   8.000
O       18.253323824   12.097267122   22.892299002 -    -      -       O   8.000
O        6.128525633   12.098352407   10.732120081 -    -      -       O   8.000
O        6.162122186   24.276685466   22.916065462 -    -      -       O   8.000
O       14.725904824   24.266564002   14.373934265 -    -      -       O   8.000
O       14.716675220   12.066795348    2.173820176 -    -      -       O   8.000
O        2.559027425   12.112095119   14.337284587 -    -      -       O   8.000
O        2.586240410   24.283303941    2.159735556 -    -      -       O   8.000
O       18.211205473    9.620163039    8.211120366 -    -      -       O   8.000
O       18.211619920   21.757443352   20.412749324 -    -      -       O   8.000
O        6.016826402   21.778015910    8.261476370 -    -      -       O   8.000
O        5.983795417    9.606354063   20.423114901 -    -      -       O   8.000
O       18.226545810    6.032825830    4.675043972 -    -      -       O   8.000
O       18.242916825   18.237630403   16.829691345 -    -      -       O   8.000
O        6.029148735   18.182197661    4.654406901 -    -      -       O   8.000
O        6.003154424    6.023278458   16.816234074 -    -      -       O   8.000
O       21.803470527    6.033294981    8.253271927 -    -      -       O   8.000
O       21.826959961   18.175650336   20.446902523 -    -      -       O   8.000
O        9.602712643   18.167094747    8.264686769 -    -      -       O   8.000
O        9.585254114    6.018828504   20.409882648 -    -      -       O   8.000
O       22.550258977    4.289493506   22.140984183 -    -      -       O   8.000
O       22.570365918   16.519172936    9.916030415 -    -      -       O   8.000
O       10.366594643   16.460924649   22.144535048 -    -      -       O   8.000
O       10.360931503    4.266220185    9.934027202 -    -      -       O   8.000
O        1.791015493   22.561213281    0.321220052 -    -      -       O   8.000
O        1.757462149   10.415964410   12.479493486 -    -      -       O   8.000
O       13.915660694   10.352155072    0.330954902 -    -      -       O   8.000
O       13.944048806   22.562746830   12.507650183 -    -      -       O   8.000
O        4.295478980    1.780407207   18.562794990 -    -      -       O   8.000
O        4.303828609   13.952006720    6.375559150 -    -      -       O   8.000
O       16.585518734   13.953805070   18.438107472 -    -      -       O   8.000
O       16.514998363    1.757161377    6.415034076 -    -      -       O   8.000
O        1.783272635   10.383322451    3.866014583 -    -      -       O   8.000
O        1.788735102   22.564026842   16.047256649 -    -      -       O   8.000
O       13.984341523   22.552116433    3.863240642 -    -      -       O   8.000
O       13.758154857   10.335921695   16.071414536 -    -      -       O   8.000
O       22.588457096    4.295438386    6.422374276 -    -      -       O   8.000
O       22.593380300   16.483952776   18.564090270 -    -      -       O   8.000
O       10.398678230   16.469682112    6.405977086 -    -      -       O   8.000
O       10.364787889    4.306674033   18.551806023 -    -      -       O   8.000
O       20.031324542    7.841377498    0.333138617 -    -      -       O   8.000
O       20.032690572   20.063423419   12.471019084 -    -      -       O   8.000
O        7.874604353   20.029058258    0.306764219 -    -      -       O   8.000
O        7.777886192    7.816463840   12.447550700 -    -      -       O   8.000
O        4.319772581   20.037153388    3.867516856 -    -      -       O   8.000
O        4.262504487    7.862896790   16.048216254 -    -      -       O   8.000
O       16.467885819    7.845246482    3.885294987 -    -      -       O   8.000
O       16.474388291   20.030183079   16.038851607 -    -      -       O   8.000
O        7.898312998    1.773409916    6.381908244 -    -      -       O   8.000
O        7.842964491   13.969835844   18.579058440 -    -      -       O   8.000
O       20.035433897   13.968558361    6.366575680 -    -      -       O   8.000
O       20.044497716    1.754648264   18.583962320 -    -      -       O   8.000
O       10.411902410   22.556014165    0.296983312 -    -      -       O   8.000
O       10.343444986   10.366110159   12.443234939 -    -      -       O   8.000
O       22.556267863   10.377061728    0.291956204 -    -      -       O   8.000
O       22.587882721   22.614032877   12.473684223 -    -      -       O   8.000
O        7.860704876   13.941328682    9.955484192 -    -      -       O   8.000
O        7.877341242    1.776155985   22.122394569 -    -      -       O   8.000
O       20.048126061    1.809085143    9.997156895 -    -      -       O   8.000
O       20.030339712   13.920290219   22.115154178 -    -      -       O   8.000
O        4.300209214   20.059049253   12.464976962 -    -      -       O   8.000
O        4.293715130    7.872280839    0.301171792 -    -      -       O   8.000
O       16.563775011    8.004784344   12.503815813 -    -      -       O   8.000
O       16.492300772   20.014404846    0.312460381 -    -      -       O   8.000
O        1.788835843   16.492105042    6.365246646 -    -      -       O   8.000
O        1.771778365    4.295231089   18.572812005 -    -      -       O   8.000
O       13.958066002    4.305834316    6.411852259 -    -      -       O   8.000
O       13.967602610   16.444185842   18.568930912 -    -      -       O   8.000
O        4.313155493   22.557643002   22.129684369 -    -      -       O   8.000
O        4.272434863   10.391981635    9.955348925 -    -      -       O   8.000
O       16.452077769   10.238257800   22.196618362 -    -      -       O   8.000
O       16.471973887   22.558262954    9.987774475 -    -      -       O   8.000
O       22.568319695    1.765681378    0.333159216 -    -      -       O   8.000
O       22.553638839   13.994820675   12.461104531 -    -      -       O   8.000
O       10.406853952   13.924652118    0.321964792 -    -      -       O   8.000
O       10.416911470    1.781093332   12.500579628 -    -      -       O   8.000
O       10.423092123    1.772489150    3.854361511 -    -      -       O   8.000
O       10.395519044   13.933978200   15.996727147 -    -      -       O   8.000
O       22.572599339   13.956071797    3.831809696 -    -      -       O   8.000
O       22.558126809    1.797785670   16.057188869 -    -      -       O   8.000
O        4.325511136   22.571351827    6.393945687 -    -      -       O   8.000
O        4.280625227   10.394175395   18.560640345 -    -      -       O   8.000
O       16.460363615   10.391271741    6.398142878 -    -      -       O   8.000
O       16.463713868   22.561269548   18.597628213 -    -      -       O   8.000
O       20.053718610    4.285608045    3.894766193 -    -      -       O   8.000
O       20.094360208   16.527184696   16.040135517 -    -      -       O   8.000
O        7.878309008   16.459065373    3.877954353 -    -      -       O   8.000
O        7.845207048    4.282164383   16.045983651 -    -      -       O   8.000
O        1.786770796    7.873658579    6.395626046 -    -      -       O   8.000
O        1.801564162   20.055970099   18.567051588 -    -      -       O   8.000
O       13.968359484   20.031826756    6.404942861 -    -      -       O   8.000
O       13.868498132    7.981953680   18.462498456 -    -      -       O   8.000
O       13.916470140    7.847006817    9.947948560 -    -      -       O   8.000
O       13.948312595   19.995017201   22.114451500 -    -      -       O   8.000
O        1.795254732   20.066047474    9.940858754 -    -      -       O   8.000
O        1.766335587    7.865159317   22.130622654 -    -      -       O   8.000
O       20.010690502    4.330990353   12.518611573 -    -      -       O   8.000
O       20.051055260   16.445818104    0.293073412 -    -      -       O   8.000
O        7.869935088   16.471452422   12.475044260 -    -      -       O   8.000
O        7.875505844    4.310231260    0.301089847 -    -      -       O   8.000
O       20.045342286   22.540550183   22.149080291 -    -      -       O   8.000
O       20.058392207   10.417983725    9.925166438 -    -      -       O   8.000
O        7.838841074   10.403665257   22.129347067 -    -      -       O   8.000
O        7.872264359   22.564958959    9.972758252 -    -      -       O   8.000
O        4.317245509   16.493611285   16.035142446 -    -      -       O   8.000
O        4.331554710    4.316934426    3.873058977 -    -      -       O   8.000
O       16.483392977    4.262874602   16.205032849 -    -      -       O   8.000
O       16.474209970   16.451420073    3.876610521 -    -      -       O   8.000
O       13.908193503    1.769873565   16.077239317 -    -      -       O   8.000
O       13.946219799   13.935345422    3.881381913 -    -      -       O   8.000
O        1.782934314   13.970918881   16.037767948 -    -      -       O   8.000
O        1.798999699    1.778347898    3.886650736 -    -      -       O   8.000
O       22.555807287    7.898215442    9.971629698 -    -      -       O   8.000
O       22.582329308   20.033883053   22.162323908 -    -      -       O   8.000
O       10.402832979   20.024024754    9.964064672 -    -      -       O   8.000
O       10.373752499    7.865969225   22.124944468 -    -      -       O   8.000
O       16.509147236   10.546980096   13.477473700 -    -      -       O   8.000
O       16.836001426   11.765513404   16.073356338 -    -      -       O   8.000
Si      23.045974945    3.034972362   21.245768474 -    -      -       Si 14.000
Si      23.045133611   15.254202788    9.024595617 -    -      -       Si 14.000
Si      10.883587944   15.224469220   21.232615897 -    -      -       Si 14.000
Si      10.896091485    3.017882125    9.057917976 -    -      -       Si 14.000
Si       0.895816010   23.044633475   23.407513973 -    -      -       Si 14.000
Si       0.867503446   10.904632623   11.220181424 -    -      -       Si 14.000
Si      13.063673626   10.842414290   23.385298049 -    -      -       Si 14.000
Si      13.051469029   23.026028150   11.240880406 -    -      -       Si 14.000
Si       3.046662868    0.877452069   19.056507979 -    -      -       Si 14.000
Si       3.046005450   13.058965400    6.866058564 -    -      -       Si 14.000
Si      15.249471971    0.862525706    6.883378073 -    -      -       Si 14.000
Si       1.286286472    9.130052963    2.968801806 -    -      -       Si 14.000
Si       1.297331007   21.312633796   15.145781354 -    -      -       Si 14.000
Si      13.483831857   21.298703906    2.968144273 -    -      -       Si 14.000
Si      13.320664772    9.103777177   15.146083247 -    -      -       Si 14.000
Si      23.480098264    4.778647157    5.159158874 -    -      -       Si 14.000
Si      23.488814793   16.973327182   17.309365573 -    -      -       Si 14.000
Si      11.301286548   16.953084765    5.151847263 -    -      -       Si 14.000
Si      11.255527962    4.829753067   17.305757564 -    -      -       Si 14.000
Si      21.292501022    6.948849899    0.809603418 -    -      -       Si 14.000
Si      21.300591606   19.171367603   12.936319155 -    -      -       Si 14.000
Si       9.126607923   19.131283934    0.804771887 -    -      -       Si 14.000
Si       9.028829441    6.905113880   12.917142610 -    -      -       Si 14.000
Si       4.803611969   21.294044100    2.969692019 -    -      -       Si 14.000
Si       4.747477426    9.114304395   15.143412080 -    -      -       Si 14.000
Si      16.943024102    9.100313406    2.979508915 -    -      -       Si 14.000
Si      16.957989483   21.295810818   15.154408240 -    -      -       Si 14.000
Si       6.991983067    1.297713135    5.128495906 -    -      -       Si 14.000
Si       6.954284235   13.469801741   17.322867895 -    -      -       Si 14.000
Si      19.148978482   13.444318467    5.114217781 -    -      -       Si 14.000
Si      19.158271117    1.258188916   17.323723350 -    -      -       Si 14.000
Si       9.155214597   23.455563867    0.779747760 -    -      -       Si 14.000
Si       9.092478199   11.256752731   12.965251458 -    -      -       Si 14.000
Si      21.292605461   11.265234518    0.782477231 -    -      -       Si 14.000
Si      21.315961610   23.486154030   12.969547923 -    -      -       Si 14.000
Si       7.378911999   15.198091742    9.053324284 -    -      -       Si 14.000
Si       7.376170984    3.028245561   21.227276694 -    -      -       Si 14.000
Si      19.568734074    3.057493404    9.087105338 -    -      -       Si 14.000
Si      19.578067759   15.189724279   21.210036116 -    -      -       Si 14.000
Si       5.206684051   19.552131317   11.222919348 -    -      -       Si 14.000
Si       5.194059153    7.378672654   23.394770985 -    -      -       Si 14.000
Si      17.402565547    7.452782112   11.238861547 -    -      -       Si 14.000
Si      17.382424966   19.522720519   23.396807026 -    -      -       Si 14.000
Si       3.041415552   17.381976464    6.875830227 -    -      -       Si 14.000
Si       3.024827817    5.195007811   19.061671780 -    -      -       Si 14.000
Si      15.225033069    5.190232832    6.894974282 -    -      -       Si 14.000
Si      15.234800386   17.335805784   19.028110415 -    -      -       Si 14.000
Si       3.053960826   23.053639759   21.240717641 -    -      -       Si 14.000
Si       3.030537033   10.896445883    9.050022023 -    -      -       Si 14.000
Si      15.246586369   10.781488881   21.263359207 -    -      -       Si 14.000
Si      15.219089206   23.040988990    9.080442219 -    -      -       Si 14.000
Si      23.043399974    0.867310811   23.417864650 -    -      -       Si 14.000
Si      23.042402558   13.093926051   11.205791747 -    -      -       Si 14.000
Si      10.872653996   13.039510563   23.392694106 -    -      -       Si 14.000
Si      10.872104780    0.877330674   11.238126944 -    -      -       Si 14.000
Si       0.875801162    3.040866048   19.067493887 -    -      -       Si 14.000
Si       0.883172337   15.237663843    6.839932943 -    -      -       Si 14.000
Si      13.021912193   15.210521816   19.048217188 -    -      -       Si 14.000
Si      13.067678667    3.040113627    6.885584406 -    -      -       Si 14.000
Si       9.162886086    1.299365844    2.954708464 -    -      -       Si 14.000
Si       9.126069293   13.439723747   15.126389019 -    -      -       Si 14.000
Si      21.307130042   13.458105779    2.951563321 -    -      -       Si 14.000
Si      21.296876378    1.312075472   15.164336946 -    -      -       Si 14.000
Si       4.814334583   23.464276900    5.135635888 -    -      -       Si 14.000
Si       4.781808626   11.290765478   17.309361380 -    -      -       Si 14.000
Si      16.959036258   11.282968122    5.139965664 -    -      -       Si 14.000
Si      16.940605459   23.461084016   17.340212663 -    -      -       Si 14.000
Si       6.981730595   21.290557324    0.786250974 -    -      -       Si 14.000
Si       6.913259326    9.088278053   12.950142161 -    -      -       Si 14.000
Si      19.151340680    9.107494747    0.828044611 -    -      -       Si 14.000
Si      19.155359407   21.324310135   12.989481069 -    -      -       Si 14.000
Si      21.308281846    4.774906136    2.995242140 -    -      -       Si 14.000
Si      21.343741164   17.015195743   15.139543516 -    -      -       Si 14.000
Si       9.127877221   16.950541212    2.972767237 -    -      -       Si 14.000
Si       9.088945386    4.779890723   15.136486835 -    -      -       Si 14.000
Si       1.309810873    6.964793891    5.143183100 -    -      -       Si 14.000
Si       1.325339023   19.153387967   17.311208676 -    -      -       Si 14.000
Si      13.479185178   19.132160919    5.149494807 -    -      -       Si 14.000
Si      13.448708410    6.926324274   17.326269717 -    -      -       Si 14.000
Si      23.454904472    9.128769757    0.796720955 -    -      -       Si 14.000
Si      23.482634382   21.350325783   12.944893019 -    -      -       Si 14.000
Si      11.307087124   21.299546429    0.791263197 -    -      -       Si 14.000
Si      11.215373321    9.088271699   12.915889145 -    -      -       Si 14.000
Si      15.205697271    7.396987452    9.082727930 -    -      -       Si 14.000
Si      15.217972912   19.525483434   21.225678365 -    -      -       Si 14.000
Si       3.042236415   19.558543703    9.043043551 -    -      -       Si 14.000
Si       3.018465317    7.383747173   21.225907957 -    -      -       Si 14.000
Si      19.560474953    5.227953657   11.246328240 -    -      -       Si 14.000
Si      19.567870006   17.354953698   23.389179293 -    -      -       Si 14.000
Si       7.373408999   17.374505823   11.225802385 -    -      -       Si 14.000
Si       7.366643526    5.201785057   23.394340612 -    -      -       Si 14.000
Si      17.391899671    3.027952836    6.901107708 -    -      -       Si 14.000
Si      17.426905511   15.194649678   18.989604326 -    -      -       Si 14.000
Si       5.202946430   15.203020961    6.874700996 -    -      -       Si 14.000
Si       5.191133791    3.033318355   19.058773159 -    -      -       Si 14.000
Si       1.291464256   21.298948721   19.470691162 -    -      -       Si 14.000
Si       1.283812389    9.128306288    7.284830125 -    -      -       Si 14.000
Si      13.437922323    9.141381283   19.494720767 -    -      -       Si 14.000
Si      13.474888207   21.290086727    7.297990351 -    -      -       Si 14.000
Si      23.458812148    1.291393165   17.304152087 -    -      -       Si 14.000
Si      23.473492110   13.485640954    5.090170305 -    -      -       Si 14.000
Si      11.257623725   13.539776418   17.308201944 -    -      -       Si 14.000
Si      11.315960099    1.284566844    5.114065148 -    -      -       Si 14.000
Si      21.296490245   23.447796052   21.668438353 -    -      -       Si 14.000
Si      21.311525228   11.322746118    9.442813058 -    -      -       Si 14.000
Si       9.097381761   11.302564376   21.649781005 -    -      -       Si 14.000
Si       9.124151381   23.467040396    9.483237189 -    -      -       Si 14.000
Si      23.072627351   15.246211967   13.353204135 -    -      -       Si 14.000
Si      23.061397528    3.024157207    1.223784417 -    -      -       Si 14.000
Si      10.883128647    3.059408121   13.379210220 -    -      -       Si 14.000
Si      10.875249266   15.190891635    1.212468296 -    -      -       Si 14.000
Si       0.887085613   19.596387041   11.194920828 -    -      -       Si 14.000
Si       0.873945114    7.370292924   23.387569135 -    -      -       Si 14.000
Si      13.017596978    7.347766067   11.211626264 -    -      -       Si 14.000
Si      13.059590081   19.528652023   23.382560890 -    -      -       Si 14.000
Si       3.068498832   17.400135228   15.548568522 -    -      -       Si 14.000
Si       3.068649352    5.209333773    3.393658959 -    -      -       Si 14.000
Si      15.257000444    5.185523409   15.702323870 -    -      -       Si 14.000
Si      15.222263317   17.360261670    3.395703554 -    -      -       Si 14.000
Si      19.510996354    3.079843514   13.422743829 -    -      -       Si 14.000
Si      19.532599987   15.202095744    1.187905771 -    -      -       Si 14.000
Si       7.377635546   15.212526694   13.365540154 -    -      -       Si 14.000
Si       7.406227357    3.051219056    1.204492246 -    -      -       Si 14.000
Si      17.363350946   23.084925287   11.234294108 -    -      -       Si 14.000
Si      17.355952114   10.836463002   23.396137558 -    -      -       Si 14.000
Si       5.175618916   10.875454656   11.206308052 -    -      -       Si 14.000
Si       5.216557313   23.044487994   23.382034226 -    -      -       Si 14.000
Si      15.177527573    0.881477694   15.602200888 -    -      -       Si 14.000
Si      15.195002173   13.035741269    3.380576245 -    -      -       Si 14.000
Si       3.037274831   13.070402162   15.553635729 -    -      -       Si 14.000
Si       3.054657142    0.886011079    3.388773696 -    -      -       Si 14.000
Si      16.953075303    9.141500211    7.301302810 -    -      -       Si 14.000
Si      16.960160996   21.301924216   19.485640849 -    -      -       Si 14.000
Si       4.808716572   21.311263985    7.286788528 -    -      -       Si 14.000
Si       4.764825728    9.138599670   19.462378714 -    -      -       Si 14.000
Si      19.157072877    4.789939112    5.144693580 -    -      -       Si 14.000
Si      19.198801378   17.015509400   17.300104363 -    -      -       Si 14.000
Si       6.976975488   16.954777868    5.126705198 -    -      -       Si 14.000
Si       6.945958059    4.791251748   17.293142356 -    -      -       Si 14.000
Si      21.321103936    6.972597108    9.482860460 -    -      -       Si 14.000
Si      21.335181659   19.128912179   21.662975800 -    -      -       Si 14.000
Si       9.139019517   19.138156236    9.476395744 -    -      -       Si 14.000
Si       9.115788682    6.974879200   21.632273149 -    -      -       Si 14.000
Si      21.300913605    1.271579580   19.480285424 -    -      -       Si 14.000
Si      21.297549279   13.498288301    7.263633026 -    -      -       Si 14.000
Si       9.105551197   13.475494730   19.467287264 -    -      -       Si 14.000
Si       9.147670814    1.255869999    7.272081663 -    -      -       Si 14.000
Si       1.292093815   23.464485092   17.297984413 -    -      -       Si 14.000
Si       1.291173942   11.287329061    5.115054100 -    -      -       Si 14.000
Si      13.409862881   11.297276955   17.315972068 -    -      -       Si 14.000
Si      13.507301847   23.455906888    5.118497463 -    -      -       Si 14.000
Si      23.479525296   21.282584760   21.656787454 -    -      -       Si 14.000
Si      23.464470678    9.139479343    9.468476600 -    -      -       Si 14.000
Si      11.268861516    9.117191348   21.620749071 -    -      -       Si 14.000
Si      11.305531640   21.279688056    9.484566562 -    -      -       Si 14.000
Si      15.196887509   23.055008013   13.406046021 -    -      -       Si 14.000
Si      15.179006654   10.837955426    1.218744297 -    -      -       Si 14.000
Si       3.014540003   10.883829919   13.384206585 -    -      -       Si 14.000
Si       3.048520227   23.049518967    1.214453549 -    -      -       Si 14.000
Si      19.531114248    0.903275965   11.234377379 -    -      -       Si 14.000
Si      19.510245350   13.016075719   23.356410481 -    -      -       Si 14.000
Si       7.347219180   13.054372605   11.208577502 -    -      -       Si 14.000
Si       7.396762481    0.875341792   23.379276777 -    -      -       Si 14.000
Si      17.362592259    3.045240574   15.605557407 -    -      -       Si 14.000
Si      17.361654171   15.202067150    3.351302343 -    -      -       Si 14.000
Si       5.205518146   15.227809260   15.559808342 -    -      -       Si 14.000
Si       5.225839320    3.056745662    3.388421129 -    -      -       Si 14.000
Si       3.049245795   19.564662855   13.366459063 -    -      -       Si 14.000
Si       3.043579056    7.376199738    1.202320738 -    -      -       Si 14.000
Si      15.230538190   19.533143612    1.205151586 -    -      -       Si 14.000
Si      23.044454714   17.415437652   11.178551497 -    -      -       Si 14.000
Si      23.039889971    5.191075655   23.393144625 -    -      -       Si 14.000
Si      10.808118402    5.195438362   11.180057755 -    -      -       Si 14.000
Si      10.869372133   17.355348121   23.394682832 -    -      -       Si 14.000
Si       0.887297338   15.223542859   15.539770779 -    -      -       Si 14.000
Si       0.897466404    3.031025903    3.398880549 -    -      -       Si 14.000
Si      13.073366295    3.067990335   15.576428309 -    -      -       Si 14.000
Si      13.051585480   15.196397950    3.403881706 -    -      -       Si 14.000
Si       9.138997916   16.949772641    7.300396425 -    -      -       Si 14.000
Si       9.115163661    4.793347825   19.459120282 -    -      -       Si 14.000
Si      21.334530760    4.792784337    7.317459418 -    -      -       Si 14.000
Si      21.347202514   16.964511462   19.480812583 -    -      -       Si 14.000
Si       4.813047502   19.145531472    5.124517857 -    -      -       Si 14.000
Si       4.771493346    6.964268298   17.296552778 -    -      -       Si 14.000
Si      16.970309425    6.950171053    5.134782842 -    -      -       Si 14.000
Si      16.968777278   19.130662929   17.292685212 -    -      -       Si 14.000
Si       6.980874692   21.308346043    9.476662545 -    -      -       Si 14.000
Si       6.950548410    9.142403281   21.639880278 -    -      -       Si 14.000
Si      19.162855357    9.159936749    9.438550625 -    -      -       Si 14.000
Si      19.153857331   21.285094376   21.645041557 -    -      -       Si 14.000
end 
end 
