# Supplementary material for: Water Adsorption at Pairs of Proximate Brønsted Acid Sites in Zeolites
Source: J Phys Chem Lett. 2026 Jan 14;17(4):1201–6. doi: 10.1021/acs.jpclett.5c03794 (PMC12862806; doi:10.1021/acs.jpclett.5c03794)
Supplement: Supplementary file 2 [file jz5c03794_si_002.zip › Water_BAS_Pairs_SI/QM/STRUCTURES_MP2/HFAU__FAU_2__bare__MP2.car]

!BIOSYM archive 3                                                               
PBC=ON                                                                          
QMPOT ITERATION     44                                           -103818.1469470
!DATE Mon Sep 16 00:30:22 2024
PBC  24.34500  24.34500  24.34500  90.00000  90.00000  90.00000 (P1)
Al      15.263016434   13.090759175   19.189872657 -    -      -       Al 13.000
Al      15.262853570    7.239719998   13.339878943 -    -      -       Al 13.000
H       15.312826446    9.591947822   13.911853916 -    -      -       H   1.000
H       15.311914822   12.519373456   16.837536612 -    -      -       H   1.000
O       21.771214579    2.562631525   20.351588365 -    -      -       O   8.000
O       21.764394944   14.770332075    8.152429061 -    -      -       O   8.000
O        9.542008610   14.768498738   20.377146945 -    -      -       O   8.000
O        9.621257677    2.530288421    8.158730686 -    -      -       O   8.000
O        0.029860903   21.755960242   22.917393823 -    -      -       O   8.000
O        0.002103970    9.609394997   10.743046417 -    -      -       O   8.000
O       12.215132111    9.578224388   22.835357358 -    -      -       O   8.000
O       12.210156293   21.730841727   10.745976837 -    -      -       O   8.000
O        2.573251882    0.009306291   17.765713292 -    -      -       O   8.000
O        2.583374337   12.163924896    5.593761045 -    -      -       O   8.000
O       14.789041550   12.201211935   17.583759369 -    -      -       O   8.000
O       14.773818223    0.001514379    5.597931797 -    -      -       O   8.000
O        2.571200906    8.664230005    2.072909551 -    -      -       O   8.000
O        2.583439775   20.834863706   14.265043615 -    -      -       O   8.000
O       14.772656411   20.832039145    2.082713184 -    -      -       O   8.000
O       14.789669324    8.845831995   14.229794007 -    -      -       O   8.000
O        0.030670806    3.512943154    4.675317482 -    -      -       O   8.000
O        0.000666291   15.684801145   16.821456225 -    -      -       O   8.000
O       12.210930179   15.685453730    4.700407925 -    -      -       O   8.000
O       12.215712019    3.593642522   16.853471214 -    -      -       O   8.000
O       21.767725885    6.075144951   23.868493358 -    -      -       O   8.000
O       21.763191870   18.274526501   11.659062815 -    -      -       O   8.000
O        9.620888547   18.270046348   23.901593231 -    -      -       O   8.000
O        9.543920291    6.053127592   11.661808183 -    -      -       O   8.000
O        3.515042625   21.776778703    2.095552712 -    -      -       O   8.000
O        3.499652727    9.601583860   14.250420103 -    -      -       O   8.000
O       15.666815943    9.552446793    2.079976955 -    -      -       O   8.000
O       15.694626903   21.753648887   14.240575749 -    -      -       O   8.000
O        6.112942296    2.589508017    4.655564758 -    -      -       O   8.000
O        6.055067302   14.748209547   16.841439338 -    -      -       O   8.000
O       18.271093734   14.710624075    4.608303956 -    -      -       O   8.000
O       18.315197626    2.524137616   16.805235270 -    -      -       O   8.000
O        8.680030828   24.338858344   23.834206570 -    -      -       O   8.000
O        8.645546558   12.200763646   11.721666991 -    -      -       O   8.000
O       20.767002577   12.092332072   23.830814654 -    -      -       O   8.000
O       20.801391984   24.326510598   11.678402116 -    -      -       O   8.000
O        8.660523309   15.663427646    8.157687255 -    -      -       O   8.000
O        8.655889398    3.507970920   20.316572542 -    -      -       O   8.000
O       20.843662319    3.492181133    8.172829393 -    -      -       O   8.000
O       20.835324092   15.664374695   20.314382264 -    -      -       O   8.000
O        6.098297143   20.820058481   10.744018745 -    -      -       O   8.000
O        6.075686034    8.654909315   22.911862545 -    -      -       O   8.000
O       18.335486762    8.660668377   10.713991321 -    -      -       O   8.000
O       18.260328724   20.797051690   22.895667523 -    -      -       O   8.000
O        3.528824959   18.268119918    5.597934319 -    -      -       O   8.000
O        3.501668789    6.081095528   17.768925502 -    -      -       O   8.000
O       15.698181822    6.027645541    5.576861420 -    -      -       O   8.000
O       15.668216177   18.215465962   17.724851163 -    -      -       O   8.000
O        2.578002323   21.768365496   20.351310768 -    -      -       O   8.000
O        2.582040417    9.616064010    8.149361602 -    -      -       O   8.000
O       14.687651275    9.432163934   20.489541931 -    -      -       O   8.000
O       14.748484906   21.760625583    8.192223694 -    -      -       O   8.000
O       21.768931672   24.326048543   22.940601590 -    -      -       O   8.000
O       21.779681798   12.187337979   10.719878387 -    -      -       O   8.000
O        9.570708732   12.197012777   22.921321185 -    -      -       O   8.000
O        9.574591612    0.023682227   10.750218910 -    -      -       O   8.000
O        0.000749007    2.568777778   17.780074081 -    -      -       O   8.000
O        0.017824491   14.767503300    5.555030897 -    -      -       O   8.000
O       12.109476503   14.825535491   17.770110915 -    -      -       O   8.000
O       12.163727644    2.564263523    5.622678660 -    -      -       O   8.000
O        8.679474239    2.594917730    2.091104953 -    -      -       O   8.000
O        8.646401684   14.707742438   14.228114128 -    -      -       O   8.000
O       20.800290584   14.751777460    2.104194667 -    -      -       O   8.000
O       20.768407707    2.598931770   14.337320816 -    -      -       O   8.000
O        3.513820358   24.332613247    4.653342415 -    -      -       O   8.000
O        3.500482056   12.178885026   16.827177240 -    -      -       O   8.000
O       15.692579796   12.187541714    4.675678778 -    -      -       O   8.000
O       15.669154076    0.005786686   16.878010413 -    -      -       O   8.000
O        6.111852287   21.774515372   23.840899717 -    -      -       O   8.000
O        6.056958194    9.588399786   11.679688464 -    -      -       O   8.000
O       18.315505574    9.625541903   23.904723610 -    -      -       O   8.000
O       18.271809058   21.822570427   11.719357219 -    -      -       O   8.000
O       21.768240696    3.491019686    2.102973542 -    -      -       O   8.000
O       21.780030196   15.711806794   14.241395841 -    -      -       O   8.000
O        9.573663830   15.682075660    2.059250212 -    -      -       O   8.000
O        9.571346860    3.507444841   14.233728955 -    -      -       O   8.000
O        2.578000440    6.078027884    4.662099627 -    -      -       O   8.000
O        2.583240619   18.280124899   16.814585546 -    -      -       O   8.000
O       14.746986327   18.237117863    4.670338752 -    -      -       O   8.000
O       14.688623138    5.940995989   16.998619796 -    -      -       O   8.000
O        0.003258407    8.652247414   23.861707919 -    -      -       O   8.000
O        0.019617091   20.875498381   11.660584591 -    -      -       O   8.000
O       12.165243408   20.807819343   23.866666023 -    -      -       O   8.000
O       12.108526898    8.658957209   11.604279577 -    -      -       O   8.000
O       15.668987724    8.704291625    8.215388506 -    -      -       O   8.000
O       15.698145787   20.853716687   20.402051527 -    -      -       O   8.000
O        3.528478897   20.830539192    8.160838946 -    -      -       O   8.000
O        3.501593680    8.660065661   20.348078182 -    -      -       O   8.000
O       20.835639601    6.116595243   10.767122635 -    -      -       O   8.000
O       20.844385983   18.256214351   22.938106627 -    -      -       O   8.000
O        8.659930752   18.271785441   10.766356338 -    -      -       O   8.000
O        8.656355212    6.113124407   22.922519244 -    -      -       O   8.000
O       18.261192785    3.535293833    5.634787189 -    -      -       O   8.000
O       18.336609284   15.715844041   17.769040912 -    -      -       O   8.000
O        6.097816923   15.686269586    5.607802320 -    -      -       O   8.000
O        6.077022976    3.517767215   17.775820097 -    -      -       O   8.000
O       23.564499980    1.812391962   22.182541236 -    -      -       O   8.000
O       23.572199249   14.022689806    9.976974020 -    -      -       O   8.000
O       11.378917942   14.013731666   22.158846337 -    -      -       O   8.000
O       11.413466386    1.807476767   10.008753538 -    -      -       O   8.000
O        1.837850453   23.577925170   22.172703865 -    -      -       O   8.000
O        1.819960344   11.410962009    9.981115180 -    -      -       O   8.000
O       14.077337556   11.367927874   22.197157003 -    -      -       O   8.000
O       13.998929392   23.571814392   10.009190014 -    -      -       O   8.000
O        1.827040858    1.821748220   19.582516003 -    -      -       O   8.000
O        1.821666367   14.004855797    7.373593472 -    -      -       O   8.000
O       13.814958363   13.910653908   19.590900960 -    -      -       O   8.000
O       14.005863249    1.815568551    7.403887165 -    -      -       O   8.000
O        0.779646354    7.903990922    3.901155595 -    -      -       O   8.000
O        0.765357026   20.092554115   16.079841291 -    -      -       O   8.000
O       12.971255505   20.083947868    3.907194932 -    -      -       O   8.000
O       13.124165121    7.795215403   15.939278450 -    -      -       O   8.000
O       22.531797624    5.291298536    3.924213125 -    -      -       O   8.000
O       22.554408120   17.508981048   16.067338427 -    -      -       O   8.000
O       10.371448994   17.447971829    3.901984853 -    -      -       O   8.000
O       10.319680016    5.308612871   16.054646491 -    -      -       O   8.000
O       22.532159995    7.898267240    1.321925934 -    -      -       O   8.000
O       22.538825832   20.105037591   13.446093941 -    -      -       O   8.000
O       10.350552065   20.104794299    1.356101725 -    -      -       O   8.000
O       10.301005743    7.893477404   13.445412556 -    -      -       O   8.000
O        5.327808508   22.515849793    3.913784483 -    -      -       O   8.000
O        5.298389080   10.349007730   16.079980366 -    -      -       O   8.000
O       17.454506057   10.336836524    3.908912905 -    -      -       O   8.000
O       17.455622876   22.521745240   16.091698803 -    -      -       O   8.000
O        7.923247382    0.777040517    3.896423404 -    -      -       O   8.000
O        7.890357838   12.954285644   16.103168193 -    -      -       O   8.000
O       20.117207304   12.904904023    3.906956064 -    -      -       O   8.000
O       20.123225583    0.695528780   16.112106572 -    -      -       O   8.000
O        7.923736770   22.533323189    1.306733341 -    -      -       O   8.000
O        7.891373030   10.325295396   13.475424395 -    -      -       O   8.000
O       20.123034175   10.316915123    1.389355829 -    -      -       O   8.000
O       20.119666623   22.522180394   13.524118807 -    -      -       O   8.000
O        6.876990675   16.439447156    9.989795370 -    -      -       O   8.000
O        6.879580229    4.270559289   22.159711953 -    -      -       O   8.000
O       19.061231599    4.280933316   10.006394003 -    -      -       O   8.000
O       19.060465274   16.423720595   22.150330568 -    -      -       O   8.000
O        4.264441898   19.028509629    9.991407889 -    -      -       O   8.000
O        4.255265555    6.850592952   22.164196471 -    -      -       O   8.000
O       16.497927158    6.865512087    9.949421156 -    -      -       O   8.000
O       16.419446747   18.994693275   22.179524568 -    -      -       O   8.000
O        4.262773036   16.435979089    7.399109941 -    -      -       O   8.000
O        4.254738391    4.264694825   19.578404159 -    -      -       O   8.000
O       16.418427675    4.249688058    7.435819620 -    -      -       O   8.000
O       16.498719515   16.481920383   19.563006648 -    -      -       O   8.000
O        0.779094949   22.528213400   18.525224900 -    -      -       O   8.000
O        0.764661306   10.349463387    6.335606036 -    -      -       O   8.000
O       13.124097383   10.491317372   18.634659640 -    -      -       O   8.000
O       12.971392036   22.523128752    6.346128790 -    -      -       O   8.000
O       22.532220053    0.759715213   18.531045498 -    -      -       O   8.000
O       22.537760296   12.980246430    6.324496247 -    -      -       O   8.000
O       10.301803855   12.985539183   18.537398310 -    -      -       O   8.000
O       10.350732889    0.728304557    6.326008618 -    -      -       O   8.000
O       22.531309628   22.505906483   21.138341116 -    -      -       O   8.000
O       22.553301906   10.362675528    8.920949546 -    -      -       O   8.000
O       10.318661976   10.375599307   21.120391357 -    -      -       O   8.000
O       10.369271966   22.525777461    8.982891746 -    -      -       O   8.000
O       23.573361404   16.451831961   12.405550461 -    -      -       O   8.000
O       23.565226665    4.247604715    0.272088421 -    -      -       O   8.000
O       11.380713052    4.272468494   12.418878839 -    -      -       O   8.000
O       11.413883118   16.418833151    0.274239076 -    -      -       O   8.000
O        1.819793999   19.054410344   12.425123185 -    -      -       O   8.000
O        1.826239826    6.845233281    0.262163932 -    -      -       O   8.000
O       13.814511936    6.839324108   12.520141697 -    -      -       O   8.000
O       14.005660912   19.024371999    0.269517299 -    -      -       O   8.000
O        1.819045576   16.447942385   15.020897408 -    -      -       O   8.000
O        1.838770133    4.256281630    2.852651533 -    -      -       O   8.000
O       14.077812157    4.232381892   15.063853471 -    -      -       O   8.000
O       13.999197519   16.420193236    2.858168823 -    -      -       O   8.000
O       19.034574662    1.833381418   12.462734058 -    -      -       O   8.000
O       19.034179255   13.967902825    0.251494935 -    -      -       O   8.000
O        6.812347204   14.012204346   12.417079934 -    -      -       O   8.000
O        6.891896529    1.824251298    0.260166148 -    -      -       O   8.000
O       16.415100431   23.599899923   12.448458527 -    -      -       O   8.000
O       16.405471955   11.363898445    0.267587744 -    -      -       O   8.000
O        4.256956599   11.409005859   12.430061196 -    -      -       O   8.000
O        4.282075148   23.563812191    0.262472417 -    -      -       O   8.000
O       16.405597826    1.818181835   15.065586300 -    -      -       O   8.000
O       16.413710256   13.981391237    2.831527545 -    -      -       O   8.000
O        4.255578241   13.999889122   15.019398760 -    -      -       O   8.000
O        4.281797263    1.822091848    2.868139391 -    -      -       O   8.000
O       17.431545125    7.893848252    6.372712909 -    -      -       O   8.000
O       17.432048801   20.056421617   18.536716971 -    -      -       O   8.000
O        5.335182313   20.093446476    6.335763727 -    -      -       O   8.000
O        5.300382395    7.911014639   18.518112050 -    -      -       O   8.000
O       20.116858876    5.317438171    6.363439773 -    -      -       O   8.000
O       20.128431723   17.538963363   18.518457775 -    -      -       O   8.000
O        7.923155963   17.489990161    6.352184805 -    -      -       O   8.000
O        7.904416795    5.325036001   18.502379591 -    -      -       O   8.000
O       20.128546184    7.911458656    8.891749915 -    -      -       O   8.000
O       20.115971331   20.066440367   21.114337866 -    -      -       O   8.000
O        7.925566553   20.079289527    8.940779689 -    -      -       O   8.000
O        7.903618841    7.927042728   21.105875094 -    -      -       O   8.000
O       24.274710010    3.509249339   20.289274753 -    -      -       O   8.000
O       24.272024940   15.701801959    8.066779050 -    -      -       O   8.000
O       12.027738646   15.760878153   20.268792391 -    -      -       O   8.000
O       12.111885936    3.509021126    8.126763226 -    -      -       O   8.000
O       24.279032386   24.260294681   23.867443122 -    -      -       O   8.000
O       24.278138436   12.125125170   11.674464633 -    -      -       O   8.000
O       12.095673578   12.074135342   23.800030281 -    -      -       O   8.000
O       12.077603794   24.233684076   11.692237449 -    -      -       O   8.000
O        3.526663562   24.270145997   20.268440088 -    -      -       O   8.000
O        3.522772866   12.122899138    8.100335957 -    -      -       O   8.000
O       15.745080443   11.848927381   20.232590825 -    -      -       O   8.000
O       15.696160516   24.264065164    8.110448640 -    -      -       O   8.000
O        0.066149493    9.610218330    2.016861040 -    -      -       O   8.000
O        0.083987181   21.790763829   14.177234866 -    -      -       O   8.000
O       12.272026974   21.785696032    2.014224879 -    -      -       O   8.000
O       12.212692782    9.545432860   14.137356010 -    -      -       O   8.000
O        0.075344115    6.021235529    5.611905630 -    -      -       O   8.000
O        0.090378493   18.187601525   17.781640954 -    -      -       O   8.000
O       12.237428534   18.205296957    5.606172406 -    -      -       O   8.000
O       12.144291436    6.137358633   17.739985987 -    -      -       O   8.000
O       20.840185100    6.000077107    2.034986637 -    -      -       O   8.000
O       20.853285025   18.221529202   14.174398435 -    -      -       O   8.000
O        8.656860732   18.202559191    2.049925471 -    -      -       O   8.000
O        8.609939277    6.006712768   14.175596336 -    -      -       O   8.000
O        6.021656860   20.839897196    2.004441794 -    -      -       O   8.000
O        5.996426685    8.643817025   14.189583995 -    -      -       O   8.000
O       18.188290004    8.636046305    2.042047917 -    -      -       O   8.000
O       18.208091034   20.835094488   14.208523815 -    -      -       O   8.000
O        6.020769985    0.080860934    5.589554554 -    -      -       O   8.000
O        5.997261423   12.238525151   17.786100914 -    -      -       O   8.000
O       18.206027195   12.221208427    5.594804752 -    -      -       O   8.000
O       18.190563968    0.041651937   17.794511774 -    -      -       O   8.000
O        9.618284902    0.088660736    1.996020381 -    -      -       O   8.000
O        9.587129888   12.200415617   14.229148152 -    -      -       O   8.000
O       21.790945301   12.273947523    1.959349910 -    -      -       O   8.000
O       21.792502502    0.125299512   14.156135471 -    -      -       O   8.000
O        6.147757841   14.736186297    8.110737501 -    -      -       O   8.000
O        6.150392694    2.570316427   20.280674815 -    -      -       O   8.000
O       18.330971395    2.573699058    8.132639255 -    -      -       O   8.000
O       18.330424185   14.731660547   20.258628786 -    -      -       O   8.000
O        6.147102078   18.317340174   11.694052958 -    -      -       O   8.000
O        6.150866136    6.150240894   23.859724781 -    -      -       O   8.000
O       18.330606593    6.171439145   11.699443922 -    -      -       O   8.000
O       18.331561205   18.299040916   23.856474194 -    -      -       O   8.000
O        2.567730779   18.331899801    8.096539128 -    -      -       O   8.000
O        2.554382263    6.157598682   20.271595816 -    -      -       O   8.000
O       14.752552193    6.190200250    8.080709736 -    -      -       O   8.000
O       14.752946108   18.349800487   20.239590036 -    -      -       O   8.000
O        0.075408509   20.818597368   20.409135356 -    -      -       O   8.000
O        0.089188329    8.648623942    8.240817678 -    -      -       O   8.000
O       12.143440875    8.690502849   20.292096397 -    -      -       O   8.000
O       12.238741861   20.825330649    8.226162681 -    -      -       O   8.000
O        0.068526615    0.069441213   16.819470772 -    -      -       O   8.000
O        0.083499529   12.251893135    4.637814960 -    -      -       O   8.000
O       12.211921419   12.292275824   16.883889098 -    -      -       O   8.000
O       12.272803357    0.071793786    4.644834361 -    -      -       O   8.000
O       20.840886326    0.052341780   20.431964194 -    -      -       O   8.000
O       20.852195363   12.255984926    8.210243707 -    -      -       O   8.000
O        8.608987183   12.254362345   20.422180358 -    -      -       O   8.000
O        8.657732761    0.036768240    8.229869383 -    -      -       O   8.000
O       24.277503563   14.755152828   14.305051676 -    -      -       O   8.000
O       24.278262331    2.563748974    2.170953456 -    -      -       O   8.000
O       12.096301325    2.629555557   14.357370326 -    -      -       O   8.000
O       12.075931047   14.739278275    2.197395080 -    -      -       O   8.000
O       24.270275706   18.363474909   10.726720199 -    -      -       O   8.000
O       24.270972467    6.143604528   22.920869841 -    -      -       O   8.000
O       12.029096526    6.160086887   10.668634371 -    -      -       O   8.000
O       12.110820489   18.304372374   22.920796823 -    -      -       O   8.000
O        3.521496490   18.328029575   14.306472739 -    -      -       O   8.000
O        3.525812493    6.161930804    2.160106009 -    -      -       O   8.000
O       15.745148829    6.196892631   14.581544915 -    -      -       O   8.000
O       15.695821000   18.320178214    2.167419020 -    -      -       O   8.000
O       18.262575594    3.538122377   14.331251526 -    -      -       O   8.000
O       18.294009823   15.682985523    2.112949545 -    -      -       O   8.000
O        6.160232241   15.695286461   14.339859298 -    -      -       O   8.000
O        6.165783174    3.520088993    2.145384498 -    -      -       O   8.000
O       18.295429055   24.317560852   10.746326272 -    -      -       O   8.000
O       18.261107116   12.100029384   22.892013271 -    -      -       O   8.000
O        6.159685931   12.090314823   10.732956048 -    -      -       O   8.000
O        6.166541051   24.284050625   22.908635870 -    -      -       O   8.000
O       14.727884454   24.250038628   14.373014144 -    -      -       O   8.000
O       14.726439216   12.057878652    2.179123221 -    -      -       O   8.000
O        2.558234180   12.105990662   14.323073576 -    -      -       O   8.000
O        2.581856719   24.286321254    2.143562194 -    -      -       O   8.000
O       18.205477020    9.600975934    8.213710964 -    -      -       O   8.000
O       18.219169247   21.753425910   20.394343529 -    -      -       O   8.000
O        6.031557583   21.776634324    8.243273069 -    -      -       O   8.000
O        6.002141962    9.613741241   20.409210207 -    -      -       O   8.000
O       18.219106932    6.035850861    4.676688844 -    -      -       O   8.000
O       18.205153859   18.215966300   16.828683695 -    -      -       O   8.000
O        6.031855161   18.187266491    4.651466115 -    -      -       O   8.000
O        6.002344261    6.019921690   16.815465301 -    -      -       O   8.000
O       21.814033796    5.983253890    8.276281087 -    -      -       O   8.000
O       21.813768887   18.155116313   20.446617701 -    -      -       O   8.000
O        9.609843453   18.164667527    8.265386356 -    -      -       O   8.000
O        9.585025281    6.017982396   20.412374678 -    -      -       O   8.000
O       22.554014263    4.295113607   22.134680691 -    -      -       O   8.000
O       22.568842265   16.507532368    9.920974652 -    -      -       O   8.000
O       10.340917487   16.483521105   22.164217403 -    -      -       O   8.000
O       10.342318582    4.263198654    9.949390907 -    -      -       O   8.000
O        1.796523643   22.558180108    0.305131851 -    -      -       O   8.000
O        1.775374736   10.400584576   12.466886055 -    -      -       O   8.000
O       13.908897145   10.361200552    0.326368008 -    -      -       O   8.000
O       13.948335699   22.558779351   12.495065794 -    -      -       O   8.000
O        4.304283485    1.783550668   18.560667625 -    -      -       O   8.000
O        4.308669071   13.958541936    6.374227991 -    -      -       O   8.000
O       16.495654339   14.026460671   18.476606199 -    -      -       O   8.000
O       16.496818922    1.777393467    6.407079690 -    -      -       O   8.000
O        1.790612821   10.388706412    3.861221024 -    -      -       O   8.000
O        1.790252184   22.567484233   16.040713713 -    -      -       O   8.000
O       13.989451658   22.563662651    3.866435939 -    -      -       O   8.000
O       13.799420231   10.392263104   16.037817294 -    -      -       O   8.000
O       22.590809513    4.285136219    6.408875268 -    -      -       O   8.000
O       22.578135955   16.474402640   18.554074830 -    -      -       O   8.000
O       10.403815986   16.473204217    6.399999374 -    -      -       O   8.000
O       10.389647921    4.328992759   18.552439123 -    -      -       O   8.000
O       20.044484318    7.852463959    0.332861647 -    -      -       O   8.000
O       20.042079300   20.063991539   12.463790320 -    -      -       O   8.000
O        7.881680695   20.044384368    0.313848407 -    -      -       O   8.000
O        7.821467163    7.845776532   12.450795689 -    -      -       O   8.000
O        4.317083084   20.033823294    3.855739776 -    -      -       O   8.000
O        4.278446569    7.869893834   16.040688067 -    -      -       O   8.000
O       16.461919090    7.844682071    3.875883098 -    -      -       O   8.000
O       16.465561998   20.031396642   16.033471118 -    -      -       O   8.000
O        7.881943936    1.770139024    6.385636224 -    -      -       O   8.000
O        7.821631601   13.978941931   18.582694594 -    -      -       O   8.000
O       20.041625849   13.964108571    6.365547177 -    -      -       O   8.000
O       20.046056049    1.752037504   18.576864459 -    -      -       O   8.000
O       10.412423537   22.568343574    0.303641239 -    -      -       O   8.000
O       10.371448331   10.398977077   12.468219028 -    -      -       O   8.000
O       22.561653234   10.379677179    0.288656182 -    -      -       O   8.000
O       22.583338484   22.600057245   12.467232696 -    -      -       O   8.000
O        7.870645419   13.949865692    9.954511911 -    -      -       O   8.000
O        7.884726400    1.785254969   22.116047328 -    -      -       O   8.000
O       20.051121199    1.794691946    9.979188779 -    -      -       O   8.000
O       20.029347234   13.922972557   22.110060850 -    -      -       O   8.000
O        4.306828172   20.053164294   12.469256442 -    -      -       O   8.000
O        4.302881449    7.868498952    0.300313667 -    -      -       O   8.000
O       16.495375362    7.953154088   12.404184496 -    -      -       O   8.000
O       16.495827982   20.022469406    0.307506544 -    -      -       O   8.000
O        1.789694731   16.490706969    6.367725241 -    -      -       O   8.000
O        1.772626391    4.301356719   18.564883274 -    -      -       O   8.000
O       13.944134746    4.304132028    6.407044453 -    -      -       O   8.000
O       13.980636017   16.423964306   18.611362523 -    -      -       O   8.000
O        4.319562850   22.562584964   22.121010166 -    -      -       O   8.000
O        4.296192539   10.394073723    9.944602098 -    -      -       O   8.000
O       16.483553527   10.229356819   22.188176942 -    -      -       O   8.000
O       16.477985960   22.559063825    9.975812013 -    -      -       O   8.000
O       22.565126124    1.760933243    0.324696285 -    -      -       O   8.000
O       22.556544785   13.972070616   12.457759551 -    -      -       O   8.000
O       10.416497729   13.929977191    0.316315130 -    -      -       O   8.000
O       10.418037854    1.770289301   12.498840036 -    -      -       O   8.000
O       10.411645456    1.780505994    3.862210406 -    -      -       O   8.000
O       10.370428530   13.961441268   16.031581671 -    -      -       O   8.000
O       22.581225135   13.961659318    3.830749787 -    -      -       O   8.000
O       22.562059086    1.795869114   16.050819223 -    -      -       O   8.000
O        4.317941681   22.573583115    6.396270059 -    -      -       O   8.000
O        4.278254701   10.388286059   18.559177053 -    -      -       O   8.000
O       16.464516754   10.396550684    6.399474859 -    -      -       O   8.000
O       16.463078221   22.553176483   18.584017382 -    -      -       O   8.000
O       20.043947449    4.291584297    3.889519690 -    -      -       O   8.000
O       20.069982955   16.523015922   16.030889947 -    -      -       O   8.000
O        7.879114730   16.460472726    3.877558269 -    -      -       O   8.000
O        7.842342470    4.289659215   16.028535294 -    -      -       O   8.000
O        1.797293379    7.874346827    6.379382450 -    -      -       O   8.000
O        1.796928587   20.050291723   18.555743258 -    -      -       O   8.000
O       13.973529606   20.037369638    6.393146503 -    -      -       O   8.000
O       13.888171239    7.975940031   18.454550283 -    -      -       O   8.000
O       13.980661262    7.819000298   10.006593153 -    -      -       O   8.000
O       13.944934998   20.022751219   22.126546958 -    -      -       O   8.000
O        1.791095679   20.059622242    9.939140423 -    -      -       O   8.000
O        1.772746738    7.863840102   22.128192252 -    -      -       O   8.000
O       20.029806798    4.319882488   12.507383655 -    -      -       O   8.000
O       20.049940775   16.451669524    0.291736671 -    -      -       O   8.000
O        7.870528375   16.474532361   12.479623521 -    -      -       O   8.000
O        7.884057730    4.313860609    0.300178475 -    -      -       O   8.000
O       20.043786253   22.541212149   22.138478712 -    -      -       O   8.000
O       20.069118875   10.398919009    9.907924795 -    -      -       O   8.000
O        7.841532463   10.401814124   22.139609106 -    -      -       O   8.000
O        7.877023269   22.553757067    9.970306096 -    -      -       O   8.000
O        4.296479668   16.484843590   16.035391554 -    -      -       O   8.000
O        4.320547978    4.309592188    3.867490741 -    -      -       O   8.000
O       16.484394034    4.241899036   16.201562865 -    -      -       O   8.000
O       16.477494688   16.454263268    3.872115532 -    -      -       O   8.000
O       13.909679355    1.757763108   16.069815319 -    -      -       O   8.000
O       13.946507363   13.934393262    3.871700239 -    -      -       O   8.000
O        1.774536862   13.961499253   16.029225410 -    -      -       O   8.000
O        1.795754031    1.778836403    3.872440650 -    -      -       O   8.000
O       22.578459689    7.876570104    9.956107738 -    -      -       O   8.000
O       22.590717972   20.021591361   22.145187591 -    -      -       O   8.000
O       10.406127990   20.027973676    9.958014852 -    -      -       O   8.000
O       10.389253665    7.878350559   22.101157758 -    -      -       O   8.000
Si      23.045717511    3.039798759   21.238139351 -    -      -       Si 14.000
Si      23.048787940   15.245345985    9.027637709 -    -      -       Si 14.000
Si      10.836293959   15.251302274   21.238806646 -    -      -       Si 14.000
Si      10.878020115    3.023118109    9.058557396 -    -      -       Si 14.000
Si       0.895994258   23.043768745   23.396123427 -    -      -       Si 14.000
Si       0.879553799   10.892136983   11.211153929 -    -      -       Si 14.000
Si      13.074123618   10.853987578   23.371254593 -    -      -       Si 14.000
Si      13.057987697   23.029998143   11.229671335 -    -      -       Si 14.000
Si       3.051598235    0.881978314   19.049277386 -    -      -       Si 14.000
Si       3.053097978   13.061012980    6.863587613 -    -      -       Si 14.000
Si      15.238577384    0.877984871    6.885059306 -    -      -       Si 14.000
Si       1.296042124    9.136757199    2.961823267 -    -      -       Si 14.000
Si       1.300109983   21.316302713   15.138185184 -    -      -       Si 14.000
Si      13.496759261   21.311550048    2.966059936 -    -      -       Si 14.000
Si      13.392715136    9.135304166   15.118664796 -    -      -       Si 14.000
Si      23.480418907    4.781986547    5.151264156 -    -      -       Si 14.000
Si      23.476720528   16.970193477   17.303602518 -    -      -       Si 14.000
Si      11.306939362   16.958614328    5.147240782 -    -      -       Si 14.000
Si      11.269925046    4.835138039   17.293045288 -    -      -       Si 14.000
Si      21.302123783    6.953790957    0.808689578 -    -      -       Si 14.000
Si      21.303819205   19.166797026   12.937645567 -    -      -       Si 14.000
Si       9.132847033   19.154135913    0.825877640 -    -      -       Si 14.000
Si       9.071755093    6.939203194   12.933803299 -    -      -       Si 14.000
Si       4.799636293   21.296560373    2.965286100 -    -      -       Si 14.000
Si       4.771223093    9.120956140   15.139453560 -    -      -       Si 14.000
Si      16.945225465    9.098564593    2.974494721 -    -      -       Si 14.000
Si      16.961657807   21.288644522   15.143439077 -    -      -       Si 14.000
Si       6.982602776    1.299768318    5.125512262 -    -      -       Si 14.000
Si       6.937292870   13.475345272   17.324537489 -    -      -       Si 14.000
Si      19.154912427   13.444799759    5.112295160 -    -      -       Si 14.000
Si      19.165308915    1.244664964   17.316864050 -    -      -       Si 14.000
Si       9.154152847   23.469444337    0.778429716 -    -      -       Si 14.000
Si       9.112053143   11.283661577   12.975635731 -    -      -       Si 14.000
Si      21.302436052   11.271758654    0.782573308 -    -      -       Si 14.000
Si      21.318355998   23.481158718   12.963362822 -    -      -       Si 14.000
Si       7.383976610   15.203252465    9.050454506 -    -      -       Si 14.000
Si       7.388114252    3.036901896   21.218300788 -    -      -       Si 14.000
Si      19.566668951    3.043332333    9.071365606 -    -      -       Si 14.000
Si      19.559931867   15.187030464   21.206299257 -    -      -       Si 14.000
Si       5.205318625   19.550369355   11.219922334 -    -      -       Si 14.000
Si       5.197482717    7.375088181   23.390861038 -    -      -       Si 14.000
Si      17.406889427    7.417606465   11.201716370 -    -      -       Si 14.000
Si      17.379081127   19.524534109   23.389431659 -    -      -       Si 14.000
Si       3.042293529   17.383763516    6.869781190 -    -      -       Si 14.000
Si       3.025784514    5.202146923   19.050291531 -    -      -       Si 14.000
Si      15.207511476    5.197590544    6.884576249 -    -      -       Si 14.000
Si      15.226238930   17.361123025   19.041981277 -    -      -       Si 14.000
Si       3.060139346   23.048778438   21.227159331 -    -      -       Si 14.000
Si       3.048622508   10.890306279    9.040415350 -    -      -       Si 14.000
Si      15.264566955   10.747242080   21.265828728 -    -      -       Si 14.000
Si      15.226256270   23.043719689    9.068607834 -    -      -       Si 14.000
Si      23.048061535    0.866296674   23.409891739 -    -      -       Si 14.000
Si      23.051719051   13.075843192   11.201894063 -    -      -       Si 14.000
Si      10.875775088   13.053813966   23.380037396 -    -      -       Si 14.000
Si      10.874973466    0.871798632   11.233373801 -    -      -       Si 14.000
Si       0.879128548    3.044845079   19.059729092 -    -      -       Si 14.000
Si       0.886262693   15.235805675    6.845645115 -    -      -       Si 14.000
Si      13.010730065   15.212601074   19.090659893 -    -      -       Si 14.000
Si      13.056223686    3.042650668    6.893592137 -    -      -       Si 14.000
Si       9.153690455    1.305775197    2.960608955 -    -      -       Si 14.000
Si       9.111886565   13.453889725   15.145832138 -    -      -       Si 14.000
Si      21.316474200   13.466156582    2.949028976 -    -      -       Si 14.000
Si      21.303369588    1.302118249   15.158067003 -    -      -       Si 14.000
Si       4.799397559   23.464087274    5.133218715 -    -      -       Si 14.000
Si       4.771609497   11.289462225   17.308276575 -    -      -       Si 14.000
Si      16.960079813   11.285657580    5.141389679 -    -      -       Si 14.000
Si      16.947130366   23.455242127   17.330989756 -    -      -       Si 14.000
Si       6.982463305   21.304405877    0.784868210 -    -      -       Si 14.000
Si       6.937658676    9.104727706   12.953513860 -    -      -       Si 14.000
Si      19.164270762    9.113041444    0.839774153 -    -      -       Si 14.000
Si      19.156375296   21.317592031   12.984329299 -    -      -       Si 14.000
Si      21.299639678    4.771576253    2.987149107 -    -      -       Si 14.000
Si      21.321865039   16.997032729   15.126221669 -    -      -       Si 14.000
Si       9.126109336   16.951588370    2.969724268 -    -      -       Si 14.000
Si       9.089668245    4.777852686   15.120298283 -    -      -       Si 14.000
Si       1.302270985    6.967056426    5.133111147 -    -      -       Si 14.000
Si       1.302425236   19.151989005   17.303358724 -    -      -       Si 14.000
Si      13.479069481   19.139315291    5.138986558 -    -      -       Si 14.000
Si      13.468943351    6.936812823   17.300660772 -    -      -       Si 14.000
Si      23.462249111    9.131552360    0.791111867 -    -      -       Si 14.000
Si      23.480085367   21.339690998   12.942212212 -    -      -       Si 14.000
Si      11.303472826   21.311405253    0.803147928 -    -      -       Si 14.000
Si      11.238876294    9.102455605   12.890366186 -    -      -       Si 14.000
Si      15.226141418    7.387491455    9.069685903 -    -      -       Si 14.000
Si      15.207971624   19.545884130   21.232282241 -    -      -       Si 14.000
Si       3.042952950   19.558137824    9.044978126 -    -      -       Si 14.000
Si       3.025893846    7.378756317   21.227224376 -    -      -       Si 14.000
Si      19.560357435    5.224190100   11.243826861 -    -      -       Si 14.000
Si      19.566495725   17.359091667   23.387436169 -    -      -       Si 14.000
Si       7.383682536   17.378496907   11.226328444 -    -      -       Si 14.000
Si       7.388123241    5.211875387   23.393444121 -    -      -       Si 14.000
Si      17.379273723    3.040556647    6.906434676 -    -      -       Si 14.000
Si      17.407304119   15.228958173   19.011910645 -    -      -       Si 14.000
Si       5.205559284   15.208951433    6.877444380 -    -      -       Si 14.000
Si       5.197906114    3.038484872   19.054866949 -    -      -       Si 14.000
Si       1.302119174   21.296861762   19.462794666 -    -      -       Si 14.000
Si       1.301784846    9.126760550    7.277091108 -    -      -       Si 14.000
Si      13.468418515    9.130007439   19.493278234 -    -      -       Si 14.000
Si      13.479792658   21.291891593    7.291162802 -    -      -       Si 14.000
Si      23.462476437    1.293241753   17.298971588 -    -      -       Si 14.000
Si      23.478709553   13.485801875    5.090233412 -    -      -       Si 14.000
Si      11.238908200   13.539703715   17.327453524 -    -      -       Si 14.000
Si      11.303082234    1.281954244    5.119231584 -    -      -       Si 14.000
Si      21.299922149   23.443336600   21.659204578 -    -      -       Si 14.000
Si      21.321083198   11.303546326    9.434127919 -    -      -       Si 14.000
Si       9.088851662   11.310047380   21.651278428 -    -      -       Si 14.000
Si       9.125587063   23.459968427    9.479924211 -    -      -       Si 14.000
Si      23.051898491   15.228192087   13.353590252 -    -      -       Si 14.000
Si      23.048019432    3.021083062    1.218993340 -    -      -       Si 14.000
Si      10.877049150    3.050160247   13.377196387 -    -      -       Si 14.000
Si      10.874195520   15.196827037    1.212653339 -    -      -       Si 14.000
Si       0.886101235   19.583129147   11.193289552 -    -      -       Si 14.000
Si       0.878622617    7.370726872   23.384927257 -    -      -       Si 14.000
Si      13.010726103    7.339038224   11.217691377 -    -      -       Si 14.000
Si      13.056467037   19.536301308   23.387675788 -    -      -       Si 14.000
Si       3.048325789   17.388662801   15.540024403 -    -      -       Si 14.000
Si       3.060473455    5.202690836    3.381523113 -    -      -       Si 14.000
Si      15.265175012    5.164062664   15.683804230 -    -      -       Si 14.000
Si      15.225717174   17.361331521    3.387207887 -    -      -       Si 14.000
Si      19.518894780    3.073611615   13.410267490 -    -      -       Si 14.000
Si      19.539019432   15.206159424    1.188354869 -    -      -       Si 14.000
Si       7.365494897   15.219687401   13.367892281 -    -      -       Si 14.000
Si       7.400919538    3.057875955    1.201729681 -    -      -       Si 14.000
Si      17.366628906   23.078382025   11.227406008 -    -      -       Si 14.000
Si      17.367149091   10.839513884   23.399411318 -    -      -       Si 14.000
Si       5.191786341   10.876838435   11.201238756 -    -      -       Si 14.000
Si       5.221200604   23.050744557   23.373887233 -    -      -       Si 14.000
Si      15.182115853    0.873844394   15.592711198 -    -      -       Si 14.000
Si      15.200238660   13.036200990    3.381405640 -    -      -       Si 14.000
Si       3.027356530   13.059760521   15.546172475 -    -      -       Si 14.000
Si       3.048492598    0.881436568    3.379457788 -    -      -       Si 14.000
Si      16.942994610    9.141495198    7.304620160 -    -      -       Si 14.000
Si      16.957865193   21.299742585   19.480222503 -    -      -       Si 14.000
Si       4.808222925   21.313311251    7.285357593 -    -      -       Si 14.000
Si       4.775085970    9.137822629   19.460920520 -    -      -       Si 14.000
Si      19.157163810    4.799279648    5.147044758 -    -      -       Si 14.000
Si      19.182610314   17.009780745   17.295294763 -    -      -       Si 14.000
Si       6.980511053   16.961749496    5.126718144 -    -      -       Si 14.000
Si       6.953404170    4.792764747   17.285270464 -    -      -       Si 14.000
Si      21.329192342    6.966192829    9.471482451 -    -      -       Si 14.000
Si      21.335171975   19.123353005   21.655627843 -    -      -       Si 14.000
Si       9.145291041   19.135009684    9.477356495 -    -      -       Si 14.000
Si       9.125793726    6.980479452   21.632359765 -    -      -       Si 14.000
Si      21.303606719    1.276345106   19.475714542 -    -      -       Si 14.000
Si      21.303442090   13.490614889    7.262668382 -    -      -       Si 14.000
Si       9.071267256   13.496460979   19.490366905 -    -      -       Si 14.000
Si       9.133265787    1.259604640    7.276529295 -    -      -       Si 14.000
Si       1.296834243   23.467309053   17.292839963 -    -      -       Si 14.000
Si       1.299897687   11.291171026    5.112205672 -    -      -       Si 14.000
Si      13.392447594   11.311725823   17.294426388 -    -      -       Si 14.000
Si      13.497090358   23.464206927    5.118567545 -    -      -       Si 14.000
Si      23.480245440   21.279268756   21.648201965 -    -      -       Si 14.000
Si      23.476640187    9.126879267    9.458975869 -    -      -       Si 14.000
Si      11.269248975    9.137678619   21.594302771 -    -      -       Si 14.000
Si      11.307177598   21.282456587    9.472653029 -    -      -       Si 14.000
Si      15.202007123   23.048844531   13.393475069 -    -      -       Si 14.000
Si      15.180939396   10.837726131    1.211084241 -    -      -       Si 14.000
Si       3.027792114   10.882965714   13.369427167 -    -      -       Si 14.000
Si       3.049026201   23.051175032    1.202817614 -    -      -       Si 14.000
Si      19.540032631    0.897264571   11.224077323 -    -      -       Si 14.000
Si      19.518051492   13.020233663   23.356292886 -    -      -       Si 14.000
Si       7.365236865   13.061664087   11.209296557 -    -      -       Si 14.000
Si       7.401302765    0.883071956   23.371437092 -    -      -       Si 14.000
Si      17.367678099    3.030547033   15.591090148 -    -      -       Si 14.000
Si      17.365621874   15.202323208    3.352570112 -    -      -       Si 14.000
Si       5.191204028   15.227623241   15.552579102 -    -      -       Si 14.000
Si       5.221396280    3.055948126    3.379749471 -    -      -       Si 14.000
Si       3.051921261   19.564498326   13.368020177 -    -      -       Si 14.000
Si       3.050289197    7.379841851    1.201918687 -    -      -       Si 14.000
Si      15.237849645   19.544435901    1.207196556 -    -      -       Si 14.000
Si      23.048403556   17.400876904   11.183268834 -    -      -       Si 14.000
Si      23.044226685    5.191926632   23.390433775 -    -      -       Si 14.000
Si      10.837949928    5.190612268   11.179923647 -    -      -       Si 14.000
Si      10.877385090   17.371583212   23.406021228 -    -      -       Si 14.000
Si       0.878520420   15.217569588   15.538642202 -    -      -       Si 14.000
Si       0.896119881    3.033719554    3.387302064 -    -      -       Si 14.000
Si      13.074781091    3.058019374   15.577656800 -    -      -       Si 14.000
Si      13.057287507   15.200753868    3.400685209 -    -      -       Si 14.000
Si       9.144194693   16.953350117    7.294818058 -    -      -       Si 14.000
Si       9.125891991    4.798203602   19.449623851 -    -      -       Si 14.000
Si      21.335357451    4.775162500    7.306945582 -    -      -       Si 14.000
Si      21.328893324   16.959602971   19.464157104 -    -      -       Si 14.000
Si       4.808132726   19.144471442    5.115533756 -    -      -       Si 14.000
Si       4.775159563    6.968280802   17.291236566 -    -      -       Si 14.000
Si      16.957378256    6.949671622    5.129986582 -    -      -       Si 14.000
Si      16.943039699   19.125560136   17.288381421 -    -      -       Si 14.000
Si       6.980666607   21.302950283    9.468995944 -    -      -       Si 14.000
Si       6.952694605    9.144748890   21.637015242 -    -      -       Si 14.000
Si      19.182209858    9.134418643    9.420521621 -    -      -       Si 14.000
Si      19.156774788   21.283632660   21.631475479 -    -      -       Si 14.000
end 
end 
