# Supplementary material for: Water Adsorption at Pairs of Proximate Brønsted Acid Sites in Zeolites
Source: J Phys Chem Lett. 2026 Jan 14;17(4):1201–6. doi: 10.1021/acs.jpclett.5c03794 (PMC12862806; doi:10.1021/acs.jpclett.5c03794)
Supplement: Supplementary file 2 [file jz5c03794_si_002.zip › Water_BAS_Pairs_SI/QM/STRUCTURES_MP2/HMFI__13__1_h2o__conformer_1__MP2.car]

!BIOSYM archive 3                                                               
PBC=ON                                                                          
QMPOT ITERATION     28                                            -51962.9735152
!DATE Thu Mar 14 22:26:05 2024
PBC  20.20300  19.84900  13.21600  90.00000  90.00000  90.00000 (P1)
Al       5.400574973   12.549361097    3.399865997 -    -      -       Al 13.000
Al      12.361414817    9.350842142    9.265629853 -    -      -       Al 13.000
H        6.586452258   12.521456308    5.508749033 -    -      -       H   1.000
H        8.890770228    9.741857763    8.850839024 -    -      -       H   1.000
H       10.484246985    9.135202237    7.819708076 -    -      -       H   1.000
H        9.783231104   10.884182002    8.314976548 -    -      -       H   1.000
O       16.572025349   16.122489859    8.960434290 -    -      -       O   8.000
O       14.144162433   17.091715491    9.392232257 -    -      -       O   8.000
O       16.159129724   18.766664522    8.915855327 -    -      -       O   8.000
O       14.689647523   16.387209469   13.152071624 -    -      -       O   8.000
O       16.116506966   17.424073333   11.188506223 -    -      -       O   8.000
O       12.087466893   18.763668413    9.007946641 -    -      -       O   8.000
O       18.599075361   15.615835106    2.221471076 -    -      -       O   8.000
O       18.780464032   18.230282851    2.002302706 -    -      -       O   8.000
O       17.274841006   16.898276534    0.276893853 -    -      -       O   8.000
O       19.914693561   16.668324465    0.184411685 -    -      -       O   8.000
O       16.466624111   14.875119696   11.935429855 -    -      -       O   8.000
O       12.160936163   17.288374765   11.177568752 -    -      -       O   8.000
O       14.061264194   18.398379152    1.571192145 -    -      -       O   8.000
O       11.669148384   14.862820548   12.074676835 -    -      -       O   8.000
O       19.839279716   13.068239594    0.232147336 -    -      -       O   8.000
O       17.245267372   12.676613358    0.016488753 -    -      -       O   8.000
O       16.107772193   12.448514318   10.896671844 -    -      -       O   8.000
O       14.663893730   13.239706831   12.983392540 -    -      -       O   8.000
O       13.877405998   12.961660940    9.540497849 -    -      -       O   8.000
O       11.886165351   12.394373079   11.198749858 -    -      -       O   8.000
O       12.185529555   12.859654848    0.572338628 -    -      -       O   8.000
O        9.959540426    5.048948745   12.496228190 -    -      -       O   8.000
O        7.409610758    4.503812797   12.934448655 -    -      -       O   8.000
O        8.661387193    3.594813782   10.757053306 -    -      -       O   8.000
O       12.176560267   16.831543990    0.586173618 -    -      -       O   8.000
O       18.015842282   19.096567202    7.024446719 -    -      -       O   8.000
O       16.331041809   18.693523555    2.935250026 -    -      -       O   8.000
O        8.033723239    6.177261316   11.014424477 -    -      -       O   8.000
O       16.376164279    8.893997469   10.184663412 -    -      -       O   8.000
O       14.832181472    9.419674638   12.269242326 -    -      -       O   8.000
O       13.972142924    8.840388309    9.039917071 -    -      -       O   8.000
O       11.603549488    8.731723244   10.663388928 -    -      -       O   8.000
O       12.319346366    9.355253899   13.188114148 -    -      -       O   8.000
O       10.315483482   14.964128529    6.924793775 -    -      -       O   8.000
O       12.955925264   14.591926658    6.974073723 -    -      -       O   8.000
O       11.405213081   13.550912383    8.870159586 -    -      -       O   8.000
O       11.744536611   16.170216405    8.786292559 -    -      -       O   8.000
O       14.133050681   14.499289679    4.625515911 -    -      -       O   8.000
O       13.595280067   16.856939932    5.784813387 -    -      -       O   8.000
O       18.449894623   19.342578741    4.406573184 -    -      -       O   8.000
O       15.536543660   15.306309641    6.673458281 -    -      -       O   8.000
O       16.206684821   14.728004382    2.916567474 -    -      -       O   8.000
O       13.876051427   15.891149962    2.416195456 -    -      -       O   8.000
O        9.344344386   10.064781359    8.047494816 -    -      -       O   8.000
O       18.257773914   14.479464199    4.603372129 -    -      -       O   8.000
O       18.103563662   14.898384025    7.209245736 -    -      -       O   8.000
O       18.500766703   16.938121886    5.522625925 -    -      -       O   8.000
O       16.258177009   13.507977433    8.482038680 -    -      -       O   8.000
O       10.408416046   18.795668239    6.898493794 -    -      -       O   8.000
O       12.973385040   19.304605240    6.544032081 -    -      -       O   8.000
O       13.991259544   18.913417161    4.168748054 -    -      -       O   8.000
O       15.528729326   18.626199239    6.317959197 -    -      -       O   8.000
O       14.093752405   13.214416007    2.375402166 -    -      -       O   8.000
O        6.466325215    4.559712773    2.154346633 -    -      -       O   8.000
O        4.829528102    5.042307635    0.167642792 -    -      -       O   8.000
O       17.511018699    9.415478454   12.487424305 -    -      -       O   8.000
O        6.274270045    8.357770975    4.256219856 -    -      -       O   8.000
O        0.299251117    3.210870615    5.768791562 -    -      -       O   8.000
O        2.698262340    2.507842283    6.559763800 -    -      -       O   8.000
O        3.814074660    3.180954531    8.839057342 -    -      -       O   8.000
O        5.353718876    2.536708867    6.797194031 -    -      -       O   8.000
O        6.241054322    3.091770713    9.833666105 -    -      -       O   8.000
O        8.397425609    2.612373475    8.326284897 -    -      -       O   8.000
O        7.777246989    2.481097223    5.738365796 -    -      -       O   8.000
O        8.885536871   10.871294037   11.583829443 -    -      -       O   8.000
O        5.645729292   10.897242936    3.800131497 -    -      -       O   8.000
O        2.239870044   10.901408975    3.783542921 -    -      -       O   8.000
O        8.333798365    4.815382760    6.852369139 -    -      -       O   8.000
O        3.964663716   10.664282283   11.840582075 -    -      -       O   8.000
O        4.560070697    1.073406432   10.375829455 -    -      -       O   8.000
O        7.886985000    1.087547513   10.446227893 -    -      -       O   8.000
O        6.001302909    0.660748749    5.027457175 -    -      -       O   8.000
O       11.508153121    1.181893080    7.863419253 -    -      -       O   8.000
O       14.716122433    0.919464086    2.442875199 -    -      -       O   8.000
O       17.910719856    0.850005277    2.179510748 -    -      -       O   8.000
O       16.142283922    1.110547592    7.478015671 -    -      -       O   8.000
O       18.770522929   10.812932951    1.146701479 -    -      -       O   8.000
O       15.534624467   11.005527941    8.761696959 -    -      -       O   8.000
O       12.076597539   11.026704072    8.989260308 -    -      -       O   8.000
O       14.058498770   10.975923421    1.070292973 -    -      -       O   8.000
O        1.395028897    0.928872180    4.915443396 -    -      -       O   8.000
O        7.869907628    7.281274879    6.010203288 -    -      -       O   8.000
O        8.679795432    6.844064733    8.514128560 -    -      -       O   8.000
O        8.343342411    8.696287826   10.291679445 -    -      -       O   8.000
O        5.675946369    3.125075198    4.211913029 -    -      -       O   8.000
O        4.109079144    5.072075079    3.321127651 -    -      -       O   8.000
O        6.400585242    5.679033095    4.518141905 -    -      -       O   8.000
O        2.331502520    3.195875914    3.999758726 -    -      -       O   8.000
O        2.071355506    4.461163516    1.701879650 -    -      -       O   8.000
O        2.421034198    5.193800956   12.353681797 -    -      -       O   8.000
O        1.470984627    6.909127916    0.940988334 -    -      -       O   8.000
O        4.122324840    3.368507238   11.457856542 -    -      -       O   8.000
O        9.824590184    8.585112722   12.588439594 -    -      -       O   8.000
O        7.214893125    9.063932313   12.628463334 -    -      -       O   8.000
O        6.186369009    9.270726029    1.800003995 -    -      -       O   8.000
O        4.701108905    8.352342577   13.013226076 -    -      -       O   8.000
O        3.931004253    8.916462364    3.157003463 -    -      -       O   8.000
O        1.777380120    9.416244273    1.656739368 -    -      -       O   8.000
O        2.187399536    8.727891355   12.323177955 -    -      -       O   8.000
O        0.049769013    6.921483055    5.723346800 -    -      -       O   8.000
O        2.631102352    7.024186924    6.125881188 -    -      -       O   8.000
O        1.524893409    8.397389514    4.117005034 -    -      -       O   8.000
O        1.639447790    5.752254978    3.979863209 -    -      -       O   8.000
O        3.768539419    6.738621392    8.504100173 -    -      -       O   8.000
O        3.991488732    4.810601857    6.688442456 -    -      -       O   8.000
O        5.251784757    7.150440853    6.389112653 -    -      -       O   8.000
O        4.052242699    8.480319233   10.437587446 -    -      -       O   8.000
O        6.219061017    7.303788179    9.412413400 -    -      -       O   8.000
O        4.556665325    5.899263775   10.890170664 -    -      -       O   8.000
O        6.668690465    6.850833498    0.786604157 -    -      -       O   8.000
O       19.949787286    8.716898071    0.038046618 -    -      -       O   8.000
O        9.889751761   16.799449259   12.517847057 -    -      -       O   8.000
O       11.869584398    6.869739338   12.568381329 -    -      -       O   8.000
O        3.747722582   15.759284845   10.727250303 -    -      -       O   8.000
O        8.138583595   13.152175465   10.594213072 -    -      -       O   8.000
O        8.105670369   14.471084343    8.355458753 -    -      -       O   8.000
O        7.928917185   15.045614033    5.794225971 -    -      -       O   8.000
O        8.604964220   16.938909797    7.530979571 -    -      -       O   8.000
O        6.222489374   13.220490308    4.951692912 -    -      -       O   8.000
O        0.234298486   18.690736173    6.067097949 -    -      -       O   8.000
O        2.877456387   18.898412017    6.123225453 -    -      -       O   8.000
O        4.165796096   19.330082608    8.350976359 -    -      -       O   8.000
O        5.464407248   18.232902157    6.311598807 -    -      -       O   8.000
O        6.225987712   18.873607879    9.993939102 -    -      -       O   8.000
O        8.272005638   19.399540948    8.374522452 -    -      -       O   8.000
O        7.999257047   18.882939978    5.799265094 -    -      -       O   8.000
O       14.319081944    3.112675592    1.105883462 -    -      -       O   8.000
O       10.354796566    6.555201195    6.528756187 -    -      -       O   8.000
O       12.741356916    7.510901637    5.933946429 -    -      -       O   8.000
O       11.376961741    8.621544678    7.879494085 -    -      -       O   8.000
O       12.410795569    6.276894824    8.232796218 -    -      -       O   8.000
O       13.694980987    7.011737206    3.574006069 -    -      -       O   8.000
O       13.715140502    5.105710301    5.484783642 -    -      -       O   8.000
O       15.386273080    7.196030607    5.575335993 -    -      -       O   8.000
O       14.373965645    8.397012100    1.447653737 -    -      -       O   8.000
O       16.102721878    6.647102414    2.507106788 -    -      -       O   8.000
O       13.933418675    5.753777514    1.326576128 -    -      -       O   8.000
O       17.879964037    8.412947874    1.692402122 -    -      -       O   8.000
O        6.006656113   14.625529880    9.965500979 -    -      -       O   8.000
O        4.007877549   13.093022264   10.866709214 -    -      -       O   8.000
O        5.447436702   15.062846750    6.714194313 -    -      -       O   8.000
O        3.676085624   16.821301910    7.616733008 -    -      -       O   8.000
O        7.267687431   17.160580341   12.679288738 -    -      -       O   8.000
O        8.689716316   18.429576165   10.832995390 -    -      -       O   8.000
O        8.303689882   15.813158801   10.622287289 -    -      -       O   8.000
O        6.111205934   16.660918516    1.773446410 -    -      -       O   8.000
O        6.162026997   14.792692662   13.104723865 -    -      -       O   8.000
O        4.622833011   16.993624484   12.881129890 -    -      -       O   8.000
O        6.372162189   18.201956015    3.835431305 -    -      -       O   8.000
O        3.961356724   17.190932212    3.322373955 -    -      -       O   8.000
O        5.884439370   15.596825847    4.142988974 -    -      -       O   8.000
O        1.671188288   18.434384894    3.824325237 -    -      -       O   8.000
O        1.924270539   17.075164679    1.628251888 -    -      -       O   8.000
O        2.031657500   17.083291900   12.226900708 -    -      -       O   8.000
O       18.226085139    7.280583991    4.016783805 -    -      -       O   8.000
O        1.643107358   14.804555407    0.309132356 -    -      -       O   8.000
O        9.783184557   13.100934424   12.709042219 -    -      -       O   8.000
O        7.225589208   12.394077171   12.982150643 -    -      -       O   8.000
O        6.313116284   13.242272147    2.121014836 -    -      -       O   8.000
O        4.605998774   12.668656385    0.213121122 -    -      -       O   8.000
O        3.771670047   13.075123948    3.451284372 -    -      -       O   8.000
O        1.565337156   12.717342347    1.981962995 -    -      -       O   8.000
O        2.089779822   12.384595598   12.608992869 -    -      -       O   8.000
O        0.230866835   15.160993798    6.017720962 -    -      -       O   8.000
O        2.855800484   14.771834123    6.129656388 -    -      -       O   8.000
O        1.358383278   13.251291372    4.559454229 -    -      -       O   8.000
O        1.774846798   15.785261151    3.933220858 -    -      -       O   8.000
O        3.764925323   14.312322099    8.562142254 -    -      -       O   8.000
O        3.751839518   18.436950206   10.814813830 -    -      -       O   8.000
O       17.822449786    6.989827966    6.631480039 -    -      -       O   8.000
O       18.239300486   13.022132149    2.429258282 -    -      -       O   8.000
O       16.176094072    8.785863275    7.563035939 -    -      -       O   8.000
O       16.379271164    2.960240013    2.802323966 -    -      -       O   8.000
O       18.803883888    2.675308924    3.843985729 -    -      -       O   8.000
O       17.992082519    2.664905042    6.411693507 -    -      -       O   8.000
O       16.181525690    7.133895928   12.210406041 -    -      -       O   8.000
O       15.042418734    4.734852895   12.365625296 -    -      -       O   8.000
O       16.334672331    3.608417852    8.301471457 -    -      -       O   8.000
O       18.524869594    5.812357585    1.850320798 -    -      -       O   8.000
O       18.514703507    3.225171375    1.241072277 -    -      -       O   8.000
O       17.671881833    4.992928765   12.659318280 -    -      -       O   8.000
O        0.011486470    4.848269187    0.045875009 -    -      -       O   8.000
O       16.551179545    5.288944197   10.298941246 -    -      -       O   8.000
O       15.448469181    3.105848714    5.849073728 -    -      -       O   8.000
O       14.119030355    4.622760810    9.406700171 -    -      -       O   8.000
O       15.673480421    6.182511794    7.973241767 -    -      -       O   8.000
O       11.845863248    3.699937923    8.392770079 -    -      -       O   8.000
O       10.235577157    3.004453311    6.419649215 -    -      -       O   8.000
O       11.725246381    5.185888489   10.514898332 -    -      -       O   8.000
O       12.839473128    2.695378106    6.110734159 -    -      -       O   8.000
O       13.899843670    3.125481748    3.717505573 -    -      -       O   8.000
O       12.470282941    4.308056017   12.901886453 -    -      -       O   8.000
O       18.551083818    4.929864756    5.160351302 -    -      -       O   8.000
Si       8.530123242   17.038257758   11.667864681 -    -      -       Si 14.000
Si       6.036619173   16.387939306    0.186526679 -    -      -       Si 14.000
Si       5.554581589   16.927174137    3.252484392 -    -      -       Si 14.000
Si       2.342587378   17.104884227    3.181182438 -    -      -       Si 14.000
Si      18.952710482    3.371803206    5.302329921 -    -      -       Si 14.000
Si       3.551346129   17.067643827   11.656852540 -    -      -       Si 14.000
Si       8.502660784   12.395956415   11.989948748 -    -      -       Si 14.000
Si       6.092978681   13.283113198    0.536473365 -    -      -       Si 14.000
Si       2.272109345   12.491930377    3.428709193 -    -      -       Si 14.000
Si       1.235626304   13.241247093    0.493469552 -    -      -       Si 14.000
Si      17.900864006    2.437363469    2.518661049 -    -      -       Si 14.000
Si      16.480967766    2.629423630    7.014564180 -    -      -       Si 14.000
Si       1.310145612   16.393560430    0.293222088 -    -      -       Si 14.000
Si       3.655399560   12.213553551   12.188433570 -    -      -       Si 14.000
Si       6.427581885    7.119528949    5.268766904 -    -      -       Si 14.000
Si       3.902910346    6.423036256    6.919325094 -    -      -       Si 14.000
Si      18.714555592    4.727340791    0.649425465 -    -      -       Si 14.000
Si      16.363415994    5.548536085   11.888825961 -    -      -       Si 14.000
Si      15.668788509    4.924044900    8.987074408 -    -      -       Si 14.000
Si      12.547969897    4.941987202    9.149441087 -    -      -       Si 14.000
Si      11.508372999    5.354244873   12.115008270 -    -      -       Si 14.000
Si      13.953757068    4.484165878    0.326790287 -    -      -       Si 14.000
Si      18.529424820    9.335354499    0.531829699 -    -      -       Si 14.000
Si      16.225211607    8.711630746   11.783132440 -    -      -       Si 14.000
Si      15.474400066    9.384535000    8.906417631 -    -      -       Si 14.000
Si      11.418761110    8.401461264   12.212803268 -    -      -       Si 14.000
Si      13.883962951    9.517720605    0.383000031 -    -      -       Si 14.000
Si       6.203933997    2.213104180    5.441671656 -    -      -       Si 14.000
Si       8.688104793    3.228022479    6.852595427 -    -      -       Si 14.000
Si       7.791494468    2.591836542    9.830232948 -    -      -       Si 14.000
Si       4.690186514    2.665853329   10.114899500 -    -      -       Si 14.000
Si       3.959335116    3.271913540    7.224469761 -    -      -       Si 14.000
Si       1.673651029    2.473413551    5.301123424 -    -      -       Si 14.000
Si      14.830934447    2.525749107    2.523658083 -    -      -       Si 14.000
Si       8.795860302    6.360577375    6.966649401 -    -      -       Si 14.000
Si       7.789790645    7.226367051    9.810175801 -    -      -       Si 14.000
Si       4.647042351    7.106019705    9.814380351 -    -      -       Si 14.000
Si       1.484407872    7.027086470    4.978511057 -    -      -       Si 14.000
Si      13.977574482    3.513466519    5.292364426 -    -      -       Si 14.000
Si       5.494854106    9.392222463    3.273836604 -    -      -       Si 14.000
Si       3.723261094    9.068980140   11.917826594 -    -      -       Si 14.000
Si       4.678828095   19.385251536    9.892586020 -    -      -       Si 14.000
Si      13.749265452   12.560470627    0.933974306 -    -      -       Si 14.000
Si      11.381125061   13.305652242   12.443072456 -    -      -       Si 14.000
Si      12.334498655   12.456405289    9.638194425 -    -      -       Si 14.000
Si      15.431142211   12.474742271    9.415280408 -    -      -       Si 14.000
Si      16.123435947   13.312599440   12.265700035 -    -      -       Si 14.000
Si      18.534309174   12.400643946    0.951452334 -    -      -       Si 14.000
Si      13.708638205   16.875521562    1.133551661 -    -      -       Si 14.000
Si      11.471099235   16.443674071   12.388299693 -    -      -       Si 14.000
Si      12.547997074   17.321436479    9.604010211 -    -      -       Si 14.000
Si      15.740845164   17.354942012    9.609768605 -    -      -       Si 14.000
Si      16.149553045   16.390784615   12.445340675 -    -      -       Si 14.000
Si      18.629552116   16.847396456    1.162363903 -    -      -       Si 14.000
Si       7.768684274   19.403463196    9.918979795 -    -      -       Si 14.000
Si       8.831976773   18.502900988    7.145675948 -    -      -       Si 14.000
Si       6.467100422   18.977151636    5.257019452 -    -      -       Si 14.000
Si      16.606189238   14.946530221    7.841609857 -    -      -       Si 14.000
Si      11.738926884   19.455981255    7.577730908 -    -      -       Si 14.000
Si      14.033670723   18.418039138    5.706354724 -    -      -       Si 14.000
Si      14.784907289   19.195024478    2.783879802 -    -      -       Si 14.000
Si      17.870224720   19.238906038    2.887963881 -    -      -       Si 14.000
Si      18.847643258   18.510233555    5.752943496 -    -      -       Si 14.000
Si      16.462034852   19.369316187    7.434118972 -    -      -       Si 14.000
Si      18.829330409   15.371539364    5.835644197 -    -      -       Si 14.000
Si       1.547160200   19.204388343    5.247274608 -    -      -       Si 14.000
Si       6.379656021   14.828654796    5.438217012 -    -      -       Si 14.000
Si       8.762601229   15.367973435    7.171710568 -    -      -       Si 14.000
Si       1.295676757    8.447932432    0.440377108 -    -      -       Si 14.000
Si       2.376721934    9.408903000    3.176926325 -    -      -       Si 14.000
Si       6.191631253    8.373398209    0.459316401 -    -      -       Si 14.000
Si       8.587551553    9.298111497   11.813991422 -    -      -       Si 14.000
Si       3.975117665    4.886119612   12.015005482 -    -      -       Si 14.000
Si       1.493074731    5.353389834    0.465214462 -    -      -       Si 14.000
Si       2.544206489    4.621597119    3.249220247 -    -      -       Si 14.000
Si       5.652221417    4.609796860    3.557893417 -    -      -       Si 14.000
Si       6.349914861    5.255252301    0.696342037 -    -      -       Si 14.000
Si       8.518329543    4.831104521   11.796695685 -    -      -       Si 14.000
Si      16.264844915    7.294656559    6.948351469 -    -      -       Si 14.000
Si      11.627081020    2.648449228    7.186416690 -    -      -       Si 14.000
Si      18.721899590    6.528710162    5.369735745 -    -      -       Si 14.000
Si      14.541584519    6.972245883    2.189768645 -    -      -       Si 14.000
Si      13.905771058    6.689616409    5.139806059 -    -      -       Si 14.000
Si      11.713443013    7.187576090    7.119154098 -    -      -       Si 14.000
Si      11.633055708   14.821216733    7.887557515 -    -      -       Si 14.000
Si      14.056900840   15.315486135    6.020784674 -    -      -       Si 14.000
Si      14.592227050   14.586026993    3.075627676 -    -      -       Si 14.000
Si      17.806573104   14.461076001    3.048918321 -    -      -       Si 14.000
Si       1.549666119   14.743330686    5.163470294 -    -      -       Si 14.000
Si       3.905120124   15.250524113    7.248717601 -    -      -       Si 14.000
Si       4.395387053   14.438388583   10.062636908 -    -      -       Si 14.000
Si       7.621181149   14.526625483    9.910773763 -    -      -       Si 14.000
Si      17.678798003    7.036341484    2.511543015 -    -      -       Si 14.000
Si       4.032631272   18.323093859    7.091068861 -    -      -       Si 14.000
end 
end 
