# Supplementary material for: Water Adsorption at Pairs of Proximate Brønsted Acid Sites in Zeolites
Source: J Phys Chem Lett. 2026 Jan 14;17(4):1201–6. doi: 10.1021/acs.jpclett.5c03794 (PMC12862806; doi:10.1021/acs.jpclett.5c03794)
Supplement: Supplementary file 2 [file jz5c03794_si_002.zip › Water_BAS_Pairs_SI/QM/STRUCTURES_MP2/HMFI__13__1_h2o__conformer_2__MP2.car]

!BIOSYM archive 3                                                               
PBC=ON                                                                          
QMPOT ITERATION     22                                            -51961.4023978
!DATE Thu Mar 14 19:58:04 2024
PBC  20.20300  19.84900  13.21600  90.00000  90.00000  90.00000 (P1)
Al       5.296432701   12.506761327    3.103104921 -    -      -       Al 13.000
Al      12.316532504    9.232287162    9.506554951 -    -      -       Al 13.000
H        6.845950325   10.174895673    5.451840295 -    -      -       H   1.000
H        6.931592192   10.896101257    6.822934408 -    -      -       H   1.000
H       11.689687359   10.923575128    7.926171770 -    -      -       H   1.000
H        6.576467553   12.217566370    5.177446698 -    -      -       H   1.000
O        9.895326901   16.781442087   12.460437075 -    -      -       O   8.000
O       16.445794554   15.763597738    8.903795970 -    -      -       O   8.000
O       14.106398425   16.912551833    9.308718127 -    -      -       O   8.000
O       16.182845974   18.430457609    8.657256137 -    -      -       O   8.000
O       16.632622051   14.826354689   12.022646245 -    -      -       O   8.000
O       12.180613659   18.663650899    8.714849921 -    -      -       O   8.000
O       16.149343427   17.273503202   11.015774319 -    -      -       O   8.000
O       18.615822966   15.761180525    2.124827798 -    -      -       O   8.000
O       18.841203026   18.378556440    1.778016429 -    -      -       O   8.000
O       17.292613648   17.010510993    0.150037389 -    -      -       O   8.000
O       14.729239799   16.331183746   13.023718243 -    -      -       O   8.000
O       12.075709375   17.361721418   10.992968425 -    -      -       O   8.000
O       14.154672014   18.445914725    1.333853533 -    -      -       O   8.000
O       11.716810803   14.918511986   11.879844870 -    -      -       O   8.000
O       19.844352160   13.224646662    0.034850430 -    -      -       O   8.000
O       17.333835286   12.427937427   12.901872677 -    -      -       O   8.000
O       16.258870769   12.686236595   10.525444148 -    -      -       O   8.000
O       14.745293230   13.046437993   12.669287846 -    -      -       O   8.000
O       13.901071486   12.887628310    9.337680925 -    -      -       O   8.000
O       11.799141721   12.488341623   10.890067959 -    -      -       O   8.000
O       12.233488063   12.854311535    0.268586648 -    -      -       O   8.000
O        9.899867673    5.024687195   12.509598525 -    -      -       O   8.000
O        7.301264284    4.508666741   12.645903349 -    -      -       O   8.000
O        8.796396108    3.388039751   10.761907333 -    -      -       O   8.000
O       12.223373489   16.903978784    0.395157961 -    -      -       O   8.000
O       19.937161182   16.711079329    0.032398297 -    -      -       O   8.000
O       16.394604382   18.806529211    2.725641587 -    -      -       O   8.000
O       18.513793397   19.272115618    4.260486661 -    -      -       O   8.000
O       16.286638161    9.303837939   10.707215660 -    -      -       O   8.000
O       14.718158570    8.778868649   12.800773042 -    -      -       O   8.000
O       13.980594221    8.856110134    9.456694954 -    -      -       O   8.000
O       11.675248833    9.409712067   11.073038927 -    -      -       O   8.000
O       12.205795958    9.014690788    0.442114966 -    -      -       O   8.000
O       10.324135918   15.051172730    6.668786761 -    -      -       O   8.000
O       12.977158545   14.763048051    6.724179013 -    -      -       O   8.000
O       11.468708540   13.437247370    8.407650545 -    -      -       O   8.000
O       11.689329692   16.055742670    8.711133603 -    -      -       O   8.000
O       14.155058090   14.491016714    4.399648855 -    -      -       O   8.000
O       13.662373951   16.945294924    5.395491783 -    -      -       O   8.000
O       18.045965213   18.988593354    6.853237465 -    -      -       O   8.000
O       15.546527323   15.437130276    6.436228551 -    -      -       O   8.000
O       16.199411349   14.869568983    2.701231747 -    -      -       O   8.000
O       13.834983780   15.973623510    2.274867237 -    -      -       O   8.000
O       18.226187709   14.427887515    4.393592599 -    -      -       O   8.000
O       18.052795461   14.831282692    7.015245842 -    -      -       O   8.000
O       18.502566270   16.860127619    5.333119558 -    -      -       O   8.000
O       16.104378324   13.308503310    7.938841184 -    -      -       O   8.000
O       10.410305746   18.533709949    6.707809407 -    -      -       O   8.000
O       12.907200374   19.329158061    6.249558715 -    -      -       O   8.000
O       14.040479666   19.097690173    3.905301714 -    -      -       O   8.000
O       15.512350227   18.743886466    6.088270739 -    -      -       O   8.000
O        8.281026211    5.959513222   10.626274975 -    -      -       O   8.000
O       14.146156121   13.310840764    2.050326102 -    -      -       O   8.000
O        6.401974568    5.092399407    1.837153863 -    -      -       O   8.000
O        4.672569475    4.637100445   13.144668161 -    -      -       O   8.000
O       17.325084506    9.243563893   13.097087679 -    -      -       O   8.000
O        6.169473862    8.740617454    4.530886164 -    -      -       O   8.000
O        0.287031045    3.223195147    5.912084002 -    -      -       O   8.000
O        2.780110726    2.542020561    6.420752262 -    -      -       O   8.000
O        4.111357298    3.341750785    8.538994131 -    -      -       O   8.000
O        5.435577255    2.730989519    6.339625835 -    -      -       O   8.000
O        6.299414205    3.006158418    9.975147024 -    -      -       O   8.000
O        8.293076373    2.577227413    8.264383969 -    -      -       O   8.000
O        7.986390182    2.745115271    5.640093241 -    -      -       O   8.000
O        8.820065428   10.860944044   11.611531862 -    -      -       O   8.000
O        5.555130771   10.815941354    3.041657714 -    -      -       O   8.000
O        2.046829258   10.897674825    3.688467870 -    -      -       O   8.000
O        8.232538920    4.958298469    7.095107508 -    -      -       O   8.000
O        3.759480611   10.884123619   11.279035570 -    -      -       O   8.000
O        4.591017322    0.976108199    9.659888801 -    -      -       O   8.000
O        7.954417169    0.946745820   10.316377458 -    -      -       O   8.000
O        6.343501190    0.925406422    4.594458980 -    -      -       O   8.000
O       11.254725116    1.022126473    7.625743670 -    -      -       O   8.000
O       14.804136074    1.014423216    2.071225809 -    -      -       O   8.000
O       18.029003784    1.004230616    2.204773179 -    -      -       O   8.000
O       16.251405362    0.962799107    7.592441010 -    -      -       O   8.000
O       19.021023394   10.911414465    1.047580749 -    -      -       O   8.000
O       15.538172658   10.879760136    8.706662353 -    -      -       O   8.000
O       12.110350670   10.969632529    8.795215015 -    -      -       O   8.000
O       13.983262616   10.956864912    0.920207822 -    -      -       O   8.000
O        1.257538258    0.967010551    4.912474104 -    -      -       O   8.000
O        7.926593775    7.242556742    5.757898643 -    -      -       O   8.000
O        8.288103969    7.303724873    8.360401431 -    -      -       O   8.000
O        8.015614273    8.593573692   10.614800524 -    -      -       O   8.000
O        6.119602969    3.426409072    3.851194796 -    -      -       O   8.000
O        4.041280137    4.885971338    3.064228126 -    -      -       O   8.000
O        6.095668356    6.063824656    4.233601774 -    -      -       O   8.000
O        2.141181342    3.229906737    3.943486439 -    -      -       O   8.000
O        1.784494520    4.546669307    1.721002964 -    -      -       O   8.000
O        2.129887322    4.618821812   12.321280761 -    -      -       O   8.000
O        1.725695594    6.876291653    0.449657883 -    -      -       O   8.000
O        3.906808312    3.083798277   11.131604267 -    -      -       O   8.000
O        9.736662035    8.622269251   12.717076810 -    -      -       O   8.000
O        7.205026625    9.298796411   13.041158036 -    -      -       O   8.000
O        5.908873426    8.380328600    1.951479813 -    -      -       O   8.000
O        4.564034290    8.986978701   12.980204500 -    -      -       O   8.000
O        3.755737725    8.845022773    3.408537493 -    -      -       O   8.000
O        1.770285837    9.227424091    1.670420360 -    -      -       O   8.000
O        2.025338934    9.105681877   12.255566437 -    -      -       O   8.000
O        0.147977591    6.780842338    5.890635402 -    -      -       O   8.000
O        2.744776384    7.261519349    6.057434203 -    -      -       O   8.000
O        1.274025855    8.436516786    4.175712249 -    -      -       O   8.000
O        1.757375227    5.847970865    4.013024997 -    -      -       O   8.000
O        3.695818360    6.707124448    8.457484710 -    -      -       O   8.000
O        3.933401937    4.937780257    6.433878778 -    -      -       O   8.000
O        5.375261367    7.182145071    6.516026237 -    -      -       O   8.000
O        3.876312491    8.390907372   10.467934095 -    -      -       O   8.000
O        6.031902784    7.050139177    9.705240626 -    -      -       O   8.000
O        4.033489010    5.746423204   10.852424516 -    -      -       O   8.000
O        6.172461238    6.854026786   13.027385831 -    -      -       O   8.000
O       19.880694384    8.563510614    0.161436029 -    -      -       O   8.000
O       18.138924464   13.145080114    2.109413583 -    -      -       O   8.000
O       11.695945295    6.956286222   12.053523772 -    -      -       O   8.000
O        4.077535748   16.055134756   10.808257118 -    -      -       O   8.000
O        8.031658587   13.078817083   10.449219773 -    -      -       O   8.000
O        8.298918419   14.485336137    8.302278649 -    -      -       O   8.000
O        7.918816096   14.668658899    5.696651173 -    -      -       O   8.000
O        8.389438744   16.856675347    7.133211359 -    -      -       O   8.000
O        6.213476697   13.004650999    4.623491951 -    -      -       O   8.000
O        0.283695842   18.551852704    5.889493020 -    -      -       O   8.000
O        2.815233383   19.224800178    6.330404209 -    -      -       O   8.000
O        4.050958990   18.479250383    8.513304556 -    -      -       O   8.000
O        5.482609769   18.959789915    6.346906833 -    -      -       O   8.000
O        6.286494472   18.767810281    9.868730394 -    -      -       O   8.000
O        8.323576333   19.268389698    8.207125333 -    -      -       O   8.000
O        8.035853624   18.992561057    5.597507969 -    -      -       O   8.000
O       14.060725360    3.485618603    1.623602418 -    -      -       O   8.000
O       10.295861867    6.609127570    6.730576756 -    -      -       O   8.000
O       12.887476964    6.960039635    6.673564452 -    -      -       O   8.000
O       11.406773914    8.416674441    8.303590001 -    -      -       O   8.000
O       11.753859230    5.859208504    8.809852121 -    -      -       O   8.000
O       14.284869360    7.441123387    4.501909691 -    -      -       O   8.000
O       13.837729565    4.921584329    5.252636288 -    -      -       O   8.000
O       15.505337811    6.436146209    6.607870503 -    -      -       O   8.000
O       14.166076588    8.697598230    2.202849273 -    -      -       O   8.000
O       16.199799293    7.051864715    2.654243713 -    -      -       O   8.000
O       13.764597397    6.044866848    2.341977325 -    -      -       O   8.000
O       18.261075624    8.732005607    2.297384679 -    -      -       O   8.000
O        6.036842536   14.692277586    9.653763876 -    -      -       O   8.000
O        3.884691137   13.393108163   10.503922385 -    -      -       O   8.000
O        5.402169990   14.625275295    6.537678569 -    -      -       O   8.000
O        3.907169667   16.817620998    6.448753019 -    -      -       O   8.000
O        7.295023496   17.273543245   12.596636108 -    -      -       O   8.000
O        8.768816415   18.307494397   10.641935136 -    -      -       O   8.000
O        8.291542476   15.711324350   10.650434816 -    -      -       O   8.000
O        6.401689632   16.649688573    1.793507350 -    -      -       O   8.000
O        6.150088918   14.937631413   12.920775308 -    -      -       O   8.000
O        4.672499277   17.157416058   13.121841081 -    -      -       O   8.000
O        6.173784825   18.236589787    3.872174036 -    -      -       O   8.000
O        4.029143242   16.951715129    2.997416455 -    -      -       O   8.000
O        5.963610313   15.579893893    4.140539646 -    -      -       O   8.000
O        2.079700372   18.541812988    3.882552672 -    -      -       O   8.000
O        1.751207423   17.208538556    1.679738729 -    -      -       O   8.000
O        2.142841641   17.145029423   12.274918016 -    -      -       O   8.000
O       18.109665256    7.350251257    4.507871527 -    -      -       O   8.000
O        1.681792713   14.895113765    0.401160533 -    -      -       O   8.000
O        9.788179476   13.173571279   12.481754943 -    -      -       O   8.000
O        7.252814407   12.532052207   12.923051606 -    -      -       O   8.000
O        6.071821691   13.424475927    1.888669556 -    -      -       O   8.000
O        4.610831561   12.757286256   12.990656790 -    -      -       O   8.000
O        3.670924741   12.993068943    3.331840150 -    -      -       O   8.000
O        1.599208882   12.555573033    1.686250468 -    -      -       O   8.000
O        2.050279421   12.640039658   12.287499386 -    -      -       O   8.000
O        0.182849831   15.052039835    5.896131301 -    -      -       O   8.000
O        2.765932328   14.482860362    6.035145109 -    -      -       O   8.000
O        1.200714762   13.329934158    4.199270855 -    -      -       O   8.000
O        1.798526874   15.905531524    3.984910765 -    -      -       O   8.000
O        3.680420524   15.020721701    8.455524540 -    -      -       O   8.000
O        3.923369012   18.706835533   11.110383782 -    -      -       O   8.000
O       18.067689426    6.851318936    7.122291726 -    -      -       O   8.000
O        7.104465390   11.013950726    5.884347909 -    -      -       O   8.000
O       16.296563983    8.458451843    8.180645338 -    -      -       O   8.000
O       16.385256165    3.034648079    2.812187748 -    -      -       O   8.000
O       18.490563596    2.479958739    4.329946796 -    -      -       O   8.000
O       18.071052966    2.801759463    6.931846849 -    -      -       O   8.000
O       16.507063642    6.981152334   11.983682462 -    -      -       O   8.000
O       14.712819757    5.467778716   13.170290871 -    -      -       O   8.000
O       16.267640442    3.261968839    8.834716744 -    -      -       O   8.000
O       18.621875739    6.110771805    2.196894561 -    -      -       O   8.000
O       18.821286023    3.495567655    1.878426015 -    -      -       O   8.000
O       17.299545904    4.883939056    0.211639341 -    -      -       O   8.000
O       19.942937804    5.111770178    0.118103165 -    -      -       O   8.000
O       16.060804063    4.477874110   11.144831183 -    -      -       O   8.000
O       15.528134789    3.153474455    6.273716740 -    -      -       O   8.000
O       14.111618142    4.745188725    9.302697684 -    -      -       O   8.000
O       16.464218371    5.931222365    9.009268597 -    -      -       O   8.000
O       11.977115739    3.218606568    8.855278106 -    -      -       O   8.000
O       10.331782247    3.336668706    6.734477026 -    -      -       O   8.000
O       12.142263965    4.552954543   11.101053672 -    -      -       O   8.000
O       12.894150247    2.722898419    6.416037463 -    -      -       O   8.000
O       14.118369554    2.543226587    4.116097920 -    -      -       O   8.000
O       12.186820998    4.938404988    0.519098144 -    -      -       O   8.000
O       18.515520264    4.907332411    5.350886285 -    -      -       O   8.000
Si       8.542526952   17.007580782   11.592963482 -    -      -       Si 14.000
Si       6.128866261   16.489878932    0.203185771 -    -      -       Si 14.000
Si       5.627512483   16.865310986    3.200257552 -    -      -       Si 14.000
Si       2.426661794   17.137216432    3.146426384 -    -      -       Si 14.000
Si      18.890955217    3.355911251    5.637614824 -    -      -       Si 14.000
Si       3.695876635   17.260164307   11.820474550 -    -      -       Si 14.000
Si       8.469729888   12.416401441   11.875112346 -    -      -       Si 14.000
Si       6.019004146   13.412581943    0.297915768 -    -      -       Si 14.000
Si       2.166495301   12.451490349    3.211897112 -    -      -       Si 14.000
Si       1.248130673   13.328658746    0.310228138 -    -      -       Si 14.000
Si      17.930577095    2.510724513    2.807328503 -    -      -       Si 14.000
Si      16.530136191    2.547433910    7.403266482 -    -      -       Si 14.000
Si       1.325610535   16.477708242    0.296957348 -    -      -       Si 14.000
Si       3.581612110   12.425263843   11.774668630 -    -      -       Si 14.000
Si       6.388564090    7.280625246    5.244469381 -    -      -       Si 14.000
Si       3.930135433    6.513526217    6.870748219 -    -      -       Si 14.000
Si      18.655714959    4.911225649    1.093798208 -    -      -       Si 14.000
Si      16.156018756    5.460822898   12.435903704 -    -      -       Si 14.000
Si      15.712728457    4.602695874    9.564848574 -    -      -       Si 14.000
Si      12.505998729    4.607729393    9.521450072 -    -      -       Si 14.000
Si      11.478261319    5.376314875   12.340543278 -    -      -       Si 14.000
Si      13.693414560    4.979693863    1.117812209 -    -      -       Si 14.000
Si      18.622760103    9.355060919    0.837346521 -    -      -       Si 14.000
Si      16.199242156    8.571016681   12.149776655 -    -      -       Si 14.000
Si      15.493945184    9.347017192    9.278637147 -    -      -       Si 14.000
Si      11.335661435    8.517789174   12.361633002 -    -      -       Si 14.000
Si      13.762688161    9.356751303    0.772873461 -    -      -       Si 14.000
Si       6.470763766    2.465322445    5.106174670 -    -      -       Si 14.000
Si       8.717632313    3.409806026    6.936013064 -    -      -       Si 14.000
Si       7.836394747    2.485480832    9.817107203 -    -      -       Si 14.000
Si       4.733994571    2.580730450    9.829300570 -    -      -       Si 14.000
Si       4.066982081    3.388251818    6.923778977 -    -      -       Si 14.000
Si       1.610320093    2.501470756    5.293798494 -    -      -       Si 14.000
Si      14.842603998    2.527116974    2.660526852 -    -      -       Si 14.000
Si       8.700861464    6.520499647    6.999512076 -    -      -       Si 14.000
Si       7.637940168    7.218106699    9.843615374 -    -      -       Si 14.000
Si       4.422627131    6.977215876    9.884059911 -    -      -       Si 14.000
Si       1.492663841    7.075628255    5.036174824 -    -      -       Si 14.000
Si      14.095252167    3.342715600    5.528378068 -    -      -       Si 14.000
Si       5.323347492    9.249383918    3.199547889 -    -      -       Si 14.000
Si       3.556644933    9.339743327   11.745902901 -    -      -       Si 14.000
Si       4.720782393   19.217716919    9.793190224 -    -      -       Si 14.000
Si      13.785070573   12.536069530    0.670350465 -    -      -       Si 14.000
Si      11.374052909   13.365255583   12.206239341 -    -      -       Si 14.000
Si      12.346868384   12.530289604    9.397287677 -    -      -       Si 14.000
Si      15.469155503   12.427001433    9.138447692 -    -      -       Si 14.000
Si      16.237478018   13.249564135   12.042889551 -    -      -       Si 14.000
Si      18.589848905   12.435821564    0.716331626 -    -      -       Si 14.000
Si      13.745651135   16.923639310    0.958722601 -    -      -       Si 14.000
Si      11.474510294   16.492414660   12.233026904 -    -      -       Si 14.000
Si      12.525369784   17.255523337    9.439449174 -    -      -       Si 14.000
Si      15.718012282   17.107692783    9.461347052 -    -      -       Si 14.000
Si      16.210905225   16.358063944   12.357554412 -    -      -       Si 14.000
Si      18.663413952   16.954436794    1.014715859 -    -      -       Si 14.000
Si       7.827611493   19.284291325    9.751920781 -    -      -       Si 14.000
Si       8.799829901   18.418503345    6.911685830 -    -      -       Si 14.000
Si       6.501359534   19.239193559    5.100539892 -    -      -       Si 14.000
Si      16.535106250   14.829370344    7.577263122 -    -      -       Si 14.000
Si      11.689673865   19.345428475    7.319137581 -    -      -       Si 14.000
Si      14.044475703   18.528673265    5.417835433 -    -      -       Si 14.000
Si      14.855994489   19.306275004    2.517147735 -    -      -       Si 14.000
Si      17.943604808   19.324279494    2.744010386 -    -      -       Si 14.000
Si      18.892056862   18.415957910    5.584769463 -    -      -       Si 14.000
Si      16.497538911   19.243797135    7.289689416 -    -      -       Si 14.000
Si      18.801560750   15.291994501    5.648854005 -    -      -       Si 14.000
Si       1.602663381   19.271237252    5.251074518 -    -      -       Si 14.000
Si       6.378080483   14.531290456    5.259293781 -    -      -       Si 14.000
Si       8.737816761   15.282065733    6.964979201 -    -      -       Si 14.000
Si       1.292997162    8.441010787    0.335761743 -    -      -       Si 14.000
Si       2.216363374    9.361010288    3.224524465 -    -      -       Si 14.000
Si       5.963797353    8.386355304    0.333372715 -    -      -       Si 14.000
Si       8.455235091    9.327981573   12.000741470 -    -      -       Si 14.000
Si       3.681081347    4.525334923   11.853552663 -    -      -       Si 14.000
Si       1.339189927    5.297479131    0.354170052 -    -      -       Si 14.000
Si       2.446001228    4.635869842    3.193627098 -    -      -       Si 14.000
Si       5.647880844    4.859195520    3.252205031 -    -      -       Si 14.000
Si       6.134514103    5.279428731    0.252709232 -    -      -       Si 14.000
Si       8.562597746    4.734425618   11.646728627 -    -      -       Si 14.000
Si      16.565698712    6.929969141    7.732775973 -    -      -       Si 14.000
Si      11.619479656    2.587800292    7.402104614 -    -      -       Si 14.000
Si      18.767011217    6.474359863    5.712501194 -    -      -       Si 14.000
Si      14.609784737    7.310570150    2.917778323 -    -      -       Si 14.000
Si      14.118173781    6.439326003    5.773465549 -    -      -       Si 14.000
Si      11.593853841    6.976671221    7.637091935 -    -      -       Si 14.000
Si      11.632338734   14.862935744    7.613240620 -    -      -       Si 14.000
Si      14.086834845   15.416724938    5.731882478 -    -      -       Si 14.000
Si      14.594858033   14.650883635    2.842237302 -    -      -       Si 14.000
Si      17.790815681   14.551494830    2.835501251 -    -      -       Si 14.000
Si       1.505659870   14.693041447    5.022280125 -    -      -       Si 14.000
Si       3.920709075   15.243462631    6.875010734 -    -      -       Si 14.000
Si       4.430599017   14.784499177    9.878581994 -    -      -       Si 14.000
Si       7.638369160   14.508751585    9.787287296 -    -      -       Si 14.000
Si      17.785801204    7.307914708    2.919612466 -    -      -       Si 14.000
Si       4.067293286   18.374770849    6.901135101 -    -      -       Si 14.000
end 
end 
