# Supplementary material for: Water Adsorption at Pairs of Proximate Brønsted Acid Sites in Zeolites
Source: J Phys Chem Lett. 2026 Jan 14;17(4):1201–6. doi: 10.1021/acs.jpclett.5c03794 (PMC12862806; doi:10.1021/acs.jpclett.5c03794)
Supplement: Supplementary file 2 [file jz5c03794_si_002.zip › Water_BAS_Pairs_SI/QM/STRUCTURES_MP2/HMFI__13__2_h2o__MP2.car]

!BIOSYM archive 3                                                               
PBC=ON                                                                          
QMPOT ITERATION     1                                             -52279.4923286
!DATE Tue Mar 19 11:51:32 2024
PBC  20.20300  19.84900  13.21600  90.00000  90.00000  90.00000 (P1)
Al       5.430169198   12.398335901    3.587195884 -    -      -       Al 13.000
Al      12.339679677    9.419488422    9.209067557 -    -      -       Al 13.000
H        6.684763636   12.199773789    5.673066333 -    -      -       H   1.000
H        7.089292906   10.266698907    5.615918122 -    -      -       H   1.000
H        9.994532146   10.954457166    8.312347598 -    -      -       H   1.000
H        8.918170598    9.917064413    8.721440031 -    -      -       H   1.000
H       10.542548376    9.189290813    7.633195482 -    -      -       H   1.000
H        8.011799149   10.789572753    6.774049164 -    -      -       H   1.000
O       12.159695999   17.211571975   11.255001759 -    -      -       O   8.000
O       12.070598062   18.841373303    9.189792431 -    -      -       O   8.000
O       16.558230120   16.215330176    8.968353686 -    -      -       O   8.000
O       14.111268118   17.096571213    9.455249960 -    -      -       O   8.000
O       14.753881523   16.451056816    0.045805752 -    -      -       O   8.000
O       12.196436874   16.741359389    0.651630591 -    -      -       O   8.000
O       16.496868532   14.940468750   11.988123067 -    -      -       O   8.000
O       16.097657484   17.469535007   11.238437406 -    -      -       O   8.000
O       18.587404001   15.519644858    2.174917032 -    -      -       O   8.000
O       16.059790828   18.841879706    8.989342579 -    -      -       O   8.000
O       11.475054420   14.826022498   12.160823306 -    -      -       O   8.000
O       17.251800763   12.757482344    0.102208149 -    -      -       O   8.000
O       19.843100154   12.919490032    0.378178964 -    -      -       O   8.000
O       18.721669554   18.151569599    2.234623369 -    -      -       O   8.000
O       16.157541284   12.509636906   10.953409161 -    -      -       O   8.000
O       14.690478889   13.304169785   13.026498629 -    -      -       O   8.000
O       13.891658366   12.824279612    9.605445523 -    -      -       O   8.000
O       11.916218840   12.389048791   11.309526085 -    -      -       O   8.000
O       12.261658941   12.928587563    0.687970454 -    -      -       O   8.000
O        9.878654818    4.939416456   12.246807697 -    -      -       O   8.000
O        7.278484745    4.571674803   12.557777299 -    -      -       O   8.000
O        8.540690862    3.758209417   10.331492307 -    -      -       O   8.000
O        8.136459942    6.335992080   10.790593769 -    -      -       O   8.000
O       13.970056286   18.325558104    1.764527042 -    -      -       O   8.000
O       17.352294697   16.978815456    0.289751557 -    -      -       O   8.000
O        9.894692175   16.910231467   12.625397364 -    -      -       O   8.000
O       18.004084944   19.036168945    7.181260721 -    -      -       O   8.000
O       13.966836848    9.029911235    8.921775657 -    -      -       O   8.000
O       11.630081938    8.681347714   10.570863798 -    -      -       O   8.000
O       12.244742674    9.349771007   13.125038609 -    -      -       O   8.000
O       10.319603157   14.911657795    6.998430924 -    -      -       O   8.000
O       12.971098373   14.661331662    7.057458463 -    -      -       O   8.000
O       11.473638012   13.663265730    9.025133337 -    -      -       O   8.000
O       11.693269531   16.282808550    8.781767761 -    -      -       O   8.000
O       14.102138020   14.419451251    4.693571696 -    -      -       O   8.000
O       13.614598222   16.856594712    5.696046200 -    -      -       O   8.000
O       15.539341841   15.350360916    6.680547405 -    -      -       O   8.000
O       14.241869788   13.091753877    2.441783165 -    -      -       O   8.000
O       20.000140882   16.802430183    0.360722431 -    -      -       O   8.000
O       16.232356128   14.729391934    3.074134367 -    -      -       O   8.000
O       18.209384173   12.960756618    2.554061335 -    -      -       O   8.000
O       18.089676892   14.930187713    7.258798082 -    -      -       O   8.000
O       18.694459845   16.957246368    5.624166394 -    -      -       O   8.000
O       16.204227197   13.603646882    8.549616489 -    -      -       O   8.000
O       10.466389530   18.895635339    7.006964117 -    -      -       O   8.000
O       13.054255588   19.234442909    6.753838678 -    -      -       O   8.000
O       13.950109210   19.090986200    4.308693015 -    -      -       O   8.000
O       15.564730600   18.560537598    6.365518538 -    -      -       O   8.000
O       16.258685344   18.706398048    3.064827491 -    -      -       O   8.000
O        6.386549844    4.548866749    1.818959879 -    -      -       O   8.000
O       18.368257726   19.367660826    4.565428734 -    -      -       O   8.000
O       13.875092665   15.756293891    2.450368137 -    -      -       O   8.000
O        6.562935748    6.870320846    0.519563202 -    -      -       O   8.000
O        6.373960562    5.494517233    4.279389040 -    -      -       O   8.000
O        5.674304320    2.989154903    3.835527559 -    -      -       O   8.000
O        0.326126224    3.065493813    5.610310847 -    -      -       O   8.000
O        2.807608852    2.482016120    6.160357476 -    -      -       O   8.000
O        3.712076763    3.165332088    8.524974700 -    -      -       O   8.000
O        5.402267398    2.782483556    6.508786293 -    -      -       O   8.000
O        6.103620589    3.125166052    9.583269245 -    -      -       O   8.000
O        8.209203692    2.434118282    8.065942839 -    -      -       O   8.000
O        7.785658371    2.636930318    5.437821953 -    -      -       O   8.000
O        8.699562171   11.021879918   11.418846362 -    -      -       O   8.000
O        5.662285557   10.701648966    3.798741978 -    -      -       O   8.000
O        2.167975277   10.814524725    3.614822680 -    -      -       O   8.000
O        3.956080908   10.793969626   11.679158475 -    -      -       O   8.000
O        6.268792455    8.156174123    3.974028162 -    -      -       O   8.000
O        1.462923308    0.817074167    4.673909215 -    -      -       O   8.000
O        7.767474338    1.223571960   10.390005102 -    -      -       O   8.000
O        6.017930436    0.677061783    4.958708598 -    -      -       O   8.000
O       11.652855581    1.260429763    7.946561891 -    -      -       O   8.000
O       14.662491483    0.909950923    2.397499747 -    -      -       O   8.000
O       17.887339353    0.792169235    2.269700911 -    -      -       O   8.000
O       16.133609394    1.103349690    7.444938655 -    -      -       O   8.000
O       18.551209093   10.744211691    1.232368305 -    -      -       O   8.000
O       15.726971753   11.048568688    8.793983315 -    -      -       O   8.000
O       11.906665423   11.087620672    9.039514038 -    -      -       O   8.000
O       14.069210778   10.954009592    0.954131158 -    -      -       O   8.000
O        9.376519432   10.298562117    7.942192989 -    -      -       O   8.000
O        4.418307056    1.097236908   10.081450510 -    -      -       O   8.000
O        8.483563062    4.778779783    6.871522968 -    -      -       O   8.000
O        7.954281377    7.098666227    5.667626049 -    -      -       O   8.000
O        8.609333400    7.042903948    8.247688060 -    -      -       O   8.000
O        4.058757262    4.959811400    3.080430140 -    -      -       O   8.000
O       14.717202890    9.332855638   12.152019747 -    -      -       O   8.000
O        2.177475032    3.117135460    3.636083750 -    -      -       O   8.000
O        1.973232628    4.610959594    1.476143524 -    -      -       O   8.000
O        2.278983549    5.245692515   12.106793062 -    -      -       O   8.000
O        1.252260691    7.003127627    0.598777522 -    -      -       O   8.000
O        3.951785695    3.437708938   11.139030382 -    -      -       O   8.000
O        9.747366866    8.755575897   12.409564050 -    -      -       O   8.000
O        7.125937469    9.108740270   12.411159537 -    -      -       O   8.000
O        6.132169707    9.268672340    1.613044693 -    -      -       O   8.000
O        4.614897531    8.431698086   12.814536931 -    -      -       O   8.000
O        3.888685922    8.842587967    2.977187846 -    -      -       O   8.000
O        1.820458136    9.448712981    1.392217694 -    -      -       O   8.000
O        2.145058590    8.827954219   12.040461350 -    -      -       O   8.000
O        0.130138537    6.943862402    5.626466376 -    -      -       O   8.000
O        2.750568072    7.228790267    5.802937061 -    -      -       O   8.000
O        1.422640781    8.306467215    3.762940861 -    -      -       O   8.000
O        1.648794762    5.677692865    3.898688689 -    -      -       O   8.000
O        3.760991884    6.924472300    8.244152897 -    -      -       O   8.000
O        3.788705355    4.903759354    6.489702057 -    -      -       O   8.000
O        5.371644793    7.027996770    6.201317395 -    -      -       O   8.000
O        4.060917746    8.628449960   10.220357690 -    -      -       O   8.000
O        6.192189525    7.367065187    9.272185962 -    -      -       O   8.000
O        4.391052018    5.998361235   10.631670514 -    -      -       O   8.000
O        8.309027539    8.848781572   10.080010602 -    -      -       O   8.000
O        4.711804611    5.069448180   13.087411701 -    -      -       O   8.000
O       16.336651154    8.812691309   10.130998352 -    -      -       O   8.000
O       18.359197162   14.531717635    4.649432111 -    -      -       O   8.000
O       19.930170475    9.014769392   12.976985676 -    -      -       O   8.000
O        4.133978340   16.087138632   11.169626047 -    -      -       O   8.000
O        8.369764510   13.552848848   10.905927057 -    -      -       O   8.000
O        8.191952329   14.686226594    8.588911552 -    -      -       O   8.000
O        7.872916157   14.810955348    5.992917959 -    -      -       O   8.000
O        8.637297515   16.966365955    7.300490490 -    -      -       O   8.000
O        6.229448294   12.962696253    5.148444210 -    -      -       O   8.000
O        0.221423476   18.898834751    6.223324551 -    -      -       O   8.000
O        2.856368956   19.101109866    6.349181958 -    -      -       O   8.000
O        3.776637361   18.701275872    8.825025632 -    -      -       O   8.000
O        5.447390021   18.684501553    6.800820112 -    -      -       O   8.000
O        6.183951818   18.958452521    9.940000521 -    -      -       O   8.000
O        8.572431349   19.134270557    8.798268665 -    -      -       O   8.000
O        6.059771507   14.598515560   10.157761653 -    -      -       O   8.000
O        7.965596832   19.254449371    6.197551007 -    -      -       O   8.000
O       10.421107858    6.593104083    6.430043047 -    -      -       O   8.000
O       12.820806301    7.526919309    5.876232775 -    -      -       O   8.000
O       11.407471422    8.700430995    7.758860978 -    -      -       O   8.000
O       12.425878537    6.392007543    8.225206669 -    -      -       O   8.000
O       13.747225705    6.978386040    3.516856232 -    -      -       O   8.000
O       13.795555181    5.110159749    5.461256547 -    -      -       O   8.000
O       15.457113979    7.215118411    5.506289435 -    -      -       O   8.000
O       14.311784606    8.386716278    1.373138500 -    -      -       O   8.000
O       16.134185334    6.713107244    2.397979007 -    -      -       O   8.000
O       13.972503182    5.737331025    1.255824964 -    -      -       O   8.000
O       18.143884997    8.193061035    1.539650141 -    -      -       O   8.000
O       18.280373413    7.141164234    3.928973564 -    -      -       O   8.000
O       17.358628479    9.373693615   12.504797749 -    -      -       O   8.000
O       17.899960458    7.103082746    6.556099191 -    -      -       O   8.000
O        3.924612196   13.393744941   11.177335261 -    -      -       O   8.000
O        3.694164054   16.701436732    7.077136470 -    -      -       O   8.000
O        7.332115545   17.073635268   13.134451635 -    -      -       O   8.000
O        8.412122604   18.738724513   11.405192303 -    -      -       O   8.000
O        8.123592399   16.204235307   10.736476572 -    -      -       O   8.000
O        6.324810081   16.527269341    2.258128478 -    -      -       O   8.000
O        6.016059330   14.798658575    0.227011573 -    -      -       O   8.000
O        4.704323166   17.140804545    0.286562879 -    -      -       O   8.000
O        6.431889677   17.962982080    4.439277711 -    -      -       O   8.000
O        4.051212445   17.201863469    3.513226683 -    -      -       O   8.000
O        5.700153011   15.401640198    4.529121028 -    -      -       O   8.000
O        1.667112780   18.141072768    4.134869485 -    -      -       O   8.000
O        1.922958885   16.682871605    1.985875633 -    -      -       O   8.000
O        2.198497784   17.216962905   12.622989434 -    -      -       O   8.000
O        5.425574566   14.672787889    7.039588708 -    -      -       O   8.000
O        1.533563067   14.778428540    0.187350129 -    -      -       O   8.000
O        9.848306205   12.857867506   12.964147998 -    -      -       O   8.000
O        7.218166856   12.472766727   13.074219935 -    -      -       O   8.000
O        6.331944469   13.106625130    2.303213898 -    -      -       O   8.000
O        4.628035025   12.527921723    0.369802336 -    -      -       O   8.000
O        3.800290081   12.922544540    3.641756051 -    -      -       O   8.000
O        1.604552559   12.954633486    2.128995628 -    -      -       O   8.000
O        2.098651767   12.293503991   12.798296293 -    -      -       O   8.000
O        0.277007162   15.034662238    6.178838850 -    -      -       O   8.000
O        2.793712901   14.281258886    6.581843097 -    -      -       O   8.000
O        1.363746370   13.055521634    4.735086921 -    -      -       O   8.000
O        2.143783333   15.548872982    4.348941865 -    -      -       O   8.000
O        3.680019839   14.783164985    8.981269259 -    -      -       O   8.000
O        4.010907028   18.727238943   11.458984426 -    -      -       O   8.000
O       18.621163728    4.908131585    5.317099313 -    -      -       O   8.000
O        7.186318976   10.954532488    6.284580018 -    -      -       O   8.000
O       10.222296790    2.824597825    6.337135532 -    -      -       O   8.000
O       16.105930276    7.059914751   12.144237594 -    -      -       O   8.000
O       14.879362542    4.694716626   12.223182677 -    -      -       O   8.000
O       16.421508804    3.638771555    8.144741483 -    -      -       O   8.000
O       14.128031211    4.571839524    9.146387701 -    -      -       O   8.000
O       15.764440997    6.227291709    7.911122123 -    -      -       O   8.000
O       11.735060952    3.854316690    8.229044080 -    -      -       O   8.000
O       18.454045535    5.570249628    1.826349561 -    -      -       O   8.000
O       18.502679520    3.050397330    1.068510962 -    -      -       O   8.000
O       17.501433066    4.872067098   12.633954498 -    -      -       O   8.000
O       20.085688194    4.825187121   13.071524118 -    -      -       O   8.000
O       16.493415205    5.218708439   10.229545439 -    -      -       O   8.000
O       16.346701109    2.951828024    2.643379644 -    -      -       O   8.000
O       13.893809259    3.158094152    3.644879275 -    -      -       O   8.000
O       15.465103450    3.039976537    5.744291912 -    -      -       O   8.000
O       16.193468456    8.833655682    7.500421968 -    -      -       O   8.000
O       18.768529662    2.821697061    3.703925405 -    -      -       O   8.000
O       12.845246353    2.722369462    6.055694990 -    -      -       O   8.000
O       18.008299222    2.541198925    6.272821565 -    -      -       O   8.000
O       14.234023045    3.084947520    1.023745184 -    -      -       O   8.000
O       11.650814013    6.877994356   12.526861104 -    -      -       O   8.000
O       12.342931778    4.346104627   12.933575719 -    -      -       O   8.000
O       11.862966760    5.185905495   10.474491151 -    -      -       O   8.000
Si       5.609192980   16.787961594    3.679182755 -    -      -       Si 14.000
Si       2.454096806   16.879068600    3.493063652 -    -      -       Si 14.000
Si       1.355556027   16.361843052    0.504589085 -    -      -       Si 14.000
Si       1.505896788    7.042047132    4.771077248 -    -      -       Si 14.000
Si       6.087645742   16.365430815    0.666996602 -    -      -       Si 14.000
Si       3.758214475   17.291628449   12.182189345 -    -      -       Si 14.000
Si      18.974479665    3.335572153    5.226151633 -    -      -       Si 14.000
Si       6.066632670   13.233947520    0.733520204 -    -      -       Si 14.000
Si       2.277095847   12.437032734    3.516902660 -    -      -       Si 14.000
Si       1.220768327   13.231588581    0.590176313 -    -      -       Si 14.000
Si       3.652047387   12.262948245   12.308256250 -    -      -       Si 14.000
Si       3.907390687    6.514286365    6.683180014 -    -      -       Si 14.000
Si      16.510665730    2.587516076    6.909175365 -    -      -       Si 14.000
Si       8.512577447   12.485335741   12.113822511 -    -      -       Si 14.000
Si       4.597567797    7.229456290    9.598353173 -    -      -       Si 14.000
Si       8.675432638    3.168985717    6.686302255 -    -      -       Si 14.000
Si       8.847805475    6.349638521    6.797628305 -    -      -       Si 14.000
Si      18.631457727    4.587220690    0.537012680 -    -      -       Si 14.000
Si      16.248145781    5.471720061   11.810901419 -    -      -       Si 14.000
Si      15.699530427    4.912573588    8.849149765 -    -      -       Si 14.000
Si      12.562193788    4.985957886    9.038915411 -    -      -       Si 14.000
Si      11.435239117    5.347238856   12.032488394 -    -      -       Si 14.000
Si      13.868526935    4.467642851    0.262224924 -    -      -       Si 14.000
Si      18.490734030    9.328389812    0.448858301 -    -      -       Si 14.000
Si      16.137275849    8.639399642   11.726310412 -    -      -       Si 14.000
Si      15.515318481    9.435681391    8.853820714 -    -      -       Si 14.000
Si      11.334117754    8.430201872   12.120021182 -    -      -       Si 14.000
Si      13.819492640    9.494874527    0.294251820 -    -      -       Si 14.000
Si       8.444838072   17.214322512   11.975569263 -    -      -       Si 14.000
Si       6.218744855    2.270163448    5.186830584 -    -      -       Si 14.000
Si      17.871533459    2.405048029    2.424066180 -    -      -       Si 14.000
Si       7.651917581    2.627482853    9.583279916 -    -      -       Si 14.000
Si       4.552489020    2.687458524    9.834661442 -    -      -       Si 14.000
Si       3.928981632    3.345756344    6.928020446 -    -      -       Si 14.000
Si       1.678172956    2.387374359    5.004600310 -    -      -       Si 14.000
Si       6.468791051    6.940212991    5.007155982 -    -      -       Si 14.000
Si       7.776715594    7.366079416    9.597855502 -    -      -       Si 14.000
Si      14.786904698    2.519332968    2.437587415 -    -      -       Si 14.000
Si       3.691365266    9.194880723   11.700864468 -    -      -       Si 14.000
Si      11.633282563    2.664041085    7.133884997 -    -      -       Si 14.000
Si       1.568562673   19.197439496    5.357562414 -    -      -       Si 14.000
Si       3.932360251   18.297703570    7.259787486 -    -      -       Si 14.000
Si      16.589301441   15.015126675    7.873906792 -    -      -       Si 14.000
Si       7.722107539   19.468748401   10.130273675 -    -      -       Si 14.000
Si       8.910517101   18.560012384    7.327527009 -    -      -       Si 14.000
Si       6.461231575   19.099701312    5.595100876 -    -      -       Si 14.000
Si      13.820463917   12.554492551    0.967945382 -    -      -       Si 14.000
Si      11.379332241   13.258119618   12.578357952 -    -      -       Si 14.000
Si      12.316219823   12.472925098    9.735623584 -    -      -       Si 14.000
Si      15.480814014   12.491269053    9.471737054 -    -      -       Si 14.000
Si      16.155799534   13.379499459   12.319680266 -    -      -       Si 14.000
Si       6.317824775   14.520202938    5.708385828 -    -      -       Si 14.000
Si      18.483094980   12.351904647    1.065711157 -    -      -       Si 14.000
Si      11.430411098   16.417497863   12.473622762 -    -      -       Si 14.000
Si      12.521127733   17.354319095    9.685640794 -    -      -       Si 14.000
Si      15.701985210   17.404558082    9.665098766 -    -      -       Si 14.000
Si      16.187462155   16.455500528   12.507597406 -    -      -       Si 14.000
Si      18.649280026   16.858334404    1.257069623 -    -      -       Si 14.000
Si      11.795996933   19.509227495    7.726951484 -    -      -       Si 14.000
Si      14.049690978   18.421514991    5.780413763 -    -      -       Si 14.000
Si      14.719602112   19.220562357    2.884607899 -    -      -       Si 14.000
Si      17.809877706   19.216359501    3.042708280 -    -      -       Si 14.000
Si      18.870287942   18.551333397    5.891452716 -    -      -       Si 14.000
Si      16.440239690   19.358855100    7.493316679 -    -      -       Si 14.000
Si      13.711422882   16.816148249    1.232183660 -    -      -       Si 14.000
Si      13.998538362    3.510430308    5.227793726 -    -      -       Si 14.000
Si       8.774010624   15.360660520    7.238189214 -    -      -       Si 14.000
Si       4.460328359   14.705495474   10.401754153 -    -      -       Si 14.000
Si      16.332952753    7.348143674    6.881130212 -    -      -       Si 14.000
Si       1.238073529    8.569710448    0.150399056 -    -      -       Si 14.000
Si       2.339809810    9.362654418    2.936883983 -    -      -       Si 14.000
Si       5.462611866    9.277258030    3.103448835 -    -      -       Si 14.000
Si       6.110255874    8.411227035    0.243908250 -    -      -       Si 14.000
Si       8.496884347    9.429737908   11.624321802 -    -      -       Si 14.000
Si       3.827109606    4.945896242   11.730992121 -    -      -       Si 14.000
Si       1.348794033    5.426654486    0.214738438 -    -      -       Si 14.000
Si       2.470957058    4.593392397    3.017967140 -    -      -       Si 14.000
Si       5.610146644    4.501039131    3.243867499 -    -      -       Si 14.000
Si       6.239980412    5.279496325    0.377899760 -    -      -       Si 14.000
Si       7.664807218   14.772991086   10.117477286 -    -      -       Si 14.000
Si       8.454309597    4.895878063   11.485608353 -    -      -       Si 14.000
Si      17.743359810    6.908505857    2.421250215 -    -      -       Si 14.000
Si      14.559752956    6.970730292    2.110705323 -    -      -       Si 14.000
Si      13.979856870    6.689038342    5.084865683 -    -      -       Si 14.000
Si      11.764376688    7.235182708    7.040336412 -    -      -       Si 14.000
Si      11.639582390   14.877017059    7.962469501 -    -      -       Si 14.000
Si      14.053613406   15.324966485    6.039884468 -    -      -       Si 14.000
Si      14.624184218   14.498932807    3.158302881 -    -      -       Si 14.000
Si      17.832109995   14.437133871    3.125404320 -    -      -       Si 14.000
Si      18.909332562   15.370303949    5.926441919 -    -      -       Si 14.000
Si       1.630084773   14.483354177    5.461053204 -    -      -       Si 14.000
Si       3.890708526   15.120546291    7.419574563 -    -      -       Si 14.000
Si      18.792658112    6.518568697    5.338834844 -    -      -       Si 14.000
Si       4.602318041   19.338803909   10.076100948 -    -      -       Si 14.000
end 
end 
