# Supplementary material for: Water Adsorption at Pairs of Proximate Brønsted Acid Sites in Zeolites
Source: J Phys Chem Lett. 2026 Jan 14;17(4):1201–6. doi: 10.1021/acs.jpclett.5c03794 (PMC12862806; doi:10.1021/acs.jpclett.5c03794)
Supplement: Supplementary file 2 [file jz5c03794_si_002.zip › Water_BAS_Pairs_SI/QM/STRUCTURES_MP2/HMFI__13__bare__MP2.car]

!BIOSYM archive 3                                                               
PBC=ON                                                                          
QMPOT ITERATION     19                                            -51648.2791859
!DATE Thu Mar 14 17:49:32 2024
PBC  20.20300  19.84900  13.21600  90.00000  90.00000  90.00000 (P1)
Al      12.257663033    9.237536994    8.942306560 -    -      -       Al 13.000
Al       5.389045977   12.574130740    3.264900949 -    -      -       Al 13.000
H        6.544629878   12.625027528    5.356718877 -    -      -       H   1.000
H       11.314027413   11.176527808    7.879541422 -    -      -       H   1.000
O       19.914293800   16.718758448    0.175776578 -    -      -       O   8.000
O       17.285526011   17.067278844    0.222599348 -    -      -       O   8.000
O       18.787625753   18.203621600    2.069302813 -    -      -       O   8.000
O       18.504449248   15.571542313    2.091478615 -    -      -       O   8.000
O       16.076846633   17.453452018   11.128971465 -    -      -       O   8.000
O       16.553316677   14.970632189   11.960259522 -    -      -       O   8.000
O       14.713049243   16.452548345   13.137362287 -    -      -       O   8.000
O       16.164346766   18.747961601    8.864983430 -    -      -       O   8.000
O       14.102875178   17.132162905    9.325564138 -    -      -       O   8.000
O       16.502164836   16.096686038    8.907499145 -    -      -       O   8.000
O       12.042495294   18.835609769    8.989479214 -    -      -       O   8.000
O       12.147137953   17.281411662   11.131828083 -    -      -       O   8.000
O       11.770599590   14.788840859   11.938568100 -    -      -       O   8.000
O       13.947734132   18.279937294    1.698115163 -    -      -       O   8.000
O       19.854458931   13.125324122    0.160251847 -    -      -       O   8.000
O       17.274284295   12.664326521   13.068737394 -    -      -       O   8.000
O       16.047742145   12.657771769   10.765796067 -    -      -       O   8.000
O       14.707743558   13.348930668   12.943433996 -    -      -       O   8.000
O       13.886257756   12.744757698    9.230267731 -    -      -       O   8.000
O       11.891733440   12.354993817   10.942150184 -    -      -       O   8.000
O       12.244234946   12.680941630    0.336024559 -    -      -       O   8.000
O       10.315327545    4.907808849   12.333849966 -    -      -       O   8.000
O        8.027379044    4.783893337    0.402167533 -    -      -       O   8.000
O       12.164013118   16.734138135    0.516539132 -    -      -       O   8.000
O       18.034703589   18.964064355    6.992760871 -    -      -       O   8.000
O       18.383115481   19.412458700    4.402940064 -    -      -       O   8.000
O       16.311873834   18.763414580    2.835887775 -    -      -       O   8.000
O       17.934081215    9.257658492   12.065419675 -    -      -       O   8.000
O       16.458238832    8.715152572    9.926345736 -    -      -       O   8.000
O       15.280972048    9.216171652   12.249718034 -    -      -       O   8.000
O       13.943241823    9.225937980    9.192295978 -    -      -       O   8.000
O       11.424500894    8.811484944   10.367174457 -    -      -       O   8.000
O       12.663502354    9.312305494   12.714189669 -    -      -       O   8.000
O       10.299915014   15.106150795    6.786949091 -    -      -       O   8.000
O       12.949549414   14.813427066    6.817436501 -    -      -       O   8.000
O       11.451325301   13.607873983    8.618915638 -    -      -       O   8.000
O       11.699453015   16.233916225    8.732176186 -    -      -       O   8.000
O       14.160048800   14.369551379    4.540205635 -    -      -       O   8.000
O        8.478709086    3.151186719   11.587312037 -    -      -       O   8.000
O       13.701350495   16.888439972    5.320147001 -    -      -       O   8.000
O       14.018561145   13.043219175    2.286446312 -    -      -       O   8.000
O       13.817764689   15.704914083    2.308024435 -    -      -       O   8.000
O       18.244544122   12.947813588    2.304690738 -    -      -       O   8.000
O       18.210145067   14.436166424    4.483887409 -    -      -       O   8.000
O       18.076606066   14.983201081    7.085158598 -    -      -       O   8.000
O       18.455133749   16.930955882    5.297670051 -    -      -       O   8.000
O       16.210699876   13.542234719    8.261895761 -    -      -       O   8.000
O       10.362493795   18.718612556    6.893320084 -    -      -       O   8.000
O       12.943386035   19.131504960    6.519946966 -    -      -       O   8.000
O       14.062561985   19.253619341    4.166195767 -    -      -       O   8.000
O       15.530277247   18.554653219    6.274807778 -    -      -       O   8.000
O       15.529924167   15.429917012    6.532620308 -    -      -       O   8.000
O        8.046515286    5.709146347   11.134058735 -    -      -       O   8.000
O        6.669829458    5.095302781    2.593876387 -    -      -       O   8.000
O        6.401574309    6.874563166    0.558324521 -    -      -       O   8.000
O        8.098029389    4.945335383    7.351686096 -    -      -       O   8.000
O        5.880523547    8.738626308    5.083815621 -    -      -       O   8.000
O        0.009693339    3.337535904    5.757132872 -    -      -       O   8.000
O        2.196392016    2.647287002    7.100389095 -    -      -       O   8.000
O        3.801199523    2.963083929    9.132922076 -    -      -       O   8.000
O        4.834620149    2.396721519    6.737970326 -    -      -       O   8.000
O        6.226409230    2.882957430   10.150825541 -    -      -       O   8.000
O        8.590210426    2.859169425    8.952495096 -    -      -       O   8.000
O        7.482659017    2.497437315    6.564287108 -    -      -       O   8.000
O        8.894251487   10.715498323   11.709682719 -    -      -       O   8.000
O        5.709023044   10.957306166    3.704866610 -    -      -       O   8.000
O        2.162007494   11.001625812    3.959031714 -    -      -       O   8.000
O        3.564594073   10.634579832   11.858169733 -    -      -       O   8.000
O        1.235586458    1.068796673    5.156525315 -    -      -       O   8.000
O        4.559943041    0.834356310   10.590878386 -    -      -       O   8.000
O        7.883541904    0.842315794   10.586905033 -    -      -       O   8.000
O        6.118709762    0.844352673    5.038382504 -    -      -       O   8.000
O       11.462556251    1.172515614    7.624546370 -    -      -       O   8.000
O       14.680549395    0.896756248    2.080420485 -    -      -       O   8.000
O       17.997910871    0.880632202    2.162422721 -    -      -       O   8.000
O       16.196021136    1.035218441    7.404419374 -    -      -       O   8.000
O       18.800039681   10.788715712    0.891618918 -    -      -       O   8.000
O       15.860357716   11.011444692    8.719831451 -    -      -       O   8.000
O       11.876653088   11.069914227    8.657540965 -    -      -       O   8.000
O       14.262193980   10.929945890    0.773725828 -    -      -       O   8.000
O        7.501090341    7.430063272    6.646774568 -    -      -       O   8.000
O        0.028095315    8.733234799    0.049328313 -    -      -       O   8.000
O        8.730815561    7.001333971    8.941894013 -    -      -       O   8.000
O        4.657662962    5.652570226   11.373437134 -    -      -       O   8.000
O        5.352527933    4.456987785    0.402736967 -    -      -       O   8.000
O        5.995565077    3.420726667    4.539928485 -    -      -       O   8.000
O        4.155649046    4.977391669    3.401314221 -    -      -       O   8.000
O        6.053128411    6.041710491    4.938171512 -    -      -       O   8.000
O        2.437951067    3.341991929    4.589691423 -    -      -       O   8.000
O        1.827844585    4.366288716    2.271690971 -    -      -       O   8.000
O        2.777589458    4.986571992   13.084092510 -    -      -       O   8.000
O        1.258079777    6.701902548    1.230365624 -    -      -       O   8.000
O        4.077645777    3.099585778   11.757301537 -    -      -       O   8.000
O       10.136040026    8.530080503   12.637090027 -    -      -       O   8.000
O        7.797051590    9.160985621    0.382461238 -    -      -       O   8.000
O        6.350633680    8.644929154    2.514076171 -    -      -       O   8.000
O        5.166075587    9.204657684    0.191786383 -    -      -       O   8.000
O        3.879486641    9.027764463    3.327559786 -    -      -       O   8.000
O        1.481182033    9.118746590    2.233501780 -    -      -       O   8.000
O        2.643797299    8.478268393   13.098619952 -    -      -       O   8.000
O       20.060753189    6.957443490    5.748619561 -    -      -       O   8.000
O        2.210342629    6.889186083    6.887966414 -    -      -       O   8.000
O        1.758444022    8.568984105    4.854463187 -    -      -       O   8.000
O        1.913226005    5.959738545    4.396488117 -    -      -       O   8.000
O        3.588751703    6.589699021    9.144486356 -    -      -       O   8.000
O        3.814296023    4.787944534    7.174118742 -    -      -       O   8.000
O        4.843706477    7.231986501    6.943826830 -    -      -       O   8.000
O        4.310800220    8.272517993   11.050131262 -    -      -       O   8.000
O        6.185584859    6.954128361    9.694974136 -    -      -       O   8.000
O        7.943458398    8.371766075   11.069923253 -    -      -       O   8.000
O       14.470017900    3.144143537    0.820846165 -    -      -       O   8.000
O        9.896534572   16.635658366   12.425786700 -    -      -       O   8.000
O       12.899460017    4.348837135   12.353491719 -    -      -       O   8.000
O        6.037334776   14.394390209    9.776543754 -    -      -       O   8.000
O        3.877633879   15.524198630   10.827921512 -    -      -       O   8.000
O        8.190123843   12.911120993   10.406319584 -    -      -       O   8.000
O        8.192307102   14.406769530    8.258806575 -    -      -       O   8.000
O        7.898730443   15.078332407    5.716040710 -    -      -       O   8.000
O        8.481837523   16.945964088    7.511416112 -    -      -       O   8.000
O        6.185434629   13.324615314    4.796113478 -    -      -       O   8.000
O        0.227800716   18.600941213    5.931007415 -    -      -       O   8.000
O        2.828676953   19.040630295    6.171655855 -    -      -       O   8.000
O        4.221487543   19.358915888    8.347525462 -    -      -       O   8.000
O        5.419748432   18.368972325    6.197878956 -    -      -       O   8.000
O        6.219992802   18.682802316    9.973646970 -    -      -       O   8.000
O        8.199543590   19.426766397    8.322391462 -    -      -       O   8.000
O        7.987441738   18.897067593    5.741018884 -    -      -       O   8.000
O       12.113449112    6.845211046   12.059373833 -    -      -       O   8.000
O       10.038990810    6.637834562    6.669129214 -    -      -       O   8.000
O       12.224948886    7.117006733    5.363035623 -    -      -       O   8.000
O       11.589742091    8.686416646    7.449793695 -    -      -       O   8.000
O       12.410313816    6.255532273    7.837121798 -    -      -       O   8.000
O       13.628290860    6.595041187    3.198221730 -    -      -       O   8.000
O       13.740913290    4.924226464    5.287379501 -    -      -       O   8.000
O       14.884018181    7.323545852    5.398283872 -    -      -       O   8.000
O       14.358036760    8.391050052    1.395620582 -    -      -       O   8.000
O       16.178625341    6.757167607    2.504641793 -    -      -       O   8.000
O       14.359874419    5.819083577    0.801429849 -    -      -       O   8.000
O        4.018576808   12.880224805   10.599080253 -    -      -       O   8.000
O       17.897732787    8.379912882    1.340983070 -    -      -       O   8.000
O        5.413279358   15.105586085    6.610313066 -    -      -       O   8.000
O        3.719226611   14.391739785    8.461527968 -    -      -       O   8.000
O        7.300343623   17.151322294   12.571520295 -    -      -       O   8.000
O        8.738094510   18.169185058   10.604598673 -    -      -       O   8.000
O        8.270772199   15.556384032   10.645284645 -    -      -       O   8.000
O        6.184000495   16.769841214    1.702882505 -    -      -       O   8.000
O        6.148835826   14.840308240   13.039796739 -    -      -       O   8.000
O        4.641340797   17.041265618   12.843818529 -    -      -       O   8.000
O        6.357141644   18.398021831    3.738136559 -    -      -       O   8.000
O        3.989595848   17.344142205    3.180489686 -    -      -       O   8.000
O        5.892009240   15.771706507    4.077871130 -    -      -       O   8.000
O        1.805679837   18.755144041    3.764482484 -    -      -       O   8.000
O        1.888218308   17.337114186    1.578366105 -    -      -       O   8.000
O        2.053677038   16.847278104   12.203262022 -    -      -       O   8.000
O        1.579430058   14.869618428    0.730478421 -    -      -       O   8.000
O        3.691753023   18.178724557   10.643263686 -    -      -       O   8.000
O        9.834198337   13.054341790   12.508872249 -    -      -       O   8.000
O        7.259081240   12.458894005   12.852475441 -    -      -       O   8.000
O        6.285426193   13.246601214    1.974572827 -    -      -       O   8.000
O        4.634540379   12.671185231   13.202338972 -    -      -       O   8.000
O        3.753376531   13.065513862    3.300129701 -    -      -       O   8.000
O        1.613200162   12.437764576    1.814721627 -    -      -       O   8.000
O        2.092119125   12.755445363   12.427847527 -    -      -       O   8.000
O        0.189523244   15.191967943    5.879605740 -    -      -       O   8.000
O        2.819878346   14.827406160    6.014040212 -    -      -       O   8.000
O        1.326429319   13.494201928    4.241865100 -    -      -       O   8.000
O        1.762882206   16.105382537    3.941055113 -    -      -       O   8.000
O        3.669385404   16.888266903    7.499621298 -    -      -       O   8.000
O       18.642642796    7.077200426    3.505674665 -    -      -       O   8.000
O       16.163649053   14.562464314    2.765829758 -    -      -       O   8.000
O       18.266990958    5.058669638    5.201358963 -    -      -       O   8.000
O       12.323248254    2.670266987    5.555342473 -    -      -       O   8.000
O       16.804189739    5.241434127    9.840695964 -    -      -       O   8.000
O       13.766481337    3.055548635    3.380269234 -    -      -       O   8.000
O       14.987392635    2.620622962    5.689751198 -    -      -       O   8.000
O       16.325425896    2.892182439    2.726128645 -    -      -       O   8.000
O       18.823324155    3.041766959    3.532163406 -    -      -       O   8.000
O       17.645239306    2.609353556    5.895829352 -    -      -       O   8.000
O       18.310265551    5.743451553    1.277907111 -    -      -       O   8.000
O       18.182735513    4.785023902   12.024882592 -    -      -       O   8.000
O        0.212095176    4.507311431    0.166396773 -    -      -       O   8.000
O       17.495244343    7.500352018    5.851277778 -    -      -       O   8.000
O       18.279092501    3.133480183    0.907691212 -    -      -       O   8.000
O       15.838257727    8.830258727    7.347286605 -    -      -       O   8.000
O       16.616063430    6.941720985   11.908287998 -    -      -       O   8.000
O       15.544723437    4.511148947   12.058488713 -    -      -       O   8.000
O       10.025318753    3.215739379    6.755208803 -    -      -       O   8.000
O       11.720316592    5.073898845   10.095640573 -    -      -       O   8.000
O       12.362051555    3.585490259    8.027595001 -    -      -       O   8.000
O       15.923790386    6.175825910    7.534266596 -    -      -       O   8.000
O       14.252771234    4.974859146    9.221215191 -    -      -       O   8.000
O       16.137563920    3.586373756    7.902317832 -    -      -       O   8.000
Si      18.734523625    3.508995721    5.095348416 -    -      -       Si 14.000
Si       6.064201859   16.432384495    0.127541628 -    -      -       Si 14.000
Si       5.583865285   17.091190958    3.159164347 -    -      -       Si 14.000
Si       2.366303726   17.369352399    3.119839562 -    -      -       Si 14.000
Si       1.301700204   16.430465910    0.366538213 -    -      -       Si 14.000
Si       3.569598290   16.896049869   11.624989612 -    -      -       Si 14.000
Si       8.533943436   12.282107266   11.880932811 -    -      -       Si 14.000
Si       6.089634434   13.304638988    0.389117905 -    -      -       Si 14.000
Si       2.248282417   12.502651949    3.321890881 -    -      -       Si 14.000
Si       1.238964188   13.295277150    0.488176513 -    -      -       Si 14.000
Si      14.807291386    2.501501146    2.260017104 -    -      -       Si 14.000
Si      16.242778374    2.497765928    6.713258221 -    -      -       Si 14.000
Si      17.861561221    2.489229253    2.336629773 -    -      -       Si 14.000
Si       3.585302553   12.239678788   12.034708645 -    -      -       Si 14.000
Si       1.446837909    7.095524421    5.463524830 -    -      -       Si 14.000
Si      14.135607558    9.426623332    0.165665250 -    -      -       Si 14.000
Si      18.798074807    4.549648718    0.294514548 -    -      -       Si 14.000
Si      16.777622793    5.382119456   11.455570577 -    -      -       Si 14.000
Si      15.768652007    4.993541349    8.614782653 -    -      -       Si 14.000
Si      12.683065522    4.977174171    8.790595586 -    -      -       Si 14.000
Si      11.756700317    5.302100007   11.708480792 -    -      -       Si 14.000
Si      14.320685324    4.471601791   13.123537888 -    -      -       Si 14.000
Si      18.721951688    9.291908452    0.277511517 -    -      -       Si 14.000
Si      16.569370839    8.529701404   11.533693462 -    -      -       Si 14.000
Si      15.487144664    9.425294153    8.815102353 -    -      -       Si 14.000
Si       6.104186028    2.322526915    5.723612551 -    -      -       Si 14.000
Si       8.540461381   16.866750493   11.565012276 -    -      -       Si 14.000
Si       8.546404332    3.382122450    7.411172171 -    -      -       Si 14.000
Si       4.672777751    2.443000817   10.398764771 -    -      -       Si 14.000
Si       3.668516509    3.204923390    7.537452397 -    -      -       Si 14.000
Si       1.452973035    2.596127225    5.649155157 -    -      -       Si 14.000
Si       6.068868498    7.350181415    5.889519342 -    -      -       Si 14.000
Si       8.599468810    6.500522790    7.395713410 -    -      -       Si 14.000
Si       7.728375792    7.010189725   10.222973558 -    -      -       Si 14.000
Si       4.678992088    6.875158901   10.320018341 -    -      -       Si 14.000
Si       3.608369468    6.368107696    7.533921711 -    -      -       Si 14.000
Si       3.923287968    9.140316208   12.361875675 -    -      -       Si 14.000
Si      11.592911068    8.385875833   11.903415105 -    -      -       Si 14.000
Si       7.790424823    2.441633114   10.306366308 -    -      -       Si 14.000
Si       1.366282788    8.274363829    0.851991927 -    -      -       Si 14.000
Si       4.205557428    4.556144333   12.470179934 -    -      -       Si 14.000
Si       5.445460688    9.379733292    3.654107312 -    -      -       Si 14.000
Si      16.151095465   13.411877913   12.191001316 -    -      -       Si 14.000
Si      18.553756368   12.380608555    0.802698234 -    -      -       Si 14.000
Si      13.675485019   16.796167263    1.118562585 -    -      -       Si 14.000
Si      11.490899583   16.358556398   12.303784258 -    -      -       Si 14.000
Si      12.513752577   17.383750362    9.558233809 -    -      -       Si 14.000
Si      15.705711048   17.356598720    9.555066214 -    -      -       Si 14.000
Si      16.166767738   16.482038097   12.426186910 -    -      -       Si 14.000
Si      18.612602060   16.882003449    1.136668805 -    -      -       Si 14.000
Si       1.522641111   19.331746871    5.260681109 -    -      -       Si 14.000
Si       4.027659381   18.414765491    7.045348179 -    -      -       Si 14.000
Si       4.677681971   19.225477417    9.903137476 -    -      -       Si 14.000
Si       7.754038955   19.242701563    9.880671021 -    -      -       Si 14.000
Si       8.768749686   18.504644503    7.110447295 -    -      -       Si 14.000
Si       6.468282563   19.121431339    5.191464889 -    -      -       Si 14.000
Si      17.773561219   14.379637429    2.921623160 -    -      -       Si 14.000
Si      18.790392624   15.379926064    5.678236379 -    -      -       Si 14.000
Si      16.575653528   15.011242072    7.703261627 -    -      -       Si 14.000
Si      11.698720454   19.430904531    7.504533493 -    -      -       Si 14.000
Si      14.064760895   18.458004257    5.576617584 -    -      -       Si 14.000
Si      14.761331298   19.258022900    2.697043946 -    -      -       Si 14.000
Si      17.863328397   19.277399027    2.864939946 -    -      -       Si 14.000
Si      18.830336544   18.473807839    5.659025146 -    -      -       Si 14.000
Si      16.484216642   19.299572735    7.371907468 -    -      -       Si 14.000
Si      15.509954458   12.481707275    9.252608793 -    -      -       Si 14.000
Si       2.322783606    9.427735063    3.594179150 -    -      -       Si 14.000
Si      12.321997218   12.516219002    9.410774298 -    -      -       Si 14.000
Si      13.807408112   12.477526157    0.775580905 -    -      -       Si 14.000
Si       6.426638538    8.465059472    0.910062606 -    -      -       Si 14.000
Si       8.705471500    9.191082079   12.250406895 -    -      -       Si 14.000
Si       1.525007877    5.142560436    0.874877776 -    -      -       Si 14.000
Si       2.584991749    4.673728257    3.675169961 -    -      -       Si 14.000
Si       5.707637951    4.876144806    3.880730333 -    -      -       Si 14.000
Si       6.608903959    5.314628667    0.990564336 -    -      -       Si 14.000
Si       8.729669774    4.652733622   12.160001914 -    -      -       Si 14.000
Si      13.704821851    3.327706294    4.982559696 -    -      -       Si 14.000
Si      11.536039319    2.663742517    6.984536561 -    -      -       Si 14.000
Si      16.030999806    7.445960504    6.540209260 -    -      -       Si 14.000
Si      18.622381107    6.644595220    5.074111658 -    -      -       Si 14.000
Si      17.751385395    6.985792438    2.150541600 -    -      -       Si 14.000
Si      14.642096698    6.899826802    1.967233710 -    -      -       Si 14.000
Si      13.620228542    6.485295043    4.816715764 -    -      -       Si 14.000
Si      11.546543834    7.206663164    6.835195194 -    -      -       Si 14.000
Si      11.624994074   14.970570899    7.724937200 -    -      -       Si 14.000
Si      14.088201524   15.384234743    5.803200775 -    -      -       Si 14.000
Si       1.535465465   14.903428005    5.012662410 -    -      -       Si 14.000
Si       3.870620295   15.313749612    7.138518059 -    -      -       Si 14.000
Si       4.422671800   14.298190928    9.930290250 -    -      -       Si 14.000
Si       7.653079810   14.322911337    9.797519565 -    -      -       Si 14.000
Si       8.726071070   15.399980071    7.092522848 -    -      -       Si 14.000
Si       6.348569607   14.915839362    5.328532190 -    -      -       Si 14.000
Si      14.556626143   14.417570508    2.964957297 -    -      -       Si 14.000
Si      11.427566723   13.228442554   12.258300850 -    -      -       Si 14.000
end 
end 
