# Supplementary material for: Water Adsorption at Pairs of Proximate Brønsted Acid Sites in Zeolites
Source: J Phys Chem Lett. 2026 Jan 14;17(4):1201–6. doi: 10.1021/acs.jpclett.5c03794 (PMC12862806; doi:10.1021/acs.jpclett.5c03794)
Supplement: Supplementary file 2 [file jz5c03794_si_002.zip › Water_BAS_Pairs_SI/QM/STRUCTURES_MP2/HMFI__15__1_h2o__conformer_1__MP2.car]

!BIOSYM archive 3                                                               
PBC=ON                                                                          
QMPOT ITERATION     46                                            -51965.6674530
!DATE Fri Mar 15 07:46:01 2024
PBC  20.20300  19.84900  13.21600  90.00000  90.00000  90.00000 (P1)
Al      13.930984792    5.424476430   10.696982531 -    -      -       Al 13.000
Al      11.675311304   10.570002621    4.566428782 -    -      -       Al 13.000
H       11.850812094    7.008992177    6.329117162 -    -      -       H   1.000
H       12.446071303    8.286372510    4.661407941 -    -      -       H   1.000
H       14.891977213    5.487852393    8.477693797 -    -      -       H   1.000
H       12.351833227    8.466172970    6.524802441 -    -      -       H   1.000
O       11.908081381    1.793154314    2.544687270 -    -      -       O   8.000
O       10.198089180    2.920341306    4.257114802 -    -      -       O   8.000
O       12.054995660    4.389580886    2.979810736 -    -      -       O   8.000
O       11.523990829    3.478034068    7.124251842 -    -      -       O   8.000
O       12.497296006    1.002635446    6.963655535 -    -      -       O   8.000
O       12.739388073    2.700976114    4.885453868 -    -      -       O   8.000
O       14.059123626    2.321900334    9.598979209 -    -      -       O   8.000
O       14.615401693    4.767556880    9.059817964 -    -      -       O   8.000
O       14.153749324    3.085714348    7.048908324 -    -      -       O   8.000
O        8.487620214    4.503295920    3.053540510 -    -      -       O   8.000
O        7.643940674    3.044246043    5.093238565 -    -      -       O   8.000
O        6.261628812    2.987420526    7.357097808 -    -      -       O   8.000
O       16.394031305    2.915215067    8.392272891 -    -      -       O   8.000
O       10.333821542    4.911709401    8.986359350 -    -      -       O   8.000
O       16.252682431   19.185137703    8.344839418 -    -      -       O   8.000
O       13.986083471   18.639136693    7.105103945 -    -      -       O   8.000
O       12.443143098   19.073087380    4.983523930 -    -      -       O   8.000
O       11.337209975   18.489061760    7.320738198 -    -      -       O   8.000
O        9.890219395   18.836171308    4.311346134 -    -      -       O   8.000
O        7.427881916   18.924058381    5.198795466 -    -      -       O   8.000
O        8.689657379   18.477719624    7.522599607 -    -      -       O   8.000
O        5.929183111   11.092675014    7.436170256 -    -      -       O   8.000
O        3.292970580   10.762006078    7.461391120 -    -      -       O   8.000
O        8.858744481    3.534839105    7.368190589 -    -      -       O   8.000
O        8.051266676    1.081045634    6.858129362 -    -      -       O   8.000
O       12.308756945    4.881114828   10.776362402 -    -      -       O   8.000
O       14.914491160    4.714329470   11.902731150 -    -      -       O   8.000
O       12.179482086   15.085257930    5.716366661 -    -      -       O   8.000
O       10.758069242   14.549531633    7.898786383 -    -      -       O   8.000
O        9.908301837   14.811968412    4.379606715 -    -      -       O   8.000
O        7.843752027   15.416154775    5.952664370 -    -      -       O   8.000
O        8.240321776   15.037243496    8.541364703 -    -      -       O   8.000
O        5.935268764    0.928209713    1.818643069 -    -      -       O   8.000
O        8.154523085    0.825426193    0.425046716 -    -      -       O   8.000
O        7.855848787   19.096904491    2.569501637 -    -      -       O   8.000
O        8.238295107    1.844126515    2.844017247 -    -      -       O   8.000
O        9.518840797    1.282193834   11.448347814 -    -      -       O   8.000
O        9.688863347    3.014086986    0.270400751 -    -      -       O   8.000
O       13.691699422    5.271164075    1.014097610 -    -      -       O   8.000
O       10.805116549    0.615868760    0.450343174 -    -      -       O   8.000
O       12.066277222    1.068215612   10.799977696 -    -      -       O   8.000
O       10.350912867    2.224574350    9.131281504 -    -      -       O   8.000
O       14.567463473    0.977443914   11.781705020 -    -      -       O   8.000
O       13.416536051    0.381700047    0.867818183 -    -      -       O   8.000
O       14.375009467    2.811618781    0.504467889 -    -      -       O   8.000
O       11.752470933   18.983474738    2.420959637 -    -      -       O   8.000
O        6.154084160    4.566562594    1.751139565 -    -      -       O   8.000
O        8.384444415    5.321132096    0.544706808 -    -      -       O   8.000
O        9.770774666    4.884314688   11.572198986 -    -      -       O   8.000
O       11.052284272    5.252360119    0.656414031 -    -      -       O   8.000
O        4.762930696    9.547052146    5.633142147 -    -      -       O   8.000
O       10.201307469   19.467226961    9.519795817 -    -      -       O   8.000
O        4.464253652   12.179327610    5.515318532 -    -      -       O   8.000
O        2.522468301   12.896236196    8.859391744 -    -      -       O   8.000
O       13.341518423   15.197304924    8.019111801 -    -      -       O   8.000
O        4.475602784   10.870741417    2.309524990 -    -      -       O   8.000
O        2.214411195   14.345982397   12.597525009 -    -      -       O   8.000
O       16.488498706    9.163785221    0.853837946 -    -      -       O   8.000
O       19.067319924    8.623737752    1.161863850 -    -      -       O   8.000
O        0.022820648    8.658431252    3.491860084 -    -      -       O   8.000
O        1.443269174    9.282828529    1.334807222 -    -      -       O   8.000
O        2.294602507    9.032374243    4.829296383 -    -      -       O   8.000
O        4.360964729    8.405769804    3.256185054 -    -      -       O   8.000
O        3.957960414    8.811347235    0.673599486 -    -      -       O   8.000
O        4.872468675   16.987244730    6.691980079 -    -      -       O   8.000
O        1.497521466   16.795780434   12.097371758 -    -      -       O   8.000
O       18.409531253   16.788625873   12.098595261 -    -      -       O   8.000
O        0.053416659   16.864360882    6.767197269 -    -      -       O   8.000
O       17.468075897    6.829166342    0.071025565 -    -      -       O   8.000
O        0.653705174    7.031501802    5.461574128 -    -      -       O   8.000
O        3.961682196    7.028456191    5.456755912 -    -      -       O   8.000
O        2.070732291    6.955871397    0.197142334 -    -      -       O   8.000
O        7.361521541    6.815050157    2.521789162 -    -      -       O   8.000
O       10.782303189    7.050481154   10.362365238 -    -      -       O   8.000
O       14.119304281    7.096746707   10.348631331 -    -      -       O   8.000
O       12.196070594    6.910085985    2.376530083 -    -      -       O   8.000
O       14.834513129   17.067874533    9.131815139 -    -      -       O   8.000
O       11.572252720   16.818773322    3.837895131 -    -      -       O   8.000
O        8.233309827   16.806225052    3.752699164 -    -      -       O   8.000
O       10.126460070   16.890059069    9.033344971 -    -      -       O   8.000
O        3.995216868   12.804947552    0.537561984 -    -      -       O   8.000
O        1.978382556   10.409936292    9.707719420 -    -      -       O   8.000
O        4.078419865   13.337707863    3.143789889 -    -      -       O   8.000
O       19.960147935   12.001663067    5.260907015 -    -      -       O   8.000
O        0.708199439   11.427554281    7.655871332 -    -      -       O   8.000
O        2.160544480    9.121852316   11.976084085 -    -      -       O   8.000
O        0.032444418   10.638372395   11.564110352 -    -      -       O   8.000
O        2.402048582   11.791470606   11.890719516 -    -      -       O   8.000
O       18.124005688    9.018754385   11.934314239 -    -      -       O   8.000
O       18.294667803   10.510316230    9.749594734 -    -      -       O   8.000
O       18.346860776   11.047911635    7.149708501 -    -      -       O   8.000
O       17.848551578   12.989018625    8.926953714 -    -      -       O   8.000
O       20.144473620    9.469326197    6.021860463 -    -      -       O   8.000
O        5.820460006   14.650252620    7.502561103 -    -      -       O   8.000
O        3.229841078   15.206666544    7.742873609 -    -      -       O   8.000
O        2.104102118   15.215262168   10.085051724 -    -      -       O   8.000
O        0.650554104   14.555111931    7.961223058 -    -      -       O   8.000
O       20.062457414   14.788303489   11.446233174 -    -      -       O   8.000
O       18.019226381   15.463057516    9.867738046 -    -      -       O   8.000
O       18.337155246   15.042983643    7.284317973 -    -      -       O   8.000
O       16.409228164   12.751303253    0.801702086 -    -      -       O   8.000
O       19.047183143   13.090091347    0.830433257 -    -      -       O   8.000
O       17.575813091   14.276232502   12.204016242 -    -      -       O   8.000
O       17.862255506   11.642281206   12.119799606 -    -      -       O   8.000
O        0.140278584   13.423962496    3.095287193 -    -      -       O   8.000
O       19.787574496   10.952006773    2.226066611 -    -      -       O   8.000
O        1.425328212   12.420114943    1.044949682 -    -      -       O   8.000
O       20.141929877   14.669756793    5.383129032 -    -      -       O   8.000
O        2.104736277   13.208538431    4.931659433 -    -      -       O   8.000
O        4.229425664   14.804440025    5.331541752 -    -      -       O   8.000
O       15.926863133   14.764414972    8.383521654 -    -      -       O   8.000
O       13.922519769   19.493067173    9.596301798 -    -      -       O   8.000
O        7.790326809   12.947315262    6.930527368 -    -      -       O   8.000
O        2.004268908    0.949731078    4.929150347 -    -      -       O   8.000
O        0.362570055    2.159258185    6.619639745 -    -      -       O   8.000
O        3.781943127   19.316156981    6.172299941 -    -      -       O   8.000
O        4.544591462    0.869110191    4.071980387 -    -      -       O   8.000
O        3.349004082    0.434479913    1.763209961 -    -      -       O   8.000
O        4.191491377    2.872750723    2.351005722 -    -      -       O   8.000
O        1.741736281   19.035028551    0.145637044 -    -      -       O   8.000
O       16.263551775    4.617672617    0.968603556 -    -      -       O   8.000
O       18.547960814    5.356948031    2.043518037 -    -      -       O   8.000
O       19.962879643    4.833514820    4.214880924 -    -      -       O   8.000
O        1.005486728    5.257190552    1.923994611 -    -      -       O   8.000
O        2.304626687    4.997452335    4.927602483 -    -      -       O   8.000
O        4.734857900    4.955047326    3.934096981 -    -      -       O   8.000
O        3.616464436    5.292882760    1.511668408 -    -      -       O   8.000
O        9.956787455    9.497164870   10.003543147 -    -      -       O   8.000
O        6.304185729   12.759823315    1.756046287 -    -      -       O   8.000
O        8.959842328   12.986653225    1.834314318 -    -      -       O   8.000
O        7.446438893   14.287446077    3.572264729 -    -      -       O   8.000
O        7.615368962   11.645778181    3.749890998 -    -      -       O   8.000
O       10.177649197   13.449263652   12.758988727 -    -      -       O   8.000
O        9.756128547   10.927152219    0.349130915 -    -      -       O   8.000
O       11.574087931   12.439988546    1.510086506 -    -      -       O   8.000
O       10.042399807   14.733256160   10.473210650 -    -      -       O   8.000
O       12.154548867   13.194988246   10.926799398 -    -      -       O   8.000
O        9.742802951   12.082086904   10.583456882 -    -      -       O   8.000
O        0.083794031   19.420721634    6.221064652 -    -      -       O   8.000
O       14.227325187   14.871713175   10.484951176 -    -      -       O   8.000
O        0.707481839    0.605619380    2.094888462 -    -      -       O   8.000
O       19.652559213    1.284527226    4.313100878 -    -      -       O   8.000
O        4.013658993    3.157434902    8.716549378 -    -      -       O   8.000
O        4.404731110    4.717681959    6.575333211 -    -      -       O   8.000
O        3.946764336    2.136103129    6.289028259 -    -      -       O   8.000
O        2.648094233    2.679210158   10.931430481 -    -      -       O   8.000
O        2.516930946    0.957775825    8.878891948 -    -      -       O   8.000
O        1.352275787    3.347312500    8.748726096 -    -      -       O   8.000
O        1.952742355    4.434670585   12.781207109 -    -      -       O   8.000
O        0.090657339    2.882449509   11.622603174 -    -      -       O   8.000
O        1.877481009    1.859658508    0.090971896 -    -      -       O   8.000
O       18.543266519    4.500574402   12.757300293 -    -      -       O   8.000
O       17.828565935    3.126544772   10.616737379 -    -      -       O   8.000
O       18.941011849    3.481548682    8.246047489 -    -      -       O   8.000
O       18.186726047    1.045743607    8.978081224 -    -      -       O   8.000
O        0.399523896    4.827668279    6.784298660 -    -      -       O   8.000
O        6.127351362   19.202791053    7.468898903 -    -      -       O   8.000
O        3.891039768   18.518055402    8.681083256 -    -      -       O   8.000
O        2.403246905   18.967810322   10.802313124 -    -      -       O   8.000
O        1.239687550   18.521448212    8.456900876 -    -      -       O   8.000
O       20.061202710   18.805636324   11.478096980 -    -      -       O   8.000
O       17.584351596   18.865672879   10.605238876 -    -      -       O   8.000
O       18.803247834   18.454189682    8.248739392 -    -      -       O   8.000
O       16.014896486    0.733762887    0.768184401 -    -      -       O   8.000
O       18.262426595    0.870811264    2.119182007 -    -      -       O   8.000
O       18.060760559   19.095451798    0.015522589 -    -      -       O   8.000
O       18.175926282    1.860567123   12.877883486 -    -      -       O   8.000
O       19.819268171    3.020900829    2.267390006 -    -      -       O   8.000
O       14.192941400   13.351360979   12.637906682 -    -      -       O   8.000
O       12.540662976    7.626369010    6.063698402 -    -      -       O   8.000
O       14.530017567   10.897430553    0.361713327 -    -      -       O   8.000
O       12.416311195    9.081472551   10.941189669 -    -      -       O   8.000
O       14.381882603    8.433729694   12.586371927 -    -      -       O   8.000
O       14.097951146    8.778473702    1.951637495 -    -      -       O   8.000
O       12.601719729   12.827886590    7.050612775 -    -      -       O   8.000
O       10.834127265   11.368104824    8.316392202 -    -      -       O   8.000
O       14.546768075   12.274505007   10.237598834 -    -      -       O   8.000
O       14.910766211    9.637179932   10.312983714 -    -      -       O   8.000
O       13.421786271   10.685899854    8.408209649 -    -      -       O   8.000
O       16.046827434   11.083972532    8.415424443 -    -      -       O   8.000
O       12.338861304    8.966043567    3.914139595 -    -      -       O   8.000
O       14.117228507   12.946381492    2.034146630 -    -      -       O   8.000
O       12.039517232   10.308162747    6.237498241 -    -      -       O   8.000
O       10.014645669   10.577473440    4.153742462 -    -      -       O   8.000
O       12.241331845   14.401843774    3.150191932 -    -      -       O   8.000
O        6.385297623    9.121743345    1.660638262 -    -      -       O   8.000
O        8.990763514    8.639787216    1.509687525 -    -      -       O   8.000
O        8.234383070   10.983293018    8.685820023 -    -      -       O   8.000
O       10.294048762    8.553754522   12.469483010 -    -      -       O   8.000
O       12.585736160   11.838103750    3.887024979 -    -      -       O   8.000
O       11.565506125    9.333746385    1.441189399 -    -      -       O   8.000
O        7.864135723    9.013129500    3.895324461 -    -      -       O   8.000
O        8.148122168   10.469169867    6.074632757 -    -      -       O   8.000
Si      17.710836960   19.338190405    9.049748237 -    -      -       Si 14.000
Si       4.667242730    3.249223919    7.226112133 -    -      -       Si 14.000
Si      12.568056928    8.465762829    2.341734915 -    -      -       Si 14.000
Si       2.635604996    2.524871170    9.316875741 -    -      -       Si 14.000
Si       1.630589917    2.971740507   12.165082432 -    -      -       Si 14.000
Si      17.851756551    2.628448933    9.074966481 -    -      -       Si 14.000
Si       0.222019908    3.439066873    7.591775876 -    -      -       Si 14.000
Si       4.677931958   18.493737124    7.252887861 -    -      -       Si 14.000
Si      14.886142258    9.335146781    0.622608797 -    -      -       Si 14.000
Si       2.509452759   19.209356456    9.200392675 -    -      -       Si 14.000
Si       1.377562165   18.396236003   11.925664694 -    -      -       Si 14.000
Si      18.525613140   18.386296705   11.850510334 -    -      -       Si 14.000
Si      18.719154780    3.091522184   11.981895948 -    -      -       Si 14.000
Si      20.202468829   18.339794710    7.425922855 -    -      -       Si 14.000
Si      17.783146572    8.414691770    0.199229202 -    -      -       Si 14.000
Si      20.193688708   12.468314271    1.791830506 -    -      -       Si 14.000
Si      14.718693068   10.929605712    9.344209051 -    -      -       Si 14.000
Si      12.226844780   11.301812375    7.493702794 -    -      -       Si 14.000
Si       8.451217631   10.436760381    4.470760889 -    -      -       Si 14.000
Si       7.527131191   11.372357205    7.274427591 -    -      -       Si 14.000
Si       9.697353400   10.977489521    9.395472109 -    -      -       Si 14.000
Si      14.590212628   15.464927132    9.006847641 -    -      -       Si 14.000
Si      12.212976340   14.400059089    7.178635839 -    -      -       Si 14.000
Si      11.471470130   15.265723405    4.271208261 -    -      -       Si 14.000
Si       8.363736235   15.327471114    4.412842219 -    -      -       Si 14.000
Si       7.423571011   14.501471568    7.235971731 -    -      -       Si 14.000
Si       9.791315585   15.304458526    8.975065205 -    -      -       Si 14.000
Si       2.409683940    8.535869846    0.252674989 -    -      -       Si 14.000
Si       4.799385937    9.313841766    1.973238219 -    -      -       Si 14.000
Si       3.842642353    8.506868298    4.794801041 -    -      -       Si 14.000
Si       0.737510258    8.558371344    4.944566128 -    -      -       Si 14.000
Si      20.185324793    9.385817727    2.045133835 -    -      -       Si 14.000
Si      13.952141899    8.536741635   11.020726715 -    -      -       Si 14.000
Si       2.500822116   12.842234313   13.124119817 -    -      -       Si 14.000
Si       4.721217499   12.440790311    1.943347397 -    -      -       Si 14.000
Si       3.710719266   13.380512444    4.722592549 -    -      -       Si 14.000
Si       0.500074480   13.324391682    4.672326169 -    -      -       Si 14.000
Si      17.735517071   12.929188466   13.104722187 -    -      -       Si 14.000
Si      10.872097371    8.551237607   10.947993313 -    -      -       Si 14.000
Si       1.412575973   15.279222440   11.550827624 -    -      -       Si 14.000
Si      19.894824310   15.288376830    6.861247852 -    -      -       Si 14.000
Si      19.883417276    4.613302254    2.605430932 -    -      -       Si 14.000
Si      10.083540260   18.352940795    8.348959693 -    -      -       Si 14.000
Si       7.579163415   19.377692632    6.757859454 -    -      -       Si 14.000
Si       8.350690149   18.409380567    3.956974706 -    -      -       Si 14.000
Si      11.415311045   18.417379024    3.897182451 -    -      -       Si 14.000
Si      12.565259513   19.257807821    6.592599028 -    -      -       Si 14.000
Si      14.756797244   18.573450261    8.544259484 -    -      -       Si 14.000
Si      10.264228026    3.520196666    8.169000200 -    -      -       Si 14.000
Si       7.691786447    2.656324603    6.673851934 -    -      -       Si 14.000
Si       8.637969584    3.076804017    3.807155293 -    -      -       Si 14.000
Si      11.712815950    2.951968419    3.645207578 -    -      -       Si 14.000
Si      12.698662788    2.548526733    6.495772540 -    -      -       Si 14.000
Si      14.827578196    3.180148450    8.502439030 -    -      -       Si 14.000
Si       0.782923772    5.429028508    5.332528955 -    -      -       Si 14.000
Si       3.855126551    5.427021845    5.219634804 -    -      -       Si 14.000
Si       4.666141272    4.426489201    2.393470194 -    -      -       Si 14.000
Si       2.163474750    5.460951703    0.803051126 -    -      -       Si 14.000
Si      11.966039141    0.495827237    1.574947488 -    -      -       Si 14.000
Si       7.585701836    5.313615107    1.963285786 -    -      -       Si 14.000
Si       9.728320721    4.612744817   13.168383868 -    -      -       Si 14.000
Si      10.832195367    5.429720460   10.452531575 -    -      -       Si 14.000
Si      14.815337484    4.362689675    0.250753605 -    -      -       Si 14.000
Si      12.251376829    5.413261421    1.734788386 -    -      -       Si 14.000
Si      14.598279048    1.241428766    0.175578040 -    -      -       Si 14.000
Si       1.917184040    0.534855193    1.017353699 -    -      -       Si 14.000
Si       4.512030614    1.284251140    2.498913191 -    -      -       Si 14.000
Si       3.568951156    0.857522852    5.370644477 -    -      -       Si 14.000
Si      17.523690499   14.552364465    8.609503925 -    -      -       Si 14.000
Si      18.522164605   15.324986498   11.407396031 -    -      -       Si 14.000
Si       2.123440618   14.459908663    8.652416578 -    -      -       Si 14.000
Si       4.543751172   15.403827663    6.818195117 -    -      -       Si 14.000
Si      19.845225934   10.983271676    6.520004025 -    -      -       Si 14.000
Si      17.631341125   11.413313462    8.564438884 -    -      -       Si 14.000
Si      18.636134766   10.449975794   11.334733750 -    -      -       Si 14.000
Si       1.632225139   10.492905440   11.288192005 -    -      -       Si 14.000
Si       2.137406351   11.377245095    8.414053598 -    -      -       Si 14.000
Si       4.604842345   10.906160418    6.515930562 -    -      -       Si 14.000
Si       7.655008064    8.407035044    2.399546305 -    -      -       Si 14.000
Si      10.135211798    9.376300146    0.639592361 -    -      -       Si 14.000
Si      12.620013368   12.888013111    2.681130693 -    -      -       Si 14.000
Si      13.761326483   13.420646966   11.080492063 -    -      -       Si 14.000
Si      10.547579092   13.361376916   11.182665988 -    -      -       Si 14.000
Si      10.112313927   12.451113087    0.827498309 -    -      -       Si 14.000
Si       7.606564648   12.905039908    2.723825962 -    -      -       Si 14.000
Si       7.533728528    0.707121924    1.924611371 -    -      -       Si 14.000
Si       9.545564741    1.446585443   13.062190827 -    -      -       Si 14.000
Si      10.541144000    1.041226658   10.212323926 -    -      -       Si 14.000
Si      13.645533256    0.984437389   10.454090931 -    -      -       Si 14.000
Si      17.624419399    0.684086816    0.634759548 -    -      -       Si 14.000
Si      19.666742308    1.455070868    2.699458265 -    -      -       Si 14.000
Si       0.485396774    0.979146316    5.526875069 -    -      -       Si 14.000
Si      14.810718429   12.482214605    0.651628834 -    -      -       Si 14.000
Si      17.689403917    5.331322189    0.654867550 -    -      -       Si 14.000
end 
end 
