# Supplementary material for: Water Adsorption at Pairs of Proximate Brønsted Acid Sites in Zeolites
Source: J Phys Chem Lett. 2026 Jan 14;17(4):1201–6. doi: 10.1021/acs.jpclett.5c03794 (PMC12862806; doi:10.1021/acs.jpclett.5c03794)
Supplement: Supplementary file 2 [file jz5c03794_si_002.zip › Water_BAS_Pairs_SI/QM/STRUCTURES_MP2/HMFI__15__1_h2o__conformer_2__MP2.car]

!BIOSYM archive 3                                                               
PBC=ON                                                                          
QMPOT ITERATION     122                                           -51966.2562391
!DATE Mon Apr  8 08:18:25 2024
PBC  20.20300  19.84900  13.21600  90.00000  90.00000  90.00000 (P1)
Al      13.942002031    5.438420378   11.161410028 -    -      -       Al 13.000
Al      11.707547694   11.018881701    4.326628504 -    -      -       Al 13.000
H       13.286391339    9.234947322    4.571273962 -    -      -       H   1.000
H       16.622234309    7.017877372   10.013423588 -    -      -       H   1.000
H       15.810848631    5.268686887    9.648196487 -    -      -       H   1.000
H       17.523401009    5.835312470   10.419915100 -    -      -       H   1.000
O       12.253736304    1.699899317    3.320653043 -    -      -       O   8.000
O       10.131608562    2.944394119    4.351037805 -    -      -       O   8.000
O       12.255152898    4.359575275    3.589031821 -    -      -       O   8.000
O       10.765160176    3.326473357    7.640563725 -    -      -       O   8.000
O       12.432856230    2.794726401    5.672704773 -    -      -       O   8.000
O       14.246662742    2.240027949   10.181998557 -    -      -       O   8.000
O       14.926057007    4.729085243    9.772498645 -    -      -       O   8.000
O       13.416821118    3.492108222    7.995012985 -    -      -       O   8.000
O       15.964862790    2.854425950    8.246460932 -    -      -       O   8.000
O       12.278746424    1.125886013    7.766802125 -    -      -       O   8.000
O        8.272736212    4.692957041    3.541259586 -    -      -       O   8.000
O        7.748756153    1.068551920    6.951670578 -    -      -       O   8.000
O        8.225816711    3.227186843    8.440297257 -    -      -       O   8.000
O        9.890811448    4.852559757    9.643173536 -    -      -       O   8.000
O       15.865301143   18.965626550    8.215663256 -    -      -       O   8.000
O       13.255096372   18.549212978    8.055506252 -    -      -       O   8.000
O       12.196835272   19.267097861    5.730089844 -    -      -       O   8.000
O       10.624030111   18.864792222    7.801505831 -    -      -       O   8.000
O        9.877216119   18.999301825    4.478802513 -    -      -       O   8.000
O        7.726805215   18.475413430    5.963909068 -    -      -       O   8.000
O        8.092485585   18.836126293    8.574563805 -    -      -       O   8.000
O        5.808696825   11.019412597    7.413193158 -    -      -       O   8.000
O        3.163164778   10.780562676    7.383639587 -    -      -       O   8.000
O        7.957847014    3.444425426    5.815065382 -    -      -       O   8.000
O       14.121606406    5.291020301    1.884322062 -    -      -       O   8.000
O       12.336375485    5.202977073   10.634069023 -    -      -       O   8.000
O        4.627950409    9.424411115    5.657599514 -    -      -       O   8.000
O       12.213840175   14.522120591    5.735379034 -    -      -       O   8.000
O       10.618476239   15.100436073    7.731721627 -    -      -       O   8.000
O        9.890261456   14.773909463    4.485231529 -    -      -       O   8.000
O        7.783747681   15.297115961    6.036000589 -    -      -       O   8.000
O        8.133716272   14.988861934    8.646028312 -    -      -       O   8.000
O        6.254706303    1.004104865    1.682158991 -    -      -       O   8.000
O        8.880206734    0.713076131    1.563732505 -    -      -       O   8.000
O        7.469006110   19.310263087    3.439439424 -    -      -       O   8.000
O        7.747311229    2.093166369    3.561151347 -    -      -       O   8.000
O        9.808529655    1.224033790   12.355748056 -    -      -       O   8.000
O       10.234823142    2.952331394    1.143893087 -    -      -       O   8.000
O       14.426972136    4.545638366   12.532536215 -    -      -       O   8.000
O       11.483648540    0.589704062    1.065178058 -    -      -       O   8.000
O       12.151453357    0.919301850   11.125566107 -    -      -       O   8.000
O       10.155500872    2.193565636    9.936624361 -    -      -       O   8.000
O       16.951391508    6.162515355    9.703932222 -    -      -       O   8.000
O       14.413671221    1.049853232   12.507723690 -    -      -       O   8.000
O       14.014729642    0.329498954    1.825005825 -    -      -       O   8.000
O       14.657082016    2.809214782    1.300990130 -    -      -       O   8.000
O       12.159950351   18.879575769    3.130685185 -    -      -       O   8.000
O        6.379947595    4.659145228    1.618867040 -    -      -       O   8.000
O        8.882195893    5.246588385    1.023805260 -    -      -       O   8.000
O       10.319475869    4.485837963   12.189934796 -    -      -       O   8.000
O       11.543321219    5.272184280    1.185339742 -    -      -       O   8.000
O       10.015758312   19.408388453   10.338293528 -    -      -       O   8.000
O        4.438319671   12.046464328    5.392387416 -    -      -       O   8.000
O        2.458285277   12.934364979    8.786152720 -    -      -       O   8.000
O       13.245726296   15.350216330    8.034433582 -    -      -       O   8.000
O        4.517121944   10.950512153    2.235308133 -    -      -       O   8.000
O        2.068597779   14.390664451   12.689135275 -    -      -       O   8.000
O       16.350103725    9.273486576    0.621136441 -    -      -       O   8.000
O       18.827458862    8.587530234    1.258604270 -    -      -       O   8.000
O       19.998994329    8.678569364    3.583001759 -    -      -       O   8.000
O        1.261117949    9.017363820    1.403318609 -    -      -       O   8.000
O        2.188487259    8.981828676    4.697027017 -    -      -       O   8.000
O        4.312344267    8.498771147    3.170643903 -    -      -       O   8.000
O        3.787803944    8.959550400    0.611341659 -    -      -       O   8.000
O        4.911597535   16.892151868    6.568320661 -    -      -       O   8.000
O        1.370985748   16.838471067   12.077162682 -    -      -       O   8.000
O       18.369458344   16.856446320   11.939444196 -    -      -       O   8.000
O       20.131050879   16.855868240    6.644084195 -    -      -       O   8.000
O       17.340124926    6.946418604   13.041421838 -    -      -       O   8.000
O        0.612079572    6.933292321    5.402558087 -    -      -       O   8.000
O        3.829335878    6.949945969    5.246929030 -    -      -       O   8.000
O        2.153314289    6.923147623    0.041765748 -    -      -       O   8.000
O        7.436007352    6.936355836    2.450749377 -    -      -       O   8.000
O       10.370954992    6.956374007   11.188217881 -    -      -       O   8.000
O       14.469389822    7.074655481   11.229298611 -    -      -       O   8.000
O       12.445538424    6.931075728    3.056265239 -    -      -       O   8.000
O       14.733423026   16.946940463    9.543236512 -    -      -       O   8.000
O       11.489695819   16.892690043    4.775878660 -    -      -       O   8.000
O        8.333654705   16.874622078    3.975971878 -    -      -       O   8.000
O        9.748467705   16.951415435    9.454143003 -    -      -       O   8.000
O        3.973607600   12.908256822    0.505757813 -    -      -       O   8.000
O        1.981846930   10.460603350    9.714123882 -    -      -       O   8.000
O        4.003960510   13.365112189    3.121044059 -    -      -       O   8.000
O       19.936740822   11.851804478    5.238968749 -    -      -       O   8.000
O        0.595135714   11.436209348    7.707004468 -    -      -       O   8.000
O        1.866944507    9.214124693   12.023778855 -    -      -       O   8.000
O       20.153164855   10.941417907   11.418818171 -    -      -       O   8.000
O        2.386833259   11.860388951   11.883012864 -    -      -       O   8.000
O       18.226558091    9.152316837   11.937604993 -    -      -       O   8.000
O       18.110746904   10.562558793    9.745315444 -    -      -       O   8.000
O       18.289232237   10.923332221    7.105469734 -    -      -       O   8.000
O       17.644333943   12.939616214    8.745051186 -    -      -       O   8.000
O       -0.017441052    9.359663150    6.142947236 -    -      -       O   8.000
O        5.735857716   14.574301795    7.560615408 -    -      -       O   8.000
O        3.178468689   15.278798915    7.769736800 -    -      -       O   8.000
O        2.088412687   15.176770211   10.143666009 -    -      -       O   8.000
O        0.585433371   14.676169283    8.014246151 -    -      -       O   8.000
O       19.988644447   14.793129426   11.407714118 -    -      -       O   8.000
O       17.897601705   15.317531692    9.865342188 -    -      -       O   8.000
O       18.254980812   15.061783486    7.269079875 -    -      -       O   8.000
O       16.453960720   12.868016804    0.969198153 -    -      -       O   8.000
O       19.099037628   13.083764781    0.790603792 -    -      -       O   8.000
O       17.532669325   14.384215542   12.324327569 -    -      -       O   8.000
O       17.734374053   11.748298992   12.126355668 -    -      -       O   8.000
O        0.096866273   13.339768522    3.115199752 -    -      -       O   8.000
O       19.733164579   10.901695006    2.157363377 -    -      -       O   8.000
O        1.447999202   12.348021930    1.081851850 -    -      -       O   8.000
O       20.089787289   14.529020914    5.438784194 -    -      -       O   8.000
O        2.058075483   13.091178307    4.939589114 -    -      -       O   8.000
O        4.156780449   14.679866335    5.382995921 -    -      -       O   8.000
O       15.808925784   14.825632381    8.321135769 -    -      -       O   8.000
O        5.853983521    2.891840588    7.391283961 -    -      -       O   8.000
O        7.729075890   12.860855908    7.098659290 -    -      -       O   8.000
O        2.046721147    0.921357777    4.861770551 -    -      -       O   8.000
O       19.861824789    1.992775624    5.253654857 -    -      -       O   8.000
O        4.057054618   19.079048644    5.376821546 -    -      -       O   8.000
O        4.031007653    0.525615378    3.113090514 -    -      -       O   8.000
O        3.955994407    0.946927045    0.479473145 -    -      -       O   8.000
O        4.454212064    2.934074498    2.190938126 -    -      -       O   8.000
O        2.035805990   19.275599407   12.731282881 -    -      -       O   8.000
O       16.533604644    4.661858448    0.951715431 -    -      -       O   8.000
O       19.078975127    5.377139524    1.104371452 -    -      -       O   8.000
O       20.048119318    5.193245375    3.536988804 -    -      -       O   8.000
O        1.436822021    4.775706156    1.453712289 -    -      -       O   8.000
O        2.205614034    4.897419510    4.706633621 -    -      -       O   8.000
O        4.358469995    5.368730064    3.206645377 -    -      -       O   8.000
O        3.939464219    5.022494880    0.618090840 -    -      -       O   8.000
O        9.901233343    9.200267176    9.846963328 -    -      -       O   8.000
O        6.269559563   12.919486072    1.733672881 -    -      -       O   8.000
O        8.876535807   13.389808450    1.596227466 -    -      -       O   8.000
O        7.427426735   14.447818036    3.542040834 -    -      -       O   8.000
O        7.856725444   11.848886235    3.554425909 -    -      -       O   8.000
O        9.777677533   12.976017614   12.359133311 -    -      -       O   8.000
O       10.102933300   11.136889102    1.048298941 -    -      -       O   8.000
O       11.500390799   13.446608130    1.038000348 -    -      -       O   8.000
O       10.214135181   14.516193787   10.287240214 -    -      -       O   8.000
O       12.149770154   12.872934544   11.106593051 -    -      -       O   8.000
O        9.943033385   11.873150715   10.013798280 -    -      -       O   8.000
O       20.213288189   19.176695374    5.436813735 -    -      -       O   8.000
O       14.128294338   14.558941373   10.423229381 -    -      -       O   8.000
O        1.454507447    1.491975926    1.106706552 -    -      -       O   8.000
O        0.033966257    0.554582046    3.114512840 -    -      -       O   8.000
O        3.207714510    3.084521835    7.445021740 -    -      -       O   8.000
O        4.625890738    4.481664421    5.700778955 -    -      -       O   8.000
O        4.444828799    1.857161325    5.396158496 -    -      -       O   8.000
O        1.927478763    3.408698556    9.732683373 -    -      -       O   8.000
O        2.441061177    0.942290151    8.827666670 -    -      -       O   8.000
O        0.627028987    2.440386329    7.669672558 -    -      -       O   8.000
O        1.997323645    4.603177056   12.065270360 -    -      -       O   8.000
O       20.131512960    3.042296578   11.505042553 -    -      -       O   8.000
O        2.306345262    1.933074218   11.862362201 -    -      -       O   8.000
O       18.088253333    4.739462107   11.940647736 -    -      -       O   8.000
O       18.095730748    3.327422937    9.788982791 -    -      -       O   8.000
O       18.306736022    2.975925159    7.154711706 -    -      -       O   8.000
O       17.734461995    0.928175601    8.801184052 -    -      -       O   8.000
O       20.175520662    4.503639410    6.100598239 -    -      -       O   8.000
O        5.708994131   19.262188919    7.484752302 -    -      -       O   8.000
O        3.194672268   18.466898497    7.799861798 -    -      -       O   8.000
O        2.129465870   18.533050764   10.174799209 -    -      -       O   8.000
O        0.602561813   19.020426743    8.045420714 -    -      -       O   8.000
O       20.000449582   18.888576514   11.358131526 -    -      -       O   8.000
O       17.906682698   18.348564358    9.809294681 -    -      -       O   8.000
O       18.306820131   18.719222966    7.214695501 -    -      -       O   8.000
O       16.465972821    0.907013343    0.959431756 -    -      -       O   8.000
O       19.114420650    0.763887873    0.758996345 -    -      -       O   8.000
O       17.550011260   19.343656618   12.244681398 -    -      -       O   8.000
O       17.718662681    2.132459273   12.161704455 -    -      -       O   8.000
O       19.735689828    2.994822313    2.078649651 -    -      -       O   8.000
O       14.386842027   13.018961856   12.532670017 -    -      -       O   8.000
O       14.323596554   19.431878300   10.340546379 -    -      -       O   8.000
O       14.502764250   11.097081028    1.187185727 -    -      -       O   8.000
O       12.376009609    8.631766665   10.597091343 -    -      -       O   8.000
O       14.019598026    9.376518089   12.484895295 -    -      -       O   8.000
O       14.093596347    8.565467999    1.799374923 -    -      -       O   8.000
O       12.190583517   12.925795133    7.883759683 -    -      -       O   8.000
O       10.712251321   10.699459007    7.783040011 -    -      -       O   8.000
O       14.482743103   11.959306050   10.165148462 -    -      -       O   8.000
O       14.854902821    9.323187598    9.990918429 -    -      -       O   8.000
O       13.311382688   10.547427429    8.243698173 -    -      -       O   8.000
O       15.944758365   10.936538050    8.217243199 -    -      -       O   8.000
O       12.657336091    9.432344073    3.865062040 -    -      -       O   8.000
O       14.038751799   13.595066803    1.868283747 -    -      -       O   8.000
O       12.450010289   11.172197620    5.854946173 -    -      -       O   8.000
O       10.076342754   10.546860397    4.265527819 -    -      -       O   8.000
O       12.184775119   14.932143638    3.132663299 -    -      -       O   8.000
O        6.274830198    9.099051063    1.463237973 -    -      -       O   8.000
O        8.866270475    8.774012417    1.148996430 -    -      -       O   8.000
O        8.161323307   10.630324152    8.494913701 -    -      -       O   8.000
O       10.555571274    9.314536885   12.397437689 -    -      -       O   8.000
O       12.195426552   12.235544076    3.257069523 -    -      -       O   8.000
O       11.460361062    8.975574794    1.635574287 -    -      -       O   8.000
O        7.875515773    9.216408881    3.610781825 -    -      -       O   8.000
O        7.915249801   10.539566478    5.849103704 -    -      -       O   8.000
Si      17.447558869   19.201479863    8.507312671 -    -      -       Si 14.000
Si       4.518124661    3.065487266    6.487428155 -    -      -       Si 14.000
Si      12.659679387    8.425714524    2.512902060 -    -      -       Si 14.000
Si       2.068417912    2.467072923    8.412892045 -    -      -       Si 14.000
Si       1.539685659    3.251139085   11.300289217 -    -      -       Si 14.000
Si      17.535151788    2.505258956    8.496400353 -    -      -       Si 14.000
Si      19.808119583    2.987084522    6.535946345 -    -      -       Si 14.000
Si       4.474991421   18.431406850    6.810342219 -    -      -       Si 14.000
Si      14.759589858    9.577926216    0.690757436 -    -      -       Si 14.000
Si       2.083193627   19.209293756    8.703928752 -    -      -       Si 14.000
Si       1.332167644   18.380544215   11.580330189 -    -      -       Si 14.000
Si      18.459052905   18.359298458   11.334283585 -    -      -       Si 14.000
Si      18.534293587    3.274857846   11.351684407 -    -      -       Si 14.000
Si      19.869778456   18.439431922    6.840570200 -    -      -       Si 14.000
Si      17.685682475    8.506386781    0.116402909 -    -      -       Si 14.000
Si      20.190312952   12.416740358    1.784389346 -    -      -       Si 14.000
Si      14.633354746   10.704172105    9.153204579 -    -      -       Si 14.000
Si      12.163479311   11.348139664    7.411911648 -    -      -       Si 14.000
Si       8.479820470   10.555164834    4.324258331 -    -      -       Si 14.000
Si       7.407620764   11.264279404    7.201159780 -    -      -       Si 14.000
Si       9.689940307   10.599003636    9.045423033 -    -      -       Si 14.000
Si      14.482685446   15.405735732    9.082691685 -    -      -       Si 14.000
Si      12.072226636   14.460655521    7.351518077 -    -      -       Si 14.000
Si      11.440474264   15.290020203    4.523416709 -    -      -       Si 14.000
Si       8.361223496   15.343725005    4.519943224 -    -      -       Si 14.000
Si       7.346210898   14.420406594    7.334328125 -    -      -       Si 14.000
Si       9.669853359   15.385475318    9.032214114 -    -      -       Si 14.000
Si       2.270709145    8.527097705    0.223057559 -    -      -       Si 14.000
Si       4.728297565    9.384142652    1.871034702 -    -      -       Si 14.000
Si       3.743374718    8.473707928    4.689679966 -    -      -       Si 14.000
Si       0.654225687    8.490237446    4.949949780 -    -      -       Si 14.000
Si      20.019468574    9.304197323    2.089254194 -    -      -       Si 14.000
Si      13.920218578    8.561404301   11.083930460 -    -      -       Si 14.000
Si       2.460822320   12.884970987   13.142763138 -    -      -       Si 14.000
Si       4.705258360   12.532961038    1.906931786 -    -      -       Si 14.000
Si       3.656196521   13.292780986    4.702785851 -    -      -       Si 14.000
Si       0.454136130   13.207264940    4.691558662 -    -      -       Si 14.000
Si      17.712332977   13.007491890   13.168194120 -    -      -       Si 14.000
Si      10.803828432    8.510342145   11.006208006 -    -      -       Si 14.000
Si       1.328114309   15.296458930   11.572460993 -    -      -       Si 14.000
Si      19.816393979   15.279952334    6.850272196 -    -      -       Si 14.000
Si      20.134265865    4.573819917    2.041489310 -    -      -       Si 14.000
Si       9.620889240   18.513769354    9.044661212 -    -      -       Si 14.000
Si       7.319155209   19.378716457    7.248702564 -    -      -       Si 14.000
Si       8.352613256   18.417215042    4.469225819 -    -      -       Si 14.000
Si      11.425749730   18.487304579    4.524867109 -    -      -       Si 14.000
Si      12.085840666   19.412022617    7.341495590 -    -      -       Si 14.000
Si      14.539824511   18.478447482    9.042122429 -    -      -       Si 14.000
Si       9.761925293    3.403206320    8.931905032 -    -      -       Si 14.000
Si       7.444036420    2.657129276    7.140472610 -    -      -       Si 14.000
Si       8.546522434    3.289502195    4.311948827 -    -      -       Si 14.000
Si      11.747532478    2.947947512    4.211477227 -    -      -       Si 14.000
Si      12.205566066    2.678983388    7.264366338 -    -      -       Si 14.000
Si      14.624394663    3.275962441    9.025427532 -    -      -       Si 14.000
Si       0.665773081    5.385269388    4.928676963 -    -      -       Si 14.000
Si       3.754143076    5.420951919    4.710012248 -    -      -       Si 14.000
Si       4.790188016    4.495242410    1.907653873 -    -      -       Si 14.000
Si       2.384648404    5.336638860    0.246433607 -    -      -       Si 14.000
Si      12.477122869    0.419148424    2.348543997 -    -      -       Si 14.000
Si       7.737799401    5.379409532    2.164600289 -    -      -       Si 14.000
Si      10.243311907    4.486132513    0.581550643 -    -      -       Si 14.000
Si      10.770533852    5.396025835   10.906964456 -    -      -       Si 14.000
Si      14.926083784    4.341967655    0.816022952 -    -      -       Si 14.000
Si      12.594871238    5.421360819    2.421455119 -    -      -       Si 14.000
Si      14.883091761    1.274673377    0.826807239 -    -      -       Si 14.000
Si       2.431547360    0.941205650   13.145640174 -    -      -       Si 14.000
Si       4.683538631    1.356421243    1.873453226 -    -      -       Si 14.000
Si       3.639019329    0.636597456    4.682350642 -    -      -       Si 14.000
Si      17.391570085   14.528432270    8.544100276 -    -      -       Si 14.000
Si      18.449995040   15.331456763   11.383892208 -    -      -       Si 14.000
Si       2.072210592   14.510726878    8.666405873 -    -      -       Si 14.000
Si       4.498312193   15.346085235    6.827802041 -    -      -       Si 14.000
Si      19.810965826   10.888085684    6.542298492 -    -      -       Si 14.000
Si      17.496830191   11.350763495    8.456816966 -    -      -       Si 14.000
Si      18.564076923   10.617482403   11.300138596 -    -      -       Si 14.000
Si       1.542925463   10.613951031   11.268977818 -    -      -       Si 14.000
Si       2.065758656   11.406113833    8.393304621 -    -      -       Si 14.000
Si       4.504049856   10.827320096    6.469174880 -    -      -       Si 14.000
Si       7.625993268    8.519264634    2.173342323 -    -      -       Si 14.000
Si      10.222985139    9.557137173    0.740052355 -    -      -       Si 14.000
Si      12.476355255   13.522945591    2.356492586 -    -      -       Si 14.000
Si      13.755645017   13.104891019   11.051757037 -    -      -       Si 14.000
Si      10.541508218   13.060059890   10.930859916 -    -      -       Si 14.000
Si      10.073974731   12.734126534    0.716206493 -    -      -       Si 14.000
Si       7.628235287   13.132609223    2.603276997 -    -      -       Si 14.000
Si       7.607125017    0.822447425    2.560760336 -    -      -       Si 14.000
Si      10.098645346    1.375501188    0.724441814 -    -      -       Si 14.000
Si      10.541477611    0.979607386   10.927854090 -    -      -       Si 14.000
Si      13.764422329    0.940173920   11.037218897 -    -      -       Si 14.000
Si      17.719973939    0.828453297   13.150864282 -    -      -       Si 14.000
Si      20.177113757    1.457365854    1.767495836 -    -      -       Si 14.000
Si       0.447227517    0.689817883    4.676331264 -    -      -       Si 14.000
Si      14.843031834   12.654995543    0.823949979 -    -      -       Si 14.000
Si      17.744385700    5.417969642    0.187984711 -    -      -       Si 14.000
end 
end 
