# Supplementary material for: Water Adsorption at Pairs of Proximate Brønsted Acid Sites in Zeolites
Source: J Phys Chem Lett. 2026 Jan 14;17(4):1201–6. doi: 10.1021/acs.jpclett.5c03794 (PMC12862806; doi:10.1021/acs.jpclett.5c03794)
Supplement: Supplementary file 2 [file jz5c03794_si_002.zip › Water_BAS_Pairs_SI/QM/STRUCTURES_MP2/HMFI__15__2_h2o__MP2.car]

!BIOSYM archive 3                                                               
PBC=ON                                                                          
QMPOT ITERATION     25                                            -52280.9264704
!DATE Thu Mar 14 23:59:29 2024
PBC  20.20300  19.84900  13.21600  90.00000  90.00000  90.00000 (P1)
Al      11.654374070   10.553986413    4.577180361 -    -      -       Al 13.000
Al      13.989082858    5.442452849   10.572139523 -    -      -       Al 13.000
H       11.695819063    7.154039746    6.610611023 -    -      -       H   1.000
H       12.487511433    8.264288263    4.652681536 -    -      -       H   1.000
H       13.810641441    7.187094064    7.232847437 -    -      -       H   1.000
H       14.615213613    5.959967475    8.060860375 -    -      -       H   1.000
H       14.429902765    7.318819658    8.744169760 -    -      -       H   1.000
H       12.246849711    8.622714700    6.551544455 -    -      -       H   1.000
O        7.667394008    3.080621284    5.108627376 -    -      -       O   8.000
O        8.482562489    4.508320606    3.038080264 -    -      -       O   8.000
O       11.899516443    1.785321839    2.539468238 -    -      -       O   8.000
O       10.203943226    2.937237417    4.243001570 -    -      -       O   8.000
O        6.277845517    3.023085747    7.367181211 -    -      -       O   8.000
O       11.529113044    3.486931549    7.097729938 -    -      -       O   8.000
O       12.478258350    1.008777768    6.939310629 -    -      -       O   8.000
O       12.747029729    2.703607674    4.870663971 -    -      -       O   8.000
O       14.028376791    2.305132436    9.549477988 -    -      -       O   8.000
O       14.559510738    4.811530054    8.996528851 -    -      -       O   8.000
O       12.069347669    4.382396082    2.956557704 -    -      -       O   8.000
O        8.873690821    3.557030366    7.400784288 -    -      -       O   8.000
O       13.986941512   18.648229707    7.064944098 -    -      -       O   8.000
O       10.401626219    4.949346237    8.972199007 -    -      -       O   8.000
O       16.251094373   19.176448160    8.324368465 -    -      -       O   8.000
O       12.446762174   19.085434423    4.950332991 -    -      -       O   8.000
O       11.337151412   18.488861188    7.280206099 -    -      -       O   8.000
O        9.901818839   18.841097748    4.252288058 -    -      -       O   8.000
O        7.445255582   18.967660931    5.172832436 -    -      -       O   8.000
O        8.687377549   18.491999271    7.492944762 -    -      -       O   8.000
O        5.921243705   11.117560307    7.437838238 -    -      -       O   8.000
O        3.288027216   10.770224300    7.475208786 -    -      -       O   8.000
O        4.756158783    9.564038328    5.639661724 -    -      -       O   8.000
O        4.443386246   12.196172543    5.524782117 -    -      -       O   8.000
O        8.055709898    1.106522970    6.861498478 -    -      -       O   8.000
O       14.164385331    3.083437869    7.030571661 -    -      -       O   8.000
O       14.949613301    4.875800948   11.875744430 -    -      -       O   8.000
O       13.689356499    5.313268039    0.998681872 -    -      -       O   8.000
O        9.902332942   14.825355823    4.347702467 -    -      -       O   8.000
O        7.864321848   15.431556107    5.958504682 -    -      -       O   8.000
O        8.221761767   15.067668092    8.555043338 -    -      -       O   8.000
O        5.930434644    0.955305255    1.808780338 -    -      -       O   8.000
O        8.152364158    0.855593140    0.420260157 -    -      -       O   8.000
O        7.844330923   19.105233210    2.542372194 -    -      -       O   8.000
O        8.226736420    1.848320324    2.860273084 -    -      -       O   8.000
O        9.522444678    1.271920533   11.435787476 -    -      -       O   8.000
O        9.702344547    3.023435997    0.242472113 -    -      -       O   8.000
O       10.800558151    0.614936306    0.444120205 -    -      -       O   8.000
O       10.203139524   19.504796327    9.469646985 -    -      -       O   8.000
O       12.076491228    1.042572478   10.807652309 -    -      -       O   8.000
O       10.392572595    2.271210392    9.158649994 -    -      -       O   8.000
O       13.904336471   19.471089813    9.568236602 -    -      -       O   8.000
O       13.428219593    0.438094979    0.832506402 -    -      -       O   8.000
O       14.328466136    2.875640544    0.358653213 -    -      -       O   8.000
O       11.796762094   18.975423933    2.381652667 -    -      -       O   8.000
O        6.139876644    4.596651916    1.749585963 -    -      -       O   8.000
O        8.374712548    5.319043090    0.526561513 -    -      -       O   8.000
O        9.777275770    4.907980541   11.554114343 -    -      -       O   8.000
O       11.038334505    5.269504403    0.653069234 -    -      -       O   8.000
O       12.333603098    5.039405176   10.826879870 -    -      -       O   8.000
O        1.954706152   10.427443599    9.710212340 -    -      -       O   8.000
O       16.360429492    2.929929366    8.413477610 -    -      -       O   8.000
O        2.510096635   12.909443353    8.858002397 -    -      -       O   8.000
O        0.029832643   10.652872184   11.586546213 -    -      -       O   8.000
O        2.165938789    9.140533837   11.975630352 -    -      -       O   8.000
O       16.468417712    9.162205679    0.836785870 -    -      -       O   8.000
O       19.046036272    8.640150555    1.177360685 -    -      -       O   8.000
O        0.025180342    8.661729502    3.494007067 -    -      -       O   8.000
O        1.428361214    9.290606343    1.327214741 -    -      -       O   8.000
O        2.282700963    9.050237248    4.851592534 -    -      -       O   8.000
O        4.339422857    8.412452189    3.270527748 -    -      -       O   8.000
O        3.946684518    8.817367627    0.683959915 -    -      -       O   8.000
O        4.860438863   17.006207585    6.690056008 -    -      -       O   8.000
O        1.481632079   16.813401021   12.093462391 -    -      -       O   8.000
O       18.395556364   16.801585583   12.117162290 -    -      -       O   8.000
O        0.033958323   16.875470778    6.760978119 -    -      -       O   8.000
O        2.216899199   14.366569478   12.600490126 -    -      -       O   8.000
O       17.463597921    6.833495075    0.074554034 -    -      -       O   8.000
O        3.949683583    7.043895665    5.475955731 -    -      -       O   8.000
O        2.060901342    6.966314152    0.186894644 -    -      -       O   8.000
O        7.377314242    6.827437021    2.509955153 -    -      -       O   8.000
O       10.702629484    7.108972723   10.338887867 -    -      -       O   8.000
O       14.127952053    7.193813741   10.253207392 -    -      -       O   8.000
O       12.174616120    6.907268975    2.386324078 -    -      -       O   8.000
O       14.818727193   17.060029455    9.072704902 -    -      -       O   8.000
O       11.588129162   16.820050151    3.818352368 -    -      -       O   8.000
O        8.216555963   16.821598262    3.750740417 -    -      -       O   8.000
O       10.125881968   16.920209994    9.009249420 -    -      -       O   8.000
O       14.600806676    6.966649616    7.798962977 -    -      -       O   8.000
O        0.647320140    7.039932767    5.471824478 -    -      -       O   8.000
O        4.443785178   10.877748499    2.325363418 -    -      -       O   8.000
O        3.983556976   12.814554413    0.548155926 -    -      -       O   8.000
O        4.047657063   13.348398237    3.153702231 -    -      -       O   8.000
O       10.741138355   14.521662796    7.986042787 -    -      -       O   8.000
O        2.399946329   11.811673966   11.888700663 -    -      -       O   8.000
O       18.123327136    9.025700956   11.939723359 -    -      -       O   8.000
O       18.305690482   10.508345377    9.753667314 -    -      -       O   8.000
O       18.336019847   11.062285872    7.156823863 -    -      -       O   8.000
O       17.879917880   12.999470332    8.953110688 -    -      -       O   8.000
O       20.121221884    9.477699039    6.020278277 -    -      -       O   8.000
O        5.817138535   14.670416150    7.489468454 -    -      -       O   8.000
O        3.228910664   15.222838532    7.758444230 -    -      -       O   8.000
O        2.076192754   15.223699077   10.086715904 -    -      -       O   8.000
O        0.645417732   14.566079782    7.947752059 -    -      -       O   8.000
O       20.050181472   14.794039463   11.477739649 -    -      -       O   8.000
O       18.023019386   15.477632909    9.883495094 -    -      -       O   8.000
O       18.324908200   15.052206993    7.297579892 -    -      -       O   8.000
O       16.390426007   12.736812608    0.793279947 -    -      -       O   8.000
O       19.025323269   13.086885057    0.838326527 -    -      -       O   8.000
O       17.559144227   14.286021063   12.214751143 -    -      -       O   8.000
O       17.849864336   11.651545725   12.110064002 -    -      -       O   8.000
O        0.131789869   13.435829340    3.093923097 -    -      -       O   8.000
O       19.786496375   10.960651666    2.237183609 -    -      -       O   8.000
O        1.408864943   12.435607019    1.036770352 -    -      -       O   8.000
O       20.108536523   14.679042360    5.379548233 -    -      -       O   8.000
O        2.080402245   13.223696796    4.948051171 -    -      -       O   8.000
O       19.937277771   12.010260892    5.256501119 -    -      -       O   8.000
O        4.205812027   14.821174637    5.337004025 -    -      -       O   8.000
O        0.701682435   11.438418183    7.645323315 -    -      -       O   8.000
O       12.102954119   15.146701951    5.785392821 -    -      -       O   8.000
O       14.592706723    0.955269222   11.733155070 -    -      -       O   8.000
O       15.928140769   14.738562237    8.419915548 -    -      -       O   8.000
O        0.325619694    2.163223910    6.634552055 -    -      -       O   8.000
O        3.767958504   19.333787185    6.166763322 -    -      -       O   8.000
O        4.529027441    0.870332570    4.055152968 -    -      -       O   8.000
O        3.345414003    0.469333705    1.734042224 -    -      -       O   8.000
O        4.187344165    2.897298950    2.359196421 -    -      -       O   8.000
O        1.734980528   19.048795896    0.142025169 -    -      -       O   8.000
O       16.248062760    4.618797478    0.949883586 -    -      -       O   8.000
O       18.524205592    5.358631245    2.052143513 -    -      -       O   8.000
O       19.962530524    4.850378740    4.208319667 -    -      -       O   8.000
O        0.981170038    5.266926224    1.901129736 -    -      -       O   8.000
O        2.297822342    5.008367129    4.943526691 -    -      -       O   8.000
O        4.728743771    4.980889262    3.942399859 -    -      -       O   8.000
O        3.599240257    5.320181281    1.529832156 -    -      -       O   8.000
O       13.344624771   15.104890709    8.052212135 -    -      -       O   8.000
O        6.281744854   12.755895540    1.786028834 -    -      -       O   8.000
O        8.932977806   12.969095383    1.846960160 -    -      -       O   8.000
O        7.434417748   14.295629596    3.585656694 -    -      -       O   8.000
O        7.609084230   11.653875684    3.781233087 -    -      -       O   8.000
O       10.156753896   13.488640082   12.788989708 -    -      -       O   8.000
O        9.795748806   10.948970481    0.333268536 -    -      -       O   8.000
O       11.554141676   12.489099107    1.548528002 -    -      -       O   8.000
O        9.993266388   14.827408153   10.532648482 -    -      -       O   8.000
O       12.120105707   13.285814698   10.944630575 -    -      -       O   8.000
O        9.709887203   12.186729524   10.566999941 -    -      -       O   8.000
O       14.232810397   14.923863494   10.524451273 -    -      -       O   8.000
O        2.000420909    0.997932131    4.940251602 -    -      -       O   8.000
O        0.099287159   19.424805907    6.207300802 -    -      -       O   8.000
O        0.707168854    0.618034835    2.098202856 -    -      -       O   8.000
O       19.809707533    3.028527306    2.270748862 -    -      -       O   8.000
O        4.017402666    3.156191050    8.710443814 -    -      -       O   8.000
O        4.406249794    4.733464843    6.583347728 -    -      -       O   8.000
O        3.983960664    2.148962132    6.275194733 -    -      -       O   8.000
O        2.655309870    2.685425383   10.920815249 -    -      -       O   8.000
O        2.499114789    0.969075534    8.865328953 -    -      -       O   8.000
O        1.356101460    3.366431491    8.735415688 -    -      -       O   8.000
O        1.979359762    4.444207690   12.774436410 -    -      -       O   8.000
O        0.099992181    2.941089054   11.578673787 -    -      -       O   8.000
O        1.837036598    1.872355784    0.071661284 -    -      -       O   8.000
O       18.550518883    4.509828795   12.766671354 -    -      -       O   8.000
O       17.804056800    3.133962031   10.636714270 -    -      -       O   8.000
O       18.928098192    3.493296808    8.279165460 -    -      -       O   8.000
O       14.166304474   13.345069752   12.646583819 -    -      -       O   8.000
O       18.160409968    1.064476735    8.992614168 -    -      -       O   8.000
O        6.125938265   19.222392842    7.439822681 -    -      -       O   8.000
O        3.896490672   18.546349336    8.680645928 -    -      -       O   8.000
O        2.379594658   18.983008399   10.793915790 -    -      -       O   8.000
O        1.246821962   18.515761771    8.442365671 -    -      -       O   8.000
O       20.036411832   18.824130725   11.495472709 -    -      -       O   8.000
O       17.569384298   18.856104663   10.591209961 -    -      -       O   8.000
O       18.807728912   18.485565513    8.243959483 -    -      -       O   8.000
O       16.019098007    0.856257716    0.746375508 -    -      -       O   8.000
O       18.258446310    0.870809827    2.117641352 -    -      -       O   8.000
O       17.999270011   19.110497690    0.006521897 -    -      -       O   8.000
O       18.258780837    1.860053187   12.880995732 -    -      -       O   8.000
O       19.646751058    1.293381253    4.312985585 -    -      -       O   8.000
O        0.371336376    4.830644125    6.783348256 -    -      -       O   8.000
O       14.111400882   12.930833563    2.045386002 -    -      -       O   8.000
O       12.473270396    7.673687194    6.368121104 -    -      -       O   8.000
O       12.289677611   14.378869170    3.250847591 -    -      -       O   8.000
O       12.502032261   12.809167842    6.994783097 -    -      -       O   8.000
O       10.841795170   11.304473534    8.374589214 -    -      -       O   8.000
O       12.358047297    8.938152876    3.949224074 -    -      -       O   8.000
O        9.999354516   10.546277938    4.166351848 -    -      -       O   8.000
O       12.593550023   11.786414171    3.885439137 -    -      -       O   8.000
O       14.479266004   12.337107367   10.207280372 -    -      -       O   8.000
O       14.870833766    9.711791520   10.342352320 -    -      -       O   8.000
O       13.446006697   10.702254290    8.363050199 -    -      -       O   8.000
O       16.052814640   11.123373584    8.448358270 -    -      -       O   8.000
O        7.831356607    9.014404267    3.925696035 -    -      -       O   8.000
O       14.498988965   10.888512777    0.362483507 -    -      -       O   8.000
O       11.999347139   10.267478604    6.257168820 -    -      -       O   8.000
O        8.153369842   10.482689693    6.102267568 -    -      -       O   8.000
O        6.364743842    9.137323285    1.684320093 -    -      -       O   8.000
O        8.972837727    8.705064259    1.543448220 -    -      -       O   8.000
O       10.335882011    8.529921204   12.541812684 -    -      -       O   8.000
O       12.377456710    9.105739276   10.930133927 -    -      -       O   8.000
O       11.553550102    9.369132941    1.516881172 -    -      -       O   8.000
O        8.219802177   11.012596303    8.704917083 -    -      -       O   8.000
O        9.876496117    9.572412487   10.141613810 -    -      -       O   8.000
O        7.793223227   12.969365269    6.944058670 -    -      -       O   8.000
O       14.091137610    8.764852649    1.955129076 -    -      -       O   8.000
O       14.341150382    8.430087228   12.583665547 -    -      -       O   8.000
Si      17.720972900   12.932249209   13.103861124 -    -      -       Si 14.000
Si       2.631367043    2.535380610    9.305238766 -    -      -       Si 14.000
Si       1.630571352    2.992142924   12.145112758 -    -      -       Si 14.000
Si      18.731203541    3.110642934   11.971263156 -    -      -       Si 14.000
Si      17.806926784    2.649866215    9.085433354 -    -      -       Si 14.000
Si       0.195467075    3.447715368    7.604949167 -    -      -       Si 14.000
Si      20.182833299   12.476447341    1.793822797 -    -      -       Si 14.000
Si       2.502098841   19.222064491    9.192450964 -    -      -       Si 14.000
Si      12.565257944    8.452432160    2.351102133 -    -      -       Si 14.000
Si       1.357715015   18.414863343   11.923523138 -    -      -       Si 14.000
Si      18.497036135   18.400627198   11.852829787 -    -      -       Si 14.000
Si      17.699495683   19.355762349    9.042684270 -    -      -       Si 14.000
Si      20.200476312   18.353664270    7.418145126 -    -      -       Si 14.000
Si       4.671778693   18.517136156    7.245244805 -    -      -       Si 14.000
Si       0.477354327   13.336242135    4.674212876 -    -      -       Si 14.000
Si       2.401037664    8.544157005    0.250520411 -    -      -       Si 14.000
Si       4.695035695   12.447104702    1.959937772 -    -      -       Si 14.000
Si      14.705974768   10.988313457    9.344089043 -    -      -       Si 14.000
Si      12.197992933   11.291620190    7.501889648 -    -      -       Si 14.000
Si       8.431923930   10.434189723    4.494701246 -    -      -       Si 14.000
Si       7.518600867   11.397294952    7.289090271 -    -      -       Si 14.000
Si       9.664729349   11.019623899    9.445654086 -    -      -       Si 14.000
Si      14.590187399   15.458040871    9.018041236 -    -      -       Si 14.000
Si      12.167707789   14.390885485    7.211272066 -    -      -       Si 14.000
Si      11.467142446   15.284372006    4.300042925 -    -      -       Si 14.000
Si       8.358697213   15.344901070    4.409705349 -    -      -       Si 14.000
Si       7.421969246   14.526356294    7.240761185 -    -      -       Si 14.000
Si       9.765748614   15.343316057    9.007734767 -    -      -       Si 14.000
Si       4.680861519    3.263509736    7.226755579 -    -      -       Si 14.000
Si      14.868924851    9.329291125    0.620712226 -    -      -       Si 14.000
Si       4.775707108    9.321989486    1.989277710 -    -      -       Si 14.000
Si       3.828673484    8.519642001    4.811799258 -    -      -       Si 14.000
Si       0.727256887    8.564777325    4.953420036 -    -      -       Si 14.000
Si      20.177871878    9.393622925    2.050795993 -    -      -       Si 14.000
Si      17.777328883    8.415430167    0.200638569 -    -      -       Si 14.000
Si       2.492899586   12.860326704   13.124982891 -    -      -       Si 14.000
Si       3.685140018   13.396201301    4.733862248 -    -      -       Si 14.000
Si      13.918248399    8.595142357   11.029220839 -    -      -       Si 14.000
Si      17.530290861   14.558873197    8.631803570 -    -      -       Si 14.000
Si      10.140162344    9.401542879    0.678304251 -    -      -       Si 14.000
Si       1.903621680    0.554898582    1.005896070 -    -      -       Si 14.000
Si      17.678761471    5.330444122    0.654528987 -    -      -       Si 14.000
Si      11.981151557    0.505018490    1.550035673 -    -      -       Si 14.000
Si       0.771202601    5.435451764    5.339772163 -    -      -       Si 14.000
Si       3.847398776    5.441668001    5.231962311 -    -      -       Si 14.000
Si       4.655921998    4.452242795    2.401651880 -    -      -       Si 14.000
Si      10.086479142   18.379404038    8.312937465 -    -      -       Si 14.000
Si       7.581451195   19.405614004    6.737750195 -    -      -       Si 14.000
Si       8.352690212   18.428599928    3.930327219 -    -      -       Si 14.000
Si      11.432980369   18.423716512    3.858305495 -    -      -       Si 14.000
Si      12.565304966   19.271713792    6.560620312 -    -      -       Si 14.000
Si       4.504913836    1.306085162    2.487831963 -    -      -       Si 14.000
Si      14.750107554   18.577459563    8.508288900 -    -      -       Si 14.000
Si       7.709920372    2.687186644    6.689044501 -    -      -       Si 14.000
Si       8.641766444    3.089747822    3.807202733 -    -      -       Si 14.000
Si      11.720767381    2.950036494    3.635949676 -    -      -       Si 14.000
Si      12.720518224    2.557053469    6.486471159 -    -      -       Si 14.000
Si      14.792600450    3.278703974    8.515263591 -    -      -       Si 14.000
Si       2.155152310    5.472065551    0.798482303 -    -      -       Si 14.000
Si       7.583211380    5.321637193    1.949977802 -    -      -       Si 14.000
Si       9.726718569    4.622541473   13.148775625 -    -      -       Si 14.000
Si      10.843035721    5.485733125   10.452447594 -    -      -       Si 14.000
Si      14.806627205    4.428746984    0.190947797 -    -      -       Si 14.000
Si      12.248223775    5.413037883    1.718300032 -    -      -       Si 14.000
Si      10.299760798    3.545420609    8.170918243 -    -      -       Si 14.000
Si      10.827906231    8.577369565   10.990916955 -    -      -       Si 14.000
Si       3.567125487    0.877968903    5.364318186 -    -      -       Si 14.000
Si      19.659528674    1.461799124    2.699539202 -    -      -       Si 14.000
Si       7.636089696    8.424275257    2.418774411 -    -      -       Si 14.000
Si      19.878345133   15.301737808    6.859243104 -    -      -       Si 14.000
Si      18.512595622   15.339277046   11.428046793 -    -      -       Si 14.000
Si       1.399417785   15.294149717   11.558658182 -    -      -       Si 14.000
Si       2.111142827   14.473784303    8.652606337 -    -      -       Si 14.000
Si       4.532066564   15.424163635    6.820059079 -    -      -       Si 14.000
Si      19.831418619   10.992868140    6.517097330 -    -      -       Si 14.000
Si      17.645525401   11.429698700    8.582044530 -    -      -       Si 14.000
Si      18.637650600   10.456511011   11.342109571 -    -      -       Si 14.000
Si       1.628130888   10.510528765   11.294220280 -    -      -       Si 14.000
Si       2.124432269   11.390625545    8.415241649 -    -      -       Si 14.000
Si       0.477205753    0.998261127    5.530762651 -    -      -       Si 14.000
Si       4.593039512   10.922378994    6.522823111 -    -      -       Si 14.000
Si      14.792287235   12.474000819    0.653919363 -    -      -       Si 14.000
Si      13.730838415   13.476515994   11.094944779 -    -      -       Si 14.000
Si      10.514104126   13.444662081   11.208479785 -    -      -       Si 14.000
Si      10.103756938   12.475241477    0.844120808 -    -      -       Si 14.000
Si       7.586356616   12.907210611    2.746683981 -    -      -       Si 14.000
Si       7.527856575    0.726477815    1.916763278 -    -      -       Si 14.000
Si       9.550192257    1.452245807   13.047529475 -    -      -       Si 14.000
Si      10.560280972    1.053704976   10.205509026 -    -      -       Si 14.000
Si      13.652185088    0.981833760   10.411522131 -    -      -       Si 14.000
Si      14.596779578    1.296197786    0.110676837 -    -      -       Si 14.000
Si      17.624129344    0.718091445    0.626192558 -    -      -       Si 14.000
Si      12.624893918   12.880872920    2.715095135 -    -      -       Si 14.000
Si      19.869144154    4.621056851    2.601862548 -    -      -       Si 14.000
end 
end 
