# Supplementary material for: Water Adsorption at Pairs of Proximate Brønsted Acid Sites in Zeolites
Source: J Phys Chem Lett. 2026 Jan 14;17(4):1201–6. doi: 10.1021/acs.jpclett.5c03794 (PMC12862806; doi:10.1021/acs.jpclett.5c03794)
Supplement: Supplementary file 2 [file jz5c03794_si_002.zip › Water_BAS_Pairs_SI/QM/STRUCTURES_MP2/HMFI__15__bare__MP2.car]

!BIOSYM archive 3                                                               
PBC=ON                                                                          
QMPOT ITERATION     21                                            -51652.7452310
!DATE Thu Mar 14 18:57:47 2024
PBC  20.20300  19.84900  13.21600  90.00000  90.00000  90.00000 (P1)
Al      11.626532782   10.674184758    4.548645273 -    -      -       Al 13.000
Al      13.927282350    5.426794957   10.719000037 -    -      -       Al 13.000
H       12.805974074    8.585936399    4.630633716 -    -      -       H   1.000
H       15.002622797    5.487950207    8.560956168 -    -      -       H   1.000
O       16.385668510    2.895942998    8.387055366 -    -      -       O   8.000
O       14.135306615    3.135940721    7.069624730 -    -      -       O   8.000
O       14.655499246    4.768835023    9.104295431 -    -      -       O   8.000
O       14.051142568    2.327018601    9.607033199 -    -      -       O   8.000
O       12.718233008    2.707063201    4.913605213 -    -      -       O   8.000
O       12.514370554    1.032806539    7.015235313 -    -      -       O   8.000
O       11.497363130    3.489149074    7.147007164 -    -      -       O   8.000
O       12.040451056    4.400480745    3.014239468 -    -      -       O   8.000
O       10.174442473    2.931365953    4.279483353 -    -      -       O   8.000
O       11.885769047    1.800566525    2.573585719 -    -      -       O   8.000
O        8.474427292    4.529187987    3.076699686 -    -      -       O   8.000
O        7.616722513    3.068872472    5.109438314 -    -      -       O   8.000
O        8.028001924    1.093381360    6.858297553 -    -      -       O   8.000
O       10.296830555    4.904643884    9.022954642 -    -      -       O   8.000
O       16.243622667   19.213437757    8.353430560 -    -      -       O   8.000
O       13.972369777   18.652305758    7.132966998 -    -      -       O   8.000
O       12.428293356   19.132147503    5.016563038 -    -      -       O   8.000
O       11.322386776   18.533010804    7.347648025 -    -      -       O   8.000
O        9.876442739   18.859587728    4.336830644 -    -      -       O   8.000
O        7.409309105   18.925621603    5.211503569 -    -      -       O   8.000
O        8.675855646   18.496998183    7.537169987 -    -      -       O   8.000
O        5.923572713   11.102643265    7.423917322 -    -      -       O   8.000
O        3.288780652   10.775853241    7.465390055 -    -      -       O   8.000
O        8.830326208    3.544858291    7.386418904 -    -      -       O   8.000
O       13.682518844    5.288936088    1.059500842 -    -      -       O   8.000
O       14.895879281    4.728281066   11.943686733 -    -      -       O   8.000
O       12.308843403    4.874263203   10.773315896 -    -      -       O   8.000
O       13.330270902   15.297686267    7.952739966 -    -      -       O   8.000
O       12.209355542   14.934176927    5.646711741 -    -      -       O   8.000
O       10.759588391   14.587995700    7.848984090 -    -      -       O   8.000
O        9.898411122   14.825496034    4.366568332 -    -      -       O   8.000
O        7.830825108   15.417488873    5.938853497 -    -      -       O   8.000
O        8.243690806   15.048498001    8.524767891 -    -      -       O   8.000
O        5.917994815    0.932676736    1.827190641 -    -      -       O   8.000
O        8.143658023    0.860094898    0.443323640 -    -      -       O   8.000
O        7.852882777   19.122937309    2.584199921 -    -      -       O   8.000
O        8.207519602    1.873361657    2.862237460 -    -      -       O   8.000
O        9.517880121    1.314811547   11.477497242 -    -      -       O   8.000
O        4.748528399    9.559051215    5.627270820 -    -      -       O   8.000
O        9.720175119    3.027105116    0.316078974 -    -      -       O   8.000
O       10.168860537   19.470321011    9.559433170 -    -      -       O   8.000
O       10.320325182    2.217962336    9.133576944 -    -      -       O   8.000
O       13.925157016   19.497878657    9.631511528 -    -      -       O   8.000
O       14.541151397    1.010381564   11.808172650 -    -      -       O   8.000
O       13.400613737    0.395551581    0.897173653 -    -      -       O   8.000
O       14.367389457    2.826360842    0.550573142 -    -      -       O   8.000
O       11.749144605   18.984579340    2.456954062 -    -      -       O   8.000
O        6.147035475    4.552788254    1.759908795 -    -      -       O   8.000
O        8.375257915    5.318688862    0.560082502 -    -      -       O   8.000
O        9.785358720    4.886161596   11.608668481 -    -      -       O   8.000
O       11.040552412    5.295332423    0.701832241 -    -      -       O   8.000
O       10.788785617    0.608501069    0.482541415 -    -      -       O   8.000
O       15.901510789   14.772750671    8.357769613 -    -      -       O   8.000
O        4.446736580   12.190093426    5.510595202 -    -      -       O   8.000
O        2.507289468   12.904261100    8.871595884 -    -      -       O   8.000
O        4.462898871   10.888695228    2.286949725 -    -      -       O   8.000
O        2.186769566   14.343494842   12.574205424 -    -      -       O   8.000
O       16.482213617    9.178834012    0.842762800 -    -      -       O   8.000
O       19.056112486    8.633841407    1.160422083 -    -      -       O   8.000
O        0.007659545    8.671142086    3.490486645 -    -      -       O   8.000
O        1.430869627    9.290513259    1.332768286 -    -      -       O   8.000
O        2.282929584    9.037965640    4.822379008 -    -      -       O   8.000
O        4.349138085    8.427203243    3.245086621 -    -      -       O   8.000
O        3.939458623    8.821858920    0.660420944 -    -      -       O   8.000
O        4.860700681   16.995524905    6.697664326 -    -      -       O   8.000
O        1.478526431   16.800416118   12.096203996 -    -      -       O   8.000
O       18.387862298   16.797809637   12.091370082 -    -      -       O   8.000
O        0.040402819   16.871005581    6.768511676 -    -      -       O   8.000
O       17.458495073    6.839476383    0.070281536 -    -      -       O   8.000
O        0.635489442    7.041556442    5.459586270 -    -      -       O   8.000
O        3.957363336    7.039073332    5.443173480 -    -      -       O   8.000
O        2.054706214    6.957740012    0.204388878 -    -      -       O   8.000
O        7.323241053    6.823949868    2.510009226 -    -      -       O   8.000
O       10.784696688    7.047280079   10.386358738 -    -      -       O   8.000
O       14.126992328    7.096110457   10.361775869 -    -      -       O   8.000
O       12.207035853    6.932682393    2.434301706 -    -      -       O   8.000
O       14.851119180   17.081414537    9.148544685 -    -      -       O   8.000
O       11.579634135   16.847105339    3.945241149 -    -      -       O   8.000
O        8.230973723   16.825422960    3.750689309 -    -      -       O   8.000
O       10.120908023   16.903573261    9.031152403 -    -      -       O   8.000
O        3.984143250   12.835754250    0.528292614 -    -      -       O   8.000
O        1.965296535   10.413948493    9.706037063 -    -      -       O   8.000
O        4.076237989   13.350878839    3.137514100 -    -      -       O   8.000
O       19.961427861   12.011490969    5.254211529 -    -      -       O   8.000
O        0.703989875   11.437973816    7.651807102 -    -      -       O   8.000
O        2.131742908    9.114160375   11.969332973 -    -      -       O   8.000
O        0.023369895   10.659275631   11.566401087 -    -      -       O   8.000
O        2.405405285   11.781375472   11.896085973 -    -      -       O   8.000
O       18.121538515    9.027822838   11.927777187 -    -      -       O   8.000
O       18.296155928   10.522998021    9.743220167 -    -      -       O   8.000
O       18.342894623   11.064736935    7.143090195 -    -      -       O   8.000
O       17.816831165   12.996758808    8.922681147 -    -      -       O   8.000
O       20.135783893    9.480413855    6.019889771 -    -      -       O   8.000
O        5.817464045   14.656525183    7.498484373 -    -      -       O   8.000
O        3.223601787   15.201393505    7.733791376 -    -      -       O   8.000
O        2.086405204   15.237611348   10.070566449 -    -      -       O   8.000
O        0.641346937   14.555874243    7.948650381 -    -      -       O   8.000
O       20.040020783   14.802855584   11.421363163 -    -      -       O   8.000
O       17.979920578   15.471771436    9.861696216 -    -      -       O   8.000
O       18.324383410   15.047169048    7.282063521 -    -      -       O   8.000
O       16.404703570   12.757594820    0.804271137 -    -      -       O   8.000
O       19.043087284   13.098851114    0.817590887 -    -      -       O   8.000
O       17.560665508   14.284501183   12.199983653 -    -      -       O   8.000
O       17.846262489   11.650123589   12.113893554 -    -      -       O   8.000
O        0.126786284   13.436195622    3.087367829 -    -      -       O   8.000
O       19.776199049   10.963430119    2.220519660 -    -      -       O   8.000
O        1.419195560   12.428365972    1.042076320 -    -      -       O   8.000
O       20.122822988   14.680910524    5.375249455 -    -      -       O   8.000
O        2.096424683   13.236376488    4.919220945 -    -      -       O   8.000
O        4.231067356   14.816690984    5.324528446 -    -      -       O   8.000
O        9.931545348    9.495065914   10.040555830 -    -      -       O   8.000
O        6.233496919    2.990697772    7.369752509 -    -      -       O   8.000
O        8.232849699   10.958054075    8.662233838 -    -      -       O   8.000
O        1.986263783    0.947410509    4.933886099 -    -      -       O   8.000
O        0.351012498    2.173169348    6.617415480 -    -      -       O   8.000
O        3.769915709   19.327069736    6.181843154 -    -      -       O   8.000
O        4.528541197    0.881733376    4.081581538 -    -      -       O   8.000
O        3.332874177    0.432434770    1.774864038 -    -      -       O   8.000
O        4.167843693    2.875292768    2.350164542 -    -      -       O   8.000
O        1.728697516   19.035180103    0.152842158 -    -      -       O   8.000
O       16.253778134    4.641020279    1.000974612 -    -      -       O   8.000
O       18.552992320    5.373633662    2.040540136 -    -      -       O   8.000
O       19.949200254    4.837965238    4.221851946 -    -      -       O   8.000
O        1.009345113    5.255871922    1.940606506 -    -      -       O   8.000
O        2.292724236    5.012435688    4.925222078 -    -      -       O   8.000
O        4.722520231    4.954132911    3.935029708 -    -      -       O   8.000
O        3.615879640    5.299322882    1.506994414 -    -      -       O   8.000
O        7.790000305   12.950678803    6.931908672 -    -      -       O   8.000
O        6.295087577   12.778475392    1.735962035 -    -      -       O   8.000
O        8.954076691   12.986274116    1.832795433 -    -      -       O   8.000
O        7.438219019   14.308347543    3.550635762 -    -      -       O   8.000
O        7.583934374   11.664382291    3.740575272 -    -      -       O   8.000
O       10.101523233   13.453564806   12.723075025 -    -      -       O   8.000
O        9.738103758   10.926713917    0.340718510 -    -      -       O   8.000
O       11.567674457   12.472278794    1.430167970 -    -      -       O   8.000
O       10.063243684   14.736656761   10.437366629 -    -      -       O   8.000
O       12.133564600   13.165408235   10.953670141 -    -      -       O   8.000
O        9.716951469   12.091291121   10.542831544 -    -      -       O   8.000
O        0.059616554   19.432025360    6.232309762 -    -      -       O   8.000
O       14.169737644   14.860982993   10.429703740 -    -      -       O   8.000
O        0.691139139    0.608594977    2.099371208 -    -      -       O   8.000
O       19.636208098    1.290292738    4.316955905 -    -      -       O   8.000
O        3.985096767    3.174375822    8.720635680 -    -      -       O   8.000
O        4.387594737    4.730415702    6.577491002 -    -      -       O   8.000
O        3.916720699    2.150579104    6.294582617 -    -      -       O   8.000
O        2.628647457    2.681957840   10.938128289 -    -      -       O   8.000
O        2.502420661    0.964228577    8.882820899 -    -      -       O   8.000
O        1.324332699    3.348860572    8.761346108 -    -      -       O   8.000
O        1.936843926    4.436290863   12.790093767 -    -      -       O   8.000
O        0.072861809    2.883983662   11.637629407 -    -      -       O   8.000
O        1.867001579    1.860101128    0.098324307 -    -      -       O   8.000
O       18.514969486    4.503237314   12.757874841 -    -      -       O   8.000
O       17.819460461    3.130477458   10.611852221 -    -      -       O   8.000
O       18.921326140    3.497381123    8.236448504 -    -      -       O   8.000
O       18.202872247    1.051292786    8.974641022 -    -      -       O   8.000
O        0.396598965    4.840178062    6.790084889 -    -      -       O   8.000
O        6.111855502   19.210202771    7.482293313 -    -      -       O   8.000
O        3.873407833   18.521370549    8.687566754 -    -      -       O   8.000
O        2.385788853   18.976627096   10.807897139 -    -      -       O   8.000
O        1.222867740   18.528509554    8.462027384 -    -      -       O   8.000
O       20.045263098   18.815426196   11.487748340 -    -      -       O   8.000
O       17.571283946   18.887886700   10.612444211 -    -      -       O   8.000
O       18.786681942   18.448870241    8.257734514 -    -      -       O   8.000
O       15.997042290    0.736358685    0.782430331 -    -      -       O   8.000
O       18.247879838    0.880537930    2.122451453 -    -      -       O   8.000
O       18.043092697   19.099118225    0.024170742 -    -      -       O   8.000
O       18.148155284    1.864096692   12.877212833 -    -      -       O   8.000
O       19.806655294    3.027367479    2.271348541 -    -      -       O   8.000
O       14.221984860   13.355741610   12.592761678 -    -      -       O   8.000
O       12.051598657    1.079185544   10.804425965 -    -      -       O   8.000
O       14.516860356   10.912705423    0.367939861 -    -      -       O   8.000
O        8.968292144    8.636629344    1.498140600 -    -      -       O   8.000
O       10.331381862    8.549483154   12.493002252 -    -      -       O   8.000
O       11.534660798    9.352965430    1.488324301 -    -      -       O   8.000
O       12.416799448    9.088629072   10.925728583 -    -      -       O   8.000
O       14.359762562    8.443427397   12.594040288 -    -      -       O   8.000
O       14.097604837    8.788716377    1.949781267 -    -      -       O   8.000
O       14.513598237   12.264217297   10.194353119 -    -      -       O   8.000
O       13.428559132   10.604483639    8.394610151 -    -      -       O   8.000
O       16.044271711   11.063802498    8.406063441 -    -      -       O   8.000
O       14.093813698   12.992277613    1.996737247 -    -      -       O   8.000
O       12.064262600   10.403017816    6.176867052 -    -      -       O   8.000
O       14.924218721    9.636622325   10.329170325 -    -      -       O   8.000
O       12.188054195   14.486723111    3.033491041 -    -      -       O   8.000
O       12.665984079   12.836826498    7.205349629 -    -      -       O   8.000
O       10.842952458   11.314797863    8.311565652 -    -      -       O   8.000
O       12.373961821    9.063383526    3.911813341 -    -      -       O   8.000
O        8.138695149   10.480807119    6.051243039 -    -      -       O   8.000
O        7.827791872    9.026983076    3.875810792 -    -      -       O   8.000
O        6.366516189    9.134009543    1.635435123 -    -      -       O   8.000
O       12.510233354   11.949519445    3.849553219 -    -      -       O   8.000
O        9.982089594   10.583810488    4.101772400 -    -      -       O   8.000
Si      13.949304954    8.540491837   11.020860856 -    -      -       Si 14.000
Si       2.613788973    2.531281020    9.323388606 -    -      -       Si 14.000
Si       1.614672726    2.973086320   12.174624199 -    -      -       Si 14.000
Si      17.846968896    2.629738586    9.070608733 -    -      -       Si 14.000
Si      14.881359309    9.351861918    0.615079211 -    -      -       Si 14.000
Si       0.207505007    3.449957890    7.592716994 -    -      -       Si 14.000
Si       4.663945381   18.500823375    7.261160664 -    -      -       Si 14.000
Si       2.493152367   19.215817499    9.205578954 -    -      -       Si 14.000
Si       1.361586672   18.402042043   11.930930560 -    -      -       Si 14.000
Si      18.508693020   18.396858538   11.855683445 -    -      -       Si 14.000
Si      17.704863696   19.349996815    9.054613838 -    -      -       Si 14.000
Si      12.568666493    8.485528410    2.339383217 -    -      -       Si 14.000
Si      18.699145720    3.093971179   11.984650029 -    -      -       Si 14.000
Si      20.185473593   18.344460508    7.431886035 -    -      -       Si 14.000
Si      17.726356836   12.938054175   13.099367287 -    -      -       Si 14.000
Si       9.797409133   15.317994481    8.947085409 -    -      -       Si 14.000
Si      14.712062667   10.904661647    9.329618754 -    -      -       Si 14.000
Si      12.247086066   11.282094954    7.502220905 -    -      -       Si 14.000
Si       8.421714662   10.447533127    4.446526182 -    -      -       Si 14.000
Si       7.523177365   11.372784670    7.261433789 -    -      -       Si 14.000
Si       9.691069183   10.957037168    9.382233801 -    -      -       Si 14.000
Si      14.568437185   15.487883961    8.975203180 -    -      -       Si 14.000
Si      12.231509127   14.397603615    7.169786581 -    -      -       Si 14.000
Si      11.464488976   15.265289439    4.250107098 -    -      -       Si 14.000
Si       2.390971101    8.538434744    0.248387198 -    -      -       Si 14.000
Si       4.782799583    9.329869222    1.956519671 -    -      -       Si 14.000
Si       4.642134035    3.261499462    7.231475943 -    -      -       Si 14.000
Si       3.833191577    8.518556466    4.785017135 -    -      -       Si 14.000
Si      20.173931583    9.397059760    2.043074848 -    -      -       Si 14.000
Si      17.777506812    8.424702812    0.191992840 -    -      -       Si 14.000
Si       2.489635576   12.849251362   13.115561022 -    -      -       Si 14.000
Si       4.712503944   12.460186363    1.929383672 -    -      -       Si 14.000
Si       3.704319232   13.395990043    4.715014003 -    -      -       Si 14.000
Si       0.490747665   13.339815280    4.663958156 -    -      -       Si 14.000
Si      20.185645263   12.478655576    1.784855218 -    -      -       Si 14.000
Si      19.880728471   15.294490910    6.856662393 -    -      -       Si 14.000
Si       8.354987399   15.341708592    4.400632961 -    -      -       Si 14.000
Si       7.420162856   14.505921637    7.227245731 -    -      -       Si 14.000
Si       0.725665082    8.567827484    4.941594972 -    -      -       Si 14.000
Si      17.496162461   14.560071030    8.599338679 -    -      -       Si 14.000
Si      19.841762897   10.996352307    6.515333045 -    -      -       Si 14.000
Si       1.390918239   15.289129629   11.535266822 -    -      -       Si 14.000
Si      12.559033154   19.292964750    6.627559533 -    -      -       Si 14.000
Si      14.754037707   18.588643430    8.566086256 -    -      -       Si 14.000
Si      10.235659459    3.527710110    8.186830773 -    -      -       Si 14.000
Si       7.666484172    2.669695322    6.686986464 -    -      -       Si 14.000
Si       8.616190412    3.100374642    3.828553127 -    -      -       Si 14.000
Si      11.691004132    2.960084833    3.674931068 -    -      -       Si 14.000
Si      12.683849801    2.576069015    6.526343994 -    -      -       Si 14.000
Si      14.825049415    3.187385567    8.517529075 -    -      -       Si 14.000
Si       1.903450504    0.535133220    1.024851750 -    -      -       Si 14.000
Si      17.679593200    5.343299913    0.661327042 -    -      -       Si 14.000
Si      19.878752950    4.618937479    2.611336745 -    -      -       Si 14.000
Si       0.771942079    5.439141846    5.334894615 -    -      -       Si 14.000
Si       3.844675700    5.436586116    5.217481696 -    -      -       Si 14.000
Si       4.655025701    4.425127749    2.394738216 -    -      -       Si 14.000
Si       2.157072191    5.463222572    0.809552301 -    -      -       Si 14.000
Si      13.632587659    0.997430690   10.471592057 -    -      -       Si 14.000
Si      14.579552056    1.257397113    0.203557174 -    -      -       Si 14.000
Si      11.951026965    0.499172321    1.608087093 -    -      -       Si 14.000
Si       7.569144120    5.317736876    1.973799309 -    -      -       Si 14.000
Si       9.734276823    4.625150570   13.203130961 -    -      -       Si 14.000
Si      10.828359524    5.427776746   10.470385119 -    -      -       Si 14.000
Si      14.802654422    4.377820953    0.291060079 -    -      -       Si 14.000
Si      12.241982402    5.431986702    1.779399468 -    -      -       Si 14.000
Si      11.407739023   18.444254503    3.943695544 -    -      -       Si 14.000
Si      18.498106936   15.335913600   11.396168579 -    -      -       Si 14.000
Si       8.341226794   18.427488628    3.969725206 -    -      -       Si 14.000
Si      10.066544238   18.374683286    8.368943102 -    -      -       Si 14.000
Si       2.111947907   14.466730032    8.645807801 -    -      -       Si 14.000
Si       4.539986463   15.409850248    6.814966958 -    -      -       Si 14.000
Si      17.621965958   11.419004850    8.558124631 -    -      -       Si 14.000
Si      18.629045265   10.462665246   11.329977082 -    -      -       Si 14.000
Si       1.621241336   10.495015376   11.287059083 -    -      -       Si 14.000
Si       2.129519005   11.386107196    8.416414970 -    -      -       Si 14.000
Si       4.594862019   10.917760555    6.511060874 -    -      -       Si 14.000
Si      10.874670812    8.551310752   10.956426630 -    -      -       Si 14.000
Si      10.119900942    9.381017735    0.646826608 -    -      -       Si 14.000
Si       7.626777610    8.412976741    2.383314159 -    -      -       Si 14.000
Si      12.582394241   12.960392849    2.612512591 -    -      -       Si 14.000
Si      14.805846447   12.502340219    0.631627341 -    -      -       Si 14.000
Si      13.740942790   13.408916451   11.047916662 -    -      -       Si 14.000
Si      10.523335162   13.357913666   11.159202306 -    -      -       Si 14.000
Si      10.082988353   12.461388716    0.795537844 -    -      -       Si 14.000
Si       7.592316261   12.920758834    2.710770701 -    -      -       Si 14.000
Si       7.518758334    0.730670789    1.939953814 -    -      -       Si 14.000
Si       9.546645436    1.465068147   13.092043978 -    -      -       Si 14.000
Si      17.605439101    0.688654473    0.640962527 -    -      -       Si 14.000
Si      19.652688407    1.461162474    2.703533061 -    -      -       Si 14.000
Si       0.467977076    0.985592122    5.531906528 -    -      -       Si 14.000
Si       3.550895254    0.866537550    5.378727396 -    -      -       Si 14.000
Si       4.494406910    1.288380856    2.506329805 -    -      -       Si 14.000
Si      10.521465564    1.052891687   10.230226912 -    -      -       Si 14.000
Si       7.561983698   19.388445880    6.768271378 -    -      -       Si 14.000
end 
end 
