# Supplementary material for: Water Adsorption at Pairs of Proximate Brønsted Acid Sites in Zeolites
Source: J Phys Chem Lett. 2026 Jan 14;17(4):1201–6. doi: 10.1021/acs.jpclett.5c03794 (PMC12862806; doi:10.1021/acs.jpclett.5c03794)
Supplement: Supplementary file 2 [file jz5c03794_si_002.zip › Water_BAS_Pairs_SI/QM/STRUCTURES_MP2/HMFI__16__1_h2o__conformer_1__MP2.car]

!BIOSYM archive 3                                                               
PBC=ON                                                                          
QMPOT ITERATION     98                                            -52287.3392529
!DATE Wed Feb 26 18:01:14 2025
PBC  20.20300  19.84900  13.21600  90.00000  90.00000  90.00000 (P1)
Al      12.686156283    8.612954315    5.885618031 -    -      -       Al 13.000
Al      14.307717528    8.701531479   10.574626441 -    -      -       Al 13.000
H       13.717039959    8.432076045    8.300433235 -    -      -       H   1.000
H       12.929872377    6.191006613    5.772716422 -    -      -       H   1.000
H       14.667789051    5.109900618    5.806971892 -    -      -       H   1.000
H       14.150435109    5.249030431    7.262554101 -    -      -       H   1.000
O       10.092849127    0.906006941    9.398334597 -    -      -       O   8.000
O        7.527168097    1.323173145    9.992414659 -    -      -       O   8.000
O        8.645845309    2.407964450    7.839074537 -    -      -       O   8.000
O        8.210568122   19.638721187    7.925916281 -    -      -       O   8.000
O        6.206039407    1.523512208   12.237050869 -    -      -       O   8.000
O        6.769795223   18.963942955   11.275171008 -    -      -       O   8.000
O        4.938510525    0.639559003   10.097984319 -    -      -       O   8.000
O        5.591422330    2.874726409    1.157905695 -    -      -       O   8.000
O        3.707054316    1.444089226   13.130404261 -    -      -       O   8.000
O        5.599039864    0.181182239    1.227082344 -    -      -       O   8.000
O        1.796044042    2.620986978    1.328763728 -    -      -       O   8.000
O        1.198968210    1.133014432   12.422514855 -    -      -       O   8.000
O        2.328788121    1.292640577   10.001529055 -    -      -       O   8.000
O        1.823249921   18.782976634   11.028974555 -    -      -       O   8.000
O        4.002590490    2.394205372    8.340698645 -    -      -       O   8.000
O       10.054804485   17.146614154    9.384282861 -    -      -       O   8.000
O        7.693931246   16.624925456   10.469136387 -    -      -       O   8.000
O        6.293369414   16.736113281   12.693676603 -    -      -       O   8.000
O        5.061246984   17.172968914   10.398859844 -    -      -       O   8.000
O        3.786111811   16.848974856    0.373436193 -    -      -       O   8.000
O        1.304636686   16.771822053   12.694825988 -    -      -       O   8.000
O        2.534228492   16.314388658   10.375635960 -    -      -       O   8.000
O       19.989257460   19.088553537    2.660380521 -    -      -       O   8.000
O        2.012922677   19.066142975    3.994734696 -    -      -       O   8.000
O        1.701831146   17.310192678    2.043705421 -    -      -       O   8.000
O        2.073392022   -0.008777516    1.446002596 -    -      -       O   8.000
O        3.701975636   18.262959095    5.867297832 -    -      -       O   8.000
O        3.498371637    0.983595978    5.316966934 -    -      -       O   8.000
O        4.628700029   19.211160129    3.560429496 -    -      -       O   8.000
O        3.809200173   16.953087274    8.110994804 -    -      -       O   8.000
O        5.797107730   18.658280113    7.475020799 -    -      -       O   8.000
O        3.425911700   19.609774994    8.142995621 -    -      -       O   8.000
O        7.864548844   17.029397258    7.823158919 -    -      -       O   8.000
O        7.695733288   18.480575137    5.606342370 -    -      -       O   8.000
O        7.259273397   19.337667655    3.122032124 -    -      -       O   8.000
O        8.374856635    1.093283474    4.862908024 -    -      -       O   8.000
O        5.819472279   17.493014079    1.974816533 -    -      -       O   8.000
O       19.969250505    2.714635906    3.072030622 -    -      -       O   8.000
O        2.183700076    2.865040484    3.979888922 -    -      -       O   8.000
O        3.830789821    3.529214549    5.932607797 -    -      -       O   8.000
O        4.797475497    2.536348576    3.646724742 -    -      -       O   8.000
O        6.204176201    3.022796469    7.005758499 -    -      -       O   8.000
O        8.326344878    3.633615402    5.503559581 -    -      -       O   8.000
O        7.348455932    2.911295251    3.127825664 -    -      -       O   8.000
O       10.097556351   10.653212320    3.700241836 -    -      -       O   8.000
O       12.412940047   11.273537840    2.545265638 -    -      -       O   8.000
O       11.802636956   12.176256197    4.986671036 -    -      -       O   8.000
O       12.436282454    9.588370679    4.517965985 -    -      -       O   8.000
O       13.887367247   11.365462997    0.416429125 -    -      -       O   8.000
O       13.402911208    8.972076915    1.514434459 -    -      -       O   8.000
O       15.053544855   10.644423779    2.661639797 -    -      -       O   8.000
O       14.839918008   12.725470075   11.612583971 -    -      -       O   8.000
O       16.242738589   10.686979229   12.578054836 -    -      -       O   8.000
O       13.969212141   10.238572653   11.236611107 -    -      -       O   8.000
O       18.073112776   12.386854671   11.689075069 -    -      -       O   8.000
O       18.294896012   11.405654382    0.930226591 -    -      -       O   8.000
O       17.561257672   10.843556543    3.461078934 -    -      -       O   8.000
O       18.626054583    8.992022906    1.908674753 -    -      -       O   8.000
O       15.760731389   12.561842305    4.341797174 -    -      -       O   8.000
O       10.042380677    6.982857550    3.927965836 -    -      -       O   8.000
O       12.309156491    6.834327581    2.655122173 -    -      -       O   8.000
O       14.202214839    6.483073254    0.900859677 -    -      -       O   8.000
O       14.821884369    7.492081845    3.249621996 -    -      -       O   8.000
O       16.410157938    6.860850778   12.722731621 -    -      -       O   8.000
O       18.802371340    6.679038210    0.640878176 -    -      -       O   8.000
O       17.429357678    6.830962414    2.903159513 -    -      -       O   8.000
O        0.452131956    8.834329837   10.531485344 -    -      -       O   8.000
O       18.333145035    9.334780473    9.475593955 -    -      -       O   8.000
O       18.601408379    7.309829198   11.255802581 -    -      -       O   8.000
O       18.716272363    9.825071021   12.080469007 -    -      -       O   8.000
O       16.828244796    9.010635118    7.341638025 -    -      -       O   8.000
O       16.333003207   11.045545999    8.931676148 -    -      -       O   8.000
O       15.809972507    8.565475372    9.754719662 -    -      -       O   8.000
O       16.427851460    7.525276037    5.298663940 -    -      -       O   8.000
O       14.261199541    8.461512791    6.654420340 -    -      -       O   8.000
O       15.688798460   10.087677939    5.182522598 -    -      -       O   8.000
O       12.345872145    6.905187169    5.315172849 -    -      -       O   8.000
O       11.549730505    8.973085466    7.127385258 -    -      -       O   8.000
O       13.163479577    8.560995675    9.118333231 -    -      -       O   8.000
O       11.948046736   10.880021599    8.958870516 -    -      -       O   8.000
O       14.007621707    7.389460165   11.619982559 -    -      -       O   8.000
O        0.109185239   12.690825325   10.265148161 -    -      -       O   8.000
O       18.000460918   13.089932916    9.087815742 -    -      -       O   8.000
O       16.556299400   12.813863861    6.881746914 -    -      -       O   8.000
O       15.341610276   13.483686523    9.099330847 -    -      -       O   8.000
O       13.979512279   12.946175735    6.309528778 -    -      -       O   8.000
O       11.629814521   13.074106821    7.489131752 -    -      -       O   8.000
O       12.816357427   13.200816825    9.892897485 -    -      -       O   8.000
O        9.701486219   18.822041276    3.869663193 -    -      -       O   8.000
O       12.154281588   19.230787538    2.972762310 -    -      -       O   8.000
O       11.645215997   17.154224713    4.572712016 -    -      -       O   8.000
O       11.578356921   19.644154536    5.534894905 -    -      -       O   8.000
O       13.519197704   18.849043077    0.778292590 -    -      -       O   8.000
O       14.116276998    1.074372722    2.321025349 -    -      -       O   8.000
O       14.723920072   18.489496974    3.127961076 -    -      -       O   8.000
O       13.643414643   17.478507667   11.821729777 -    -      -       O   8.000
O       15.937360344   18.344115295   13.017665042 -    -      -       O   8.000
O       14.377107554    0.187067210   11.770696761 -    -      -       O   8.000
O       17.976261505   17.042456682   11.964513712 -    -      -       O   8.000
O       18.445087729   18.890149497    0.551176006 -    -      -       O   8.000
O       17.415284890   18.437825880    2.951932589 -    -      -       O   8.000
O       18.066175370    1.046643116    2.242409070 -    -      -       O   8.000
O       16.188816123   17.417097938    5.032879025 -    -      -       O   8.000
O        9.905925920    2.789185571    3.508288834 -    -      -       O   8.000
O       12.257676989    2.962248155    2.382254688 -    -      -       O   8.000
O       13.780154587    2.768827844    0.234046539 -    -      -       O   8.000
O       14.859474885    3.583397538    2.496979318 -    -      -       O   8.000
O       16.352945997    2.970791887   12.902893849 -    -      -       O   8.000
O       18.703273552    3.226501508    0.829742068 -    -      -       O   8.000
O       17.439488950    3.439828085    3.174987465 -    -      -       O   8.000
O       19.984723717    0.501413686   10.301103977 -    -      -       O   8.000
O       17.668928838    1.298710913    9.264101028 -    -      -       O   8.000
O       18.543954653    2.316483634   11.552737689 -    -      -       O   8.000
O       17.624159437   19.627166152   11.375899583 -    -      -       O   8.000
O       16.346123610    1.369588693    7.027349898 -    -      -       O   8.000
O       16.809531249   18.850010837    8.177775641 -    -      -       O   8.000
O       15.039849161    0.659461740    9.210028883 -    -      -       O   8.000
O       15.538069887    2.753626787    4.951619856 -    -      -       O   8.000
O       13.990424940    0.806797816    5.923471488 -    -      -       O   8.000
O       16.247215367    0.212599251    4.653861411 -    -      -       O   8.000
O       12.085738393    2.378560596    5.003589153 -    -      -       O   8.000
O       11.929756260    1.497128569    7.504857607 -    -      -       O   8.000
O       12.586850437    1.132913844   10.060586804 -    -      -       O   8.000
O       11.848177633   18.924038047    8.543426947 -    -      -       O   8.000
O       14.593911679    2.637135096   10.907806776 -    -      -       O   8.000
O       20.170554042   16.992189752   10.423283262 -    -      -       O   8.000
O       17.806336255   16.671238859    9.342721644 -    -      -       O   8.000
O       16.031513642   16.406277753    7.466361615 -    -      -       O   8.000
O       15.260994943   17.415765310    9.785739225 -    -      -       O   8.000
O       13.814852788   16.773424529    6.060719684 -    -      -       O   8.000
O       11.405862014   16.678909773    7.169202451 -    -      -       O   8.000
O       12.688578814   16.617378719    9.479572657 -    -      -       O   8.000
O       10.539422547    8.703949147    9.576295397 -    -      -       O   8.000
O        8.265303272    8.873481072   10.855090973 -    -      -       O   8.000
O        8.403125581    7.267744194    8.784353830 -    -      -       O   8.000
O        8.475916115    9.891299395    8.381961546 -    -      -       O   8.000
O        6.353846135    8.455131425   12.623121880 -    -      -       O   8.000
O        6.939492117   10.924550470   11.835667994 -    -      -       O   8.000
O        5.745825471    9.259393152   10.143143791 -    -      -       O   8.000
O        6.191190947    7.286509990    1.738589982 -    -      -       O   8.000
O        4.167314730    8.800007122    0.853778283 -    -      -       O   8.000
O        6.452945168    9.955268724    1.579563024 -    -      -       O   8.000
O        2.270984631    7.110819232    1.652338837 -    -      -       O   8.000
O        1.879897542    8.567271767   12.718425908 -    -      -       O   8.000
O        3.107962085    9.068738814   10.458319686 -    -      -       O   8.000
O        1.675161832   10.965229593   11.583237184 -    -      -       O   8.000
O        4.336969266    7.362781951    8.925360405 -    -      -       O   8.000
O       10.220860089   12.734203166    9.692366153 -    -      -       O   8.000
O        7.789278928   13.142955528   10.605925482 -    -      -       O   8.000
O        6.488296877   13.296831342   12.871059620 -    -      -       O   8.000
O        5.183664654   12.512371801   10.697631614 -    -      -       O   8.000
O        3.936040340   13.071694045    0.359909697 -    -      -       O   8.000
O        1.675657716   13.479269583   12.267973537 -    -      -       O   8.000
O        2.691222510   12.776928421    9.879669914 -    -      -       O   8.000
O       20.078534941   11.026891571    2.902979933 -    -      -       O   8.000
O        2.356081794   11.351599033    3.864924237 -    -      -       O   8.000
O        1.644394397   12.335033312    1.477895219 -    -      -       O   8.000
O        1.911087981    9.709121193    1.874992734 -    -      -       O   8.000
O        3.963086999   11.311655624    5.937314556 -    -      -       O   8.000
O        3.161546294    9.006834580    4.866622611 -    -      -       O   8.000
O        4.902432490   10.523969308    3.598352383 -    -      -       O   8.000
O        4.666274414   12.546215869    8.111039231 -    -      -       O   8.000
O        6.347429096   10.774690317    7.020483598 -    -      -       O   8.000
O        4.121309267    9.912269164    8.167374348 -    -      -       O   8.000
O        8.113159226   12.479422319    8.042819848 -    -      -       O   8.000
O        8.774225108   10.953066163    5.976704983 -    -      -       O   8.000
O        7.495983358   11.258149593    3.663071504 -    -      -       O   8.000
O        8.239938897    8.866026906    4.397557875 -    -      -       O   8.000
O        5.835784715   12.522948963    2.126063348 -    -      -       O   8.000
O       20.094942254    7.061923043    2.944781373 -    -      -       O   8.000
O        2.189934081    6.631622067    4.257721248 -    -      -       O   8.000
O        3.720584808    6.884058228    6.385144414 -    -      -       O   8.000
O        4.833060489    7.149208220    4.000219812 -    -      -       O   8.000
O        6.266007897    6.911009702    7.153423143 -    -      -       O   8.000
O        8.726543969    6.945913202    6.189018442 -    -      -       O   8.000
O        7.421478657    6.412419423    3.927917481 -    -      -       O   8.000
O        8.840606746   14.846110918    8.867717669 -    -      -       O   8.000
O        5.470828740   15.013885366    1.359686016 -    -      -       O   8.000
O        2.160632134   14.899304347    1.205938249 -    -      -       O   8.000
O        4.458467637   14.762256005    9.479541098 -    -      -       O   8.000
O        1.252060876    4.863089880    2.508543831 -    -      -       O   8.000
O        4.633941813    4.948812869    7.992696379 -    -      -       O   8.000
O        7.932931830    4.929567317    7.764265325 -    -      -       O   8.000
O        5.587440819    4.924388397    2.796598104 -    -      -       O   8.000
O       11.523930352    4.780250704    4.162832595 -    -      -       O   8.000
O       14.710365989    4.909484090   12.094033493 -    -      -       O   8.000
O       18.072668365    4.866293840   12.054465077 -    -      -       O   8.000
O       15.816348202    5.230085460    4.287664701 -    -      -       O   8.000
O       18.808943649   14.781387716   10.957471855 -    -      -       O   8.000
O       15.587690057   14.877636774    5.403555900 -    -      -       O   8.000
O       12.157707402   14.739250553    5.494161436 -    -      -       O   8.000
O       14.352171099   15.142495627   10.865298362 -    -      -       O   8.000
O       13.859845778    5.175447961    6.348205192 -    -      -       O   8.000
Si       8.599304365    1.100234405    8.795100202 -    -      -       Si 14.000
Si       6.353736031    0.638888078   10.884315263 -    -      -       Si 14.000
Si       5.275680431    1.503292878    0.346767140 -    -      -       Si 14.000
Si       2.192838173    1.297188235    0.483608014 -    -      -       Si 14.000
Si       1.281577429    0.467803810   10.932551882 -    -      -       Si 14.000
Si       3.685660296    1.021412304    9.142735191 -    -      -       Si 14.000
Si       8.611939668   16.420641623    9.141332603 -    -      -       Si 14.000
Si       6.454823564   17.370460249   11.207586221 -    -      -       Si 14.000
Si       5.339639771   16.522842304    0.777579796 -    -      -       Si 14.000
Si       2.244692646   16.462298167    0.770904346 -    -      -       Si 14.000
Si       1.409759648   17.212140314   11.130287924 -    -      -       Si 14.000
Si       3.958097803   16.297794674    9.594340770 -    -      -       Si 14.000
Si       1.379228669   18.829968124    2.519268059 -    -      -       Si 14.000
Si       3.462782788   19.333022177    4.673251878 -    -      -       Si 14.000
Si       4.193827055   18.371296004    7.412583109 -    -      -       Si 14.000
Si       7.382225259   18.450824048    7.201496835 -    -      -       Si 14.000
Si       8.265811061   19.384548128    4.379354628 -    -      -       Si 14.000
Si       5.812719796   19.028486177    2.477771465 -    -      -       Si 14.000
Si       1.255808029    3.268166473    2.717677238 -    -      -       Si 14.000
Si       3.572092549    2.491055519    4.710643129 -    -      -       Si 14.000
Si       4.665187761    3.465253939    7.333464738 -    -      -       Si 14.000
Si       7.765802767    3.494223831    7.032355049 -    -      -       Si 14.000
Si       8.473837026    2.601053636    4.248228976 -    -      -       Si 14.000
Si       5.842948302    3.330669575    2.692650605 -    -      -       Si 14.000
Si      11.690600610   10.911811220    3.965170766 -    -      -       Si 14.000
Si      13.677763255   10.564021553    1.799220457 -    -      -       Si 14.000
Si      14.723323224   11.228276675   12.241794241 -    -      -       Si 14.000
Si      17.819878762   11.078277188   12.616650395 -    -      -       Si 14.000
Si      18.642564150   10.571369877    2.290247471 -    -      -       Si 14.000
Si      16.014088565   11.021933201    3.898606539 -    -      -       Si 14.000
Si      11.515043654    6.362585924    3.957824870 -    -      -       Si 14.000
Si      13.690007977    7.476282401    2.063618968 -    -      -       Si 14.000
Si      14.825454642    6.445729779   12.607978907 -    -      -       Si 14.000
Si      17.961475416    6.441659300   12.472044984 -    -      -       Si 14.000
Si      18.739034279    7.392001075    2.101869868 -    -      -       Si 14.000
Si      16.147406826    6.790245946    3.886506711 -    -      -       Si 14.000
Si      19.053114685    8.819602825   10.837706830 -    -      -       Si 14.000
Si      16.811247475    9.477424905    8.902653437 -    -      -       Si 14.000
Si      15.787618656    8.777823637    6.131127782 -    -      -       Si 14.000
Si      11.717005460    9.324366621    8.665663485 -    -      -       Si 14.000
Si      18.793333668   13.226894212   10.501847132 -    -      -       Si 14.000
Si      16.565670817   12.594858055    8.499475277 -    -      -       Si 14.000
Si      15.475970747   13.299069376    5.756579083 -    -      -       Si 14.000
Si      12.391704921   13.227458223    6.059081454 -    -      -       Si 14.000
Si      11.673646591   12.479374181    9.005257320 -    -      -       Si 14.000
Si      14.320999338   13.602917122   10.361883493 -    -      -       Si 14.000
Si      11.276130881   18.701464201    4.235290149 -    -      -       Si 14.000
Si      13.628130056   19.364536312    2.305382181 -    -      -       Si 14.000
Si      14.383249699   18.670146726   12.637873997 -    -      -       Si 14.000
Si      17.482662653   18.478545690   12.527842465 -    -      -       Si 14.000
Si      18.484835112   19.326915914    2.112756038 -    -      -       Si 14.000
Si      16.135307112   18.603624304    3.938144178 -    -      -       Si 14.000
Si      11.446446337    3.207861281    3.766228721 -    -      -       Si 14.000
Si      13.745926697    2.588355980    1.846038521 -    -      -       Si 14.000
Si      14.857006561    3.332951590   12.353788288 -    -      -       Si 14.000
Si      17.916760579    3.354775787   12.626508178 -    -      -       Si 14.000
Si      18.536416911    2.597840289    2.320408350 -    -      -       Si 14.000
Si      15.937553872    3.707358499    3.702435256 -    -      -       Si 14.000
Si      18.466615038    0.975251517   10.645996164 -    -      -       Si 14.000
Si      16.468840330    0.573346985    8.437476009 -    -      -       Si 14.000
Si      15.520968874    1.278078002    5.633755074 -    -      -       Si 14.000
Si      12.395410118    1.127005762    5.989612982 -    -      -       Si 14.000
Si      11.604765560    0.647289692    8.868647088 -    -      -       Si 14.000
Si      14.152161401    1.134003676   10.479968625 -    -      -       Si 14.000
Si      18.689703181   16.364242184   10.669249370 -    -      -       Si 14.000
Si      16.479108738   17.343168594    8.704227090 -    -      -       Si 14.000
Si      15.392663469   16.372974005    5.980092781 -    -      -       Si 14.000
Si      12.263471991   16.323216606    5.830163633 -    -      -       Si 14.000
Si      11.495974188   17.344249917    8.650771190 -    -      -       Si 14.000
Si      13.980870184   16.657192288   10.462043922 -    -      -       Si 14.000
Si       8.916411164    8.688043776    9.382536839 -    -      -       Si 14.000
Si       6.808495171    9.376941102   11.369991649 -    -      -       Si 14.000
Si       5.780035854    8.625984427    0.916579310 -    -      -       Si 14.000
Si       2.571242058    8.550786579    0.964720905 -    -      -       Si 14.000
Si       1.773388396    9.363782772   11.309522274 -    -      -       Si 14.000
Si       4.329515453    8.906867019    9.428817598 -    -      -       Si 14.000
Si       8.743292257   13.293690535    9.303938721 -    -      -       Si 14.000
Si       6.607835669   12.471420222   11.481862656 -    -      -       Si 14.000
Si       5.432892955   13.466676939    0.877954593 -    -      -       Si 14.000
Si       2.354340574   13.433400610    0.532997324 -    -      -       Si 14.000
Si       1.542602725   12.474448983   10.989987853 -    -      -       Si 14.000
Si       4.234835941   13.158173332    9.549485498 -    -      -       Si 14.000
Si       1.450117643   11.118051008    2.527197399 -    -      -       Si 14.000
Si       3.594117422   10.545304783    4.558688351 -    -      -       Si 14.000
Si       4.784621927   11.134969727    7.319853652 -    -      -       Si 14.000
Si       7.920965320   11.022894623    7.356537697 -    -      -       Si 14.000
Si       8.669216375   10.439918757    4.432956449 -    -      -       Si 14.000
Si       6.171980315   11.063209735    2.744029452 -    -      -       Si 14.000
Si       1.393317735    6.432436922    2.847554204 -    -      -       Si 14.000
Si       3.482510757    7.414386888    4.870044240 -    -      -       Si 14.000
Si       4.735660177    6.524300366    7.598491861 -    -      -       Si 14.000
Si       7.821515162    6.521632758    7.471970206 -    -      -       Si 14.000
Si       8.596376079    7.303660468    4.609855533 -    -      -       Si 14.000
Si       6.004755848    6.456176828    3.120542837 -    -      -       Si 14.000
end 
end 
