# Supplementary material for: Water Adsorption at Pairs of Proximate Brønsted Acid Sites in Zeolites
Source: J Phys Chem Lett. 2026 Jan 14;17(4):1201–6. doi: 10.1021/acs.jpclett.5c03794 (PMC12862806; doi:10.1021/acs.jpclett.5c03794)
Supplement: Supplementary file 2 [file jz5c03794_si_002.zip › Water_BAS_Pairs_SI/QM/STRUCTURES_MP2/HMFI__16__1_h2o__conformer_2__MP2.car]

!BIOSYM archive 3                                                               
PBC=ON                                                                          
QMPOT ITERATION     42                                            -52286.9639946
!DATE Fri Feb 21 11:06:14 2025
PBC  20.20300  19.84900  13.21600  90.00000  90.00000  90.00000 (P1)
Al      12.777058771    8.794360064    4.245146659 -    -      -       Al 13.000
Al      14.148050227    8.409999457    8.678859602 -    -      -       Al 13.000
H       11.940975656    8.692726993    9.370004891 -    -      -       H   1.000
H       12.282874104    8.082103984   11.324957844 -    -      -       H   1.000
H       12.050220358    9.590830097   11.251250930 -    -      -       H   1.000
H       11.117508125    7.065183292    4.361559325 -    -      -       H   1.000
O       10.002843500    0.948054601    7.670942773 -    -      -       O   8.000
O        7.407621923    1.029717689    8.093978222 -    -      -       O   8.000
O        8.517975907    2.748817292    6.415529198 -    -      -       O   8.000
O        8.359267504    0.199223892    5.725524944 -    -      -       O   8.000
O        6.421823682    0.708343488   10.514824410 -    -      -       O   8.000
O        6.090290667   18.659766501    8.644408955 -    -      -       O   8.000
O        4.780688235    1.120801001    8.522399275 -    -      -       O   8.000
O        6.293818263    2.364830592   12.538014867 -    -      -       O   8.000
O        4.028909423    1.393358172   11.513485382 -    -      -       O   8.000
O        5.638685273   19.636992777   12.848470118 -    -      -       O   8.000
O        1.731840908    2.207990453   12.564059064 -    -      -       O   8.000
O        1.659423673    0.888966825   10.342341467 -    -      -       O   8.000
O        2.238867779    1.527404867    7.851025542 -    -      -       O   8.000
O        1.709435147   18.843298368    8.484201102 -    -      -       O   8.000
O        4.167200677    2.774597017    6.552609360 -    -      -       O   8.000
O        9.839300486   17.076773095    7.643546677 -    -      -       O   8.000
O        7.397053233   16.372938594    8.340330988 -    -      -       O   8.000
O        6.228185502   16.896479681   10.660016261 -    -      -       O   8.000
O        4.729158073   16.372756884    8.569235191 -    -      -       O   8.000
O        3.758637586   16.796749208   11.624339113 -    -      -       O   8.000
O        1.515804374   16.858172078   10.252653870 -    -      -       O   8.000
O        2.216188486   16.404433136    7.701057286 -    -      -       O   8.000
O        0.308753370   19.078049226    1.045534496 -    -      -       O   8.000
O        2.740897993   18.249591413    1.612345888 -    -      -       O   8.000
O        1.413505687   17.041631314   12.889359658 -    -      -       O   8.000
O        2.338405102   19.478849133   12.538241869 -    -      -       O   8.000
O        3.576690181   18.734749745    4.018898608 -    -      -       O   8.000
O        3.585164077    0.858310697    2.178076132 -    -      -       O   8.000
O        5.333606085   18.693054323    2.064265951 -    -      -       O   8.000
O        4.230761714   17.352383517    6.160473348 -    -      -       O   8.000
O        5.972519641   19.096911989    5.100711157 -    -      -       O   8.000
O        3.798765765    0.135902849    6.274097028 -    -      -       O   8.000
O        7.818512241   17.432514217    5.942905153 -    -      -       O   8.000
O        8.119388023   18.542158266    3.587701194 -    -      -       O   8.000
O        7.731815697   18.602600355    0.954359853 -    -      -       O   8.000
O        8.311614464    0.974082888    2.251212577 -    -      -       O   8.000
O        5.835894702   17.021166665    0.054000738 -    -      -       O   8.000
O        0.127589574    3.023634788    1.270579830 -    -      -       O   8.000
O        2.734633025    3.292267367    1.581672952 -    -      -       O   8.000
O        3.855635727    2.843219438    3.935155414 -    -      -       O   8.000
O        5.340521646    2.834236837    1.760178412 -    -      -       O   8.000
O        6.302940057    2.956336896    4.949409685 -    -      -       O   8.000
O        8.679237535    3.109427096    3.785585856 -    -      -       O   8.000
O        7.873997462    3.369382853    1.240965401 -    -      -       O   8.000
O       10.389415116   10.742245332    1.470682445 -    -      -       O   8.000
O       12.892943917   11.499063806    1.044954976 -    -      -       O   8.000
O       11.534969179   12.604331008    2.982705833 -    -      -       O   8.000
O       12.260632715   10.050219562    3.222553574 -    -      -       O   8.000
O       13.801595770   11.022278232   11.842695989 -    -      -       O   8.000
O       13.776009786    9.109628445    0.490022806 -    -      -       O   8.000
O       15.537746636   11.141402629    0.604969887 -    -      -       O   8.000
O       14.200473628   12.396856392    9.653690450 -    -      -       O   8.000
O       16.281734889   11.331367380   10.876369070 -    -      -       O   8.000
O       14.555063240    9.713867025    9.709491570 -    -      -       O   8.000
O       18.536976422   12.258379909    9.884730647 -    -      -       O   8.000
O       18.507754974   11.240616415   12.286095639 -    -      -       O   8.000
O       17.996595170   11.101089953    1.658272319 -    -      -       O   8.000
O       18.651150628    8.905835686    0.346128836 -    -      -       O   8.000
O       16.220829510   12.832311523    2.554563167 -    -      -       O   8.000
O       10.318012641    7.048270555    1.421542819 -    -      -       O   8.000
O       12.939910495    6.773990687    1.397850404 -    -      -       O   8.000
O       13.764812557    7.035697350   12.089362938 -    -      -       O   8.000
O       15.509925516    7.114121170    0.861802534 -    -      -       O   8.000
O       16.258468931    6.687317801   11.199767457 -    -      -       O   8.000
O       18.832974967    6.894977939   11.816659394 -    -      -       O   8.000
O       18.056043386    6.446640874    1.109399707 -    -      -       O   8.000
O       20.039207286    8.737059922    8.381515035 -    -      -       O   8.000
O       17.565728966    9.247759797    7.704429426 -    -      -       O   8.000
O       18.093000252    7.173796557    9.293791403 -    -      -       O   8.000
O       18.290376944    9.633798424   10.224295256 -    -      -       O   8.000
O       16.686929445    9.148149001    5.263198944 -    -      -       O   8.000
O       15.851667120   11.069157693    6.929833216 -    -      -       O   8.000
O       14.988594358    8.564329945    7.199746799 -    -      -       O   8.000
O       16.837517468    7.775592411    3.064319407 -    -      -       O   8.000
O       14.401145509    8.313838588    4.042416610 -    -      -       O   8.000
O       15.861001029   10.265191324    3.054067332 -    -      -       O   8.000
O       11.746692826    7.317076961    3.668772311 -    -      -       O   8.000
O       12.075460901    8.833471328    5.816255420 -    -      -       O   8.000
O       12.323994966    8.639263500    8.424569678 -    -      -       O   8.000
O       11.747959339   10.965517424    7.391927032 -    -      -       O   8.000
O       14.198763277    6.888200595    9.478367408 -    -      -       O   8.000
O       19.997859807   12.835028724    7.787818405 -    -      -       O   8.000
O       17.371026435   13.157744305    7.640386469 -    -      -       O   8.000
O       16.367702031   13.046441706    5.201628032 -    -      -       O   8.000
O       14.755336735   13.440090635    7.256157729 -    -      -       O   8.000
O       13.990746515   12.921556712    4.015151731 -    -      -       O   8.000
O       11.850694088   12.904925230    5.572040487 -    -      -       O   8.000
O       12.250580420   13.430969156    8.149362842 -    -      -       O   8.000
O       10.151813049   18.913414554    1.888287699 -    -      -       O   8.000
O       12.759356083   18.554332125    1.698830468 -    -      -       O   8.000
O       11.378279749   17.410207812    3.674266502 -    -      -       O   8.000
O       11.712471726    0.183196233    3.692863039 -    -      -       O   8.000
O       13.827925557   19.018949705   12.523253469 -    -      -       O   8.000
O       13.945844534    1.011451811    1.240733894 -    -      -       O   8.000
O       15.400730477   18.622904829    1.356527001 -    -      -       O   8.000
O       13.985601873   17.247977360   10.610426788 -    -      -       O   8.000
O       16.216609017   18.399917481   11.478557217 -    -      -       O   8.000
O       14.474351276   19.825551015   10.092848927 -    -      -       O   8.000
O       18.285824182   16.950499683   10.534383190 -    -      -       O   8.000
O       18.656310990   18.664230575   12.462786183 -    -      -       O   8.000
O       18.024239822   18.634656335    1.834313445 -    -      -       O   8.000
O       18.617055486    1.070221530    0.612676088 -    -      -       O   8.000
O       16.368658542   17.599502794    3.593583142 -    -      -       O   8.000
O       10.358576069    2.646627433    1.846638476 -    -      -       O   8.000
O       12.783000953    3.376600185    1.154010728 -    -      -       O   8.000
O       13.938059536    2.418283457   12.190165243 -    -      -       O   8.000
O       15.421987252    3.235649949    1.001341499 -    -      -       O   8.000
O       16.323698436    2.824733527   11.156926821 -    -      -       O   8.000
O       18.461650644    3.423390152   12.628583463 -    -      -       O   8.000
O       17.849192667    3.190705007    2.015992221 -    -      -       O   8.000
O       19.977792691    0.803495606    8.465889734 -    -      -       O   8.000
O       17.419418660    1.310775197    8.084012579 -    -      -       O   8.000
O       18.714854862    2.267317469   10.235175451 -    -      -       O   8.000
O       18.118677446   19.521866847   10.006545168 -    -      -       O   8.000
O       16.491481355    1.345278697    5.637882680 -    -      -       O   8.000
O       16.606666749   18.862908780    6.912876282 -    -      -       O   8.000
O       14.835181474    0.859300569    7.618663667 -    -      -       O   8.000
O       15.740905018    2.903310191    3.638110681 -    -      -       O   8.000
O       14.138103964    0.941496260    4.452627323 -    -      -       O   8.000
O       16.424099541    0.391675239    3.183802655 -    -      -       O   8.000
O       12.297724176    2.754208637    3.727442544 -    -      -       O   8.000
O       12.030101083    1.454057743    6.005900697 -    -      -       O   8.000
O       12.415201514    0.860367767    8.611199535 -    -      -       O   8.000
O       11.660662487   18.843021210    6.868722872 -    -      -       O   8.000
O       14.202227743    2.555385149    9.568624978 -    -      -       O   8.000
O       19.915334315   17.052685288    8.374254409 -    -      -       O   8.000
O       17.334086794   16.605882238    8.098148380 -    -      -       O   8.000
O       15.986262891   16.445749147    5.904524148 -    -      -       O   8.000
O       14.777608114   17.334209945    8.082769794 -    -      -       O   8.000
O       13.882696537   17.033808993    4.392614539 -    -      -       O   8.000
O       11.899912183   16.352409922    6.075076883 -    -      -       O   8.000
O       12.242248194   16.907690406    8.650557167 -    -      -       O   8.000
O        9.939304499    9.012365233    7.421167428 -    -      -       O   8.000
O        7.277731299    8.788146967    7.344319242 -    -      -       O   8.000
O        8.781571568    7.549508859    5.540550781 -    -      -       O   8.000
O        8.612264285   10.189219666    5.473183792 -    -      -       O   8.000
O        6.098572214    8.389101572    9.663569678 -    -      -       O   8.000
O        6.564343880   10.891263969    8.825551492 -    -      -       O   8.000
O        4.698798988    9.434283551    7.680921518 -    -      -       O   8.000
O        5.982084287    7.070683407   11.940595390 -    -      -       O   8.000
O        4.110072634    8.882507081   11.418917406 -    -      -       O   8.000
O        6.566596567    9.699684807   11.891197506 -    -      -       O   8.000
O        2.243381880    7.014601893   11.848878595 -    -      -       O   8.000
O        2.130650599    8.526740969    9.693544983 -    -      -       O   8.000
O        2.145499104    8.972278294    7.091101658 -    -      -       O   8.000
O        1.364778254   10.886916194    8.768309248 -    -      -       O   8.000
O        4.034942264    7.402617970    6.107533132 -    -      -       O   8.000
O        9.828261181   12.772124083    7.271707849 -    -      -       O   8.000
O        7.281749575   13.197955575    7.706850040 -    -      -       O   8.000
O        6.202783940   13.215888601   10.068156561 -    -      -       O   8.000
O        4.717561594   12.597384796    7.954794921 -    -      -       O   8.000
O        3.809562732   12.831241874   11.137371634 -    -      -       O   8.000
O        1.713129443   13.352908225    9.585122522 -    -      -       O   8.000
O        2.276296447   12.730756330    7.040328895 -    -      -       O   8.000
O        0.282579605   10.821837218    0.764851862 -    -      -       O   8.000
O        2.930017396   11.151949608    0.664937580 -    -      -       O   8.000
O        1.390315670   12.210612913   11.995809477 -    -      -       O   8.000
O        1.660570650    9.581373806   12.106135204 -    -      -       O   8.000
O        4.101369118   11.293693395    3.024349894 -    -      -       O   8.000
O        3.475628618    8.908232979    1.973287732 -    -      -       O   8.000
O        5.467975647   10.315702473    1.005394835 -    -      -       O   8.000
O        4.271744393   12.551152688    5.312029601 -    -      -       O   8.000
O        6.209596795   10.884714529    4.648657964 -    -      -       O   8.000
O        3.812211353    9.900613261    5.230955372 -    -      -       O   8.000
O        8.070724192   12.760638663    5.223553819 -    -      -       O   8.000
O        8.321963237   11.306281503    3.072410615 -    -      -       O   8.000
O        7.989315456   10.975226147    0.467115536 -    -      -       O   8.000
O        8.518788942    8.893810790    2.049876629 -    -      -       O   8.000
O        6.007335603   12.255808094   12.521308918 -    -      -       O   8.000
O        0.371775892    7.076631267    0.561093515 -    -      -       O   8.000
O        2.851588116    6.461669715    1.173758434 -    -      -       O   8.000
O        3.921437830    6.805785780    3.524802982 -    -      -       O   8.000
O        5.402491984    7.164116659    1.350865932 -    -      -       O   8.000
O        6.278966913    7.066200294    4.705678635 -    -      -       O   8.000
O        8.395082065    6.486666567    3.164261338 -    -      -       O   8.000
O        7.863355257    6.746441656    0.561066904 -    -      -       O   8.000
O        8.682813205   15.020712696    6.422156656 -    -      -       O   8.000
O        5.415769232   14.754612845   12.070255928 -    -      -       O   8.000
O        2.057266148   14.746412407   11.792965979 -    -      -       O   8.000
O        3.962051935   14.780450566    6.587528928 -    -      -       O   8.000
O        1.463196230    4.764692506   12.967932796 -    -      -       O   8.000
O        4.673368380    5.006316690    5.302900624 -    -      -       O   8.000
O        7.914926307    5.072452881    5.362869556 -    -      -       O   8.000
O        6.001603197    4.858660722    0.136749894 -    -      -       O   8.000
O       11.382025481    4.972435586    2.672260862 -    -      -       O   8.000
O       14.454515010    4.739759355   11.024619972 -    -      -       O   8.000
O       17.971653629    4.797543123   10.415484838 -    -      -       O   8.000
O       16.227804804    5.232858852    2.584111528 -    -      -       O   8.000
O       18.834592171   14.753059149    9.206664251 -    -      -       O   8.000
O       15.543275654   15.081742621    3.677311370 -    -      -       O   8.000
O       12.273777429   14.943887638    3.897983442 -    -      -       O   8.000
O       14.043612268   15.012390910    9.261932839 -    -      -       O   8.000
O       11.721358273    8.752396539   10.897671846 -    -      -       O   8.000
Si       8.562814871    1.219309745    6.980241814 -    -      -       Si 14.000
Si       6.178657611    0.409444518    8.940795225 -    -      -       Si 14.000
Si       5.586780979    1.066669322   11.860526948 -    -      -       Si 14.000
Si       2.457572626    1.029640583   11.736505596 -    -      -       Si 14.000
Si       1.341040232    0.551623550    8.792972340 -    -      -       Si 14.000
Si       3.755721256    1.390605808    7.289151870 -    -      -       Si 14.000
Si       8.435261933   16.477365117    7.091846376 -    -      -       Si 14.000
Si       6.118785518   17.081752750    9.050188032 -    -      -       Si 14.000
Si       5.302052910   16.358789149   11.892406650 -    -      -       Si 14.000
Si       2.189990367   16.352364930   11.631765726 -    -      -       Si 14.000
Si       1.287815376   17.287274492    8.707825005 -    -      -       Si 14.000
Si       3.772547932   16.244467001    7.250058273 -    -      -       Si 14.000
Si       1.676232175   18.470240353    0.410031891 -    -      -       Si 14.000
Si       3.810989148   19.114844423    2.466401812 -    -      -       Si 14.000
Si       4.410583873   18.772496475    5.407442672 -    -      -       Si 14.000
Si       7.562006618   18.778431512    5.089974557 -    -      -       Si 14.000
Si       8.587971496   19.220706226    2.187133211 -    -      -       Si 14.000
Si       6.138746185   18.490638013    0.662943685 -    -      -       Si 14.000
Si       1.526338797    3.323338901    0.496538907 -    -      -       Si 14.000
Si       3.877344423    2.447368443    2.360158474 -    -      -       Si 14.000
Si       4.746587596    3.397501236    5.175612164 -    -      -       Si 14.000
Si       7.841881494    3.466165648    5.125225134 -    -      -       Si 14.000
Si       8.794270402    2.516797153    2.280076967 -    -      -       Si 14.000
Si       6.370071890    3.349338659    0.610379073 -    -      -       Si 14.000
Si      11.784074889   11.187527174    2.205457227 -    -      -       Si 14.000
Si      14.022835861   10.702124300    0.204271901 -    -      -       Si 14.000
Si      14.724159338   11.094328754   10.477721969 -    -      -       Si 14.000
Si      17.879469299   11.102113211   10.803038771 -    -      -       Si 14.000
Si      18.911726246   10.507005479    0.456793179 -    -      -       Si 14.000
Si      16.416341837   11.326003783    1.972288900 -    -      -       Si 14.000
Si      11.601640969    6.485038255    2.203717964 -    -      -       Si 14.000
Si      14.019178620    7.517300731    0.414496543 -    -      -       Si 14.000
Si      14.686868368    6.339887785   10.893931066 -    -      -       Si 14.000
Si      17.778583450    6.391922889   10.685144996 -    -      -       Si 14.000
Si      19.025098029    7.342138404    0.150974926 -    -      -       Si 14.000
Si      16.660052633    6.651471754    1.920118891 -    -      -       Si 14.000
Si      18.495626161    8.705877462    8.896559992 -    -      -       Si 14.000
Si      16.242497085    9.482142263    6.788576661 -    -      -       Si 14.000
Si      15.909327931    8.854201101    3.870716343 -    -      -       Si 14.000
Si      11.501794568    9.389268433    7.179067758 -    -      -       Si 14.000
Si      18.654542832   13.251962470    8.616923289 -    -      -       Si 14.000
Si      16.102587872   12.657703189    6.758639538 -    -      -       Si 14.000
Si      15.523744598   13.468502539    3.874197689 -    -      -       Si 14.000
Si      12.419659397   13.344694330    4.123533019 -    -      -       Si 14.000
Si      11.421441426   12.528431096    7.079792429 -    -      -       Si 14.000
Si      13.819866645   13.548726532    8.590857715 -    -      -       Si 14.000
Si      11.523058920   18.730693565    2.737537777 -    -      -       Si 14.000
Si      13.980566632   19.261236223    0.899027884 -    -      -       Si 14.000
Si      14.635763229   18.626641543   11.172259411 -    -      -       Si 14.000
Si      17.801631353   18.388536517   11.123000962 -    -      -       Si 14.000
Si      18.946086952   19.332179960    0.691280757 -    -      -       Si 14.000
Si      16.550922812   18.773492976    2.498971567 -    -      -       Si 14.000
Si      11.704037317    3.401913692    2.360801211 -    -      -       Si 14.000
Si      14.029762926    2.501295603    0.589381452 -    -      -       Si 14.000
Si      14.742610499    3.157651777   10.975492056 -    -      -       Si 14.000
Si      17.867133379    3.336545878   11.116307445 -    -      -       Si 14.000
Si      18.809754574    2.670400098    0.817024428 -    -      -       Si 14.000
Si      16.318374194    3.640311249    2.309545606 -    -      -       Si 14.000
Si      18.552142626    1.017017025    9.210229446 -    -      -       Si 14.000
Si      16.348691387    0.616069148    7.078619713 -    -      -       Si 14.000
Si      15.688851948    1.390727208    4.229092342 -    -      -       Si 14.000
Si      12.558696284    1.325198475    4.472906996 -    -      -       Si 14.000
Si      11.532304548    0.564052374    7.280320190 -    -      -       Si 14.000
Si      13.983087736    1.052897837    8.985928340 -    -      -       Si 14.000
Si      18.606522868   16.344389250    9.053813116 -    -      -       Si 14.000
Si      16.175519499   17.328576511    7.250078540 -    -      -       Si 14.000
Si      15.439673540   16.534496432    4.380658056 -    -      -       Si 14.000
Si      12.366747816   16.433144192    4.515321764 -    -      -       Si 14.000
Si      11.412839512   17.295791269    7.311187581 -    -      -       Si 14.000
Si      13.765869234   16.603675743    9.136600849 -    -      -       Si 14.000
Si       8.631057226    8.898069754    6.458782162 -    -      -       Si 14.000
Si       6.164540154    9.378550174    8.373769801 -    -      -       Si 14.000
Si       5.683678463    8.504799673   11.231057023 -    -      -       Si 14.000
Si       2.533040955    8.504285865   11.259178948 -    -      -       Si 14.000
Si       1.353402997    9.286037740    8.481972114 -    -      -       Si 14.000
Si       3.667690631    8.929022691    6.528234888 -    -      -       Si 14.000
Si       8.479086533   13.430865879    6.651310425 -    -      -       Si 14.000
Si       6.188271850   12.467329204    8.632398463 -    -      -       Si 14.000
Si       5.347034122   13.264680627   11.448750605 -    -      -       Si 14.000
Si       2.241145315   13.281512848   11.123659847 -    -      -       Si 14.000
Si       1.288271434   12.440863740    8.297339539 -    -      -       Si 14.000
Si       3.807175339   13.174445775    6.733619389 -    -      -       Si 14.000
Si       1.576061584   10.944335943   12.997878984 -    -      -       Si 14.000
Si       3.986006123   10.421952236    1.659796455 -    -      -       Si 14.000
Si       4.602692886   11.155874972    4.559991659 -    -      -       Si 14.000
Si       7.785825034   11.288331930    4.595673015 -    -      -       Si 14.000
Si       8.822158986   10.478500251    1.767435716 -    -      -       Si 14.000
Si       6.497377251   10.819662690   13.069631138 -    -      -       Si 14.000
Si       1.718073720    6.341718529    0.021936291 -    -      -       Si 14.000
Si       3.916606098    7.345010987    2.000296253 -    -      -       Si 14.000
Si       4.729429324    6.568714542    4.906335406 -    -      -       Si 14.000
Si       7.818601194    6.543048364    4.689797422 -    -      -       Si 14.000
Si       8.744866499    7.311520134    1.796150552 -    -      -       Si 14.000
Si       6.301406705    6.451846242    0.192579643 -    -      -       Si 14.000
end 
end 
