# Supplementary material for: Water Adsorption at Pairs of Proximate Brønsted Acid Sites in Zeolites
Source: J Phys Chem Lett. 2026 Jan 14;17(4):1201–6. doi: 10.1021/acs.jpclett.5c03794 (PMC12862806; doi:10.1021/acs.jpclett.5c03794)
Supplement: Supplementary file 2 [file jz5c03794_si_002.zip › Water_BAS_Pairs_SI/QM/STRUCTURES_MP2/HMFI__16__2_h2o__MP2.car]

!BIOSYM archive 3                                                               
PBC=ON                                                                          
QMPOT ITERATION     1                                             -52602.4834557
!DATE Thu Feb 20 11:30:39 2025
PBC  20.20300  19.84900  13.21600  90.00000  90.00000  90.00000 (P1)
Al      12.557442480    8.840311778    5.899410958 -    -      -       Al 13.000
Al      14.371166359    8.420237147   10.384034038 -    -      -       Al 13.000
H       12.288632388    7.365769694    9.883693461 -    -      -       H   1.000
H       13.196454321    5.729121041   10.377660582 -    -      -       H   1.000
H       11.776978117    5.092418688   10.397632741 -    -      -       H   1.000
H       12.116448931    6.443747163    6.088544264 -    -      -       H   1.000
H       12.220660797    5.408258551    8.062330782 -    -      -       H   1.000
H       12.089721615    4.454714081    6.821871761 -    -      -       H   1.000
O        9.902802416    0.845039328    9.443746737 -    -      -       O   8.000
O        7.256225030    1.157805914    9.442756012 -    -      -       O   8.000
O        8.762875639    2.399875760    7.657025875 -    -      -       O   8.000
O        8.472050745   19.608377233    7.494542847 -    -      -       O   8.000
O        6.028487764    1.451337954   11.748610049 -    -      -       O   8.000
O        6.580117870   18.838305459   10.825537667 -    -      -       O   8.000
O        4.690004788    0.440680768    9.728436432 -    -      -       O   8.000
O        6.097354757    2.705593143    0.827089341 -    -      -       O   8.000
O        3.993661964    1.198399609    0.288318365 -    -      -       O   8.000
O        6.347854519    0.036872419    0.708999096 -    -      -       O   8.000
O        1.933543114    2.851542733    0.799383011 -    -      -       O   8.000
O        1.966666527    1.456000974   11.788156737 -    -      -       O   8.000
O        2.160236460    0.960164370    9.187642579 -    -      -       O   8.000
O        1.684849530   18.824404800   10.939547885 -    -      -       O   8.000
O        4.077928688    2.440147990    8.097605029 -    -      -       O   8.000
O        9.804704330   17.126904158    9.513167334 -    -      -       O   8.000
O        7.249385068   16.463508582    9.859672244 -    -      -       O   8.000
O        6.118978378   16.620145976   12.199649614 -    -      -       O   8.000
O        4.675275116   17.147924832   10.030546289 -    -      -       O   8.000
O        3.790774652   16.913950133    0.224297415 -    -      -       O   8.000
O        1.688679613   16.351142517   11.924356596 -    -      -       O   8.000
O        2.147079578   16.747031757    9.341929775 -    -      -       O   8.000
O        0.274373993   19.047279846    2.920812081 -    -      -       O   8.000
O        2.909223922   18.710188356    2.832361415 -    -      -       O   8.000
O        1.356997533   17.431670629    1.119188553 -    -      -       O   8.000
O        1.626396843    0.216257110    0.900684920 -    -      -       O   8.000
O        4.104551651   18.364128381    5.151706077 -    -      -       O   8.000
O        3.576348276    0.998556579    4.273166497 -    -      -       O   8.000
O        5.464736334   19.405035151    3.156016019 -    -      -       O   8.000
O        3.965523337   17.104780653    7.449837382 -    -      -       O   8.000
O        6.085255189   18.621626593    6.964049761 -    -      -       O   8.000
O        3.725234663   19.774211228    7.319314453 -    -      -       O   8.000
O        8.149450145   16.970303311    7.416682286 -    -      -       O   8.000
O        8.052451721   18.352031279    5.180602673 -    -      -       O   8.000
O        7.972378951   18.868421322    2.555913768 -    -      -       O   8.000
O        8.464248214    0.953645698    4.325981019 -    -      -       O   8.000
O        6.058591167   17.376943849    1.531787550 -    -      -       O   8.000
O        0.308666370    2.765000536    2.939513599 -    -      -       O   8.000
O        2.884459817    3.341967621    3.218429504 -    -      -       O   8.000
O        3.985367728    3.271611126    5.575754280 -    -      -       O   8.000
O        5.455174871    2.688428357    3.436431821 -    -      -       O   8.000
O        6.338550466    2.923895479    6.744126282 -    -      -       O   8.000
O        8.485872523    3.440802057    5.229554351 -    -      -       O   8.000
O        7.961087629    3.010491442    2.670339537 -    -      -       O   8.000
O        9.776898637   11.281299373    3.787646454 -    -      -       O   8.000
O       12.015853931   11.155267768    2.450670496 -    -      -       O   8.000
O       11.897008370   12.583845001    4.669557875 -    -      -       O   8.000
O       11.819223824    9.888407516    4.778618954 -    -      -       O   8.000
O       13.520521383   10.968157977    0.345733101 -    -      -       O   8.000
O       13.742385878    9.124013028    2.296803004 -    -      -       O   8.000
O       14.635108833   11.582104710    2.662813285 -    -      -       O   8.000
O       14.375312757   12.402115939   11.552453205 -    -      -       O   8.000
O       16.124249150   11.043636824   13.023973494 -    -      -       O   8.000
O       14.438337102    9.723290145   11.453176281 -    -      -       O   8.000
O       17.870563090   12.460012160   11.652869598 -    -      -       O   8.000
O       18.729329032   11.017399873    0.465411347 -    -      -       O   8.000
O       17.310290555   11.528071248    2.606627537 -    -      -       O   8.000
O       18.312297990    9.092847508    2.259917140 -    -      -       O   8.000
O       16.061394702   12.865898989    4.433171825 -    -      -       O   8.000
O       10.059152333    7.229474280    3.620446664 -    -      -       O   8.000
O       12.449565450    6.824593865    2.683065083 -    -      -       O   8.000
O       13.881670295    7.179943192    0.496012090 -    -      -       O   8.000
O       15.074627468    6.896161991    2.848741081 -    -      -       O   8.000
O       16.377670622    6.663328280   12.981531275 -    -      -       O   8.000
O       18.860325309    7.129107407    0.515682409 -    -      -       O   8.000
O       17.708177803    6.606816084    2.859315752 -    -      -       O   8.000
O        0.033863136    8.892210076   10.536403049 -    -      -       O   8.000
O       18.047273579    8.889669055    9.063095326 -    -      -       O   8.000
O       18.271973830    7.201593330   11.135038788 -    -      -       O   8.000
O       17.908153072    9.775068641   11.534034992 -    -      -       O   8.000
O       16.715109464    9.485339055    6.876559454 -    -      -       O   8.000
O       16.505054220   11.069758002    8.990799669 -    -      -       O   8.000
O       15.381928152    8.631378205    9.026469649 -    -      -       O   8.000
O       16.461873221    7.686424039    4.996614473 -    -      -       O   8.000
O       14.258032528    8.878389584    5.981676737 -    -      -       O   8.000
O       15.997038957   10.192486814    4.457531383 -    -      -       O   8.000
O       12.136274943    7.133885333    5.325059291 -    -      -       O   8.000
O       11.706253702    8.827593618    7.398749635 -    -      -       O   8.000
O       12.597647485    8.305747159    9.826892544 -    -      -       O   8.000
O       12.078575458   10.783902482    9.183273886 -    -      -       O   8.000
O       14.441043364    6.835643780   11.130296832 -    -      -       O   8.000
O        0.019625219   12.554501026   10.367357055 -    -      -       O   8.000
O       17.990065811   13.298338727    9.162295916 -    -      -       O   8.000
O       16.561510184   12.900658992    7.019709408 -    -      -       O   8.000
O       15.323578724   13.434049496    9.290366963 -    -      -       O   8.000
O       14.049469255   12.909071993    6.222164514 -    -      -       O   8.000
O       11.655333265   12.664347155    7.298565033 -    -      -       O   8.000
O       12.693399995   13.298696609    9.666033757 -    -      -       O   8.000
O       10.273576568   18.896733347    3.780326374 -    -      -       O   8.000
O       12.893460948   18.442147624    3.666145685 -    -      -       O   8.000
O       11.438264795   17.400635327    5.615573724 -    -      -       O   8.000
O       11.860057378    0.197251743    5.535012785 -    -      -       O   8.000
O       13.945239117   18.820880284    1.277055224 -    -      -       O   8.000
O       13.980830850    0.915552232    3.085228514 -    -      -       O   8.000
O       15.540045900   18.602644025    3.333195245 -    -      -       O   8.000
O       13.971378179   17.142702711   12.520854269 -    -      -       O   8.000
O       16.207601456   18.475018045   13.073430143 -    -      -       O   8.000
O       14.132210234   19.780552187   12.081653968 -    -      -       O   8.000
O       18.360493019   16.949087191   12.526834668 -    -      -       O   8.000
O       18.361374047   18.505201516    1.396995254 -    -      -       O   8.000
O       18.116550260   18.695918838    4.013986858 -    -      -       O   8.000
O       18.541546672    1.025546142    2.530914876 -    -      -       O   8.000
O       16.382662963   17.552063991    5.621355901 -    -      -       O   8.000
O       10.413176445    2.587192917    3.583052180 -    -      -       O   8.000
O       12.950772615    3.313581857    3.111474689 -    -      -       O   8.000
O       14.138294249    2.483248716    0.907241874 -    -      -       O   8.000
O       15.612921182    3.006741700    3.021310268 -    -      -       O   8.000
O       16.437021105    2.995152464   12.911041786 -    -      -       O   8.000
O       18.521306897    3.383677359    1.296898597 -    -      -       O   8.000
O       18.079482341    3.253571938    3.910392756 -    -      -       O   8.000
O       20.017387311    0.779609370   10.325821284 -    -      -       O   8.000
O       17.388057524    1.151658914   10.195363564 -    -      -       O   8.000
O       18.844152946    2.337663392   12.084294486 -    -      -       O   8.000
O       18.440541344   19.569002980   12.177947918 -    -      -       O   8.000
O       16.477109321    1.338310043    7.725490172 -    -      -       O   8.000
O       16.642222141   18.797651997    8.872657269 -    -      -       O   8.000
O       14.810168984    0.723877259    9.641994463 -    -      -       O   8.000
O       16.075772706    2.915223869    5.670581618 -    -      -       O   8.000
O       14.144535291    1.250534206    6.411275709 -    -      -       O   8.000
O       16.358410068    0.338064915    5.277425058 -    -      -       O   8.000
O       12.138307698    2.852772927    5.627779073 -    -      -       O   8.000
O       11.946159286    1.465707332    7.860844016 -    -      -       O   8.000
O       12.320573631    1.026273921   10.459074348 -    -      -       O   8.000
O       11.736569023   18.837495124    8.831544181 -    -      -       O   8.000
O       14.216928253    2.526890616   11.501859487 -    -      -       O   8.000
O       19.912366740   17.131055036   10.335672227 -    -      -       O   8.000
O       17.320773175   16.566009551   10.150877224 -    -      -       O   8.000
O       16.028660274   16.366741127    7.917933596 -    -      -       O   8.000
O       14.760306213   17.350043024   10.013437382 -    -      -       O   8.000
O       13.904878942   16.961391955    6.408250950 -    -      -       O   8.000
O       11.856450870   16.326578498    8.005333370 -    -      -       O   8.000
O       12.220308469   16.841128653   10.566360693 -    -      -       O   8.000
O       10.109866697    9.014033752    9.529385653 -    -      -       O   8.000
O        7.789945872    8.599979813   10.701520658 -    -      -       O   8.000
O        8.445622260    7.198853772    8.532208828 -    -      -       O   8.000
O        7.812741588    9.765182507    8.346609981 -    -      -       O   8.000
O        6.584188090    9.208730075   12.954963418 -    -      -       O   8.000
O        6.515249841   10.925753216   10.894088144 -    -      -       O   8.000
O        5.114443182    8.654885216   10.842656200 -    -      -       O   8.000
O        5.838823317    7.451968167    1.572224893 -    -      -       O   8.000
O        4.064515555    9.189024442    0.541723740 -    -      -       O   8.000
O        6.004505235   10.009373751    2.171585321 -    -      -       O   8.000
O        2.436893498    7.389854000    1.562722970 -    -      -       O   8.000
O        1.732853735    8.627526672   12.559782280 -    -      -       O   8.000
O        2.574169055    8.409178538   10.061845210 -    -      -       O   8.000
O        1.884631493   10.772004293   10.992089818 -    -      -       O   8.000
O        4.457264348    7.134333470    8.780019989 -    -      -       O   8.000
O       10.141797603   12.553224993    9.457137834 -    -      -       O   8.000
O        7.889993956   13.210525924   10.667667789 -    -      -       O   8.000
O        6.358446515   12.811396524   12.762788730 -    -      -       O   8.000
O        5.243599349   13.195625492   10.384996267 -    -      -       O   8.000
O        3.826333808   12.912803679    0.309272670 -    -      -       O   8.000
O        1.361958592   12.814345316   12.624255870 -    -      -       O   8.000
O        2.595727218   13.205210369   10.282738933 -    -      -       O   8.000
O       19.912811740   11.154300195    2.825476640 -    -      -       O   8.000
O        1.957487115   10.865856330    4.097685680 -    -      -       O   8.000
O        1.813537175   12.583385542    2.039671991 -    -      -       O   8.000
O        1.753626183    9.975654736    1.590414156 -    -      -       O   8.000
O        3.432139372   10.608142847    6.266299147 -    -      -       O   8.000
O        3.689687433    8.836341844    4.268294903 -    -      -       O   8.000
O        4.540740911   11.322195364    3.960867409 -    -      -       O   8.000
O        4.015079548   12.354870592    8.160421492 -    -      -       O   8.000
O        5.972918495   11.000500509    6.908370847 -    -      -       O   8.000
O        4.338421481    9.781829195    8.601199137 -    -      -       O   8.000
O        7.795996262   12.437245648    8.157264241 -    -      -       O   8.000
O        8.550885680   10.934234893    6.128995608 -    -      -       O   8.000
O        7.180302366   11.515712556    3.977301272 -    -      -       O   8.000
O        8.271117777    9.107615179    4.222500713 -    -      -       O   8.000
O        5.792373463   12.684748444    2.111614385 -    -      -       O   8.000
O        0.048904994    7.348745942    2.756455280 -    -      -       O   8.000
O        2.216602569    6.611500162    4.082570557 -    -      -       O   8.000
O        3.754373246    7.014877640    6.213419638 -    -      -       O   8.000
O        4.863451847    6.483834421    3.870585105 -    -      -       O   8.000
O        6.321633066    6.929311271    6.889543641 -    -      -       O   8.000
O        8.748697181    7.062803353    5.891499510 -    -      -       O   8.000
O        7.481202050    6.686639743    3.568685239 -    -      -       O   8.000
O        8.888834895   14.765444094    8.699239215 -    -      -       O   8.000
O        5.450203209   14.936676876    0.898796921 -    -      -       O   8.000
O        2.133743606   14.910132202    0.880432477 -    -      -       O   8.000
O        3.983675405   14.879117475    8.799561223 -    -      -       O   8.000
O        1.270730433    5.084267613    2.074251563 -    -      -       O   8.000
O        4.726749529    4.891542944    7.528307061 -    -      -       O   8.000
O        8.031345150    4.921416823    7.350065430 -    -      -       O   8.000
O        6.150472543    4.931044980    2.159036767 -    -      -       O   8.000
O       11.296544707    4.974702663    4.260641268 -    -      -       O   8.000
O       14.459254524    4.788451802   12.797174748 -    -      -       O   8.000
O       18.259802352    4.892277951   12.366461081 -    -      -       O   8.000
O       16.241397637    5.153763247    4.449073672 -    -      -       O   8.000
O       19.006897726   14.777730701   11.155185932 -    -      -       O   8.000
O       15.583532078   15.035651390    5.697941977 -    -      -       O   8.000
O       12.279732259   14.873939686    5.872257476 -    -      -       O   8.000
O       14.111944337   14.972831311   11.065162421 -    -      -       O   8.000
O       12.355294502    5.661996044    9.879777764 -    -      -       O   8.000
O       11.993222777    5.370886425    7.118569283 -    -      -       O   8.000
Si       8.577530790    1.026061418    8.511546698 -    -      -       Si 14.000
Si       6.146634366    0.506413731   10.432990045 -    -      -       Si 14.000
Si       5.603168531    1.346875928    0.094927827 -    -      -       Si 14.000
Si       2.389956617    1.432962783    0.137948394 -    -      -       Si 14.000
Si       1.404879243    0.538387952   10.564583601 -    -      -       Si 14.000
Si       3.665153900    0.949074070    8.577458658 -    -      -       Si 14.000
Si       8.526443425   16.335589720    8.873259914 -    -      -       Si 14.000
Si       6.144976760   17.272325957   10.720078935 -    -      -       Si 14.000
Si       5.346510629   16.464377346    0.400782212 -    -      -       Si 14.000
Si       2.243974970   16.394283949    0.236090321 -    -      -       Si 14.000
Si       1.305869027   17.269525036   10.633377034 -    -      -       Si 14.000
Si       3.694849744   16.463633581    8.917286511 -    -      -       Si 14.000
Si       1.555765657   18.818303428    1.945227510 -    -      -       Si 14.000
Si       4.001813620   19.333258467    3.852537246 -    -      -       Si 14.000
Si       4.479665153   18.460699085    6.727072944 -    -      -       Si 14.000
Si       7.681271248   18.385821128    6.760840793 -    -      -       Si 14.000
Si       8.693515664   19.226783417    3.965908882 -    -      -       Si 14.000
Si       6.452493257   18.879105718    1.979681259 -    -      -       Si 14.000
Si       1.593228175    3.506167536    2.256175686 -    -      -       Si 14.000
Si       3.979441276    2.567873311    4.117036823 -    -      -       Si 14.000
Si       4.786065088    3.375420292    6.982653640 -    -      -       Si 14.000
Si       7.890984274    3.424114107    6.745370785 -    -      -       Si 14.000
Si       8.821333881    2.491236971    3.948237112 -    -      -       Si 14.000
Si       6.408403464    3.341531102    2.285413682 -    -      -       Si 14.000
Si      11.396688784   11.198472057    3.958347933 -    -      -       Si 14.000
Si      13.483573637   10.698898942    1.934432419 -    -      -       Si 14.000
Si      14.617951066   11.013103442   12.362681255 -    -      -       Si 14.000
Si      17.648175221   11.073977632   12.463538526 -    -      -       Si 14.000
Si      18.566535763   10.688448810    2.051729462 -    -      -       Si 14.000
Si      15.992990510   11.514635700    3.544993233 -    -      -       Si 14.000
Si      11.475535562    6.537037622    3.916579256 -    -      -       Si 14.000
Si      13.800578414    7.527457569    2.080202763 -    -      -       Si 14.000
Si      14.809916099    6.377510662   12.638692549 -    -      -       Si 14.000
Si      17.941737030    6.478211059   12.550843411 -    -      -       Si 14.000
Si      18.780864108    7.550406518    2.091655398 -    -      -       Si 14.000
Si      16.371841311    6.627528396    3.788418902 -    -      -       Si 14.000
Si      18.628088719    8.692562662   10.563114650 -    -      -       Si 14.000
Si      16.627198938    9.501488426    8.496272115 -    -      -       Si 14.000
Si      15.803501522    9.058544189    5.599885686 -    -      -       Si 14.000
Si      11.572042047    9.280329607    8.901118685 -    -      -       Si 14.000
Si      18.778156566   13.274354492   10.583496945 -    -      -       Si 14.000
Si      16.590123367   12.649800339    8.623678663 -    -      -       Si 14.000
Si      15.558996956   13.422117196    5.857475466 -    -      -       Si 14.000
Si      12.469423311   13.260473469    6.015546440 -    -      -       Si 14.000
Si      11.651006524   12.338562951    8.891959399 -    -      -       Si 14.000
Si      14.136440914   13.492064461   10.397925144 -    -      -       Si 14.000
Si      11.628436953   18.696896632    4.650990935 -    -      -       Si 14.000
Si      14.094791742   19.156027677    2.841958725 -    -      -       Si 14.000
Si      14.588044874   18.552973111   13.037792083 -    -      -       Si 14.000
Si      17.827520662   18.378640984   13.097618883 -    -      -       Si 14.000
Si      18.883036253   19.291963580    2.711306563 -    -      -       Si 14.000
Si      16.593368268   18.752189729    4.568559425 -    -      -       Si 14.000
Si      11.702375591    3.409902968    4.133864458 -    -      -       Si 14.000
Si      14.182229601    2.425868009    2.526615310 -    -      -       Si 14.000
Si      14.832982864    3.214860423   12.841416029 -    -      -       Si 14.000
Si      18.010309626    3.410063752   12.972916823 -    -      -       Si 14.000
Si      18.913172792    2.602337502    2.668673071 -    -      -       Si 14.000
Si      16.519392768    3.581125327    4.256927789 -    -      -       Si 14.000
Si      18.660751327    0.990187412   11.194259680 -    -      -       Si 14.000
Si      16.340058248    0.529295232    9.123856678 -    -      -       Si 14.000
Si      15.754424438    1.450488505    6.278442362 -    -      -       Si 14.000
Si      12.537412555    1.418157430    6.348806862 -    -      -       Si 14.000
Si      11.480036354    0.566054415    9.144572034 -    -      -       Si 14.000
Si      13.879191769    1.037370456   10.934498484 -    -      -       Si 14.000
Si      18.656264265   16.351584814   11.037053751 -    -      -       Si 14.000
Si      16.193178770   17.275625740    9.245603724 -    -      -       Si 14.000
Si      15.465455680   16.476379769    6.402269171 -    -      -       Si 14.000
Si      12.378905264   16.375971521    6.465698442 -    -      -       Si 14.000
Si      11.401756673   17.289839167    9.235265274 -    -      -       Si 14.000
Si      13.758246229   16.545268587   11.025243333 -    -      -       Si 14.000
Si       8.547093707    8.652173887    9.263060341 -    -      -       Si 14.000
Si       6.494982197    9.359162921   11.343392031 -    -      -       Si 14.000
Si       5.606791145    8.957123665    1.012585660 -    -      -       Si 14.000
Si       2.499726978    8.802608627    0.759797087 -    -      -       Si 14.000
Si       1.536251890    9.182463476   11.044703863 -    -      -       Si 14.000
Si       4.113697756    8.507140078    9.568415814 -    -      -       Si 14.000
Si       8.689699291   13.249361538    9.246536968 -    -      -       Si 14.000
Si       6.496339365   12.529707333   11.172962212 -    -      -       Si 14.000
Si       5.352485003   13.336790943    0.705884271 -    -      -       Si 14.000
Si       2.277691147   13.305038921    0.660499813 -    -      -       Si 14.000
Si       1.469077621   12.338884346   11.067743345 -    -      -       Si 14.000
Si       3.956479023   13.381866258    9.413851423 -    -      -       Si 14.000
Si       1.315096870   11.146885679    2.629315846 -    -      -       Si 14.000
Si       3.407917571   10.397916828    4.658675804 -    -      -       Si 14.000
Si       4.446130754   10.944499540    7.488831065 -    -      -       Si 14.000
Si       7.530074345   11.038629623    7.384469506 -    -      -       Si 14.000
Si       8.465797201   10.698469837    4.519062035 -    -      -       Si 14.000
Si       5.874608653   11.370006616    3.043317629 -    -      -       Si 14.000
Si       1.481902382    6.599057214    2.621022366 -    -      -       Si 14.000
Si       3.626889252    7.242950475    4.607090352 -    -      -       Si 14.000
Si       4.808816380    6.494710476    7.339597111 -    -      -       Si 14.000
Si       7.882734573    6.528305389    7.161080861 -    -      -       Si 14.000
Si       8.624203274    7.536515382    4.334640950 -    -      -       Si 14.000
Si       6.080454062    6.417788015    2.795417127 -    -      -       Si 14.000
end 
end 
