# Supplementary material for: Water Adsorption at Pairs of Proximate Brønsted Acid Sites in Zeolites
Source: J Phys Chem Lett. 2026 Jan 14;17(4):1201–6. doi: 10.1021/acs.jpclett.5c03794 (PMC12862806; doi:10.1021/acs.jpclett.5c03794)
Supplement: Supplementary file 2 [file jz5c03794_si_002.zip › Water_BAS_Pairs_SI/QM/STRUCTURES_MP2/HMFI__16__3_h2o__MP2.car]

!BIOSYM archive 3                                                               
PBC=ON                                                                          
QMPOT ITERATION     47                                            -52373.9416088
!DATE Sat Mar  1 22:38:50 2025
PBC  20.20300  19.84900  13.21600  90.00000  90.00000  90.00000 (P1)
Al      12.501160547    8.527291482    6.520636251 -    -      -       Al 13.000
Al      13.703220300    8.582669592   11.105550983 -    -      -       Al 13.000
H       13.018748380    5.654171867    6.453180390 -    -      -       H   1.000
H       12.434922265    4.275319998   11.148207227 -    -      -       H   1.000
H       12.720111979    5.785037696   11.327446602 -    -      -       H   1.000
H       12.909014241    4.124320495    6.619967489 -    -      -       H   1.000
H       12.079620995    5.323899623    8.043359411 -    -      -       H   1.000
H       14.351989702    8.618872694    8.645310649 -    -      -       H   1.000
H       11.397765257    6.731564214    8.484189154 -    -      -       H   1.000
H       11.624491586    5.519365687    9.638033039 -    -      -       H   1.000
O        9.822226622    0.877004688    9.411791448 -    -      -       O   8.000
O        7.176405974    1.076548273    9.429691800 -    -      -       O   8.000
O        8.628736474    2.477295318    7.717574964 -    -      -       O   8.000
O        8.424275924   19.699708903    7.397597976 -    -      -       O   8.000
O        5.908258790    1.482142999   11.695832343 -    -      -       O   8.000
O        6.398023484   18.830927133   10.885955471 -    -      -       O   8.000
O        4.602010807    0.440769949    9.648779009 -    -      -       O   8.000
O        6.046379869    2.708665176    0.798610966 -    -      -       O   8.000
O        3.964380586    1.137206357    0.307477980 -    -      -       O   8.000
O        6.353556105    0.044127732    0.623786038 -    -      -       O   8.000
O        1.926997966    2.809037956    0.745714065 -    -      -       O   8.000
O        2.027065789    1.480982968   11.708605798 -    -      -       O   8.000
O        2.089801015    1.001624343    9.086799033 -    -      -       O   8.000
O        1.706782860   18.874621021   10.853728520 -    -      -       O   8.000
O        3.991017713    2.519582391    8.090185450 -    -      -       O   8.000
O        9.801989860   17.260272520    9.405540838 -    -      -       O   8.000
O        7.278827952   16.561650865    9.852408197 -    -      -       O   8.000
O        6.031800891   16.520023738   12.141946548 -    -      -       O   8.000
O        4.646364340   17.061879250    9.948888022 -    -      -       O   8.000
O        3.732403092   16.947216843    0.187941924 -    -      -       O   8.000
O        1.638876168   16.427268686   11.863287889 -    -      -       O   8.000
O        2.087910783   16.763813391    9.278929205 -    -      -       O   8.000
O        0.165825015   19.058974805    2.819426758 -    -      -       O   8.000
O        2.808099391   18.781017691    2.784672344 -    -      -       O   8.000
O        1.290275125   17.419491036    1.094592987 -    -      -       O   8.000
O        1.547951595    0.185548856    0.775885679 -    -      -       O   8.000
O        4.060625837   18.409163038    5.068765539 -    -      -       O   8.000
O        3.559936658    1.044752629    4.217882755 -    -      -       O   8.000
O        5.387040635   19.425010106    3.033522839 -    -      -       O   8.000
O        3.896900206   17.206986443    7.390885602 -    -      -       O   8.000
O        6.026722575   18.713362718    6.884701291 -    -      -       O   8.000
O        3.676537830    0.027770063    7.204387303 -    -      -       O   8.000
O        8.071810391   17.068756542    7.375217655 -    -      -       O   8.000
O        8.004610178   18.381079237    5.116049418 -    -      -       O   8.000
O        7.912322867   18.864043537    2.495819819 -    -      -       O   8.000
O        8.352991474    0.978595920    4.259246181 -    -      -       O   8.000
O        6.025011038   17.371602526    1.447414925 -    -      -       O   8.000
O        0.146619881    2.617638829    2.738138199 -    -      -       O   8.000
O        2.659360865    3.328051784    3.240226707 -    -      -       O   8.000
O        3.867841026    3.320234626    5.548886096 -    -      -       O   8.000
O        5.299408239    2.868354610    3.360758671 -    -      -       O   8.000
O        6.217571068    2.949314761    6.711243507 -    -      -       O   8.000
O        8.388585966    3.436371939    5.259355907 -    -      -       O   8.000
O        7.864474025    3.076902656    2.688056695 -    -      -       O   8.000
O       10.223520349   10.832657933    3.760651273 -    -      -       O   8.000
O       12.822455500   11.274917686    3.576943867 -    -      -       O   8.000
O       11.375330236   12.431296112    5.468677271 -    -      -       O   8.000
O       11.872325426    9.829725256    5.620672145 -    -      -       O   8.000
O       13.810654470   10.680994183    1.199928944 -    -      -       O   8.000
O       14.032800676    8.943738396    3.230570837 -    -      -       O   8.000
O       15.466261301   11.182400859    3.167211920 -    -      -       O   8.000
O       13.848203526   12.405724882   12.453351781 -    -      -       O   8.000
O       16.124644776   11.400169824    0.069041984 -    -      -       O   8.000
O       14.452523820    9.813981552   12.007057297 -    -      -       O   8.000
O       18.228470578   12.777806653   12.427780478 -    -      -       O   8.000
O       18.374422923   11.413438265    1.431451541 -    -      -       O   8.000
O       17.975083334   11.104525164    4.053674458 -    -      -       O   8.000
O       18.432052213    8.998453693    2.503445341 -    -      -       O   8.000
O       16.231662487   12.724444338    5.191714335 -    -      -       O   8.000
O       10.349589922    7.253501821    3.735042826 -    -      -       O   8.000
O       12.793320380    6.600384838    3.030736986 -    -      -       O   8.000
O       14.403518551    7.381022692    1.113627672 -    -      -       O   8.000
O       15.437225594    6.697415527    3.443464831 -    -      -       O   8.000
O       16.407939514    6.704255732   12.771264541 -    -      -       O   8.000
O       18.292093620    6.574999048    1.445721984 -    -      -       O   8.000
O       18.039667891    6.858648243    4.044788471 -    -      -       O   8.000
O       19.889689096    9.149827689   10.436464009 -    -      -       O   8.000
O       17.296004078    8.594119080   10.372354108 -    -      -       O   8.000
O       18.855032322    7.561694178   12.255621726 -    -      -       O   8.000
O       18.279293146   10.139901933   12.318923122 -    -      -       O   8.000
O       16.628548869    9.146060764    7.848167345 -    -      -       O   8.000
O       16.260955342   10.929186412    9.823353163 -    -      -       O   8.000
O       14.751619183    8.716404377    9.565382950 -    -      -       O   8.000
O       16.235516138    7.463202773    5.877808826 -    -      -       O   8.000
O       14.196432205    8.724527063    7.012663496 -    -      -       O   8.000
O       15.961168159   10.080425718    5.498887888 -    -      -       O   8.000
O       12.314143857    7.038835394    5.606704451 -    -      -       O   8.000
O       11.672311475    8.292520769    8.058741501 -    -      -       O   8.000
O       12.080533707    8.768966758   10.608684334 -    -      -       O   8.000
O       11.648574601   10.793081836    8.938183141 -    -      -       O   8.000
O       13.966388792    6.986386834   11.743634013 -    -      -       O   8.000
O       19.838034634   12.632325969   10.285406010 -    -      -       O   8.000
O       17.290787938   13.340548170    9.992051792 -    -      -       O   8.000
O       16.045921154   12.587911223    7.788624615 -    -      -       O   8.000
O       14.637076596   13.045283609    9.971884346 -    -      -       O   8.000
O       13.839048142   12.886715823    6.349033836 -    -      -       O   8.000
O       11.770309137   13.264609332    7.976896149 -    -      -       O   8.000
O       12.057569571   12.894526266   10.566780363 -    -      -       O   8.000
O       10.209397744   18.967701774    3.692914504 -    -      -       O   8.000
O       12.819695258   18.489046522    3.544458935 -    -      -       O   8.000
O       11.348316841   17.366267936    5.455518262 -    -      -       O   8.000
O       11.813676299    0.116692693    5.526885418 -    -      -       O   8.000
O       13.776096185   19.023013148    1.156922057 -    -      -       O   8.000
O       14.087837374    0.923285192    3.182540434 -    -      -       O   8.000
O       15.465213013   18.496248803    3.097156551 -    -      -       O   8.000
O       14.054179538   17.336890742   12.364308933 -    -      -       O   8.000
O       16.093621712   18.903506715   13.064803024 -    -      -       O   8.000
O       13.927550759    0.127556662   11.961228353 -    -      -       O   8.000
O       17.941524858   17.157565174   12.207560616 -    -      -       O   8.000
O       18.290255566   18.402472489    1.265551683 -    -      -       O   8.000
O       18.023800885   18.512462347    3.885025206 -    -      -       O   8.000
O       18.325286935    0.904036663    2.495422814 -    -      -       O   8.000
O       16.291687182   16.983129768    5.114131953 -    -      -       O   8.000
O       10.320686763    2.618482275    3.626453922 -    -      -       O   8.000
O       12.793734590    3.223791165    2.931900064 -    -      -       O   8.000
O       14.540470910    2.455007947    1.080801217 -    -      -       O   8.000
O       15.399701005    3.230460746    3.454121177 -    -      -       O   8.000
O       16.395271801    3.207136757   12.545024375 -    -      -       O   8.000
O       18.177216984    3.238050277    1.290425261 -    -      -       O   8.000
O       18.026246970    3.127414915    3.918653833 -    -      -       O   8.000
O       20.018984249    0.843015797   10.308464123 -    -      -       O   8.000
O       17.414541276    1.259114689   10.175140594 -    -      -       O   8.000
O       18.884204058    2.481557424   12.024812850 -    -      -       O   8.000
O       18.461459145   -0.100761662   12.229913666 -    -      -       O   8.000
O       16.412003712    0.709801826    7.798409554 -    -      -       O   8.000
O       16.092914167   18.841891532    9.835845857 -    -      -       O   8.000
O       14.789033527    1.321944109    9.767575893 -    -      -       O   8.000
O       16.301313714    2.431399669    5.824883978 -    -      -       O   8.000
O       14.115707926    1.069866917    6.496986715 -    -      -       O   8.000
O       16.141611966   19.652940245    5.363110123 -    -      -       O   8.000
O       12.285365237    2.729849614    5.498496707 -    -      -       O   8.000
O       11.840992741    1.506463076    7.772516018 -    -      -       O   8.000
O       12.203153298    1.402076562   10.388127666 -    -      -       O   8.000
O       11.808082039   18.994753313    8.997060455 -    -      -       O   8.000
O       13.884264192    2.822384810   11.779703191 -    -      -       O   8.000
O       19.868639742   17.279078304   10.299815818 -    -      -       O   8.000
O       17.405894859   16.526511548    9.702724271 -    -      -       O   8.000
O       15.932727725   17.304055729    7.683329246 -    -      -       O   8.000
O       14.737213205   16.549956085    9.912446889 -    -      -       O   8.000
O       13.848893433   16.901498870    6.132673452 -    -      -       O   8.000
O       11.920380259   16.574643843    7.941014884 -    -      -       O   8.000
O       12.165185923   16.880280584   10.554212993 -    -      -       O   8.000
O        9.672649391    9.114910982    9.599808886 -    -      -       O   8.000
O        7.030457903    8.794750067    9.445328713 -    -      -       O   8.000
O        8.615097668    7.451920912    7.831607856 -    -      -       O   8.000
O        8.374306249   10.074989162    7.500924602 -    -      -       O   8.000
O        5.914557549    8.558985975   11.819843634 -    -      -       O   8.000
O        6.406436897   10.989415555   10.791249446 -    -      -       O   8.000
O        4.480660696    9.479670575    9.810018901 -    -      -       O   8.000
O        5.998935855    7.380833633    0.948932148 -    -      -       O   8.000
O        3.906024523    8.909276169    0.352838831 -    -      -       O   8.000
O        6.263858322   10.044719248    0.731987974 -    -      -       O   8.000
O        1.924792224    7.210106542    0.878335990 -    -      -       O   8.000
O        1.901425404    8.516745428   11.831934163 -    -      -       O   8.000
O        1.988640983    8.850259057    9.201985365 -    -      -       O   8.000
O        1.621437632   10.934185060   10.834600521 -    -      -       O   8.000
O        3.969810036    7.379106821    8.238136939 -    -      -       O   8.000
O        9.688356915   12.517758037    9.468788201 -    -      -       O   8.000
O        7.223146848   13.375662465    9.976074865 -    -      -       O   8.000
O        6.069794521   13.137086623   12.308017570 -    -      -       O   8.000
O        4.606561943   12.836494083   10.119631146 -    -      -       O   8.000
O        3.707095277   12.871339797    0.265947126 -    -      -       O   8.000
O        1.578297125   13.321106178   11.957292698 -    -      -       O   8.000
O        2.079096278   13.094116713    9.358979986 -    -      -       O   8.000
O        0.186911267   10.775087330    3.006533819 -    -      -       O   8.000
O        2.830847202   11.065557327    2.842484306 -    -      -       O   8.000
O        1.268743568   12.448571760    1.239876899 -    -      -       O   8.000
O        1.480815153    9.831713234    0.885484492 -    -      -       O   8.000
O        3.927007655   11.324321643    5.205568994 -    -      -       O   8.000
O        3.486576042    8.876821774    4.185541723 -    -      -       O   8.000
O        5.391150386   10.398152672    3.209812008 -    -      -       O   8.000
O        3.931024778   12.515606601    7.546735913 -    -      -       O   8.000
O        5.971275924   10.947611745    6.895728317 -    -      -       O   8.000
O        3.596828518    9.858036201    7.342980321 -    -      -       O   8.000
O        7.886506743   12.698545903    7.497050355 -    -      -       O   8.000
O        8.020290821   11.402787791    5.222840020 -    -      -       O   8.000
O        7.893369057   10.980133338    2.605226128 -    -      -       O   8.000
O        8.386432332    8.973698845    4.303987261 -    -      -       O   8.000
O        5.941624106   12.507838287    1.672674198 -    -      -       O   8.000
O        0.207907456    7.278140932    2.933646769 -    -      -       O   8.000
O        2.731838534    6.500456450    3.305959916 -    -      -       O   8.000
O        3.832429470    6.713984290    5.667990523 -    -      -       O   8.000
O        5.341370104    7.063887060    3.518248652 -    -      -       O   8.000
O        6.202850423    7.011911585    6.821426322 -    -      -       O   8.000
O        8.362995738    6.545935797    5.336801703 -    -      -       O   8.000
O        7.889888177    6.878808697    2.754908999 -    -      -       O   8.000
O        8.893686501   14.887581139    8.589043743 -    -      -       O   8.000
O        5.306697578   14.916760712    0.909481257 -    -      -       O   8.000
O        2.069193945   14.922440071    0.771147871 -    -      -       O   8.000
O        3.879346890   14.898758443    8.607257107 -    -      -       O   8.000
O        1.046258991    4.976748604    1.940869196 -    -      -       O   8.000
O        4.632851659    4.964439952    7.493029922 -    -      -       O   8.000
O        7.851035665    4.965802642    7.357979484 -    -      -       O   8.000
O        6.143718855    5.010199920    2.032728545 -    -      -       O   8.000
O       11.350285798    4.921018309    4.428332585 -    -      -       O   8.000
O       14.478330269    4.920787578    0.084804382 -    -      -       O   8.000
O       18.405869536    4.988452264   12.549109293 -    -      -       O   8.000
O       16.526693594    4.959385786    5.121345946 -    -      -       O   8.000
O       18.975741041   14.967306789   11.193476744 -    -      -       O   8.000
O       15.577863699   14.898509592    6.583453805 -    -      -       O   8.000
O       12.125002626   14.887709375    5.926461535 -    -      -       O   8.000
O       13.548366307   14.862821101   11.581980047 -    -      -       O   8.000
O       12.054670259    5.150551109   10.994822535 -    -      -       O   8.000
O       13.144875983    4.931977510    7.104365130 -    -      -       O   8.000
O       11.366680740    5.743968400    8.662682227 -    -      -       O   8.000
Si       8.492064223    1.057026357    8.490483819 -    -      -       Si 14.000
Si       6.030468124    0.492002261   10.412362041 -    -      -       Si 14.000
Si       5.561485132    1.349207359    0.060457364 -    -      -       Si 14.000
Si       2.376405594    1.399014614    0.075228176 -    -      -       Si 14.000
Si       1.406672322    0.585778014   10.497674456 -    -      -       Si 14.000
Si       3.601901472    1.003699598    8.499718774 -    -      -       Si 14.000
Si       8.514317842   16.446372908    8.813090890 -    -      -       Si 14.000
Si       6.081247615   17.245940571   10.694305454 -    -      -       Si 14.000
Si       5.272885341   16.439176704    0.359611777 -    -      -       Si 14.000
Si       2.185636145   16.427750020    0.174839418 -    -      -       Si 14.000
Si       1.272516047   17.334591697   10.568182446 -    -      -       Si 14.000
Si       3.627972711   16.481553552    8.817138562 -    -      -       Si 14.000
Si       1.469505614   18.833447081    1.874282048 -    -      -       Si 14.000
Si       3.943821134   19.380228871    3.770834216 -    -      -       Si 14.000
Si       4.424053529   18.544278685    6.644367342 -    -      -       Si 14.000
Si       7.621410845   18.469493936    6.689903449 -    -      -       Si 14.000
Si       8.624485665   19.262170458    3.896474029 -    -      -       Si 14.000
Si       6.406186358   18.879686549    1.892324332 -    -      -       Si 14.000
Si       1.446325570    3.424883112    2.173360478 -    -      -       Si 14.000
Si       3.856868586    2.636848580    4.078700032 -    -      -       Si 14.000
Si       4.678849574    3.439650709    6.951060785 -    -      -       Si 14.000
Si       7.766022623    3.460202486    6.759753492 -    -      -       Si 14.000
Si       8.724917587    2.529822316    3.954902409 -    -      -       Si 14.000
Si       6.335665479    3.418838931    2.229946307 -    -      -       Si 14.000
Si      11.591338775   11.044247689    4.627743903 -    -      -       Si 14.000
Si      14.019526901   10.522772681    2.791631635 -    -      -       Si 14.000
Si      14.557660298   11.047430106   13.017836849 -    -      -       Si 14.000
Si      17.728343504   11.416751575   13.163235680 -    -      -       Si 14.000
Si      18.790902291   10.570350144    2.750534094 -    -      -       Si 14.000
Si      16.413476016   11.268361663    4.485613482 -    -      -       Si 14.000
Si      11.697971629    6.495737637    4.221797670 -    -      -       Si 14.000
Si      14.166198875    7.408573617    2.713621302 -    -      -       Si 14.000
Si      14.816454660    6.503093610   13.029129788 -    -      -       Si 14.000
Si      17.982618660    6.466264298   13.072862313 -    -      -       Si 14.000
Si      18.801880211    7.432171106    2.729935629 -    -      -       Si 14.000
Si      16.553462091    6.505555517    4.612370518 -    -      -       Si 14.000
Si      18.576650064    8.881246725   11.352774012 -    -      -       Si 14.000
Si      16.296211370    9.382599117    9.400769515 -    -      -       Si 14.000
Si      15.730345901    8.856958619    6.512175680 -    -      -       Si 14.000
Si      11.273192005    9.248305941    9.316560814 -    -      -       Si 14.000
Si      18.579864683   13.412401216   10.976643852 -    -      -       Si 14.000
Si      16.047355999   12.491675778    9.400563701 -    -      -       Si 14.000
Si      15.407463282   13.290048369    6.471358093 -    -      -       Si 14.000
Si      12.276299562   13.352982497    6.437280945 -    -      -       Si 14.000
Si      11.293521200   12.352387360    9.235660144 -    -      -       Si 14.000
Si      13.524446616   13.293803133   11.146273283 -    -      -       Si 14.000
Si      11.559845719   18.696104504    4.544901009 -    -      -       Si 14.000
Si      14.039863967   19.196377714    2.741956988 -    -      -       Si 14.000
Si      14.479997718   18.797616524   12.929217105 -    -      -       Si 14.000
Si      17.676692371   18.552608629   12.990987008 -    -      -       Si 14.000
Si      18.762772814   19.187173239    2.606149427 -    -      -       Si 14.000
Si      16.480550284   18.415905116    4.374035282 -    -      -       Si 14.000
Si      11.675764231    3.375754043    4.103833200 -    -      -       Si 14.000
Si      14.209614911    2.463505064    2.667929742 -    -      -       Si 14.000
Si      14.842293000    3.373540787   12.992289947 -    -      -       Si 14.000
Si      17.965635985    3.472904903   12.916268439 -    -      -       Si 14.000
Si      18.734533397    2.473408879    2.608927323 -    -      -       Si 14.000
Si      16.566034336    3.432047901    4.575536534 -    -      -       Si 14.000
Si      18.680693889    1.109377149   11.176914198 -    -      -       Si 14.000
Si      16.181494082    0.563220872    9.389767744 -    -      -       Si 14.000
Si      15.734464790    1.007197574    6.356838788 -    -      -       Si 14.000
Si      12.530895427    1.325343779    6.312969565 -    -      -       Si 14.000
Si      11.414300105    0.719112807    9.136025036 -    -      -       Si 14.000
Si      13.713556874    1.396712794   10.986771733 -    -      -       Si 14.000
Si      18.552590642   16.489935653   10.854314872 -    -      -       Si 14.000
Si      16.039678811   17.300537774    9.295149513 -    -      -       Si 14.000
Si      15.404969914   16.492222091    6.380930863 -    -      -       Si 14.000
Si      12.308136366   16.427086191    6.372917692 -    -      -       Si 14.000
Si      11.411351603   17.426587677    9.223111814 -    -      -       Si 14.000
Si      13.626318401   16.406640909   11.101662850 -    -      -       Si 14.000
Si       8.415886918    8.875215452    8.602153615 -    -      -       Si 14.000
Si       5.967462850    9.459538393   10.468040015 -    -      -       Si 14.000
Si       5.514447885    8.715810226    0.168422107 -    -      -       Si 14.000
Si       2.315057744    8.622996069    0.180651275 -    -      -       Si 14.000
Si       1.294063463    9.362077655   10.580913331 -    -      -       Si 14.000
Si       3.516871904    8.884095393    8.641771799 -    -      -       Si 14.000
Si       8.424936602   13.359226404    8.883985588 -    -      -       Si 14.000
Si       6.069829556   12.579070286   10.788947369 -    -      -       Si 14.000
Si       5.251890370   13.354421060    0.475844539 -    -      -       Si 14.000
Si       2.157625656   13.383612183    0.253765510 -    -      -       Si 14.000
Si       1.227884605   12.492118412   10.607638324 -    -      -       Si 14.000
Si       3.628550978   13.329889993    8.914125180 -    -      -       Si 14.000
Si       1.447489741   11.022004482    2.002347123 -    -      -       Si 14.000
Si       3.904892942   10.413135165    3.861404341 -    -      -       Si 14.000
Si       4.366581848   11.169170154    6.759738399 -    -      -       Si 14.000
Si       7.560212733   11.279098391    6.772324146 -    -      -       Si 14.000
Si       8.648585805   10.549711564    3.981569761 -    -      -       Si 14.000
Si       6.371126735   10.989358051    2.052315578 -    -      -       Si 14.000
Si       1.481765661    6.503619084    2.272748228 -    -      -       Si 14.000
Si       3.860583313    7.295662659    4.157136633 -    -      -       Si 14.000
Si       4.663946737    6.523601043    7.048630016 -    -      -       Si 14.000
Si       7.754410866    6.504443221    6.837103723 -    -      -       Si 14.000
Si       8.757729154    7.420778239    4.026810345 -    -      -       Si 14.000
Si       6.345573675    6.590482096    2.322067368 -    -      -       Si 14.000
end 
end 
