# Supplementary material for: Water Adsorption at Pairs of Proximate Brønsted Acid Sites in Zeolites
Source: J Phys Chem Lett. 2026 Jan 14;17(4):1201–6. doi: 10.1021/acs.jpclett.5c03794 (PMC12862806; doi:10.1021/acs.jpclett.5c03794)
Supplement: Supplementary file 2 [file jz5c03794_si_002.zip › Water_BAS_Pairs_SI/QM/STRUCTURES_MP2/HMFI__16__4_h2o__MP2.car]

!BIOSYM archive 3                                                               
PBC=ON                                                                          
QMPOT ITERATION     7                                             -52676.0073993
!DATE Wed Mar  5 18:35:15 2025
PBC  20.20300  19.84900  13.21600  90.00000  90.00000  90.00000 (P1)
Al      12.440110062    8.631055017    3.481123363 -    -      -       Al 13.000
Al      13.902011945    8.537508359    7.973513919 -    -      -       Al 13.000
H       11.683790610    9.438327389    9.059928347 -    -      -       H   1.000
H       12.105279686   10.137937367   10.497214252 -    -      -       H   1.000
H       11.188053597    8.772670247   10.539527512 -    -      -       H   1.000
H       15.253262253    6.081384493    4.529119019 -    -      -       H   1.000
H       13.348572302    5.826719604    5.190880552 -    -      -       H   1.000
H       14.842958604    6.908401057    5.787024473 -    -      -       H   1.000
H       12.021063965    6.750845160    5.376278446 -    -      -       H   1.000
H       12.159205293    5.986527297    4.083907533 -    -      -       H   1.000
H       10.718662163    7.430978328   12.076420664 -    -      -       H   1.000
H       11.897508538    7.061589300   11.144628896 -    -      -       H   1.000
O        9.774297042    0.796416863    6.351632077 -    -      -       O   8.000
O        7.145751584    1.116661152    6.276672821 -    -      -       O   8.000
O        8.689332216    2.371185142    4.531113227 -    -      -       O   8.000
O        8.406878177   19.609906571    4.321711278 -    -      -       O   8.000
O        5.893884479    1.500450801    8.565973613 -    -      -       O   8.000
O        6.391006000   18.857312599    7.718906995 -    -      -       O   8.000
O        4.570889080    0.490901575    6.534107791 -    -      -       O   8.000
O        6.091162244    2.736320946   10.868646593 -    -      -       O   8.000
O        3.923773075    1.282319534   10.398888755 -    -      -       O   8.000
O        6.265269075    0.064943838   10.719878838 -    -      -       O   8.000
O        1.789273454    2.845077324   10.851194599 -    -      -       O   8.000
O        1.952807562    1.480969668    8.609034053 -    -      -       O   8.000
O        2.048611903    0.988550446    5.986684918 -    -      -       O   8.000
O        1.556643467   18.881602593    7.755994810 -    -      -       O   8.000
O        3.915374957    2.517524050    4.917269482 -    -      -       O   8.000
O        9.730779212   17.118659073    6.309408923 -    -      -       O   8.000
O        7.156262093   16.570153041    6.609880844 -    -      -       O   8.000
O        6.040539419   16.544676121    8.967961821 -    -      -       O   8.000
O        4.557283789   17.136050042    6.851522075 -    -      -       O   8.000
O        3.727914951   16.950040059   10.223228146 -    -      -       O   8.000
O        1.601795515   16.410332550    8.722906958 -    -      -       O   8.000
O        2.022196874   16.812505586    6.142039902 -    -      -       O   8.000
O        0.170666932   19.015437940   12.941222903 -    -      -       O   8.000
O        2.806214858   18.746367051   12.900030773 -    -      -       O   8.000
O        1.300886543   17.435104474   11.160060332 -    -      -       O   8.000
O        1.561513001    0.211592784   10.926755207 -    -      -       O   8.000
O        4.055869728   18.369533769    1.970708280 -    -      -       O   8.000
O        3.580551093    1.003178551    1.136557660 -    -      -       O   8.000
O        5.379628547   19.374587890   13.147279603 -    -      -       O   8.000
O        3.858247842   17.170296518    4.273182884 -    -      -       O   8.000
O        6.004872969   18.655100465    3.810320431 -    -      -       O   8.000
O        3.651777486   19.843194056    4.109691168 -    -      -       O   8.000
O        8.089740193   16.997588476    4.175614836 -    -      -       O   8.000
O        7.928664908   18.403301678    1.974505228 -    -      -       O   8.000
O        7.894893981   18.899352632   12.561872286 -    -      -       O   8.000
O        8.340584195    0.992213537    1.130310433 -    -      -       O   8.000
O        6.025067867   17.382223489   11.492994953 -    -      -       O   8.000
O        0.226163732    2.604993627   13.026347987 -    -      -       O   8.000
O        2.798727036    3.270661284    0.038034338 -    -      -       O   8.000
O        3.950145529    3.319329036    2.378694307 -    -      -       O   8.000
O        5.400441598    2.732596344    0.237189736 -    -      -       O   8.000
O        6.234471702    2.895321408    3.670867759 -    -      -       O   8.000
O        8.327942942    3.456156304    2.128184873 -    -      -       O   8.000
O        7.924731784    3.103246415   12.755196839 -    -      -       O   8.000
O       10.128509897   10.901712168    0.647683113 -    -      -       O   8.000
O       12.723753447   11.173342211    0.539191836 -    -      -       O   8.000
O       11.341132877   12.403834010    2.434635680 -    -      -       O   8.000
O       11.539531826    9.760604118    2.559291608 -    -      -       O   8.000
O       13.643711626   10.746749957   11.284826642 -    -      -       O   8.000
O       13.901667139    8.894118959   13.206631010 -    -      -       O   8.000
O       15.345546357   11.136446574    0.009341010 -    -      -       O   8.000
O       14.038284038   12.354597001    9.278767886 -    -      -       O   8.000
O       16.166879369   11.290327421   10.442870886 -    -      -       O   8.000
O       14.552220285    9.706814398    9.054982023 -    -      -       O   8.000
O       18.117888179   12.700764453    9.300838636 -    -      -       O   8.000
O       18.661350479   11.143676041   11.318543794 -    -      -       O   8.000
O       17.925292074   11.339904083    0.649954447 -    -      -       O   8.000
O       18.403704135    8.959343173   12.793583635 -    -      -       O   8.000
O       16.114035684   12.641361296    2.014275478 -    -      -       O   8.000
O       10.372765499    7.186986806    0.682206130 -    -      -       O   8.000
O       12.844890517    6.502284243    0.308447567 -    -      -       O   8.000
O       13.885745976    7.096960147   11.251250415 -    -      -       O   8.000
O       15.497089353    6.760714749    0.145696623 -    -      -       O   8.000
O       16.240383800    6.920649642   10.084026015 -    -      -       O   8.000
O       18.411836829    6.583203963   11.595866737 -    -      -       O   8.000
O       17.985834333    6.753239511    0.999147831 -    -      -       O   8.000
O       19.911113803    9.025796794    7.388769597 -    -      -       O   8.000
O       17.379557383    8.482564097    6.982626396 -    -      -       O   8.000
O       18.642514233    7.492544046    9.115331512 -    -      -       O   8.000
O       18.057927041   10.076114066    8.986071954 -    -      -       O   8.000
O       16.520815152    9.090684431    4.585447275 -    -      -       O   8.000
O       16.195525132   10.804067763    6.606592954 -    -      -       O   8.000
O       14.801284758    8.518222419    6.480293039 -    -      -       O   8.000
O       16.019133069    7.332652640    2.728237835 -    -      -       O   8.000
O       14.119343983    9.004947906    3.420524885 -    -      -       O   8.000
O       16.285807411    9.912910957    2.140099204 -    -      -       O   8.000
O       12.078667343    7.021038037    2.805954491 -    -      -       O   8.000
O       11.875781672    8.378108855    5.147659740 -    -      -       O   8.000
O       12.212103161    9.020596647    7.728371535 -    -      -       O   8.000
O       11.637152605   10.868563910    5.894192784 -    -      -       O   8.000
O       13.952362073    6.939498680    8.638365332 -    -      -       O   8.000
O       19.868423197   12.534131163    7.260450012 -    -      -       O   8.000
O       17.346413023   13.187795380    6.808198789 -    -      -       O   8.000
O       16.113302353   12.536131628    4.596692769 -    -      -       O   8.000
O       14.689363431   12.996468588    6.762278400 -    -      -       O   8.000
O       13.801751370   12.795440565    3.332912475 -    -      -       O   8.000
O       11.721922184   13.320825508    4.919277782 -    -      -       O   8.000
O       12.147870536   12.930678135    7.516436950 -    -      -       O   8.000
O       10.168817780   18.935256734    0.591381515 -    -      -       O   8.000
O       12.770676913   18.427710522    0.409500547 -    -      -       O   8.000
O       11.321742083   17.281867517    2.308509624 -    -      -       O   8.000
O       11.788820513    0.023024850    2.443197730 -    -      -       O   8.000
O       13.733869486   19.010118724   11.243120297 -    -      -       O   8.000
O       13.947939198    0.901423799    0.081543999 -    -      -       O   8.000
O       15.419063899   18.518027571   13.180460766 -    -      -       O   8.000
O       13.970542890   17.319035780    9.236493489 -    -      -       O   8.000
O       16.070399098   18.785369940    9.977191458 -    -      -       O   8.000
O       13.994634930    0.096226567    8.824108993 -    -      -       O   8.000
O       17.981852280   17.131184314    9.121919153 -    -      -       O   8.000
O       18.324904684   18.466117780   11.333889210 -    -      -       O   8.000
O       17.986542936   18.462105624    0.726140974 -    -      -       O   8.000
O       18.378901746    0.915230704   12.674208108 -    -      -       O   8.000
O       16.226332011   16.936427587    1.941276873 -    -      -       O   8.000
O       10.335896673    2.622729369    0.574229570 -    -      -       O   8.000
O       12.830852356    3.323687821    0.041868820 -    -      -       O   8.000
O       14.132002147    2.420320011   11.145873796 -    -      -       O   8.000
O       15.488425249    3.083643914    0.098157764 -    -      -       O   8.000
O       16.357868663    2.860739094    9.792960753 -    -      -       O   8.000
O       18.406069515    3.265957630   11.451048070 -    -      -       O   8.000
O       18.031765895    3.143338407    0.851372961 -    -      -       O   8.000
O       19.945420031    0.917973070    7.182836780 -    -      -       O   8.000
O       17.325829632    1.337040866    7.052290575 -    -      -       O   8.000
O       18.804369097    2.535782158    8.913132232 -    -      -       O   8.000
O       18.367363903   19.767379743    9.057021365 -    -      -       O   8.000
O       16.452322223    0.760917817    4.632241059 -    -      -       O   8.000
O       16.211538992   18.828869573    6.630017245 -    -      -       O   8.000
O       14.706817653    1.189483286    6.537883260 -    -      -       O   8.000
O       16.145586249    2.390674806    2.595530499 -    -      -       O   8.000
O       14.086968790    0.929292709    3.419623340 -    -      -       O   8.000
O       16.146442520   19.597509350    2.248807275 -    -      -       O   8.000
O       12.232856453    2.629633607    2.519277814 -    -      -       O   8.000
O       11.818577935    1.320990583    4.733409992 -    -      -       O   8.000
O       12.166889577    1.307050410    7.346113756 -    -      -       O   8.000
O       11.740973320   18.866035995    6.050503218 -    -      -       O   8.000
O       14.000057718    2.763359104    8.556578752 -    -      -       O   8.000
O       19.799878423   17.190794186    7.149454060 -    -      -       O   8.000
O       17.307318996   16.414662319    6.664304489 -    -      -       O   8.000
O       15.999325373   17.205504776    4.533719469 -    -      -       O   8.000
O       14.646697782   16.669723639    6.733836545 -    -      -       O   8.000
O       13.827716752   16.903667200    3.075923616 -    -      -       O   8.000
O       11.845300032   16.528721025    4.814924069 -    -      -       O   8.000
O       12.093302113   16.644702850    7.447065086 -    -      -       O   8.000
O        9.826546524    9.085256395    6.721760637 -    -      -       O   8.000
O        7.206508801    8.702605459    6.826328211 -    -      -       O   8.000
O        8.656708797    7.249034705    5.195083556 -    -      -       O   8.000
O        8.335881884    9.828978515    4.658569765 -    -      -       O   8.000
O        6.453636634    9.076412118    9.338396579 -    -      -       O   8.000
O        6.239146854   11.041702842    7.512546549 -    -      -       O   8.000
O        4.636820986    8.918105122    7.458120495 -    -      -       O   8.000
O        6.199718046    7.499953251   11.419521034 -    -      -       O   8.000
O        4.022475598    8.563492309   10.290103103 -    -      -       O   8.000
O        5.652580369   10.108765589   11.624314239 -    -      -       O   8.000
O        2.043528666    7.271346359   11.392538414 -    -      -       O   8.000
O        1.583829540    8.608548223    9.212186072 -    -      -       O   8.000
O        2.161190010    8.426697540    6.640434894 -    -      -       O   8.000
O        1.662310147   10.805594298    7.725036271 -    -      -       O   8.000
O        4.204593231    7.223712546    5.478888463 -    -      -       O   8.000
O        9.728208712   12.597560826    6.545231532 -    -      -       O   8.000
O        7.286853214   13.423478968    7.163331139 -    -      -       O   8.000
O        6.173751638   12.834761092    9.495373971 -    -      -       O   8.000
O        4.629987595   13.167037212    7.386806662 -    -      -       O   8.000
O        3.717468868   12.853374260   10.481646595 -    -      -       O   8.000
O        1.505152281   13.105247457    9.046842620 -    -      -       O   8.000
O        2.143721251   13.066944719    6.459273207 -    -      -       O   8.000
O        0.207966710   10.693051401   13.212603219 -    -      -       O   8.000
O        2.738629071   11.349974494    0.341122235 -    -      -       O   8.000
O        1.352890781   12.509210934   11.633122942 -    -      -       O   8.000
O        2.043809224    9.952093897   11.418226866 -    -      -       O   8.000
O        3.545883261   10.910719109    2.797803532 -    -      -       O   8.000
O        3.589802264    8.924537580    0.967849614 -    -      -       O   8.000
O        5.314506314   10.965446484    0.873896506 -    -      -       O   8.000
O        4.206316203   12.451774823    4.848736917 -    -      -       O   8.000
O        5.965725247   10.697763880    3.895443818 -    -      -       O   8.000
O        3.789154306    9.846227963    5.141884868 -    -      -       O   8.000
O        7.774963402   12.448795907    4.729307087 -    -      -       O   8.000
O        8.138698921   11.229336363    2.430842095 -    -      -       O   8.000
O        7.709064081   11.099894511   13.009794929 -    -      -       O   8.000
O        8.378823743    8.929688902    1.146159281 -    -      -       O   8.000
O        5.815628202   12.696038279   12.119351237 -    -      -       O   8.000
O        0.176855328    7.247576181    0.066250999 -    -      -       O   8.000
O        2.653164397    6.469222294    0.629268463 -    -      -       O   8.000
O        3.899977220    7.085820560    2.868962593 -    -      -       O   8.000
O        5.296503405    6.898879324    0.642523799 -    -      -       O   8.000
O        6.339982438    6.985187378    3.886588866 -    -      -       O   8.000
O        8.657363118    6.724647826    2.609231394 -    -      -       O   8.000
O        7.871976632    6.585616255    0.059369814 -    -      -       O   8.000
O        8.744516706   14.798445555    5.437466091 -    -      -       O   8.000
O        5.322845646   14.938186070   10.930332258 -    -      -       O   8.000
O        2.078086300   14.932617067   10.863172479 -    -      -       O   8.000
O        3.814870790   14.917204985    5.565632309 -    -      -       O   8.000
O        1.093267646    4.990415284   12.247258077 -    -      -       O   8.000
O        4.667877120    4.953596909    4.314931089 -    -      -       O   8.000
O        7.916787298    4.870770085    4.331135668 -    -      -       O   8.000
O        6.089669272    4.982926573   12.191053622 -    -      -       O   8.000
O       11.266669220    4.864914672    1.583492183 -    -      -       O   8.000
O       14.593300392    4.823934084   10.134832908 -    -      -       O   8.000
O       17.978462800    4.982160454    9.518761717 -    -      -       O   8.000
O       16.299313028    4.891731202    1.881202983 -    -      -       O   8.000
O       18.924323330   14.881194609    8.096120511 -    -      -       O   8.000
O       15.512685007   14.837416787    3.392952859 -    -      -       O   8.000
O       12.174084144   14.844499635    2.814466935 -    -      -       O   8.000
O       13.756612007   14.830705816    8.452037203 -    -      -       O   8.000
O       11.381714518    9.665597258   10.023626947 -    -      -       O   8.000
O       14.744415626    6.029081799    5.349911977 -    -      -       O   8.000
O       12.294994261    5.833117123    5.066155664 -    -      -       O   8.000
O       11.028090766    7.495040594   11.154052282 -    -      -       O   8.000
Si       8.488323026    0.997626860    5.377058581 -    -      -       Si 14.000
Si       6.011952656    0.524995103    7.271293294 -    -      -       Si 14.000
Si       5.529942395    1.396583643   10.144186676 -    -      -       Si 14.000
Si       2.317522688    1.451445735   10.189891353 -    -      -       Si 14.000
Si       1.322283939    0.602759717    7.388631015 -    -      -       Si 14.000
Si       3.554099299    1.004547239    5.379048273 -    -      -       Si 14.000
Si       8.438521049   16.376457466    5.641066945 -    -      -       Si 14.000
Si       6.032548866   17.281672519    7.524459544 -    -      -       Si 14.000
Si       5.273707983   16.459209237   10.396565162 -    -      -       Si 14.000
Si       2.180191905   16.428301192   10.241129835 -    -      -       Si 14.000
Si       1.191771835   17.328463938    7.442540111 -    -      -       Si 14.000
Si       3.565357166   16.505742749    5.721199511 -    -      -       Si 14.000
Si       1.472103814   18.824741152   11.984228107 -    -      -       Si 14.000
Si       3.942283387   19.336885584    0.673073445 -    -      -       Si 14.000
Si       4.402131206   18.511316818    3.548465976 -    -      -       Si 14.000
Si       7.595583395   18.420072991    3.561895571 -    -      -       Si 14.000
Si       8.590184408   19.271223100    0.766180999 -    -      -       Si 14.000
Si       6.382347275   18.886111989   11.970925342 -    -      -       Si 14.000
Si       1.470440470    3.419108662   12.345187652 -    -      -       Si 14.000
Si       3.939667786    2.574816490    0.939617607 -    -      -       Si 14.000
Si       4.694442899    3.416866286    3.817830752 -    -      -       Si 14.000
Si       7.787031842    3.397530655    3.661199421 -    -      -       Si 14.000
Si       8.730605287    2.541919773    0.840038025 -    -      -       Si 14.000
Si       6.375927913    3.392096533   12.324987306 -    -      -       Si 14.000
Si      11.467538048   11.020133323    1.580043511 -    -      -       Si 14.000
Si      13.901923139   10.492728809   12.889545127 -    -      -       Si 14.000
Si      14.637641343   11.005805592    9.967140083 -    -      -       Si 14.000
Si      17.731355988   11.288433551   10.003912533 -    -      -       Si 14.000
Si      18.845542912   10.528095257   12.804850321 -    -      -       Si 14.000
Si      16.413407931   11.250058913    1.234079848 -    -      -       Si 14.000
Si      11.648648159    6.419807993    1.385009863 -    -      -       Si 14.000
Si      14.065740455    7.323292127   12.850825057 -    -      -       Si 14.000
Si      14.683770218    6.437040104    9.964702379 -    -      -       Si 14.000
Si      17.811085216    6.497219951   10.086631842 -    -      -       Si 14.000
Si      18.794156503    7.389808693   12.954564700 -    -      -       Si 14.000
Si      16.453797420    6.449940251    1.437502603 -    -      -       Si 14.000
Si      18.485921336    8.772807836    8.126509590 -    -      -       Si 14.000
Si      16.205970422    9.241952807    6.160404313 -    -      -       Si 14.000
Si      15.685860353    8.866989562    3.215049859 -    -      -       Si 14.000
Si      11.396190167    9.331336097    6.359390499 -    -      -       Si 14.000
Si      18.566743495   13.315916048    7.865009372 -    -      -       Si 14.000
Si      16.085544622   12.370899393    6.204129026 -    -      -       Si 14.000
Si      15.371968878   13.222707907    3.331347293 -    -      -       Si 14.000
Si      12.261300486   13.329036308    3.384264466 -    -      -       Si 14.000
Si      11.312994460   12.428858949    6.213657359 -    -      -       Si 14.000
Si      13.665819406   13.272557052    8.000196807 -    -      -       Si 14.000
Si      11.524072061   18.636246588    1.430010965 -    -      -       Si 14.000
Si      13.971821077   19.178099985   12.832973925 -    -      -       Si 14.000
Si      14.457829438   18.757251591    9.812819236 -    -      -       Si 14.000
Si      17.667813675   18.543705174    9.858317067 -    -      -       Si 14.000
Si      18.771257101   19.182346097   12.715584545 -    -      -       Si 14.000
Si      16.444600943   18.380051256    1.226526519 -    -      -       Si 14.000
Si      11.664822733    3.346577447    1.175768384 -    -      -       Si 14.000
Si      14.100813692    2.433958663   12.762638090 -    -      -       Si 14.000
Si      14.778824304    3.241275865    9.898668239 -    -      -       Si 14.000
Si      17.884876123    3.415734580    9.924787991 -    -      -       Si 14.000
Si      18.818206617    2.475074151   12.803728093 -    -      -       Si 14.000
Si      16.496109920    3.365116267    1.351948016 -    -      -       Si 14.000
Si      18.596744217    1.169057488    8.050125120 -    -      -       Si 14.000
Si      16.174045962    0.560593428    6.213115910 -    -      -       Si 14.000
Si      15.694423734    0.958683336    3.212117820 -    -      -       Si 14.000
Si      12.500810973    1.214017692    3.271593663 -    -      -       Si 14.000
Si      11.372649346    0.600736611    6.116580269 -    -      -       Si 14.000
Si      13.718242051    1.337843676    7.827415395 -    -      -       Si 14.000
Si      18.505093386   16.409071764    7.761853302 -    -      -       Si 14.000
Si      16.035970770   17.279959897    6.148700982 -    -      -       Si 14.000
Si      15.383368979   16.442575004    3.239044210 -    -      -       Si 14.000
Si      12.290409042   16.392305095    3.264060604 -    -      -       Si 14.000
Si      11.343371869   17.292328815    6.153527641 -    -      -       Si 14.000
Si      13.617488999   16.372519140    7.966818335 -    -      -       Si 14.000
Si       8.500673310    8.735482573    5.852389876 -    -      -       Si 14.000
Si       6.137551216    9.442710986    7.789006582 -    -      -       Si 14.000
Si       5.575451036    8.801744648   10.679896926 -    -      -       Si 14.000
Si       2.430465796    8.617828407   10.587245788 -    -      -       Si 14.000
Si       1.272640499    9.223693480    7.746263582 -    -      -       Si 14.000
Si       3.702325931    8.600562197    6.165476035 -    -      -       Si 14.000
Si       8.383546747   13.307528401    5.966190209 -    -      -       Si 14.000
Si       6.080663601   12.615412638    7.889379832 -    -      -       Si 14.000
Si       5.251383050   13.336335689   10.742868601 -    -      -       Si 14.000
Si       2.163689016   13.350326267   10.502849546 -    -      -       Si 14.000
Si       1.244225525   12.372051590    7.625038105 -    -      -       Si 14.000
Si       3.689902401   13.387457029    6.068003987 -    -      -       Si 14.000
Si       1.579223861   11.117377324   12.446241412 -    -      -       Si 14.000
Si       3.793241021   10.520831435    1.248458001 -    -      -       Si 14.000
Si       4.393659084   10.988762984    4.179276920 -    -      -       Si 14.000
Si       7.550416531   11.054009211    3.931410654 -    -      -       Si 14.000
Si       8.598528065   10.541372028    1.030728889 -    -      -       Si 14.000
Si       6.126008915   11.217540494   12.702452935 -    -      -       Si 14.000
Si       1.495427355    6.495256994   12.699337232 -    -      -       Si 14.000
Si       3.861231666    7.348209007    1.269658268 -    -      -       Si 14.000
Si       4.781696229    6.555514036    4.126009012 -    -      -       Si 14.000
Si       7.879644392    6.458835769    4.007190926 -    -      -       Si 14.000
Si       8.799507593    7.372739580    1.136699297 -    -      -       Si 14.000
Si       6.354048036    6.501930225   12.686121779 -    -      -       Si 14.000
end 
end 
