# Supplementary material for: Water Adsorption at Pairs of Proximate Brønsted Acid Sites in Zeolites
Source: J Phys Chem Lett. 2026 Jan 14;17(4):1201–6. doi: 10.1021/acs.jpclett.5c03794 (PMC12862806; doi:10.1021/acs.jpclett.5c03794)
Supplement: Supplementary file 2 [file jz5c03794_si_002.zip › Water_BAS_Pairs_SI/QM/STRUCTURES_MP2/HMFI__16__bare__MP2.car]

!BIOSYM archive 3                                                               
PBC=ON                                                                          
QMPOT ITERATION     130                                           -51977.8906523
!DATE Sat Mar  1 14:32:40 2025
PBC  20.20300  19.84900  13.21600  90.00000  90.00000  90.00000 (P1)
Al      12.611316691    8.521523641    6.698981336 -    -      -       Al 13.000
Al      13.787041956    8.921566807   11.581653371 -    -      -       Al 13.000
H       11.458809638    8.238171839   11.446907213 -    -      -       H   1.000
H       11.152947516    6.557756571    6.726897165 -    -      -       H   1.000
O        9.868674958    0.898811246    9.363677749 -    -      -       O   8.000
O        7.218399924    1.120114715    9.318639620 -    -      -       O   8.000
O        8.715179737    2.401108736    7.541380333 -    -      -       O   8.000
O        8.508238287   19.626884080    7.383985832 -    -      -       O   8.000
O        6.070052025    1.493523362   11.657891881 -    -      -       O   8.000
O        6.532911014   18.848928098   10.795899794 -    -      -       O   8.000
O        4.660340684    0.456197575    9.679447335 -    -      -       O   8.000
O        5.926688994    2.730195154    0.764781454 -    -      -       O   8.000
O        3.986244217    1.056877736    0.082851251 -    -      -       O   8.000
O        6.386706612    0.084515931    0.623166416 -    -      -       O   8.000
O        2.045517902    2.802541690    0.682824984 -    -      -       O   8.000
O        1.926570782    1.466441421   11.647087551 -    -      -       O   8.000
O        2.154494066    0.968019077    9.037735408 -    -      -       O   8.000
O        1.573575645   18.864713270   10.776508707 -    -      -       O   8.000
O        4.081767770    2.470724887    8.049581337 -    -      -       O   8.000
O        9.817878626   17.225695358    9.409309457 -    -      -       O   8.000
O        7.286725536   16.535683324    9.748814453 -    -      -       O   8.000
O        6.158922517   16.569103278   12.104834344 -    -      -       O   8.000
O        4.696292670   17.104939880    9.951224160 -    -      -       O   8.000
O        3.809993603   16.952632195    0.052376804 -    -      -       O   8.000
O        1.662016334   16.424966506   11.797653928 -    -      -       O   8.000
O        2.175691945   16.784686515    9.216424879 -    -      -       O   8.000
O        0.211836196   19.012838276    2.766548195 -    -      -       O   8.000
O        2.867345815   18.810767669    2.752873430 -    -      -       O   8.000
O        1.392813490   17.432874795    1.032092266 -    -      -       O   8.000
O        1.582659271    0.201613529    0.752393231 -    -      -       O   8.000
O        4.090782141   18.379400461    5.047858270 -    -      -       O   8.000
O        3.630152822    1.037200766    4.243989706 -    -      -       O   8.000
O        5.449868166   19.426355930    3.042690490 -    -      -       O   8.000
O        4.035545244   17.131039371    7.359346012 -    -      -       O   8.000
O        6.122152128   18.667814510    6.789839543 -    -      -       O   8.000
O        3.782848342   -0.044609395    7.224821482 -    -      -       O   8.000
O        8.165037315   17.013097053    7.290513840 -    -      -       O   8.000
O        8.131718875   18.387814968    5.056572470 -    -      -       O   8.000
O        7.971212684   18.875212382    2.448421154 -    -      -       O   8.000
O        8.548276046    0.981343246    4.174221092 -    -      -       O   8.000
O        6.048131499   17.405507013    1.414098616 -    -      -       O   8.000
O        0.328214584    2.620651823    2.759871098 -    -      -       O   8.000
O        2.830098591    3.327364421    3.160284388 -    -      -       O   8.000
O        3.913470865    3.339666648    5.534804082 -    -      -       O   8.000
O        5.417154587    2.828752460    3.403126545 -    -      -       O   8.000
O        6.283011744    2.920726842    6.618729778 -    -      -       O   8.000
O        8.420341471    3.447440424    5.107570285 -    -      -       O   8.000
O        7.884377493    3.005893161    2.533554641 -    -      -       O   8.000
O       10.278294608   10.936335252    3.924347659 -    -      -       O   8.000
O       12.897733216   11.229274151    3.797624534 -    -      -       O   8.000
O       11.509402346   12.208708165    5.854510803 -    -      -       O   8.000
O       11.823510726    9.582594556    5.618059056 -    -      -       O   8.000
O       14.479357030   11.504448716    1.733125752 -    -      -       O   8.000
O       13.851292086    9.036641441    2.583285402 -    -      -       O   8.000
O       15.487691137   10.570153715    3.948811013 -    -      -       O   8.000
O       14.101563655   12.818226893   12.736122552 -    -      -       O   8.000
O       16.272485848   11.283505761   12.982037058 -    -      -       O   8.000
O       13.858527906   10.163515982   12.745136412 -    -      -       O   8.000
O       18.465210449   12.820002196   12.730236018 -    -      -       O   8.000
O       18.137303244   11.363451342    1.682676953 -    -      -       O   8.000
O       18.121051144   10.872902152    4.280696462 -    -      -       O   8.000
O       18.555385537    8.900008204    2.529035648 -    -      -       O   8.000
O       16.456199117   12.296257983    5.706078756 -    -      -       O   8.000
O       10.446533668    7.176146860    3.738538232 -    -      -       O   8.000
O       13.084623844    6.877533654    3.912301688 -    -      -       O   8.000
O       14.142094049    6.586170471    1.547592138 -    -      -       O   8.000
O       15.670116189    7.362555234    3.587150399 -    -      -       O   8.000
O       16.296443886    7.017194261    0.050346085 -    -      -       O   8.000
O       18.445683975    6.441736710    1.520646237 -    -      -       O   8.000
O       18.187610745    6.765190534    4.120444857 -    -      -       O   8.000
O       19.955731016    9.035972389   10.551137877 -    -      -       O   8.000
O       17.276237541    8.983774111   10.680782751 -    -      -       O   8.000
O       18.750654475    7.583418368   12.373285943 -    -      -       O   8.000
O       18.683763062   10.213765010   12.566747387 -    -      -       O   8.000
O       16.332218616    8.353211896    8.332471947 -    -      -       O   8.000
O       16.438940579   10.921912653    9.061117918 -    -      -       O   8.000
O       14.663505140    9.262588669   10.162358762 -    -      -       O   8.000
O       16.458215126    6.990473708    6.114705918 -    -      -       O   8.000
O       14.298128437    8.464670849    6.549864048 -    -      -       O   8.000
O       16.665612789    9.651597041    6.102581012 -    -      -       O   8.000
O       11.790038654    6.920087092    6.097010274 -    -      -       O   8.000
O       11.949646372    8.470722698    8.291310381 -    -      -       O   8.000
O       12.007274256    8.857518651   10.949905212 -    -      -       O   8.000
O       11.729950272   10.892187248    9.324434130 -    -      -       O   8.000
O       13.860034409    7.333008587   12.222050891 -    -      -       O   8.000
O       19.862543856   12.702605474   10.411528173 -    -      -       O   8.000
O       17.248445358   13.090746810   10.410506729 -    -      -       O   8.000
O       16.112238830   13.387834519    8.092716274 -    -      -       O   8.000
O       14.656826110   12.560912687   10.140387879 -    -      -       O   8.000
O       13.990913745   12.748521184    6.609723298 -    -      -       O   8.000
O       11.941698121   13.305857976    8.234330742 -    -      -       O   8.000
O       12.173046936   13.019184534   10.867943865 -    -      -       O   8.000
O       10.316440177   18.902272369    3.590115315 -    -      -       O   8.000
O       12.896338379   18.377143226    3.269934719 -    -      -       O   8.000
O       11.504041589   17.082626447    5.113691802 -    -      -       O   8.000
O       12.044741108   19.649907873    5.457361398 -    -      -       O   8.000
O       13.733445163   18.930298999    0.832042390 -    -      -       O   8.000
O       13.845657681    0.932707003    2.794448072 -    -      -       O   8.000
O       15.506486652   18.690949884    2.740391759 -    -      -       O   8.000
O       14.278441623   17.403310645   11.960226874 -    -      -       O   8.000
O       16.150628423   19.024415213   12.936423268 -    -      -       O   8.000
O       14.031601032    0.182852285   11.710465973 -    -      -       O   8.000
O       18.003200494   17.395565017   11.960127416 -    -      -       O   8.000
O       18.413333756   18.522688892    1.056344673 -    -      -       O   8.000
O       17.995111422   18.530026434    3.671735447 -    -      -       O   8.000
O       18.466485424    0.956118200    2.397724797 -    -      -       O   8.000
O       16.111785589   16.996894057    4.683512241 -    -      -       O   8.000
O       10.347372466    2.770907479    3.372415713 -    -      -       O   8.000
O       12.897637508    3.392392142    2.913739159 -    -      -       O   8.000
O       14.075582139    2.551858873    0.694886401 -    -      -       O   8.000
O       15.543824808    3.006496899    2.833776120 -    -      -       O   8.000
O       16.457102560    2.895122310   12.814842200 -    -      -       O   8.000
O       18.691696473    3.200199817    0.992871689 -    -      -       O   8.000
O       18.080484425    3.270046149    3.585535729 -    -      -       O   8.000
O       20.001434301    0.917968996   10.106677495 -    -      -       O   8.000
O       17.384827532    1.295771522    9.924975879 -    -      -       O   8.000
O       18.807387346    2.751817713   11.600673263 -    -      -       O   8.000
O       18.456235261    0.178358898   12.119172249 -    -      -       O   8.000
O       16.581550974    0.900455740    7.442056433 -    -      -       O   8.000
O       16.409189393   18.793166299    9.276038228 -    -      -       O   8.000
O       14.797569504    1.079244974    9.352894794 -    -      -       O   8.000
O       16.242571884    2.431449134    5.335537379 -    -      -       O   8.000
O       14.165648237    1.123703104    6.363266544 -    -      -       O   8.000
O       16.062221168   19.618826031    5.139510078 -    -      -       O   8.000
O       12.162143551    2.471790851    5.304634597 -    -      -       O   8.000
O       11.810917512    1.315447831    7.592506742 -    -      -       O   8.000
O       12.305010326    1.470762399   10.182890604 -    -      -       O   8.000
O       11.828951598   18.955616556    9.060750280 -    -      -       O   8.000
O       14.265850616    2.815193961   11.304985548 -    -      -       O   8.000
O       19.910607212   17.094334665   10.107225860 -    -      -       O   8.000
O       17.404297637   16.367671745    9.600730533 -    -      -       O   8.000
O       16.296632448   16.988258842    7.301752376 -    -      -       O   8.000
O       14.746482612   16.725028102    9.418386840 -    -      -       O   8.000
O       13.911573276   16.839646788    6.181094618 -    -      -       O   8.000
O       11.756235373   16.664929080    7.721934415 -    -      -       O   8.000
O       12.259074344   16.695153352   10.336657664 -    -      -       O   8.000
O        9.765092599    9.068281115    9.690873228 -    -      -       O   8.000
O        7.129340781    8.711797777    9.528428524 -    -      -       O   8.000
O        8.743110144    7.308966169    7.977906142 -    -      -       O   8.000
O        8.462436951    9.904296271    7.527709165 -    -      -       O   8.000
O        6.063575435    8.564638479   11.905685026 -    -      -       O   8.000
O        6.506991015   10.965701528   10.772283196 -    -      -       O   8.000
O        4.567872765    9.403319333    9.901634860 -    -      -       O   8.000
O        6.130517294    7.424733793    1.043331260 -    -      -       O   8.000
O        4.050748224    8.969698312    0.418832638 -    -      -       O   8.000
O        6.426731653   10.085081969    0.780827687 -    -      -       O   8.000
O        2.082629178    7.278083294    0.966927982 -    -      -       O   8.000
O        2.031515670    8.572401767   11.914905841 -    -      -       O   8.000
O        2.066884634    8.770536112    9.287169319 -    -      -       O   8.000
O        1.624985667   10.920192525   10.787928919 -    -      -       O   8.000
O        4.077272115    7.324610052    8.318375465 -    -      -       O   8.000
O        9.804130642   12.649753261    9.718338150 -    -      -       O   8.000
O        7.252032111   13.369304776    9.970511561 -    -      -       O   8.000
O        6.146247730   13.087938604   12.325034374 -    -      -       O   8.000
O        4.642605854   12.784515034   10.171497243 -    -      -       O   8.000
O        3.795312929   12.866240065    0.332440804 -    -      -       O   8.000
O        1.663801292   13.253507969   12.028861479 -    -      -       O   8.000
O        2.108364121   13.131925876    9.426886611 -    -      -       O   8.000
O        0.201538258   10.786322684    2.997818778 -    -      -       O   8.000
O        2.850034666   11.103869201    3.022011469 -    -      -       O   8.000
O        1.370210305   12.510857455    1.358749639 -    -      -       O   8.000
O        1.642367675    9.907101838    0.954442336 -    -      -       O   8.000
O        4.122173569   11.259942189    5.308877806 -    -      -       O   8.000
O        3.602290193    8.862142901    4.203605760 -    -      -       O   8.000
O        5.447726011   10.435716988    3.200456019 -    -      -       O   8.000
O        3.944900267   12.478975773    7.617031475 -    -      -       O   8.000
O        6.061264300   10.944627245    7.145095879 -    -      -       O   8.000
O        3.684550323    9.807521507    7.441861407 -    -      -       O   8.000
O        8.146117557   12.540241682    7.615196156 -    -      -       O   8.000
O        7.990829670   11.288500437    5.318573566 -    -      -       O   8.000
O        7.976694769   11.076170099    2.686080012 -    -      -       O   8.000
O        8.500861177    8.963323923    4.201826428 -    -      -       O   8.000
O        6.046694329   12.566346530    1.702795921 -    -      -       O   8.000
O        0.338758834    7.212572307    3.001869706 -    -      -       O   8.000
O        2.860580629    6.459524615    3.365404260 -    -      -       O   8.000
O        3.942457102    6.735307364    5.736892426 -    -      -       O   8.000
O        5.462090967    7.034119618    3.601063292 -    -      -       O   8.000
O        6.318689261    6.990254852    6.898661636 -    -      -       O   8.000
O        8.535456729    6.631368894    5.435952012 -    -      -       O   8.000
O        7.982627103    6.749886963    2.830001754 -    -      -       O   8.000
O        8.938703199   14.856798664    8.556160133 -    -      -       O   8.000
O        5.392070328   14.948841192    0.848668467 -    -      -       O   8.000
O        2.173304927   14.952968440    0.736574947 -    -      -       O   8.000
O        3.971714600   14.876517450    8.678538564 -    -      -       O   8.000
O        1.223899926    4.980760472    1.886934824 -    -      -       O   8.000
O        4.749733354    4.925740576    7.505087703 -    -      -       O   8.000
O        7.957821609    4.890138865    7.287611250 -    -      -       O   8.000
O        6.162741582    4.995528085    2.030949171 -    -      -       O   8.000
O       11.431715666    4.862550688    4.554235212 -    -      -       O   8.000
O       14.714365328    4.911995730   12.827793149 -    -      -       O   8.000
O       17.968301151    5.083534905   12.508741828 -    -      -       O   8.000
O       16.250515342    4.932631843    4.510361165 -    -      -       O   8.000
O       18.867475453   14.993334975   11.333577220 -    -      -       O   8.000
O       15.587164587   14.773750339    5.925513242 -    -      -       O   8.000
O       12.285621794   14.722333351    6.023285051 -    -      -       O   8.000
O       14.016227091   14.922698005   11.218519263 -    -      -       O   8.000
Si       8.559242372    1.036863492    8.411087769 -    -      -       Si 14.000
Si       6.131650205    0.514507402   10.359553011 -    -      -       Si 14.000
Si       5.584483951    1.346884844   -0.013227158 -    -      -       Si 14.000
Si       2.394326413    1.379423945   -0.018910639 -    -      -       Si 14.000
Si       1.359694330    0.585006050   10.399661570 -    -      -       Si 14.000
Si       3.678065670    0.964842242    8.490272939 -    -      -       Si 14.000
Si       8.558371258   16.418358116    8.755903593 -    -      -       Si 14.000
Si       6.161023686   17.270374516   10.642794275 -    -      -       Si 14.000
Si       5.348514666   16.469931441    0.294295790 -    -      -       Si 14.000
Si       2.259666247   16.439855287    0.092606129 -    -      -       Si 14.000
Si       1.278796063   17.294124632   10.475537206 -    -      -       Si 14.000
Si       3.719697074   16.470090278    8.809523597 -    -      -       Si 14.000
Si       1.531013304   18.835372385    1.834012132 -    -      -       Si 14.000
Si       3.996994199   19.375066788    3.765686706 -    -      -       Si 14.000
Si       4.513682202   18.488118430    6.612344955 -    -      -       Si 14.000
Si       7.718904899   18.425270454    6.623158449 -    -      -       Si 14.000
Si       8.748484748   19.249483913    3.822260285 -    -      -       Si 14.000
Si       6.452865515   18.902557804    1.876062371 -    -      -       Si 14.000
Si       1.596979286    3.423379716    2.119649958 -    -      -       Si 14.000
Si       3.949039459    2.622921292    4.078642371 -    -      -       Si 14.000
Si       4.754644762    3.412093094    6.922898805 -    -      -       Si 14.000
Si       7.837335280    3.405484818    6.627790206 -    -      -       Si 14.000
Si       8.792117421    2.542271606    3.799441995 -    -      -       Si 14.000
Si       6.340234545    3.392998368    2.186790304 -    -      -       Si 14.000
Si      11.652929773   10.956335751    4.810416315 -    -      -       Si 14.000
Si      14.169157993   10.583579639    3.022789481 -    -      -       Si 14.000
Si      14.671796766   11.406657032    0.123383564 -    -      -       Si 14.000
Si      17.859126176   11.414439665    0.085082178 -    -      -       Si 14.000
Si      18.807510725   10.476249506    2.869624433 -    -      -       Si 14.000
Si      16.668941555   10.843659781    5.015143972 -    -      -       Si 14.000
Si      11.672155687    6.437180999    4.475727935 -    -      -       Si 14.000
Si      14.209328239    7.485813183    2.889626393 -    -      -       Si 14.000
Si      14.744573894    6.480440899    0.027538615 -    -      -       Si 14.000
Si      17.852846296    6.538643299   13.222816591 -    -      -       Si 14.000
Si      18.929918124    7.339662222    2.791167283 -    -      -       Si 14.000
Si      16.646071740    6.505953958    4.584463617 -    -      -       Si 14.000
Si      18.646399244    8.964468467   11.523608352 -    -      -       Si 14.000
Si      16.149986529    9.386242068    9.574027796 -    -      -       Si 14.000
Si      15.890709905    8.378392167    6.771156063 -    -      -       Si 14.000
Si      11.349387975    9.344613697    9.460656954 -    -      -       Si 14.000
Si      18.613839467   13.398254855   11.213369624 -    -      -       Si 14.000
Si      16.121495061   12.468539251    9.434585316 -    -      -       Si 14.000
Si      15.533663529   13.291715201    6.578188098 -    -      -       Si 14.000
Si      12.437255268   13.244262294    6.680127750 -    -      -       Si 14.000
Si      11.414925005   12.482200368    9.534657285 -    -      -       Si 14.000
Si      13.738985246   13.329875327   11.245203136 -    -      -       Si 14.000
Si      11.695191717   18.509674463    4.354207837 -    -      -       Si 14.000
Si      13.996668915   19.197708773    2.405391520 -    -      -       Si 14.000
Si      14.563977944   18.837742008   12.654004510 -    -      -       Si 14.000
Si      17.743335198   18.743429152   12.812945543 -    -      -       Si 14.000
Si      18.829240196   19.220767103    2.462367235 -    -      -       Si 14.000
Si      16.423101992   18.461975259    4.068751338 -    -      -       Si 14.000
Si      11.718843715    3.346955598    4.026035212 -    -      -       Si 14.000
Si      14.100494666    2.468353386    2.311927324 -    -      -       Si 14.000
Si      14.887150248    3.318378314   12.718977568 -    -      -       Si 14.000
Si      17.975768772    3.490003812   12.788717108 -    -      -       Si 14.000
Si      18.938700688    2.507640854    2.432034031 -    -      -       Si 14.000
Si      16.533133812    3.403911493    4.071841731 -    -      -       Si 14.000
Si      18.651574630    1.275058982   10.933863783 -    -      -       Si 14.000
Si      16.293854840    0.544500542    8.996132967 -    -      -       Si 14.000
Si      15.756160815    1.063443054    6.053226672 -    -      -       Si 14.000
Si      12.562333559    1.159903439    6.167844035 -    -      -       Si 14.000
Si      11.452264838    0.686871340    9.045447755 -    -      -       Si 14.000
Si      13.860275763    1.386884796   10.648555640 -    -      -       Si 14.000
Si      18.548266432   16.467494389   10.750396570 -    -      -       Si 14.000
Si      16.211482894   17.219713289    8.902593842 -    -      -       Si 14.000
Si      15.470120511   16.381566604    6.037658724 -    -      -       Si 14.000
Si      12.369436304   16.320830071    6.266499541 -    -      -       Si 14.000
Si      11.416598119   17.386524422    9.128311248 -    -      -       Si 14.000
Si      13.821014040   16.445520532   10.735235469 -    -      -       Si 14.000
Si       8.508506734    8.766061300    8.686480908 -    -      -       Si 14.000
Si       6.063444389    9.422694330   10.527733143 -    -      -       Si 14.000
Si       5.652592002    8.755233844    0.248256715 -    -      -       Si 14.000
Si       2.454405910    8.686628628    0.257195699 -    -      -       Si 14.000
Si       1.347023649    9.326470171   10.643076522 -    -      -       Si 14.000
Si       3.593308088    8.820667609    8.732898548 -    -      -       Si 14.000
Si       8.531935508   13.345567880    8.972453895 -    -      -       Si 14.000
Si       6.125640790   12.549236506   10.800575483 -    -      -       Si 14.000
Si       5.336996735   13.370846496    0.486857248 -    -      -       Si 14.000
Si       2.247228399   13.388118760    0.311681994 -    -      -       Si 14.000
Si       1.254031904   12.491682443   10.660756785 -    -      -       Si 14.000
Si       3.662875624   13.315568897    8.978554852 -    -      -       Si 14.000
Si       1.517726441   11.065555212    2.093556378 -    -      -       Si 14.000
Si       3.997035265   10.414726891    3.929618795 -    -      -       Si 14.000
Si       4.459029764   11.128132537    6.886279750 -    -      -       Si 14.000
Si       7.652836862   11.175909941    6.896509529 -    -      -       Si 14.000
Si       8.711120400   10.572545999    4.043915028 -    -      -       Si 14.000
Si       6.467209641   11.050269167    2.093304800 -    -      -       Si 14.000
Si       1.622811418    6.492926392    2.310839200 -    -      -       Si 14.000
Si       3.968425304    7.280998718    4.212738630 -    -      -       Si 14.000
Si       4.767869734    6.497284244    7.109503201 -    -      -       Si 14.000
Si       7.856580437    6.460030706    6.897546558 -    -      -       Si 14.000
Si       8.850000791    7.400234469    4.040207129 -    -      -       Si 14.000
Si       6.424061401    6.554171567    2.377013383 -    -      -       Si 14.000
end 
end 
