# Supplementary material for: Water Adsorption at Pairs of Proximate Brønsted Acid Sites in Zeolites
Source: J Phys Chem Lett. 2026 Jan 14;17(4):1201–6. doi: 10.1021/acs.jpclett.5c03794 (PMC12862806; doi:10.1021/acs.jpclett.5c03794)
Supplement: Supplementary file 2 [file jz5c03794_si_002.zip › Water_BAS_Pairs_SI/QM/STRUCTURES_MP2/HMFI__3__1_h2o__conformer_1__MP2.car]

!BIOSYM archive 3                                                               
PBC=ON                                                                          
QMPOT ITERATION     175                                           -50913.5016830
!DATE Sun Jan 12 09:39:06 2025
PBC  20.20300  19.84900  13.21600  90.00000  90.00000  90.00000 (P1)
Al       8.498874623    4.906962046    6.988601955 -    -      -       Al 13.000
Al       7.857042825   10.522491148    4.849468278 -    -      -       Al 13.000
H       10.474274860   10.332530413    6.253261781 -    -      -       H   1.000
H        9.313757470    8.918212966    5.756785672 -    -      -       H   1.000
H        8.092006624    5.862687795    9.230495854 -    -      -       H   1.000
H       11.328708949    9.377794301    5.435726903 -    -      -       H   1.000
O       10.167440808    4.717852056    7.267217931 -    -      -       O   8.000
O        7.730987445    5.166216007    8.667829977 -    -      -       O   8.000
O        8.105069599    6.374040802    6.217801352 -    -      -       O   8.000
O        7.496714933    3.587907177    6.523890567 -    -      -       O   8.000
O        6.245935440    5.286010479   10.685234053 -    -      -       O   8.000
O        6.617382252    2.914662469    9.511045304 -    -      -       O   8.000
O        5.063302280    4.733048363    8.384592438 -    -      -       O   8.000
O        5.393297121    6.705538958   12.709301110 -    -      -       O   8.000
O        3.911904900    4.670501827   11.773705133 -    -      -       O   8.000
O        6.202063128    4.176575163   13.056128740 -    -      -       O   8.000
O        2.161093462    6.426052086   12.642474591 -    -      -       O   8.000
O        1.880669618    5.469712211   10.198013590 -    -      -       O   8.000
O        2.582088075    5.280968055    7.662880188 -    -      -       O   8.000
O        1.877770373    3.102952805    9.011293043 -    -      -       O   8.000
O        4.625645768    6.598513066    6.619389750 -    -      -       O   8.000
O       10.112596525    1.468136229    7.249872076 -    -      -       O   8.000
O        7.805347050    0.842644824    8.328453716 -    -      -       O   8.000
O        6.135966997    0.483206791   10.318097975 -    -      -       O   8.000
O        5.194192485    1.288657126    7.953026068 -    -      -       O   8.000
O        3.863568181    0.987605595   11.582005735 -    -      -       O   8.000
O        1.417297974    0.988371428   10.589842367 -    -      -       O   8.000
O        2.588949258    0.692509886    8.229901556 -    -      -       O   8.000
O       19.881505311    2.873447660    0.738192547 -    -      -       O   8.000
O        2.090132348    3.497655510    1.571544335 -    -      -       O   8.000
O        1.763161006    1.402951241   13.185355995 -    -      -       O   8.000
O        1.425387190    3.874113113   12.235606121 -    -      -       O   8.000
O        3.454046692    2.982209775    3.731479475 -    -      -       O   8.000
O        4.054868780    5.142170050    2.219567960 -    -      -       O   8.000
O        4.633417171    2.692004911    1.377277253 -    -      -       O   8.000
O        3.600796811    1.495748320    5.886634496 -    -      -       O   8.000
O        5.848809251    2.428559197    4.728174481 -    -      -       O   8.000
O        4.214955010    4.090698917    5.978221999 -    -      -       O   8.000
O        7.947842674    1.122080856    5.665610875 -    -      -       O   8.000
O        8.299458150    3.202013216    4.040012490 -    -      -       O   8.000
O        7.298978112    2.624636271    1.660568351 -    -      -       O   8.000
O        8.799754288    4.821447958    2.017523910 -    -      -       O   8.000
O        6.172580983    1.517024211   12.780612181 -    -      -       O   8.000
O       20.107208735    6.719816683    0.828376891 -    -      -       O   8.000
O        2.194965508    7.081359184    2.006156547 -    -      -       O   8.000
O        3.693621875    6.906022189    4.179126040 -    -      -       O   8.000
O        4.777329417    7.676267044    1.882519107 -    -      -       O   8.000
O        6.220454723    7.484649500    4.675608399 -    -      -       O   8.000
O        8.588761517    6.895255581    3.672145659 -    -      -       O   8.000
O        7.242137740    6.821385776    1.369303538 -    -      -       O   8.000
O       10.377447694   14.795378959    1.876567761 -    -      -       O   8.000
O       13.016707835   15.042870851    1.824017073 -    -      -       O   8.000
O       11.597740074   16.182544105    3.746598137 -    -      -       O   8.000
O       11.846419445   13.552947083    3.711567097 -    -      -       O   8.000
O       14.205378845   15.510769523   12.733100108 -    -      -       O   8.000
O       13.818132317   13.000869781    0.289930524 -    -      -       O   8.000
O       15.603419747   14.517579623    1.506989126 -    -      -       O   8.000
O       14.209045884   16.815027409   10.477225372 -    -      -       O   8.000
O       16.267644288   15.237830171   11.021752615 -    -      -       O   8.000
O       13.901722218   14.158518860   10.492263170 -    -      -       O   8.000
O       18.412982596   16.804362088   10.597691101 -    -      -       O   8.000
O       18.252367095   15.340205906   12.799380053 -    -      -       O   8.000
O       18.139217400   14.707387791    2.178076487 -    -      -       O   8.000
O       18.679454394   12.844815307    0.350833618 -    -      -       O   8.000
O       16.394641743   16.312609284    3.309106499 -    -      -       O   8.000
O       10.460928963   11.163455730    1.726791228 -    -      -       O   8.000
O       13.078574356   10.796272860    1.569439734 -    -      -       O   8.000
O       14.199438035   10.596303755   12.430983020 -    -      -       O   8.000
O       15.652381998   11.387009331    1.306628907 -    -      -       O   8.000
O       16.463509598   10.975490880   11.094290919 -    -      -       O   8.000
O       18.589743236   10.381510119   12.587868350 -    -      -       O   8.000
O       18.132117122   10.756774216    1.952558810 -    -      -       O   8.000
O       20.046804769   13.176113224    8.481764269 -    -      -       O   8.000
O       17.413476871   12.828131053    8.450158723 -    -      -       O   8.000
O       18.898326002   11.538246909   10.213603544 -    -      -       O   8.000
O       18.598875689   14.164113927   10.446403492 -    -      -       O   8.000
O       16.220624282   12.370070319    6.150739495 -    -      -       O   8.000
O       16.625045262   14.888943962    6.941879953 -    -      -       O   8.000
O       14.827526462   13.380618382    8.135639344 -    -      -       O   8.000
O       16.326796313   11.074983571    3.875128509 -    -      -       O   8.000
O       14.134200678   12.455054091    4.462265899 -    -      -       O   8.000
O       16.382338474   13.746053199    3.923156603 -    -      -       O   8.000
O       11.981113654   10.932258150    3.963459156 -    -      -       O   8.000
O       12.051919266   12.398303108    6.131224450 -    -      -       O   8.000
O       12.297111677   12.971962417    8.733236400 -    -      -       O   8.000
O       11.890664240   14.905925864    6.935457023 -    -      -       O   8.000
O       14.138982244   11.564407719    9.955722313 -    -      -       O   8.000
O       20.024018941   16.793985306    8.434437115 -    -      -       O   8.000
O       17.408034838   17.107740920    8.174232266 -    -      -       O   8.000
O       16.335744541   17.264594854    5.797199521 -    -      -       O   8.000
O       14.817366414   16.597471769    7.880290726 -    -      -       O   8.000
O       14.064961899   16.782938517    4.509449296 -    -      -       O   8.000
O       11.970797148   17.403846506    6.057913488 -    -      -       O   8.000
O       12.310929923   16.941997266    8.632875380 -    -      -       O   8.000
O        9.904665037    2.452999894    2.039219604 -    -      -       O   8.000
O       12.007327323    2.904296608    0.489183002 -    -      -       O   8.000
O       12.109672964    1.086919480    2.461794874 -    -      -       O   8.000
O       12.116598366    3.644042135    3.040918673 -    -      -       O   8.000
O       13.417174733    3.182858240   11.487206562 -    -      -       O   8.000
O       13.649611796    4.991870179    0.243904237 -    -      -       O   8.000
O       14.632960948    2.530092219    0.521186535 -    -      -       O   8.000
O       14.123190947    1.649184901    9.459356304 -    -      -       O   8.000
O       15.983851777    3.032537909   10.818511629 -    -      -       O   8.000
O       14.252045897    4.278424017    9.253077771 -    -      -       O   8.000
O       17.827391057    1.553165746    9.649089823 -    -      -       O   8.000
O       18.509153467    3.047467869   11.701633906 -    -      -       O   8.000
O       17.282265398    2.485610410    0.752237287 -    -      -       O   8.000
O       18.206189997    4.926069233    0.350856495 -    -      -       O   8.000
O       15.836408327    1.153605495    2.425655016 -    -      -       O   8.000
O        9.872019092    7.130661044    1.368661725 -    -      -       O   8.000
O       12.298384258    7.304634072    0.367946455 -    -      -       O   8.000
O       13.879815866    6.809488938   11.530726867 -    -      -       O   8.000
O       14.914136039    7.279499722    0.719927240 -    -      -       O   8.000
O       16.392683662    7.005566899   10.733509186 -    -      -       O   8.000
O       18.812090933    6.799309478   11.749165776 -    -      -       O   8.000
O       17.552454751    7.421870090    0.809113553 -    -      -       O   8.000
O        0.054421345    4.922528825    8.308916814 -    -      -       O   8.000
O       17.975056528    5.213553140    7.001874573 -    -      -       O   8.000
O       18.518961135    6.765291509    9.108971211 -    -      -       O   8.000
O       17.920770306    4.216525046    9.434695856 -    -      -       O   8.000
O       16.560261902    4.684224824    4.839048280 -    -      -       O   8.000
O       16.565815691    2.965721496    6.900624737 -    -      -       O   8.000
O       15.296211791    5.299650695    7.051105416 -    -      -       O   8.000
O       16.175288509    6.413640768    2.899404562 -    -      -       O   8.000
O       14.070490083    5.175582052    4.000416468 -    -      -       O   8.000
O       15.789254023    3.831197335    2.488742098 -    -      -       O   8.000
O       11.983300904    6.279542321    2.788259717 -    -      -       O   8.000
O       11.655030491    5.186818660    5.136277815 -    -      -       O   8.000
O       12.677166096    5.530818289    7.524103737 -    -      -       O   8.000
O       12.176123349    3.091573726    6.676242957 -    -      -       O   8.000
O       14.403700186    6.908185443    8.939772877 -    -      -       O   8.000
O       20.200371181    1.331207414    8.398068520 -    -      -       O   8.000
O       17.960340643    0.689433452    7.169643828 -    -      -       O   8.000
O       16.561935045    1.120587958    4.980663339 -    -      -       O   8.000
O       15.299406302    0.667279202    7.271996177 -    -      -       O   8.000
O       14.009256093    0.892671073    4.345570562 -    -      -       O   8.000
O       11.499084960    1.051849800    5.071085675 -    -      -       O   8.000
O       12.643275135    0.633358566    7.459612663 -    -      -       O   8.000
O        9.952220381   13.154350616    7.598383158 -    -      -       O   8.000
O        7.341496952   12.793320641    7.603490644 -    -      -       O   8.000
O        8.857408425   11.532221495    5.842510863 -    -      -       O   8.000
O        8.517423847   14.152378002    5.640822682 -    -      -       O   8.000
O        6.014685423   12.498071310    9.856409078 -    -      -       O   8.000
O        6.594496904   14.948582567    8.965050082 -    -      -       O   8.000
O        4.754429843   13.479071686    7.772003148 -    -      -       O   8.000
O        6.039304951   11.251843569   12.160884674 -    -      -       O   8.000
O        4.013855804   12.845885065   11.627256408 -    -      -       O   8.000
O        6.411723704   13.910483794   12.034246325 -    -      -       O   8.000
O        2.027205181   11.072909764   12.077916976 -    -      -       O   8.000
O        2.027134956   12.521499139    9.881035403 -    -      -       O   8.000
O        2.165203515   13.124447069    7.294773805 -    -      -       O   8.000
O        1.694214773   15.024580979    9.096867319 -    -      -       O   8.000
O        3.881006137   11.483976903    6.205533931 -    -      -       O   8.000
O        9.911382000   16.548510880    7.567873402 -    -      -       O   8.000
O        7.407467336   17.313342034    8.074039123 -    -      -       O   8.000
O        6.178185766   17.171428924   10.373346838 -    -      -       O   8.000
O        4.800070049   16.716528949    8.149727990 -    -      -       O   8.000
O        3.869301230   16.851169583   11.631773382 -    -      -       O   8.000
O        1.829161490   17.488503425   10.038456878 -    -      -       O   8.000
O        2.274783484   17.078972956    7.460073324 -    -      -       O   8.000
O        0.253029278   14.765910343    0.989235683 -    -      -       O   8.000
O        2.908985810   15.037509882    0.936529477 -    -      -       O   8.000
O        1.398773264   16.329982942   12.408211249 -    -      -       O   8.000
O        1.600425405   13.686666454   12.231028926 -    -      -       O   8.000
O        4.114300125   15.422491606    3.235795959 -    -      -       O   8.000
O        3.620387402   12.911517395    2.367851277 -    -      -       O   8.000
O        5.487680191   14.366240380    1.255400593 -    -      -       O   8.000
O        4.083215347   16.673737137    5.561173462 -    -      -       O   8.000
O        6.135300909   15.094450551    4.984836538 -    -      -       O   8.000
O        3.752559501   14.015278445    5.393996550 -    -      -       O   8.000
O        8.129348374   16.769796283    5.568908828 -    -      -       O   8.000
O        8.190198253   15.398148218    3.312312684 -    -      -       O   8.000
O        8.035306946   14.836902396    0.711195773 -    -      -       O   8.000
O        8.599945863   12.919850927    2.499824005 -    -      -       O   8.000
O        6.172282921   16.405532652   12.915764081 -    -      -       O   8.000
O        0.378634411   11.097337926    0.989371067 -    -      -       O   8.000
O        2.965652177   10.570732122    1.284389175 -    -      -       O   8.000
O        3.950487216   10.646248551    3.691481130 -    -      -       O   8.000
O        5.522070101   11.203953212    1.587978039 -    -      -       O   8.000
O        6.194026642   10.807526552    5.088874816 -    -      -       O   8.000
O        8.376935125   10.388341281    3.216466807 -    -      -       O   8.000
O        8.022556640   11.076156863    0.670770924 -    -      -       O   8.000
O        9.082741736   18.912735047    6.802581327 -    -      -       O   8.000
O        5.484050941   18.841693681   12.354923687 -    -      -       O   8.000
O        2.189946685   18.857199539   12.239739757 -    -      -       O   8.000
O        4.139321181   18.935609387    6.861413053 -    -      -       O   8.000
O        1.393587705    8.817384242    0.098404345 -    -      -       O   8.000
O        4.319325984    9.009372052    5.688370980 -    -      -       O   8.000
O        8.328156697    8.847148196    5.452161316 -    -      -       O   8.000
O        6.348091730    9.039791019    0.244128916 -    -      -       O   8.000
O       11.572416253    8.830760077    2.477951520 -    -      -       O   8.000
O       14.743991410    9.062615617   10.358147015 -    -      -       O   8.000
O       18.132439305    9.011186098   10.383919486 -    -      -       O   8.000
O       16.128632102    8.979493144    2.346087738 -    -      -       O   8.000
O       18.861092297   19.038112434    9.232931731 -    -      -       O   8.000
O       15.687698404   18.768095842    3.726248232 -    -      -       O   8.000
O       12.361358024   18.707158034    3.791139465 -    -      -       O   8.000
O       14.094673831   18.927513673    8.988133811 -    -      -       O   8.000
O       10.674899838    9.386861969    6.147651730 -    -      -       O   8.000
Si       6.326625515    4.466763678    9.309947695 -    -      -       Si 14.000
Si       5.414122240    5.212598520   12.093086133 -    -      -       Si 14.000
Si       2.337494313    5.116669129   11.715177970 -    -      -       Si 14.000
Si       1.579049071    4.688674503    8.797649717 -    -      -       Si 14.000
Si       4.106911056    5.171183198    7.150931634 -    -      -       Si 14.000
Si       8.734068892    0.629621738    7.006304716 -    -      -       Si 14.000
Si       6.435787768    1.368205926    8.998213220 -    -      -       Si 14.000
Si       5.410463254    0.503186403   11.771529366 -    -      -       Si 14.000
Si       2.310204637    0.588665180   11.890880523 -    -      -       Si 14.000
Si       1.469437555    1.529558905    9.057698232 -    -      -       Si 14.000
Si       3.876339990    0.636492091    7.241525739 -    -      -       Si 14.000
Si       1.244501088    2.901457910    0.323047448 -    -      -       Si 14.000
Si       3.568530025    3.580205978    2.231763509 -    -      -       Si 14.000
Si       4.294787772    2.737663179    5.094499033 -    -      -       Si 14.000
Si       7.384652090    2.598913908    5.251422030 -    -      -       Si 14.000
Si       8.565293480    3.275227348    2.439596528 -    -      -       Si 14.000
Si       6.071979720    2.748120963    0.615599008 -    -      -       Si 14.000
Si       1.411162413    7.275232100    0.591138578 -    -      -       Si 14.000
Si       3.669294792    6.696870544    2.569776985 -    -      -       Si 14.000
Si       4.711540689    7.509588141    5.288295344 -    -      -       Si 14.000
Si       7.793003666    7.327339676    5.005114341 -    -      -       Si 14.000
Si       8.611057343    6.425805848    2.116883965 -    -      -       Si 14.000
Si       5.949941494    7.571317128    0.760032009 -    -      -       Si 14.000
Si      11.719385728   14.883272455    2.782068767 -    -      -       Si 14.000
Si      14.150181351   14.515066897    0.795894190 -    -      -       Si 14.000
Si      14.658170615   15.424157327   11.177529994 -    -      -       Si 14.000
Si      17.873689828   15.392921035   11.221811215 -    -      -       Si 14.000
Si      18.883293234   14.409921911    0.766151120 -    -      -       Si 14.000
Si      16.618452951   14.818637344    2.733946076 -    -      -       Si 14.000
Si      11.745600207   10.439726694    2.408436742 -    -      -       Si 14.000
Si      14.187040292   11.447391258    0.595972171 -    -      -       Si 14.000
Si      14.894760563   10.553282962   10.960945338 -    -      -       Si 14.000
Si      18.016995477   10.477010316   11.069030401 -    -      -       Si 14.000
Si      18.995907148   11.280829036    0.671048937 -    -      -       Si 14.000
Si      16.568774604   10.538187675    2.360435013 -    -      -       Si 14.000
Si      18.726624654   12.933725133    9.394505630 -    -      -       Si 14.000
Si      16.283499841   13.372865404    7.427432420 -    -      -       Si 14.000
Si      15.756217045   12.412443693    4.597127932 -    -      -       Si 14.000
Si      12.520486367   12.358787061    4.575316850 -    -      -       Si 14.000
Si      11.541176890   13.367416366    7.350616026 -    -      -       Si 14.000
Si      13.803663436   13.021323273    9.340574710 -    -      -       Si 14.000
Si      18.683019558   17.431515093    9.111902618 -    -      -       Si 14.000
Si      16.293127355   16.460581302    7.205886521 -    -      -       Si 14.000
Si      15.612025306   17.277675377    4.340834347 -    -      -       Si 14.000
Si      12.507816193   17.271686371    4.527477551 -    -      -       Si 14.000
Si      11.512818015   16.450274397    7.300534873 -    -      -       Si 14.000
Si      13.857151317   17.330459324    8.980031665 -    -      -       Si 14.000
Si      11.524016185    2.537332955    2.004336087 -    -      -       Si 14.000
Si      13.432140082    3.413787680   13.092633365 -    -      -       Si 14.000
Si      14.453592251    3.024635392   10.243047952 -    -      -       Si 14.000
Si      17.553818496    2.964275415   10.393662848 -    -      -       Si 14.000
Si      18.470993407    3.342944243    0.082655041 -    -      -       Si 14.000
Si      15.880904437    2.515491611    1.556661342 -    -      -       Si 14.000
Si      11.434069246    7.387469925    1.747500714 -    -      -       Si 14.000
Si      13.690412949    6.586784159   13.127152051 -    -      -       Si 14.000
Si      14.857054900    7.450206848   10.397290525 -    -      -       Si 14.000
Si      17.959553890    7.402767213   10.496236483 -    -      -       Si 14.000
Si      18.668346812    6.466355212    0.123833270 -    -      -       Si 14.000
Si      16.192067066    7.498664871    1.695389884 -    -      -       Si 14.000
Si      18.682992693    5.276280606    8.467620393 -    -      -       Si 14.000
Si      16.595083281    4.534361833    6.451041496 -    -      -       Si 14.000
Si      15.630728858    5.030795096    3.554697153 -    -      -       Si 14.000
Si      12.466899956    5.065976175    3.739404522 -    -      -       Si 14.000
Si      11.638683454    4.631493872    6.665780432 -    -      -       Si 14.000
Si      14.152542012    5.488708697    8.187077382 -    -      -       Si 14.000
Si      18.722589138    0.679624724    8.611899550 -    -      -       Si 14.000
Si      16.594984247    1.367649338    6.587124471 -    -      -       Si 14.000
Si      15.528768113    0.519941965    3.877611418 -    -      -       Si 14.000
Si      12.490052832    0.468586751    3.918413899 -    -      -       Si 14.000
Si      11.611650783    1.566084709    6.618387682 -    -      -       Si 14.000
Si      14.038605696    0.534499888    8.287892372 -    -      -       Si 14.000
Si       8.649762511   12.895039544    6.657036042 -    -      -       Si 14.000
Si       6.184827247   13.431280966    8.534930842 -    -      -       Si 14.000
Si       5.616145367   12.628866052   11.421551241 -    -      -       Si 14.000
Si       2.429596828   12.524796908   11.452481308 -    -      -       Si 14.000
Si       1.431403523   13.464586946    8.693899662 -    -      -       Si 14.000
Si       3.658184580   13.012098103    6.666392919 -    -      -       Si 14.000
Si       8.623443309   17.373246556    7.000639193 -    -      -       Si 14.000
Si       6.241057702   16.531434909    8.885428167 -    -      -       Si 14.000
Si       5.425321816   17.310913430   11.804812476 -    -      -       Si 14.000
Si       2.325953081   17.375890982   11.583526568 -    -      -       Si 14.000
Si       1.406012611   16.587289912    8.748680036 -    -      -       Si 14.000
Si       3.821637247   17.349965166    7.013326130 -    -      -       Si 14.000
Si       1.560923179   14.948455585    0.040976947 -    -      -       Si 14.000
Si       4.022292519   14.430413823    1.948793419 -    -      -       Si 14.000
Si       4.532522079   15.308579286    4.801859408 -    -      -       Si 14.000
Si       7.737349645   15.347626064    4.872436416 -    -      -       Si 14.000
Si       8.794291481   14.482630835    2.104894012 -    -      -       Si 14.000
Si       6.525237126   14.879610011    0.118489927 -    -      -       Si 14.000
Si       1.689769074   10.397548063    0.310820465 -    -      -       Si 14.000
Si       4.029974604   11.337695213    2.236294355 -    -      -       Si 14.000
Si       4.633337537   10.512802025    5.158094827 -    -      -       Si 14.000
Si       8.860455149   11.369346484    2.047887643 -    -      -       Si 14.000
Si       6.477789951   10.649628937    0.386035664 -    -      -       Si 14.000
end 
end 
