# Supplementary material for: Water Adsorption at Pairs of Proximate Brønsted Acid Sites in Zeolites
Source: J Phys Chem Lett. 2026 Jan 14;17(4):1201–6. doi: 10.1021/acs.jpclett.5c03794 (PMC12862806; doi:10.1021/acs.jpclett.5c03794)
Supplement: Supplementary file 2 [file jz5c03794_si_002.zip › Water_BAS_Pairs_SI/QM/STRUCTURES_MP2/HMFI__3__1_h2o__conformer_2__MP2.car]

!BIOSYM archive 3                                                               
PBC=ON                                                                          
QMPOT ITERATION     54                                            -50908.7686281
!DATE Tue Nov 26 12:51:14 2024
PBC  20.20300  19.84900  13.21600  90.00000  90.00000  90.00000 (P1)
Al       8.632301138    5.093104531    6.698376582 -    -      -       Al 13.000
Al       7.797882910   10.706885161    4.652541417 -    -      -       Al 13.000
H        7.803984732    6.710526411   10.719054853 -    -      -       H   1.000
H        9.246658595    6.437260696   10.186468503 -    -      -       H   1.000
H        7.790418852    5.893669031    8.833341817 -    -      -       H   1.000
H        8.940406279    9.055039144    6.048064268 -    -      -       H   1.000
O       10.083968611    4.922570848    7.578250772 -    -      -       O   8.000
O        7.399002633    5.337433385    8.051610364 -    -      -       O   8.000
O        8.643101816    6.539731162    5.757475002 -    -      -       O   8.000
O        8.055618177    3.780888981    5.795632160 -    -      -       O   8.000
O        5.561934132    5.124043332    9.866369129 -    -      -       O   8.000
O        6.410323977    2.964238084    8.571905296 -    -      -       O   8.000
O        4.889088099    4.812176240    7.372400816 -    -      -       O   8.000
O        6.396436940    6.436576504   11.930633569 -    -      -       O   8.000
O        3.973110713    5.197940606   11.980848056 -    -      -       O   8.000
O        6.241852229    3.789764245   12.053779103 -    -      -       O   8.000
O        1.671714089    6.486824345   12.135037799 -    -      -       O   8.000
O        2.323806110    5.242951399    9.883613673 -    -      -       O   8.000
O        2.217284603    5.120780491    7.290154354 -    -      -       O   8.000
O        1.768060527    2.921702520    8.695595792 -    -      -       O   8.000
O        3.730651245    6.426784846    5.650410156 -    -      -       O   8.000
O        9.810324607    1.305492005    7.524637068 -    -      -       O   8.000
O        7.296248282    0.552221503    7.974444707 -    -      -       O   8.000
O        6.117867102    0.955848784   10.292106092 -    -      -       O   8.000
O        4.646814844    1.079696814    8.093163928 -    -      -       O   8.000
O        3.883823656    1.087069147   11.729500474 -    -      -       O   8.000
O        1.731518537    0.750280009   10.208889143 -    -      -       O   8.000
O        2.096905747    0.535199432    7.600151529 -    -      -       O   8.000
O        0.132080021    3.237108412    0.887812507 -    -      -       O   8.000
O        2.759031418    3.079183704    1.024863515 -    -      -       O   8.000
O        1.436509758    1.326032621   12.776913260 -    -      -       O   8.000
O        1.648720102    3.834442516   11.982688402 -    -      -       O   8.000
O        3.875599411    2.368929405    3.275911504 -    -      -       O   8.000
O        3.793951456    4.953894510    2.575615388 -    -      -       O   8.000
O        5.392976490    3.272566735    1.309923448 -    -      -       O   8.000
O        3.720786345    1.108452251    5.581983033 -    -      -       O   8.000
O        5.858159052    2.584318946    5.042141700 -    -      -       O   8.000
O        3.495387273    3.766110966    5.449415237 -    -      -       O   8.000
O        8.046935570    1.146822982    5.486162352 -    -      -       O   8.000
O        7.920695385    2.669529430    3.355207193 -    -      -       O   8.000
O        7.960231417    3.083367805    0.738468533 -    -      -       O   8.000
O        8.406406983    5.096958266    2.433912282 -    -      -       O   8.000
O        6.258865451    1.314232554   12.917315822 -    -      -       O   8.000
O        0.223790720    6.913117014    1.119128972 -    -      -       O   8.000
O        2.862658849    7.078286722    1.221218950 -    -      -       O   8.000
O        4.401828366    7.440967960    3.314805163 -    -      -       O   8.000
O        5.457455529    6.399464315    1.156788167 -    -      -       O   8.000
O        6.147181493    7.385005861    5.317141421 -    -      -       O   8.000
O        7.862093796    7.491002273    3.335133493 -    -      -       O   8.000
O        7.995820348    7.109256205    0.728729690 -    -      -       O   8.000
O       10.407204815   14.797457304    1.607828580 -    -      -       O   8.000
O       12.866007272   15.472945635    1.034108089 -    -      -       O   8.000
O       11.576708503   16.794302720    2.938681779 -    -      -       O   8.000
O       12.386204665   14.352666532    3.394684405 -    -      -       O   8.000
O       13.721084813   14.899323247   11.840676801 -    -      -       O   8.000
O       13.838116811   13.043217947    0.580525509 -    -      -       O   8.000
O       15.459191092   15.184493570    0.560971350 -    -      -       O   8.000
O       14.388506383   16.405693841    9.768560312 -    -      -       O   8.000
O       16.124866393   14.622928702   10.722312318 -    -      -       O   8.000
O       13.934707984   13.796367490    9.510152728 -    -      -       O   8.000
O       17.946946244   16.367080479    9.914146800 -    -      -       O   8.000
O       18.265516989   15.162513642   12.216965342 -    -      -       O   8.000
O       17.855079071   15.143464719    1.645297866 -    -      -       O   8.000
O       18.506367019   12.913344771    0.385990949 -    -      -       O   8.000
O       16.083818233   16.869454005    2.556131362 -    -      -       O   8.000
O       10.288164016   10.771976661    1.136718874 -    -      -       O   8.000
O       12.919815019   10.558912821    0.906346901 -    -      -       O   8.000
O       14.015054481   11.264751351   11.823732190 -    -      -       O   8.000
O       15.529694313   10.969542006    0.740001235 -    -      -       O   8.000
O       16.429471259   11.013254211   10.779881500 -    -      -       O   8.000
O       18.789888052   10.830799656   11.990941959 -    -      -       O   8.000
O       18.060667727   10.511636631    1.338150958 -    -      -       O   8.000
O       20.203707394   12.943680075    8.122696799 -    -      -       O   8.000
O       17.606947306   12.860188108    7.627796572 -    -      -       O   8.000
O       18.673653584   11.179405922    9.366681890 -    -      -       O   8.000
O       18.510442450   13.752757575    9.996600988 -    -      -       O   8.000
O       16.522001689   13.211154125    5.256120261 -    -      -       O   8.000
O       16.289665424   15.091357059    7.169331991 -    -      -       O   8.000
O       14.949450814   12.797959156    7.283525369 -    -      -       O   8.000
O       16.461719978   11.730606388    3.111017289 -    -      -       O   8.000
O       14.144494357   12.512998170    4.180915862 -    -      -       O   8.000
O       15.702100358   14.297710625    3.022032288 -    -      -       O   8.000
O       11.855383126   11.800923236    2.996222339 -    -      -       O   8.000
O       11.762953861   12.753072478    5.394894749 -    -      -       O   8.000
O       12.378232073   12.434464815    7.913757662 -    -      -       O   8.000
O       12.065920649   14.902591640    6.931242602 -    -      -       O   8.000
O       14.262430401   11.142963129    9.215004432 -    -      -       O   8.000
O       19.986076738   16.787034275    8.232071035 -    -      -       O   8.000
O       17.529686221   17.411637759    7.505283904 -    -      -       O   8.000
O       16.373778070   16.892740227    5.191205681 -    -      -       O   8.000
O       14.865838159   17.332875396    7.315835765 -    -      -       O   8.000
O       13.951362577   17.034531750    4.139119569 -    -      -       O   8.000
O       11.739384628   17.175900714    5.575694831 -    -      -       O   8.000
O       12.361497310   17.202003322    8.178051741 -    -      -       O   8.000
O       10.224805463    3.212188867    2.047694654 -    -      -       O   8.000
O       12.852268306    2.965017368    1.881867978 -    -      -       O   8.000
O       11.495272456    1.773999576    3.838662263 -    -      -       O   8.000
O       11.753653489    4.400350619    3.862943219 -    -      -       O   8.000
O       14.319746256    2.497607350   12.956790836 -    -      -       O   8.000
O       13.866240269    5.000649149    0.481907095 -    -      -       O   8.000
O       15.473808919    3.448274431    1.890540272 -    -      -       O   8.000
O       13.919536443    1.270708304   10.692836758 -    -      -       O   8.000
O       16.150025119    2.690492340   10.982594128 -    -      -       O   8.000
O       13.825762792    3.946555249   10.812630519 -    -      -       O   8.000
O       18.342626251    1.159200911   10.754769733 -    -      -       O   8.000
O       18.033967701    2.725286476   12.847257141 -    -      -       O   8.000
O       18.096608097    3.186790313    2.241313728 -    -      -       O   8.000
O       18.516410302    5.162374093    0.495893887 -    -      -       O   8.000
O       16.461340286    1.728976792    3.668686309 -    -      -       O   8.000
O       10.230773819    7.030481050    2.152942736 -    -      -       O   8.000
O       12.796770869    7.112600603    1.632113102 -    -      -       O   8.000
O       14.130860905    7.423155188   12.624756602 -    -      -       O   8.000
O       15.461923460    6.782244231    1.598840255 -    -      -       O   8.000
O       16.327960319    6.919779893   11.186013915 -    -      -       O   8.000
O       18.420158557    7.592246082   12.696134436 -    -      -       O   8.000
O       18.007534657    7.251076407    2.095843339 -    -      -       O   8.000
O       20.164276911    4.880119435    8.663948460 -    -      -       O   8.000
O       17.572456154    5.128877388    8.330785247 -    -      -       O   8.000
O       18.792613592    6.368881300   10.352214248 -    -      -       O   8.000
O       18.516840128    3.752202963   10.422668787 -    -      -       O   8.000
O       15.967053055    5.602347581    6.310000765 -    -      -       O   8.000
O       16.439331777    3.074599156    7.041625369 -    -      -       O   8.000
O       14.970029201    4.657814134    8.551586929 -    -      -       O   8.000
O       16.274840264    7.009342394    4.109262704 -    -      -       O   8.000
O       14.170569519    5.385920573    4.319338098 -    -      -       O   8.000
O       16.613372827    4.362091104    4.080791545 -    -      -       O   8.000
O       12.018762891    6.988132268    4.170050659 -    -      -       O   8.000
O       12.369091438    5.417982717    6.273892080 -    -      -       O   8.000
O       12.333988505    4.896363184    8.854710713 -    -      -       O   8.000
O       11.841140401    2.989799806    7.067647398 -    -      -       O   8.000
O       13.921018143    6.522506716   10.139787309 -    -      -       O   8.000
O       19.914661957    1.214031957    8.564241033 -    -      -       O   8.000
O       17.300696250    0.915349946    8.342195661 -    -      -       O   8.000
O       16.091872703    0.627051456    6.049132453 -    -      -       O   8.000
O       14.685830099    1.430428491    8.152683793 -    -      -       O   8.000
O       13.994505630    1.246714204    4.524815618 -    -      -       O   8.000
O       11.976158865    0.531333234    6.141552628 -    -      -       O   8.000
O       12.147115535    0.931876585    8.745194296 -    -      -       O   8.000
O        9.966241236   13.344779135    7.300432032 -    -      -       O   8.000
O        7.558799370   12.599370252    8.005465636 -    -      -       O   8.000
O        8.634076338   11.716081130    5.743681631 -    -      -       O   8.000
O        7.806193101   14.233506389    6.008525579 -    -      -       O   8.000
O        6.357199123   12.519844942   10.305647207 -    -      -       O   8.000
O        6.635949491   14.874427017    9.099868937 -    -      -       O   8.000
O        4.911574036   13.079954044    8.193487874 -    -      -       O   8.000
O        5.528952731   11.161475847   12.387531703 -    -      -       O   8.000
O        4.026034303   13.130498559   11.480077587 -    -      -       O   8.000
O        6.363666676   13.689221229   12.655090286 -    -      -       O   8.000
O        2.295406390   11.156586877   12.059189737 -    -      -       O   8.000
O        2.039162341   12.473907936    9.801849450 -    -      -       O   8.000
O        2.448019949   13.300187464    7.278734117 -    -      -       O   8.000
O        1.470318248   14.945804826    9.124382309 -    -      -       O   8.000
O        4.029267176   11.398111390    6.353945856 -    -      -       O   8.000
O        9.937770304   16.488464609    7.358129002 -    -      -       O   8.000
O        7.344196402   17.001725618    7.651218377 -    -      -       O   8.000
O        6.113496997   17.344396747    9.933366426 -    -      -       O   8.000
O        4.778098852   16.329606479    7.885300304 -    -      -       O   8.000
O        3.929855853   16.791787108   11.372455233 -    -      -       O   8.000
O        1.833985758   17.449322742    9.840925533 -    -      -       O   8.000
O        2.224569669   16.760629065    7.300138506 -    -      -       O   8.000
O        0.065030265   14.895080922    0.732991202 -    -      -       O   8.000
O        2.665572362   14.985019968    0.953728496 -    -      -       O   8.000
O        1.455030352   16.325491525   12.223985109 -    -      -       O   8.000
O        1.517825861   13.681251809   12.115366152 -    -      -       O   8.000
O        3.707287974   14.857969656    3.373978922 -    -      -       O   8.000
O        4.062392214   12.844910132    1.659124112 -    -      -       O   8.000
O        5.260338010   15.207531794    1.292576937 -    -      -       O   8.000
O        4.001348531   16.534487257    5.356870376 -    -      -       O   8.000
O        6.158976685   15.401426787    4.282529748 -    -      -       O   8.000
O        4.508490247   13.923591912    5.713114819 -    -      -       O   8.000
O        8.327925840   16.679382191    5.205532820 -    -      -       O   8.000
O        8.573125429   14.656506367    3.492578799 -    -      -       O   8.000
O        7.888060264   15.264274383    0.964898835 -    -      -       O   8.000
O        8.636963158   12.824900644    1.567201587 -    -      -       O   8.000
O        6.353349448   16.353112324   12.374322268 -    -      -       O   8.000
O        0.338786077   11.193993980    0.691210448 -    -      -       O   8.000
O        2.778514257   10.543641578    1.403654860 -    -      -       O   8.000
O        3.742344252   11.177982690    3.754961900 -    -      -       O   8.000
O        5.410748408   10.572616619    1.763350961 -    -      -       O   8.000
O        6.100127911   10.689522539    4.803166618 -    -      -       O   8.000
O        8.452823884   10.645870302    3.081240821 -    -      -       O   8.000
O        7.772634813   10.580847591    0.499237903 -    -      -       O   8.000
O        8.956319693   18.825056124    6.618718246 -    -      -       O   8.000
O        5.519979170   18.837320201   12.009255519 -    -      -       O   8.000
O        2.315035749   18.802053318   12.056403331 -    -      -       O   8.000
O        4.023812588   18.680277309    6.876062289 -    -      -       O   8.000
O        1.441900596    8.901764745   13.071306615 -    -      -       O   8.000
O        4.082110954    9.041974258    5.337469495 -    -      -       O   8.000
O        8.240447158    9.049046429    5.384599674 -    -      -       O   8.000
O        5.984086180    8.719890652   13.154326739 -    -      -       O   8.000
O       11.651918549    9.193897789    2.807056392 -    -      -       O   8.000
O       14.721619133    8.977929853   10.591124466 -    -      -       O   8.000
O       17.979875196    8.867458281   10.413340188 -    -      -       O   8.000
O       16.182747261    9.156636332    2.593352728 -    -      -       O   8.000
O       18.755770075   18.808365548    9.406912696 -    -      -       O   8.000
O       15.633479459   19.093414071    3.846821536 -    -      -       O   8.000
O       12.321586107   19.120810270    3.858673005 -    -      -       O   8.000
O       14.030059361   18.937245810    9.265275812 -    -      -       O   8.000
O        8.358802183    6.696161092    9.916854575 -    -      -       O   8.000
Si       6.010185765    4.506797196    8.457391560 -    -      -       Si 14.000
Si       5.516516159    5.116510101   11.481489998 -    -      -       Si 14.000
Si       2.405574241    5.192068160   11.498210156 -    -      -       Si 14.000
Si       1.541361747    4.529509545    8.640964744 -    -      -       Si 14.000
Si       3.582038774    5.032849052    6.437190188 -    -      -       Si 14.000
Si       8.526424672    0.508715476    6.901210655 -    -      -       Si 14.000
Si       6.115988037    1.363786236    8.726442935 -    -      -       Si 14.000
Si       5.439496741    0.577691006   11.719387072 -    -      -       Si 14.000
Si       2.344907244    0.528977199   11.685115666 -    -      -       Si 14.000
Si       1.319071847    1.361309656    8.770720146 -    -      -       Si 14.000
Si       3.617838631    0.386593643    7.033257343 -    -      -       Si 14.000
Si       1.480021374    2.867632206    0.074134626 -    -      -       Si 14.000
Si       3.954608632    3.417604021    2.041899541 -    -      -       Si 14.000
Si       4.258860071    2.454928941    4.852759692 -    -      -       Si 14.000
Si       7.484299135    2.573321308    4.925112651 -    -      -       Si 14.000
Si       8.632041334    3.506699296    2.164807978 -    -      -       Si 14.000
Si       6.458547757    2.856808968    0.164949141 -    -      -       Si 14.000
Si       1.560356242    7.352222471    0.295302054 -    -      -       Si 14.000
Si       4.102658255    6.467336261    2.062155010 -    -      -       Si 14.000
Si       4.580932508    7.576708499    4.913152121 -    -      -       Si 14.000
Si       7.704266735    7.504070295    4.938451207 -    -      -       Si 14.000
Si       8.654552575    6.673962491    2.165265751 -    -      -       Si 14.000
Si       6.464843240    7.202240715    0.173513501 -    -      -       Si 14.000
Si      11.794066793   15.338520449    2.243622115 -    -      -       Si 14.000
Si      13.968167150   14.631881795    0.199609253 -    -      -       Si 14.000
Si      14.556685886   14.946538505   10.450787993 -    -      -       Si 14.000
Si      17.708499314   14.975850716   10.708167323 -    -      -       Si 14.000
Si      18.722818109   14.521779013    0.422770804 -    -      -       Si 14.000
Si      16.281540998   15.373716783    1.954931017 -    -      -       Si 14.000
Si      11.676928030   10.580690608    1.955303051 -    -      -       Si 14.000
Si      14.072126532   11.470816141    0.216432195 -    -      -       Si 14.000
Si      14.864299795   10.589135629   10.611952985 -    -      -       Si 14.000
Si      17.963877225   10.474149786   10.645548593 -    -      -       Si 14.000
Si      18.976230647   11.366231735    0.292997207 -    -      -       Si 14.000
Si      16.555182795   10.602290076    1.951785287 -    -      -       Si 14.000
Si      18.737321735   12.696168673    8.775268434 -    -      -       Si 14.000
Si      16.345036115   13.496959007    6.839441035 -    -      -       Si 14.000
Si      15.694212202   12.930240353    3.889052915 -    -      -       Si 14.000
Si      12.560186484   12.855653008    3.992128123 -    -      -       Si 14.000
Si      11.526688404   13.360085048    6.879951618 -    -      -       Si 14.000
Si      13.890222707   12.545271251    8.489507528 -    -      -       Si 14.000
Si      18.552949476   17.334464174    8.765119984 -    -      -       Si 14.000
Si      16.265953387   16.675953191    6.795933334 -    -      -       Si 14.000
Si      15.503599323   17.480926775    3.944030234 -    -      -       Si 14.000
Si      12.397520501   17.525180074    4.139641021 -    -      -       Si 14.000
Si      11.528306434   16.439562894    7.005027390 -    -      -       Si 14.000
Si      13.903683376   17.453528699    8.631239239 -    -      -       Si 14.000
Si      11.600215442    3.096263859    2.902322737 -    -      -       Si 14.000
Si      14.119405813    3.483925817    1.014599244 -    -      -       Si 14.000
Si      14.564490354    2.603894895   11.357658318 -    -      -       Si 14.000
Si      17.747557021    2.589895592   11.259252978 -    -      -       Si 14.000
Si      18.748819929    3.582653760    0.811663130 -    -      -       Si 14.000
Si      16.644995716    3.177033818    2.971734347 -    -      -       Si 14.000
Si      11.668523347    7.581035629    2.689813963 -    -      -       Si 14.000
Si      14.067196485    6.581256644    0.793776704 -    -      -       Si 14.000
Si      14.784964938    7.460007871   11.138198205 -    -      -       Si 14.000
Si      17.880339264    7.433856977   11.165377916 -    -      -       Si 14.000
Si      18.839161955    6.728277877    0.801174824 -    -      -       Si 14.000
Si      16.487313845    7.563208462    2.592813029 -    -      -       Si 14.000
Si      18.747153764    5.024719903    9.440691756 -    -      -       Si 14.000
Si      16.242799311    4.607887768    7.563608063 -    -      -       Si 14.000
Si      15.745923110    5.586648686    4.705000059 -    -      -       Si 14.000
Si      12.586496674    5.539136638    4.674994481 -    -      -       Si 14.000
Si      11.625413614    4.556334066    7.439978827 -    -      -       Si 14.000
Si      13.774819591    5.004970818    9.580934543 -    -      -       Si 14.000
Si      18.586299748    0.559560211    9.255914667 -    -      -       Si 14.000
Si      16.130252953    1.516152755    7.407993156 -    -      -       Si 14.000
Si      15.538807441    0.711212209    4.521676512 -    -      -       Si 14.000
Si      12.452726838    0.707103688    4.596152222 -    -      -       Si 14.000
Si      11.426809668    1.449084989    7.374920952 -    -      -       Si 14.000
Si      13.691900984    0.669731037    9.201817570 -    -      -       Si 14.000
Si       8.500609774   12.951037107    6.731991728 -    -      -       Si 14.000
Si       6.371734662   13.277716977    8.873011096 -    -      -       Si 14.000
Si       5.565716553   12.636279307   11.713861657 -    -      -       Si 14.000
Si       2.483045917   12.611775564   11.360228208 -    -      -       Si 14.000
Si       1.490722632   13.407649595    8.582365412 -    -      -       Si 14.000
Si       3.979107320   12.928570079    6.877692947 -    -      -       Si 14.000
Si       8.640274339   17.241503315    6.710782677 -    -      -       Si 14.000
Si       6.227895955   16.374616862    8.632395427 -    -      -       Si 14.000
Si       5.475451164   17.323301266   11.428368193 -    -      -       Si 14.000
Si       2.388211956   17.331867400   11.370455390 -    -      -       Si 14.000
Si       1.327328317   16.486606906    8.625067598 -    -      -       Si 14.000
Si       3.755530150   17.083450915    6.862645591 -    -      -       Si 14.000
Si       1.448719574   14.966351501   13.111436730 -    -      -       Si 14.000
Si       3.921825655   14.458794472    1.818618069 -    -      -       Si 14.000
Si       4.598918434   15.176280584    4.690743120 -    -      -       Si 14.000
Si       7.712831491   15.239363277    4.734765685 -    -      -       Si 14.000
Si       8.870039262   14.381025619    1.914888030 -    -      -       Si 14.000
Si       6.462081235   15.120580775    0.204205674 -    -      -       Si 14.000
Si       1.709295409   10.463698035    0.193775256 -    -      -       Si 14.000
Si       3.997570702   11.295286307    2.161240666 -    -      -       Si 14.000
Si       4.533285412   10.583731258    5.052197150 -    -      -       Si 14.000
Si       8.783829663   11.205663640    1.621439068 -    -      -       Si 14.000
Si       6.190858061   10.279691080    0.359508790 -    -      -       Si 14.000
end 
end 
