# Supplementary material for: Water Adsorption at Pairs of Proximate Brønsted Acid Sites in Zeolites
Source: J Phys Chem Lett. 2026 Jan 14;17(4):1201–6. doi: 10.1021/acs.jpclett.5c03794 (PMC12862806; doi:10.1021/acs.jpclett.5c03794)
Supplement: Supplementary file 2 [file jz5c03794_si_002.zip › Water_BAS_Pairs_SI/QM/STRUCTURES_MP2/HMFI__3__2_h2o__MP2.car]

!BIOSYM archive 3                                                               
PBC=ON                                                                          
QMPOT ITERATION     81                                            -51223.5659188
!DATE Mon Dec  2 05:28:04 2024
PBC  20.20300  19.84900  13.21600  90.00000  90.00000  90.00000 (P1)
Al       8.718311692    4.845286393    6.431752802 -    -      -       Al 13.000
Al       7.601906211   10.613104172    5.045847304 -    -      -       Al 13.000
H       10.913195876    6.936793996    6.859063408 -    -      -       H   1.000
H       11.389117052    7.454199119    5.480756433 -    -      -       H   1.000
H       11.241665610   10.778454047    6.558419356 -    -      -       H   1.000
H        9.415794971    7.020176733    5.810331267 -    -      -       H   1.000
H        9.342249177   10.799002623    6.760664234 -    -      -       H   1.000
H       10.698446598    9.312261847    6.745604399 -    -      -       H   1.000
O       10.336841217    5.137834712    7.026894101 -    -      -       O   8.000
O        7.470927674    4.752715872    7.585215695 -    -      -       O   8.000
O        8.591695789    6.487013286    5.586935939 -    -      -       O   8.000
O        8.678496199    3.621978299    5.230406011 -    -      -       O   8.000
O        5.853522013    5.481663277    9.534588331 -    -      -       O   8.000
O        5.693904270    3.030659538    8.601401277 -    -      -       O   8.000
O        4.860503180    5.080131816    7.202962374 -    -      -       O   8.000
O        6.477732634    6.685786502   11.741262512 -    -      -       O   8.000
O        4.188911499    5.333299942   11.642420677 -    -      -       O   8.000
O        6.499462346    4.013807393   11.642395739 -    -      -       O   8.000
O        1.979877298    6.876876836   11.580127383 -    -      -       O   8.000
O        2.529219431    5.202471178    9.587775964 -    -      -       O   8.000
O        2.190955838    4.875089666    6.999737776 -    -      -       O   8.000
O        1.499927684    2.933002470    8.699839399 -    -      -       O   8.000
O        3.570155223    6.328122617    5.328607704 -    -      -       O   8.000
O        9.999006098    0.530640459    7.128934727 -    -      -       O   8.000
O        7.564024361    1.342270082    7.734974590 -    -      -       O   8.000
O        6.213724412    0.776796532    9.912662313 -    -      -       O   8.000
O        4.975475732    0.689083948    7.592248897 -    -      -       O   8.000
O        3.909304084    1.213240340   11.187506748 -    -      -       O   8.000
O        1.860619419    0.500391790    9.656684729 -    -      -       O   8.000
O        2.386082748    1.011689450    7.078855614 -    -      -       O   8.000
O        0.242455017    3.184847363    0.612368229 -    -      -       O   8.000
O        2.881999851    2.887434566    0.724531344 -    -      -       O   8.000
O        1.448818236    1.702010943   12.023637884 -    -      -       O   8.000
O        1.756348912    4.316965745   11.984867464 -    -      -       O   8.000
O        4.249304681    2.582815874    2.934486350 -    -      -       O   8.000
O        3.727386518    5.059664781    2.044264057 -    -      -       O   8.000
O        5.483167951    3.527255850    0.821798676 -    -      -       O   8.000
O        4.143606561    1.082172643    5.079620088 -    -      -       O   8.000
O        6.195463929    2.755396443    4.787188378 -    -      -       O   8.000
O        3.743306532    3.685607835    5.268196768 -    -      -       O   8.000
O        8.181776032    0.992718284    5.181778876 -    -      -       O   8.000
O        8.089587058    2.392692372    2.943010011 -    -      -       O   8.000
O        8.046807277    3.047633407    0.359025434 -    -      -       O   8.000
O        8.466122535    4.912678842    2.212229083 -    -      -       O   8.000
O        6.229719227    1.507548836   12.469385891 -    -      -       O   8.000
O        0.392474588    6.866881404    0.574184913 -    -      -       O   8.000
O        3.000074264    7.285542295    0.758459012 -    -      -       O   8.000
O        4.159404758    7.496708445    3.066137948 -    -      -       O   8.000
O        5.594091075    6.646644836    1.032822051 -    -      -       O   8.000
O        6.113091620    6.817509343    4.739439806 -    -      -       O   8.000
O        8.156148600    7.372385747    3.132344290 -    -      -       O   8.000
O        8.169465610    6.996733129    0.532919297 -    -      -       O   8.000
O       10.225038902   15.008670227    1.779204703 -    -      -       O   8.000
O       12.901607109   15.173025994    1.822314701 -    -      -       O   8.000
O       11.449406707   16.424291564    3.637803167 -    -      -       O   8.000
O       11.568888235   13.771827454    3.676879934 -    -      -       O   8.000
O       14.024718103   15.307549595   12.675448690 -    -      -       O   8.000
O       13.404521043   12.906643579    0.559034845 -    -      -       O   8.000
O       15.431859222   14.315008475    1.447649196 -    -      -       O   8.000
O       14.220978615   16.479439732   10.320729879 -    -      -       O   8.000
O       16.174912098   14.883532319   11.118938994 -    -      -       O   8.000
O       13.831974041   13.824368890   10.548868709 -    -      -       O   8.000
O       17.947194080   16.781014957   10.448210493 -    -      -       O   8.000
O       18.334543681   15.312620169   12.595323729 -    -      -       O   8.000
O       18.007883743   14.767797928    1.957541261 -    -      -       O   8.000
O       18.758460988   12.849263488    0.261635058 -    -      -       O   8.000
O       16.161155110   16.349338144    2.979423191 -    -      -       O   8.000
O       10.386385192   11.081947685    1.883087381 -    -      -       O   8.000
O       12.880008737   10.438130045    1.427507660 -    -      -       O   8.000
O       13.737734547   10.811185358   12.189301373 -    -      -       O   8.000
O       15.374210466   11.159710650    1.046081692 -    -      -       O   8.000
O       16.113672136   11.083387640   11.045638490 -    -      -       O   8.000
O       18.109619813   10.418370675   12.706108365 -    -      -       O   8.000
O       17.788620815   11.115165586    2.051470600 -    -      -       O   8.000
O       20.026719502   12.849851995    8.504471668 -    -      -       O   8.000
O       17.368078778   12.663890075    8.333980431 -    -      -       O   8.000
O       18.638044858   11.591575195   10.381753266 -    -      -       O   8.000
O       18.550836266   14.234864423   10.166818107 -    -      -       O   8.000
O       16.105783309   12.450716533    6.040559418 -    -      -       O   8.000
O       16.682410700   14.884620837    7.054334930 -    -      -       O   8.000
O       14.790534312   13.392040244    8.111157209 -    -      -       O   8.000
O       15.724040735   11.241959333    3.710827581 -    -      -       O   8.000
O       13.982302027   13.065367998    4.527837080 -    -      -       O   8.000
O       16.423220220   13.844227698    3.852978781 -    -      -       O   8.000
O       12.176834770   11.186912859    3.898211730 -    -      -       O   8.000
O       11.832258333   12.596930533    6.049659173 -    -      -       O   8.000
O       12.201820304   13.139628548    8.605189854 -    -      -       O   8.000
O       11.571828442   15.107111569    6.877945981 -    -      -       O   8.000
O       13.895998065   11.354935412    9.589668764 -    -      -       O   8.000
O       19.786637296   16.816864570    8.462229087 -    -      -       O   8.000
O       17.273660227   17.340125719    7.935226039 -    -      -       O   8.000
O       16.303489746   17.026061155    5.542498424 -    -      -       O   8.000
O       14.748384174   16.598984062    7.683731241 -    -      -       O   8.000
O       13.951345620   16.878454724    4.379530076 -    -      -       O   8.000
O       11.923774972   17.553833510    5.992379145 -    -      -       O   8.000
O       12.315942639   17.036272738    8.575736160 -    -      -       O   8.000
O       10.325824136    3.089199084    1.615135277 -    -      -       O   8.000
O       12.908003005    2.567571952    1.275611766 -    -      -       O   8.000
O       11.571047029    1.545388100    3.356837905 -    -      -       O   8.000
O       12.132248542    4.131908321    3.248948190 -    -      -       O   8.000
O       14.657645633    2.584232335   12.548181474 -    -      -       O   8.000
O       13.839377639    4.899961684    0.415668528 -    -      -       O   8.000
O       15.471510333    3.250530272    1.704425856 -    -      -       O   8.000
O       14.033535603    1.255246761   10.389468545 -    -      -       O   8.000
O       16.337228745    2.635651842   10.490005201 -    -      -       O   8.000
O       14.019445901    3.930187042   10.379988382 -    -      -       O   8.000
O       18.773273920    1.707731700   10.091504193 -    -      -       O   8.000
O       18.170872308    2.770633834   12.440377747 -    -      -       O   8.000
O       18.147642272    2.923557795    1.842480463 -    -      -       O   8.000
O       18.592686439    5.101545263    0.424493388 -    -      -       O   8.000
O       16.622245150    1.412740376    3.271388717 -    -      -       O   8.000
O       10.422352273    6.664105686    1.905863913 -    -      -       O   8.000
O       13.009316588    7.138614351    1.609826547 -    -      -       O   8.000
O       13.928842010    7.248217149   12.374168239 -    -      -       O   8.000
O       15.608860914    6.739750441    1.127309312 -    -      -       O   8.000
O       16.228566549    6.994468998   11.052980720 -    -      -       O   8.000
O       18.677421932    7.207850041   12.037899548 -    -      -       O   8.000
O       18.134499106    7.489520243    1.435509876 -    -      -       O   8.000
O        0.079632168    5.172700849    8.575423864 -    -      -       O   8.000
O       17.842269208    4.727657315    7.764161384 -    -      -       O   8.000
O       18.342231658    6.768939424    9.422962167 -    -      -       O   8.000
O       18.426007736    4.318348060   10.333417582 -    -      -       O   8.000
O       16.186484941    5.570025247    5.877939168 -    -      -       O   8.000
O       16.205991716    3.019981786    6.592659143 -    -      -       O   8.000
O       15.232276957    4.887837150    8.234829775 -    -      -       O   8.000
O       16.669915463    6.691737284    3.547217058 -    -      -       O   8.000
O       14.417153892    5.302863916    3.905825127 -    -      -       O   8.000
O       16.776260606    4.038316148    3.813525168 -    -      -       O   8.000
O       12.090119241    6.599133067    4.047927959 -    -      -       O   8.000
O       12.664905307    4.663732186    5.813279508 -    -      -       O   8.000
O       12.546938746    4.851193028    8.392691029 -    -      -       O   8.000
O       11.427789561    2.765604669    7.226392763 -    -      -       O   8.000
O       13.907616021    6.530953538    9.822419965 -    -      -       O   8.000
O       20.095860612    0.940726022    7.931489206 -    -      -       O   8.000
O       17.448958320    1.030019851    7.874575066 -    -      -       O   8.000
O       16.061009509    0.518803728    5.709910139 -    -      -       O   8.000
O       14.777823127    1.258484298    7.882614648 -    -      -       O   8.000
O       14.106349353    1.082889284    3.948563623 -    -      -       O   8.000
O       12.299679550    0.731731647    5.812724299 -    -      -       O   8.000
O       12.283964509    0.578400032    8.455833681 -    -      -       O   8.000
O        9.789589913   13.275406167    7.620595991 -    -      -       O   8.000
O        7.269503872   12.984849629    8.210121563 -    -      -       O   8.000
O        8.421161417   11.304032760    6.535823536 -    -      -       O   8.000
O        7.931882862   13.745709485    5.758076662 -    -      -       O   8.000
O        6.198337937   12.756023797   10.538446002 -    -      -       O   8.000
O        5.475211192   14.798264903    8.929457251 -    -      -       O   8.000
O        4.661414764   12.336987631    8.453787099 -    -      -       O   8.000
O        6.229948023   11.542981258   12.836626992 -    -      -       O   8.000
O        3.917681213   12.446865285   11.895922352 -    -      -       O   8.000
O        5.765007367   14.168220496   12.683184795 -    -      -       O   8.000
O        1.446750082   11.701046688   12.422962391 -    -      -       O   8.000
O        1.993916371   12.686184649   10.070643573 -    -      -       O   8.000
O        2.227251528   12.909948912    7.452286040 -    -      -       O   8.000
O        1.427143177   14.963953168    8.889863380 -    -      -       O   8.000
O        3.658822111   10.991953371    6.403538625 -    -      -       O   8.000
O        9.879630919   17.053629437    7.650097171 -    -      -       O   8.000
O        7.341894158   16.470381701    8.056043230 -    -      -       O   8.000
O        6.229935350   16.871731308   10.414162081 -    -      -       O   8.000
O        4.779745345   17.236679280    8.209249246 -    -      -       O   8.000
O        3.768468235   16.938562961   11.362460498 -    -      -       O   8.000
O        1.285560396   17.109949874   10.432386346 -    -      -       O   8.000
O        2.133869356   17.303916489    7.901906761 -    -      -       O   8.000
O        0.219492416   14.815256113    0.936191008 -    -      -       O   8.000
O        2.768952442   14.943312861    1.433690383 -    -      -       O   8.000
O        1.683610787   16.745844010   13.030400133 -    -      -       O   8.000
O        1.978813582   14.279415365   12.184278439 -    -      -       O   8.000
O        3.683272337   14.639524758    3.869777550 -    -      -       O   8.000
O        4.157028833   12.757817076    2.011045928 -    -      -       O   8.000
O        5.376099097   15.109389406    1.902889137 -    -      -       O   8.000
O        3.637275006   16.036906723    6.100194526 -    -      -       O   8.000
O        5.981150996   15.377131803    5.005884713 -    -      -       O   8.000
O        4.467237274   13.523872421    6.129063294 -    -      -       O   8.000
O        8.350457873   16.383464480    5.606230516 -    -      -       O   8.000
O        8.130466036   14.951499055    3.435936633 -    -      -       O   8.000
O        7.790526047   15.312714369    0.830204546 -    -      -       O   8.000
O        8.522716952   12.951406622    1.711562266 -    -      -       O   8.000
O        5.832403859   16.759208965   13.063124793 -    -      -       O   8.000
O       -0.008560301   10.740400808    1.144058096 -    -      -       O   8.000
O        2.633798353   10.683079368    1.379866575 -    -      -       O   8.000
O        3.605271591   10.832869650    3.801840724 -    -      -       O   8.000
O        5.248394178   10.354968461    1.782621506 -    -      -       O   8.000
O        5.943386212   11.046712661    5.040858000 -    -      -       O   8.000
O        8.578574841   11.288433982    3.808891839 -    -      -       O   8.000
O        7.886432108   10.424672177    1.374980305 -    -      -       O   8.000
O        7.974332253   18.731841520    6.786747206 -    -      -       O   8.000
O        5.425104210   18.980557266   11.829489260 -    -      -       O   8.000
O        2.268595409   19.066651125   11.935026389 -    -      -       O   8.000
O        3.671922142   18.662691777    6.266992760 -    -      -       O   8.000
O        1.445813258    9.112609583   12.824257260 -    -      -       O   8.000
O        4.481528185    8.816126664    5.294679130 -    -      -       O   8.000
O        7.786962182    8.909058721    5.225527856 -    -      -       O   8.000
O        6.389558961    8.917605449   13.075923271 -    -      -       O   8.000
O       11.453308531    8.864333230    2.975806552 -    -      -       O   8.000
O       14.548487039    8.979633639   10.449320354 -    -      -       O   8.000
O       17.758442367    9.100167859   10.433097266 -    -      -       O   8.000
O       16.170174740    9.006935141    2.406857009 -    -      -       O   8.000
O       18.658557244   19.055448700    9.380955830 -    -      -       O   8.000
O       15.679896621   18.804757198    3.644685407 -    -      -       O   8.000
O       12.345610747   18.910760010    3.767711608 -    -      -       O   8.000
O       14.270488913   18.795896477    9.122154118 -    -      -       O   8.000
O       10.812383532    7.683153648    6.239334630 -    -      -       O   8.000
O       10.568058821   10.247348178    7.010428685 -    -      -       O   8.000
Si       6.020275792    4.575785276    8.204317319 -    -      -       Si 14.000
Si       5.747467579    5.368129113   11.133189876 -    -      -       Si 14.000
Si       2.629259997    5.431083408   11.187385162 -    -      -       Si 14.000
Si       1.566966711    4.537379064    8.455970181 -    -      -       Si 14.000
Si       3.602882927    4.980865682    6.216840522 -    -      -       Si 14.000
Si       8.434469442    0.443167908    6.694898485 -    -      -       Si 14.000
Si       6.108978704    1.473652015    8.448432068 -    -      -       Si 14.000
Si       5.442310636    0.664713113   11.335576691 -    -      -       Si 14.000
Si       2.372536226    0.659073027   11.194922710 -    -      -       Si 14.000
Si       1.421645020    1.353214949    8.334073331 -    -      -       Si 14.000
Si       3.793086719    0.413141847    6.514393028 -    -      -       Si 14.000
Si       1.601927676    3.024714055   12.954960470 -    -      -       Si 14.000
Si       4.077873886    3.520199800    1.625474852 -    -      -       Si 14.000
Si       4.605704670    2.537345046    4.514950190 -    -      -       Si 14.000
Si       7.793226951    2.463872494    4.552438729 -    -      -       Si 14.000
Si       8.729908005    3.354403590    1.799639358 -    -      -       Si 14.000
Si       6.556003644    3.024208030   12.932311429 -    -      -       Si 14.000
Si       1.694548477    7.529102962   13.050579559 -    -      -       Si 14.000
Si       4.116539561    6.609102535    1.710567133 -    -      -       Si 14.000
Si       4.572330525    7.365582303    4.621328848 -    -      -       Si 14.000
Si       7.593068609    7.454544613    4.642575410 -    -      -       Si 14.000
Si       8.800604834    6.476573718    1.939466414 -    -      -       Si 14.000
Si       6.657027764    7.325575789   13.217017522 -    -      -       Si 14.000
Si      11.545844678   15.092878587    2.714524870 -    -      -       Si 14.000
Si      13.936258492   14.425347115    0.821286993 -    -      -       Si 14.000
Si      14.570886304   15.138638463   11.156499509 -    -      -       Si 14.000
Si      17.745037941   15.302196819   11.087968466 -    -      -       Si 14.000
Si      18.879676199   14.429396153    0.630674776 -    -      -       Si 14.000
Si      16.506282491   14.824435993    2.557369843 -    -      -       Si 14.000
Si      11.700689281   10.411902607    2.537468250 -    -      -       Si 14.000
Si      13.851839669   11.340455025    0.498249018 -    -      -       Si 14.000
Si      14.584610045   10.552498064   10.827561968 -    -      -       Si 14.000
Si      17.656628248   10.553399220   11.146061353 -    -      -       Si 14.000
Si      18.723047799   11.290701722    0.729486961 -    -      -       Si 14.000
Si      16.261585731   10.620407290    2.304490005 -    -      -       Si 14.000
Si      18.635024715   12.836974397    9.339767437 -    -      -       Si 14.000
Si      16.246436632   13.352361700    7.389307933 -    -      -       Si 14.000
Si      15.563171994   12.641297194    4.522405523 -    -      -       Si 14.000
Si      12.406647703   12.670956808    4.516297378 -    -      -       Si 14.000
Si      11.354059710   13.557516862    7.294337938 -    -      -       Si 14.000
Si      13.692713316   12.921902247    9.208777226 -    -      -       Si 14.000
Si      18.430349900   17.488113910    9.060279521 -    -      -       Si 14.000
Si      16.248537624   16.455710215    7.054888003 -    -      -       Si 14.000
Si      15.517688550   17.269753516    4.144643917 -    -      -       Si 14.000
Si      12.422660662   17.437144500    4.446248985 -    -      -       Si 14.000
Si      11.412244595   16.688220000    7.270832146 -    -      -       Si 14.000
Si      13.894287296   17.231657595    8.922867684 -    -      -       Si 14.000
Si      11.730452198    2.828037179    2.366017991 -    -      -       Si 14.000
Si      14.217590040    3.337894929    0.691193015 -    -      -       Si 14.000
Si      14.768323101    2.601000130   10.940287514 -    -      -       Si 14.000
Si      17.914489788    2.858500793   10.844121751 -    -      -       Si 14.000
Si      18.857859454    3.502216319    0.509068479 -    -      -       Si 14.000
Si      16.743991278    2.905101820    2.645090215 -    -      -       Si 14.000
Si      11.737571929    7.316041141    2.590630980 -    -      -       Si 14.000
Si      14.096100583    6.493900625    0.587754810 -    -      -       Si 14.000
Si      14.661010273    7.436912934   10.933256232 -    -      -       Si 14.000
Si      17.751541052    7.508050921   10.745215321 -    -      -       Si 14.000
Si      19.000128122    6.665827098    0.316537556 -    -      -       Si 14.000
Si      16.657158069    7.485537776    2.125682376 -    -      -       Si 14.000
Si      18.732456349    5.240112722    9.020926870 -    -      -       Si 14.000
Si      16.362008898    4.547574026    7.130662115 -    -      -       Si 14.000
Si      16.010513131    5.396535934    4.273741510 -    -      -       Si 14.000
Si      12.847031521    5.141156085    4.279593946 -    -      -       Si 14.000
Si      11.720236436    4.336998450    7.109037727 -    -      -       Si 14.000
Si      13.936481266    5.035757625    9.193750159 -    -      -       Si 14.000
Si      18.735742510    0.717273684    8.803100417 -    -      -       Si 14.000
Si      16.142434237    1.456053793    7.029661009 -    -      -       Si 14.000
Si      15.618678503    0.496772268    4.147290175 -    -      -       Si 14.000
Si      12.569424058    0.606376214    4.224611403 -    -      -       Si 14.000
Si      11.489742156    1.153166970    7.151317415 -    -      -       Si 14.000
Si      13.831426704    0.500205588    8.962812847 -    -      -       Si 14.000
Si       8.339998424   12.881945335    7.042138867 -    -      -       Si 14.000
Si       5.893107002   13.226425068    9.026118829 -    -      -       Si 14.000
Si       5.514837691   12.722816892   12.006571477 -    -      -       Si 14.000
Si       2.352935535   12.789042619   11.641677423 -    -      -       Si 14.000
Si       1.354644527   13.358224006    8.738601571 -    -      -       Si 14.000
Si       3.742273887   12.442639483    7.107012474 -    -      -       Si 14.000
Si       8.379649667   17.181270991    7.027305061 -    -      -       Si 14.000
Si       5.957363261   16.352512971    8.897065542 -    -      -       Si 14.000
Si       5.313152847   17.384143023   11.661603268 -    -      -       Si 14.000
Si       2.253473355   17.464918936   11.683619020 -    -      -       Si 14.000
Si       1.120696973   16.545939295    8.919038857 -    -      -       Si 14.000
Si       3.560821536   17.291806137    7.123011836 -    -      -       Si 14.000
Si       1.660507881   15.187000965    0.288655206 -    -      -       Si 14.000
Si       3.990535240   14.348792185    2.305749485 -    -      -       Si 14.000
Si       4.447764969   14.899448087    5.278032282 -    -      -       Si 14.000
Si       7.581667047   15.113517423    4.939104231 -    -      -       Si 14.000
Si       8.671204965   14.544109205    1.960309059 -    -      -       Si 14.000
Si       6.197208670   15.328574929    0.510518564 -    -      -       Si 14.000
Si       1.403008777   10.554057235    0.348637521 -    -      -       Si 14.000
Si       3.911075305   11.162516031    2.249784652 -    -      -       Si 14.000
Si       4.470554136   10.426173270    5.119239905 -    -      -       Si 14.000
Si       8.827191830   11.438579135    2.239875140 -    -      -       Si 14.000
Si       6.435125002   10.325174462    0.663948219 -    -      -       Si 14.000
end 
end 
