# Supplementary material for: Water Adsorption at Pairs of Proximate Brønsted Acid Sites in Zeolites
Source: J Phys Chem Lett. 2026 Jan 14;17(4):1201–6. doi: 10.1021/acs.jpclett.5c03794 (PMC12862806; doi:10.1021/acs.jpclett.5c03794)
Supplement: Supplementary file 2 [file jz5c03794_si_002.zip › Water_BAS_Pairs_SI/QM/STRUCTURES_MP2/HMFI__3__bare__MP2.car]

!BIOSYM archive 3                                                               
PBC=ON                                                                          
QMPOT ITERATION     62                                            -50595.5218191
!DATE Mon Nov 25 06:51:49 2024
PBC  20.20300  19.84900  13.21600  90.00000  90.00000  90.00000 (P1)
Al       8.581565404    5.077814029    7.078138932 -    -      -       Al 13.000
Al       7.756351193   10.714904239    4.753981660 -    -      -       Al 13.000
H       10.535860754    5.400281684    8.423948365 -    -      -       H   1.000
H        8.393965038    9.164606930    6.465007970 -    -      -       H   1.000
O       10.388080300    5.127222085    7.508137446 -    -      -       O   8.000
O        7.932673560    4.776412530    8.631058446 -    -      -       O   8.000
O        8.277546336    6.654686083    6.460458128 -    -      -       O   8.000
O        8.515049646    3.858190180    5.891018133 -    -      -       O   8.000
O        6.531273262    4.678895773   10.858413165 -    -      -       O   8.000
O        6.137689717    2.853546792    8.942912346 -    -      -       O   8.000
O        5.339263658    5.321595657    8.619231795 -    -      -       O   8.000
O        5.747390492    6.393965142   12.724002340 -    -      -       O   8.000
O        3.927025582    5.079130600   11.288374696 -    -      -       O   8.000
O        5.329587018    3.771887155   13.035010511 -    -      -       O   8.000
O        2.268635394    6.529083200   12.717763179 -    -      -       O   8.000
O        1.364962492    5.164793999   10.626592909 -    -      -       O   8.000
O        2.697104509    5.623775556    8.373034802 -    -      -       O   8.000
O        1.927498167    3.151642470    8.968599864 -    -      -       O   8.000
O        4.355664222    6.777927604    6.716778555 -    -      -       O   8.000
O       10.075984952    1.372216150    7.381756003 -    -      -       O   8.000
O        7.866955323    0.802495846    8.684445250 -    -      -       O   8.000
O        6.367053453    0.970523310   10.815942426 -    -      -       O   8.000
O        5.231986109    0.433601384    8.455287132 -    -      -       O   8.000
O        3.852482712    0.923421019   11.610095637 -    -      -       O   8.000
O        1.428638359    1.079789361   10.586803037 -    -      -       O   8.000
O        2.603141342    0.723170989    8.219567593 -    -      -       O   8.000
O       20.077356000    3.016007162    0.806623850 -    -      -       O   8.000
O        2.194177106    2.878040729    2.055905607 -    -      -       O   8.000
O        1.726763844    1.285802106   -0.002089520 -    -      -       O   8.000
O        2.093915445    3.874120040   12.810428387 -    -      -       O   8.000
O        3.508126118    3.232119264    4.301889697 -    -      -       O   8.000
O        3.685454351    5.044014162    2.302693374 -    -      -       O   8.000
O        4.886322698    2.675777024    2.154934085 -    -      -       O   8.000
O        4.210116008    1.555964048    6.235576272 -    -      -       O   8.000
O        6.026122511    3.211255630    5.195318059 -    -      -       O   8.000
O        4.013861131    4.144591859    6.675405350 -    -      -       O   8.000
O        7.685839882    1.333979514    6.099227346 -    -      -       O   8.000
O        8.099289198    2.380463482    3.727389725 -    -      -       O   8.000
O        7.394724687    3.012997789    1.248549450 -    -      -       O   8.000
O        8.596401644    4.804062955    2.810342512 -    -      -       O   8.000
O        5.824136871    1.181008102    0.188270666 -    -      -       O   8.000
O       20.191393710    6.627524089    0.904416960 -    -      -       O   8.000
O        2.262155909    7.306618060    2.023845658 -    -      -       O   8.000
O        3.686532520    6.906266432    4.186662582 -    -      -       O   8.000
O        4.915077674    7.352640812    1.865947767 -    -      -       O   8.000
O        6.203720320    7.207551305    4.842097011 -    -      -       O   8.000
O        8.630959770    7.213222400    3.844918253 -    -      -       O   8.000
O        7.475824267    6.784212707    1.458300495 -    -      -       O   8.000
O       10.310448075   14.807851695    1.789670992 -    -      -       O   8.000
O       12.951897216   15.111124745    1.770804110 -    -      -       O   8.000
O       11.489651663   16.322314996    3.604505949 -    -      -       O   8.000
O       11.763572786   13.689289731    3.703483149 -    -      -       O   8.000
O       14.228666679   15.476153783   12.722507513 -    -      -       O   8.000
O       13.721461780   12.985651762    0.358343892 -    -      -       O   8.000
O       15.538235242   14.468943918    1.541052992 -    -      -       O   8.000
O       14.072494465   16.734410787   10.436429052 -    -      -       O   8.000
O       16.190072173   15.207909533   10.891343749 -    -      -       O   8.000
O       13.816536770   14.065834256   10.555674560 -    -      -       O   8.000
O       18.286120867   16.840642434   10.510721862 -    -      -       O   8.000
O       18.147520293   15.366877788   12.695268651 -    -      -       O   8.000
O       18.102100673   14.798410008    2.081135284 -    -      -       O   8.000
O       18.540392932   12.883445840    0.273745398 -    -      -       O   8.000
O       16.331840777   16.392300921    3.201838575 -    -      -       O   8.000
O       10.418796143   11.183063866    1.651179392 -    -      -       O   8.000
O       13.019623915   10.671070624    1.470340975 -    -      -       O   8.000
O       14.162765508   10.668843342   12.354267983 -    -      -       O   8.000
O       15.592428753   11.335162171    1.275429065 -    -      -       O   8.000
O       16.416774216   11.048651041   10.990468528 -    -      -       O   8.000
O       18.465055729   10.402868071   12.575951562 -    -      -       O   8.000
O       18.102181787   10.834316883    1.942855451 -    -      -       O   8.000
O       20.063885197   13.119825867    8.443429742 -    -      -       O   8.000
O       17.431300923   12.785373487    8.359070002 -    -      -       O   8.000
O       18.882707831   11.578159453   10.218479204 -    -      -       O   8.000
O       18.563352664   14.211805878   10.328406782 -    -      -       O   8.000
O       16.078580317   12.460832690    6.126693945 -    -      -       O   8.000
O       16.651165245   14.936437960    6.994350658 -    -      -       O   8.000
O       14.848787783   13.465113045    8.208228497 -    -      -       O   8.000
O       16.296648485   11.186215756    3.853515583 -    -      -       O   8.000
O       14.114678783   12.629151134    4.281118339 -    -      -       O   8.000
O       16.451814988   13.854883812    3.944101150 -    -      -       O   8.000
O       11.974850390   11.058912589    3.861923220 -    -      -       O   8.000
O       12.135144015   12.502537886    6.062240301 -    -      -       O   8.000
O       12.273814148   13.041726133    8.655412058 -    -      -       O   8.000
O       11.920339512   15.005490112    6.871029580 -    -      -       O   8.000
O       14.058620694   11.515177844    9.837288883 -    -      -       O   8.000
O       19.906835073   16.665299623    8.375223455 -    -      -       O   8.000
O       17.335346343   17.269227790    8.078255811 -    -      -       O   8.000
O       16.231003557   17.231658456    5.724986834 -    -      -       O   8.000
O       14.766764725   16.611826623    7.852924375 -    -      -       O   8.000
O       13.975486404   16.816280018    4.379705793 -    -      -       O   8.000
O       11.920467588   17.492802431    5.954550382 -    -      -       O   8.000
O       12.253514340   17.073081818    8.538366490 -    -      -       O   8.000
O        9.920013803    2.730379440    1.798514660 -    -      -       O   8.000
O       12.194290771    2.956572433    0.506386276 -    -      -       O   8.000
O       11.994921006    1.274930964    2.564218074 -    -      -       O   8.000
O       12.010191285    3.876210884    2.997278121 -    -      -       O   8.000
O       13.579653459    3.333038910   11.513500009 -    -      -       O   8.000
O       13.810707416    5.057341140    0.346002062 -    -      -       O   8.000
O       14.836453475    2.605144255    0.499258650 -    -      -       O   8.000
O       14.204532506    1.625286075    9.598359979 -    -      -       O   8.000
O       16.142682893    2.972247975   10.930011954 -    -      -       O   8.000
O       14.555163555    4.203254855    9.226947373 -    -      -       O   8.000
O       17.910861371    1.494681174    9.692610350 -    -      -       O   8.000
O       18.697112480    2.951598807   11.750339522 -    -      -       O   8.000
O       17.491000111    2.454431497    0.830051279 -    -      -       O   8.000
O       18.266141534    4.910838102    0.278795844 -    -      -       O   8.000
O       15.894954670    1.210197080    2.457348339 -    -      -       O   8.000
O       10.100744788    6.693250957    1.709132824 -    -      -       O   8.000
O       12.363712090    7.298938410    0.514286108 -    -      -       O   8.000
O       13.867062349    6.856906728   11.595843016 -    -      -       O   8.000
O       15.015532264    7.396154900    0.706855062 -    -      -       O   8.000
O       16.423823165    7.038997677   10.919217271 -    -      -       O   8.000
O       18.855133357    6.965011598   11.880741590 -    -      -       O   8.000
O       17.640044292    7.343234916    1.028657952 -    -      -       O   8.000
O        0.119340979    5.000296145    8.322594565 -    -      -       O   8.000
O       18.059417980    5.227103101    7.078863585 -    -      -       O   8.000
O       18.505789737    6.735450209    9.240081698 -    -      -       O   8.000
O       18.045552860    4.156534110    9.499258969 -    -      -       O   8.000
O       16.737027226    4.711034489    4.849446740 -    -      -       O   8.000
O       16.617654462    2.993764106    6.914476573 -    -      -       O   8.000
O       15.414513730    5.363765134    7.013664712 -    -      -       O   8.000
O       16.015275516    6.467818486    3.001193555 -    -      -       O   8.000
O       14.181217951    4.891572437    4.162536348 -    -      -       O   8.000
O       15.988497482    3.887105861    2.479797540 -    -      -       O   8.000
O       12.421847789    6.517876138    3.043229506 -    -      -       O   8.000
O       11.759937207    5.215500539    5.238306471 -    -      -       O   8.000
O       12.865654890    5.484211374    7.654345210 -    -      -       O   8.000
O       12.012121116    3.106096204    6.847408360 -    -      -       O   8.000
O       14.560383567    6.865616637    9.033126354 -    -      -       O   8.000
O        0.035242583    1.384250163    8.369836619 -    -      -       O   8.000
O       17.974232038    0.702743639    7.184619279 -    -      -       O   8.000
O       16.536506582    1.129611863    5.022052740 -    -      -       O   8.000
O       15.302990282    0.733296684    7.335337317 -    -      -       O   8.000
O       13.991704207    1.010260769    4.321853412 -    -      -       O   8.000
O       11.515591789    1.082565364    5.188423281 -    -      -       O   8.000
O       12.657749209    0.697830772    7.598783964 -    -      -       O   8.000
O        9.965356682   13.285156716    7.462186072 -    -      -       O   8.000
O        7.389064218   12.951199101    7.668988741 -    -      -       O   8.000
O        8.735563659   11.640152668    5.813543237 -    -      -       O   8.000
O        8.395722723   14.245674097    5.576012509 -    -      -       O   8.000
O        5.896974772   12.349722379    9.753017901 -    -      -       O   8.000
O        6.260700715   14.905429020    9.086163717 -    -      -       O   8.000
O        4.747583108   13.332034008    7.604900678 -    -      -       O   8.000
O        6.037481147   10.986442763   12.005857685 -    -      -       O   8.000
O        4.005174936   12.652563113   11.641621320 -    -      -       O   8.000
O        6.473502861   13.617195411   11.982619960 -    -      -       O   8.000
O        1.875618025   11.017485769   11.912271255 -    -      -       O   8.000
O        2.132951986   12.491578203    9.738049608 -    -      -       O   8.000
O        2.136404115   13.189063554    7.164232335 -    -      -       O   8.000
O        1.663442399   14.995585306    9.058544786 -    -      -       O   8.000
O        3.702959746   11.466318047    5.985337190 -    -      -       O   8.000
O        9.876118749   16.613900043    7.442981381 -    -      -       O   8.000
O        7.292162468   17.017645743    7.821267120 -    -      -       O   8.000
O        5.963744866   17.366496518   10.035971664 -    -      -       O   8.000
O        4.653814490   16.590146488    7.852559711 -    -      -       O   8.000
O        3.796108377   16.817953078   11.473263199 -    -      -       O   8.000
O        1.756233389   17.492584253    9.878858407 -    -      -       O   8.000
O        2.096543307   16.975023579    7.295261430 -    -      -       O   8.000
O        0.188804540   14.741190920    0.811978244 -    -      -       O   8.000
O        2.835329354   15.010640381    0.790396489 -    -      -       O   8.000
O        1.329956386   16.280926081   12.224606900 -    -      -       O   8.000
O        1.592153659   13.641439128   12.074603135 -    -      -       O   8.000
O        4.088591303   15.389493182    3.056974551 -    -      -       O   8.000
O        3.656508723   12.888265635    2.181277372 -    -      -       O   8.000
O        5.438681237   14.447888899    1.034197443 -    -      -       O   8.000
O        3.832664440   16.670425069    5.314885535 -    -      -       O   8.000
O        6.065086278   15.301707079    4.890868476 -    -      -       O   8.000
O        3.774018911   14.002431974    5.247451446 -    -      -       O   8.000
O        8.197901453   16.860737433    5.343558452 -    -      -       O   8.000
O        8.088563779   15.364386098    3.167901864 -    -      -       O   8.000
O        8.004594702   14.863891709    0.549984793 -    -      -       O   8.000
O        8.497899654   12.904804981    2.303055609 -    -      -       O   8.000
O        6.210834358   16.229905820   12.425718418 -    -      -       O   8.000
O        0.310619071   11.197782061    0.878313786 -    -      -       O   8.000
O        2.899965535   10.590721808    1.086028997 -    -      -       O   8.000
O        3.876579082   10.587663550    3.491548673 -    -      -       O   8.000
O        5.481769156   11.097274072    1.410681717 -    -      -       O   8.000
O        6.088388671   11.085774565    4.862264537 -    -      -       O   8.000
O        8.351415704   10.413202847    3.176904461 -    -      -       O   8.000
O        7.996545459   10.920886478    0.584054000 -    -      -       O   8.000
O        8.837210150   18.949372563    6.841087937 -    -      -       O   8.000
O        5.476890076   18.735609824   12.242202125 -    -      -       O   8.000
O        2.110179004   18.812929004   12.110334029 -    -      -       O   8.000
O        3.884737737   18.870816573    6.687723063 -    -      -       O   8.000
O        1.199761828    8.845293102    0.075232403 -    -      -       O   8.000
O        4.482119236    9.071329901    5.531577457 -    -      -       O   8.000
O        7.976865643    9.054448007    5.600104474 -    -      -       O   8.000
O        6.353646560    8.843777449    0.234581307 -    -      -       O   8.000
O       11.412233198    8.865182734    2.499703709 -    -      -       O   8.000
O       14.756919609    9.064261089   10.361397781 -    -      -       O   8.000
O       18.090659987    9.050194027   10.357756950 -    -      -       O   8.000
O       16.190152463    9.008123115    2.441700800 -    -      -       O   8.000
O       18.984433127   19.018574516    9.157611931 -    -      -       O   8.000
O       15.604905221   18.825195199    3.723838171 -    -      -       O   8.000
O       12.339635065   18.828791597    3.733773610 -    -      -       O   8.000
O       14.136694555   18.923653097    9.034975910 -    -      -       O   8.000
Si       6.510586595    4.406123633    9.259578391 -    -      -       Si 14.000
Si       5.403342350    4.995291024   11.981807705 -    -      -       Si 14.000
Si       2.409845591    5.156424693   11.873865303 -    -      -       Si 14.000
Si       1.535303133    4.728416039    9.063109821 -    -      -       Si 14.000
Si       4.104584587    5.456896871    7.599164889 -    -      -       Si 14.000
Si       8.613511936    0.648448124    7.245566933 -    -      -       Si 14.000
Si       6.399670832    1.271852935    9.220854039 -    -      -       Si 14.000
Si       5.376660908    0.486279794   12.009520911 -    -      -       Si 14.000
Si       2.282053631    0.560637532   11.872306360 -    -      -       Si 14.000
Si       1.508049073    1.582854866    9.039861989 -    -      -       Si 14.000
Si       3.985099370    0.464079959    7.407521789 -    -      -       Si 14.000
Si       1.468171491    2.770688775    0.606280268 -    -      -       Si 14.000
Si       3.568107129    3.466575569    2.701890214 -    -      -       Si 14.000
Si       4.460529132    3.023729214    5.604078189 -    -      -       Si 14.000
Si       7.585132025    2.717107537    5.240678496 -    -      -       Si 14.000
Si       8.501339203    3.231114092    2.405409004 -    -      -       Si 14.000
Si       5.866280870    2.657366483    0.858048211 -    -      -       Si 14.000
Si       1.426937227    7.340206467    0.628999681 -    -      -       Si 14.000
Si       3.639470957    6.645454290    2.586619771 -    -      -       Si 14.000
Si       4.668494353    7.500279482    5.320847233 -    -      -       Si 14.000
Si       7.760010073    7.422683579    5.177669253 -    -      -       Si 14.000
Si       8.683697388    6.379054055    2.442498716 -    -      -       Si 14.000
Si       6.116821277    7.341275105    0.770422164 -    -      -       Si 14.000
Si      11.636079860   14.968904064    2.709664588 -    -      -       Si 14.000
Si      14.099191254   14.506894962    0.802236391 -    -      -       Si 14.000
Si      14.588722832   15.369689909   11.146254070 -    -      -       Si 14.000
Si      17.789942366   15.406262299   11.113170821 -    -      -       Si 14.000
Si      18.801260185   14.447749754    0.656513914 -    -      -       Si 14.000
Si      16.599889573   14.878348605    2.693868379 -    -      -       Si 14.000
Si      11.687619804   10.459865359    2.368237987 -    -      -       Si 14.000
Si      14.125901163   11.424918879    0.570988146 -    -      -       Si 14.000
Si      14.857019014   10.587581689   10.892777870 -    -      -       Si 14.000
Si      17.961706443   10.521756403   11.033958556 -    -      -       Si 14.000
Si      18.912026756   11.338085895    0.620861158 -    -      -       Si 14.000
Si      16.547045845   10.585923230    2.367604317 -    -      -       Si 14.000
Si      18.721367196   12.935965586    9.333181746 -    -      -       Si 14.000
Si      16.263617890   13.414393831    7.427304135 -    -      -       Si 14.000
Si      15.719272797   12.535202146    4.547903082 -    -      -       Si 14.000
Si      12.505144535   12.471755940    4.483078766 -    -      -       Si 14.000
Si      11.560164168   13.456601492    7.253544666 -    -      -       Si 14.000
Si      13.754470754   13.019589888    9.315336035 -    -      -       Si 14.000
Si      18.631882404   17.440977782    9.031304101 -    -      -       Si 14.000
Si      16.241857637   16.500831231    7.170582688 -    -      -       Si 14.000
Si      15.528278394   17.306437807    4.265120288 -    -      -       Si 14.000
Si      12.435427657   17.358394014    4.416633995 -    -      -       Si 14.000
Si      11.481124333   16.538000521    7.204974391 -    -      -       Si 14.000
Si      13.807259348   17.338934618    8.955417549 -    -      -       Si 14.000
Si      11.524599954    2.711533867    1.968608698 -    -      -       Si 14.000
Si      13.611277016    3.494391438   13.131007190 -    -      -       Si 14.000
Si      14.632874759    3.011555862   10.316313683 -    -      -       Si 14.000
Si      17.705332916    2.900643145   10.464690133 -    -      -       Si 14.000
Si      18.648048446    3.336827779    0.116990560 -    -      -       Si 14.000
Si      16.056044332    2.550077290    1.570917090 -    -      -       Si 14.000
Si      11.564566544    7.360555000    1.937195605 -    -      -       Si 14.000
Si      13.765077639    6.649317931   13.208648764 -    -      -       Si 14.000
Si      14.907818790    7.466821676   10.499055610 -    -      -       Si 14.000
Si      17.977751915    7.449745398   10.600224600 -    -      -       Si 14.000
Si      18.731268946    6.466154140    0.212721785 -    -      -       Si 14.000
Si      16.220618986    7.530153630    1.791502483 -    -      -       Si 14.000
Si      18.746766795    5.279075102    8.553898946 -    -      -       Si 14.000
Si      16.717877052    4.555151076    6.461739014 -    -      -       Si 14.000
Si      15.722013596    4.999272546    3.613898901 -    -      -       Si 14.000
Si      12.606438151    5.120669957    3.830372346 -    -      -       Si 14.000
Si      11.829653991    4.683818260    6.742581302 -    -      -       Si 14.000
Si      14.383154570    5.468215953    8.249294171 -    -      -       Si 14.000
Si      18.792257103    0.676726866    8.597431878 -    -      -       Si 14.000
Si      16.609098832    1.389702374    6.623034854 -    -      -       Si 14.000
Si      15.509691477    0.576466956    3.890361349 -    -      -       Si 14.000
Si      12.457944606    0.579054626    3.954755211 -    -      -       Si 14.000
Si      11.557882201    1.531835396    6.750555502 -    -      -       Si 14.000
Si      14.077782832    0.552426393    8.386141658 -    -      -       Si 14.000
Si       8.610059098   13.015678304    6.611847447 -    -      -       Si 14.000
Si       6.084675819   13.386496784    8.511023782 -    -      -       Si 14.000
Si       5.595598846   12.405439171   11.346022142 -    -      -       Si 14.000
Si       2.416753826   12.447910966   11.337269857 -    -      -       Si 14.000
Si       1.447150587   13.443223343    8.604752518 -    -      -       Si 14.000
Si       3.609250388   12.992333468    6.504266647 -    -      -       Si 14.000
Si       8.545444382   17.357943585    6.859703191 -    -      -       Si 14.000
Si       6.044321429   16.467271604    8.684948318 -    -      -       Si 14.000
Si       5.360035668   17.278209704   11.544018955 -    -      -       Si 14.000
Si       2.254939439   17.349310827   11.424352230 -    -      -       Si 14.000
Si       1.306053993   16.527030630    8.642903744 -    -      -       Si 14.000
Si       3.620789539   17.281328711    6.800015653 -    -      -       Si 14.000
Si       1.505579822   14.910630909   13.088764809 -    -      -       Si 14.000
Si       3.994847686   14.421326811    1.759396680 -    -      -       Si 14.000
Si       4.459373656   15.337223302    4.632461675 -    -      -       Si 14.000
Si       7.677548359   15.431450273    4.736320986 -    -      -       Si 14.000
Si       8.722405963   14.476763207    1.957365869 -    -      -       Si 14.000
Si       6.523920205   14.793317613   13.100256012 -    -      -       Si 14.000
Si       1.572246622   10.419592973    0.187095845 -    -      -       Si 14.000
Si       3.993863195   11.301126974    2.045088097 -    -      -       Si 14.000
Si       4.578715351   10.580349507    4.955752703 -    -      -       Si 14.000
Si       8.809910832   11.338419620    1.944192008 -    -      -       Si 14.000
Si       6.464347363   10.459679922    0.271956633 -    -      -       Si 14.000
end 
end 
