# Supplementary material for: Water Adsorption at Pairs of Proximate Brønsted Acid Sites in Zeolites
Source: J Phys Chem Lett. 2026 Jan 14;17(4):1201–6. doi: 10.1021/acs.jpclett.5c03794 (PMC12862806; doi:10.1021/acs.jpclett.5c03794)
Supplement: Supplementary file 2 [file jz5c03794_si_002.zip › Water_BAS_Pairs_SI/QM/STRUCTURES_MP2/HMFI__4__1_h2o__conformer_1__MP2.car]

!BIOSYM archive 3                                                               
PBC=ON                                                                          
QMPOT ITERATION     47                                            -52253.4732383
!DATE Sat Feb 24 02:04:04 2024
PBC  20.20300  19.84900  13.21600  90.00000  90.00000  90.00000 (P1)
Al       8.522412548    5.044880972    6.471159841 -    -      -       Al 13.000
Al      14.409273398   12.571783862    8.230148877 -    -      -       Al 13.000
H       12.281692027   11.569089906    7.992726088 -    -      -       H   1.000
H        8.299127632    3.248728961    9.628878164 -    -      -       H   1.000
H        9.662392306    4.181488850    8.406578865 -    -      -       H   1.000
H        9.411269570    2.357632696    9.071661193 -    -      -       H   1.000
O       16.412494391    4.118499515    3.936770509 -    -      -       O   8.000
O       14.093463579    5.319757460    4.420260206 -    -      -       O   8.000
O       16.215186967    6.789024656    3.810518111 -    -      -       O   8.000
O       14.878099155    4.476607475    8.127513368 -    -      -       O   8.000
O       16.721085092    3.044761572    6.930654081 -    -      -       O   8.000
O       16.171677760    5.542991286    6.111941802 -    -      -       O   8.000
O       18.607792180    3.800364239   10.367134673 -    -      -       O   8.000
O       18.891116139    6.436007091   10.204171207 -    -      -       O   8.000
O       17.443462811    5.170546146    8.382479378 -    -      -       O   8.000
O       12.016813073    6.917828460    3.822313515 -    -      -       O   8.000
O       11.971942124    5.476163854    6.015505734 -    -      -       O   8.000
O       14.148452129    6.491057946    9.710663638 -    -      -       O   8.000
O       11.841971623    2.979419141    6.843552130 -    -      -       O   8.000
O       20.075292163    4.871777751    8.443190962 -    -      -       O   8.000
O       19.922289503    1.266667424    8.342417936 -    -      -       O   8.000
O       17.334148498    0.721780336    8.075585690 -    -      -       O   8.000
O       16.229655759    0.722179210    5.712928587 -    -      -       O   8.000
O       14.781169025    1.463578758    7.811821476 -    -      -       O   8.000
O       13.971287167    1.144536802    4.372412614 -    -      -       O   8.000
O       11.929931568    0.465960279    5.952973831 -    -      -       O   8.000
O       12.274592307    0.966115709    8.530152902 -    -      -       O   8.000
O       10.138282533   12.976335812    7.257686340 -    -      -       O   8.000
O        7.960534881   12.807125994    8.734723722 -    -      -       O   8.000
O        8.275537982   11.225166008    6.609537569 -    -      -       O   8.000
O       12.334875645    4.924024662    8.606309665 -    -      -       O   8.000
O       18.055268687    7.094362959    1.932034871 -    -      -       O   8.000
O       15.540354604    6.640696998    1.227329690 -    -      -       O   8.000
O       16.426739038    6.903898929   11.031900171 -    -      -       O   8.000
O       16.526592765   16.894461733    5.047029069 -    -      -       O   8.000
O       15.316460263   17.149335186    7.390583288 -    -      -       O   8.000
O       13.995996064   16.930612130    4.267308638 -    -      -       O   8.000
O       11.571784006   16.903468429    5.275480582 -    -      -       O   8.000
O       12.695545820   17.216753134    7.705999390 -    -      -       O   8.000
O       10.287047345    3.129084843    1.799677855 -    -      -       O   8.000
O       12.925746492    2.756534335    1.748437738 -    -      -       O   8.000
O       11.472327766    1.636344342    3.629217476 -    -      -       O   8.000
O       11.796657312    4.276193140    3.645797190 -    -      -       O   8.000
O       14.216139231    2.533806283   12.690439760 -    -      -       O   8.000
O       13.616932940    4.963684627    0.466618190 -    -      -       O   8.000
O       18.495234931    7.567398107   12.580646302 -    -      -       O   8.000
O       15.503048988    3.483302760    1.541489045 -    -      -       O   8.000
O       16.223087033    2.805088037   10.899642048 -    -      -       O   8.000
O       13.877708361    3.970370126   10.530006814 -    -      -       O   8.000
O        9.257987546    3.230456469    9.469629814 -    -      -       O   8.000
O       18.165935224    2.598720459   12.705995905 -    -      -       O   8.000
O       18.076534762    3.195949355    2.084801487 -    -      -       O   8.000
O       18.599792222    5.078210504    0.264182971 -    -      -       O   8.000
O       16.328608558    1.576580032    3.199441687 -    -      -       O   8.000
O       10.397023298    6.755958886    1.684643672 -    -      -       O   8.000
O       12.974781437    7.362832887    1.398385559 -    -      -       O   8.000
O       14.087578184    7.147523764   12.272845006 -    -      -       O   8.000
O        7.782334352   13.814608060    6.306737700 -    -      -       O   8.000
O       14.103911326    1.295667344   10.398119081 -    -      -       O   8.000
O        6.646078185   13.217942852   10.966242390 -    -      -       O   8.000
O        5.289044001   12.583426467    8.784282309 -    -      -       O   8.000
O       17.971943305   17.332760510    7.192585970 -    -      -       O   8.000
O        5.717811274   16.755343835    0.167709875 -    -      -       O   8.000
O        0.008849663   11.302130817    0.850336199 -    -      -       O   8.000
O        2.250138574   10.612752011    2.065497142 -    -      -       O   8.000
O        3.687353419   11.037512473    4.236121713 -    -      -       O   8.000
O        4.917019463   10.594698341    1.929374896 -    -      -       O   8.000
O        6.240946600   10.958638629    4.884591575 -    -      -       O   8.000
O        8.718507894   11.146754673    3.996249333 -    -      -       O   8.000
O        7.557607679   10.672437179    1.628125113 -    -      -       O   8.000
O        8.874746827   18.796039403    6.797981762 -    -      -       O   8.000
O        5.428273064   19.000303686   12.157841617 -    -      -       O   8.000
O        2.146228417   18.981808630   12.108507671 -    -      -       O   8.000
O        8.201017930   13.123538914    2.286586380 -    -      -       O   8.000
O        3.989614537   18.888909246    6.761155356 -    -      -       O   8.000
O        4.670281254    8.878385125    5.494841546 -    -      -       O   8.000
O        7.956987582    8.965254916    5.364915404 -    -      -       O   8.000
O        6.146251786    8.973672771    0.237729185 -    -      -       O   8.000
O       11.336263261    9.110683938    2.491835529 -    -      -       O   8.000
O       14.769905794    8.910639533   10.450609257 -    -      -       O   8.000
O       18.046223302    8.941768664   10.383530987 -    -      -       O   8.000
O       16.172561125    8.959434348    2.389426075 -    -      -       O   8.000
O       18.942795463   18.803046982    9.212570782 -    -      -       O   8.000
O       15.582902329   18.987942298    3.689707403 -    -      -       O   8.000
O       12.332559968   18.966924228    3.740043778 -    -      -       O   8.000
O       14.194895315   18.982068217    8.930010005 -    -      -       O   8.000
O        1.287508779    9.106899903    0.059418669 -    -      -       O   8.000
O        7.269896240   15.556424371    1.854435082 -    -      -       O   8.000
O        8.516952441   15.041280306    4.114707142 -    -      -       O   8.000
O        7.778366224   16.488266364    6.189769231 -    -      -       O   8.000
O        5.944380880   11.501843025   12.852906480 -    -      -       O   8.000
O        4.109304668   13.063240446   11.660512017 -    -      -       O   8.000
O        5.913046549   14.086502844    0.122734591 -    -      -       O   8.000
O        2.358641175   11.446964314   12.779171950 -    -      -       O   8.000
O        1.665854832   12.766626267   10.605417526 -    -      -       O   8.000
O        2.682326733   12.484206294    8.182306412 -    -      -       O   8.000
O        1.929729782   14.872128914    8.991655609 -    -      -       O   8.000
O        4.389361566   11.088338364    6.802828568 -    -      -       O   8.000
O       10.135422203   16.552636159    7.458862169 -    -      -       O   8.000
O        7.901902291   17.196687263    8.725754105 -    -      -       O   8.000
O        6.347060297   16.866965460   10.817325426 -    -      -       O   8.000
O        5.256505147   17.288635272    8.424590387 -    -      -       O   8.000
O        3.805634278   16.969052684   11.535504438 -    -      -       O   8.000
O        1.331407228   16.872290487   10.661120903 -    -      -       O   8.000
O        2.598117633   17.328081996    8.352409098 -    -      -       O   8.000
O       19.974459467   15.089072962    0.760648006 -    -      -       O   8.000
O        1.997091588   14.988499777    2.129614880 -    -      -       O   8.000
O        1.787753742   16.681541978    0.071116807 -    -      -       O   8.000
O        1.978075360   14.089361074   12.848940102 -    -      -       O   8.000
O        3.403687381   14.645264868    4.323633923 -    -      -       O   8.000
O        3.631366936   12.884002500    2.307982480 -    -      -       O   8.000
O        4.626815984   15.324981776    2.077748602 -    -      -       O   8.000
O        3.976542023   16.318616053    6.283480992 -    -      -       O   8.000
O        5.943352028   15.100022395    4.912789526 -    -      -       O   8.000
O        4.417846249   13.737092171    6.588594852 -    -      -       O   8.000
O        6.430811229   14.974839918    8.945211456 -    -      -       O   8.000
O        0.024492057   16.627975425    8.385430675 -    -      -       O   8.000
O        9.972638769    4.729387883    7.579421252 -    -      -       O   8.000
O       12.044059763   14.812856284    6.857050927 -    -      -       O   8.000
O        3.734976518    3.899953058    5.257980402 -    -      -       O   8.000
O        8.176877620    1.037334106    5.327129400 -    -      -       O   8.000
O        8.029923949    2.504356297    3.111128545 -    -      -       O   8.000
O        7.995245443    3.105195726    0.531717250 -    -      -       O   8.000
O        8.477541396    5.019410330    2.333971544 -    -      -       O   8.000
O        6.196997690    1.614448175   12.534480307 -    -      -       O   8.000
O        0.304991528    6.808496776    0.940486696 -    -      -       O   8.000
O        2.898256052    7.338086753    1.182500131 -    -      -       O   8.000
O        4.020867640    7.244714121    3.537354999 -    -      -       O   8.000
O        5.471616681    6.663457372    1.391145404 -    -      -       O   8.000
O        6.337425120    6.909963301    4.819344643 -    -      -       O   8.000
O        8.339892208    7.540262856    3.191729256 -    -      -       O   8.000
O        7.975106787    7.027612234    0.629663574 -    -      -       O   8.000
O       14.395132695   11.080106205    9.062850592 -    -      -       O   8.000
O        9.870917994   15.149847673    1.843695980 -    -      -       O   8.000
O       12.101230461   15.059687057    0.488838969 -    -      -       O   8.000
O       11.893086602   16.662361584    2.629043684 -    -      -       O   8.000
O       12.045611226   14.048686056    2.939415500 -    -      -       O   8.000
O       13.536855994   14.689914681   11.533164518 -    -      -       O   8.000
O       13.728031767   12.953930848    0.361157269 -    -      -       O   8.000
O       14.714320971   15.423044806    0.572107626 -    -      -       O   8.000
O       14.269280687   16.548739645    9.799744601 -    -      -       O   8.000
O       16.103442444   14.961509391   10.942754731 -    -      -       O   8.000
O       14.382370242   14.011321103    9.122235244 -    -      -       O   8.000
O       17.880014873   16.443589726    9.674769878 -    -      -       O   8.000
O        6.079083163    2.657572297    4.910946960 -    -      -       O   8.000
O        3.890060079    1.227713212    5.344391443 -    -      -       O   8.000
O        5.421383344    3.494860484    1.043270068 -    -      -       O   8.000
O        3.585395616    4.986266614    2.212561680 -    -      -       O   8.000
O        7.235080624    5.133347269    7.595188360 -    -      -       O   8.000
O        8.845604611    6.484118357    5.602741906 -    -      -       O   8.000
O        8.489506562    3.648454935    5.478433844 -    -      -       O   8.000
O        5.786188823    5.526151983    9.752755820 -    -      -       O   8.000
O        6.425329319    3.036246526    9.035713429 -    -      -       O   8.000
O        4.642600829    4.384650048    7.680602403 -    -      -       O   8.000
O        6.076264021    6.828767000   12.005342521 -    -      -       O   8.000
O        3.977102771    5.225694906   11.711891373 -    -      -       O   8.000
O        6.422274758    4.182618955   11.912866618 -    -      -       O   8.000
O        1.889545497    6.885619909   11.981627120 -    -      -       O   8.000
O        2.130897471    5.429758883    9.780070692 -    -      -       O   8.000
O        2.135844496    4.918331250    7.148188592 -    -      -       O   8.000
O       18.685157043   14.913507652   11.667423769 -    -      -       O   8.000
O        1.684887884    2.971476096    8.937864872 -    -      -       O   8.000
O        9.875432523    1.294732425    7.454140936 -    -      -       O   8.000
O        7.334208755    0.850173357    7.846678981 -    -      -       O   8.000
O        6.017754620    0.633217578   10.072119085 -    -      -       O   8.000
O        4.695943612    1.353368445    7.881730325 -    -      -       O   8.000
O        3.799635534    1.143264899   11.460495251 -    -      -       O   8.000
O        1.750119552    0.494315704    9.885595152 -    -      -       O   8.000
O        2.141321578    0.908206904    7.305011257 -    -      -       O   8.000
O        0.188145231    3.172828214    0.864865579 -    -      -       O   8.000
O        2.833330598    2.864727237    0.806292991 -    -      -       O   8.000
O        1.315437867    1.636050832   12.247622678 -    -      -       O   8.000
O        1.559119653    4.266291221   12.110256828 -    -      -       O   8.000
O        4.105397722    2.502934344    3.077037663 -    -      -       O   8.000
O        4.025784661    6.417228326    6.058811577 -    -      -       O   8.000
O       17.381793094   15.520781505    0.664206733 -    -      -       O   8.000
O       18.311686948    1.172672483   10.494025399 -    -      -       O   8.000
O       15.966935644   16.726847910    2.475568035 -    -      -       O   8.000
O       16.381968736   10.981874019   10.869923585 -    -      -       O   8.000
O       18.824868205   11.059568799   11.838452385 -    -      -       O   8.000
O       17.649504533   10.608381439    0.991285320 -    -      -       O   8.000
O       16.760288725   14.981479311    6.872140203 -    -      -       O   8.000
O       15.446891692   12.647050861    6.887372526 -    -      -       O   8.000
O       17.930893419   13.779120461    9.424257734 -    -      -       O   8.000
O       18.131016124   12.730484286    7.012436979 -    -      -       O   8.000
O       16.104079585   11.487275073    3.026390873 -    -      -       O   8.000
O        0.111743420   12.995922310    8.466714028 -    -      -       O   8.000
O       18.299255137   13.060351499    0.324334491 -    -      -       O   8.000
O       18.481862387   11.214857969    9.196758166 -    -      -       O   8.000
O       15.006963760   10.656356406    0.742935496 -    -      -       O   8.000
O       10.125420884   11.365539135    1.777913262 -    -      -       O   8.000
O       12.349577851   10.668613539    0.534734456 -    -      -       O   8.000
O       13.846001260   11.121672627   11.634693989 -    -      -       O   8.000
O       12.632912215   12.397312091    7.638828026 -    -      -       O   8.000
O       16.831332845   13.339028622    4.770218008 -    -      -       O   8.000
O       12.485141140   11.407369949    3.059536059 -    -      -       O   8.000
O       14.242697447   13.088245213    4.106778237 -    -      -       O   8.000
O       16.025912243   14.038255401    2.380447454 -    -      -       O   8.000
O       11.795192596   12.764739815    5.182043571 -    -      -       O   8.000
Si       3.675441023    0.625803600    6.832554707 -    -      -       Si 14.000
Si       6.044213723    4.553360832    8.473368269 -    -      -       Si 14.000
Si       5.554266817    5.440692360   11.347755877 -    -      -       Si 14.000
Si      16.237131992   10.457473589    1.782264205 -    -      -       Si 14.000
Si       2.397048930    5.455362127   11.383044824 -    -      -       Si 14.000
Si       3.640941658    4.914640930    6.523307308 -    -      -       Si 14.000
Si       8.549050400    0.532402230    6.824563951 -    -      -       Si 14.000
Si       6.095964412    1.470449804    8.686237195 -    -      -       Si 14.000
Si      17.928728671   10.552050336   10.573628867 -    -      -       Si 14.000
Si       5.350842628    0.646382703   11.556738467 -    -      -       Si 14.000
Si       2.257394869    0.599898420   11.427440477 -    -      -       Si 14.000
Si       1.319611210    1.420013701    8.613381606 -    -      -       Si 14.000
Si       1.459559203    4.547947723    8.580184765 -    -      -       Si 14.000
Si      18.738522079   11.503563641    0.188644106 -    -      -       Si 14.000
Si       5.874202283   15.412315906    1.048711856 -    -      -       Si 14.000
Si       3.416857329   14.449360853    2.712395189 -    -      -       Si 14.000
Si      18.725446117   12.680602084    8.525516611 -    -      -       Si 14.000
Si      16.769126196   13.413323240    6.399945819 -    -      -       Si 14.000
Si      15.793662974   12.980671443    3.578556097 -    -      -       Si 14.000
Si      12.672067216   12.835373884    3.799861205 -    -      -       Si 14.000
Si      11.586422183   13.294814575    6.672359440 -    -      -       Si 14.000
Si      18.762739066   17.303564209    8.616458642 -    -      -       Si 14.000
Si      16.637219831   16.575283549    6.634586352 -    -      -       Si 14.000
Si      15.520595558   17.383277948    3.878208768 -    -      -       Si 14.000
Si      12.450056595   17.364483335    3.979231806 -    -      -       Si 14.000
Si      11.623708922   16.398839437    6.821672717 -    -      -       Si 14.000
Si      14.129751874   17.437097837    8.455972949 -    -      -       Si 14.000
Si       6.138174887   10.460800513    0.865073672 -    -      -       Si 14.000
Si       8.646186441   11.568740838    2.422666838 -    -      -       Si 14.000
Si       7.792245534   10.557378575    5.200591718 -    -      -       Si 14.000
Si       4.743302181   10.482334035    5.345018535 -    -      -       Si 14.000
Si       3.622302741   11.285983078    2.630506961 -    -      -       Si 14.000
Si       1.464604396   10.611180023    0.635315948 -    -      -       Si 14.000
Si      14.850483347   10.527353410   10.490775165 -    -      -       Si 14.000
Si       8.471675057   14.707883314    2.519387901 -    -      -       Si 14.000
Si       7.499561616   15.114330462    5.378691021 -    -      -       Si 14.000
Si       4.436527786   14.958030786    5.536348601 -    -      -       Si 14.000
Si       1.378703085   15.210231946    0.640900338 -    -      -       Si 14.000
Si      13.737835864   11.359426192    0.015020610 -    -      -       Si 14.000
Si       5.322851458   17.399682493   11.961163883 -    -      -       Si 14.000
Si       3.953596301   17.430125449    7.461689427 -    -      -       Si 14.000
Si       4.779755593    7.353233079    4.970776239 -    -      -       Si 14.000
Si      13.846083061    0.702215763    8.912227815 -    -      -       Si 14.000
Si      11.486524117    1.422399142    7.184285506 -    -      -       Si 14.000
Si      12.437587743    0.590627280    4.406198803 -    -      -       Si 14.000
Si      15.525623997    0.648591882    4.251311984 -    -      -       Si 14.000
Si      16.268128006    1.493108702    7.137877853 -    -      -       Si 14.000
Si      18.632572639    0.532606609    9.027382263 -    -      -       Si 14.000
Si      13.830173972    4.972769214    9.255743612 -    -      -       Si 14.000
Si      11.589600609    4.523466218    7.242992539 -    -      -       Si 14.000
Si      12.480533059    5.496999223    4.463273980 -    -      -       Si 14.000
Si      15.712109548    5.444838974    4.559065097 -    -      -       Si 14.000
Si      16.321967914    4.556511739    7.392346136 -    -      -       Si 14.000
Si      18.743359544    5.061069878    9.348602082 -    -      -       Si 14.000
Si       7.889387112    7.452932416    4.763491552 -    -      -       Si 14.000
Si       8.797346322    6.574628716    1.965903622 -    -      -       Si 14.000
Si       6.422008165    7.382390164    0.276484149 -    -      -       Si 14.000
Si      16.574976646    3.093125951    2.691430901 -    -      -       Si 14.000
Si      11.671386430    7.529801161    2.345284431 -    -      -       Si 14.000
Si      14.064468693    6.525397486    0.546050298 -    -      -       Si 14.000
Si      14.870703793    7.368061395   10.873043772 -    -      -       Si 14.000
Si      17.960431786    7.467563561   11.046875709 -    -      -       Si 14.000
Si      18.918318412    6.631528250    0.630404515 -    -      -       Si 14.000
Si      16.498734445    7.380039881    2.325746402 -    -      -       Si 14.000
Si      18.811968531    3.514927573    0.672909704 -    -      -       Si 14.000
Si       1.595720673    7.526869626    0.239886955 -    -      -       Si 14.000
Si       6.498822817    3.095199663   13.118741212 -    -      -       Si 14.000
Si       8.695473895    3.444684823    1.961560341 -    -      -       Si 14.000
Si       1.471541287   16.426247982    9.097756777 -    -      -       Si 14.000
Si       2.262552305   17.376799075   11.898115198 -    -      -       Si 14.000
Si       6.475545868   16.576725014    9.226883387 -    -      -       Si 14.000
Si       8.679826001   17.266617342    7.295479494 -    -      -       Si 14.000
Si       4.187536270   12.487915308    7.590131839 -    -      -       Si 14.000
Si       1.583759820   13.282552263    9.065694691 -    -      -       Si 14.000
Si       2.528717580   12.843810173   11.976441958 -    -      -       Si 14.000
Si       5.637848930   12.958607487   12.216805625 -    -      -       Si 14.000
Si       6.569850418   13.404158841    9.358215488 -    -      -       Si 14.000
Si       8.528356372   12.706130876    7.216772001 -    -      -       Si 14.000
Si      16.020798194   15.414698928    1.531904100 -    -      -       Si 14.000
Si      11.564268190   10.626161230    1.961173788 -    -      -       Si 14.000
Si      18.590438187   14.637141231    0.052380400 -    -      -       Si 14.000
Si      14.580794780   15.032794059   10.325615175 -    -      -       Si 14.000
Si      13.532276783   14.517323839   13.138889864 -    -      -       Si 14.000
Si      11.480363396   15.229917569    1.978249857 -    -      -       Si 14.000
Si      11.625288965    2.965556531    2.698733570 -    -      -       Si 14.000
Si      14.059917985    3.437852599    0.812040525 -    -      -       Si 14.000
Si      14.620059097    2.649159624   11.127989943 -    -      -       Si 14.000
Si      17.821542893    2.594318249   11.120752750 -    -      -       Si 14.000
Si       1.491231786    2.995844374   13.124709772 -    -      -       Si 14.000
Si       3.979767790    3.468448207    1.780288614 -    -      -       Si 14.000
Si       4.475862626    2.578840613    4.654447095 -    -      -       Si 14.000
Si       7.695944089    2.494874116    4.709920341 -    -      -       Si 14.000
Si      17.641901385   15.022270160   10.420578336 -    -      -       Si 14.000
Si       3.997795610    6.553570682    2.074546179 -    -      -       Si 14.000
end 
end 
