# Supplementary material for: Water Adsorption at Pairs of Proximate Brønsted Acid Sites in Zeolites
Source: J Phys Chem Lett. 2026 Jan 14;17(4):1201–6. doi: 10.1021/acs.jpclett.5c03794 (PMC12862806; doi:10.1021/acs.jpclett.5c03794)
Supplement: Supplementary file 2 [file jz5c03794_si_002.zip › Water_BAS_Pairs_SI/QM/STRUCTURES_MP2/HMFI__4__1_h2o__conformer_2__MP2.car]

!BIOSYM archive 3                                                               
PBC=ON                                                                          
QMPOT ITERATION     41                                            -52253.0660967
!DATE Sat Feb 24 00:47:58 2024
PBC  20.20300  19.84900  13.21600  90.00000  90.00000  90.00000 (P1)
Al       8.494954137    4.999772327    6.426143798 -    -      -       Al 13.000
Al      14.350385757   12.530314794    8.209089024 -    -      -       Al 13.000
H       12.118357439   12.504789068    8.830648874 -    -      -       H   1.000
H       12.062620172   13.361307588   10.664084932 -    -      -       H   1.000
H        9.818221375    4.958059980    8.445958666 -    -      -       H   1.000
H       12.295315520   11.857279530   10.730891790 -    -      -       H   1.000
O       10.026229871    4.804635908    7.515184687 -    -      -       O   8.000
O       16.475304299    4.096219146    3.929760486 -    -      -       O   8.000
O       14.125782443    5.280567883    4.287804371 -    -      -       O   8.000
O       16.272460109    6.764297373    3.829919165 -    -      -       O   8.000
O       14.873857786    4.434854649    8.160460702 -    -      -       O   8.000
O       16.669928751    2.993380968    6.908508762 -    -      -       O   8.000
O       16.100044538    5.492511253    6.108520119 -    -      -       O   8.000
O       18.579547523    3.763495485   10.339566359 -    -      -       O   8.000
O       18.885760425    6.395614387   10.164368406 -    -      -       O   8.000
O       12.014777034    6.887331473    3.824323308 -    -      -       O   8.000
O       12.105142496    5.416735801    6.002492579 -    -      -       O   8.000
O       14.112273705    6.443919751    9.743931644 -    -      -       O   8.000
O       11.806056035    2.933306732    6.809856147 -    -      -       O   8.000
O       17.451068282    5.120679316    8.333081576 -    -      -       O   8.000
O       19.914799319    1.242693050    8.319878812 -    -      -       O   8.000
O       17.324999389    0.688569209    8.062905401 -    -      -       O   8.000
O       16.179284827    0.654793120    5.720666876 -    -      -       O   8.000
O       14.758610852    1.404885319    7.831814171 -    -      -       O   8.000
O       13.959406100    1.134674734    4.330527932 -    -      -       O   8.000
O       11.940432562    0.431021909    5.921925554 -    -      -       O   8.000
O       12.236516130    0.924523649    8.501043891 -    -      -       O   8.000
O       10.086115597   13.067388849    7.204590694 -    -      -       O   8.000
O        7.907536171   12.756069996    8.683802351 -    -      -       O   8.000
O        8.331622985   11.190771958    6.565171399 -    -      -       O   8.000
O       12.324722741    4.860907802    8.616641806 -    -      -       O   8.000
O       20.083097600    4.821567866    8.424704080 -    -      -       O   8.000
O       15.548996855    6.600090946    1.261055090 -    -      -       O   8.000
O       18.495621041    7.504495328   12.560611445 -    -      -       O   8.000
O       16.485228621   16.883082257    5.054781451 -    -      -       O   8.000
O       15.287752490   17.103840732    7.421211273 -    -      -       O   8.000
O       13.963746892   16.924595648    4.274578219 -    -      -       O   8.000
O       11.518420247   16.986389761    5.254790756 -    -      -       O   8.000
O       12.657671492   17.176865374    7.690673132 -    -      -       O   8.000
O       10.286125501    3.120865221    1.764370914 -    -      -       O   8.000
O       12.920805353    2.734790926    1.734518476 -    -      -       O   8.000
O       11.451216360    1.621996636    3.609703895 -    -      -       O   8.000
O       11.784306397    4.253751855    3.628976567 -    -      -       O   8.000
O       14.243747009    2.480521495   12.701373923 -    -      -       O   8.000
O       13.648776745    4.925474683    0.444559151 -    -      -       O   8.000
O       18.078603784    7.049834659    1.917939682 -    -      -       O   8.000
O       15.506532434    3.442680164    1.564205633 -    -      -       O   8.000
O       16.203227022    2.732132474   10.859730869 -    -      -       O   8.000
O       13.856549390    3.920298693   10.554575107 -    -      -       O   8.000
O       18.140627696    2.562268959   12.679974034 -    -      -       O   8.000
O       18.090074694    3.131103648    2.062635846 -    -      -       O   8.000
O       18.604421990    5.026310231    0.255200759 -    -      -       O   8.000
O       16.350797067    1.545384845    3.224715295 -    -      -       O   8.000
O       10.390526852    6.744100220    1.681521780 -    -      -       O   8.000
O       12.975146025    7.311589828    1.402808171 -    -      -       O   8.000
O       14.121364021    7.136526249   12.297508308 -    -      -       O   8.000
O        7.690002957   13.739833803    6.253988489 -    -      -       O   8.000
O       16.429152756    6.861357366   10.998761681 -    -      -       O   8.000
O       14.043248073    1.251516357   10.401245273 -    -      -       O   8.000
O        6.615456243   13.187806941   10.927485932 -    -      -       O   8.000
O        5.224367636   12.569445486    8.768856758 -    -      -       O   8.000
O       17.937657871   17.290878366    7.186143079 -    -      -       O   8.000
O        5.687233912   16.709076260    0.129341614 -    -      -       O   8.000
O        0.028427126   11.299417064    0.869607389 -    -      -       O   8.000
O        2.280285476   10.567009007    2.039959169 -    -      -       O   8.000
O        3.699500857   11.031771369    4.213744067 -    -      -       O   8.000
O        4.949265546   10.574325296    1.921177305 -    -      -       O   8.000
O        6.244659116   10.941237361    4.896890360 -    -      -       O   8.000
O        8.699679693   11.086656290    3.940424444 -    -      -       O   8.000
O        7.578219283   10.640438051    1.541399620 -    -      -       O   8.000
O        8.828994632   18.750269134    6.726958319 -    -      -       O   8.000
O        5.426386183   18.963873387   12.140833235 -    -      -       O   8.000
O        2.133080216   18.959140084   12.078448025 -    -      -       O   8.000
O        8.196476798   13.082747853    2.245303823 -    -      -       O   8.000
O        3.950316409   18.850791986    6.731045490 -    -      -       O   8.000
O        4.660268740    8.857407128    5.452666072 -    -      -       O   8.000
O        7.939741036    8.926978549    5.343034699 -    -      -       O   8.000
O        6.125329366    8.939285473    0.202561847 -    -      -       O   8.000
O       11.354058523    9.085386140    2.492972705 -    -      -       O   8.000
O       14.764268864    8.866341200   10.436416639 -    -      -       O   8.000
O       18.060484950    8.906791933   10.388150867 -    -      -       O   8.000
O       16.214877272    8.923129933    2.396468782 -    -      -       O   8.000
O       18.946325039   18.771561779    9.180844853 -    -      -       O   8.000
O       15.560364107   18.962407663    3.659721292 -    -      -       O   8.000
O       12.329539028   18.963575197    3.666000890 -    -      -       O   8.000
O       14.139360633   18.926313509    8.955597380 -    -      -       O   8.000
O        1.262029057    9.080641012    0.056038881 -    -      -       O   8.000
O        7.261968407   15.516096733    1.802097280 -    -      -       O   8.000
O        8.473573926   14.992988448    4.084772994 -    -      -       O   8.000
O        7.746525328   16.422113265    6.168983365 -    -      -       O   8.000
O        5.906573308   11.462128291   12.805797869 -    -      -       O   8.000
O        4.077814695   13.039561042   11.622543225 -    -      -       O   8.000
O        5.883607404   14.040545374    0.094289968 -    -      -       O   8.000
O        2.348221516   11.413357589   12.752170221 -    -      -       O   8.000
O        1.633709410   12.703879752   10.567560538 -    -      -       O   8.000
O        2.618156901   12.451180382    8.127921170 -    -      -       O   8.000
O        1.893552845   14.828652791    8.983232981 -    -      -       O   8.000
O        4.360892364   11.053790148    6.788182885 -    -      -       O   8.000
O       10.101347474   16.534272541    7.438029718 -    -      -       O   8.000
O        7.862985713   17.178048540    8.686330277 -    -      -       O   8.000
O        6.330964480   16.828792655   10.783170588 -    -      -       O   8.000
O        5.213093603   17.246829130    8.399398810 -    -      -       O   8.000
O        3.791730238   16.951665158   11.482723776 -    -      -       O   8.000
O        1.306964653   16.846877815   10.637077292 -    -      -       O   8.000
O        2.556101439   17.285133785    8.318357497 -    -      -       O   8.000
O       19.973844545   15.090598761    0.751773865 -    -      -       O   8.000
O        1.999093825   14.950701131    2.085574874 -    -      -       O   8.000
O        1.799151753   16.652521317    0.038058079 -    -      -       O   8.000
O        1.932744339   14.053546567   12.797931243 -    -      -       O   8.000
O        3.366248704   14.603825870    4.291630808 -    -      -       O   8.000
O        3.634390496   12.852820742    2.266222781 -    -      -       O   8.000
O        4.626385167   15.292950836    2.062894711 -    -      -       O   8.000
O        3.933416773   16.282295695    6.252910144 -    -      -       O   8.000
O        5.896911019   15.075291669    4.872207218 -    -      -       O   8.000
O        4.376505594   13.701352410    6.555516153 -    -      -       O   8.000
O        6.410120649   14.943091819    8.904914935 -    -      -       O   8.000
O       20.188599027   16.568539317    8.373708052 -    -      -       O   8.000
O       18.314400682    1.131324211   10.475629040 -    -      -       O   8.000
O       12.000408380   14.827377182    6.705914801 -    -      -       O   8.000
O        3.708721256    3.870835953    5.218874107 -    -      -       O   8.000
O        8.132557930    0.993506021    5.267478198 -    -      -       O   8.000
O        8.033537725    2.489910292    3.077060930 -    -      -       O   8.000
O        7.996908326    3.079521185    0.493517677 -    -      -       O   8.000
O        8.468206321    5.001946017    2.294206555 -    -      -       O   8.000
O        6.194325651    1.578011018   12.507089895 -    -      -       O   8.000
O        0.316978159    6.760232563    0.915404526 -    -      -       O   8.000
O        2.910897814    7.302189427    1.122525371 -    -      -       O   8.000
O        4.029327784    7.236236849    3.473296662 -    -      -       O   8.000
O        5.480459152    6.612866459    1.338091328 -    -      -       O   8.000
O        6.312861539    6.871754407    4.802049851 -    -      -       O   8.000
O        8.304742923    7.519739399    3.156737349 -    -      -       O   8.000
O        7.982976008    7.016432017    0.589081537 -    -      -       O   8.000
O       14.502840801   11.055368887    9.056764586 -    -      -       O   8.000
O        9.855307929   15.124096909    1.828613935 -    -      -       O   8.000
O       12.129096934   14.889870573    0.585490204 -    -      -       O   8.000
O       11.897187949   16.606884232    2.623781753 -    -      -       O   8.000
O       11.897605922   14.003204870    3.110384672 -    -      -       O   8.000
O       13.502510666   14.613163967   11.555205360 -    -      -       O   8.000
O       13.825811461   12.872119104    0.351337365 -    -      -       O   8.000
O       14.730490550   15.377562711    0.564222418 -    -      -       O   8.000
O       14.188500141   16.475289584    9.800225212 -    -      -       O   8.000
O       16.088963927   14.996437889   11.007566016 -    -      -       O   8.000
O       14.467091727   13.920845712    9.193263572 -    -      -       O   8.000
O       17.843291064   16.436991338    9.675645648 -    -      -       O   8.000
O        6.073723840    2.678271536    4.860194475 -    -      -       O   8.000
O        3.919622920    1.200319291    5.334137160 -    -      -       O   8.000
O        5.428369280    3.437892513    1.039248622 -    -      -       O   8.000
O        3.590149002    4.953501400    2.178912468 -    -      -       O   8.000
O        7.330354047    5.099717244    7.669173697 -    -      -       O   8.000
O        8.814934186    6.434830773    5.552561775 -    -      -       O   8.000
O        8.502077357    3.594154319    5.463071686 -    -      -       O   8.000
O        5.749545755    5.473542829    9.728203789 -    -      -       O   8.000
O        6.397027399    2.979919670    8.998949935 -    -      -       O   8.000
O        4.727923858    4.394578594    7.575719386 -    -      -       O   8.000
O        6.093176318    6.803663538   11.955079602 -    -      -       O   8.000
O        3.965036045    5.228419756   11.715548778 -    -      -       O   8.000
O        6.395919076    4.157575741   11.906955806 -    -      -       O   8.000
O        1.865025457    6.879868627   11.936391521 -    -      -       O   8.000
O        2.135659573    5.392801520    9.763107803 -    -      -       O   8.000
O        2.163926548    4.872490441    7.147122472 -    -      -       O   8.000
O       18.687165345   14.908368390   11.657625367 -    -      -       O   8.000
O        1.689382280    2.928378407    8.929248604 -    -      -       O   8.000
O        9.837318593    1.247850207    7.368526384 -    -      -       O   8.000
O        7.268546433    0.781041445    7.764366801 -    -      -       O   8.000
O        6.034224548    0.573190365   10.044912078 -    -      -       O   8.000
O        4.652445041    1.297993605    7.901367142 -    -      -       O   8.000
O        3.807901881    1.102220132   11.415576288 -    -      -       O   8.000
O        1.755445724    0.443313382    9.838314249 -    -      -       O   8.000
O        2.117713182    0.888776382    7.251666267 -    -      -       O   8.000
O        0.186736107    3.107012318    0.825674808 -    -      -       O   8.000
O        2.836158310    2.832804256    0.767437106 -    -      -       O   8.000
O        1.327082152    1.624024381   12.180889992 -    -      -       O   8.000
O        1.546737150    4.261547311   12.103461507 -    -      -       O   8.000
O        4.077305376    2.463056945    3.053692755 -    -      -       O   8.000
O        3.970094461    6.403429891    5.990833058 -    -      -       O   8.000
O       17.392301886   15.527724255    0.650827647 -    -      -       O   8.000
O       11.764136339   12.528494394   10.265494904 -    -      -       O   8.000
O       15.940264255   16.687794973    2.482479267 -    -      -       O   8.000
O       16.387262538   10.907046147   10.975591391 -    -      -       O   8.000
O       18.854141859   11.019565271   11.860155172 -    -      -       O   8.000
O       17.674251762   10.603987617    1.010737657 -    -      -       O   8.000
O       16.714503444   14.943273254    6.845310997 -    -      -       O   8.000
O       15.310587725   12.660220144    6.809806467 -    -      -       O   8.000
O       17.868968883   13.770792496    9.441098756 -    -      -       O   8.000
O       18.011292757   12.667976604    7.050312787 -    -      -       O   8.000
O       16.040309466   11.453463427    2.983584673 -    -      -       O   8.000
O        0.041284899   12.981227465    8.454878219 -    -      -       O   8.000
O       18.311689983   13.051917637    0.308771161 -    -      -       O   8.000
O       18.432910566   11.202789327    9.235193004 -    -      -       O   8.000
O       15.042929143   10.533062838    0.680256076 -    -      -       O   8.000
O       10.136941730   11.334765563    1.750405590 -    -      -       O   8.000
O       12.370883465   10.633238784    0.538648406 -    -      -       O   8.000
O       13.809711373   11.063921887   11.606380206 -    -      -       O   8.000
O       12.527145749   12.525930181    7.874513554 -    -      -       O   8.000
O       16.815669823   13.271150615    4.757237133 -    -      -       O   8.000
O       12.485380506   11.394771156    3.056386088 -    -      -       O   8.000
O       14.237071519   13.131074507    4.022539098 -    -      -       O   8.000
O       16.096304829   14.004294487    2.352305838 -    -      -       O   8.000
O       11.954840287   12.584682988    5.324278096 -    -      -       O   8.000
Si       3.663530940    0.593158457    6.814571857 -    -      -       Si 14.000
Si       6.079647220    4.498834904    8.465192558 -    -      -       Si 14.000
Si       5.540968317    5.411617544   11.325044882 -    -      -       Si 14.000
Si      16.252234640   10.409751710    1.766111750 -    -      -       Si 14.000
Si       2.388293005    5.442384857   11.366278847 -    -      -       Si 14.000
Si       3.650901694    4.892534710    6.480899279 -    -      -       Si 14.000
Si       8.508372435    0.490255671    6.770882409 -    -      -       Si 14.000
Si       6.085986287    1.422127391    8.661102828 -    -      -       Si 14.000
Si      17.933589469   10.511997003   10.614849068 -    -      -       Si 14.000
Si       5.360517152    0.605199231   11.522303409 -    -      -       Si 14.000
Si       2.264703268    0.568471990   11.379479107 -    -      -       Si 14.000
Si       1.317047112    1.383240297    8.578620771 -    -      -       Si 14.000
Si       1.470328207    4.503641042    8.567433717 -    -      -       Si 14.000
Si      18.761285014   11.495201389    0.201276655 -    -      -       Si 14.000
Si       5.857011591   15.371782120    1.013394349 -    -      -       Si 14.000
Si       3.411687170   14.414115083    2.681424687 -    -      -       Si 14.000
Si      18.653614431   12.661949735    8.543679779 -    -      -       Si 14.000
Si      16.685873379   13.372882075    6.383547856 -    -      -       Si 14.000
Si      15.790162331   12.955618516    3.542751761 -    -      -       Si 14.000
Si      12.663290541   12.788248736    3.866675808 -    -      -       Si 14.000
Si      11.596032153   13.274202819    6.725004414 -    -      -       Si 14.000
Si      18.737710813   17.269770007    8.603348785 -    -      -       Si 14.000
Si      16.596713320   16.540270431    6.636608373 -    -      -       Si 14.000
Si      15.488882735   17.361719749    3.876398145 -    -      -       Si 14.000
Si      12.425012676   17.366993428    3.956811093 -    -      -       Si 14.000
Si      11.577684006   16.400479017    6.772179730 -    -      -       Si 14.000
Si      14.077758731   17.385823448    8.461406043 -    -      -       Si 14.000
Si       6.136420836   10.430606160    0.819482049 -    -      -       Si 14.000
Si       8.644422631   11.528905192    2.373804449 -    -      -       Si 14.000
Si       7.798668753   10.523474242    5.176585246 -    -      -       Si 14.000
Si       4.740595163   10.463384491    5.330109592 -    -      -       Si 14.000
Si       3.642371677   11.259536223    2.605967393 -    -      -       Si 14.000
Si       1.470222037   10.584052603    0.625341430 -    -      -       Si 14.000
Si      14.883509099   10.478543882   10.485060321 -    -      -       Si 14.000
Si       8.450405895   14.668608207    2.489034650 -    -      -       Si 14.000
Si       7.450881202   15.061151710    5.346209564 -    -      -       Si 14.000
Si       4.396315384   14.923963413    5.505282894 -    -      -       Si 14.000
Si       1.377542016   15.184849771    0.603736950 -    -      -       Si 14.000
Si      13.772675721   11.278118226    0.011230054 -    -      -       Si 14.000
Si       5.308998854   17.367318912   11.924886036 -    -      -       Si 14.000
Si       3.914958407   17.393398460    7.431934251 -    -      -       Si 14.000
Si       4.755807743    7.333933566    4.923592389 -    -      -       Si 14.000
Si      13.796645561    0.649466204    8.913416119 -    -      -       Si 14.000
Si      11.439078026    1.367877588    7.153306935 -    -      -       Si 14.000
Si      12.426344278    0.572411132    4.371311936 -    -      -       Si 14.000
Si      15.508038927    0.615682280    4.242157865 -    -      -       Si 14.000
Si      16.234827015    1.438537324    7.137802382 -    -      -       Si 14.000
Si      18.631517781    0.500270386    9.004221558 -    -      -       Si 14.000
Si      13.823000176    4.923525294    9.284368345 -    -      -       Si 14.000
Si      11.655308544    4.474538985    7.209794788 -    -      -       Si 14.000
Si      12.518447160    5.460589387    4.419208477 -    -      -       Si 14.000
Si      15.734110810    5.408378562    4.531716364 -    -      -       Si 14.000
Si      16.297485144    4.506485066    7.381799188 -    -      -       Si 14.000
Si      18.741977434    5.015693307    9.314289635 -    -      -       Si 14.000
Si       7.860768665    7.421930237    4.729496798 -    -      -       Si 14.000
Si       8.785638935    6.558994341    1.935843558 -    -      -       Si 14.000
Si       6.424429719    7.352346160    0.230834123 -    -      -       Si 14.000
Si      16.599455622    3.052174704    2.694408259 -    -      -       Si 14.000
Si      11.671546563    7.501482543    2.346066284 -    -      -       Si 14.000
Si      14.083174501    6.488610459    0.560369590 -    -      -       Si 14.000
Si      14.872695139    7.329813931   10.877615750 -    -      -       Si 14.000
Si      17.966248365    7.420970810   11.025161165 -    -      -       Si 14.000
Si      18.930891422    6.578184705    0.612993041 -    -      -       Si 14.000
Si      16.531908416    7.342361599    2.335528831 -    -      -       Si 14.000
Si      18.813179864    3.458910414    0.647409446 -    -      -       Si 14.000
Si       1.591354266    7.501209375    0.207205831 -    -      -       Si 14.000
Si       6.492084510    3.056462590   13.094353300 -    -      -       Si 14.000
Si       8.690596431    3.426781289    1.923442412 -    -      -       Si 14.000
Si       1.439988439   16.384906832    9.077751934 -    -      -       Si 14.000
Si       2.252890051   17.355159248   11.861692486 -    -      -       Si 14.000
Si       6.445283676   16.544845809    9.190184357 -    -      -       Si 14.000
Si       8.640664290   17.233778779    7.255688318 -    -      -       Si 14.000
Si       4.137244356   12.458979466    7.562702072 -    -      -       Si 14.000
Si       1.530670157   13.242003929    9.035001699 -    -      -       Si 14.000
Si       2.499483294   12.806064328   11.936637883 -    -      -       Si 14.000
Si       5.607077961   12.924523222   12.176410568 -    -      -       Si 14.000
Si       6.530710706   13.370948003    9.317548695 -    -      -       Si 14.000
Si       8.506064558   12.685105656    7.174048292 -    -      -       Si 14.000
Si      16.041404238   15.391253111    1.526379021 -    -      -       Si 14.000
Si      11.572694165   10.602397228    1.964534179 -    -      -       Si 14.000
Si      18.596683159   14.632448967    0.042761504 -    -      -       Si 14.000
Si      14.582529234   14.991146775   10.355774067 -    -      -       Si 14.000
Si      13.561019140   14.437182636   13.177238293 -    -      -       Si 14.000
Si      11.456689984   15.152438437    2.044807473 -    -      -       Si 14.000
Si      11.613940057    2.945335617    2.675172231 -    -      -       Si 14.000
Si      14.075931221    3.399059794    0.813097729 -    -      -       Si 14.000
Si      14.605141462    2.587540140   11.128109478 -    -      -       Si 14.000
Si      17.805814432    2.549227776   11.093267309 -    -      -       Si 14.000
Si       1.494954785    2.965290051   13.085793572 -    -      -       Si 14.000
Si       3.976441651    3.428846796    1.754937708 -    -      -       Si 14.000
Si       4.468092905    2.556020510    4.626389901 -    -      -       Si 14.000
Si       7.685866320    2.462175182    4.672069567 -    -      -       Si 14.000
Si      17.617078044   15.022923443   10.436024778 -    -      -       Si 14.000
Si       4.005309481    6.518524623    2.022851345 -    -      -       Si 14.000
end 
end 
