# Supplementary material for: Water Adsorption at Pairs of Proximate Brønsted Acid Sites in Zeolites
Source: J Phys Chem Lett. 2026 Jan 14;17(4):1201–6. doi: 10.1021/acs.jpclett.5c03794 (PMC12862806; doi:10.1021/acs.jpclett.5c03794)
Supplement: Supplementary file 2 [file jz5c03794_si_002.zip › Water_BAS_Pairs_SI/QM/STRUCTURES_MP2/HMFI__4__2_h2o__MP2.car]

!BIOSYM archive 3                                                               
PBC=ON                                                                          
QMPOT ITERATION     41                                            -52566.1249596
!DATE Sat Feb 24 01:57:01 2024
PBC  20.20300  19.84900  13.21600  90.00000  90.00000  90.00000 (P1)
Al      14.332351687   12.744991118    8.430170665 -    -      -       Al 13.000
Al       8.548216253    5.034873798    6.456510951 -    -      -       Al 13.000
H       10.708044954   11.906523927   10.453623987 -    -      -       H   1.000
H       12.124569094   11.300437960   10.688661024 -    -      -       H   1.000
H        9.451265679    2.304293728    9.030414178 -    -      -       H   1.000
H        8.341887412    3.197800859    9.599133110 -    -      -       H   1.000
H        9.696340850    4.132877754    8.380408969 -    -      -       H   1.000
H       12.038313884   12.151703232    8.807677326 -    -      -       H   1.000
O       11.868784680    5.410585171    5.878365410 -    -      -       O   8.000
O       12.052251726    6.921667848    3.737063790 -    -      -       O   8.000
O       16.282719485    3.963882086    3.826305347 -    -      -       O   8.000
O       14.091116854    5.323051731    4.441180941 -    -      -       O   8.000
O        9.995608274    4.695884000    7.560219374 -    -      -       O   8.000
O       14.930533629    4.402007782    8.002594029 -    -      -       O   8.000
O       16.847053182    2.992049735    6.873780480 -    -      -       O   8.000
O       16.266212342    5.446984531    5.997348249 -    -      -       O   8.000
O       18.647878131    3.875443453   10.336325965 -    -      -       O   8.000
O       16.267685391    6.634601004    3.688539771 -    -      -       O   8.000
O       12.408561887    5.042499516    8.455638937 -    -      -       O   8.000
O       17.446708824    0.601203061    7.824732343 -    -      -       O   8.000
O       14.316057095    6.393477156    9.654445960 -    -      -       O   8.000
O       19.971411638    1.336351397    8.261922309 -    -      -       O   8.000
O       18.929792671    6.507801515   10.063795066 -    -      -       O   8.000
O       16.328165219    0.782800351    5.450233673 -    -      -       O   8.000
O       14.888233284    1.361368816    7.603087196 -    -      -       O   8.000
O       13.995037207    1.141005956    4.234472739 -    -      -       O   8.000
O       11.962698836    0.495822874    5.830434704 -    -      -       O   8.000
O       12.415778479    0.839426652    8.408724059 -    -      -       O   8.000
O       10.084682483   13.052898832    7.355190068 -    -      -       O   8.000
O        7.868876431   12.707015113    8.778175352 -    -      -       O   8.000
O        8.351603443   11.201844254    6.619556472 -    -      -       O   8.000
O        7.689686884   13.760165878    6.386967769 -    -      -       O   8.000
O       11.902235453    2.957873858    6.876641671 -    -      -       O   8.000
O       17.471373496    5.159985572    8.310362174 -    -      -       O   8.000
O       16.511626329    7.008554977   11.007286779 -    -      -       O   8.000
O       18.071520812    7.021493597    1.811785743 -    -      -       O   8.000
O       13.978717611   16.956063138    4.278123543 -    -      -       O   8.000
O       11.540343711   17.002619132    5.270825350 -    -      -       O   8.000
O       12.776076582   17.135763238    7.640865971 -    -      -       O   8.000
O       10.313958550    3.144612165    1.677253795 -    -      -       O   8.000
O       12.946088292    2.737527899    1.588755550 -    -      -       O   8.000
O       11.501224820    1.648325600    3.498755146 -    -      -       O   8.000
O       11.864699984    4.287513909    3.476685600 -    -      -       O   8.000
O       14.181355931    2.467069068   12.515953537 -    -      -       O   8.000
O       13.608454862    4.932155500    0.243356610 -    -      -       O   8.000
O       15.509290427    3.493559442    1.325844156 -    -      -       O   8.000
O       14.311441528    1.199268371   10.216766624 -    -      -       O   8.000
O       16.228530445    2.940403052   10.830183589 -    -      -       O   8.000
O       13.803676167    3.842307137   10.326356559 -    -      -       O   8.000
O       18.221521360    1.253202254   10.294760881 -    -      -       O   8.000
O       18.054102611    3.239246634    1.967467637 -    -      -       O   8.000
O       18.662935763    5.054259209    0.111312350 -    -      -       O   8.000
O       16.291085815    1.505929147    2.895909682 -    -      -       O   8.000
O       10.412320261    6.792127222    1.612470751 -    -      -       O   8.000
O       12.998081270    7.303331328    1.297028417 -    -      -       O   8.000
O       14.129331649    7.183707360   12.174540081 -    -      -       O   8.000
O       15.549967442    6.531298151    1.112697239 -    -      -       O   8.000
O        6.548689277   13.185598515   10.991692892 -    -      -       O   8.000
O       18.635606886    7.565879867   12.497738970 -    -      -       O   8.000
O       20.109774797    4.866197083    8.372492621 -    -      -       O   8.000
O        6.435329385   14.942273864    8.963237384 -    -      -       O   8.000
O        5.884068654   14.090752811    0.144792961 -    -      -       O   8.000
O        5.860627356   11.494863879   12.895348699 -    -      -       O   8.000
O       20.172800801   11.132338271    1.080329743 -    -      -       O   8.000
O        2.301368314   10.558964273    2.122319827 -    -      -       O   8.000
O        3.693897451   11.046397293    4.308681095 -    -      -       O   8.000
O        4.956030422   10.611217768    2.026396194 -    -      -       O   8.000
O        6.237101980   10.968039379    5.000323018 -    -      -       O   8.000
O        8.671103037   11.149847889    3.984258874 -    -      -       O   8.000
O        7.561704830   10.621040224    1.587749486 -    -      -       O   8.000
O        8.842517735   18.770672866    6.791052569 -    -      -       O   8.000
O        5.473772268   18.992929579   12.139392510 -    -      -       O   8.000
O        2.177496556   18.990111048   12.082826848 -    -      -       O   8.000
O        3.994562916   18.856067677    6.797106483 -    -      -       O   8.000
O        5.735259811   16.763681064    0.196486270 -    -      -       O   8.000
O        1.344404690    9.083949225    0.089008519 -    -      -       O   8.000
O        7.967929673    8.959919703    5.353034784 -    -      -       O   8.000
O        6.056751071    8.957386181    0.264729842 -    -      -       O   8.000
O       11.430702605    9.122803777    2.399333918 -    -      -       O   8.000
O       14.758094152    8.890882518   10.282762698 -    -      -       O   8.000
O       18.172839899    9.028892913   10.377071882 -    -      -       O   8.000
O       16.152568634    8.819980505    2.331371181 -    -      -       O   8.000
O       19.078930704   18.875875723    9.181258449 -    -      -       O   8.000
O       15.539097802   18.967234370    3.477527105 -    -      -       O   8.000
O       12.326159137   18.967010416    3.629617293 -    -      -       O   8.000
O       14.396956352   18.879399094    8.722109450 -    -      -       O   8.000
O        9.299706629    3.174993211    9.433798314 -    -      -       O   8.000
O        4.682838282    8.853721168    5.509999086 -    -      -       O   8.000
O        8.141712907   13.088469900    2.240198853 -    -      -       O   8.000
O        7.208052452   15.535874613    1.925887522 -    -      -       O   8.000
O        8.447605044   14.914192667    4.166066339 -    -      -       O   8.000
O        4.013010937   13.079781466   11.753351676 -    -      -       O   8.000
O       15.395096419   16.600808333    7.731325106 -    -      -       O   8.000
O        2.221682405   11.502159035   12.867750502 -    -      -       O   8.000
O        1.608320781   12.739441863   10.623426561 -    -      -       O   8.000
O        2.557262193   12.453977765    8.173866903 -    -      -       O   8.000
O        1.978934694   14.858817509    9.044208760 -    -      -       O   8.000
O        4.332535578   11.030674753    6.881272311 -    -      -       O   8.000
O       10.175950611   16.584888150    7.488996932 -    -      -       O   8.000
O        7.924340640   17.157752732    8.744605829 -    -      -       O   8.000
O        6.377032467   16.825538504   10.843171855 -    -      -       O   8.000
O        5.283071225   17.271114097    8.452955395 -    -      -       O   8.000
O        3.836442581   16.964586397   11.556871482 -    -      -       O   8.000
O        1.346568073   16.821907542   10.747129863 -    -      -       O   8.000
O        2.624183637   17.339073786    8.457920266 -    -      -       O   8.000
O       19.932354801   15.279489773    0.810411986 -    -      -       O   8.000
O        1.948179231   14.951985929    2.150529347 -    -      -       O   8.000
O        1.862193659   16.722837261    0.146580972 -    -      -       O   8.000
O        1.828952817   14.136778478   12.833706690 -    -      -       O   8.000
O        3.361991139   14.684214867    4.342936896 -    -      -       O   8.000
O        3.612615800   12.877507578    2.366177600 -    -      -       O   8.000
O        4.562122940   15.334860050    2.071405659 -    -      -       O   8.000
O        3.920132827   16.270456199    6.376647700 -    -      -       O   8.000
O        5.894640707   15.095456595    4.990515199 -    -      -       O   8.000
O        4.321920685   13.666060837    6.572734786 -    -      -       O   8.000
O        7.813085195   16.430670011    6.216154002 -    -      -       O   8.000
O        5.165598728   12.608547757    8.825010411 -    -      -       O   8.000
O       16.343977490   17.395404820    5.386018209 -    -      -       O   8.000
O       18.192046500    2.564567661   12.596044938 -    -      -       O   8.000
O        0.052915058   16.599629161    8.474821246 -    -      -       O   8.000
O        3.794103757    3.833034494    5.259930351 -    -      -       O   8.000
O        8.260259078    1.031646432    5.298710526 -    -      -       O   8.000
O        8.116805513    2.510253289    3.079957722 -    -      -       O   8.000
O        7.996309683    3.102322721    0.499449957 -    -      -       O   8.000
O        8.515701931    5.032009567    2.276290921 -    -      -       O   8.000
O        6.210309048    1.617798265   12.492976866 -    -      -       O   8.000
O        0.356623353    6.757248868    0.920098086 -    -      -       O   8.000
O        2.947112155    7.279140515    1.148830261 -    -      -       O   8.000
O        4.043581287    7.253810132    3.516872839 -    -      -       O   8.000
O        5.506439584    6.602798569    1.390786594 -    -      -       O   8.000
O        6.365375826    6.910676022    4.775507751 -    -      -       O   8.000
O        8.393679280    7.539458630    3.182325098 -    -      -       O   8.000
O        6.139662167    2.615831837    4.849360608 -    -      -       O   8.000
O        7.978065855    7.078344074    0.615821872 -    -      -       O   8.000
O        9.809819927   15.139859845    1.916855213 -    -      -       O   8.000
O       12.120059682   14.605757181    0.848472361 -    -      -       O   8.000
O       11.896866695   16.582908741    2.653410281 -    -      -       O   8.000
O       11.719108271   14.045994552    3.420597278 -    -      -       O   8.000
O       13.568741097   14.975329652   11.932659168 -    -      -       O   8.000
O       14.051374591   12.862024981    0.297734418 -    -      -       O   8.000
O       14.647374186   15.336687239    1.109456564 -    -      -       O   8.000
O       14.024464565   16.600446090    9.968729344 -    -      -       O   8.000
O       16.074139098   15.234652416   11.085474982 -    -      -       O   8.000
O       14.270909949   13.965138853    9.609822371 -    -      -       O   8.000
O       18.015019410   16.630708042    9.970828186 -    -      -       O   8.000
O       18.615561203   14.806436967   11.778405458 -    -      -       O   8.000
O       17.966865728   17.244108807    7.384556120 -    -      -       O   8.000
O       17.304819050   15.442030742    0.771164245 -    -      -       O   8.000
O        3.976782799    1.159905320    5.319248056 -    -      -       O   8.000
O        3.618438557    4.953746322    2.253070147 -    -      -       O   8.000
O        7.260539831    5.108171990    7.579288259 -    -      -       O   8.000
O        8.860095311    6.481792832    5.599701504 -    -      -       O   8.000
O        8.526699023    3.645375256    5.454827273 -    -      -       O   8.000
O        5.824229980    5.541527599    9.735897250 -    -      -       O   8.000
O        6.446965808    3.034721723    9.057237512 -    -      -       O   8.000
O        4.670152411    4.368206273    7.684819340 -    -      -       O   8.000
O        6.076674353    6.839526799   11.997302525 -    -      -       O   8.000
O        3.990109378    5.225602786   11.668412551 -    -      -       O   8.000
O        6.429225377    4.195159019   11.901336440 -    -      -       O   8.000
O        1.913274729    6.896118632   11.946927209 -    -      -       O   8.000
O        2.135986514    5.450388774    9.744275156 -    -      -       O   8.000
O        2.176518345    4.899444637    7.108610185 -    -      -       O   8.000
O        5.424540760    3.473064123    1.023159531 -    -      -       O   8.000
O        1.738374259    2.984991924    8.931772901 -    -      -       O   8.000
O        9.965271485    1.226354279    7.435394105 -    -      -       O   8.000
O        7.412488785    0.911274012    7.822459730 -    -      -       O   8.000
O        6.085983745    0.601762878   10.040335780 -    -      -       O   8.000
O        4.761080319    1.333898007    7.857005059 -    -      -       O   8.000
O        3.841204711    1.117728836   11.382814519 -    -      -       O   8.000
O        1.761543188    0.490960471    9.838463763 -    -      -       O   8.000
O        2.201235527    0.942145484    7.269976049 -    -      -       O   8.000
O        0.190425328    3.134006569    0.803901010 -    -      -       O   8.000
O        2.836742711    2.870786174    0.795568976 -    -      -       O   8.000
O        1.367057804    1.644290279   12.191713480 -    -      -       O   8.000
O        1.578945672    4.276975683   12.085364618 -    -      -       O   8.000
O        4.125202764    2.455061206    3.057506590 -    -      -       O   8.000
O        4.075061802    6.369813234    6.018898027 -    -      -       O   8.000
O       18.466009129   13.067967674    0.544952587 -    -      -       O   8.000
O       11.453954674   11.495436053   10.006650819 -    -      -       O   8.000
O       10.090889617   11.344877307    1.764553613 -    -      -       O   8.000
O       16.998416158   15.007270311    6.317305698 -    -      -       O   8.000
O       15.243942760   13.145822322    7.054433383 -    -      -       O   8.000
O       15.680419254   11.288817178    2.983962515 -    -      -       O   8.000
O       14.154601475   13.172602106    4.077924853 -    -      -       O   8.000
O       16.250048895   13.828683840    2.557744648 -    -      -       O   8.000
O       16.692290813   12.776647498    4.902463796 -    -      -       O   8.000
O       18.415853580   11.443803211    9.457638958 -    -      -       O   8.000
O       12.409129433   11.465535926    3.084579436 -    -      -       O   8.000
O       17.946631220   12.693627727    7.180136122 -    -      -       O   8.000
O       20.202815958   13.148930730    8.539467562 -    -      -       O   8.000
O       17.799512769   14.044778522    9.402194886 -    -      -       O   8.000
O       16.371110030   10.859323758   11.110386415 -    -      -       O   8.000
O       13.760543962   11.026592239   11.555864715 -    -      -       O   8.000
O       11.941245192   12.471919090    5.473274177 -    -      -       O   8.000
O       12.534855693   12.577755164    8.012472801 -    -      -       O   8.000
O       11.978195129   14.801985082    6.701147999 -    -      -       O   8.000
O       14.658810006   11.187642968    9.060894184 -    -      -       O   8.000
O       14.975204062   10.390539266    0.592701406 -    -      -       O   8.000
O       17.566814752   10.680778788    1.153776257 -    -      -       O   8.000
O       12.327542551   10.817985323    0.514195672 -    -      -       O   8.000
O       16.210173480   16.486123547    2.898672991 -    -      -       O   8.000
O       18.823102239   11.045713643   12.040077122 -    -      -       O   8.000
Si       2.411418586    5.463405284   11.345880525 -    -      -       Si 14.000
Si       1.492873534    4.551277191    8.541718165 -    -      -       Si 14.000
Si       5.569038112    5.451853542   11.327387885 -    -      -       Si 14.000
Si       1.342020967   15.269575287    0.675540349 -    -      -       Si 14.000
Si       3.687871289    4.874987584    6.501081817 -    -      -       Si 14.000
Si       8.607612656    0.521303961    6.801509324 -    -      -       Si 14.000
Si      18.744971866   11.482940342    0.390678737 -    -      -       Si 14.000
Si       5.392284045    0.629453770   11.514151099 -    -      -       Si 14.000
Si       2.292273354    0.594662273   11.373451870 -    -      -       Si 14.000
Si       1.364779422    1.442913019    8.572731610 -    -      -       Si 14.000
Si       3.730112161    0.603621587    6.820724510 -    -      -       Si 14.000
Si       3.377210168   14.448880291    2.738859918 -    -      -       Si 14.000
Si      16.111245831   10.325185692    1.760683305 -    -      -       Si 14.000
Si       6.152981469    1.470013093    8.671188527 -    -      -       Si 14.000
Si       4.378258592   14.936381204    5.582537224 -    -      -       Si 14.000
Si       8.610420128   11.543213171    2.405456450 -    -      -       Si 14.000
Si       8.404982288   14.659983976    2.560015912 -    -      -       Si 14.000
Si      18.607861569   12.838049140    8.653234623 -    -      -       Si 14.000
Si      16.686152502   13.402695180    6.407056271 -    -      -       Si 14.000
Si      15.683978062   12.767080714    3.642908753 -    -      -       Si 14.000
Si      12.576897126   12.791720640    4.001082330 -    -      -       Si 14.000
Si      11.588388492   13.251928719    6.833333310 -    -      -       Si 14.000
Si      18.827465289   17.333108589    8.752924438 -    -      -       Si 14.000
Si      16.668753428   16.535746142    6.717975671 -    -      -       Si 14.000
Si      15.516439249   17.435042844    4.003333662 -    -      -       Si 14.000
Si      12.436687903   17.378475122    3.960813400 -    -      -       Si 14.000
Si      11.628340051   16.394055943    6.777903004 -    -      -       Si 14.000
Si      14.147259703   17.290726159    8.508630075 -    -      -       Si 14.000
Si       6.073754467    4.545865395    8.472400740 -    -      -       Si 14.000
Si       6.104235794   10.444551036    0.891279531 -    -      -       Si 14.000
Si      17.943622323   10.597340782   10.747741869 -    -      -       Si 14.000
Si       7.800565761   10.553783885    5.227769864 -    -      -       Si 14.000
Si       4.736821114   10.463738833    5.417173052 -    -      -       Si 14.000
Si       3.637967838   11.281338755    2.702041200 -    -      -       Si 14.000
Si       1.451194368   10.566443314    0.732712838 -    -      -       Si 14.000
Si       5.837022517   15.413377091    1.076411550 -    -      -       Si 14.000
Si       7.455048478   15.055269969    5.441011477 -    -      -       Si 14.000
Si      14.906208822   10.495960284   10.468123797 -    -      -       Si 14.000
Si       3.954538553   17.411247596    7.525547271 -    -      -       Si 14.000
Si      11.558215817   10.672863917    1.948237554 -    -      -       Si 14.000
Si       1.638881726    7.499090172    0.224969374 -    -      -       Si 14.000
Si       4.030423156    6.517163458    2.075274458 -    -      -       Si 14.000
Si      16.533515134    3.057046054    2.503932678 -    -      -       Si 14.000
Si       7.918370426    7.450301324    4.746717521 -    -      -       Si 14.000
Si       8.821713258    6.596028228    1.929518976 -    -      -       Si 14.000
Si       6.411289811    7.378917235    0.276147833 -    -      -       Si 14.000
Si      14.003640928    0.595329682    8.739448328 -    -      -       Si 14.000
Si      11.568651666    1.379542704    7.128211763 -    -      -       Si 14.000
Si      12.457417881    0.598645440    4.280839862 -    -      -       Si 14.000
Si      15.539395192    0.637936580    4.034945046 -    -      -       Si 14.000
Si      16.377074614    1.433121761    6.934780015 -    -      -       Si 14.000
Si       6.500879128    3.093645597   13.092016225 -    -      -       Si 14.000
Si      18.675163070    0.565412105    8.887708554 -    -      -       Si 14.000
Si      11.602347204    4.515776940    7.174440433 -    -      -       Si 14.000
Si      12.481230082    5.486864158    4.371806303 -    -      -       Si 14.000
Si      15.715208016    5.340769940    4.477729432 -    -      -       Si 14.000
Si      16.393549245    4.495758971    7.303862806 -    -      -       Si 14.000
Si      18.779088906    5.096728457    9.269520091 -    -      -       Si 14.000
Si      11.713345583    7.531164111    2.258134770 -    -      -       Si 14.000
Si      14.077430666    6.483755122    0.413844082 -    -      -       Si 14.000
Si      14.940893738    7.372526012   10.784352483 -    -      -       Si 14.000
Si      18.057423130    7.527807638   10.978246676 -    -      -       Si 14.000
Si      18.984693163    6.590564802    0.537354708 -    -      -       Si 14.000
Si      16.512813359    7.254907916    2.215732547 -    -      -       Si 14.000
Si      13.888757725    4.930913712    9.125506506 -    -      -       Si 14.000
Si      13.785981274   11.290008857   13.173497921 -    -      -       Si 14.000
Si       8.730299937    3.455152375    1.905516481 -    -      -       Si 14.000
Si       4.532727955    2.524248057    4.627788893 -    -      -       Si 14.000
Si      16.099731763   15.270326183    1.838727584 -    -      -       Si 14.000
Si       1.503344024   16.406986256    9.176693380 -    -      -       Si 14.000
Si       2.301208037   17.379220838   11.941535685 -    -      -       Si 14.000
Si       5.356324253   17.389400688   11.975905437 -    -      -       Si 14.000
Si       6.497131233   16.543862152    9.249328433 -    -      -       Si 14.000
Si       8.697119140   17.243295130    7.310534190 -    -      -       Si 14.000
Si       4.082593524   12.454179961    7.617068986 -    -      -       Si 14.000
Si       1.515406672   13.295577920    9.096261942 -    -      -       Si 14.000
Si       2.420952376   12.866259100   12.022850214 -    -      -       Si 14.000
Si       5.555624664   12.954325112   12.261107015 -    -      -       Si 14.000
Si       6.491672655   13.367123794    9.381450282 -    -      -       Si 14.000
Si       7.762047772    2.481980379    4.674044178 -    -      -       Si 14.000
Si       8.501492471   12.676481406    7.274291546 -    -      -       Si 14.000
Si      17.606611479   15.174153361   10.558049605 -    -      -       Si 14.000
Si      14.502080707   15.171660346   10.612190870 -    -      -       Si 14.000
Si      13.614517970   14.440117561    0.231485211 -    -      -       Si 14.000
Si      11.400441916   15.098217792    2.215063461 -    -      -       Si 14.000
Si      11.662178016    2.966532872    2.555539929 -    -      -       Si 14.000
Si      14.054730538    3.409882577    0.616650360 -    -      -       Si 14.000
Si      14.642059946    2.601890925   10.967765592 -    -      -       Si 14.000
Si      17.820539849    2.654066043   11.015465204 -    -      -       Si 14.000
Si      18.826369403    3.496156495    0.561218814 -    -      -       Si 14.000
Si       1.513811091    2.994331628   13.085249788 -    -      -       Si 14.000
Si       3.992710742    3.442800697    1.777353648 -    -      -       Si 14.000
Si      18.582924147   14.641206305    0.178185324 -    -      -       Si 14.000
Si       4.808010000    7.341186621    4.950442641 -    -      -       Si 14.000
end 
end 
