# Supplementary material for: Water Adsorption at Pairs of Proximate Brønsted Acid Sites in Zeolites
Source: J Phys Chem Lett. 2026 Jan 14;17(4):1201–6. doi: 10.1021/acs.jpclett.5c03794 (PMC12862806; doi:10.1021/acs.jpclett.5c03794)
Supplement: Supplementary file 2 [file jz5c03794_si_002.zip › Water_BAS_Pairs_SI/QM/STRUCTURES_MP2/HMFI__4__bare__MP2.car]

!BIOSYM archive 3                                                               
PBC=ON                                                                          
QMPOT ITERATION     42                                            -51939.4612553
!DATE Fri Feb 23 23:03:44 2024
PBC  20.20300  19.84900  13.21600  90.00000  90.00000  90.00000 (P1)
Al       8.498793142    5.010817271    6.443595204 -    -      -       Al 13.000
Al      14.399174402   12.547053439    8.226385059 -    -      -       Al 13.000
H       12.273575180   11.540628000    7.988427923 -    -      -       H   1.000
H        9.824003702    4.972030749    8.462527935 -    -      -       H   1.000
O       17.461680310    5.132260944    8.336302320 -    -      -       O   8.000
O       18.888105093    6.412673912   10.163574701 -    -      -       O   8.000
O       18.592891990    3.779392886   10.348023823 -    -      -       O   8.000
O       16.117788827    5.518682972    6.108104025 -    -      -       O   8.000
O       16.682101181    3.015185775    6.901227459 -    -      -       O   8.000
O       14.882777569    4.457871952    8.153976801 -    -      -       O   8.000
O       16.270315628    6.792823648    3.827671432 -    -      -       O   8.000
O       14.131948694    5.301823223    4.300740660 -    -      -       O   8.000
O       16.479156276    4.122003969    3.928350640 -    -      -       O   8.000
O       12.014331762    6.892069181    3.822909519 -    -      -       O   8.000
O       12.109497118    5.447233369    6.013952510 -    -      -       O   8.000
O       12.334106168    4.877541923    8.625879228 -    -      -       O   8.000
O       11.802930596    2.961778431    6.811705761 -    -      -       O   8.000
O       14.119242679    6.466421015    9.736034551 -    -      -       O   8.000
O       19.918006079    1.242000443    8.333838704 -    -      -       O   8.000
O       17.321981081    0.717675543    8.088211050 -    -      -       O   8.000
O       16.196292177    0.663518410    5.738111923 -    -      -       O   8.000
O       14.761756281    1.450064577    7.831711826 -    -      -       O   8.000
O       13.958082824    1.127398101    4.376497062 -    -      -       O   8.000
O       11.926800589    0.449146076    5.968751901 -    -      -       O   8.000
O       12.244248161    0.984712931    8.536644527 -    -      -       O   8.000
O       10.128843449   12.942290280    7.255265750 -    -      -       O   8.000
O        7.945695476   12.774409899    8.726590943 -    -      -       O   8.000
O       20.094298106    4.833139646    8.433298558 -    -      -       O   8.000
O       18.068806892    7.103614787    1.913545068 -    -      -       O   8.000
O       16.427955152    6.878115780   11.001334328 -    -      -       O   8.000
O        8.269876344   11.194640184    6.599903626 -    -      -       O   8.000
O       17.968150188   17.307772673    7.181809970 -    -      -       O   8.000
O       16.513368172   16.877851415    5.042981407 -    -      -       O   8.000
O       15.311346678   17.159972838    7.389172986 -    -      -       O   8.000
O       13.983568216   16.906928395    4.265246290 -    -      -       O   8.000
O       11.555075054   16.865509662    5.264198186 -    -      -       O   8.000
O       12.685115983   17.183911939    7.688222668 -    -      -       O   8.000
O       10.298873564    3.117591564    1.792715731 -    -      -       O   8.000
O       12.935102553    2.734343659    1.761650106 -    -      -       O   8.000
O       11.462070767    1.613320626    3.633643537 -    -      -       O   8.000
O       11.797040047    4.249041002    3.657671389 -    -      -       O   8.000
O       14.234542519    2.498780803   12.709375578 -    -      -       O   8.000
O       18.500257570    7.517683407   12.554495688 -    -      -       O   8.000
O       13.638290084    4.933086435    0.469308054 -    -      -       O   8.000
O       14.077550306    1.269755001   10.410115329 -    -      -       O   8.000
O       13.877399458    3.941108027   10.556102624 -    -      -       O   8.000
O       18.322910748    1.147317925   10.495139198 -    -      -       O   8.000
O       18.170210453    2.582521523   12.695021017 -    -      -       O   8.000
O       18.093663580    3.128815390    2.080110307 -    -      -       O   8.000
O       18.598620209    5.046690523    0.291662971 -    -      -       O   8.000
O       16.332980946    1.563411889    3.244830690 -    -      -       O   8.000
O       10.392118136    6.741410410    1.685162885 -    -      -       O   8.000
O       12.974202755    7.327217454    1.401539597 -    -      -       O   8.000
O       14.116545725    7.128411654   12.294614234 -    -      -       O   8.000
O       15.546809388    6.610181289    1.261060639 -    -      -       O   8.000
O       15.515629144    3.452566788    1.564122999 -    -      -       O   8.000
O        7.773849415   13.785078769    6.299257300 -    -      -       O   8.000
O        6.638049776   13.191426805   10.961350652 -    -      -       O   8.000
O        6.432714793   14.953628024    8.943604594 -    -      -       O   8.000
O        8.204303471   13.101373467    2.283598733 -    -      -       O   8.000
O        5.726137596   16.724565395    0.154615082 -    -      -       O   8.000
O        0.005951832   11.282130970    0.839728595 -    -      -       O   8.000
O        2.243968404   10.590490030    2.060723684 -    -      -       O   8.000
O        3.681415640   11.038102243    4.228031890 -    -      -       O   8.000
O        4.910496168   10.567865173    1.925144769 -    -      -       O   8.000
O        6.236162875   10.941796120    4.872155272 -    -      -       O   8.000
O        8.715301192   11.115710940    3.985443855 -    -      -       O   8.000
O        7.549718248   10.655587740    1.616501832 -    -      -       O   8.000
O        8.884054204   18.766401959    6.778772304 -    -      -       O   8.000
O        5.418957793   18.977963768   12.168520802 -    -      -       O   8.000
O        2.149270026   18.961944876   12.105226981 -    -      -       O   8.000
O        3.979525853   18.861534884    6.744390734 -    -      -       O   8.000
O        1.286279672    9.086133536    0.052104713 -    -      -       O   8.000
O        4.655722338    8.867157908    5.466656757 -    -      -       O   8.000
O        7.941053613    8.937536436    5.350979312 -    -      -       O   8.000
O        6.144317503    8.948704883    0.233699741 -    -      -       O   8.000
O       11.344117379    9.089570527    2.492122522 -    -      -       O   8.000
O       14.756021618    8.886266367   10.451187480 -    -      -       O   8.000
O       18.049356170    8.919581710   10.375116880 -    -      -       O   8.000
O       16.167559475    8.949177094    2.384666239 -    -      -       O   8.000
O       18.932880383   18.780531741    9.200359308 -    -      -       O   8.000
O       15.563523855   18.969259693    3.681984928 -    -      -       O   8.000
O       12.320288947   18.946238170    3.753843448 -    -      -       O   8.000
O       14.141760461   18.966409440    8.927074169 -    -      -       O   8.000
O        7.261256022   15.532116923    1.860661890 -    -      -       O   8.000
O        0.016593271   16.601210639    8.383328333 -    -      -       O   8.000
O        8.517360709   15.015990657    4.114778747 -    -      -       O   8.000
O        4.413701839   13.714745325    6.577816718 -    -      -       O   8.000
O        5.273907228   12.568405645    8.782085671 -    -      -       O   8.000
O        5.926792047   11.473178777   12.842478693 -    -      -       O   8.000
O        4.101751681   13.056598600   11.663827851 -    -      -       O   8.000
O        5.921457863   14.054184561    0.125761506 -    -      -       O   8.000
O        2.359343669   11.426120116   12.775150605 -    -      -       O   8.000
O        1.667144343   12.733663654   10.595235448 -    -      -       O   8.000
O        2.671586119   12.463614176    8.165687750 -    -      -       O   8.000
O        1.923145666   14.848301605    8.992913575 -    -      -       O   8.000
O        4.390022130   11.068218200    6.795764311 -    -      -       O   8.000
O       10.122393298   16.515094968    7.451244657 -    -      -       O   8.000
O        7.894958993   17.179787076    8.715063659 -    -      -       O   8.000
O        6.340989951   16.855483009   10.804916473 -    -      -       O   8.000
O        5.247498768   17.256909112    8.409184720 -    -      -       O   8.000
O        3.803846082   16.943589297   11.533468220 -    -      -       O   8.000
O        1.330597750   16.857096059   10.652770218 -    -      -       O   8.000
O        2.591114945   17.299398333    8.336686340 -    -      -       O   8.000
O       19.962934365   15.078998968    0.758361852 -    -      -       O   8.000
O        1.988586342   14.964292049    2.118854295 -    -      -       O   8.000
O        1.781925337   16.660013700    0.062423447 -    -      -       O   8.000
O        1.951985744   14.064916339   12.836654347 -    -      -       O   8.000
O        3.400071425   14.613985710    4.309012692 -    -      -       O   8.000
O        3.627611915   12.863478868    2.283166477 -    -      -       O   8.000
O        4.616148419   15.306652827    2.060872127 -    -      -       O   8.000
O        3.968702796   16.293717393    6.264960186 -    -      -       O   8.000
O        5.939069815   15.070405029    4.898603365 -    -      -       O   8.000
O        7.765273317   16.460735831    6.186024818 -    -      -       O   8.000
O       14.386385516   11.053037436    9.057275911 -    -      -       O   8.000
O       10.032825498    4.832545611    7.529841642 -    -      -       O   8.000
O       12.624929813   12.366483875    7.629755144 -    -      -       O   8.000
O        6.086790183    2.663342057    4.888070418 -    -      -       O   8.000
O        3.736201528    3.886906423    5.234927286 -    -      -       O   8.000
O        8.155975488    0.995829090    5.304236822 -    -      -       O   8.000
O        8.048464728    2.484700780    3.106377352 -    -      -       O   8.000
O        8.006831051    3.072499811    0.522976250 -    -      -       O   8.000
O        8.477872584    4.998053294    2.319475737 -    -      -       O   8.000
O        6.193468072    1.592425008   12.526300044 -    -      -       O   8.000
O        0.311730753    6.783016373    0.924629918 -    -      -       O   8.000
O        2.908163916    7.302973226    1.144439829 -    -      -       O   8.000
O        4.017087476    7.237312185    3.499606197 -    -      -       O   8.000
O        5.479029664    6.626435984    1.367461666 -    -      -       O   8.000
O        6.312411742    6.885366304    4.809421604 -    -      -       O   8.000
O        8.312590251    7.520972306    3.168951168 -    -      -       O   8.000
O        7.980315951    7.004025587    0.605778835 -    -      -       O   8.000
O       12.034226461   14.780542928    6.850538334 -    -      -       O   8.000
O        9.863485145   15.133735961    1.839534036 -    -      -       O   8.000
O       12.090936292   15.040741141    0.484312468 -    -      -       O   8.000
O       11.886385134   16.650495740    2.618879716 -    -      -       O   8.000
O       12.039141165   14.037236578    2.939575701 -    -      -       O   8.000
O       13.524560104   14.677811914   11.526537413 -    -      -       O   8.000
O       13.716007151   12.937309774    0.351604604 -    -      -       O   8.000
O       14.703670826   15.406446681    0.565790152 -    -      -       O   8.000
O       14.259509907   16.528251481    9.785482289 -    -      -       O   8.000
O       16.091554019   14.944522789   10.936180597 -    -      -       O   8.000
O       14.369167328   13.984137008    9.121864536 -    -      -       O   8.000
O        3.912314761    1.215019182    5.357576654 -    -      -       O   8.000
O       17.867049845   16.423999000    9.664100516 -    -      -       O   8.000
O        5.438346625    3.451979867    1.061533307 -    -      -       O   8.000
O        4.093460760    2.468493275    3.074877874 -    -      -       O   8.000
O        7.336368618    5.109851333    7.687890974 -    -      -       O   8.000
O        8.812837648    6.446818068    5.569386793 -    -      -       O   8.000
O        8.508384832    3.601588668    5.486209718 -    -      -       O   8.000
O        5.767417513    5.476343863    9.753643492 -    -      -       O   8.000
O        6.415692617    2.983021255    9.015502386 -    -      -       O   8.000
O        4.735843826    4.398810162    7.604553832 -    -      -       O   8.000
O        6.081362446    6.816861695   11.980364415 -    -      -       O   8.000
O        3.975320040    5.216162899   11.731374805 -    -      -       O   8.000
O        6.419839321    4.174280795   11.937704379 -    -      -       O   8.000
O        1.877256113    6.872358602   11.953801151 -    -      -       O   8.000
O        2.147032759    5.390597610    9.778169265 -    -      -       O   8.000
O        2.175499613    4.870443663    7.161027571 -    -      -       O   8.000
O        1.690892841    2.929373115    8.943063055 -    -      -       O   8.000
O        3.984121597    6.413466164    6.023099644 -    -      -       O   8.000
O        9.835913849    1.286685052    7.418347871 -    -      -       O   8.000
O        7.271567589    0.767922934    7.792564577 -    -      -       O   8.000
O        6.030920433    0.580941742   10.069192244 -    -      -       O   8.000
O        4.660519708    1.311731025    7.920224765 -    -      -       O   8.000
O        3.804837140    1.117297465   11.437234954 -    -      -       O   8.000
O        1.746124395    0.450996999    9.871977443 -    -      -       O   8.000
O        2.126569729    0.875868007    7.284361740 -    -      -       O   8.000
O        0.198818432    3.135845692    0.857235502 -    -      -       O   8.000
O        2.846586555    2.836798028    0.790239129 -    -      -       O   8.000
O        1.324680680    1.619681466   12.223393959 -    -      -       O   8.000
O        1.556864993    4.253893227   12.115353952 -    -      -       O   8.000
O        3.593273680    4.957075060    2.201743280 -    -      -       O   8.000
O       18.673544469   14.904960235   11.664040890 -    -      -       O   8.000
O       16.220129386    2.761304349   10.893912008 -    -      -       O   8.000
O       18.296840571   13.044601545    0.314813461 -    -      -       O   8.000
O       12.347185350   10.643398345    0.526921307 -    -      -       O   8.000
O       13.842209852   11.102404133   11.629659148 -    -      -       O   8.000
O       15.003866331   10.646801940    0.740106113 -    -      -       O   8.000
O       16.376441033   10.951784725   10.862956009 -    -      -       O   8.000
O       18.817949630   11.040399565   11.830701141 -    -      -       O   8.000
O       17.646107724   10.595659735    0.987146633 -    -      -       O   8.000
O       17.922859545   13.757691879    9.427554062 -    -      -       O   8.000
O        0.103536998   12.975467407    8.464470731 -    -      -       O   8.000
O       16.818520427   13.332406596    4.769925764 -    -      -       O   8.000
O       17.370416888   15.501853562    0.662267969 -    -      -       O   8.000
O       18.121824633   12.727360243    7.009511392 -    -      -       O   8.000
O       18.470934904   11.195682723    9.186667679 -    -      -       O   8.000
O       15.954385145   16.710356208    2.471112264 -    -      -       O   8.000
O       16.726684271   14.969321301    6.876635811 -    -      -       O   8.000
O       15.439786942   12.622537657    6.886169460 -    -      -       O   8.000
O       16.100966166   11.475432195    3.025412799 -    -      -       O   8.000
O       10.119360155   11.334777688    1.766319766 -    -      -       O   8.000
O       11.780758953   12.735463541    5.174299570 -    -      -       O   8.000
O       12.480121875   11.394157143    3.046806733 -    -      -       O   8.000
O       16.009894857   14.022617337    2.377286384 -    -      -       O   8.000
O       14.232094144   13.068629669    4.108053553 -    -      -       O   8.000
Si       5.551058667    5.416291516   11.349446229 -    -      -       Si 14.000
Si       2.399128774    5.435671399   11.381685933 -    -      -       Si 14.000
Si       1.478698850    4.505342061    8.580978168 -    -      -       Si 14.000
Si      14.843617784   10.504094536   10.485989664 -    -      -       Si 14.000
Si      17.925103345   10.529929528   10.564982420 -    -      -       Si 14.000
Si       6.092825968    1.425884782    8.683534790 -    -      -       Si 14.000
Si       5.356579206    0.618081829   11.546139780 -    -      -       Si 14.000
Si       2.263965687    0.574116027   11.410210298 -    -      -       Si 14.000
Si       1.318369736    1.382270659    8.602298132 -    -      -       Si 14.000
Si       3.672427590    0.599867276    6.837103634 -    -      -       Si 14.000
Si      16.234204092   10.448364035    1.779124663 -    -      -       Si 14.000
Si      18.735425164   11.487812145    0.180521956 -    -      -       Si 14.000
Si       3.665759795    4.899034654    6.503735394 -    -      -       Si 14.000
Si       8.527143151    0.500918977    6.811933128 -    -      -       Si 14.000
Si       1.367718778   15.190958466    0.632036051 -    -      -       Si 14.000
Si      14.110371381   17.422363874    8.446367893 -    -      -       Si 14.000
Si      18.716856494   12.664885320    8.521965320 -    -      -       Si 14.000
Si      16.754636630   13.402468243    6.400117296 -    -      -       Si 14.000
Si      15.783066684   12.967670091    3.578291205 -    -      -       Si 14.000
Si      12.661945946   12.818753009    3.795376699 -    -      -       Si 14.000
Si      11.574848373   13.263885180    6.666163284 -    -      -       Si 14.000
Si      18.755904086   17.279961061    8.607439259 -    -      -       Si 14.000
Si      16.622506720   16.564329423    6.631922452 -    -      -       Si 14.000
Si      15.506057814   17.364196974    3.874274444 -    -      -       Si 14.000
Si       6.129190585   10.437082445    0.857309894 -    -      -       Si 14.000
Si       8.641609284   11.545000460    2.413392043 -    -      -       Si 14.000
Si       6.091365249    4.503161309    8.488149508 -    -      -       Si 14.000
Si       7.784548756   10.532725826    5.189098337 -    -      -       Si 14.000
Si       3.616658136   11.268584920    2.619469998 -    -      -       Si 14.000
Si       1.462071480   10.590305361    0.628363221 -    -      -       Si 14.000
Si       5.873048093   15.386867577    1.042536834 -    -      -       Si 14.000
Si       8.467839102   14.686695997    2.519288804 -    -      -       Si 14.000
Si       7.492819760   15.088148420    5.373599197 -    -      -       Si 14.000
Si       4.431489031   14.932816422    5.521764439 -    -      -       Si 14.000
Si       3.410646296   14.426800740    2.696984030 -    -      -       Si 14.000
Si       3.946820965   17.404293767    7.445321608 -    -      -       Si 14.000
Si      12.437474773   17.342213765    3.977450630 -    -      -       Si 14.000
Si      11.608478805   16.365331335    6.811616386 -    -      -       Si 14.000
Si       4.736096945   10.471695725    5.332074872 -    -      -       Si 14.000
Si       1.467162128   16.403972017    9.091419985 -    -      -       Si 14.000
Si       4.180085147   12.468660115    7.581458838 -    -      -       Si 14.000
Si       5.321165121   17.379665531   11.955696874 -    -      -       Si 14.000
Si      16.243039356    1.463523706    7.146589564 -    -      -       Si 14.000
Si      18.630156460    0.511596240    9.023635778 -    -      -       Si 14.000
Si      13.836740293    4.942391145    9.284575350 -    -      -       Si 14.000
Si      11.660537383    4.501408357    7.219146029 -    -      -       Si 14.000
Si      12.524088534    5.472426494    4.429325796 -    -      -       Si 14.000
Si      15.741831758    5.434706662    4.532888823 -    -      -       Si 14.000
Si      16.309088029    4.527226826    7.378612087 -    -      -       Si 14.000
Si      18.750987547    5.029339584    9.319361709 -    -      -       Si 14.000
Si       1.596984498    7.505217593    0.218104020 -    -      -       Si 14.000
Si       4.002193011    6.523311034    2.047174546 -    -      -       Si 14.000
Si       4.754620852    7.341832601    4.943280561 -    -      -       Si 14.000
Si       7.861351580    7.430366450    4.739420101 -    -      -       Si 14.000
Si       8.789866904    6.554055603    1.950576847 -    -      -       Si 14.000
Si       6.424103460    7.358221930    0.256509796 -    -      -       Si 14.000
Si      17.822986520    2.568898509   11.111937035 -    -      -       Si 14.000
Si      18.823051288    3.478370955    0.673002222 -    -      -       Si 14.000
Si      16.598940694    3.063882212    2.704728977 -    -      -       Si 14.000
Si      11.670495041    7.507969808    2.344928774 -    -      -       Si 14.000
Si      14.079659649    6.495956062    0.563628996 -    -      -       Si 14.000
Si      14.871375034    7.347668990   10.880329749 -    -      -       Si 14.000
Si      17.964818307    7.437785409   11.021081744 -    -      -       Si 14.000
Si      18.924979617    6.605609406    0.620648933 -    -      -       Si 14.000
Si      16.517698096    7.375240352    2.331414796 -    -      -       Si 14.000
Si      15.509268856    0.621274387    4.266620847 -    -      -       Si 14.000
Si       2.261909918   17.357219884   11.891799419 -    -      -       Si 14.000
Si      12.424438280    0.569622866    4.420797575 -    -      -       Si 14.000
Si      13.808747364    0.689770916    8.918236220 -    -      -       Si 14.000
Si       6.470437600   16.558648615    9.216320663 -    -      -       Si 14.000
Si       8.672760438   17.244667111    7.284819311 -    -      -       Si 14.000
Si       1.578299912   13.258882666    9.058984428 -    -      -       Si 14.000
Si       2.521508968   12.823460990   11.970817117 -    -      -       Si 14.000
Si       5.631324836   12.936066201   12.213836304 -    -      -       Si 14.000
Si       6.560546229   13.382670355    9.353707843 -    -      -       Si 14.000
Si       8.517653275   12.676700386    7.210250614 -    -      -       Si 14.000
Si      13.732620091   11.342862992    0.009544522 -    -      -       Si 14.000
Si      11.561746821   10.604909371    1.953525289 -    -      -       Si 14.000
Si      16.008424571   15.398421284    1.527661052 -    -      -       Si 14.000
Si      18.581643554   14.623836054    0.048077774 -    -      -       Si 14.000
Si      17.630898499   15.006196802   10.416308930 -    -      -       Si 14.000
Si      14.569267880   15.014445982   10.317742476 -    -      -       Si 14.000
Si      13.521454376   14.501889898   13.131644883 -    -      -       Si 14.000
Si      11.472459433   15.215681352    1.974008760 -    -      -       Si 14.000
Si      11.627492122    2.939838447    2.703171495 -    -      -       Si 14.000
Si      14.076588124    3.407832556    0.828541097 -    -      -       Si 14.000
Si       1.501556506    2.969966628   13.113573176 -    -      -       Si 14.000
Si       3.986255492    3.434874526    1.776984048 -    -      -       Si 14.000
Si       4.480777173    2.561147904    4.648327494 -    -      -       Si 14.000
Si       7.700338110    2.459421171    4.701147548 -    -      -       Si 14.000
Si       8.703164533    3.422023668    1.951300574 -    -      -       Si 14.000
Si       6.503576564    3.065638777   13.119615825 -    -      -       Si 14.000
Si      14.620446274    2.610186245   11.142239961 -    -      -       Si 14.000
Si      11.436582102    1.404571517    7.188572835 -    -      -       Si 14.000
end 
end 
