# Supplementary material for: Water Adsorption at Pairs of Proximate Brønsted Acid Sites in Zeolites
Source: J Phys Chem Lett. 2026 Jan 14;17(4):1201–6. doi: 10.1021/acs.jpclett.5c03794 (PMC12862806; doi:10.1021/acs.jpclett.5c03794)
Supplement: Supplementary file 2 [file jz5c03794_si_002.zip › Water_BAS_Pairs_SI/QM/STRUCTURES_MP2/HMFI__5__1_h2o__conformer_1__MP2.car]

!BIOSYM archive 3                                                               
PBC=ON                                                                          
QMPOT ITERATION     42                                            -51961.4024725
!DATE Wed Mar 20 03:27:33 2024
PBC  20.20300  19.84900  13.21600  90.00000  90.00000  90.00000 (P1)
Al      15.813005598   11.422860392   11.304987109 -    -      -       Al 13.000
Al       9.530047952    5.331295203    7.451400135 -    -      -       Al 13.000
H       19.343853826   12.105542655   10.792266949 -    -      -       H   1.000
H       18.466795373   12.833776552    9.761421696 -    -      -       H   1.000
H        7.816203494    4.429875935    8.876872847 -    -      -       H   1.000
H       17.774054810   10.970641813   10.072310488 -    -      -       H   1.000
O       14.533540355    8.229442050    4.094241012 -    -      -       O   8.000
O       12.085512691    9.146656293    4.532982706 -    -      -       O   8.000
O       14.054508094   10.864977731    4.042207447 -    -      -       O   8.000
O       12.751291520    8.611691356    8.387743400 -    -      -       O   8.000
O       14.064659975    9.553587260    6.311622718 -    -      -       O   8.000
O       10.071142542   10.877629837    4.104127560 -    -      -       O   8.000
O       16.620474886    7.828751065   10.527685859 -    -      -       O   8.000
O       16.928959903   10.405785226   10.246032276 -    -      -       O   8.000
O       15.382212368    9.097051185    8.531439478 -    -      -       O   8.000
O       14.447003485    7.039447833    7.117307308 -    -      -       O   8.000
O       10.093574677    9.442291191    6.291495992 -    -      -       O   8.000
O        7.837709752    9.016620175    7.653748644 -    -      -       O   8.000
O       18.012980665    8.804832935    8.490640193 -    -      -       O   8.000
O       11.812615748   10.394896257   10.133003591 -    -      -       O   8.000
O       17.842189017    5.322001166    8.550072261 -    -      -       O   8.000
O       15.281319033    4.804053344    8.270416440 -    -      -       O   8.000
O       14.176909165    4.687988685    5.902043454 -    -      -       O   8.000
O       12.689071511    5.258461757    8.036562284 -    -      -       O   8.000
O       11.924219958    5.188146409    4.587151956 -    -      -       O   8.000
O        9.812739217    4.404961186    6.040730290 -    -      -       O   8.000
O       10.273250385    4.821911625    8.919106381 -    -      -       O   8.000
O        7.918495858   17.024195796    7.105895805 -    -      -       O   8.000
O        5.277653904   16.844097027    7.205492622 -    -      -       O   8.000
O       10.138738162    8.857698851    8.872849215 -    -      -       O   8.000
O        9.451233135    6.988989228    7.091511591 -    -      -       O   8.000
O       16.481121030   11.501632984   12.882239978 -    -      -       O   8.000
O        6.641967097   15.652833662    5.262611922 -    -      -       O   8.000
O       14.309577212    1.241607690    5.391504784 -    -      -       O   8.000
O       12.709155229    1.045951141    7.474386365 -    -      -       O   8.000
O       11.944531612    1.065467357    4.155143611 -    -      -       O   8.000
O        9.711699510    1.325772236    5.535701127 -    -      -       O   8.000
O       10.197718264    1.497867401    8.166139472 -    -      -       O   8.000
O        8.320348846    7.198709906    1.920265594 -    -      -       O   8.000
O       10.972190524    7.044350508    1.938383756 -    -      -       O   8.000
O        9.498168918    5.650633608    3.675927761 -    -      -       O   8.000
O        9.666012571    8.281573381    3.920997394 -    -      -       O   8.000
O       12.252410245    6.515640633   12.917025472 -    -      -       O   8.000
O       11.843044768    9.057460591    0.398823219 -    -      -       O   8.000
O       16.045332276   11.077554810    2.294140002 -    -      -       O   8.000
O       13.576865175    7.578154196    1.716789920 -    -      -       O   8.000
O       14.209805080    6.921381638   11.121892672 -    -      -       O   8.000
O       11.736848746    7.762864098   10.660371618 -    -      -       O   8.000
O       16.208913529    6.709620512   12.893667853 -    -      -       O   8.000
O       16.124875662    7.116493116    2.298094572 -    -      -       O   8.000
O       16.823039122    9.096003764    0.654316914 -    -      -       O   8.000
O       14.274647082    5.660864712    3.432066905 -    -      -       O   8.000
O        8.454779680   10.694494045    1.950517627 -    -      -       O   8.000
O       11.012321283   11.244730074    1.660747072 -    -      -       O   8.000
O       12.109041288   11.484075660   12.523284322 -    -      -       O   8.000
O       13.598666347   10.776390414    1.402370132 -    -      -       O   8.000
O       14.262020556   10.702283358   11.153565641 -    -      -       O   8.000
O       12.290978749    5.136042706   10.678834398 -    -      -       O   8.000
O        6.467945387   18.279422755    5.279664429 -    -      -       O   8.000
O        4.380887703   18.890594545    8.677453708 -    -      -       O   8.000
O       15.308603845    1.526315543    7.821907264 -    -      -       O   8.000
O        6.576946373   16.899955494    2.025686090 -    -      -       O   8.000
O        4.279500303    0.479515336   12.210000613 -    -      -       O   8.000
O       18.526916565   15.041653963    0.600612874 -    -      -       O   8.000
O        0.939715332   14.721802791    0.733810445 -    -      -       O   8.000
O        1.912815179   14.652601054    3.152106584 -    -      -       O   8.000
O        3.497302143   15.293977861    1.105261443 -    -      -       O   8.000
O        4.159007806   15.130796325    4.480283554 -    -      -       O   8.000
O        6.243407147   14.441946038    2.939489076 -    -      -       O   8.000
O        5.987084854   14.896642877    0.343675720 -    -      -       O   8.000
O        6.493005691    3.219419304    6.316479051 -    -      -       O   8.000
O        3.531159878    2.955330038   11.828314932 -    -      -       O   8.000
O        0.240131517    2.871216779   11.827751185 -    -      -       O   8.000
O        1.940922341    3.069368259    6.579959208 -    -      -       O   8.000
O       19.666361509   12.793553780   12.895419646 -    -      -       O   8.000
O        2.565108800   13.083208732    5.169393098 -    -      -       O   8.000
O        5.782781445   13.169830436    5.224576307 -    -      -       O   8.000
O        4.169130526   12.940457731    0.020916693 -    -      -       O   8.000
O        9.423634159   13.038990027    2.772149935 -    -      -       O   8.000
O       12.807931685   12.813260723   10.342634787 -    -      -       O   8.000
O       16.004105979   12.929449551   10.507244147 -    -      -       O   8.000
O       14.239977737   13.051954898    2.660187808 -    -      -       O   8.000
O       16.839635456    3.016127532    9.426609005 -    -      -       O   8.000
O       13.523791437    3.200873978    3.794149837 -    -      -       O   8.000
O       10.365810669    3.184044978    3.752844112 -    -      -       O   8.000
O       12.153874347    2.935170386    9.275750639 -    -      -       O   8.000
O        6.009636127   18.791863967    0.229594116 -    -      -       O   8.000
O        3.971583797   16.373086789    9.450667478 -    -      -       O   8.000
O        6.098161220   19.343745993    2.833132200 -    -      -       O   8.000
O        1.741481774   18.110026336    5.036882027 -    -      -       O   8.000
O        2.669409668   17.359233049    7.395379844 -    -      -       O   8.000
O        4.071191520   15.063350614   11.720618198 -    -      -       O   8.000
O        1.975807881   16.622195477   11.246450734 -    -      -       O   8.000
O        4.353965186   17.724822510   11.669031142 -    -      -       O   8.000
O       20.044810307   14.995517328   11.562878294 -    -      -       O   8.000
O       -0.003699797   16.576047503    9.470284211 -    -      -       O   8.000
O        0.094509885   17.117496111    6.864451936 -    -      -       O   8.000
O       19.695952187   19.019282065    8.639432248 -    -      -       O   8.000
O        1.806961096   15.528975137    5.662068723 -    -      -       O   8.000
O        7.750500046    1.043471899    7.236393834 -    -      -       O   8.000
O        5.128557700    1.219145500    7.343422878 -    -      -       O   8.000
O        4.139411058    1.464245575    9.741871268 -    -      -       O   8.000
O        2.560606215    0.725426760    7.715853072 -    -      -       O   8.000
O        1.914484575    0.946892350   11.084351315 -    -      -       O   8.000
O       20.061847683    1.641239334    9.508578067 -    -      -       O   8.000
O        0.088033552    1.142004141    6.918988817 -    -      -       O   8.000
O       18.392933495   18.942304424    0.498587036 -    -      -       O   8.000
O        0.840519267   19.123822677    0.530457891 -    -      -       O   8.000
O       19.632758643    0.358668096   11.780957236 -    -      -       O   8.000
O       19.812395450   17.576383541   11.938752179 -    -      -       O   8.000
O        2.079261670   19.477654660    2.826200934 -    -      -       O   8.000
O        1.632297530   16.997010752    1.933833049 -    -      -       O   8.000
O        3.435503269   18.549841396    0.789189486 -    -      -       O   8.000
O        2.014263366    0.926026874    5.100426196 -    -      -       O   8.000
O        4.105042323   19.231906613    4.589944265 -    -      -       O   8.000
O        6.231684210    1.009784995    4.962050814 -    -      -       O   8.000
O       17.900842275    1.035354796    8.026646401 -    -      -       O   8.000
O       16.248429490    5.227029789   10.713938464 -    -      -       O   8.000
O        9.664232895   19.014370300    7.059933597 -    -      -       O   8.000
O        2.272252686    8.289316635    6.165559539 -    -      -       O   8.000
O        6.417248929    5.824323060    6.052042194 -    -      -       O   8.000
O        6.288213861    6.801041334    3.619911784 -    -      -       O   8.000
O        5.904748810    6.682251087    1.001348132 -    -      -       O   8.000
O        6.371544777    9.014372564    2.146732082 -    -      -       O   8.000
O        4.050631323    5.141156321   13.155830188 -    -      -       O   8.000
O       18.488539921   11.050284095    1.368382926 -    -      -       O   8.000
O        0.911766888   11.368162553    1.407537685 -    -      -       O   8.000
O        1.832729953   10.858406963    3.857481058 -    -      -       O   8.000
O        3.508501500   11.108798668    1.840168320 -    -      -       O   8.000
O        4.230150119   11.012495405    4.973757057 -    -      -       O   8.000
O        6.559901236   11.149311427    3.707332051 -    -      -       O   8.000
O        6.032025019   11.402667656    1.101911857 -    -      -       O   8.000
O       12.042330122   15.128658359    9.330376505 -    -      -       O   8.000
O        8.329906032   18.858163692    1.438225222 -    -      -       O   8.000
O       10.980398820   19.117770270    1.389779855 -    -      -       O   8.000
O        9.558383732    0.821162961    2.950919706 -    -      -       O   8.000
O        9.755720901   18.101004883    3.539819314 -    -      -       O   8.000
O       12.197102032   19.216072022   12.308836801 -    -      -       O   8.000
O       11.838831086   16.856677511    0.348208966 -    -      -       O   8.000
O       13.605231521   18.617076129    1.217039514 -    -      -       O   8.000
O       11.880751590    0.394982084    9.917681974 -    -      -       O   8.000
O       14.140798067   18.953261997   10.488402541 -    -      -       O   8.000
O       11.860707160   17.597504199   10.288971563 -    -      -       O   8.000
O       16.304208142    0.579505995   10.121595492 -    -      -       O   8.000
O        4.096087916    6.681639997    5.129747172 -    -      -       O   8.000
O        1.843114112    5.650733300    6.067578137 -    -      -       O   8.000
O        3.435432490    6.778682194    1.964285318 -    -      -       O   8.000
O        1.897461159    8.976209883    1.962880296 -    -      -       O   8.000
O        5.266493437    9.336340570    8.064139428 -    -      -       O   8.000
O        6.507282471   10.913981792    6.347920276 -    -      -       O   8.000
O        6.068507386    8.412228691    5.704010172 -    -      -       O   8.000
O        4.376500678    8.847282472   10.486483548 -    -      -       O   8.000
O        4.096830207    7.015439398    8.551465837 -    -      -       O   8.000
O        2.657449972    9.279803771    8.555926293 -    -      -       O   8.000
O        4.245288176   10.395649538   12.596473141 -    -      -       O   8.000
O        2.026602096    9.259504385   11.690540393 -    -      -       O   8.000
O        3.894694978    7.753695699   12.793916337 -    -      -       O   8.000
O       19.915995347   10.281654085   12.474826103 -    -      -       O   8.000
O       20.038923143    9.092086939   10.185782169 -    -      -       O   8.000
O        0.212535912    9.330263306    7.557174359 -    -      -       O   8.000
O       16.061200466   19.091464984   12.365512796 -    -      -       O   8.000
O       19.947198086    6.959661605    8.609083254 -    -      -       O   8.000
O        7.787450226    4.822918517    7.994596226 -    -      -       O   8.000
O        5.174960614    4.632923967    8.130156827 -    -      -       O   8.000
O        4.210715624    5.198365246   10.518678767 -    -      -       O   8.000
O        2.558388558    4.822677660    8.490339883 -    -      -       O   8.000
O        1.833713986    5.008363347   11.663594408 -    -      -       O   8.000
O       19.753317664    4.936010606   10.315318923 -    -      -       O   8.000
O        0.048464914    4.522089739    7.716806575 -    -      -       O   8.000
O       18.447823825    7.043043112    1.093002017 -    -      -       O   8.000
O        0.814486610    6.616789889    1.498636723 -    -      -       O   8.000
O       19.717636302    5.134098061   12.956644297 -    -      -       O   8.000
O        0.018407637    7.643509976   12.385091530 -    -      -       O   8.000
O        1.737970338    7.121623538    3.908250330 -    -      -       O   8.000
O        2.042500892   10.899983776    6.499351642 -    -      -       O   8.000
O       16.117146908   19.254762076    1.775546735 -    -      -       O   8.000
O       18.870203774   11.977501536    9.956974682 -    -      -       O   8.000
O       14.190717674    0.886091042    2.765630268 -    -      -       O   8.000
O       14.326363961   15.601483365    3.291201345 -    -      -       O   8.000
O       16.103703492   14.571912802    1.573835645 -    -      -       O   8.000
O       16.475200391   14.933465033   12.161989472 -    -      -       O   8.000
O       14.522694238   18.990687896    6.976471826 -    -      -       O   8.000
O       16.501607353   17.789811698   10.127119814 -    -      -       O   8.000
O       16.777309659   15.223869566    9.589715785 -    -      -       O   8.000
O       15.340319602   16.700361651    7.971529435 -    -      -       O   8.000
O       17.976156588   17.038074094    8.057056737 -    -      -       O   8.000
O       12.721920127   17.254611685    7.821703930 -    -      -       O   8.000
O       14.107691413   16.655003822    5.683173708 -    -      -       O   8.000
O       16.658134554   16.948619331    0.623927079 -    -      -       O   8.000
O       14.511075023   18.247602176    3.659058129 -    -      -       O   8.000
O       10.063570984   15.463057419    3.474214166 -    -      -       O   8.000
O       14.330978788   15.012421075   10.654832958 -    -      -       O   8.000
O       10.236826729   16.767989063    5.749820592 -    -      -       O   8.000
O       10.191138657   16.769823974    8.384185267 -    -      -       O   8.000
O       13.580809121   14.889221861    0.839305874 -    -      -       O   8.000
O       12.002422233   14.766384233   11.950261213 -    -      -       O   8.000
O       10.960465419   14.495866097    1.148535910 -    -      -       O   8.000
O        8.387705120   15.060232415    1.428819473 -    -      -       O   8.000
O       12.158953936   17.030959513    3.888650507 -    -      -       O   8.000
Si       6.443539413    9.403137978    6.950887627 -    -      -       Si 14.000
Si       4.103377936    8.615468050    8.911975566 -    -      -       Si 14.000
Si       3.624551926    9.072015741   11.905265956 -    -      -       Si 14.000
Si       0.420952665    9.051017088   11.694253514 -    -      -       Si 14.000
Si       1.592813666    4.523520338    7.200723105 -    -      -       Si 14.000
Si       1.790121782    9.451594394    7.183779534 -    -      -       Si 14.000
Si       6.382844116    4.614682336    7.079025042 -    -      -       Si 14.000
Si       3.995946534    5.439880194    8.929332899 -    -      -       Si 14.000
Si       3.394957440    4.566111527   11.789542571 -    -      -       Si 14.000
Si       0.286060791    4.483637555   11.680746857 -    -      -       Si 14.000
Si      19.440975390    5.427228252    8.806903430 -    -      -       Si 14.000
Si      14.558554170   14.534232525    2.093733615 -    -      -       Si 14.000
Si      19.605853055    8.542102624    8.723495336 -    -      -       Si 14.000
Si      19.731247179   18.951816477   12.805259303 -    -      -       Si 14.000
Si      19.822654556   14.405420335   13.074545214 -    -      -       Si 14.000
Si       2.496443851   19.394797584    4.390628636 -    -      -       Si 14.000
Si      16.642304650   16.699143142    8.926438716 -    -      -       Si 14.000
Si      14.170960072   17.411497040    7.114837890 -    -      -       Si 14.000
Si      13.766524335   16.873828391    4.117603809 -    -      -       Si 14.000
Si      10.568096698   16.837890296    4.165096121 -    -      -       Si 14.000
Si       9.499719039   17.399766532    7.056826230 -    -      -       Si 14.000
Si      11.711149487   16.673452249    8.955102230 -    -      -       Si 14.000
Si      16.573452383    1.529276276    8.837759105 -    -      -       Si 14.000
Si      14.209005926    0.733238985    6.924266452 -    -      -       Si 14.000
Si      13.483368754    1.603262087    4.039700236 -    -      -       Si 14.000
Si      10.401747771    1.606138062    4.101876030 -    -      -       Si 14.000
Si       9.344047829    0.750759706    6.993862411 -    -      -       Si 14.000
Si      11.739676781    1.472915469    8.714626651 -    -      -       Si 14.000
Si       4.435283550   14.538756354   13.215830836 -    -      -       Si 14.000
Si       6.807869580   15.325979962    1.685457693 -    -      -       Si 14.000
Si       5.705221582   14.598714125    4.468406728 -    -      -       Si 14.000
Si       2.619470487   14.599547507    4.615329973 -    -      -       Si 14.000
Si       1.997995944   15.425084605    1.728418688 -    -      -       Si 14.000
Si      16.935600704   15.367256654    0.421653805 -    -      -       Si 14.000
Si       4.509087503   18.847768877   12.828945557 -    -      -       Si 14.000
Si       6.763334011   18.467896297    1.632273316 -    -      -       Si 14.000
Si       5.709941703   19.416150509    4.401489284 -    -      -       Si 14.000
Si       1.987472123   18.529956431    1.510676002 -    -      -       Si 14.000
Si      15.872872036   14.492067225   10.733799798 -    -      -       Si 14.000
Si       3.457570484    1.458031297   11.221483926 -    -      -       Si 14.000
Si       1.647840053    1.471800021    6.583582397 -    -      -       Si 14.000
Si      16.895780541    7.504986681    0.925440975 -    -      -       Si 14.000
Si       2.032605785   10.569956285    2.270819398 -    -      -       Si 14.000
Si      11.825353597    4.534803717    9.234614323 -    -      -       Si 14.000
Si       2.674090034   11.471473921    5.114940593 -    -      -       Si 14.000
Si      10.386944156    4.607228268    4.554705683 -    -      -       Si 14.000
Si      13.464734037    4.687920243    4.435482707 -    -      -       Si 14.000
Si      14.138934525    5.454216349    7.332161434 -    -      -       Si 14.000
Si      16.548738175    4.595602863    9.241068815 -    -      -       Si 14.000
Si      11.621575629    8.914440326    9.517812665 -    -      -       Si 14.000
Si       9.391681838    8.542611861    7.463821842 -    -      -       Si 14.000
Si      10.492748802    9.430716932    4.725719187 -    -      -       Si 14.000
Si      13.673737829    9.450023133    4.738376775 -    -      -       Si 14.000
Si      14.153440786    8.567329227    7.597220143 -    -      -       Si 14.000
Si      16.704971557    8.981797964    9.415802495 -    -      -       Si 14.000
Si       5.767938727   11.559860718    5.052207374 -    -      -       Si 14.000
Si       6.860717705   10.562441943    2.230299837 -    -      -       Si 14.000
Si       4.491482342   11.455839866    0.581695564 -    -      -       Si 14.000
Si      14.611401152    7.144544729    2.888821280 -    -      -       Si 14.000
Si       9.738095917   11.457996328    2.620511856 -    -      -       Si 14.000
Si      12.143972491   10.635392257    0.685899665 -    -      -       Si 14.000
Si      12.782210171   11.333494288   11.035178591 -    -      -       Si 14.000
Si      16.928648562   10.695496746    0.974208092 -    -      -       Si 14.000
Si      14.488674840   11.449727434    2.588879315 -    -      -       Si 14.000
Si       4.331293691    6.592760018    0.615761919 -    -      -       Si 14.000
Si       6.738231858    7.429596541    2.185519537 -    -      -       Si 14.000
Si       5.697390827    6.952400273    5.113391696 -    -      -       Si 14.000
Si       2.500613340    6.930703138    5.324870692 -    -      -       Si 14.000
Si      19.477509488    0.740960640    8.273700770 -    -      -       Si 14.000
Si       0.363201464    1.456392078   11.045818787 -    -      -       Si 14.000
Si       4.048243073    0.602521810    8.366948936 -    -      -       Si 14.000
Si       6.428073461    1.597223363    6.464935332 -    -      -       Si 14.000
Si       1.587977329   17.028172669    6.236287052 -    -      -       Si 14.000
Si      19.535766773   17.444307417    8.260381396 -    -      -       Si 14.000
Si       0.370199609   16.454652941   11.040899060 -    -      -       Si 14.000
Si       3.583116045   16.448530064   11.024846565 -    -      -       Si 14.000
Si       4.087944093   17.367066876    8.170861670 -    -      -       Si 14.000
Si       6.564265620   16.958085543    6.222065275 -    -      -       Si 14.000
Si      12.098999076   15.254817232    0.270794140 -    -      -       Si 14.000
Si      12.809005047   14.413006498   10.580792076 -    -      -       Si 14.000
Si       9.723416812   14.522506661    2.196682533 -    -      -       Si 14.000
Si      16.814332220   18.552507702    0.487359375 -    -      -       Si 14.000
Si      15.735516708   19.062599239   10.781135450 -    -      -       Si 14.000
Si      12.530772568   19.009638724   10.740085153 -    -      -       Si 14.000
Si      12.155218163   18.437276999    0.514150509 -    -      -       Si 14.000
Si       9.661519047   19.177320941    2.318720002 -    -      -       Si 14.000
Si       9.643422212    7.043141880    2.864665144 -    -      -       Si 14.000
Si      12.149204407    7.554285318    0.948468577 -    -      -       Si 14.000
Si      12.622274639    6.584442569   11.336558164 -    -      -       Si 14.000
Si      15.797083569    6.665586475   11.331176968 -    -      -       Si 14.000
Si      19.838468827    6.626614352    0.385419213 -    -      -       Si 14.000
Si       1.968164652    7.386543417    2.330340788 -    -      -       Si 14.000
Si      14.598475922   19.219442726    2.354445255 -    -      -       Si 14.000
Si      19.793975017   11.364375904    0.464777278 -    -      -       Si 14.000
end 
end 
