# Supplementary material for: Water Adsorption at Pairs of Proximate Brønsted Acid Sites in Zeolites
Source: J Phys Chem Lett. 2026 Jan 14;17(4):1201–6. doi: 10.1021/acs.jpclett.5c03794 (PMC12862806; doi:10.1021/acs.jpclett.5c03794)
Supplement: Supplementary file 2 [file jz5c03794_si_002.zip › Water_BAS_Pairs_SI/QM/STRUCTURES_MP2/HMFI__5__1_h2o__conformer_2__MP2.car]

!BIOSYM archive 3                                                               
PBC=ON                                                                          
QMPOT ITERATION     17                                            -51961.7603767
!DATE Fri Mar 15 02:23:22 2024
PBC  20.20300  19.84900  13.21600  90.00000  90.00000  90.00000 (P1)
Al      16.081854342   11.266516780   10.700181704 -    -      -       Al 13.000
Al       9.646222247    5.559155334    6.768234263 -    -      -       Al 13.000
H        8.021304653    7.925903241    9.052592948 -    -      -       H   1.000
H       17.104727595   13.146394969    9.595294075 -    -      -       H   1.000
H        7.893666464    6.078867089    8.366206277 -    -      -       H   1.000
H        6.991917585    7.119146860    9.872962508 -    -      -       H   1.000
O        5.363261318   16.872939200    7.591926268 -    -      -       O   8.000
O       15.925485505    9.225915704    7.041108754 -    -      -       O   8.000
O       16.645133256   10.685831286    9.180737480 -    -      -       O   8.000
O       15.821772345    8.222861839    9.447979780 -    -      -       O   8.000
O       14.581289874    8.593117402    4.871014547 -    -      -       O   8.000
O       14.522745772    6.956018940    6.987663468 -    -      -       O   8.000
O       13.249434799    9.279144691    7.036468297 -    -      -       O   8.000
O       13.886928860   10.476633731    3.136836775 -    -      -       O   8.000
O       12.049392486    8.784903055    4.131260101 -    -      -       O   8.000
O       13.921902234    7.952876980    2.413319394 -    -      -       O   8.000
O       10.333022490   10.444727141    3.022476184 -    -      -       O   8.000
O       10.716654126    9.682085336    7.705915011 -    -      -       O   8.000
O       10.023201512    7.222238623    6.949598714 -    -      -       O   8.000
O       18.164180696    8.701007562    8.261055642 -    -      -       O   8.000
O       18.176886017    5.406983234    8.520611035 -    -      -       O   8.000
O       15.960511970    4.735578076    7.266572413 -    -      -       O   8.000
O       14.415150877    5.042772181    5.145906070 -    -      -       O   8.000
O       13.329131678    4.648349764    7.540486565 -    -      -       O   8.000
O       11.878123056    4.981539542    4.343511161 -    -      -       O   8.000
O        9.356542608    5.028327477    5.158282223 -    -      -       O   8.000
O       10.674139290    4.580335815    7.716176727 -    -      -       O   8.000
O        7.996957681   17.173245151    7.455655439 -    -      -       O   8.000
O        9.673496311    9.293616391    5.284326144 -    -      -       O   8.000
O       12.634431511   10.797850700    9.091798347 -    -      -       O   8.000
O       16.917991069   10.778066231   12.106318521 -    -      -       O   8.000
O        6.774361177   15.570243922    5.761985009 -    -      -       O   8.000
O       14.205940747    1.484556449    5.773752574 -    -      -       O   8.000
O       12.821520334    0.780714778    7.927898564 -    -      -       O   8.000
O       11.958137013    0.959546475    4.441468200 -    -      -       O   8.000
O        9.925981093    1.646732609    6.022218626 -    -      -       O   8.000
O       10.303086707    1.152021550    8.601874989 -    -      -       O   8.000
O        7.755000279    6.649336244    1.865871975 -    -      -       O   8.000
O        9.998405156    7.001285662    0.559795129 -    -      -       O   8.000
O        9.909913010    5.232554374    2.543108767 -    -      -       O   8.000
O        9.791965330    7.829644601    3.097490286 -    -      -       O   8.000
O       11.435926651    7.328324039   11.593664000 -    -      -       O   8.000
O       11.722215623    9.010482889    0.457321122 -    -      -       O   8.000
O       12.614173712    6.517863736    0.621525524 -    -      -       O   8.000
O       12.150241259    5.569372160    9.750837371 -    -      -       O   8.000
O       13.990274691    7.084326647   10.964985074 -    -      -       O   8.000
O       12.275516407    8.155717990    9.231561146 -    -      -       O   8.000
O        7.862509306    7.056004259    9.460982005 -    -      -       O   8.000
O       16.540466648    7.201171887   11.753396070 -    -      -       O   8.000
O       15.279954493    6.437377469    0.727923246 -    -      -       O   8.000
O       16.435372720    8.825994612    0.663272369 -    -      -       O   8.000
O       13.868443178    5.278097896    2.578148121 -    -      -       O   8.000
O        8.092588571   10.736859022    1.577853870 -    -      -       O   8.000
O       10.421609770   11.342190984    0.528785286 -    -      -       O   8.000
O       11.898498221   10.700202184   11.636547831 -    -      -       O   8.000
O       13.062849950   11.294755404    0.734935172 -    -      -       O   8.000
O       14.407726233   11.361688684   11.004013300 -    -      -       O   8.000
O       15.666198698   11.259064599    1.245727134 -    -      -       O   8.000
O        6.461583099   18.190153233    5.547215230 -    -      -       O   8.000
O        4.498670702   18.939046585    9.050459566 -    -      -       O   8.000
O       15.411850120    1.407888820    8.079346855 -    -      -       O   8.000
O        6.497259815   16.919058905    2.357271996 -    -      -       O   8.000
O        4.256611135    0.414421206   12.550766704 -    -      -       O   8.000
O       18.456165203   15.192167897    0.863823083 -    -      -       O   8.000
O        0.807860541   14.670879086    1.285328508 -    -      -       O   8.000
O        2.069043838   14.538883430    3.584148081 -    -      -       O   8.000
O        3.438010248   15.093641127    1.388144575 -    -      -       O   8.000
O        4.313571280   15.135737025    4.888592363 -    -      -       O   8.000
O        6.394231216   14.490068270    3.348823334 -    -      -       O   8.000
O        5.991917421   14.829845330    0.753874128 -    -      -       O   8.000
O        6.961813893    3.125977816    6.756967447 -    -      -       O   8.000
O        3.547009114    2.912935250   12.302440618 -    -      -       O   8.000
O        0.184872189    2.949845658   12.248621308 -    -      -       O   8.000
O        2.136659684    3.132088794    6.951090207 -    -      -       O   8.000
O       19.441894125   12.870150505    0.068846280 -    -      -       O   8.000
O        2.759599635   13.159702933    5.770909672 -    -      -       O   8.000
O        5.920929794   13.077463892    5.508039198 -    -      -       O   8.000
O        4.306897805   12.818982085    0.254372902 -    -      -       O   8.000
O        9.408543915   12.838879251    2.527702030 -    -      -       O   8.000
O       12.400279646   13.008497294   10.441950307 -    -      -       O   8.000
O       16.535892876   13.071998627   10.372703929 -    -      -       O   8.000
O       14.130526822   12.980712829    2.474828903 -    -      -       O   8.000
O       16.900692422    3.226672202    9.288971512 -    -      -       O   8.000
O       13.533790435    2.980522303    3.702448742 -    -      -       O   8.000
O       10.284524843    2.936926156    3.730694311 -    -      -       O   8.000
O       12.159254804    3.023243982    9.236176017 -    -      -       O   8.000
O        6.045159076   18.867754985    0.606443384 -    -      -       O   8.000
O        4.050085628   16.402280562    9.811727895 -    -      -       O   8.000
O        6.085531717   19.382696065    3.206071699 -    -      -       O   8.000
O        1.753131125   18.197094046    5.447424981 -    -      -       O   8.000
O        2.757008307   17.430682978    7.774737390 -    -      -       O   8.000
O        4.156952202   15.007982835   12.044162741 -    -      -       O   8.000
O        2.082661473   16.630374663   11.629595654 -    -      -       O   8.000
O        4.491012329   17.657173852   12.064796448 -    -      -       O   8.000
O       20.164164785   15.042143268   12.005977361 -    -      -       O   8.000
O        0.105540805   16.543931626    9.830261024 -    -      -       O   8.000
O        0.180502694   17.092617440    7.243397573 -    -      -       O   8.000
O       19.917415046   19.042759161    9.009281919 -    -      -       O   8.000
O        1.944386099   15.611534461    6.009354647 -    -      -       O   8.000
O        7.908098401    0.781859429    7.541702246 -    -      -       O   8.000
O        5.342295228    1.337632716    7.869074014 -    -      -       O   8.000
O        4.050921173    1.490686129   10.130590487 -    -      -       O   8.000
O        2.744180409    0.737505590    7.950828014 -    -      -       O   8.000
O        1.866379423    0.969483870   11.566121096 -    -      -       O   8.000
O       20.019770951    1.633144449   10.010113164 -    -      -       O   8.000
O        0.216255629    1.287207732    7.408461698 -    -      -       O   8.000
O       18.416069560   18.697156028    0.892588124 -    -      -       O   8.000
O        0.854647820   18.982612834    0.975498253 -    -      -       O   8.000
O       19.612198292    0.430060819   12.369703687 -    -      -       O   8.000
O       19.905562472   17.659149453   12.189715907 -    -      -       O   8.000
O        2.157841661   19.443435320    3.190088666 -    -      -       O   8.000
O        1.762427100   16.901705765    2.392326704 -    -      -       O   8.000
O        3.471973205   18.463981612    1.141391929 -    -      -       O   8.000
O        1.981064240    1.002856384    5.420054255 -    -      -       O   8.000
O        4.120788940   19.306075414    5.017659025 -    -      -       O   8.000
O        6.272705823    0.976423803    5.409515407 -    -      -       O   8.000
O       17.985698187    0.944749326    8.445697881 -    -      -       O   8.000
O        8.184934798    9.065569790    7.496616008 -    -      -       O   8.000
O        9.882855564   18.983861685    6.876958547 -    -      -       O   8.000
O        1.575777912    8.306509382    5.945842689 -    -      -       O   8.000
O        5.712631106    5.342174103    6.087164223 -    -      -       O   8.000
O        5.910635405    6.533229001    3.778755363 -    -      -       O   8.000
O        5.234856120    7.200542027    1.336671575 -    -      -       O   8.000
O        6.630915660    8.885529473    2.819224500 -    -      -       O   8.000
O        3.886118708    5.291003447    0.110357484 -    -      -       O   8.000
O       18.239763024   10.718826929    1.159477127 -    -      -       O   8.000
O        0.421177948   11.469592762    1.958322166 -    -      -       O   8.000
O        1.699888948   11.300367266    4.228471639 -    -      -       O   8.000
O        3.072738717   11.224797545    1.962441987 -    -      -       O   8.000
O        4.234114675   11.067987484    4.979888701 -    -      -       O   8.000
O        6.411697454   11.412657446    3.513781363 -    -      -       O   8.000
O        5.513665605   10.608390079    1.122947969 -    -      -       O   8.000
O       12.140568755   15.484731756    9.727769531 -    -      -       O   8.000
O        8.337972228   18.800276872    1.854286597 -    -      -       O   8.000
O       10.973052227   19.194955749    1.839775212 -    -      -       O   8.000
O        9.467292731    0.419937489    3.726262267 -    -      -       O   8.000
O        9.818328475   17.639367793    3.697870903 -    -      -       O   8.000
O       12.278333060   19.414512430   12.785492077 -    -      -       O   8.000
O       11.658148112   16.996818265    0.533977656 -    -      -       O   8.000
O       13.548165048   18.458011398    1.643368341 -    -      -       O   8.000
O       12.094589943    0.776346962   10.497774754 -    -      -       O   8.000
O       14.242636205   19.138539805   10.964901795 -    -      -       O   8.000
O       11.885875979   17.958187691   10.631866109 -    -      -       O   8.000
O       16.291477441    0.993922124   10.542911070 -    -      -       O   8.000
O        3.880807862    7.122198702    5.422123551 -    -      -       O   8.000
O        1.786178650    5.642107845    6.195191839 -    -      -       O   8.000
O        2.549977857    7.200547807    1.327589642 -    -      -       O   8.000
O        1.548301881    9.172696398    2.714615549 -    -      -       O   8.000
O        5.641427355    9.304384698    8.165422844 -    -      -       O   8.000
O        6.610943347   10.597029200    6.046785701 -    -      -       O   8.000
O        6.328440903    7.930762776    5.991686800 -    -      -       O   8.000
O        4.191699712    9.373558708   10.338936060 -    -      -       O   8.000
O        4.846878191    7.018241358    9.206556733 -    -      -       O   8.000
O        3.034848504    8.578933873    8.093221760 -    -      -       O   8.000
O        3.492795547   10.437677092   12.665057628 -    -      -       O   8.000
O        1.767121845    8.915417066   11.351150493 -    -      -       O   8.000
O        3.927369573    7.780176395   12.374688572 -    -      -       O   8.000
O        0.148651979   10.473526375   12.729593833 -    -      -       O   8.000
O       19.522003348    9.336030200   10.461744998 -    -      -       O   8.000
O        0.498952220    9.458927302    8.099053028 -    -      -       O   8.000
O       16.209533459   19.403023828   12.753374264 -    -      -       O   8.000
O       20.122515901    7.102348615    9.126153667 -    -      -       O   8.000
O        7.967373008    5.437186552    7.551939630 -    -      -       O   8.000
O        5.746780704    4.605699240    8.608393861 -    -      -       O   8.000
O        4.384772889    4.929087249   10.766900520 -    -      -       O   8.000
O        3.128452402    5.127815653    8.409808191 -    -      -       O   8.000
O        1.888781726    4.881752642   11.566428629 -    -      -       O   8.000
O       19.597377327    5.016603488   10.718258536 -    -      -       O   8.000
O        0.516567215    4.656878428    8.334922145 -    -      -       O   8.000
O       17.910394301    6.621767612    0.725547679 -    -      -       O   8.000
O       20.174860258    7.182221828    1.961399871 -    -      -       O   8.000
O       20.121243698    5.309927009    0.099574312 -    -      -       O   8.000
O       19.870577149    7.855267355   12.613400439 -    -      -       O   8.000
O        1.784785096    6.755377885    3.824517421 -    -      -       O   8.000
O        2.300514731   10.769368733    6.764398956 -    -      -       O   8.000
O       16.121277734   18.854902413    2.135514613 -    -      -       O   8.000
O       15.822045029    5.569706074    9.790642814 -    -      -       O   8.000
O       14.329857320    0.530421038    3.307499647 -    -      -       O   8.000
O       14.333454271   15.145954487    3.923884973 -    -      -       O   8.000
O       16.064555053   14.787673781    1.953407559 -    -      -       O   8.000
O       16.367546711   14.468447227   12.567743794 -    -      -       O   8.000
O       14.652234666   18.983934634    6.941616475 -    -      -       O   8.000
O       16.653382027   18.232561539   10.417533434 -    -      -       O   8.000
O       16.884978538   15.613375900   10.203872787 -    -      -       O   8.000
O       15.438322285   16.905963773    8.418083744 -    -      -       O   8.000
O       18.086392602   17.166723462    8.463641661 -    -      -       O   8.000
O       12.855674172   17.547586697    8.209839684 -    -      -       O   8.000
O       14.137748913   16.457062468    6.186120614 -    -      -       O   8.000
O       16.497495511   16.905093125    0.347782473 -    -      -       O   8.000
O       14.560846901   17.814599065    3.993331561 -    -      -       O   8.000
O       10.133413572   15.026699212    3.836006038 -    -      -       O   8.000
O       14.447893109   14.709749286   10.750498209 -    -      -       O   8.000
O       10.179963178   16.479179362    6.064737130 -    -      -       O   8.000
O       10.304488283   17.054733883    8.673435088 -    -      -       O   8.000
O       13.549461514   15.338813251    1.377738104 -    -      -       O   8.000
O       12.310534765   14.872089700   12.312732972 -    -      -       O   8.000
O       10.981802169   14.578735820    1.342517107 -    -      -       O   8.000
O        8.426646680   15.180336831    1.762263762 -    -      -       O   8.000
O       12.192473012   16.665921382    4.330416794 -    -      -       O   8.000
Si       6.674832557    9.230441577    6.904408026 -    -      -       Si 14.000
Si       4.411032032    8.577628453    8.940271267 -    -      -       Si 14.000
Si       3.336691896    9.140386045   11.707166851 -    -      -       Si 14.000
Si       0.216997915    9.147608093   11.805530542 -    -      -       Si 14.000
Si       1.888951806    4.648631767    7.472789819 -    -      -       Si 14.000
Si       1.846231207    9.281038120    7.227363825 -    -      -       Si 14.000
Si       6.570679339    4.600073144    7.223248584 -    -      -       Si 14.000
Si       4.482008725    5.420729764    9.236386202 -    -      -       Si 14.000
Si       3.415713513    4.496463026   11.992305991 -    -      -       Si 14.000
Si       0.337534202    4.540127700   11.954589644 -    -      -       Si 14.000
Si      19.649808812    5.546430711    9.178014081 -    -      -       Si 14.000
Si      14.515899003   14.543821216    2.424702886 -    -      -       Si 14.000
Si      19.607400157    8.646220302    8.984290968 -    -      -       Si 14.000
Si      19.761719419   18.902400474    0.008179493 -    -      -       Si 14.000
Si      19.775467138   14.441507569    0.261750829 -    -      -       Si 14.000
Si       2.518045657   19.456525841    4.769977757 -    -      -       Si 14.000
Si      16.745882984   17.012267737    9.359315945 -    -      -       Si 14.000
Si      14.275272664   17.482246780    7.437874967 -    -      -       Si 14.000
Si      13.791781342   16.519207697    4.600494869 -    -      -       Si 14.000
Si      10.588210373   16.450769978    4.490982118 -    -      -       Si 14.000
Si       9.592806090   17.424453555    7.258575273 -    -      -       Si 14.000
Si      11.795990430   17.010144785    9.314840589 -    -      -       Si 14.000
Si      16.651018767    1.642929535    9.086243604 -    -      -       Si 14.000
Si      14.264848718    0.703018032    7.189094687 -    -      -       Si 14.000
Si      13.496953785    1.489685363    4.311052604 -    -      -       Si 14.000
Si      10.417289862    1.509180486    4.474272151 -    -      -       Si 14.000
Si       9.514777767    0.677769317    7.263591393 -    -      -       Si 14.000
Si      11.844441350    1.458024380    9.048598303 -    -      -       Si 14.000
Si       4.472144701   14.427862587    0.317836952 -    -      -       Si 14.000
Si       6.834544054   15.360085343    2.046245700 -    -      -       Si 14.000
Si       5.850472109   14.574745366    4.875597533 -    -      -       Si 14.000
Si       2.773872315   14.614286714    5.051458232 -    -      -       Si 14.000
Si       2.018194337   15.308423343    2.151572115 -    -      -       Si 14.000
Si      16.853620119   15.346417874    0.650414180 -    -      -       Si 14.000
Si       4.550075211   18.813901684   13.198063670 -    -      -       Si 14.000
Si       6.752991965   18.490842884    2.015579182 -    -      -       Si 14.000
Si       5.726554001   19.421577449    4.785335845 -    -      -       Si 14.000
Si       2.053310291   18.436567817    1.919454400 -    -      -       Si 14.000
Si      16.007591219   14.543030849   11.012625543 -    -      -       Si 14.000
Si       3.425415192    1.441572228   11.632033350 -    -      -       Si 14.000
Si       1.757946343    1.553067574    6.938212999 -    -      -       Si 14.000
Si      16.535765437    7.287554243    0.163981380 -    -      -       Si 14.000
Si       1.685790705   10.782890980    2.694340621 -    -      -       Si 14.000
Si      12.043008740    4.491389585    8.534683854 -    -      -       Si 14.000
Si       2.749256124   11.574826646    5.431063296 -    -      -       Si 14.000
Si      10.329162138    4.554238657    3.971154991 -    -      -       Si 14.000
Si      13.410731359    4.577599068    3.957597896 -    -      -       Si 14.000
Si      14.539642788    5.349766932    6.734328745 -    -      -       Si 14.000
Si      16.706899686    4.733907815    8.713073572 -    -      -       Si 14.000
Si      12.222048257    9.463219646    8.280363326 -    -      -       Si 14.000
Si       9.684204591    8.777142671    6.834548488 -    -      -       Si 14.000
Si      10.469141056    9.076262458    3.881674654 -    -      -       Si 14.000
Si      13.594551895    8.958373475    3.635361887 -    -      -       Si 14.000
Si      14.570363474    8.506193240    6.491449887 -    -      -       Si 14.000
Si      16.649659121    9.241271174    8.492250505 -    -      -       Si 14.000
Si       5.796862612   11.535998193    5.009135123 -    -      -       Si 14.000
Si       6.658456978   10.411734034    2.257698906 -    -      -       Si 14.000
Si       4.096002192   11.277205426    0.701149614 -    -      -       Si 14.000
Si      13.915921929    6.555124640    1.594796639 -    -      -       Si 14.000
Si       9.566378984   11.344048542    1.913671723 -    -      -       Si 14.000
Si      11.781925719   10.582520152    0.033440110 -    -      -       Si 14.000
Si      12.872792400   11.449913089   10.555329781 -    -      -       Si 14.000
Si      16.795281435   10.400688581    0.445707242 -    -      -       Si 14.000
Si      14.195166398   11.467466329    1.887811857 -    -      -       Si 14.000
Si       3.900807191    6.868588916    0.505527308 -    -      -       Si 14.000
Si       6.401323781    7.317422791    2.443613272 -    -      -       Si 14.000
Si       5.452143124    6.747657623    5.310884883 -    -      -       Si 14.000
Si       2.262840347    6.947465091    5.359111293 -    -      -       Si 14.000
Si      19.580718824    0.760906689    8.706610319 -    -      -       Si 14.000
Si       0.320740957    1.493526043   11.549917653 -    -      -       Si 14.000
Si       4.163678231    0.655250486    8.742456148 -    -      -       Si 14.000
Si       6.622889875    1.539370815    6.897519795 -    -      -       Si 14.000
Si       1.678369559   17.083234141    6.617507256 -    -      -       Si 14.000
Si      19.675652596   17.473381946    8.649064553 -    -      -       Si 14.000
Si       0.479507248   16.469424443   11.408820216 -    -      -       Si 14.000
Si       3.684547765   16.421140893   11.391645437 -    -      -       Si 14.000
Si       4.178060289   17.417255221    8.549795369 -    -      -       Si 14.000
Si       6.638608242   16.961585908    6.595453441 -    -      -       Si 14.000
Si      12.126900147   15.442739219    0.593994125 -    -      -       Si 14.000
Si      12.817540474   14.509486287   10.824462918 -    -      -       Si 14.000
Si       9.737361501   14.415681560    2.370704912 -    -      -       Si 14.000
Si      16.815258971   18.465605294    0.724109603 -    -      -       Si 14.000
Si      15.829721900   19.418484919   11.176669170 -    -      -       Si 14.000
Si      12.633115864   19.285213022   11.212685727 -    -      -       Si 14.000
Si      12.109143973   18.514667765    0.905332529 -    -      -       Si 14.000
Si       9.665961011   18.968694324    2.775874173 -    -      -       Si 14.000
Si       9.376378210    6.676328515    2.028690975 -    -      -       Si 14.000
Si      11.452421638    7.466868121   13.208160824 -    -      -       Si 14.000
Si      12.465889376    7.025743061   10.368682677 -    -      -       Si 14.000
Si      15.542209070    7.013955893   10.483816721 -    -      -       Si 14.000
Si      19.510676927    6.753225838    0.539412814 -    -      -       Si 14.000
Si       1.462129857    7.580439794    2.466063763 -    -      -       Si 14.000
Si      14.626441319   18.884738658    2.775540003 -    -      -       Si 14.000
Si      19.640254931   11.370448641    0.670221738 -    -      -       Si 14.000
end 
end 
