# Supplementary material for: Water Adsorption at Pairs of Proximate Brønsted Acid Sites in Zeolites
Source: J Phys Chem Lett. 2026 Jan 14;17(4):1201–6. doi: 10.1021/acs.jpclett.5c03794 (PMC12862806; doi:10.1021/acs.jpclett.5c03794)
Supplement: Supplementary file 2 [file jz5c03794_si_002.zip › Water_BAS_Pairs_SI/QM/STRUCTURES_MP2/HMFI__5__2_h2o__MP2.car]

!BIOSYM archive 3                                                               
PBC=ON                                                                          
QMPOT ITERATION     17                                            -52275.4732622
!DATE Fri Mar 15 03:54:14 2024
PBC  20.20300  19.84900  13.21600  90.00000  90.00000  90.00000 (P1)
Al      15.994160987   11.228162625   10.910003857 -    -      -       Al 13.000
Al       9.576741855    5.525858601    6.833987477 -    -      -       Al 13.000
H       19.502482272   12.626137240   11.077351591 -    -      -       H   1.000
H       19.139124987   11.419312179   10.189283118 -    -      -       H   1.000
H       17.641554254   12.801196335   10.328742361 -    -      -       H   1.000
H        7.720200841    6.023299798    8.342333886 -    -      -       H   1.000
H        7.800250855    7.860468212    9.070687895 -    -      -       H   1.000
H        6.718034515    7.054850924    9.809914444 -    -      -       H   1.000
O        9.758821205    9.502254740    5.562349433 -    -      -       O   8.000
O       10.010092116   10.258828840    3.069809323 -    -      -       O   8.000
O       14.121108447    8.187261167    2.712192588 -    -      -       O   8.000
O       11.893846556    8.718765189    4.092454544 -    -      -       O   8.000
O        8.020395336    9.016625634    7.549648409 -    -      -       O   8.000
O       10.532498008    9.510330920    8.101153728 -    -      -       O   8.000
O       14.714357601    6.965889135    6.468820499 -    -      -       O   8.000
O       14.303709777    9.223121406    5.113848753 -    -      -       O   8.000
O       15.636324362    7.848296180    9.462910871 -    -      -       O   8.000
O       13.405000052   10.701673806    3.139147173 -    -      -       O   8.000
O       12.973261993    8.761790825    7.331919235 -    -      -       O   8.000
O       15.738128323    4.809178461    7.669522297 -    -      -       O   8.000
O       12.659212461   10.609803231    9.174568468 -    -      -       O   8.000
O       18.032801620    5.464948500    8.706931935 -    -      -       O   8.000
O       14.200693240    4.545427126    5.589793285 -    -      -       O   8.000
O       13.159060376    5.365024307    7.914121660 -    -      -       O   8.000
O       11.859871753    4.962603549    4.419198827 -    -      -       O   8.000
O        9.353502081    4.871682579    5.260638494 -    -      -       O   8.000
O       10.579582832    4.628385295    7.890029850 -    -      -       O   8.000
O        8.017519385   17.176233227    7.430328160 -    -      -       O   8.000
O        5.381475830   16.880473120    7.532331832 -    -      -       O   8.000
O        6.802259459   15.483940330    5.800056135 -    -      -       O   8.000
O        6.512123461   18.084912926    5.440094556 -    -      -       O   8.000
O        9.886174302    7.207181635    6.932046414 -    -      -       O   8.000
O       16.581609088   10.347661059    9.572569097 -    -      -       O   8.000
O       15.549803854   11.096320803    1.563450030 -    -      -       O   8.000
O       17.953211422    8.511504948    8.308702134 -    -      -       O   8.000
O       12.023320032    0.946220045    4.344334518 -    -      -       O   8.000
O       10.004440620    1.607036265    5.946140236 -    -      -       O   8.000
O       10.462318036    1.207644694    8.528878754 -    -      -       O   8.000
O        7.711285005    6.620613894    2.008858409 -    -      -       O   8.000
O       10.078321958    7.407609674    1.088382658 -    -      -       O   8.000
O        9.880081128    5.262330639    2.657374291 -    -      -       O   8.000
O        9.482781114    7.707391323    3.660975346 -    -      -       O   8.000
O       11.405256471    7.125116400   12.084039255 -    -      -       O   8.000
O       12.042188783    9.118324437    0.538175115 -    -      -       O   8.000
O       12.640487944    6.616802764    1.177186949 -    -      -       O   8.000
O       11.828690878    5.430884372   10.147731660 -    -      -       O   8.000
O       15.638805715    9.305558095    7.326220990 -    -      -       O   8.000
O       13.876218694    6.849544090   11.199582933 -    -      -       O   8.000
O       15.878852566    5.356511301   10.301564082 -    -      -       O   8.000
O       15.324555993    6.547685140    1.035474419 -    -      -       O   8.000
O       16.717868858    8.827616490    0.963077267 -    -      -       O   8.000
O       14.109219878    5.545945012    3.118594492 -    -      -       O   8.000
O        7.991461493   11.078457921    1.539852093 -    -      -       O   8.000
O       10.423681608   11.240738708    0.627999874 -    -      -       O   8.000
O       11.801505394   10.793571201   11.669915705 -    -      -       O   8.000
O       13.069718354   11.561587924    0.663402660 -    -      -       O   8.000
O       14.317721727   11.407166391   11.103114427 -    -      -       O   8.000
O       16.761294576   10.798855517   12.375115357 -    -      -       O   8.000
O        4.073269918   16.403906519    9.749403875 -    -      -       O   8.000
O       12.045259885    8.058737196    9.709596167 -    -      -       O   8.000
O        4.508410302   18.935151835    8.987874700 -    -      -       O   8.000
O        2.119426504   16.580372267   11.585663381 -    -      -       O   8.000
O        4.300594536   15.117920202   12.019608775 -    -      -       O   8.000
O       18.516019939   15.163410966    0.836022043 -    -      -       O   8.000
O        0.886836294   14.690122882    1.203522383 -    -      -       O   8.000
O        2.116660260   14.539801275    3.512616372 -    -      -       O   8.000
O        3.510969098   15.137679657    1.342695319 -    -      -       O   8.000
O        4.335493960   15.122218873    4.868414108 -    -      -       O   8.000
O        6.442472396   14.474759027    3.362557799 -    -      -       O   8.000
O        6.071408032   14.771086883    0.761886914 -    -      -       O   8.000
O        6.922396235    3.114342682    6.638581376 -    -      -       O   8.000
O        3.612034797    2.957830762   12.208508638 -    -      -       O   8.000
O        0.326449159    2.922465028   12.188716999 -    -      -       O   8.000
O        2.059089837    3.180285491    6.902286281 -    -      -       O   8.000
O        4.325749735    0.496255744   12.611571325 -    -      -       O   8.000
O       19.557967573   12.866723712   13.181075975 -    -      -       O   8.000
O        5.870789928   13.032225816    5.494344755 -    -      -       O   8.000
O        4.299345498   12.877467573    0.119179157 -    -      -       O   8.000
O        9.661747966   12.814606539    2.647893180 -    -      -       O   8.000
O       12.371203468   12.990052148   10.252700757 -    -      -       O   8.000
O       16.622760019   12.918927000   10.486272678 -    -      -       O   8.000
O       14.172323060   13.111521202    2.509443060 -    -      -       O   8.000
O       16.959962234    3.155656731    9.385312823 -    -      -       O   8.000
O       13.520222972    3.024746319    3.591815747 -    -      -       O   8.000
O       10.324927540    2.915387433    3.675209187 -    -      -       O   8.000
O       12.358576108    3.086952886    9.073564709 -    -      -       O   8.000
O        7.618257624    6.988681546    9.465501616 -    -      -       O   8.000
O        2.721367498   13.162982789    5.712789928 -    -      -       O   8.000
O        6.632973069   16.880181601    2.307416527 -    -      -       O   8.000
O        6.095484280   18.792075640    0.531696098 -    -      -       O   8.000
O        6.155584562   19.338012863    3.133460043 -    -      -       O   8.000
O       12.940612031    0.897917512    7.693060443 -    -      -       O   8.000
O        4.451740117   17.786636616   11.937415047 -    -      -       O   8.000
O       20.182326112   15.026461380   11.931206391 -    -      -       O   8.000
O        0.148321870   16.543596940    9.775096372 -    -      -       O   8.000
O        0.200281687   17.110767104    7.178836083 -    -      -       O   8.000
O       19.916349419   19.020380128    8.976867894 -    -      -       O   8.000
O        1.950210484   15.635594061    5.924181953 -    -      -       O   8.000
O        8.012239440    0.873325293    7.544859055 -    -      -       O   8.000
O        5.412314909    1.287914989    7.795805393 -    -      -       O   8.000
O        4.225948607    1.465057575   10.119972959 -    -      -       O   8.000
O        2.797458535    0.845140741    7.967180508 -    -      -       O   8.000
O        1.985224584    0.960967150   11.456883722 -    -      -       O   8.000
O       20.111621585    1.628556116    9.924779800 -    -      -       O   8.000
O        0.266053338    1.215990014    7.326891466 -    -      -       O   8.000
O       18.497175991   18.770154040    0.841829205 -    -      -       O   8.000
O        0.936074144   19.004897771    0.919566194 -    -      -       O   8.000
O       19.726739152    0.413225942   12.266605296 -    -      -       O   8.000
O       19.963847946   17.633580972   12.172229022 -    -      -       O   8.000
O        2.225443192   19.464660072    3.149235382 -    -      -       O   8.000
O        1.806289212   16.918793587    2.353901964 -    -      -       O   8.000
O        3.538827401   18.451043225    1.109939320 -    -      -       O   8.000
O        2.109582186    1.027967766    5.396519517 -    -      -       O   8.000
O        4.200690966   19.285643004    4.959828735 -    -      -       O   8.000
O        1.797191515   18.233117481    5.403543409 -    -      -       O   8.000
O        6.408062646    0.876993575    5.370623108 -    -      -       O   8.000
O        2.772788023   17.426033726    7.717852695 -    -      -       O   8.000
O       14.378217914    1.324231669    5.498744123 -    -      -       O   8.000
O       16.365867263    7.385300532   11.964190711 -    -      -       O   8.000
O       18.040767416    0.950098216    8.375852413 -    -      -       O   8.000
O        1.527333045    8.337296430    5.839512088 -    -      -       O   8.000
O        5.881407877    5.312378921    5.684002087 -    -      -       O   8.000
O        5.535655935    6.833710995    3.583231215 -    -      -       O   8.000
O        5.365705379    7.366105758    1.045281859 -    -      -       O   8.000
O        6.731711698    8.995739086    2.639758961 -    -      -       O   8.000
O        4.090941706    5.353701175   13.122155992 -    -      -       O   8.000
O       18.173369458   10.999648157    1.351349881 -    -      -       O   8.000
O        0.489279868   11.427617818    1.862437511 -    -      -       O   8.000
O        1.706533782   11.273467264    4.154613130 -    -      -       O   8.000
O        3.131255768   11.347401155    1.918776048 -    -      -       O   8.000
O        4.164847108   10.994179853    5.121246336 -    -      -       O   8.000
O        6.159100202   11.432804941    3.427922741 -    -      -       O   8.000
O        3.784574772    6.952976461    5.570825210 -    -      -       O   8.000
O        5.492640832   10.642807928    0.960169295 -    -      -       O   8.000
O        8.396798653   18.819969225    1.730685955 -    -      -       O   8.000
O       11.046380965   19.138832454    1.751710190 -    -      -       O   8.000
O        9.535092508    0.401846022    3.627196007 -    -      -       O   8.000
O        9.803327615   17.624444665    3.591078595 -    -      -       O   8.000
O       12.255411704   19.448294147   12.655330625 -    -      -       O   8.000
O       11.703612214   16.982150336    0.342038113 -    -      -       O   8.000
O       13.613906733   18.407423231    1.451932342 -    -      -       O   8.000
O       12.371601180    0.797534175   10.313083620 -    -      -       O   8.000
O       14.283122613   18.927186785   10.975475569 -    -      -       O   8.000
O       11.849410860   18.011420586   10.502150868 -    -      -       O   8.000
O       16.185497346    0.837902061   10.316967717 -    -      -       O   8.000
O       16.318253467   19.435470776   12.637855022 -    -      -       O   8.000
O       15.525749416    1.577581752    7.837549833 -    -      -       O   8.000
O       16.163547161   18.898191471    2.021116028 -    -      -       O   8.000
O        1.531627022    5.660718183    6.109566629 -    -      -       O   8.000
O        1.754065661    9.174675900    2.558592883 -    -      -       O   8.000
O        5.430067738    9.371125278    8.001656883 -    -      -       O   8.000
O        6.633032514   10.545167484    5.914585326 -    -      -       O   8.000
O        6.228370272    7.912265567    5.927570876 -    -      -       O   8.000
O        4.078112940    9.457648852   10.247222800 -    -      -       O   8.000
O        4.687291189    7.086784109    9.096219066 -    -      -       O   8.000
O        2.810482965    8.649777057    8.091138967 -    -      -       O   8.000
O        3.391310983   10.505039250   12.605359018 -    -      -       O   8.000
O        1.649701532    9.040658475   11.294092789 -    -      -       O   8.000
O        3.794000936    7.842464095   12.250592224 -    -      -       O   8.000
O       20.051658552   10.373829250   12.720249544 -    -      -       O   8.000
O       19.431491864    9.380753045   10.361335753 -    -      -       O   8.000
O        0.236173514    9.396378849    7.921020173 -    -      -       O   8.000
O        2.687000505    7.071604704    1.304094205 -    -      -       O   8.000
O       20.067102361    7.087857914    9.141662587 -    -      -       O   8.000
O        7.855800892    5.407366352    7.523286789 -    -      -       O   8.000
O        5.464648726    4.693522762    8.217121155 -    -      -       O   8.000
O        4.375942891    4.897408787   10.538251109 -    -      -       O   8.000
O        2.867573651    5.269444191    8.356977819 -    -      -       O   8.000
O        1.951871284    4.940971269   11.544270793 -    -      -       O   8.000
O       19.643769401    4.982225888   10.732930372 -    -      -       O   8.000
O        0.307735204    4.627600988    8.241206324 -    -      -       O   8.000
O       17.956916551    6.529432711    0.708772230 -    -      -       O   8.000
O        0.074214099    7.277542603    1.805760727 -    -      -       O   8.000
O       20.191675532    5.261572859    0.099935043 -    -      -       O   8.000
O       19.814360641    7.737571167   12.432262122 -    -      -       O   8.000
O        1.807575123    6.779938625    3.752381865 -    -      -       O   8.000
O        2.068005495   10.817963900    6.732052726 -    -      -       O   8.000
O       16.628886241   16.948672350    0.266690080 -    -      -       O   8.000
O       19.059774199   12.386068803   10.249584585 -    -      -       O   8.000
O        8.506917032   15.059855283    1.780716158 -    -      -       O   8.000
O       14.341639939   15.359229354    3.793849790 -    -      -       O   8.000
O       12.219819484   16.864666380    4.329170115 -    -      -       O   8.000
O       14.545691277   18.032518663    3.917415895 -    -      -       O   8.000
O       10.322183833   15.059463601    3.780741947 -    -      -       O   8.000
O       14.836871402   19.020360197    7.010862136 -    -      -       O   8.000
O       14.235230248   16.581422287    6.088935901 -    -      -       O   8.000
O       16.718074988   18.091842716   10.405660272 -    -      -       O   8.000
O       12.901755880   17.607875456    8.115486866 -    -      -       O   8.000
O       15.453119244   16.839117836    8.398125428 -    -      -       O   8.000
O       18.112701888   17.104855983    8.403793817 -    -      -       O   8.000
O       16.937632868   15.477985383   10.112847264 -    -      -       O   8.000
O       10.159576958   16.513397481    5.979815918 -    -      -       O   8.000
O       10.362946627   16.963858141    8.585844247 -    -      -       O   8.000
O        9.919339883   18.987553170    6.904154846 -    -      -       O   8.000
O       12.303066377   15.522952818    9.640444107 -    -      -       O   8.000
O       16.113673194   14.878178413    1.904438340 -    -      -       O   8.000
O       16.415256580   14.510916749   12.528772110 -    -      -       O   8.000
O       11.050285349   14.581026145    1.251988825 -    -      -       O   8.000
O       12.339083936   14.795772573   12.191012351 -    -      -       O   8.000
O       14.279714459    0.643704560    2.944854916 -    -      -       O   8.000
O       13.610920906   15.367350246    1.216582756 -    -      -       O   8.000
O       14.517035979   14.540560253   10.679040988 -    -      -       O   8.000
Si       3.230132680    9.225953632   11.621246607 -    -      -       Si 14.000
Si       0.085296682    9.118036717   11.732390262 -    -      -       Si 14.000
Si       4.240581904    8.648938917    8.842829055 -    -      -       Si 14.000
Si      19.844889230   18.913932216   13.165898105 -    -      -       Si 14.000
Si      19.445908257    8.581738305    8.916715771 -    -      -       Si 14.000
Si       1.655236364    9.302816759    7.148650410 -    -      -       Si 14.000
Si       1.691269219    4.681325448    7.396668687 -    -      -       Si 14.000
Si       4.312182798    5.489998680    9.037784483 -    -      -       Si 14.000
Si       3.499825461    4.531178556   11.855104699 -    -      -       Si 14.000
Si       0.422951597    4.521939503   11.939029330 -    -      -       Si 14.000
Si      19.564622650    5.535285429    9.207673008 -    -      -       Si 14.000
Si       2.116387326   18.452227981    1.881970531 -    -      -       Si 14.000
Si       6.499987841    4.608407164    6.989936982 -    -      -       Si 14.000
Si       2.598433063   19.471212170    4.728702074 -    -      -       Si 14.000
Si       6.923700638   15.303374747    2.048354928 -    -      -       Si 14.000
Si       6.828512102   18.453151153    1.937536790 -    -      -       Si 14.000
Si      16.785984787   16.892688668    9.314122091 -    -      -       Si 14.000
Si      14.359028189   17.518886310    7.407037078 -    -      -       Si 14.000
Si      13.826574443   16.706701745    4.525595878 -    -      -       Si 14.000
Si      10.638115290   16.515699397    4.430745670 -    -      -       Si 14.000
Si       9.614771112   17.417936292    7.218759380 -    -      -       Si 14.000
Si      11.859119434   17.016587756    9.216712622 -    -      -       Si 14.000
Si      16.676527584    1.618180452    8.975523840 -    -      -       Si 14.000
Si      14.408088039    0.745807328    7.009504216 -    -      -       Si 14.000
Si      13.544473468    1.492958602    4.112757923 -    -      -       Si 14.000
Si       5.809958113   19.358020119    4.717971247 -    -      -       Si 14.000
Si      10.479580387    1.478334611    4.395101860 -    -      -       Si 14.000
Si      12.026823709    1.517643978    8.896258566 -    -      -       Si 14.000
Si       6.566436915    9.216937538    6.837321078 -    -      -       Si 14.000
Si       4.547087157   14.471044696    0.273630066 -    -      -       Si 14.000
Si      14.553544977   14.666710453    2.345572007 -    -      -       Si 14.000
Si       5.864393617   14.536483986    4.876063053 -    -      -       Si 14.000
Si       2.786268675   14.618217759    4.996260015 -    -      -       Si 14.000
Si       2.081756075   15.331783398    2.093510744 -    -      -       Si 14.000
Si      19.837350774   14.454375094    0.208235730 -    -      -       Si 14.000
Si       4.589697658   18.845470511   13.155533558 -    -      -       Si 14.000
Si       9.609372894    0.704363669    7.238054332 -    -      -       Si 14.000
Si      16.919036501   15.384988321    0.589927205 -    -      -       Si 14.000
Si       1.800731215    1.574231782    6.901775482 -    -      -       Si 14.000
Si      12.882016188   14.453086024   10.705316541 -    -      -       Si 14.000
Si       3.982685749    6.912398616    0.351779315 -    -      -       Si 14.000
Si      19.590215816   11.393737107    0.683584747 -    -      -       Si 14.000
Si      14.038177340    6.724449461    2.013103421 -    -      -       Si 14.000
Si       2.667476772   11.570159152    5.425128917 -    -      -       Si 14.000
Si       5.711025795   11.500193598    4.983167278 -    -      -       Si 14.000
Si       6.596925597   10.536230579    2.146267100 -    -      -       Si 14.000
Si      11.941894943    4.629550093    8.726129169 -    -      -       Si 14.000
Si       4.080133408   11.348959159    0.596623433 -    -      -       Si 14.000
Si      10.326462675    4.507313825    4.037748053 -    -      -       Si 14.000
Si      13.411213146    4.537972882    4.173818971 -    -      -       Si 14.000
Si      14.437597044    5.434196557    6.925002181 -    -      -       Si 14.000
Si       6.355519433    7.447312537    2.320388380 -    -      -       Si 14.000
Si      16.628805033    4.699401956    9.013445985 -    -      -       Si 14.000
Si       9.579613448    8.768934640    7.012547090 -    -      -       Si 14.000
Si      10.298207659    9.048674596    4.098526037 -    -      -       Si 14.000
Si      13.416867894    9.204178122    3.763232374 -    -      -       Si 14.000
Si      14.401060390    8.557717426    6.585840225 -    -      -       Si 14.000
Si      16.454002181    9.033756951    8.696976400 -    -      -       Si 14.000
Si       9.536009652   11.343118540    1.976819442 -    -      -       Si 14.000
Si      11.838913069   10.669466514    0.069298859 -    -      -       Si 14.000
Si      12.816819123   11.443575207   10.557918507 -    -      -       Si 14.000
Si       9.718404009   18.956967997    2.666708887 -    -      -       Si 14.000
Si      16.763153103   10.436648494    0.713636733 -    -      -       Si 14.000
Si      14.065212559   11.595342577    1.953826075 -    -      -       Si 14.000
Si      12.060863327    9.224215245    8.589615615 -    -      -       Si 14.000
Si      16.080151390   14.413942277   10.960123033 -    -      -       Si 14.000
Si       5.351161834    6.768081634    5.183748559 -    -      -       Si 14.000
Si       1.572884272    7.579567835    2.361506324 -    -      -       Si 14.000
Si      12.175945632   15.426794787    0.450297953 -    -      -       Si 14.000
Si      19.628288609    0.740399174    8.643517988 -    -      -       Si 14.000
Si       0.436916341    1.479400657   11.456468881 -    -      -       Si 14.000
Si       3.532907563    1.461622285   11.591472514 -    -      -       Si 14.000
Si       4.235279820    0.664220626    8.707563952 -    -      -       Si 14.000
Si       6.696524050    1.518375923    6.839644805 -    -      -       Si 14.000
Si       1.696094879   17.100084206    6.553858195 -    -      -       Si 14.000
Si      19.689954374   17.453340901    8.592313313 -    -      -       Si 14.000
Si       0.517297779   16.458408706   11.350047122 -    -      -       Si 14.000
Si       3.726546831   16.469763809   11.330411695 -    -      -       Si 14.000
Si       4.194962247   17.417519594    8.487079869 -    -      -       Si 14.000
Si       2.170641880    6.930008962    5.321791332 -    -      -       Si 14.000
Si       6.673975028   16.917782656    6.558587237 -    -      -       Si 14.000
Si      14.640618441   18.959044848    2.585271444 -    -      -       Si 14.000
Si      16.903765270   18.514229406    0.632360658 -    -      -       Si 14.000
Si      15.861957663   19.297498212   11.084297493 -    -      -       Si 14.000
Si      12.690262219   19.271300912   11.100493951 -    -      -       Si 14.000
Si      12.149619691   18.494475561    0.751737056 -    -      -       Si 14.000
Si       9.302319249    6.743647431    2.353784036 -    -      -       Si 14.000
Si      11.552264510    7.564218797    0.416039343 -    -      -       Si 14.000
Si      12.300825600    6.856617184   10.757931167 -    -      -       Si 14.000
Si      15.430964714    6.863241937   10.738595115 -    -      -       Si 14.000
Si      16.575579938    7.332370160    0.365468903 -    -      -       Si 14.000
Si      19.546526931    6.711364775    0.463446085 -    -      -       Si 14.000
Si       9.880539301   14.391141927    2.360680350 -    -      -       Si 14.000
Si       1.767604287   10.791619314    2.613469177 -    -      -       Si 14.000
end 
end 
