# Supplementary material for: Water Adsorption at Pairs of Proximate Brønsted Acid Sites in Zeolites
Source: J Phys Chem Lett. 2026 Jan 14;17(4):1201–6. doi: 10.1021/acs.jpclett.5c03794 (PMC12862806; doi:10.1021/acs.jpclett.5c03794)
Supplement: Supplementary file 2 [file jz5c03794_si_002.zip › Water_BAS_Pairs_SI/QM/STRUCTURES_MP2/HMFI__5__bare__MP2.car]

!BIOSYM archive 3                                                               
PBC=ON                                                                          
QMPOT ITERATION     26                                            -51648.2502065
!DATE Thu Mar 14 19:39:58 2024
PBC  20.20300  19.84900  13.21600  90.00000  90.00000  90.00000 (P1)
Al      15.621262444   11.175668439   10.878962548 -    -      -       Al 13.000
Al       9.719896784    5.341116978    7.079644005 -    -      -       Al 13.000
H        8.334179144    3.406033583    7.416706353 -    -      -       H   1.000
H       16.368023049   12.788104931    9.261390431 -    -      -       H   1.000
O       10.693735412    5.114969291    8.463827231 -    -      -       O   8.000
O       15.612212585    8.559267724    7.979623238 -    -      -       O   8.000
O       16.553535602   10.323734479    9.725876754 -    -      -       O   8.000
O       16.663544841    7.735819355   10.281365288 -    -      -       O   8.000
O       13.879147517    9.488179919    6.200838176 -    -      -       O   8.000
O       13.837048810    6.918986905    6.881185042 -    -      -       O   8.000
O       13.007596326    8.797323088    8.569677832 -    -      -       O   8.000
O       14.176260080   10.850103936    3.971909277 -    -      -       O   8.000
O       12.147518038    9.137399423    4.175416722 -    -      -       O   8.000
O       14.650391583    8.222812224    4.015752513 -    -      -       O   8.000
O       10.112937646   10.866254092    3.909523841 -    -      -       O   8.000
O        5.164143952   16.863089262    7.486214093 -    -      -       O   8.000
O       10.239999663    9.286756939    6.028070761 -    -      -       O   8.000
O       18.192400612    8.729545124    8.406244941 -    -      -       O   8.000
O        9.161701357    6.930649910    6.777670590 -    -      -       O   8.000
O       11.439540353   10.272371208   10.119487397 -    -      -       O   8.000
O       18.234158010    4.903175476    8.635827971 -    -      -       O   8.000
O       15.817530670    5.365953508    7.755208932 -    -      -       O   8.000
O       14.174014916    4.504969638    5.840194592 -    -      -       O   8.000
O       13.335900116    4.718787626    8.326708922 -    -      -       O   8.000
O       12.252544210    5.047342654    4.038679822 -    -      -       O   8.000
O       10.259473628    4.459705297    5.707936977 -    -      -       O   8.000
O        7.812406003   17.062335802    7.519683913 -    -      -       O   8.000
O       10.323653213    8.526766242    8.541465194 -    -      -       O   8.000
O       15.558360208   10.559498549    1.736730283 -    -      -       O   8.000
O       16.213071773   11.356923694   12.468783874 -    -      -       O   8.000
O       15.830267333    0.739219591    7.560633520 -    -      -       O   8.000
O       14.552571914    1.069937376    5.317731981 -    -      -       O   8.000
O       13.267636104    1.540776998    7.601750746 -    -      -       O   8.000
O       12.216626951    1.133918879    4.102469768 -    -      -       O   8.000
O        9.717359786    1.001581166    4.942777798 -    -      -       O   8.000
O       10.623936260    1.624325650    7.373438753 -    -      -       O   8.000
O        8.151152277    7.048814964    1.878666633 -    -      -       O   8.000
O       10.751381207    7.200531479    1.428048257 -    -      -       O   8.000
O        9.777131849    5.606235491    3.334928745 -    -      -       O   8.000
O        9.699360814    8.261513680    3.638556113 -    -      -       O   8.000
O       12.522853121    6.486439327   12.827079474 -    -      -       O   8.000
O       12.305175444    9.038502651    0.277877740 -    -      -       O   8.000
O       13.361932135    7.268031338    1.950778120 -    -      -       O   8.000
O       12.204965199    5.063033763   10.678731707 -    -      -       O   8.000
O       11.725481966    7.680608314   10.595515464 -    -      -       O   8.000
O       16.232081761    5.123765156   10.406762448 -    -      -       O   8.000
O       16.143759904    6.595610663   12.618600543 -    -      -       O   8.000
O       16.048264904    7.286118966    1.964803008 -    -      -       O   8.000
O       17.008110110    8.998941603    0.173866979 -    -      -       O   8.000
O       14.769623716    5.612304042    3.490824335 -    -      -       O   8.000
O        8.117727810   11.450389533    2.185099914 -    -      -       O   8.000
O       10.439592596   10.647801061    1.276896781 -    -      -       O   8.000
O       11.903477828   11.459044465   12.448296796 -    -      -       O   8.000
O       12.977409910   11.233957470    1.638475300 -    -      -       O   8.000
O       13.947440051   10.871331397   10.828257185 -    -      -       O   8.000
O        6.579055943   15.617441946    5.633335079 -    -      -       O   8.000
O       18.323302411    1.327817720    8.167748505 -    -      -       O   8.000
O        6.455990386   18.263244235    5.607257375 -    -      -       O   8.000
O        4.278920360   18.889126089    9.029026816 -    -      -       O   8.000
O        6.838051816   16.783468988    2.340811854 -    -      -       O   8.000
O        4.623408479    0.406269009   12.313689494 -    -      -       O   8.000
O       18.209906855   14.756301767    0.487333585 -    -      -       O   8.000
O        0.494801794   15.186937797    1.202727078 -    -      -       O   8.000
O        1.886134125   14.584185354    3.379235021 -    -      -       O   8.000
O        3.162548667   15.013276649    1.099142530 -    -      -       O   8.000
O        4.141464459   15.084569957    4.725592584 -    -      -       O   8.000
O        6.264746017   14.395842631    3.275279796 -    -      -       O   8.000
O        5.765104168   14.940698326    0.700731496 -    -      -       O   8.000
O        5.926140967    3.208666478    6.707209880 -    -      -       O   8.000
O        3.826689779    2.896066636   12.145056976 -    -      -       O   8.000
O        0.491100060    2.869881093   12.210864920 -    -      -       O   8.000
O        2.044746205    3.220965998    6.591566254 -    -      -       O   8.000
O       20.011742687   12.826139020    0.209124276 -    -      -       O   8.000
O        2.425010541   13.215453292    5.568078738 -    -      -       O   8.000
O        5.783331954   13.114339052    5.531192061 -    -      -       O   8.000
O        4.231750072   12.838197781   13.210558326 -    -      -       O   8.000
O       10.191802810   13.058529217    2.418243269 -    -      -       O   8.000
O       12.204652753   12.767217168   10.176792421 -    -      -       O   8.000
O       15.882143922   12.883117684   10.091491237 -    -      -       O   8.000
O       14.740226462   12.977232532    2.521042832 -    -      -       O   8.000
O       16.370429683    3.010959142    8.842117221 -    -      -       O   8.000
O       14.012953616    3.085464489    3.639798129 -    -      -       O   8.000
O       10.522262433    3.094740718    3.445998592 -    -      -       O   8.000
O       11.803403482    2.850246186    9.385857053 -    -      -       O   8.000
O        5.848896652   18.509725681    0.600824679 -    -      -       O   8.000
O        3.710509493   16.361961972    9.602961537 -    -      -       O   8.000
O        6.087411006   19.204984620    3.143116553 -    -      -       O   8.000
O        1.532968922   18.310859076    5.222260854 -    -      -       O   8.000
O        2.605006212   17.575792104    7.520556207 -    -      -       O   8.000
O        4.092333764   15.030864276   11.835059124 -    -      -       O   8.000
O        1.961038841   16.641039070   11.596462979 -    -      -       O   8.000
O        4.398610999   17.660149582   11.802097802 -    -      -       O   8.000
O       20.103394555   14.965100666   11.833675104 -    -      -       O   8.000
O        0.050909986   16.574500052    9.718833398 -    -      -       O   8.000
O        0.037237808   17.178905844    7.113700286 -    -      -       O   8.000
O       19.780817843   19.069266212    8.955966285 -    -      -       O   8.000
O        1.781175438   15.725907869    5.781150310 -    -      -       O   8.000
O        8.071441188    1.741899739    6.868056077 -    -      -       O   8.000
O        5.823903768    0.823382800    7.888172168 -    -      -       O   8.000
O        4.296107083    1.536669894    9.937934206 -    -      -       O   8.000
O        3.200336489    1.021179068    7.590166871 -    -      -       O   8.000
O        2.166377986    0.923326963   11.442087812 -    -      -       O   8.000
O        0.132482910    1.632214604    9.886845412 -    -      -       O   8.000
O        0.574877019    1.082239505    7.319750035 -    -      -       O   8.000
O       18.187103329   18.974539476    0.539230633 -    -      -       O   8.000
O        0.557277179   18.833906914    1.053372458 -    -      -       O   8.000
O       19.879667766    0.368057467   12.171319026 -    -      -       O   8.000
O       19.748780300   17.574475469   12.133082801 -    -      -       O   8.000
O        2.216563026   19.556083511    2.966619608 -    -      -       O   8.000
O        2.003909039   17.012067090    2.361797158 -    -      -       O   8.000
O        3.178167364   18.696296702    0.675976247 -    -      -       O   8.000
O        2.138295443    1.057130600    5.178803257 -    -      -       O   8.000
O        4.051605880   19.067611939    4.860955211 -    -      -       O   8.000
O        6.041611422    0.987638974    5.222874498 -    -      -       O   8.000
O       11.689020322   15.152613004    9.271600602 -    -      -       O   8.000
O        8.024959060    9.238025595    7.472786799 -    -      -       O   8.000
O       10.395506515   17.178984289    8.216162689 -    -      -       O   8.000
O        4.115810295    6.519489244    5.250274157 -    -      -       O   8.000
O        2.653210954    8.421850844    6.312329979 -    -      -       O   8.000
O        6.510095077    5.650153096    5.848781930 -    -      -       O   8.000
O        6.204820329    7.116015605    3.709346175 -    -      -       O   8.000
O        5.632908940    7.034898392    1.126003773 -    -      -       O   8.000
O        6.662720041    9.222276226    2.163490081 -    -      -       O   8.000
O        4.084300603    5.158881944    0.131559908 -    -      -       O   8.000
O       18.036169114   11.266759074    1.170076321 -    -      -       O   8.000
O        0.314513855   10.793818761    1.867028949 -    -      -       O   8.000
O        1.557619303   11.110512331    4.149392214 -    -      -       O   8.000
O        2.853878556   11.576493661    1.867887386 -    -      -       O   8.000
O        4.050824744   11.174691898    4.980740465 -    -      -       O   8.000
O        6.565255611   10.886998526    4.232503305 -    -      -       O   8.000
O        5.505026877   11.569314155    1.893541130 -    -      -       O   8.000
O        9.259135724   19.215280628    6.986006379 -    -      -       O   8.000
O        8.228032067   18.947408021    1.585557832 -    -      -       O   8.000
O       10.700225296   18.500536142    0.809588979 -    -      -       O   8.000
O       10.202160293    0.705367158    2.389074812 -    -      -       O   8.000
O       10.004959170   18.086705613    3.347239779 -    -      -       O   8.000
O       11.873966219   19.031501381   11.761583265 -    -      -       O   8.000
O       12.612035060   16.867182518   13.206734642 -    -      -       O   8.000
O       13.300434085   19.296575177    0.725526320 -    -      -       O   8.000
O       11.699523439    0.212976667    9.332591122 -    -      -       O   8.000
O       14.095553655   19.686309387   10.408401545 -    -      -       O   8.000
O       12.601465452   17.595697338    9.692784526 -    -      -       O   8.000
O        1.897388240    5.873054261    6.572007909 -    -      -       O   8.000
O       16.603594617    0.684273288   10.081119124 -    -      -       O   8.000
O        3.181619123    6.646603115    2.138236858 -    -      -       O   8.000
O        1.692590659    7.083550971    4.247715981 -    -      -       O   8.000
O        5.673584594    8.982095878    8.638839766 -    -      -       O   8.000
O        5.992132192   10.814035508    6.793327495 -    -      -       O   8.000
O        5.949491745    8.257727702    6.090052723 -    -      -       O   8.000
O        4.383273402    9.017942062   10.898086129 -    -      -       O   8.000
O        3.947108999    7.039893334    9.120008154 -    -      -       O   8.000
O        2.992004579    9.455306615    8.717553094 -    -      -       O   8.000
O        4.198201597   10.194035028    0.016185913 -    -      -       O   8.000
O        1.960708704    9.587945038   11.889407993 -    -      -       O   8.000
O        3.425619900    7.669400900   12.943862897 -    -      -       O   8.000
O       19.738337642   10.364382128   12.574688637 -    -      -       O   8.000
O       20.051543451    9.168006567   10.299993244 -    -      -       O   8.000
O        0.505629462    9.076044518    7.750043005 -    -      -       O   8.000
O       20.015236081    6.866657335    9.002937217 -    -      -       O   8.000
O        2.049437934   10.955333514    6.762599945 -    -      -       O   8.000
O        8.143743084    4.374198358    7.463299683 -    -      -       O   8.000
O        5.831783104    5.284649246    8.398712325 -    -      -       O   8.000
O        4.621032033    5.019947123   10.728951237 -    -      -       O   8.000
O        3.279283998    4.574595383    8.466301776 -    -      -       O   8.000
O        2.114182936    4.861933636   11.529507392 -    -      -       O   8.000
O       19.756808584    4.929546610   10.796467300 -    -      -       O   8.000
O        0.617984861    4.440376922    8.413857349 -    -      -       O   8.000
O       18.364847286    6.810568756    0.837277304 -    -      -       O   8.000
O        0.536658720    7.172648197    1.893136918 -    -      -       O   8.000
O        0.185359059    5.236999193    0.131048105 -    -      -       O   8.000
O        0.141981446    7.750006215   12.521910863 -    -      -       O   8.000
O        2.251802127    9.088819546    2.542324530 -    -      -       O   8.000
O       15.964662940   19.309212763   12.283370727 -    -      -       O   8.000
O       14.219588531    6.830505758   10.787029009 -    -      -       O   8.000
O       16.782537475   16.890742828   12.952525862 -    -      -       O   8.000
O       11.728466270   14.740316094   11.897997421 -    -      -       O   8.000
O       13.322367413   14.432351766    0.773965942 -    -      -       O   8.000
O       14.001203689   14.728933949   10.508925968 -    -      -       O   8.000
O       16.110335929   14.522760930   12.088323525 -    -      -       O   8.000
O       15.804541158   15.128666828    1.449442845 -    -      -       O   8.000
O       16.021962304   17.912459632   10.050119678 -    -      -       O   8.000
O       16.417186131   15.356154649    9.556009201 -    -      -       O   8.000
O       15.501579924   16.905960440    7.628627049 -    -      -       O   8.000
O       17.994186034   17.156425497    8.427450841 -    -      -       O   8.000
O       15.775883326   18.566759165    1.567625421 -    -      -       O   8.000
O       14.443407433   16.925865597    5.252090844 -    -      -       O   8.000
O       13.869720549   18.915741454    6.959945313 -    -      -       O   8.000
O       12.855425010   16.510902413    7.318644288 -    -      -       O   8.000
O       13.868132354   15.356018423    3.212703726 -    -      -       O   8.000
O       11.939844087   16.639977651    4.446717562 -    -      -       O   8.000
O       13.615845954   18.017212623    2.985671319 -    -      -       O   8.000
O       14.471206048    0.691025736    2.722550215 -    -      -       O   8.000
O        8.245699285   14.669956275    1.503479961 -    -      -       O   8.000
O        9.650760994   16.919753589    5.674491241 -    -      -       O   8.000
O        9.758729331   15.421815943    3.534211042 -    -      -       O   8.000
O       10.797054209   15.280746660    1.100077297 -    -      -       O   8.000
Si      14.421703839   14.464190392    1.982874542 -    -      -       Si 14.000
Si       6.433525407    9.308236796    7.241320208 -    -      -       Si 14.000
Si       4.255136281    8.631630231    9.331477310 -    -      -       Si 14.000
Si       3.480829488    9.131561295   12.241206461 -    -      -       Si 14.000
Si       2.035502625    9.462993919    7.399494976 -    -      -       Si 14.000
Si      19.718778553    8.456739522    8.877801801 -    -      -       Si 14.000
Si      16.738323222   15.324835888    0.147392913 -    -      -       Si 14.000
Si       6.526022169    4.657738351    7.095966259 -    -      -       Si 14.000
Si       4.410056616    5.488419114    9.188219042 -    -      -       Si 14.000
Si       3.654829829    4.492386963   11.935593245 -    -      -       Si 14.000
Si       0.583644835    4.477324489   11.968094187 -    -      -       Si 14.000
Si      19.692651799    5.297382370    9.212304098 -    -      -       Si 14.000
Si       0.375349798    9.201886154   11.826286557 -    -      -       Si 14.000
Si       1.957551014    4.553951019    7.510710149 -    -      -       Si 14.000
Si       1.983695053   18.515826993    1.743387768 -    -      -       Si 14.000
Si       9.454138199    0.899223016    6.531394766 -    -      -       Si 14.000
Si      16.483163039   16.865089778    8.909334341 -    -      -       Si 14.000
Si      14.171706507   17.323491998    6.801449800 -    -      -       Si 14.000
Si      13.476921627   16.732244284    3.957887269 -    -      -       Si 14.000
Si      10.343273968   16.768177236    4.227245520 -    -      -       Si 14.000
Si       9.298386067   17.595714993    7.099460764 -    -      -       Si 14.000
Si      11.867178415   16.621762323    8.610638467 -    -      -       Si 14.000
Si      16.781910778    1.463162674    8.658997981 -    -      -       Si 14.000
Si      14.374484135    0.614994558    6.858268147 -    -      -       Si 14.000
Si      13.799116424    1.512804456    3.949372595 -    -      -       Si 14.000
Si       4.325760264   14.450574289    0.119525425 -    -      -       Si 14.000
Si      11.864488467    1.556017103    8.428697940 -    -      -       Si 14.000
Si       6.772344541   15.199314662    1.949695975 -    -      -       Si 14.000
Si       2.568998867   14.659389935    4.856695940 -    -      -       Si 14.000
Si       1.885494081   15.432947127    1.994581878 -    -      -       Si 14.000
Si      19.754219498   14.418850822    0.125162645 -    -      -       Si 14.000
Si       4.503730357   18.777750089   12.970494239 -    -      -       Si 14.000
Si       6.757453869   18.354885405    1.924177302 -    -      -       Si 14.000
Si       5.646675246   19.332208679    4.694063027 -    -      -       Si 14.000
Si       2.489894162   19.449416086    4.558515555 -    -      -       Si 14.000
Si       1.978067423    1.607640658    6.695332569 -    -      -       Si 14.000
Si      19.664857975   18.895749918   13.082171435 -    -      -       Si 14.000
Si      10.674710372    1.510883009    3.721547238 -    -      -       Si 14.000
Si       5.687815439   14.553787960    4.789932255 -    -      -       Si 14.000
Si      19.802222875    0.809834245    8.584837727 -    -      -       Si 14.000
Si       1.498495072   17.190311621    6.399773511 -    -      -       Si 14.000
Si       3.717453475    1.439134887   11.459485124 -    -      -       Si 14.000
Si      13.792034954    4.573659890    4.260103813 -    -      -       Si 14.000
Si      14.281929141    5.383275099    7.202125210 -    -      -       Si 14.000
Si      16.662287717    4.605359618    8.920171443 -    -      -       Si 14.000
Si      11.631865022    8.814370809    9.434842906 -    -      -       Si 14.000
Si       9.434239181    8.461327549    7.190281960 -    -      -       Si 14.000
Si      10.558533551    9.384734538    4.446661658 -    -      -       Si 14.000
Si      13.704419479    9.417025727    4.591020504 -    -      -       Si 14.000
Si      14.093488654    8.439931390    7.429899340 -    -      -       Si 14.000
Si      16.731090355    8.863191601    9.107161136 -    -      -       Si 14.000
Si      19.573607119   11.322838315    0.657039026 -    -      -       Si 14.000
Si       1.743997940   10.637850200    2.604824772 -    -      -       Si 14.000
Si       2.523813035   11.611983274    5.359406508 -    -      -       Si 14.000
Si       5.598912685   11.506478917    5.380590761 -    -      -       Si 14.000
Si       6.716015789   10.769570918    2.617478361 -    -      -       Si 14.000
Si       4.194391587   11.521915508    0.942604213 -    -      -       Si 14.000
Si      15.806066059    6.574653127   11.029233597 -    -      -       Si 14.000
Si      16.884830242    7.432839219    0.589796083 -    -      -       Si 14.000
Si      14.702110193    7.100551949    2.838777148 -    -      -       Si 14.000
Si       9.716670761   11.501311307    2.459217036 -    -      -       Si 14.000
Si      11.918332869   10.585915014    0.596170562 -    -      -       Si 14.000
Si      12.410488635   11.313140510   10.899321891 -    -      -       Si 14.000
Si      16.687371893   10.558079733    0.558525995 -    -      -       Si 14.000
Si      14.368715092   11.399028921    2.451539628 -    -      -       Si 14.000
Si      10.694938648    4.557372930    4.168567560 -    -      -       Si 14.000
Si       0.618640696    1.450523448   11.431089959 -    -      -       Si 14.000
Si      12.672691457    6.519481863   11.215861792 -    -      -       Si 14.000
Si       6.671920571    7.606716160    2.234101530 -    -      -       Si 14.000
Si       4.379082234    0.606264931    8.612815237 -    -      -       Si 14.000
Si       6.442337479    1.658815802    6.645452327 -    -      -       Si 14.000
Si      19.573572101   17.502701377    8.560424207 -    -      -       Si 14.000
Si       0.372687602   16.441488729   11.308691233 -    -      -       Si 14.000
Si       3.532027423   16.422150533   11.213940390 -    -      -       Si 14.000
Si       3.952483440   17.421304035    8.398875815 -    -      -       Si 14.000
Si       6.491389120   16.943193704    6.566292819 -    -      -       Si 14.000
Si      15.572628539   14.467444527   10.591305069 -    -      -       Si 14.000
Si      12.399394261   14.332631644   10.475935963 -    -      -       Si 14.000
Si      12.107760323   15.321176985    0.146826712 -    -      -       Si 14.000
Si       9.747741840   14.591480815    2.132991553 -    -      -       Si 14.000
Si      14.301539045   19.104308734    1.997372260 -    -      -       Si 14.000
Si      16.685415109   18.436629575    0.231630644 -    -      -       Si 14.000
Si      15.663968521   19.363132267   10.696206435 -    -      -       Si 14.000
Si      12.575367625   19.103307641   10.303211618 -    -      -       Si 14.000
Si      12.115186859   18.424556784    0.029566953 -    -      -       Si 14.000
Si       9.784595026   19.021312302    2.037768465 -    -      -       Si 14.000
Si       9.624232136    7.026476835    2.576099785 -    -      -       Si 14.000
Si      12.225079993    7.505623305    0.832789998 -    -      -       Si 14.000
Si      19.950514271    6.757433779    0.537049716 -    -      -       Si 14.000
Si       1.905314417    7.498676509    2.691901690 -    -      -       Si 14.000
Si       2.589862842    6.968368910    5.596885992 -    -      -       Si 14.000
Si       5.693201831    6.920752150    5.219967389 -    -      -       Si 14.000
Si      11.969216966    4.466333603    9.182209824 -    -      -       Si 14.000
Si       4.099460933    6.641180680    0.793165364 -    -      -       Si 14.000
end 
end 
