# Supplementary material for: Water Adsorption at Pairs of Proximate Brønsted Acid Sites in Zeolites
Source: J Phys Chem Lett. 2026 Jan 14;17(4):1201–6. doi: 10.1021/acs.jpclett.5c03794 (PMC12862806; doi:10.1021/acs.jpclett.5c03794)
Supplement: Supplementary file 2 [file jz5c03794_si_002.zip › Water_BAS_Pairs_SI/QM/STRUCTURES_MP2/HMFI__Isolated_BAS__T10_O23_T10__1_h2o__MP2.car]

!BIOSYM archive 3                                                               
PBC=ON                                                                          
QMPOT ITERATION     55                                            -52534.8925050
!DATE Wed Jun  4 21:01:05 2025
PBC  20.20300  19.84900  13.21600  90.00000  90.00000  90.00000 (P1)
Al      12.489541286   13.418377186    6.810634469 -    -      -       Al 13.000
H       10.517429608   12.948438820    5.584410882 -    -      -       H   1.000
H        8.964803451   14.074248687    6.319423867 -    -      -       H   1.000
H        9.820288800   14.790307493    5.265906366 -    -      -       H   1.000
O        9.884632233    1.064583608    9.157617612 -    -      -       O   8.000
O        7.235736986    1.176250214    9.167598434 -    -      -       O   8.000
O        8.625785500    2.238023692    7.173049116 -    -      -       O   8.000
O        8.532300529   19.455147448    7.412377751 -    -      -       O   8.000
O        6.016931959    1.514786832   11.485046462 -    -      -       O   8.000
O        6.509603918   18.892876168   10.602211499 -    -      -       O   8.000
O        4.666528332    0.546415730    9.452750765 -    -      -       O   8.000
O        6.025352390    2.815570814    0.544847327 -    -      -       O   8.000
O        4.029237496    1.151059708    0.062220635 -    -      -       O   8.000
O        6.453375553    0.163444010    0.477130616 -    -      -       O   8.000
O        1.952535374    2.868086810    0.352503646 -    -      -       O   8.000
O        2.097395783    1.289380716   11.472788796 -    -      -       O   8.000
O        2.107710746    0.760352617    8.863318119 -    -      -       O   8.000
O        1.320278510   18.767811711   10.630983343 -    -      -       O   8.000
O        3.826695300    2.377634476    7.699209416 -    -      -       O   8.000
O        9.832604924   16.888267878    9.186408640 -    -      -       O   8.000
O        7.225216877   16.616574818    9.425229442 -    -      -       O   8.000
O        6.195143183   16.548004759   11.822049712 -    -      -       O   8.000
O        4.664026232   17.188596697    9.743123186 -    -      -       O   8.000
O        3.919329873   16.985389384   13.124714520 -    -      -       O   8.000
O        1.861804759   16.349714479   11.545980329 -    -      -       O   8.000
O        2.190262715   16.861259901    8.950466923 -    -      -       O   8.000
O        0.235335264   18.922341854    2.594707164 -    -      -       O   8.000
O        2.881517663   18.681047096    2.580351579 -    -      -       O   8.000
O        1.437185462   17.516954701    0.689658759 -    -      -       O   8.000
O        1.623348574    0.295154623    0.708869198 -    -      -       O   8.000
O        4.151002235   18.287247159    4.854063270 -    -      -       O   8.000
O        3.668374356    0.935690681    4.024255652 -    -      -       O   8.000
O        5.472950096   19.296829188    2.825818080 -    -      -       O   8.000
O        4.122042788   16.983035863    7.131614656 -    -      -       O   8.000
O        6.179221474   18.569010094    6.605056695 -    -      -       O   8.000
O        3.801423298   19.645830285    7.068413908 -    -      -       O   8.000
O        8.251227657   16.881642502    6.991387699 -    -      -       O   8.000
O        8.236657483   18.480276933    4.918422206 -    -      -       O   8.000
O        8.042692832   18.947014904    2.309450588 -    -      -       O   8.000
O        8.601265587    1.077276784    4.021704689 -    -      -       O   8.000
O        6.259416763   17.427449099    1.107477486 -    -      -       O   8.000
O        0.395480320    2.878285722    2.583688992 -    -      -       O   8.000
O        2.999094703    3.179779564    2.745581423 -    -      -       O   8.000
O        3.888917584    3.300005876    5.194434136 -    -      -       O   8.000
O        5.534263737    2.645442911    3.183944507 -    -      -       O   8.000
O        6.145930783    2.824282255    6.481334539 -    -      -       O   8.000
O        8.206125766    3.535680151    4.910488884 -    -      -       O   8.000
O        7.979638677    3.052437549    2.315896871 -    -      -       O   8.000
O       10.316038272   10.799128317    3.948914270 -    -      -       O   8.000
O       12.938943236   11.175235738    3.994572271 -    -      -       O   8.000
O       11.379635906   12.394306940    5.740514194 -    -      -       O   8.000
O       11.732207669    9.794382168    5.944183438 -    -      -       O   8.000
O       14.202094977   11.435885578    1.699874691 -    -      -       O   8.000
O       13.700887223    9.004346305    2.680138232 -    -      -       O   8.000
O       15.541878844   10.545357097    3.770075443 -    -      -       O   8.000
O       14.307164667   12.670131752   12.617307834 -    -      -       O   8.000
O       16.258570500   10.995939663    0.010198418 -    -      -       O   8.000
O       13.847644000   10.019864423   12.733794654 -    -      -       O   8.000
O       18.220519699   12.823135313   12.795233225 -    -      -       O   8.000
O       18.317613684   11.235790870    1.659312967 -    -      -       O   8.000
O       18.141881072   10.741677094    4.261300107 -    -      -       O   8.000
O       18.834810970    8.807563963    2.552003692 -    -      -       O   8.000
O       16.466218798   12.341380480    5.503438559 -    -      -       O   8.000
O       10.442200552    7.133195222    3.926237676 -    -      -       O   8.000
O       13.036948811    6.677343151    3.752511974 -    -      -       O   8.000
O       13.944636403    6.751890169    1.306652705 -    -      -       O   8.000
O       15.577374417    7.227342192    3.363856143 -    -      -       O   8.000
O       16.266127461    7.119888273    0.094199842 -    -      -       O   8.000
O       18.362001495    6.399427058    1.591056566 -    -      -       O   8.000
O       18.019677137    6.859149451    4.208165931 -    -      -       O   8.000
O       19.955842768    8.940265141   10.531118668 -    -      -       O   8.000
O       17.299540750    8.827216471   10.576197306 -    -      -       O   8.000
O       18.728071177    7.638433640   12.477101705 -    -      -       O   8.000
O       18.655439542   10.272312500   12.395331478 -    -      -       O   8.000
O       16.069493557    8.388308373    8.287090966 -    -      -       O   8.000
O       16.517340270   10.904438177    9.074706711 -    -      -       O   8.000
O       14.715821448    9.425837595   10.299138151 -    -      -       O   8.000
O       16.066123090    7.075008790    5.998664180 -    -      -       O   8.000
O       14.089547492    8.764696531    6.505714449 -    -      -       O   8.000
O       16.525638617    9.719038753    6.070291279 -    -      -       O   8.000
O       11.970267559    7.159937298    6.129243615 -    -      -       O   8.000
O       12.111597101    8.627930764    8.301341554 -    -      -       O   8.000
O       12.167279013    9.058268831   10.918062699 -    -      -       O   8.000
O       11.361766344   10.981006564    9.245210712 -    -      -       O   8.000
O       13.992861825    7.479211691   11.964595104 -    -      -       O   8.000
O       19.796186414   12.818066395   10.588364948 -    -      -       O   8.000
O       17.190513266   13.118261923   10.388565513 -    -      -       O   8.000
O       16.267761224   13.312938171    7.952255692 -    -      -       O   8.000
O       14.649710131   12.579477017    9.955642750 -    -      -       O   8.000
O       14.046642263   12.724466585    6.592370609 -    -      -       O   8.000
O       11.836277345   13.420580741    8.394070322 -    -      -       O   8.000
O       12.237275965   12.826670131   10.979887056 -    -      -       O   8.000
O       10.398076469   19.032605658    3.450648664 -    -      -       O   8.000
O       12.909664217   18.330762003    2.971461710 -    -      -       O   8.000
O       11.571916316   17.186062339    4.957411511 -    -      -       O   8.000
O       12.360603944   19.699894903    5.139794301 -    -      -       O   8.000
O       13.878485231   18.856159176    0.625133909 -    -      -       O   8.000
O       13.895437931    0.903326295    2.542553686 -    -      -       O   8.000
O       15.557269497   18.659026797    2.626675377 -    -      -       O   8.000
O       14.238601978   17.403083537   11.678207017 -    -      -       O   8.000
O       16.222095653   18.927468079   12.586741164 -    -      -       O   8.000
O       14.065143737    0.205561955   11.559355457 -    -      -       O   8.000
O       18.399773373   17.620675169   11.836039500 -    -      -       O   8.000
O       18.302994016   18.650832267    1.021700084 -    -      -       O   8.000
O       18.022650987   18.670941762    3.643179786 -    -      -       O   8.000
O       18.651985256    1.054973208    2.402433227 -    -      -       O   8.000
O       16.241788300   17.000259970    4.604618799 -    -      -       O   8.000
O       10.363796906    2.984284868    3.408699073 -    -      -       O   8.000
O       12.975806821    3.289975940    3.255276149 -    -      -       O   8.000
O       13.924144754    2.898117128    0.786425527 -    -      -       O   8.000
O       15.573317253    2.963906644    2.830831069 -    -      -       O   8.000
O       16.336989377    2.986173290   12.873197172 -    -      -       O   8.000
O       18.724775311    3.155055245    0.789737422 -    -      -       O   8.000
O       18.117218761    3.440621031    3.384826266 -    -      -       O   8.000
O       20.031266658    1.076177351   10.092432558 -    -      -       O   8.000
O       17.423779202    1.070945260    9.816492506 -    -      -       O   8.000
O       18.550532172    2.896147294   11.369709318 -    -      -       O   8.000
O       18.493043470    0.395368128   12.166136620 -    -      -       O   8.000
O       16.542561925    0.820732926    7.359825611 -    -      -       O   8.000
O       16.036629459   18.769328501    9.187864722 -    -      -       O   8.000
O       14.830326793    1.299699878    9.295510262 -    -      -       O   8.000
O       16.524408020    2.364744565    5.244109563 -    -      -       O   8.000
O       14.221078821    1.418478120    6.184671783 -    -      -       O   8.000
O       15.935783243   19.609003466    5.040664480 -    -      -       O   8.000
O       11.858771887    2.410939227    5.541709613 -    -      -       O   8.000
O       12.022147641    0.757776012    7.568627885 -    -      -       O   8.000
O       12.298415252    1.527222689   10.086120352 -    -      -       O   8.000
O       11.553364072   18.894162932    9.539346960 -    -      -       O   8.000
O       14.152683375    2.860418782   11.357817830 -    -      -       O   8.000
O       19.974969885   16.720240769    9.913534819 -    -      -       O   8.000
O       17.365485447   16.507103589    9.639466733 -    -      -       O   8.000
O       16.362239192   16.967121783    7.234548716 -    -      -       O   8.000
O       14.742402568   16.451785267    9.247223407 -    -      -       O   8.000
O       14.003258624   16.961143711    6.010411719 -    -      -       O   8.000
O       11.903886440   17.201811315    7.549026055 -    -      -       O   8.000
O       12.251688265   16.440847429   10.118540998 -    -      -       O   8.000
O        9.847928778    8.861492027    9.704559395 -    -      -       O   8.000
O        7.259504875    8.555045115   10.087857612 -    -      -       O   8.000
O        8.519418277    7.004687346    8.358810224 -    -      -       O   8.000
O        8.101828785    9.523200910    7.759135115 -    -      -       O   8.000
O        6.384444231    9.068312795   12.499575854 -    -      -       O   8.000
O        6.135356573   10.902230800   10.558667829 -    -      -       O   8.000
O        4.646263814    8.671365094   10.570283143 -    -      -       O   8.000
O        6.254665109    7.535123943    1.404558017 -    -      -       O   8.000
O        4.032659952    8.636340107    0.467422485 -    -      -       O   8.000
O        5.874041222   10.170164966    1.584495748 -    -      -       O   8.000
O        1.712455946    7.675140302    1.278538835 -    -      -       O   8.000
O        1.848887694    8.872223510   12.179255881 -    -      -       O   8.000
O        2.182537107    8.596637526    9.573267340 -    -      -       O   8.000
O        1.510331797   10.951773643   10.551075628 -    -      -       O   8.000
O        4.036353265    7.041802421    8.528906467 -    -      -       O   8.000
O        9.788722070   12.975962066   10.053291886 -    -      -       O   8.000
O        7.159147723   13.288670373   10.065444462 -    -      -       O   8.000
O        6.230962162   12.735770529   12.509578269 -    -      -       O   8.000
O        4.558054078   13.064613386   10.511365147 -    -      -       O   8.000
O        3.848015627   12.898515003    0.454445883 -    -      -       O   8.000
O        1.564004180   12.922211540   12.325529384 -    -      -       O   8.000
O        2.050042616   13.381094674    9.734165843 -    -      -       O   8.000
O        0.297026115   10.812612070    3.113330970 -    -      -       O   8.000
O        2.849025435   11.316292996    3.493897793 -    -      -       O   8.000
O        1.517736872   12.778291706    1.749747059 -    -      -       O   8.000
O        2.063475580   10.291415708    1.161960665 -    -      -       O   8.000
O        3.725984075   10.817400768    5.911667227 -    -      -       O   8.000
O        3.918096436    8.949495947    3.990361624 -    -      -       O   8.000
O        5.457268238   11.146224649    3.978163338 -    -      -       O   8.000
O        3.854809231   12.293676487    8.065567760 -    -      -       O   8.000
O        6.081068398   11.180104891    7.126333633 -    -      -       O   8.000
O        4.218651944    9.648662681    8.181381654 -    -      -       O   8.000
O        8.393624408   12.146878327    7.956383153 -    -      -       O   8.000
O        8.269629903   11.037925865    5.616513900 -    -      -       O   8.000
O        7.907196561   11.232033616    2.987291262 -    -      -       O   8.000
O        8.440110033    8.885272807    4.063451064 -    -      -       O   8.000
O        6.060891720   12.783716664    1.935952855 -    -      -       O   8.000
O        0.226686312    6.771843917    3.253249010 -    -      -       O   8.000
O        2.855477414    6.585685570    3.453622090 -    -      -       O   8.000
O        3.831642461    7.061257678    5.883473748 -    -      -       O   8.000
O        5.472011064    6.785808896    3.843689726 -    -      -       O   8.000
O        6.226722765    6.898782813    7.003771810 -    -      -       O   8.000
O        8.546463435    6.814571355    5.720140517 -    -      -       O   8.000
O        7.995999549    6.468361436    3.125147364 -    -      -       O   8.000
O        8.617303592   14.669291022    8.305792072 -    -      -       O   8.000
O        5.527626751   14.966496567    0.610972031 -    -      -       O   8.000
O        2.246375051   15.022936445    0.587361162 -    -      -       O   8.000
O        3.952714129   14.855472949    8.632926796 -    -      -       O   8.000
O        1.560016846    5.105211968    1.658687522 -    -      -       O   8.000
O        4.545409908    4.844926019    7.228613228 -    -      -       O   8.000
O        7.811578735    4.754260993    7.224784114 -    -      -       O   8.000
O        6.125115808    4.976808749    1.999438849 -    -      -       O   8.000
O       11.515129914    4.875509804    4.872934108 -    -      -       O   8.000
O       14.690939976    5.062258143   12.634198640 -    -      -       O   8.000
O       17.865716093    5.155597922   12.511772404 -    -      -       O   8.000
O       16.225624934    4.897519895    4.541530651 -    -      -       O   8.000
O       18.627818102   15.049974667   11.482453502 -    -      -       O   8.000
O       15.592083947   14.791249360    5.867168785 -    -      -       O   8.000
O       12.230944515   14.965866908    6.118719988 -    -      -       O   8.000
O       14.015631743   14.840487132   11.245347042 -    -      -       O   8.000
O        9.422415886   13.934725205    5.474953843 -    -      -       O   8.000
Si       8.554278692    1.014550837    8.235037988 -    -      -       Si 14.000
Si       6.116285205    0.566495721   10.170349734 -    -      -       Si 14.000
Si       5.623329300    1.408973613   13.056020530 -    -      -       Si 14.000
Si       2.436075413    1.399348462   13.051230668 -    -      -       Si 14.000
Si       1.336294339    0.504315452   10.268747250 -    -      -       Si 14.000
Si       3.611487592    0.874379938    8.266063594 -    -      -       Si 14.000
Si       8.500184790   16.285916258    8.494843683 -    -      -       Si 14.000
Si       6.147084840   17.320135056   10.397600099 -    -      -       Si 14.000
Si       5.466311975   16.483586794    0.058622559 -    -      -       Si 14.000
Si       2.367911169   16.470761136   13.088876600 -    -      -       Si 14.000
Si       1.286830750   17.184434205   10.264021062 -    -      -       Si 14.000
Si       3.730751562   16.460880893    8.619734930 -    -      -       Si 14.000
Si       1.556260245   18.820733758    1.652493513 -    -      -       Si 14.000
Si       4.031393203   19.265740083    3.561307849 -    -      -       Si 14.000
Si       4.570868985   18.373006168    6.418533072 -    -      -       Si 14.000
Si       7.784936468   18.361248358    6.466451037 -    -      -       Si 14.000
Si       8.824237075   19.352414549    3.674970700 -    -      -       Si 14.000
Si       6.548320357   18.918212701    1.674260147 -    -      -       Si 14.000
Si       1.704679551    3.503419396    1.836164094 -    -      -       Si 14.000
Si       4.024301481    2.505849597    3.785241428 -    -      -       Si 14.000
Si       4.605279634    3.336699092    6.653764353 -    -      -       Si 14.000
Si       7.692417675    3.339779123    6.442956554 -    -      -       Si 14.000
Si       8.795336984    2.653921440    3.666565627 -    -      -       Si 14.000
Si       6.411585622    3.380991377    2.016332772 -    -      -       Si 14.000
Si      11.617444727   10.990099831    4.879559381 -    -      -       Si 14.000
Si      14.101074849   10.537214065    3.045331399 -    -      -       Si 14.000
Si      14.660001827   11.279888827    0.149661054 -    -      -       Si 14.000
Si      17.846663534   11.331329544    0.116164903 -    -      -       Si 14.000
Si      18.943808835   10.393310858    2.897659264 -    -      -       Si 14.000
Si      16.657212946   10.851246678    4.911417428 -    -      -       Si 14.000
Si      11.731047572    6.464296701    4.673344079 -    -      -       Si 14.000
Si      14.073398589    7.425970560    2.773477140 -    -      -       Si 14.000
Si      14.730120928    6.602854941   13.107968584 -    -      -       Si 14.000
Si      17.806388492    6.579697173    0.069284653 -    -      -       Si 14.000
Si      18.907801649    7.220129300    2.895987898 -    -      -       Si 14.000
Si      16.465696884    6.502872657    4.529602860 -    -      -       Si 14.000
Si      18.638699820    8.921619847   11.485899528 -    -      -       Si 14.000
Si      16.161721637    9.392519743    9.565243091 -    -      -       Si 14.000
Si      15.685526583    8.488484339    6.711952853 -    -      -       Si 14.000
Si      12.493332658    8.580177924    6.731787292 -    -      -       Si 14.000
Si      11.375463273    9.392907548    9.539662167 -    -      -       Si 14.000
Si      13.689246357    8.996988736   11.480347325 -    -      -       Si 14.000
Si      18.472802209   13.447875360   11.308232934 -    -      -       Si 14.000
Si      16.153089418   12.475859314    9.332888770 -    -      -       Si 14.000
Si      15.554712209   13.280983021    6.476120227 -    -      -       Si 14.000
Si      11.330058779   12.564152651    9.646001715 -    -      -       Si 14.000
Si      13.798385852   13.236767102   11.184118478 -    -      -       Si 14.000
Si      11.799644110   18.567528471    4.131418413 -    -      -       Si 14.000
Si      14.068532981   19.164093312    2.197704141 -    -      -       Si 14.000
Si      14.617229335   18.797550735   12.403046431 -    -      -       Si 14.000
Si      17.833578520   18.856539262   12.705249826 -    -      -       Si 14.000
Si      18.863730786   19.295156930    2.402618041 -    -      -       Si 14.000
Si      16.443444332   18.486076833    3.985643726 -    -      -       Si 14.000
Si      11.696845808    3.385539985    4.256413564 -    -      -       Si 14.000
Si      14.083703824    2.506551520    2.357472281 -    -      -       Si 14.000
Si      14.778040068    3.452565081   12.729447222 -    -      -       Si 14.000
Si      17.862929018    3.545496670   12.696341447 -    -      -       Si 14.000
Si      19.016116261    2.628155221    2.291296799 -    -      -       Si 14.000
Si      16.609658669    3.412245769    4.006899727 -    -      -       Si 14.000
Si      18.626009272    1.352533786   10.852656311 -    -      -       Si 14.000
Si      16.207508077    0.517831572    8.914293040 -    -      -       Si 14.000
Si      15.796132525    1.092604418    5.944668700 -    -      -       Si 14.000
Si      12.629360838    1.104235256    6.116573216 -    -      -       Si 14.000
Si      11.438812530    0.597005290    9.069589358 -    -      -       Si 14.000
Si      13.844147172    1.471681643   10.583080621 -    -      -       Si 14.000
Si      18.576803500   16.476364103   10.712072412 -    -      -       Si 14.000
Si      16.138379041   17.183444162    8.824076248 -    -      -       Si 14.000
Si      15.534468271   16.403820017    5.941626907 -    -      -       Si 14.000
Si      12.444339196   16.535000758    6.175388540 -    -      -       Si 14.000
Si      11.391942807   17.344950006    9.073706392 -    -      -       Si 14.000
Si      13.805791531   16.296129413   10.578189970 -    -      -       Si 14.000
Si       8.443153827    8.504133178    8.986804552 -    -      -       Si 14.000
Si       6.103857589    9.309309544   10.927126059 -    -      -       Si 14.000
Si       5.622258701    8.846087121    0.696665581 -    -      -       Si 14.000
Si       2.429271408    8.874082952    0.467555726 -    -      -       Si 14.000
Si       1.315340353    9.348738561   10.726270282 -    -      -       Si 14.000
Si       3.760744806    8.488778250    9.211019379 -    -      -       Si 14.000
Si       8.486092666   13.259998665    9.132630098 -    -      -       Si 14.000
Si       6.027743067   12.487551222   10.916704541 -    -      -       Si 14.000
Si       5.407984170   13.354412483    0.562740115 -    -      -       Si 14.000
Si       2.296540186   13.409396286    0.463279381 -    -      -       Si 14.000
Si       1.173199221   12.517448363   10.809129547 -    -      -       Si 14.000
Si       3.597973193   13.391133034    9.228591271 -    -      -       Si 14.000
Si       1.667226398   11.284328353    2.386885629 -    -      -       Si 14.000
Si       3.985775245   10.542026860    4.341382324 -    -      -       Si 14.000
Si       4.480674599   10.993525949    7.333870502 -    -      -       Si 14.000
Si       7.683728713   10.953182721    7.122672541 -    -      -       Si 14.000
Si       8.729244759   10.477109347    4.165954430 -    -      -       Si 14.000
Si       6.327865916   11.332753855    2.611821807 -    -      -       Si 14.000
Si       1.603874362    6.536310819    2.419459110 -    -      -       Si 14.000
Si       4.010985672    7.352510081    4.294053711 -    -      -       Si 14.000
Si       4.663277426    6.456245560    7.150856745 -    -      -       Si 14.000
Si       7.768451168    6.365796313    7.065094984 -    -      -       Si 14.000
Si       8.852949288    7.321332693    4.215263144 -    -      -       Si 14.000
Si       6.458079684    6.448597154    2.587092171 -    -      -       Si 14.000
end 
end 
