# Supplementary material for: Water Adsorption at Pairs of Proximate Brønsted Acid Sites in Zeolites
Source: J Phys Chem Lett. 2026 Jan 14;17(4):1201–6. doi: 10.1021/acs.jpclett.5c03794 (PMC12862806; doi:10.1021/acs.jpclett.5c03794)
Supplement: Supplementary file 2 [file jz5c03794_si_002.zip › Water_BAS_Pairs_SI/QM/STRUCTURES_MP2/HMFI__Isolated_BAS__T10_O23_T10__2_h2o__MP2.car]

!BIOSYM archive 3                                                               
PBC=ON                                                                          
QMPOT ITERATION     31                                            -52844.7416952
!DATE Wed Jun  4 17:05:16 2025
PBC  20.20300  19.84900  13.21600  90.00000  90.00000  90.00000 (P1)
Al      12.292926491   13.302307078    6.498975878 -    -      -       Al 13.000
H        9.100690037   14.413965334    5.016777425 -    -      -       H   1.000
H        8.062454878   15.628821931    6.410721958 -    -      -       H   1.000
H        7.925415580   14.103851281    6.545500739 -    -      -       H   1.000
H       10.191349406   13.180205612    4.767620965 -    -      -       H   1.000
H       10.720804815   14.603081173    4.776325494 -    -      -       H   1.000
O       10.116163193    0.844233782    9.360456844 -    -      -       O   8.000
O        7.724432620    1.209927118   10.452834818 -    -      -       O   8.000
O        8.374332877    2.396008386    8.159268026 -    -      -       O   8.000
O        7.910593831   19.596302539    8.312413576 -    -      -       O   8.000
O        6.514283481    1.157202859   12.744892861 -    -      -       O   8.000
O        6.251206115   18.906341365   11.120522306 -    -      -       O   8.000
O        5.028746601    1.328819413   10.588987785 -    -      -       O   8.000
O        5.511925094    2.722874141    1.413578738 -    -      -       O   8.000
O        4.069457608    0.706193809    0.492018643 -    -      -       O   8.000
O        6.253309900    0.236344907    1.958825251 -    -      -       O   8.000
O        2.287286323    2.524203170    1.315554075 -    -      -       O   8.000
O        1.947524948    1.325381953   12.228213557 -    -      -       O   8.000
O        2.569943325    0.632255682    9.746586959 -    -      -       O   8.000
O        1.111775462   18.853070445   11.232901134 -    -      -       O   8.000
O        3.864693259    2.653542009    8.640103265 -    -      -       O   8.000
O       10.233106114   16.844929378    9.429839302 -    -      -       O   8.000
O        7.868855321   16.898704354   10.499522379 -    -      -       O   8.000
O        5.966593072   16.538377166   12.283970750 -    -      -       O   8.000
O        5.370068252   16.808193746    9.718266002 -    -      -       O   8.000
O        3.750017013   16.923324369    0.485903074 -    -      -       O   8.000
O        1.402698782   16.602524532   12.534762971 -    -      -       O   8.000
O        2.802251891   17.017887403   10.295139087 -    -      -       O   8.000
O       19.948421784   18.940411976    2.835043227 -    -      -       O   8.000
O        2.170512765   19.038933248    3.774881457 -    -      -       O   8.000
O        1.541855901   17.218415019    1.927923197 -    -      -       O   8.000
O        1.671390067   19.769330977    1.230267401 -    -      -       O   8.000
O        3.749797139   19.285544985    5.870034418 -    -      -       O   8.000
O        3.921870210    1.188320143    3.898047157 -    -      -       O   8.000
O        4.756002849   18.538546025    3.518640949 -    -      -       O   8.000
O        3.721033094   17.578925600    7.826894914 -    -      -       O   8.000
O        6.087639080   18.374467060    6.766419552 -    -      -       O   8.000
O        4.704102417    0.169662560    8.247063833 -    -      -       O   8.000
O        8.083072468   16.983546775    7.813486242 -    -      -       O   8.000
O        8.604784073   18.695412407    5.926489933 -    -      -       O   8.000
O        7.426640784   18.420513291    3.600407324 -    -      -       O   8.000
O        8.161072136    0.998963095    4.441855062 -    -      -       O   8.000
O        6.136141294   17.440920628    1.542675857 -    -      -       O   8.000
O       20.179592959    2.594126409    2.676009883 -    -      -       O   8.000
O        2.237758432    3.256957527    3.858710094 -    -      -       O   8.000
O        3.607716721    2.808316194    6.027375730 -    -      -       O   8.000
O        4.909146563    3.624127398    3.869149354 -    -      -       O   8.000
O        6.026395422    2.924290215    7.063634129 -    -      -       O   8.000
O        8.267656400    3.341621383    5.691168704 -    -      -       O   8.000
O        7.449597639    3.217316852    3.167942085 -    -      -       O   8.000
O       10.259485676   10.506186037    3.851125183 -    -      -       O   8.000
O       12.852473304   10.869129252    3.795022834 -    -      -       O   8.000
O       11.322461566   12.201659213    5.511725901 -    -      -       O   8.000
O       11.749832024    9.586707761    5.838245819 -    -      -       O   8.000
O       14.275238170   11.479652969    1.669349114 -    -      -       O   8.000
O       13.914460684    8.932455499    2.284934035 -    -      -       O   8.000
O       15.481336477   10.450737877    3.778362106 -    -      -       O   8.000
O       14.005170890   12.823229880   12.653518558 -    -      -       O   8.000
O       16.169491920   11.297043159   12.997084816 -    -      -       O   8.000
O       13.798748625   10.174898023   12.631723020 -    -      -       O   8.000
O       18.297816670   12.904715933   12.676653934 -    -      -       O   8.000
O       18.115106202   11.351799729    1.605472228 -    -      -       O   8.000
O       18.077944910   10.775324619    4.201355367 -    -      -       O   8.000
O       18.440222609    8.844495119    2.400793634 -    -      -       O   8.000
O       16.382784061   12.218691321    5.572072126 -    -      -       O   8.000
O       10.280438773    7.209072624    4.102979918 -    -      -       O   8.000
O       12.833852631    6.883275214    3.568456276 -    -      -       O   8.000
O       14.128701431    6.434690186    1.353783307 -    -      -       O   8.000
O       15.487617142    7.202890560    3.489311352 -    -      -       O   8.000
O       16.221191940    7.093894352   13.050396400 -    -      -       O   8.000
O       18.235054047    6.386329757    1.449900281 -    -      -       O   8.000
O       18.013361545    6.758782045    4.061431930 -    -      -       O   8.000
O       20.089751390    9.074350901   10.668726732 -    -      -       O   8.000
O       17.469049788    8.906523151   10.390187139 -    -      -       O   8.000
O       18.714795814    7.646382520   12.376489958 -    -      -       O   8.000
O       18.544322258   10.289266053   12.423171308 -    -      -       O   8.000
O       16.049517414    8.241372615    8.264583684 -    -      -       O   8.000
O       16.290619338   10.778586373    8.871646146 -    -      -       O   8.000
O       14.833097821    9.182001447   10.405013145 -    -      -       O   8.000
O       16.220363711    6.945674839    6.028126836 -    -      -       O   8.000
O       14.147692145    8.596953573    6.392853421 -    -      -       O   8.000
O       16.575094443    9.587302581    6.022240257 -    -      -       O   8.000
O       12.051149577    6.958379410    6.086876200 -    -      -       O   8.000
O       12.201271652    8.491167621    8.223108000 -    -      -       O   8.000
O       12.204256545    9.102992662   10.813155788 -    -      -       O   8.000
O       11.780103986   10.982628402    8.981452484 -    -      -       O   8.000
O       13.749505388    7.555102244   12.203463938 -    -      -       O   8.000
O       19.955062865   12.878001711   10.553161912 -    -      -       O   8.000
O       17.362734917   12.751628817   10.221317717 -    -      -       O   8.000
O       16.100635355   13.281486643    7.975662181 -    -      -       O   8.000
O       14.716623511   12.476632403   10.112936279 -    -      -       O   8.000
O       13.929206999   12.771786719    6.485937312 -    -      -       O   8.000
O       11.635220127   13.472240525    8.092042886 -    -      -       O   8.000
O       12.210375207   13.024249132   10.687560901 -    -      -       O   8.000
O        9.995164725   19.031547931    3.726428615 -    -      -       O   8.000
O       12.204805600   18.730437146    2.411563214 -    -      -       O   8.000
O       11.740032788   17.137575535    4.509285043 -    -      -       O   8.000
O       12.323972993   19.672125608    4.887463550 -    -      -       O   8.000
O       13.632609035   19.083618352    0.240954809 -    -      -       O   8.000
O       13.816250544    0.996987570    2.268484868 -    -      -       O   8.000
O       14.836147832   18.393685017    2.468201343 -    -      -       O   8.000
O       14.083549906   17.488547085   11.419829910 -    -      -       O   8.000
O       16.146551015   18.680383035   12.655002920 -    -      -       O   8.000
O       14.447972780    0.249752456   11.205365723 -    -      -       O   8.000
O       18.239968569   17.569307305   11.454012639 -    -      -       O   8.000
O       18.542567846   18.667208427    0.590516151 -    -      -       O   8.000
O       17.425020957   18.389213384    2.984772828 -    -      -       O   8.000
O       18.153282706    0.941978586    2.142684366 -    -      -       O   8.000
O       15.851940190   16.847631000    4.365394294 -    -      -       O   8.000
O        9.980486149    2.803131993    3.722775560 -    -      -       O   8.000
O       12.335180543    3.203360701    2.619744502 -    -      -       O   8.000
O       13.740145992    2.887274321    0.397601707 -    -      -       O   8.000
O       14.990035092    3.334657926    2.696567471 -    -      -       O   8.000
O       16.266894913    3.061241335   12.840022112 -    -      -       O   8.000
O       18.749550356    2.975043428    0.507658669 -    -      -       O   8.000
O       17.642642551    3.391463156    2.908624949 -    -      -       O   8.000
O        0.072228602    1.269256989   10.364103904 -    -      -       O   8.000
O       17.971512591    1.118705889    9.143299451 -    -      -       O   8.000
O       18.309849768    2.896880929   11.098750502 -    -      -       O   8.000
O       18.111585468    0.356314121   11.700821974 -    -      -       O   8.000
O       16.695477918    0.709403780    6.898500161 -    -      -       O   8.000
O       16.414874442   18.824250787    8.930084051 -    -      -       O   8.000
O       15.317311311    1.411756671    9.038192265 -    -      -       O   8.000
O       16.159927561    2.223471397    4.815312496 -    -      -       O   8.000
O       14.168817414    1.118739757    6.257147751 -    -      -       O   8.000
O       15.699459013   19.471249536    4.712147568 -    -      -       O   8.000
O       12.196951311    2.471959603    5.172136726 -    -      -       O   8.000
O       11.663297337    0.896766583    7.203772459 -    -      -       O   8.000
O       12.690847494    1.447670863    9.585314445 -    -      -       O   8.000
O       11.967806430   18.824260439    9.033747913 -    -      -       O   8.000
O       14.321889076    2.890198455   11.011091820 -    -      -       O   8.000
O        0.183994928   16.592451069   10.188687560 -    -      -       O   8.000
O       18.048307929   16.684732894    8.973012133 -    -      -       O   8.000
O       16.351673264   17.029959716    6.965917065 -    -      -       O   8.000
O       15.473595685   16.400645294    9.415251967 -    -      -       O   8.000
O       13.870460392   16.730648558    6.124773395 -    -      -       O   8.000
O       11.476870404   17.042242396    7.113708242 -    -      -       O   8.000
O       12.835990495   16.368827130    9.325122873 -    -      -       O   8.000
O        9.945729954    9.087954651    9.530662930 -    -      -       O   8.000
O        7.356142841    9.478639689    9.862662922 -    -      -       O   8.000
O        8.236238635    7.429551468    8.386507763 -    -      -       O   8.000
O        8.461686500    9.949533729    7.513066478 -    -      -       O   8.000
O        6.090471238    8.582962870   12.001184673 -    -      -       O   8.000
O        5.479407604   10.976093561   10.991621965 -    -      -       O   8.000
O        4.784007761    8.745759353    9.757695449 -    -      -       O   8.000
O        6.595386627    7.561684735    1.124405638 -    -      -       O   8.000
O        4.110593214    8.378316388    0.595369184 -    -      -       O   8.000
O        6.071191025   10.160898466    0.888090394 -    -      -       O   8.000
O        1.778580316    7.088128728    0.761069597 -    -      -       O   8.000
O        2.248846638    8.636872928   11.924379903 -    -      -       O   8.000
O        2.130935711    9.083867383    9.358218975 -    -      -       O   8.000
O        1.619888799   11.048248661   11.114260362 -    -      -       O   8.000
O        3.524077598    7.401085668    7.907971431 -    -      -       O   8.000
O        9.799578589   12.523493749    9.796575241 -    -      -       O   8.000
O        7.209136443   12.762693274   10.097183292 -    -      -       O   8.000
O        6.159976498   13.109884317   12.479690457 -    -      -       O   8.000
O        4.636475551   13.385759468   10.335808370 -    -      -       O   8.000
O        3.846623562   12.840619538    0.513543860 -    -      -       O   8.000
O        1.845466253   13.487609984   12.084398257 -    -      -       O   8.000
O        2.143353053   13.068579410    9.470453611 -    -      -       O   8.000
O        0.147878401   10.651588912    2.895877734 -    -      -       O   8.000
O        2.744562421   11.161954108    3.149034331 -    -      -       O   8.000
O        1.347794292   12.300752254    1.208766534 -    -      -       O   8.000
O        1.865237884    9.704785587    1.109993759 -    -      -       O   8.000
O        3.941829481   11.433216601    5.451255384 -    -      -       O   8.000
O        3.497306322    8.958675129    4.455637527 -    -      -       O   8.000
O        5.345381883   10.538877264    3.419638570 -    -      -       O   8.000
O        4.175343746   12.682370285    7.780064805 -    -      -       O   8.000
O        6.127829267   11.096807229    6.957849084 -    -      -       O   8.000
O        3.833380087   10.033869684    7.642890189 -    -      -       O   8.000
O        8.181043873   12.630004121    7.634553298 -    -      -       O   8.000
O        8.210186793   11.414582170    5.316142005 -    -      -       O   8.000
O        7.886655062   10.817693929    2.742865181 -    -      -       O   8.000
O        8.244069203    8.885039430    4.537561498 -    -      -       O   8.000
O        6.123738792   12.585561081    1.882149975 -    -      -       O   8.000
O        0.161906501    7.087147935    2.914791569 -    -      -       O   8.000
O        2.758173061    6.715842598    3.170382550 -    -      -       O   8.000
O        3.905736528    6.512224494    5.469138447 -    -      -       O   8.000
O        5.338110535    7.373797818    3.432379818 -    -      -       O   8.000
O        6.017134556    6.928928503    7.042185658 -    -      -       O   8.000
O        8.385181531    6.602623602    5.858535903 -    -      -       O   8.000
O        7.872817256    6.593584752    3.251064784 -    -      -       O   8.000
O        8.576911349   14.776113451    9.030561618 -    -      -       O   8.000
O        5.423854245   14.940861876    1.076785512 -    -      -       O   8.000
O        2.181820375   14.824239423    1.116694138 -    -      -       O   8.000
O        3.623841313   15.102886484    8.616977011 -    -      -       O   8.000
O        1.234901352    4.845976604    1.990092181 -    -      -       O   8.000
O        4.322675888    4.933075997    7.523844090 -    -      -       O   8.000
O        7.666235066    4.920327775    7.744256864 -    -      -       O   8.000
O        6.014882089    5.174153588    2.050762484 -    -      -       O   8.000
O       11.433546481    4.867441542    4.546760514 -    -      -       O   8.000
O       14.600760485    5.087477669   12.351638759 -    -      -       O   8.000
O       17.900199713    5.130545465   12.373893240 -    -      -       O   8.000
O       16.177749834    4.833027683    4.522938853 -    -      -       O   8.000
O       18.437505165   15.010089719   11.066514593 -    -      -       O   8.000
O       15.637458835   14.714076704    5.828307107 -    -      -       O   8.000
O       12.010499583   14.851806899    5.672698218 -    -      -       O   8.000
O       14.109905690   14.891838685   11.091922855 -    -      -       O   8.000
O        7.994211730   14.815096554    5.883375093 -    -      -       O   8.000
O        9.911119980   14.089507816    4.449907777 -    -      -       O   8.000
Si       8.538569659    1.056598005    9.056783529 -    -      -       Si 14.000
Si       6.387107510    0.674631042   11.205911656 -    -      -       Si 14.000
Si       5.576529635    1.209095045    0.850903604 -    -      -       Si 14.000
Si       2.495646950    1.124044253    0.523199777 -    -      -       Si 14.000
Si       1.425611893    0.558423114   10.895414464 -    -      -       Si 14.000
Si       4.027767468    1.189951551    9.317300717 -    -      -       Si 14.000
Si       8.703431049   16.374656166    9.212082808 -    -      -       Si 14.000
Si       6.351177120   17.305755270   10.916861776 -    -      -       Si 14.000
Si       5.311457035   16.467163738    0.547211262 -    -      -       Si 14.000
Si       2.218800944   16.395893651    0.707630214 -    -      -       Si 14.000
Si       1.388145921   17.264643005   11.053360911 -    -      -       Si 14.000
Si       3.860913698   16.619308772    9.131198716 -    -      -       Si 14.000
Si       1.297718358   18.742423361    2.436418716 -    -      -       Si 14.000
Si       3.652581254   19.470550991    4.266977877 -    -      -       Si 14.000
Si       4.565309232   18.806735944    7.178749616 -    -      -       Si 14.000
Si       7.650996885   18.444085467    7.209593389 -    -      -       Si 14.000
Si       8.549466500   19.270377809    4.405113655 -    -      -       Si 14.000
Si       6.130766221   18.621327300    2.649381200 -    -      -       Si 14.000
Si       1.422218877    3.306726009    2.451380412 -    -      -       Si 14.000
Si       3.666125680    2.719714800    4.411335708 -    -      -       Si 14.000
Si       4.465144566    3.341159932    7.300971023 -    -      -       Si 14.000
Si       7.582686875    3.399228275    7.164277135 -    -      -       Si 14.000
Si       8.466073208    2.589788984    4.261393002 -    -      -       Si 14.000
Si       5.984540969    3.667897222    2.639717924 -    -      -       Si 14.000
Si      11.576310153   10.793849419    4.772140698 -    -      -       Si 14.000
Si      14.125219043   10.430729163    2.901360436 -    -      -       Si 14.000
Si      14.572302007   11.439534130    0.075715487 -    -      -       Si 14.000
Si      17.766577446   11.462182531    0.024719058 -    -      -       Si 14.000
Si      18.746131685   10.405584295    2.772706064 -    -      -       Si 14.000
Si      16.606688627   10.768675219    4.903844779 -    -      -       Si 14.000
Si      11.650166182    6.468522069    4.580529685 -    -      -       Si 14.000
Si      14.089365901    7.366588704    2.683612536 -    -      -       Si 14.000
Si      14.681536509    6.544796009   13.044347153 -    -      -       Si 14.000
Si      17.763781135    6.565382892   13.117119956 -    -      -       Si 14.000
Si      18.762044943    7.278456027    2.711356161 -    -      -       Si 14.000
Si      16.481025608    6.423929664    4.515652163 -    -      -       Si 14.000
Si      18.677285077    8.988601733   11.460234338 -    -      -       Si 14.000
Si      16.167084681    9.284843246    9.503004664 -    -      -       Si 14.000
Si      15.737876301    8.357642277    6.675607372 -    -      -       Si 14.000
Si      12.551181899    8.417797383    6.640462598 -    -      -       Si 14.000
Si      11.529995454    9.427183754    9.376717528 -    -      -       Si 14.000
Si      13.664792373    9.015082907   11.510030180 -    -      -       Si 14.000
Si      18.523510424   13.396707535   11.131006941 -    -      -       Si 14.000
Si      16.111775880   12.339692152    9.290590272 -    -      -       Si 14.000
Si      15.465152149   13.224487508    6.463807290 -    -      -       Si 14.000
Si      11.389481047   12.527584081    9.361785166 -    -      -       Si 14.000
Si      13.750163225   13.312529006   11.121978954 -    -      -       Si 14.000
Si      11.558965508   18.637142982    3.898945202 -    -      -       Si 14.000
Si      13.628902854   19.279079453    1.845596500 -    -      -       Si 14.000
Si      14.595401666   18.823952544   12.176835071 -    -      -       Si 14.000
Si      17.749490861   18.781671301   12.392755471 -    -      -       Si 14.000
Si      18.515858237   19.203489701    2.126200819 -    -      -       Si 14.000
Si      15.954175943   18.290286800    3.637157718 -    -      -       Si 14.000
Si      11.487756160    3.344395633    4.004971809 -    -      -       Si 14.000
Si      13.717783037    2.601396795    1.998952184 -    -      -       Si 14.000
Si      14.730705253    3.479739676   12.463220465 -    -      -       Si 14.000
Si      17.802803492    3.518584001   12.513284583 -    -      -       Si 14.000
Si      18.678199389    2.477281751    2.057387240 -    -      -       Si 14.000
Si      16.240034365    3.422435932    3.732577078 -    -      -       Si 14.000
Si      18.671467421    1.396110879   10.579847051 -    -      -       Si 14.000
Si      16.590819147    0.545471703    8.508811822 -    -      -       Si 14.000
Si      15.674016774    0.928850715    5.654870870 -    -      -       Si 14.000
Si      12.590156512    1.073906184    5.880962005 -    -      -       Si 14.000
Si      11.608413210    0.542298069    8.791362887 -    -      -       Si 14.000
Si      14.190052286    1.488945920   10.206897060 -    -      -       Si 14.000
Si      18.776076988   16.452920826   10.414677457 -    -      -       Si 14.000
Si      16.568881166   17.239854376    8.557504246 -    -      -       Si 14.000
Si      15.424584123   16.307426400    5.834515389 -    -      -       Si 14.000
Si      12.305139681   16.422341190    5.858473815 -    -      -       Si 14.000
Si      11.635096163   17.264631093    8.717445203 -    -      -       Si 14.000
Si      14.125446267   16.306095238   10.314073732 -    -      -       Si 14.000
Si       8.498188396    8.973374550    8.828058372 -    -      -       Si 14.000
Si       5.937949055    9.451290026   10.643019435 -    -      -       Si 14.000
Si       5.696042929    8.670202690    0.351225573 -    -      -       Si 14.000
Si       2.512395882    8.462990659    0.293509816 -    -      -       Si 14.000
Si       1.452704230    9.466480356   10.776365712 -    -      -       Si 14.000
Si       3.574615014    8.822178462    8.678754557 -    -      -       Si 14.000
Si       8.461314222   13.169503517    9.172107827 -    -      -       Si 14.000
Si       5.875722000   12.553872457   10.982408094 -    -      -       Si 14.000
Si       5.382207284   13.373034221    0.672619995 -    -      -       Si 14.000
Si       2.300405120   13.358171427    0.425997297 -    -      -       Si 14.000
Si       1.328459179   12.615298332   10.807699951 -    -      -       Si 14.000
Si       3.641952414   13.541068901    9.050622590 -    -      -       Si 14.000
Si       1.525724320   10.945493935    2.096558962 -    -      -       Si 14.000
Si       3.874422934   10.511769855    4.111644561 -    -      -       Si 14.000
Si       4.518276142   11.323463696    6.964039088 -    -      -       Si 14.000
Si       7.733987360   11.247204622    6.864137078 -    -      -       Si 14.000
Si       8.662826205   10.396148294    4.106023467 -    -      -       Si 14.000
Si       6.353162058   11.018069936    2.240211071 -    -      -       Si 14.000
Si       1.478378644    6.429947473    2.221124998 -    -      -       Si 14.000
Si       3.867791835    7.403668862    4.119636924 -    -      -       Si 14.000
Si       4.456115422    6.449760899    6.989169117 -    -      -       Si 14.000
Si       7.571343653    6.472733497    7.255622609 -    -      -       Si 14.000
Si       8.700749693    7.326205313    4.442397079 -    -      -       Si 14.000
Si       6.449908873    6.674774143    2.474594467 -    -      -       Si 14.000
end 
end 
