# Supplementary material for: Water Adsorption at Pairs of Proximate Brønsted Acid Sites in Zeolites
Source: J Phys Chem Lett. 2026 Jan 14;17(4):1201–6. doi: 10.1021/acs.jpclett.5c03794 (PMC12862806; doi:10.1021/acs.jpclett.5c03794)
Supplement: Supplementary file 2 [file jz5c03794_si_002.zip › Water_BAS_Pairs_SI/QM/STRUCTURES_MP2/HMFI__Isolated_BAS__T10_O23_T10__bare__MP2.car]

!BIOSYM archive 3                                                               
PBC=ON                                                                          
QMPOT ITERATION     27                                            -52219.4201523
!DATE Wed Jun  4 15:01:04 2025
PBC  20.20300  19.84900  13.21600  90.00000  90.00000  90.00000 (P1)
Al      12.381205789   13.164644786    6.648691996 -    -      -       Al 13.000
H       11.724490532   14.676560230    4.931008857 -    -      -       H   1.000
O        9.909760796    0.897957418    9.191764530 -    -      -       O   8.000
O        7.263250394    1.102823077    9.226316962 -    -      -       O   8.000
O        8.696597313    2.298283200    7.334157008 -    -      -       O   8.000
O        8.489836065   19.519202725    7.321299264 -    -      -       O   8.000
O        5.988510289    1.531507446   11.490936478 -    -      -       O   8.000
O        6.416643475   18.876440057   10.681641041 -    -      -       O   8.000
O        4.660967816    0.550723303    9.450163893 -    -      -       O   8.000
O        6.123479932    2.811237739    0.551226500 -    -      -       O   8.000
O        4.008972985    1.273623354    0.088366494 -    -      -       O   8.000
O        6.386372907    0.150224111    0.471707573 -    -      -       O   8.000
O        1.869543512    2.881067101    0.443162521 -    -      -       O   8.000
O        2.047579359    1.393867108   11.504567133 -    -      -       O   8.000
O        2.095571909    0.852061920    8.895617629 -    -      -       O   8.000
O        1.529510209   18.803360571   10.687303187 -    -      -       O   8.000
O        3.858407405    2.411556587    7.721886051 -    -      -       O   8.000
O        9.781437257   17.042964122    9.272116037 -    -      -       O   8.000
O        7.177240433   16.655399752    9.446726186 -    -      -       O   8.000
O        6.117513900   16.500497137   11.826349392 -    -      -       O   8.000
O        4.596597190   17.176292911    9.748442588 -    -      -       O   8.000
O        3.864246566   16.988864966   13.144599155 -    -      -       O   8.000
O        1.793479143   16.334408599   11.577244742 -    -      -       O   8.000
O        2.106857192   16.812812882    8.983278992 -    -      -       O   8.000
O        0.207772079   18.938713441    2.580122900 -    -      -       O   8.000
O        2.850182727   18.687614358    2.595759879 -    -      -       O   8.000
O        1.389032953   17.510238807    0.713488235 -    -      -       O   8.000
O        1.635968006    0.284751190    0.693974451 -    -      -       O   8.000
O        4.116375978   18.310828708    4.873638074 -    -      -       O   8.000
O        3.654884091    0.951026638    4.020742255 -    -      -       O   8.000
O        5.445491713   19.282841993    2.835933559 -    -      -       O   8.000
O        4.011961584   17.019225379    7.144043490 -    -      -       O   8.000
O        6.118172407   18.555903330    6.663686361 -    -      -       O   8.000
O        3.747444732   19.684687266    7.078019723 -    -      -       O   8.000
O        8.242101914   16.925085437    7.051977125 -    -      -       O   8.000
O        8.115920093   18.425353298    4.904747101 -    -      -       O   8.000
O        8.006553535   18.947915058    2.293437136 -    -      -       O   8.000
O        8.538516670    1.034439275    4.067270106 -    -      -       O   8.000
O        6.222409587   17.420772924    1.100014725 -    -      -       O   8.000
O        0.348502167    2.838212515    2.690381204 -    -      -       O   8.000
O        2.958680730    3.215954964    2.818895698 -    -      -       O   8.000
O        3.974726837    3.297335618    5.218204547 -    -      -       O   8.000
O        5.522558444    2.641343194    3.153149451 -    -      -       O   8.000
O        6.217489794    2.821334404    6.556795442 -    -      -       O   8.000
O        8.294311591    3.497066670    5.007262366 -    -      -       O   8.000
O        8.010655051    3.068518421    2.406085912 -    -      -       O   8.000
O       10.268979285   10.654178707    3.813301282 -    -      -       O   8.000
O       12.885103174   10.914759970    3.773452426 -    -      -       O   8.000
O       11.443669177   12.305142650    5.500109257 -    -      -       O   8.000
O       11.684513999    9.704989116    5.814335899 -    -      -       O   8.000
O       14.263297340   11.457935834    1.596135776 -    -      -       O   8.000
O       13.842480530    8.917824962    2.286127739 -    -      -       O   8.000
O       15.515273940   10.407982723    3.664362601 -    -      -       O   8.000
O       14.330239622   12.769885735   12.525169374 -    -      -       O   8.000
O       16.238828733   11.002732856   13.044341647 -    -      -       O   8.000
O       13.772822213   10.147135671   12.589471416 -    -      -       O   8.000
O       18.218031874   12.793946692   12.678838143 -    -      -       O   8.000
O       18.221926820   11.261169448    1.593617407 -    -      -       O   8.000
O       18.109283160   10.735698346    4.183638550 -    -      -       O   8.000
O       18.709576119    8.808024061    2.448493960 -    -      -       O   8.000
O       16.369563035   12.331831076    5.307062705 -    -      -       O   8.000
O       10.405459509    7.297625990    3.911233705 -    -      -       O   8.000
O       12.936119497    6.746539080    3.549446634 -    -      -       O   8.000
O       14.052127527    6.502973722    1.201921702 -    -      -       O   8.000
O       15.527929173    7.150528108    3.319682888 -    -      -       O   8.000
O       16.335593642    7.068959346   13.206970572 -    -      -       O   8.000
O       18.397779757    6.377298230    1.547717520 -    -      -       O   8.000
O       17.972601667    6.858119744    4.157897072 -    -      -       O   8.000
O       19.983191951    8.973695800   10.480991513 -    -      -       O   8.000
O       17.324668987    8.813505254   10.551037377 -    -      -       O   8.000
O       18.801088160    7.601072199   12.409619409 -    -      -       O   8.000
O       18.676626042   10.227818226   12.392189587 -    -      -       O   8.000
O       16.122090108    8.431093320    8.243548872 -    -      -       O   8.000
O       16.585157083   10.931601822    9.094118588 -    -      -       O   8.000
O       14.741553424    9.440608913   10.237829504 -    -      -       O   8.000
O       16.030565584    7.129148366    5.959162000 -    -      -       O   8.000
O       14.078583990    8.831182060    6.533935742 -    -      -       O   8.000
O       16.503136664    9.767583769    6.027805350 -    -      -       O   8.000
O       12.081086719    7.111335225    6.032516271 -    -      -       O   8.000
O       12.020059047    8.587227581    8.205175916 -    -      -       O   8.000
O       12.183349303    9.007548918   10.816121732 -    -      -       O   8.000
O       11.562269798   11.010684793    9.165155566 -    -      -       O   8.000
O       14.030718437    7.557857089   11.973701805 -    -      -       O   8.000
O       19.825125602   12.646015265   10.503412518 -    -      -       O   8.000
O       17.277876162   13.233606909   10.239482873 -    -      -       O   8.000
O       16.344015713   13.251707476    7.801391136 -    -      -       O   8.000
O       14.733962252   12.690560984    9.866298369 -    -      -       O   8.000
O       14.042260827   12.769973054    6.567598669 -    -      -       O   8.000
O       11.781106639   13.451597839    8.223649023 -    -      -       O   8.000
O       12.304514643   12.985549029   10.821959879 -    -      -       O   8.000
O       10.327073815   18.963129068    3.503912905 -    -      -       O   8.000
O       12.985678851   18.663288185    3.486868241 -    -      -       O   8.000
O       11.521228718   17.237066366    5.120327793 -    -      -       O   8.000
O       11.759869741   19.820648391    5.577105132 -    -      -       O   8.000
O       14.220926900   18.566939655    1.192431454 -    -      -       O   8.000
O       13.745132620    1.088282187    2.396167919 -    -      -       O   8.000
O       15.589914923   19.285028971    3.311618330 -    -      -       O   8.000
O       14.050274662   17.416613169   12.065917690 -    -      -       O   8.000
O       16.175198403   18.926746419   12.603473547 -    -      -       O   8.000
O       13.813692906    0.234640901   12.321753430 -    -      -       O   8.000
O       18.281876415   17.402035095   12.107726895 -    -      -       O   8.000
O       18.113899084   18.603393071    1.209511143 -    -      -       O   8.000
O       18.119209831   18.666506495    3.841557499 -    -      -       O   8.000
O       18.593043429    1.032256739    2.467812529 -    -      -       O   8.000
O       16.190392273   17.143205415    4.798914002 -    -      -       O   8.000
O       10.410412300    2.820529037    3.493285554 -    -      -       O   8.000
O       12.955736959    3.500733891    3.135545727 -    -      -       O   8.000
O       14.031463123    3.155156168    0.765044919 -    -      -       O   8.000
O       15.573843596    2.970223410    2.898522461 -    -      -       O   8.000
O       16.386010757    2.984790588   12.749273001 -    -      -       O   8.000
O       18.554346759    3.248915484    1.031702080 -    -      -       O   8.000
O       18.099268454    3.333076408    3.644405079 -    -      -       O   8.000
O       19.992626930    0.919058850   10.138367959 -    -      -       O   8.000
O       17.342367250    1.219301535   10.108487582 -    -      -       O   8.000
O       18.808773499    2.750790845   11.656263932 -    -      -       O   8.000
O       18.555989205    0.192464070   12.257306571 -    -      -       O   8.000
O       16.151480396    1.350321337    7.790907039 -    -      -       O   8.000
O       16.596162590   18.814663292    8.964800474 -    -      -       O   8.000
O       14.740039232    0.592716490    9.872219367 -    -      -       O   8.000
O       16.311720119    2.403746049    5.393583284 -    -      -       O   8.000
O       14.172305686    0.947491725    6.031350513 -    -      -       O   8.000
O       16.520243879   19.604468616    5.754742604 -    -      -       O   8.000
O       12.162121661    2.599400392    5.504800415 -    -      -       O   8.000
O       12.181196739    1.334276058    7.795105166 -    -      -       O   8.000
O       12.209350453    1.148311491   10.424837773 -    -      -       O   8.000
O       11.739470230   18.841309249    8.920259747 -    -      -       O   8.000
O       14.122166662    2.711453356   11.379128583 -    -      -       O   8.000
O       19.900617104   16.994857782   10.027390854 -    -      -       O   8.000
O       17.314312145   16.419852340    9.825857653 -    -      -       O   8.000
O       16.285414793   16.702247909    7.417832906 -    -      -       O   8.000
O       14.719293911   16.988470797    9.521192017 -    -      -       O   8.000
O       13.946794574   16.808898733    6.153007076 -    -      -       O   8.000
O       11.822111642   16.525666481    7.686613009 -    -      -       O   8.000
O       12.210987940   16.635794817   10.307455076 -    -      -       O   8.000
O        9.833275707    9.043002672    9.662973276 -    -      -       O   8.000
O        7.262436368    8.619936119   10.029870360 -    -      -       O   8.000
O        8.580517021    7.088357561    8.347886985 -    -      -       O   8.000
O        8.104662784    9.585365730    7.683592307 -    -      -       O   8.000
O        6.418588199    9.065258546   12.477257024 -    -      -       O   8.000
O        6.139913559   10.941485264   10.571043537 -    -      -       O   8.000
O        4.659584280    8.710260761   10.566463573 -    -      -       O   8.000
O        6.278450891    7.537785291    1.388994292 -    -      -       O   8.000
O        4.051356506    8.579713431    0.399099997 -    -      -       O   8.000
O        5.812727767   10.166040867    1.547833026 -    -      -       O   8.000
O        1.764310240    7.639899653    1.306110747 -    -      -       O   8.000
O        1.825865296    8.754919185   12.170465144 -    -      -       O   8.000
O        2.210599130    8.568214995    9.552196084 -    -      -       O   8.000
O        1.640285251   10.904250243   10.621064406 -    -      -       O   8.000
O        4.099002036    7.042367546    8.544892878 -    -      -       O   8.000
O        9.836552050   12.887779494    9.985895452 -    -      -       O   8.000
O        7.224556408   13.315077718   10.119505445 -    -      -       O   8.000
O        6.216992379   12.772623314   12.518761430 -    -      -       O   8.000
O        4.599039868   13.116189721   10.474448032 -    -      -       O   8.000
O        3.806206963   12.891824912    0.400671409 -    -      -       O   8.000
O        1.509218930   12.967086249   12.294534944 -    -      -       O   8.000
O        2.071211356   13.330931363    9.711537934 -    -      -       O   8.000
O        0.243018281   10.747519739    2.985585991 -    -      -       O   8.000
O        2.774226708   11.269792477    3.480195137 -    -      -       O   8.000
O        1.485749114   12.734547830    1.709270592 -    -      -       O   8.000
O        2.097202715   10.257165118    1.105078506 -    -      -       O   8.000
O        3.670962756   10.800936133    5.896846071 -    -      -       O   8.000
O        3.866583943    8.922520574    3.979579377 -    -      -       O   8.000
O        5.395040038   11.119397640    3.953697919 -    -      -       O   8.000
O        3.883724740   12.290194014    8.041168784 -    -      -       O   8.000
O        6.065107833   11.174953435    7.019489904 -    -      -       O   8.000
O        4.239836784    9.647812659    8.158109255 -    -      -       O   8.000
O        8.311762207   12.219408821    7.929837122 -    -      -       O   8.000
O        8.290606782   11.137032088    5.558695969 -    -      -       O   8.000
O        7.849483572   11.219284410    2.946380942 -    -      -       O   8.000
O        8.273616650    8.899642642    4.129914218 -    -      -       O   8.000
O        5.984068300   12.773433340    1.940165116 -    -      -       O   8.000
O        0.192373499    6.887704544    3.272342382 -    -      -       O   8.000
O        2.806453122    6.543880100    3.526659861 -    -      -       O   8.000
O        3.871002466    7.065449496    5.903253270 -    -      -       O   8.000
O        5.439761576    6.775387053    3.809664270 -    -      -       O   8.000
O        6.278585319    6.929077389    7.005718860 -    -      -       O   8.000
O        8.593728185    6.789346084    5.721460802 -    -      -       O   8.000
O        7.987390031    6.478176237    3.144156959 -    -      -       O   8.000
O        8.701086129   14.744306093    8.438323911 -    -      -       O   8.000
O        5.458297368   14.967347937    0.652436948 -    -      -       O   8.000
O        2.206422257   15.013985904    0.617103086 -    -      -       O   8.000
O        3.909371529   14.858011651    8.588414805 -    -      -       O   8.000
O        1.439379844    5.096320418    1.761356907 -    -      -       O   8.000
O        4.622367881    4.859137441    7.237673756 -    -      -       O   8.000
O        7.856992169    4.791088956    7.285868932 -    -      -       O   8.000
O        6.155318930    4.975403107    1.992089494 -    -      -       O   8.000
O       11.380597203    4.956887364    4.715406796 -    -      -       O   8.000
O       14.784135438    5.078517259   12.302800217 -    -      -       O   8.000
O       17.985943412    5.110452038   12.476174539 -    -      -       O   8.000
O       16.192536863    4.904912056    4.616763238 -    -      -       O   8.000
O       18.889909105   14.972576810   11.405911784 -    -      -       O   8.000
O       15.603111779   14.763113587    5.735578638 -    -      -       O   8.000
O       12.182864139   14.828243142    5.768853145 -    -      -       O   8.000
O       14.101366045   14.959488761   11.135612986 -    -      -       O   8.000
Si       8.571072906    0.983190995    8.276442525 -    -      -       Si 14.000
Si       6.092590395    0.549580662   10.202163569 -    -      -       Si 14.000
Si       5.613671329    1.439420247   13.066551957 -    -      -       Si 14.000
Si       2.405739250    1.454556884   13.084545087 -    -      -       Si 14.000
Si       1.361751668    0.528171815   10.308440338 -    -      -       Si 14.000
Si       3.599042670    0.914681675    8.281640257 -    -      -       Si 14.000
Si       8.486694781   16.338508791    8.558699433 -    -      -       Si 14.000
Si       6.073104420   17.307471489   10.420780731 -    -      -       Si 14.000
Si       5.407358847   16.471531534    0.072376553 -    -      -       Si 14.000
Si       2.317512491   16.459877580   13.114591440 -    -      -       Si 14.000
Si       1.279635564   17.239141710   10.318319383 -    -      -       Si 14.000
Si       3.656219857   16.456209335    8.624197986 -    -      -       Si 14.000
Si       1.535912744   18.826596177    1.653013440 -    -      -       Si 14.000
Si       4.003985198   19.274510022    3.571792763 -    -      -       Si 14.000
Si       4.508924994   18.396344514    6.444484608 -    -      -       Si 14.000
Si       7.721645366   18.361117323    6.477363809 -    -      -       Si 14.000
Si       8.741914837   19.314201804    3.693505862 -    -      -       Si 14.000
Si       6.504017493   18.910114206    1.668081712 -    -      -       Si 14.000
Si       1.637197050    3.501972731    1.933990123 -    -      -       Si 14.000
Si       4.030364735    2.518973948    3.797677319 -    -      -       Si 14.000
Si       4.674373595    3.346040332    6.683083272 -    -      -       Si 14.000
Si       7.760561342    3.357084206    6.539979870 -    -      -       Si 14.000
Si       8.816917605    2.606819378    3.743283110 -    -      -       Si 14.000
Si       6.453103597    3.384059875    2.033734046 -    -      -       Si 14.000
Si      11.583175916   10.912586802    4.733412306 -    -      -       Si 14.000
Si      14.113931110   10.425716750    2.848912454 -    -      -       Si 14.000
Si      14.654485695   11.346774740    0.023585653 -    -      -       Si 14.000
Si      17.822693584   11.319363181    0.026401918 -    -      -       Si 14.000
Si      18.874248765   10.387746215    2.800116756 -    -      -       Si 14.000
Si      16.606232708   10.818879604    4.795018465 -    -      -       Si 14.000
Si      11.696133097    6.538165603    4.557672752 -    -      -       Si 14.000
Si      14.086312489    7.340417683    2.594168073 -    -      -       Si 14.000
Si      14.802996358    6.556634581   12.974015740 -    -      -       Si 14.000
Si      17.881706566    6.546857221    0.009888288 -    -      -       Si 14.000
Si      18.863963113    7.241536136    2.854879223 -    -      -       Si 14.000
Si      16.425430740    6.507015118    4.514071357 -    -      -       Si 14.000
Si      18.674747486    8.903863883   11.446091845 -    -      -       Si 14.000
Si      16.203497290    9.411726343    9.538564801 -    -      -       Si 14.000
Si      15.672849564    8.538977482    6.686258395 -    -      -       Si 14.000
Si      12.478099224    8.567539945    6.652339504 -    -      -       Si 14.000
Si      11.399887290    9.424020853    9.455226704 -    -      -       Si 14.000
Si      13.692575822    9.036264581   11.408591288 -    -      -       Si 14.000
Si      18.559043367   13.400766152   11.204189142 -    -      -       Si 14.000
Si      16.229908826   12.516199102    9.241749513 -    -      -       Si 14.000
Si      15.555632642   13.254177839    6.366800343 -    -      -       Si 14.000
Si      11.383486689   12.595982555    9.528008729 -    -      -       Si 14.000
Si      13.865428507   13.353090519   11.078132198 -    -      -       Si 14.000
Si      11.652846991   18.707379018    4.399191155 -    -      -       Si 14.000
Si      14.139433149   19.376411490    2.593775649 -    -      -       Si 14.000
Si      14.575121605   18.740499821   12.837161891 -    -      -       Si 14.000
Si      17.772895706   18.744003274   12.848829317 -    -      -       Si 14.000
Si      18.824353810   19.278034622    2.509548397 -    -      -       Si 14.000
Si      16.604662375   18.668574508    4.425222468 -    -      -       Si 14.000
Si      11.730145530    3.465143124    4.201333440 -    -      -       Si 14.000
Si      14.084502443    2.678100960    2.307976126 -    -      -       Si 14.000
Si      14.838931091    3.488788833   12.613222783 -    -      -       Si 14.000
Si      17.929426607    3.522425788   12.787033329 -    -      -       Si 14.000
Si      18.955176406    2.610047896    2.458352333 -    -      -       Si 14.000
Si      16.545864091    3.399922351    4.136984362 -    -      -       Si 14.000
Si      18.675072600    1.257376387   11.026121060 -    -      -       Si 14.000
Si      16.210945781    0.526628612    9.188394143 -    -      -       Si 14.000
Si      15.781817910    1.127269177    6.230611917 -    -      -       Si 14.000
Si      12.582776171    1.219734904    6.230669687 -    -      -       Si 14.000
Si      11.499756778    0.593068312    9.074452235 -    -      -       Si 14.000
Si      13.728704915    1.182840695   11.000551893 -    -      -       Si 14.000
Si      18.589511418   16.454500227   10.831228605 -    -      -       Si 14.000
Si      16.224460565   17.234461992    8.944247675 -    -      -       Si 14.000
Si      15.521461590   16.339863583    6.038526998 -    -      -       Si 14.000
Si      12.392662821   16.440873086    6.209581451 -    -      -       Si 14.000
Si      11.375909161   17.271062111    9.066652632 -    -      -       Si 14.000
Si      13.775569560   16.495552617   10.759348938 -    -      -       Si 14.000
Si       8.454810677    8.604126896    8.936062412 -    -      -       Si 14.000
Si       6.121599680    9.345811924   10.911746435 -    -      -       Si 14.000
Si       5.630679294    8.830947958    0.660316457 -    -      -       Si 14.000
Si       2.449692748    8.817750788    0.442258501 -    -      -       Si 14.000
Si       1.355300920    9.306609970   10.721245968 -    -      -       Si 14.000
Si       3.794274756    8.495242687    9.200481999 -    -      -       Si 14.000
Si       8.513446145   13.284210226    9.128338330 -    -      -       Si 14.000
Si       6.053732576   12.528190806   10.920472707 -    -      -       Si 14.000
Si       5.359873696   13.355254587    0.561822100 -    -      -       Si 14.000
Si       2.257343034   13.403728723    0.440749803 -    -      -       Si 14.000
Si       1.211661766   12.458837346   10.788213805 -    -      -       Si 14.000
Si       3.615707322   13.386219667    9.198924863 -    -      -       Si 14.000
Si       1.640181622   11.233270900    2.325288251 -    -      -       Si 14.000
Si       3.927525934   10.516115190    4.326595458 -    -      -       Si 14.000
Si       4.479784622   10.986508231    7.290944883 -    -      -       Si 14.000
Si       7.678802900   11.021659871    7.051885206 -    -      -       Si 14.000
Si       8.687133808   10.477271589    4.128455095 -    -      -       Si 14.000
Si       6.269025252   11.314453189    2.591658011 -    -      -       Si 14.000
Si       1.568518897    6.546178590    2.475350290 -    -      -       Si 14.000
Si       3.992158840    7.333952197    4.305269174 -    -      -       Si 14.000
Si       4.721893369    6.470893353    7.160845814 -    -      -       Si 14.000
Si       7.821019683    6.400495861    7.084292622 -    -      -       Si 14.000
Si       8.812875717    7.371874577    4.228997028 -    -      -       Si 14.000
Si       6.460852081    6.455095656    2.578448129 -    -      -       Si 14.000
end 
end 
