# Supplementary material for: Water Adsorption at Pairs of Proximate Brønsted Acid Sites in Zeolites
Source: J Phys Chem Lett. 2026 Jan 14;17(4):1201–6. doi: 10.1021/acs.jpclett.5c03794 (PMC12862806; doi:10.1021/acs.jpclett.5c03794)
Supplement: Supplementary file 2 [file jz5c03794_si_002.zip › Water_BAS_Pairs_SI/QM/STRUCTURES_MP2/HMFI__Isolated_BAS__T10_O3_T1__1_h2o__MP2.car]

!BIOSYM archive 3                                                               
PBC=ON                                                                          
QMPOT ITERATION     31                                            -52536.6291426
!DATE Wed Jun  4 16:37:24 2025
PBC  20.20300  19.84900  13.21600  90.00000  90.00000  90.00000 (P1)
Al      12.304183801   13.390077454    6.376844101 -    -      -       Al 13.000
H       10.139942994   13.284212413    5.112755228 -    -      -       H   1.000
H        8.883831062   13.818712759    6.007399260 -    -      -       H   1.000
H       10.141880209   14.759764365    5.626617199 -    -      -       H   1.000
O        9.861718418    0.857080811    9.531295628 -    -      -       O   8.000
O        7.216086287    1.130130075    9.437711080 -    -      -       O   8.000
O        8.750217243    2.489727247    7.782202568 -    -      -       O   8.000
O        8.516198010   19.713405434    7.466051901 -    -      -       O   8.000
O        6.021362139    1.431818620   11.756878933 -    -      -       O   8.000
O        6.528897467   18.820402981   10.817411832 -    -      -       O   8.000
O        4.650120936    0.453664730    9.732791461 -    -      -       O   8.000
O        6.181212368    2.596018681    0.883726615 -    -      -       O   8.000
O        4.040825022    1.124150692    0.334318196 -    -      -       O   8.000
O        6.381307280   -0.073842618    0.647523104 -    -      -       O   8.000
O        1.993445351    2.763169149    0.818421759 -    -      -       O   8.000
O        2.060414540    1.449423881   11.776420877 -    -      -       O   8.000
O        2.131594911    0.984241477    9.152868605 -    -      -       O   8.000
O        1.654630967   18.868462455   10.903155775 -    -      -       O   8.000
O        4.021304825    2.519171710    8.156961093 -    -      -       O   8.000
O        9.913849742   17.211062952    9.442711366 -    -      -       O   8.000
O        7.372295239   16.503621802    9.865715956 -    -      -       O   8.000
O        6.205519393   16.582136908   12.198204821 -    -      -       O   8.000
O        4.738613067   17.006871783   10.031340817 -    -      -       O   8.000
O        3.860550851   16.919773609    0.183159131 -    -      -       O   8.000
O        1.722109189   16.421809256   11.894542888 -    -      -       O   8.000
O        2.169281951   16.794020230    9.323344610 -    -      -       O   8.000
O        0.242231217   18.972523407    2.855556445 -    -      -       O   8.000
O        2.887836494   18.716367462    2.865825612 -    -      -       O   8.000
O        1.425296614   17.351444547    1.149290162 -    -      -       O   8.000
O        1.651792357    0.128460306    0.843872658 -    -      -       O   8.000
O        4.150816247   18.405105248    5.152042355 -    -      -       O   8.000
O        3.628590152    1.020705480    4.232395584 -    -      -       O   8.000
O        5.465176755   19.374162587    3.092508033 -    -      -       O   8.000
O        4.016627317   17.186124343    7.467941320 -    -      -       O   8.000
O        6.117746567   18.720739353    6.966229966 -    -      -       O   8.000
O        3.749471137    0.011423117    7.289863533 -    -      -       O   8.000
O        8.182393334   17.079531419    7.401277630 -    -      -       O   8.000
O        8.071581121   18.424852886    5.165794590 -    -      -       O   8.000
O        7.990129516   18.850339948    2.542999079 -    -      -       O   8.000
O        8.497506076    0.998030312    4.258297398 -    -      -       O   8.000
O        6.112983867   17.286266786    1.549695040 -    -      -       O   8.000
O        0.320048193    2.607005199    2.905002603 -    -      -       O   8.000
O        2.853102207    3.359405882    3.252291812 -    -      -       O   8.000
O        3.986508583    3.261075540    5.600961204 -    -      -       O   8.000
O        5.464986749    2.784255270    3.451616453 -    -      -       O   8.000
O        6.299772482    2.916304922    6.858692754 -    -      -       O   8.000
O        8.400888143    3.418321100    5.318760061 -    -      -       O   8.000
O        8.011671389    3.112492185    2.728704987 -    -      -       O   8.000
O       10.294177345   10.630328566    3.659291904 -    -      -       O   8.000
O       12.848349183   11.254931627    3.497058541 -    -      -       O   8.000
O       11.275245726   12.495143387    5.219500351 -    -      -       O   8.000
O       11.928038692    9.995375073    5.639845255 -    -      -       O   8.000
O       13.892480266   10.656962665    1.180162237 -    -      -       O   8.000
O       14.167581442    8.979609081    3.251193951 -    -      -       O   8.000
O       15.507426759   11.284593262    3.164034309 -    -      -       O   8.000
O       14.011254696   12.337752622   12.388803478 -    -      -       O   8.000
O       16.157833988   10.881763154   13.027823301 -    -      -       O   8.000
O       14.019563458    9.696632338   11.987803981 -    -      -       O   8.000
O       17.984346870   12.650213375   12.191995204 -    -      -       O   8.000
O       18.345825923   11.395439226    1.242505694 -    -      -       O   8.000
O       18.079735381   11.198414727    3.866770202 -    -      -       O   8.000
O       18.489738308    9.013313249    2.385427487 -    -      -       O   8.000
O       16.452420675   12.780549001    5.168219753 -    -      -       O   8.000
O       10.375825239    7.278987430    3.693690466 -    -      -       O   8.000
O       12.903145805    6.648401805    3.214298885 -    -      -       O   8.000
O       14.294915760    7.387740760    1.123806445 -    -      -       O   8.000
O       15.574671248    6.717943936    3.331278386 -    -      -       O   8.000
O       16.448562892    6.953690812   12.888171819 -    -      -       O   8.000
O       18.457816216    6.574684455    1.375439829 -    -      -       O   8.000
O       18.148161325    6.918665468    3.986496459 -    -      -       O   8.000
O       20.025046564    8.995156964   10.292588989 -    -      -       O   8.000
O       17.395386739    8.628912344   10.247995695 -    -      -       O   8.000
O       18.907382376    7.446260645   12.097125200 -    -      -       O   8.000
O       18.544323811   10.062869300   12.197126081 -    -      -       O   8.000
O       16.499653700    9.139653354    7.821345274 -    -      -       O   8.000
O       16.114151907   10.902657754    9.817824612 -    -      -       O   8.000
O       14.781842123    8.586097075    9.729149490 -    -      -       O   8.000
O       16.268096559    7.476514443    5.797166102 -    -      -       O   8.000
O       14.166216679    8.911680670    6.565423472 -    -      -       O   8.000
O       16.229298181   10.111869343    5.406919504 -    -      -       O   8.000
O       12.194550225    7.349585394    5.673469136 -    -      -       O   8.000
O       11.881760510    8.669353851    7.898257789 -    -      -       O   8.000
O       12.231479668    8.387746536   10.501707057 -    -      -       O   8.000
O       11.804751846   10.790536743    9.528139004 -    -      -       O   8.000
O       14.058880942    7.018111277   11.756498189 -    -      -       O   8.000
O       19.888488347   12.635668250   10.276630189 -    -      -       O   8.000
O       17.390995965   13.230286703    9.669507280 -    -      -       O   8.000
O       15.841346269   12.450538157    7.686981953 -    -      -       O   8.000
O       14.744272070   13.185921844    9.978707115 -    -      -       O   8.000
O       13.948256894   13.178331056    5.969127895 -    -      -       O   8.000
O       11.888440901   12.940557141    7.972234749 -    -      -       O   8.000
O       12.155480639   13.144874206   10.627885325 -    -      -       O   8.000
O       10.294207062   18.932273998    3.739782372 -    -      -       O   8.000
O       12.910304852   18.553461309    3.668948385 -    -      -       O   8.000
O       11.445592332   17.563897198    5.671192527 -    -      -       O   8.000
O       11.817636036    0.307912398    5.514321546 -    -      -       O   8.000
O       13.830482816   19.160192130    1.255489914 -    -      -       O   8.000
O       14.103159338    1.024519041    3.303003943 -    -      -       O   8.000
O       15.527432977   18.608780866    3.168951111 -    -      -       O   8.000
O       14.012940108   17.406503449   12.529848889 -    -      -       O   8.000
O       16.140881323   18.873663940   13.149155123 -    -      -       O   8.000
O       14.038554380    0.186500105   12.026224368 -    -      -       O   8.000
O       17.962133698   17.141191551   12.201937051 -    -      -       O   8.000
O       18.375156380   18.384317268    1.273047738 -    -      -       O   8.000
O       18.075656678   18.559720542    3.906529568 -    -      -       O   8.000
O       18.502122570    0.911102934    2.454167899 -    -      -       O   8.000
O       16.323122675   17.071723872    5.192630345 -    -      -       O   8.000
O       10.449014250    2.743534103    3.779843836 -    -      -       O   8.000
O       12.945523071    3.420205968    3.264893049 -    -      -       O   8.000
O       14.276169481    2.569300046    1.162466581 -    -      -       O   8.000
O       15.606193096    3.230530038    3.337581993 -    -      -       O   8.000
O       16.439795637    2.966592297   12.915859099 -    -      -       O   8.000
O       18.445025022    3.344100918    1.411836665 -    -      -       O   8.000
O       18.158781597    3.033633044    4.028103792 -    -      -       O   8.000
O       20.036477529    0.909106597   10.354908532 -    -      -       O   8.000
O       17.419738159    1.348414517   10.254482196 -    -      -       O   8.000
O       18.915887434    2.471576907   12.146945345 -    -      -       O   8.000
O       18.483802390   19.723157322   12.223087826 -    -      -       O   8.000
O       16.480447012    0.849703628    7.841893402 -    -      -       O   8.000
O       16.170827647   18.914247304    9.830659798 -    -      -       O   8.000
O       14.787150356    1.342647970    9.777586997 -    -      -       O   8.000
O       16.253386482    2.526478638    5.830212782 -    -      -       O   8.000
O       14.150950682    1.063921699    6.555978340 -    -      -       O   8.000
O       16.252398998   19.741057479    5.430079525 -    -      -       O   8.000
O       12.301500024    2.859389772    5.773982056 -    -      -       O   8.000
O       11.900898676    1.407121280    7.915904865 -    -      -       O   8.000
O       12.234069337    1.446921768   10.540263361 -    -      -       O   8.000
O       11.890008502   18.985519492    9.294604314 -    -      -       O   8.000
O       14.032967381    2.875082435   11.802415724 -    -      -       O   8.000
O       19.914676046   17.162570971   10.317767063 -    -      -       O   8.000
O       17.429897122   16.589930508    9.652956143 -    -      -       O   8.000
O       15.760607796   17.342654801    7.738862377 -    -      -       O   8.000
O       14.801119817   16.653443461   10.096839189 -    -      -       O   8.000
O       13.866677116   16.577142154    6.052870995 -    -      -       O   8.000
O       12.166260754   16.679545501    8.063093806 -    -      -       O   8.000
O       12.206902455   16.748102033   10.694402962 -    -      -       O   8.000
O        9.832885571    8.995456463    9.542606903 -    -      -       O   8.000
O        7.188278061    8.772296744    9.386836064 -    -      -       O   8.000
O        8.736552730    7.474399301    7.681047399 -    -      -       O   8.000
O        8.531950155   10.109081776    7.506620057 -    -      -       O   8.000
O        6.047617345    8.458724264   11.729394531 -    -      -       O   8.000
O        6.516316058   10.933954686   10.790126111 -    -      -       O   8.000
O        4.633108417    9.436607061    9.737787021 -    -      -       O   8.000
O        6.100983173    7.232697763    0.830316529 -    -      -       O   8.000
O        4.030043563    8.788925036    0.264302909 -    -      -       O   8.000
O        6.402254451    9.900476932    0.657599947 -    -      -       O   8.000
O        1.987821517    7.137300368    0.768587971 -    -      -       O   8.000
O        2.040452239    8.467582624   11.723000278 -    -      -       O   8.000
O        2.127351090    8.965474286    9.099217584 -    -      -       O   8.000
O        1.613792094   10.905820029   10.867364174 -    -      -       O   8.000
O        4.009428792    7.397782973    8.122719797 -    -      -       O   8.000
O        9.793028585   12.531972236    9.560797774 -    -      -       O   8.000
O        7.238336370   13.255162454    9.727410512 -    -      -       O   8.000
O        6.196031084   13.195875765   12.137294672 -    -      -       O   8.000
O        4.656197750   12.697817105   10.032786857 -    -      -       O   8.000
O        3.855020136   12.832928579    0.119884495 -    -      -       O   8.000
O        1.706169498   13.352699248   11.856636547 -    -      -       O   8.000
O        2.126785468   12.974065938    9.271980281 -    -      -       O   8.000
O        0.232793680   10.784737830    2.808103021 -    -      -       O   8.000
O        2.875205479   11.016099247    2.840288089 -    -      -       O   8.000
O        1.430703968   12.388725474    1.104075965 -    -      -       O   8.000
O        1.645656944    9.766671237    0.806489671 -    -      -       O   8.000
O        4.145069070   11.367828599    5.124085964 -    -      -       O   8.000
O        3.643772503    8.888316608    4.245780549 -    -      -       O   8.000
O        5.453890226   10.384840692    3.073049854 -    -      -       O   8.000
O        4.015589739   12.583420910    7.444837259 -    -      -       O   8.000
O        6.151392601   11.115175125    6.900404593 -    -      -       O   8.000
O        3.816725554    9.906690141    7.270555909 -    -      -       O   8.000
O        8.252611576   12.740106310    7.330653972 -    -      -       O   8.000
O        8.183131607   11.357018120    5.156609871 -    -      -       O   8.000
O        7.972986747   10.919809601    2.536239887 -    -      -       O   8.000
O        8.343919888    8.897697483    4.263618164 -    -      -       O   8.000
O        6.105482044   12.423060166    1.469265696 -    -      -       O   8.000
O        0.317478223    7.331219946    2.862765318 -    -      -       O   8.000
O        2.840226433    6.581368167    3.216483124 -    -      -       O   8.000
O        3.966015511    6.620001033    5.573478054 -    -      -       O   8.000
O        5.446984544    7.103454209    3.421207680 -    -      -       O   8.000
O        6.282013576    6.998500315    6.805543168 -    -      -       O   8.000
O        8.374142775    6.454120220    5.254816255 -    -      -       O   8.000
O        7.970986105    6.806013277    2.660702339 -    -      -       O   8.000
O        9.002965909   14.882185402    8.555228761 -    -      -       O   8.000
O        5.440641022   14.863705296    0.846724083 -    -      -       O   8.000
O        2.236050953   14.869441806    0.735665721 -    -      -       O   8.000
O        3.911360454   14.874921880    8.694170153 -    -      -       O   8.000
O        1.151846965    4.958972105    1.994252888 -    -      -       O   8.000
O        4.699865925    4.957882524    7.508119258 -    -      -       O   8.000
O        7.930335484    4.972459784    7.388862064 -    -      -       O   8.000
O        6.172281081    4.930028538    2.063127583 -    -      -       O   8.000
O       11.388414882    5.049501403    4.682878499 -    -      -       O   8.000
O       14.707265483    4.965598916    0.094110269 -    -      -       O   8.000
O       18.180245880    4.954067383   12.544106446 -    -      -       O   8.000
O       16.658802918    4.991011577    5.036748336 -    -      -       O   8.000
O       18.837654686   14.899742326   11.155318145 -    -      -       O   8.000
O       15.882606371   14.905480255    6.660421995 -    -      -       O   8.000
O       11.695285448   15.017607301    6.086503291 -    -      -       O   8.000
O       13.771501807   14.887718353   11.786035207 -    -      -       O   8.000
O        9.466002633   14.106595225    5.265777713 -    -      -       O   8.000
Si       8.576560956    1.073547532    8.560663844 -    -      -       Si 14.000
Si       6.111493375    0.494134352   10.434063900 -    -      -       Si 14.000
Si       5.645997429    1.276618605    0.111477158 -    -      -       Si 14.000
Si       2.444026691    1.360792118    0.134342777 -    -      -       Si 14.000
Si       1.411902638    0.589577018   10.553942282 -    -      -       Si 14.000
Si       3.646918941    0.999449237    8.576777985 -    -      -       Si 14.000
Si       8.619870686   16.439397978    8.835096489 -    -      -       Si 14.000
Si       6.198810294   17.233361390   10.715388304 -    -      -       Si 14.000
Si       5.399869806   16.416700643    0.382190645 -    -      -       Si 14.000
Si       2.312497951   16.396680156    0.187025694 -    -      -       Si 14.000
Si       1.304192898   17.312447614   10.604463310 -    -      -       Si 14.000
Si       3.705661668   16.467482390    8.889931794 -    -      -       Si 14.000
Si       1.563065879   18.768637268    1.933165984 -    -      -       Si 14.000
Si       4.022291738   19.345118276    3.832376221 -    -      -       Si 14.000
Si       4.514594527   18.539648633    6.726666632 -    -      -       Si 14.000
Si       7.712605020   18.496181327    6.745235156 -    -      -       Si 14.000
Si       8.719176371   19.270738535    3.930851201 -    -      -       Si 14.000
Si       6.478606857   18.814351685    1.954264586 -    -      -       Si 14.000
Si       1.578260383    3.415288373    2.250280638 -    -      -       Si 14.000
Si       3.990127063    2.602352334    4.121422445 -    -      -       Si 14.000
Si       4.754233895    3.411592167    7.022428213 -    -      -       Si 14.000
Si       7.842876096    3.445407201    6.837518635 -    -      -       Si 14.000
Si       8.849323300    2.564266226    4.015900039 -    -      -       Si 14.000
Si       6.458690402    3.353716424    2.290447911 -    -      -       Si 14.000
Si      11.603180498   11.081338293    4.497632568 -    -      -       Si 14.000
Si      14.113728459   10.545301561    2.772872191 -    -      -       Si 14.000
Si      14.536405239   10.902680170   12.931489596 -    -      -       Si 14.000
Si      17.735442696   11.243325711   12.963313221 -    -      -       Si 14.000
Si      18.836863428   10.596729859    2.568707015 -    -      -       Si 14.000
Si      16.558729244   11.349988749    4.415287046 -    -      -       Si 14.000
Si      11.718550813    6.592484187    4.320211418 -    -      -       Si 14.000
Si      14.239967052    7.434687817    2.739844790 -    -      -       Si 14.000
Si      14.882465338    6.559711832   13.074100153 -    -      -       Si 14.000
Si      17.998861839    6.486923811   13.038374629 -    -      -       Si 14.000
Si      18.907260513    7.465730740    2.656206089 -    -      -       Si 14.000
Si      16.660735007    6.536709462    4.537576982 -    -      -       Si 14.000
Si      18.695180767    8.790583649   11.202607869 -    -      -       Si 14.000
Si      16.196410516    9.324681418    9.399974110 -    -      -       Si 14.000
Si      15.778364446    8.912026157    6.384716736 -    -      -       Si 14.000
Si      12.564237784    8.735015554    6.436556893 -    -      -       Si 14.000
Si      11.438370332    9.224397978    9.355393131 -    -      -       Si 14.000
Si      13.775658315    8.432750995   11.005618861 -    -      -       Si 14.000
Si      18.524858337   13.346107274   10.823954240 -    -      -       Si 14.000
Si      16.016469992   12.446503050    9.288326646 -    -      -       Si 14.000
Si      15.489713467   13.343104309    6.363737840 -    -      -       Si 14.000
Si      11.429467376   12.370728772    9.382983745 -    -      -       Si 14.000
Si      13.667250076   13.374580469   11.188949693 -    -      -       Si 14.000
Si      11.637390617   18.805188602    4.644051158 -    -      -       Si 14.000
Si      14.093360185   19.302225266    2.843332144 -    -      -       Si 14.000
Si      14.521227849   18.864281749   13.032548110 -    -      -       Si 14.000
Si      17.719555388   18.531078860   13.011008029 -    -      -       Si 14.000
Si      18.847540526   19.172638684    2.614731117 -    -      -       Si 14.000
Si      16.543246223   18.492282566    4.441598007 -    -      -       Si 14.000
Si      11.764935284    3.505020362    4.377651634 -    -      -       Si 14.000
Si      14.233688780    2.562906293    2.778810412 -    -      -       Si 14.000
Si      14.873167945    3.368148663   13.098926886 -    -      -       Si 14.000
Si      17.993109043    3.432780530   13.071521949 -    -      -       Si 14.000
Si      18.910189389    2.467719139    2.699564141 -    -      -       Si 14.000
Si      16.670145439    3.440441859    4.557482177 -    -      -       Si 14.000
Si      18.694542251    1.141651882   11.237429170 -    -      -       Si 14.000
Si      16.214529690    0.645069360    9.423236150 -    -      -       Si 14.000
Si      15.768992174    1.085846873    6.403625140 -    -      -       Si 14.000
Si      12.568897296    1.401880557    6.443536422 -    -      -       Si 14.000
Si      11.469059717    0.706623552    9.312610803 -    -      -       Si 14.000
Si      13.776191408    1.455183176   11.053165049 -    -      -       Si 14.000
Si      18.537418489   16.457479858   10.837430743 -    -      -       Si 14.000
Si      16.038236910   17.367602147    9.331618889 -    -      -       Si 14.000
Si      15.450483634   16.447395205    6.415053226 -    -      -       Si 14.000
Si      12.308750655   16.451918915    6.468303990 -    -      -       Si 14.000
Si      11.533928472   17.402407737    9.367403146 -    -      -       Si 14.000
Si      13.700393358   16.427825517   11.274497924 -    -      -       Si 14.000
Si       8.568015758    8.841234118    8.541006817 -    -      -       Si 14.000
Si       6.106547998    9.404559723   10.412000808 -    -      -       Si 14.000
Si       5.633688056    8.588262223    0.076599011 -    -      -       Si 14.000
Si       2.431900220    8.542084478    0.080130498 -    -      -       Si 14.000
Si       1.394740765    9.335375273   10.502661516 -    -      -       Si 14.000
Si       3.652347489    8.918744159    8.551078653 -    -      -       Si 14.000
Si       8.589281725   13.339116459    8.842285793 -    -      -       Si 14.000
Si       6.143269074   12.512468451   10.668444978 -    -      -       Si 14.000
Si       5.394243721   13.328590979    0.330819379 -    -      -       Si 14.000
Si       2.307051147   13.356614367    0.146875078 -    -      -       Si 14.000
Si       1.273868140   12.464550785   10.566513617 -    -      -       Si 14.000
Si       3.673236384   13.285999619    8.869320764 -    -      -       Si 14.000
Si       1.558314576   10.975496719    1.893907155 -    -      -       Si 14.000
Si       4.013319729   10.409983976    3.815568152 -    -      -       Si 14.000
Si       4.532982198   11.245223111    6.693553880 -    -      -       Si 14.000
Si       7.751561986   11.289979120    6.721904463 -    -      -       Si 14.000
Si       8.703091141   10.440191456    3.900889372 -    -      -       Si 14.000
Si       6.469348997   10.912651679    1.924031740 -    -      -       Si 14.000
Si       1.570053346    6.509943808    2.213492821 -    -      -       Si 14.000
Si       3.980918539    7.303166270    4.104215174 -    -      -       Si 14.000
Si       4.741067462    6.494730202    6.994940141 -    -      -       Si 14.000
Si       7.827563155    6.476291446    6.782632018 -    -      -       Si 14.000
Si       8.775267661    7.353989651    3.965048504 -    -      -       Si 14.000
Si       6.418900697    6.516124417    2.250342946 -    -      -       Si 14.000
end 
end 
