# Supplementary material for: Water Adsorption at Pairs of Proximate Brønsted Acid Sites in Zeolites
Source: J Phys Chem Lett. 2026 Jan 14;17(4):1201–6. doi: 10.1021/acs.jpclett.5c03794 (PMC12862806; doi:10.1021/acs.jpclett.5c03794)
Supplement: Supplementary file 2 [file jz5c03794_si_002.zip › Water_BAS_Pairs_SI/QM/STRUCTURES_MP2/HMFI__Isolated_BAS__T10_O3_T1__2_h2o__MP2.car]

!BIOSYM archive 3                                                               
PBC=ON                                                                          
QMPOT ITERATION     33                                            -52848.6791862
!DATE Wed Jun  4 17:40:16 2025
PBC  20.20300  19.84900  13.21600  90.00000  90.00000  90.00000 (P1)
Al      12.379950792   13.310691763    6.411703308 -    -      -       Al 13.000
H       10.401977418   13.323936809    4.609325215 -    -      -       H   1.000
H        9.303888704   14.575265207    4.780965384 -    -      -       H   1.000
H       10.918774793   14.750897609    4.637678807 -    -      -       H   1.000
H        8.034780640   14.343773759    6.300787804 -    -      -       H   1.000
H        8.163092642   15.863727241    6.054325417 -    -      -       H   1.000
O       10.337813984    1.196706054    9.393040170 -    -      -       O   8.000
O        8.085973218    1.007203330   10.703701952 -    -      -       O   8.000
O        8.268631421    2.660269623    8.615876204 -    -      -       O   8.000
O        8.239868939    0.032873415    8.237447365 -    -      -       O   8.000
O        6.683911835    0.661610826   12.902947637 -    -      -       O   8.000
O        6.432420952   18.775072688   10.864660933 -    -      -       O   8.000
O        5.462793865    1.382469454   10.667187940 -    -      -       O   8.000
O        6.055225546    2.414897901    1.565704165 -    -      -       O   8.000
O        4.132906415    1.027246208    0.280805137 -    -      -       O   8.000
O        5.743129020   19.691979425    2.013017417 -    -      -       O   8.000
O        2.354266574    2.491945399    1.537816344 -    -      -       O   8.000
O        1.567175477    1.019135155   12.710428615 -    -      -       O   8.000
O        2.814743404    1.535808844   10.446094121 -    -      -       O   8.000
O        1.918024711   18.940402904   10.908215402 -    -      -       O   8.000
O        4.345150395    2.763768458    8.743603526 -    -      -       O   8.000
O       10.096929718   17.206059189    9.442278773 -    -      -       O   8.000
O        7.849301024   16.531602009   10.658726340 -    -      -       O   8.000
O        6.366830199   16.949173007   12.812260921 -    -      -       O   8.000
O        5.190957247   16.457845325   10.494330837 -    -      -       O   8.000
O        3.814729973   16.825286605    0.300549103 -    -      -       O   8.000
O        1.379617011   16.888451361   12.539298211 -    -      -       O   8.000
O        2.558988318   16.511337889   10.162433478 -    -      -       O   8.000
O       20.115095114   18.887503942    2.763634094 -    -      -       O   8.000
O        2.167474677   18.600018232    4.117376187 -    -      -       O   8.000
O        1.711689977   17.104183447    1.959707650 -    -      -       O   8.000
O        2.262832710   19.671808738    1.721337869 -    -      -       O   8.000
O        3.495150492   19.116266918    6.338500178 -    -      -       O   8.000
O        3.589979756    0.988097165    4.282131197 -    -      -       O   8.000
O        4.851236334   18.496199030    4.178252193 -    -      -       O   8.000
O        4.193910274   17.359207948    8.188760335 -    -      -       O   8.000
O        6.039387970   18.945523946    7.067285279 -    -      -       O   8.000
O        4.212069789    0.087500931    8.730366726 -    -      -       O   8.000
O        7.781889201   17.239536209    8.090307906 -    -      -       O   8.000
O        8.453967852   18.570662158    5.962088160 -    -      -       O   8.000
O        7.448741737   18.365855519    3.549364177 -    -      -       O   8.000
O        8.193004703    0.901382091    4.439027053 -    -      -       O   8.000
O        5.709632862   17.026108542    2.164859909 -    -      -       O   8.000
O        0.015042160    2.612941502    2.847918434 -    -      -       O   8.000
O        2.270334625    3.302105690    4.039101843 -    -      -       O   8.000
O        3.720080663    2.842619841    6.181598062 -    -      -       O   8.000
O        4.933869242    3.227995109    3.856231044 -    -      -       O   8.000
O        6.260620643    2.995750189    6.891397795 -    -      -       O   8.000
O        8.735000857    2.981379698    6.001634242 -    -      -       O   8.000
O        7.573590856    3.310029853    3.600356045 -    -      -       O   8.000
O       10.282151031   10.563045649    3.751513675 -    -      -       O   8.000
O       12.872001852   10.955669450    3.660961421 -    -      -       O   8.000
O       11.360049889   12.307821213    5.359192304 -    -      -       O   8.000
O       11.788270434    9.708623173    5.749534257 -    -      -       O   8.000
O       14.301971515   11.440171805    1.506029607 -    -      -       O   8.000
O       13.832185880    8.921025436    2.241875280 -    -      -       O   8.000
O       15.492509105   10.431390610    3.618151916 -    -      -       O   8.000
O       14.089944744   12.733410961   12.453576378 -    -      -       O   8.000
O       16.203030148   11.173194985   12.831750544 -    -      -       O   8.000
O       13.795808669   10.079042515   12.533871796 -    -      -       O   8.000
O       18.318431047   12.810808510   12.506734346 -    -      -       O   8.000
O       18.123120469   11.325793608    1.462101846 -    -      -       O   8.000
O       18.082286254   10.736681210    4.061658326 -    -      -       O   8.000
O       18.567554389    8.846249281    2.239495643 -    -      -       O   8.000
O       16.401298742   12.378951736    5.223259130 -    -      -       O   8.000
O       10.347954202    7.201018861    3.771920457 -    -      -       O   8.000
O       12.940035769    6.715621241    3.433078301 -    -      -       O   8.000
O       14.186919201    6.517904875    1.163392285 -    -      -       O   8.000
O       15.562977023    7.234942316    3.314319221 -    -      -       O   8.000
O       16.418754310    7.023671291   13.017867050 -    -      -       O   8.000
O       18.480395205    6.355466934    1.360086185 -    -      -       O   8.000
O       18.102022726    6.826819599    3.941682805 -    -      -       O   8.000
O       20.032429846    9.062527911   10.403588357 -    -      -       O   8.000
O       17.389909584    8.745829011   10.398665736 -    -      -       O   8.000
O       18.885529962    7.553432997   12.231316046 -    -      -       O   8.000
O       18.596311156   10.190340893   12.313103318 -    -      -       O   8.000
O       16.088243530    8.411809564    8.142828229 -    -      -       O   8.000
O       16.622674942   10.889288634    9.019796708 -    -      -       O   8.000
O       14.801420742    9.389651214   10.196918759 -    -      -       O   8.000
O       16.313641780    7.152257179    5.871514307 -    -      -       O   8.000
O       14.140857765    8.616210053    6.286554743 -    -      -       O   8.000
O       16.491002837    9.824710639    5.974191544 -    -      -       O   8.000
O       11.999428528    7.061661513    5.876984254 -    -      -       O   8.000
O       12.166884992    8.485138063    8.082041244 -    -      -       O   8.000
O       12.235121155    8.960346777   10.698321281 -    -      -       O   8.000
O       11.728615132   10.931348648    8.964835700 -    -      -       O   8.000
O       14.042551683    7.504875094   11.915248589 -    -      -       O   8.000
O       19.899088551   12.666153569   10.336199804 -    -      -       O   8.000
O       17.300208413   13.215195802   10.103078297 -    -      -       O   8.000
O       16.228610702   13.192706442    7.739446637 -    -      -       O   8.000
O       14.730614064   12.550643748    9.858790062 -    -      -       O   8.000
O       13.994612251   12.717585277    6.344521140 -    -      -       O   8.000
O       11.730049838   13.407994841    8.002721502 -    -      -       O   8.000
O       12.215878186   12.983230931   10.596705144 -    -      -       O   8.000
O       10.006982927   18.900959020    3.827405758 -    -      -       O   8.000
O       12.256457390   18.731170483    2.470216053 -    -      -       O   8.000
O       11.865952777   17.198750897    4.619755055 -    -      -       O   8.000
O       12.313547687   19.786941911    4.876696129 -    -      -       O   8.000
O       13.594920977   19.177877662    0.261229947 -    -      -       O   8.000
O       13.804592523    1.046198016    2.318198070 -    -      -       O   8.000
O       14.923302101   18.486413217    2.437850848 -    -      -       O   8.000
O       14.251205501   17.395315235   11.626837290 -    -      -       O   8.000
O       16.129363385   18.917454715   12.809947951 -    -      -       O   8.000
O       14.379672393    0.111277528   11.090161533 -    -      -       O   8.000
O       17.880976020   17.333328936   11.651674605 -    -      -       O   8.000
O       18.607571278   18.673741147    0.588224050 -    -      -       O   8.000
O       17.539687634   18.333143931    2.984362804 -    -      -       O   8.000
O       18.284745067    0.898450257    2.232451466 -    -      -       O   8.000
O       15.832088956   16.990592711    4.416807086 -    -      -       O   8.000
O       10.135372249    2.619111245    3.802304378 -    -      -       O   8.000
O       12.360273522    3.289644933    2.549084870 -    -      -       O   8.000
O       13.878207288    2.915871730    0.427222981 -    -      -       O   8.000
O       15.009854143    3.360459972    2.789923743 -    -      -       O   8.000
O       16.423595203    3.016386550   12.921312138 -    -      -       O   8.000
O       18.889590144    2.926452220    0.596143902 -    -      -       O   8.000
O       17.659180987    3.349664752    2.937222014 -    -      -       O   8.000
O        0.225124576    1.102499912   10.432486602 -    -      -       O   8.000
O       18.196210803    1.088758281    9.088920752 -    -      -       O   8.000
O       18.458896470    2.728386520   11.184134166 -    -      -       O   8.000
O       18.211306668    0.133202930   11.566516233 -    -      -       O   8.000
O       16.812074461    0.677661856    6.891964820 -    -      -       O   8.000
O       16.609605353   18.802973066    8.941158387 -    -      -       O   8.000
O       15.563456769    1.390117334    9.109852765 -    -      -       O   8.000
O       16.198060738    2.384188942    4.976945698 -    -      -       O   8.000
O       14.263424475    1.050600119    6.285381920 -    -      -       O   8.000
O       15.875331118   19.649086925    4.591311956 -    -      -       O   8.000
O       12.490249623    2.589610381    5.092128287 -    -      -       O   8.000
O       11.715200667    1.107751932    7.136008945 -    -      -       O   8.000
O       12.930517098    1.575682247    9.427161760 -    -      -       O   8.000
O       11.984590313   19.003154428    8.932079608 -    -      -       O   8.000
O       14.515711178    2.784819557   11.077012114 -    -      -       O   8.000
O       -0.001088410   17.198677433   10.318781872 -    -      -       O   8.000
O       17.947180769   16.503143747    9.141892878 -    -      -       O   8.000
O       16.482494283   16.992615402    6.991617714 -    -      -       O   8.000
O       15.290640206   16.534456997    9.317975086 -    -      -       O   8.000
O       13.943699291   16.846943854    6.289612775 -    -      -       O   8.000
O       11.506777764   17.014422666    7.221777866 -    -      -       O   8.000
O       12.661628557   16.565373323    9.611594264 -    -      -       O   8.000
O        9.931267383    9.014902180    9.460779353 -    -      -       O   8.000
O        7.282011429    8.740950099    9.489590254 -    -      -       O   8.000
O        8.729028601    7.537440310    7.636232924 -    -      -       O   8.000
O        8.478685862   10.182640137    7.582963278 -    -      -       O   8.000
O        5.993541402    8.394131872   11.749824705 -    -      -       O   8.000
O        6.512108350   10.877487016   10.880728956 -    -      -       O   8.000
O        4.695958635    9.395719617    9.701875182 -    -      -       O   8.000
O        6.136361172    7.140686353    0.821034510 -    -      -       O   8.000
O        4.022738910    8.669758611    0.353511409 -    -      -       O   8.000
O        6.397108966    9.807242066    0.700244586 -    -      -       O   8.000
O        1.936374899    7.026305936    0.746766100 -    -      -       O   8.000
O        2.069775155    8.479131493   11.764070007 -    -      -       O   8.000
O        2.133929798    9.040125444    9.161370724 -    -      -       O   8.000
O        1.642720696   10.952401023   10.957843006 -    -      -       O   8.000
O        3.919892017    7.430728574    8.080537541 -    -      -       O   8.000
O        9.769314238   12.603128411    9.608655244 -    -      -       O   8.000
O        7.180207236   13.202321813    9.778522783 -    -      -       O   8.000
O        6.086737001   13.178380210   12.137370543 -    -      -       O   8.000
O        4.617439776   12.534202827   10.013773951 -    -      -       O   8.000
O        3.809524324   12.792179021    0.234575528 -    -      -       O   8.000
O        1.755393586   13.431665406   11.861205715 -    -      -       O   8.000
O        2.115758428   12.985911405    9.282000967 -    -      -       O   8.000
O        0.167481596   10.741098086    2.805401126 -    -      -       O   8.000
O        2.803016951   11.077886166    2.857720335 -    -      -       O   8.000
O        1.337518274   12.286041910    1.015286075 -    -      -       O   8.000
O        1.641811033    9.652837523    0.902703283 -    -      -       O   8.000
O        4.109425072   11.385244616    5.120763102 -    -      -       O   8.000
O        3.540064582    8.917687194    4.228466601 -    -      -       O   8.000
O        5.381169798   10.383478904    3.066455833 -    -      -       O   8.000
O        3.966255892   12.625074625    7.418440048 -    -      -       O   8.000
O        6.120135856   11.177560850    6.904600463 -    -      -       O   8.000
O        3.789861921    9.952604813    7.286971642 -    -      -       O   8.000
O        8.204137572   12.810184266    7.381971793 -    -      -       O   8.000
O        8.169141266   11.357570586    5.198200294 -    -      -       O   8.000
O        7.945502070   10.813862045    2.607030904 -    -      -       O   8.000
O        8.335826135    8.841613656    4.386178789 -    -      -       O   8.000
O        6.147412007   12.348708006    1.444049353 -    -      -       O   8.000
O        0.312421915    7.149640072    2.889116688 -    -      -       O   8.000
O        2.886454155    6.565163174    3.176183151 -    -      -       O   8.000
O        3.977211570    6.652058203    5.538180229 -    -      -       O   8.000
O        5.447415427    7.248529718    3.407666166 -    -      -       O   8.000
O        6.254480600    7.012183747    6.862514303 -    -      -       O   8.000
O        8.317073226    6.352458967    5.297813512 -    -      -       O   8.000
O        7.954167646    6.788130310    2.713252065 -    -      -       O   8.000
O        8.846295675   14.956674372    8.721399313 -    -      -       O   8.000
O        5.444166601   14.793919170    0.897358696 -    -      -       O   8.000
O        2.150460961   14.804384539    0.843243812 -    -      -       O   8.000
O        4.017338317   14.827248631    8.782804008 -    -      -       O   8.000
O        1.265466767    4.820203240    2.051756574 -    -      -       O   8.000
O        4.615961175    5.002990545    7.490038915 -    -      -       O   8.000
O        7.907037501    5.013652432    7.532226921 -    -      -       O   8.000
O        6.068041015    4.943759702    2.204162882 -    -      -       O   8.000
O       11.364798011    4.875991921    4.493556134 -    -      -       O   8.000
O       14.796980557    5.040441138   12.290278344 -    -      -       O   8.000
O       18.086366304    5.030396572   12.341589848 -    -      -       O   8.000
O       16.268996868    4.944907637    4.489139685 -    -      -       O   8.000
O       18.951650299   14.998347811   11.140666138 -    -      -       O   8.000
O       15.579685454   14.788902887    5.758951876 -    -      -       O   8.000
O       12.165248773   14.911858325    5.693439810 -    -      -       O   8.000
O       14.096623856   14.874215024   10.998314050 -    -      -       O   8.000
O       10.133535313   14.242572305    4.266834114 -    -      -       O   8.000
O        8.135460242   15.012279128    5.599408131 -    -      -       O   8.000
Si       8.731773297    1.227210042    9.228467477 -    -      -       Si 14.000
Si       6.661581816    0.486292115   11.290318726 -    -      -       Si 14.000
Si       5.646820590    0.998407318    0.892809591 -    -      -       Si 14.000
Si       2.577923638    1.088513166    0.763612188 -    -      -       Si 14.000
Si       1.622595413    0.676725095   11.120592389 -    -      -       Si 14.000
Si       4.209757820    1.427666023    9.638831074 -    -      -       Si 14.000
Si       8.659702633   16.482017112    9.247586708 -    -      -       Si 14.000
Si       6.456546721   17.182682206   11.207291165 -    -      -       Si 14.000
Si       5.332087579   16.395363857    0.726889726 -    -      -       Si 14.000
Si       2.261616896   16.404845343    0.602276909 -    -      -       Si 14.000
Si       1.467919738   17.382054013   10.987941742 -    -      -       Si 14.000
Si       3.984394646   16.316372047    9.412783686 -    -      -       Si 14.000
Si       1.493768324   18.568664709    2.632912544 -    -      -       Si 14.000
Si       3.525047413   19.269813084    4.723192518 -    -      -       Si 14.000
Si       4.493244445   18.833608728    7.587388831 -    -      -       Si 14.000
Si       7.616012985   18.684744345    7.352469478 -    -      -       Si 14.000
Si       8.536943651   19.163393037    4.442575704 -    -      -       Si 14.000
Si       5.934976742   18.408231416    2.972405587 -    -      -       Si 14.000
Si       1.464614234    3.316228147    2.620962765 -    -      -       Si 14.000
Si       3.630415754    2.586160371    4.581521309 -    -      -       Si 14.000
Si       4.735534090    3.404054482    7.316479934 -    -      -       Si 14.000
Si       7.797100259    3.415567771    7.258916475 -    -      -       Si 14.000
Si       8.656445035    2.461615824    4.459043708 -    -      -       Si 14.000
Si       6.157073578    3.448126576    2.812455994 -    -      -       Si 14.000
Si      11.602588884   10.879189379    4.647905207 -    -      -       Si 14.000
Si      14.117658950   10.437191750    2.771078334 -    -      -       Si 14.000
Si      14.607573114   11.355227684   13.131989327 -    -      -       Si 14.000
Si      17.797099383   11.376639487   13.088822703 -    -      -       Si 14.000
Si      18.784149272   10.413582775    2.639501200 -    -      -       Si 14.000
Si      16.600833252   10.856911052    4.723237877 -    -      -       Si 14.000
Si      11.667305816    6.466126806    4.395201952 -    -      -       Si 14.000
Si      14.132641475    7.354852066    2.551094907 -    -      -       Si 14.000
Si      14.866114999    6.532416369   12.904140566 -    -      -       Si 14.000
Si      17.961267521    6.490771621   13.038740064 -    -      -       Si 14.000
Si      18.915347404    7.302481768    2.615322057 -    -      -       Si 14.000
Si      16.561599462    6.533886508    4.394374465 -    -      -       Si 14.000
Si      18.706096731    8.898886792   11.331202093 -    -      -       Si 14.000
Si      16.233185998    9.369158921    9.445068602 -    -      -       Si 14.000
Si      15.744506030    8.507990724    6.562550798 -    -      -       Si 14.000
Si      12.536409498    8.474479576    6.502994474 -    -      -       Si 14.000
Si      11.518114858    9.359102801    9.296323294 -    -      -       Si 14.000
Si      13.727801465    8.983664969   11.338898931 -    -      -       Si 14.000
Si      18.614463059   13.416683134   11.017468879 -    -      -       Si 14.000
Si      16.208181536   12.457654020    9.175787886 -    -      -       Si 14.000
Si      15.506085511   13.248120867    6.274251803 -    -      -       Si 14.000
Si      11.385277112   12.498945081    9.270299029 -    -      -       Si 14.000
Si      13.774865670   13.289166928   10.957807176 -    -      -       Si 14.000
Si      11.604747002   18.658315746    3.958238349 -    -      -       Si 14.000
Si      13.652265891   19.331607976    1.875356838 -    -      -       Si 14.000
Si      14.600591091   18.852167452   12.242435217 -    -      -       Si 14.000
Si      17.703943676   18.728536833   12.454277351 -    -      -       Si 14.000
Si      18.643485352   19.162244004    2.139815755 -    -      -       Si 14.000
Si      16.044468872   18.375644623    3.610253673 -    -      -       Si 14.000
Si      11.580409874    3.354896844    3.980226616 -    -      -       Si 14.000
Si      13.766961093    2.647788218    2.024433073 -    -      -       Si 14.000
Si      14.902780780    3.441893044   12.496515689 -    -      -       Si 14.000
Si      17.966508852    3.427193924   12.565712987 -    -      -       Si 14.000
Si      18.755462139    2.451272485    2.150966016 -    -      -       Si 14.000
Si      16.282371406    3.484987355    3.792802475 -    -      -       Si 14.000
Si      18.824606858    1.262499415   10.577671078 -    -      -       Si 14.000
Si      16.789791985    0.514733237    8.505235744 -    -      -       Si 14.000
Si      15.779819301    0.986027614    5.676883681 -    -      -       Si 14.000
Si      12.702224035    1.170971635    5.847359627 -    -      -       Si 14.000
Si      11.740164718    0.745860228    8.721966361 -    -      -       Si 14.000
Si      14.353048277    1.450238897   10.185369193 -    -      -       Si 14.000
Si      18.750642961   16.498001441   10.560364959 -    -      -       Si 14.000
Si      16.580013990   17.208951272    8.597782481 -    -      -       Si 14.000
Si      15.461707464   16.386175215    5.873422815 -    -      -       Si 14.000
Si      12.398583264   16.475085080    5.973888067 -    -      -       Si 14.000
Si      11.576218193   17.438819284    8.792897851 -    -      -       Si 14.000
Si      14.077670354   16.364849122   10.384323533 -    -      -       Si 14.000
Si       8.598529866    8.875242202    8.552262980 -    -      -       Si 14.000
Si       6.130333793    9.353569054   10.449343666 -    -      -       Si 14.000
Si       5.624433856    8.503038819    0.108137894 -    -      -       Si 14.000
Si       2.424024897    8.456150234    0.131573940 -    -      -       Si 14.000
Si       1.412549367    9.383911636   10.577331903 -    -      -       Si 14.000
Si       3.637821538    8.951700016    8.557433932 -    -      -       Si 14.000
Si       8.529995967   13.373504975    8.907714296 -    -      -       Si 14.000
Si       6.091251276   12.437227328   10.699207636 -    -      -       Si 14.000
Si       5.362426392   13.271377456    0.370780908 -    -      -       Si 14.000
Si       2.265778393   13.326675369    0.185787640 -    -      -       Si 14.000
Si       1.292100221   12.501098193   10.604065576 -    -      -       Si 14.000
Si       3.674760687   13.249681766    8.886952291 -    -      -       Si 14.000
Si       1.499147726   10.928966790    1.900007912 -    -      -       Si 14.000
Si       3.945053070   10.437810473    3.811083033 -    -      -       Si 14.000
Si       4.503954308   11.282842227    6.688416702 -    -      -       Si 14.000
Si       7.726648238   11.356555618    6.761614902 -    -      -       Si 14.000
Si       8.687971206   10.383279971    3.985323329 -    -      -       Si 14.000
Si       6.460440528   10.842058733    1.949396464 -    -      -       Si 14.000
Si       1.594329537    6.398744480    2.215230601 -    -      -       Si 14.000
Si       3.967213623    7.354550754    4.080127265 -    -      -       Si 14.000
Si       4.699222075    6.530897569    6.984506196 -    -      -       Si 14.000
Si       7.796797142    6.477651534    6.835816992 -    -      -       Si 14.000
Si       8.747344769    7.298967787    4.040186883 -    -      -       Si 14.000
Si       6.399591229    6.523096032    2.296997645 -    -      -       Si 14.000
end 
end 
