# Supplementary material for: Water Adsorption at Pairs of Proximate Brønsted Acid Sites in Zeolites
Source: J Phys Chem Lett. 2026 Jan 14;17(4):1201–6. doi: 10.1021/acs.jpclett.5c03794 (PMC12862806; doi:10.1021/acs.jpclett.5c03794)
Supplement: Supplementary file 2 [file jz5c03794_si_002.zip › Water_BAS_Pairs_SI/QM/STRUCTURES_MP2/HMFI__Isolated_BAS__T10_O3_T1__bare__MP2.car]

!BIOSYM archive 3                                                               
PBC=ON                                                                          
QMPOT ITERATION     27                                            -52221.9222383
!DATE Tue Jun 10 17:46:26 2025
PBC  20.20300  19.84900  13.21600  90.00000  90.00000  90.00000 (P1)
Al      12.403272135   13.276307925    6.267192212 -    -      -       Al 13.000
H       10.435137376   12.148922111    5.381826007 -    -      -       H   1.000
O       10.145375688    1.078402597    9.444053435 -    -      -       O   8.000
O        7.671697169    0.578524921   10.094071298 -    -      -       O   8.000
O        8.220738571    2.551367745    8.383183078 -    -      -       O   8.000
O        8.526602107    0.014572417    7.631142234 -    -      -       O   8.000
O        6.412927368    0.944588791   12.364001005 -    -      -       O   8.000
O        5.809117147   18.697981261   10.815314471 -    -      -       O   8.000
O        5.109622080    1.314674101   10.108943375 -    -      -       O   8.000
O        6.202056168    2.512816227    1.208768383 -    -      -       O   8.000
O        3.973385503    1.498147879    0.091785737 -    -      -       O   8.000
O        5.579313883   19.748334475    1.425758729 -    -      -       O   8.000
O        1.607907377    2.416674441    0.926138957 -    -      -       O   8.000
O        1.643827935    0.483932928   12.395652394 -    -      -       O   8.000
O        2.426619699    1.422019306   10.042444274 -    -      -       O   8.000
O        1.741605746   18.728570200   10.317236222 -    -      -       O   8.000
O        3.830138863    2.598296014    8.195926963 -    -      -       O   8.000
O        9.889284325   17.152769370    9.581631966 -    -      -       O   8.000
O        7.430520440   16.616701036   10.366282675 -    -      -       O   8.000
O        6.310084902   16.879396467   12.736570038 -    -      -       O   8.000
O        4.779785901   16.281243661   10.694909878 -    -      -       O   8.000
O        3.818724953   16.889780307    0.414881486 -    -      -       O   8.000
O        1.580900559   16.864953877   12.218762499 -    -      -       O   8.000
O        2.294790899   16.256948236    9.711160730 -    -      -       O   8.000
O        0.224843457   19.226156578    3.002493641 -    -      -       O   8.000
O        2.609792908   18.342617215    3.746500491 -    -      -       O   8.000
O        1.460423596   17.336593581    1.586346000 -    -      -       O   8.000
O        2.442778693   19.837688455    1.630207147 -    -      -       O   8.000
O        3.736069880   18.470499217    6.053758407 -    -      -       O   8.000
O        3.383617373    0.891781276    4.661071019 -    -      -       O   8.000
O        5.224953736   18.988608350    3.946684401 -    -      -       O   8.000
O        4.378530256   17.195564292    8.244493575 -    -      -       O   8.000
O        6.038389817   19.055137670    7.260785522 -    -      -       O   8.000
O        3.731679018   19.779896641    8.312791286 -    -      -       O   8.000
O        7.887004474   17.260607923    7.817842201 -    -      -       O   8.000
O        7.972181229   18.445007479    5.479022575 -    -      -       O   8.000
O        7.646068870   18.944648544    2.884349816 -    -      -       O   8.000
O        8.413974743    1.014223173    4.540200103 -    -      -       O   8.000
O        5.837634093   17.193388581    2.108691355 -    -      -       O   8.000
O        0.101658969    2.955200446    3.068910869 -    -      -       O   8.000
O        2.733868065    3.062156124    3.245229357 -    -      -       O   8.000
O        3.739860229    3.321642036    5.653659067 -    -      -       O   8.000
O        5.280813823    2.488501325    3.670709497 -    -      -       O   8.000
O        6.103682739    2.973813984    6.830389441 -    -      -       O   8.000
O        8.548543249    3.285187464    5.822221176 -    -      -       O   8.000
O        7.794397358    3.239822563    3.242594496 -    -      -       O   8.000
O       10.370518752   10.400750219    3.525576786 -    -      -       O   8.000
O       12.772918592   11.467273367    2.978732263 -    -      -       O   8.000
O       11.374960811   12.213316530    5.101027101 -    -      -       O   8.000
O       12.542483094    9.798625984    4.967469139 -    -      -       O   8.000
O       13.905650329   11.364277085    0.636211284 -    -      -       O   8.000
O       13.554170478    9.114064239    2.047940316 -    -      -       O   8.000
O       15.411451159   10.892164236    2.744117474 -    -      -       O   8.000
O       14.514548499   12.568023897   11.617611573 -    -      -       O   8.000
O       16.210412877   10.760661556   12.649205345 -    -      -       O   8.000
O       13.928612954    9.938232826   11.654293968 -    -      -       O   8.000
O       18.182424822   12.357788392   11.942023906 -    -      -       O   8.000
O       18.209017477   11.326533518    1.137409569 -    -      -       O   8.000
O       17.876881631   10.832972299    3.731849883 -    -      -       O   8.000
O       18.657111570    8.918014017    2.096587260 -    -      -       O   8.000
O       16.201350303   12.698355799    4.529891366 -    -      -       O   8.000
O       10.221015801    7.103906382    3.735077938 -    -      -       O   8.000
O       12.829680161    6.933377237    3.404156854 -    -      -       O   8.000
O       13.905142377    6.688891337    1.042805611 -    -      -       O   8.000
O       15.402876424    7.518817449    3.072003892 -    -      -       O   8.000
O       16.298558782    6.813392174   13.109102390 -    -      -       O   8.000
O       18.803782581    6.672971462    0.730048817 -    -      -       O   8.000
O       17.918141467    6.661894145    3.263561833 -    -      -       O   8.000
O        0.130259514    8.706786349   10.510282108 -    -      -       O   8.000
O       17.915987456    9.377890399    9.766370587 -    -      -       O   8.000
O       18.288863560    7.273275361   11.388791969 -    -      -       O   8.000
O       18.640374583    9.747031938   12.294309457 -    -      -       O   8.000
O       16.596087771    9.062910817    7.537744906 -    -      -       O   8.000
O       15.983291423   11.096430071    9.140995477 -    -      -       O   8.000
O       15.372985586    8.616088990    9.844334826 -    -      -       O   8.000
O       16.608025560    7.625742312    5.396882411 -    -      -       O   8.000
O       14.248668959    8.414860442    6.448575173 -    -      -       O   8.000
O       15.804016501   10.175990830    5.261226596 -    -      -       O   8.000
O       11.865579677    7.387479161    5.829844403 -    -      -       O   8.000
O       11.968720677    9.429535248    7.492720294 -    -      -       O   8.000
O       12.701083127    8.468136290    9.848963289 -    -      -       O   8.000
O       11.819436976   10.967556151    9.637406605 -    -      -       O   8.000
O       14.082304423    7.253638524   11.686219146 -    -      -       O   8.000
O       19.999687024   12.799795253   10.053719278 -    -      -       O   8.000
O       17.447729748   13.270575662    9.537098829 -    -      -       O   8.000
O       16.415995626   12.878732915    7.149675872 -    -      -       O   8.000
O       14.788773068   13.438113517    9.139555829 -    -      -       O   8.000
O       14.001987287   12.720291820    6.019081493 -    -      -       O   8.000
O       11.629745524   12.830507601    7.722302631 -    -      -       O   8.000
O       12.350941827   13.443475321   10.247488205 -    -      -       O   8.000
O       10.064774367   18.893324829    3.839626171 -    -      -       O   8.000
O       12.655920501   18.656111396    3.476893139 -    -      -       O   8.000
O       11.422847665   17.408901097    5.512399050 -    -      -       O   8.000
O       11.704072972    0.195716856    5.562325061 -    -      -       O   8.000
O       13.781772206   19.079301934    1.104744645 -    -      -       O   8.000
O       13.877458310    1.110226340    2.967323024 -    -      -       O   8.000
O       15.284900991   18.690770736    3.199910681 -    -      -       O   8.000
O       14.083361740   17.336817291   12.414788923 -    -      -       O   8.000
O       16.253552305   18.499101538    0.231355278 -    -      -       O   8.000
O       14.612496510    0.062828457   11.952533669 -    -      -       O   8.000
O       18.287064042   17.077008927   12.414462236 -    -      -       O   8.000
O       18.761068517   18.906896262    1.005232188 -    -      -       O   8.000
O       17.920709221   18.511799379    3.510815786 -    -      -       O   8.000
O       18.426307806    1.114208686    2.622962185 -    -      -       O   8.000
O       16.301526043   17.448284608    5.295508340 -    -      -       O   8.000
O       10.308026688    2.800647705    3.916339824 -    -      -       O   8.000
O       12.687996512    3.457538986    2.983628382 -    -      -       O   8.000
O       13.841482590    2.653355724    0.739285084 -    -      -       O   8.000
O       15.358787497    3.310536818    2.764985691 -    -      -       O   8.000
O       16.301322031    2.812548613   12.993100315 -    -      -       O   8.000
O       18.469866156    3.381934652    1.205092789 -    -      -       O   8.000
O       17.812020271    3.418937880    3.776273183 -    -      -       O   8.000
O       20.083908028    0.761919571   10.416959155 -    -      -       O   8.000
O       17.596857209    1.374792491    9.768966961 -    -      -       O   8.000
O       18.709969415    2.332449059   12.000815801 -    -      -       O   8.000
O       18.000263845   19.609942218   11.777068621 -    -      -       O   8.000
O       16.528508484    1.388078772    7.407039424 -    -      -       O   8.000
O       16.749409552   18.903217798    8.692065296 -    -      -       O   8.000
O       14.978260024    0.873415567    9.455010544 -    -      -       O   8.000
O       15.751599811    2.825525361    5.359027122 -    -      -       O   8.000
O       14.207947623    0.824121386    6.186836348 -    -      -       O   8.000
O       16.528697393    0.278735326    5.036158215 -    -      -       O   8.000
O       12.448232006    2.732125809    5.548776903 -    -      -       O   8.000
O       12.224160179    1.463916465    7.841035250 -    -      -       O   8.000
O       12.534035671    0.784678118   10.424867318 -    -      -       O   8.000
O       11.678159505   18.864314227    8.648576839 -    -      -       O   8.000
O       14.225254131    2.589655348   11.332551736 -    -      -       O   8.000
O       19.982536828   16.938980531   10.306579830 -    -      -       O   8.000
O       17.398572226   16.648213030    9.946435370 -    -      -       O   8.000
O       16.071323427   16.497071988    7.724195074 -    -      -       O   8.000
O       14.869482695   17.455763828    9.883861667 -    -      -       O   8.000
O       13.873128396   16.942673512    6.281485792 -    -      -       O   8.000
O       11.852156172   16.357715581    7.908079225 -    -      -       O   8.000
O       12.341098161   16.969643108   10.450383212 -    -      -       O   8.000
O       10.150150908    8.923650482    9.382081103 -    -      -       O   8.000
O        7.584205997    8.777389236    9.960588945 -    -      -       O   8.000
O        8.585281472    7.447238845    7.895247522 -    -      -       O   8.000
O        8.364699785   10.085063557    7.785381495 -    -      -       O   8.000
O        6.063218105    8.403793145   12.045449989 -    -      -       O   8.000
O        6.585432229   10.901112525   11.246508177 -    -      -       O   8.000
O        4.986117087    9.378141645    9.837197621 -    -      -       O   8.000
O        5.904014655    7.075401859    1.071645844 -    -      -       O   8.000
O        4.144074053    9.017508243    0.614811770 -    -      -       O   8.000
O        6.645836881    9.684703046    1.063724464 -    -      -       O   8.000
O        2.227685789    7.179217470    0.869459072 -    -      -       O   8.000
O        2.403144764    8.629684706   11.871365707 -    -      -       O   8.000
O        2.399841778    9.292685257    9.289686184 -    -      -       O   8.000
O        1.427226329   10.970220340   11.094264429 -    -      -       O   8.000
O        3.966344819    7.358610226    8.412222797 -    -      -       O   8.000
O        9.841174421   12.737145400    9.656312636 -    -      -       O   8.000
O        7.238777097   13.095795276    9.872483624 -    -      -       O   8.000
O        6.179241959   13.322633726   12.253388450 -    -      -       O   8.000
O        4.696230773   12.468973419   10.221397497 -    -      -       O   8.000
O        3.806733540   12.938985069    0.178267147 -    -      -       O   8.000
O        1.753311396   13.483645338   11.768958996 -    -      -       O   8.000
O        2.281543669   12.739895321    9.252736390 -    -      -       O   8.000
O        0.108152692   10.915100089    2.757778945 -    -      -       O   8.000
O        2.759323852   11.210946630    2.888376090 -    -      -       O   8.000
O        1.349691157   12.392891649    0.965069231 -    -      -       O   8.000
O        1.628825092    9.754726494    0.944543436 -    -      -       O   8.000
O        3.926144008   11.276058112    5.243209039 -    -      -       O   8.000
O        3.363295511    8.918738506    4.090692467 -    -      -       O   8.000
O        5.323118486   10.442337292    3.207072624 -    -      -       O   8.000
O        4.327215420   12.386483207    7.577416594 -    -      -       O   8.000
O        6.319528933   11.090382513    6.417520300 -    -      -       O   8.000
O        4.200431764    9.738159358    7.349243423 -    -      -       O   8.000
O        8.235092580   12.703833433    7.469208475 -    -      -       O   8.000
O        8.781833745   11.223676006    5.413981784 -    -      -       O   8.000
O        7.881775415   11.095364543    2.906106087 -    -      -       O   8.000
O        8.306662951    8.845638218    4.293567002 -    -      -       O   8.000
O        6.047134024   12.303664997    1.468042875 -    -      -       O   8.000
O        0.275567108    7.078483874    2.717130411 -    -      -       O   8.000
O        2.743613101    6.451445966    3.401892753 -    -      -       O   8.000
O        3.735101473    6.900840949    5.796971120 -    -      -       O   8.000
O        5.305902663    7.126830408    3.677465810 -    -      -       O   8.000
O        6.144336766    7.058898728    6.906160968 -    -      -       O   8.000
O        8.293815883    6.453018099    5.467451222 -    -      -       O   8.000
O        7.772617297    6.636869756    2.881223687 -    -      -       O   8.000
O        8.701296043   14.957106477    8.705062940 -    -      -       O   8.000
O        5.446482271   14.846363168    1.065245119 -    -      -       O   8.000
O        2.074169146   14.912580908    0.745404455 -    -      -       O   8.000
O        4.115979078   14.642406178    8.740606265 -    -      -       O   8.000
O        1.431247417    4.864408343    1.771037112 -    -      -       O   8.000
O        4.534099400    5.011319739    7.510370149 -    -      -       O   8.000
O        7.682140335    4.996785255    7.608000811 -    -      -       O   8.000
O        5.837816540    4.821868792    2.451395862 -    -      -       O   8.000
O       11.511533450    5.029117606    4.749010458 -    -      -       O   8.000
O       14.601907833    4.830254383   12.555899494 -    -      -       O   8.000
O       17.897067737    4.830983541   12.274312393 -    -      -       O   8.000
O       15.997338439    5.266288100    4.418748511 -    -      -       O   8.000
O       18.750959538   14.794544821   11.274027891 -    -      -       O   8.000
O       15.526230210   14.935618231    5.675467465 -    -      -       O   8.000
O       12.192618458   14.899880274    5.776251505 -    -      -       O   8.000
O       14.200098743   15.128551578   11.076700664 -    -      -       O   8.000
Si       8.630100563    1.059102680    8.881059297 -    -      -       Si 14.000
Si       6.248278446    0.418712355   10.840606559 -    -      -       Si 14.000
Si       5.536244902    1.217136773    0.483205709 -    -      -       Si 14.000
Si       2.432603740    1.101769738    0.448207861 -    -      -       Si 14.000
Si       1.414518277    0.398482615   10.790664145 -    -      -       Si 14.000
Si       3.787659964    1.307555369    9.163376439 -    -      -       Si 14.000
Si       8.474591571   16.502414274    9.126362164 -    -      -       Si 14.000
Si       6.103074145   17.127722585   11.142501568 -    -      -       Si 14.000
Si       5.346756712   16.440430573    0.763421255 -    -      -       Si 14.000
Si       2.237588212   16.498491422    0.431364694 -    -      -       Si 14.000
Si       1.345986065   17.188889988   10.649903990 -    -      -       Si 14.000
Si       3.875199490   16.120516915    9.344426122 -    -      -       Si 14.000
Si       1.662215358   18.682659182    2.474263123 -    -      -       Si 14.000
Si       3.740800933   19.149606831    4.587510884 -    -      -       Si 14.000
Si       4.484600912   18.617255947    7.480749030 -    -      -       Si 14.000
Si       7.602907439   18.654678318    7.044980826 -    -      -       Si 14.000
Si       8.535600263   19.283420243    4.197927125 -    -      -       Si 14.000
Si       6.067735720   18.728215770    2.585616641 -    -      -       Si 14.000
Si       1.471245515    3.325510679    2.268075690 -    -      -       Si 14.000
Si       3.777948436    2.426396205    4.300258516 -    -      -       Si 14.000
Si       4.559497867    3.464945099    7.048186866 -    -      -       Si 14.000
Si       7.638353627    3.435164939    7.156925554 -    -      -       Si 14.000
Si       8.764993726    2.581441389    4.374245346 -    -      -       Si 14.000
Si       6.282014165    3.267534259    2.646506967 -    -      -       Si 14.000
Si      11.785572713   10.913368902    4.108778241 -    -      -       Si 14.000
Si      13.937376229   10.697855029    2.106283622 -    -      -       Si 14.000
Si      14.651283815   11.170707190   12.419686979 -    -      -       Si 14.000
Si      17.803408859   11.051355541   12.805753291 -    -      -       Si 14.000
Si      18.772054244   10.499190771    2.424974708 -    -      -       Si 14.000
Si      16.321745667   11.151353094    4.070548999 -    -      -       Si 14.000
Si      11.614628899    6.603600910    4.418392066 -    -      -       Si 14.000
Si      13.923854061    7.568673815    2.399982478 -    -      -       Si 14.000
Si      14.732842052    6.399930923   12.894353259 -    -      -       Si 14.000
Si      17.821610075    6.402530044   12.680344369 -    -      -       Si 14.000
Si      18.955945601    7.336312653    2.206739697 -    -      -       Si 14.000
Si      16.487897676    6.763526141    4.026712463 -    -      -       Si 14.000
Si      18.786273857    8.771839379   10.993615667 -    -      -       Si 14.000
Si      16.459902131    9.544183055    9.074308822 -    -      -       Si 14.000
Si      15.806798936    8.823271351    6.149375633 -    -      -       Si 14.000
Si      12.677022843    8.745946312    6.212260861 -    -      -       Si 14.000
Si      11.657753719    9.452278229    9.094836190 -    -      -       Si 14.000
Si      14.035086031    8.582168704   10.767381199 -    -      -       Si 14.000
Si      18.582650189   13.296752763   10.689184823 -    -      -       Si 14.000
Si      16.172657195   12.667530409    8.734395414 -    -      -       Si 14.000
Si      15.490558493   13.318826763    5.863606977 -    -      -       Si 14.000
Si      11.421615282   12.512702744    9.273180622 -    -      -       Si 14.000
Si      13.941848579   13.628904741   10.525746393 -    -      -       Si 14.000
Si      11.490109554   18.745536499    4.604816639 -    -      -       Si 14.000
Si      13.894870558   19.348064370    2.697401799 -    -      -       Si 14.000
Si      14.689979757   18.707170953   13.032055576 -    -      -       Si 14.000
Si      17.808673669   18.526106644   12.971361366 -    -      -       Si 14.000
Si      18.877875145   19.402168145    2.545800853 -    -      -       Si 14.000
Si      16.496430220   18.687896911    4.278345729 -    -      -       Si 14.000
Si      11.732448496    3.488539676    4.302124454 -    -      -       Si 14.000
Si      13.935587251    2.621719254    2.361681725 -    -      -       Si 14.000
Si      14.747424101    3.231720435   12.724327635 -    -      -       Si 14.000
Si      17.840669316    3.340864170   12.925936944 -    -      -       Si 14.000
Si      18.749839425    2.705456536    2.658892318 -    -      -       Si 14.000
Si      16.240432364    3.697461814    4.083594987 -    -      -       Si 14.000
Si      18.600658758    1.056433080   11.002978141 -    -      -       Si 14.000
Si      16.467700309    0.654004742    8.848085855 -    -      -       Si 14.000
Si      15.745095150    1.329074658    5.990020753 -    -      -       Si 14.000
Si      12.652291418    1.296251361    6.282188983 -    -      -       Si 14.000
Si      11.645285934    0.581342836    9.081035952 -    -      -       Si 14.000
Si      14.087122785    1.063074440   10.793872219 -    -      -       Si 14.000
Si      18.607082141   16.376494640   10.980310330 -    -      -       Si 14.000
Si      16.272785067   17.388153955    9.058185593 -    -      -       Si 14.000
Si      15.426709039   16.449670474    6.231577221 -    -      -       Si 14.000
Si      12.342722330   16.373934585    6.351470386 -    -      -       Si 14.000
Si      11.446575976   17.330526439    9.140482385 -    -      -       Si 14.000
Si      13.868779555   16.708433184   10.935697358 -    -      -       Si 14.000
Si       8.664423081    8.814774654    8.756422508 -    -      -       Si 14.000
Si       6.310269260    9.367434243   10.764241268 -    -      -       Si 14.000
Si       5.690750787    8.539043257    0.399693607 -    -      -       Si 14.000
Si       2.595649463    8.641658128    0.268364945 -    -      -       Si 14.000
Si       1.583372617    9.401762917   10.692094081 -    -      -       Si 14.000
Si       3.884209251    8.946820105    8.735030669 -    -      -       Si 14.000
Si       8.528504873   13.371343311    8.937488992 -    -      -       Si 14.000
Si       6.180555889   12.440586384   10.892714169 -    -      -       Si 14.000
Si       5.360469780   13.353555519    0.442979518 -    -      -       Si 14.000
Si       2.251052832   13.432426828    0.105848218 -    -      -       Si 14.000
Si       1.315724332   12.498200364   10.540904427 -    -      -       Si 14.000
Si       3.848354563   13.064009315    8.961409141 -    -      -       Si 14.000
Si       1.477010144   11.068244276    1.895888900 -    -      -       Si 14.000
Si       3.832416013   10.457084469    3.843091481 -    -      -       Si 14.000
Si       4.701415002   11.120820816    6.657549962 -    -      -       Si 14.000
Si       7.885764090   11.271575253    6.799414571 -    -      -       Si 14.000
Si       8.807269527   10.360270725    4.008458247 -    -      -       Si 14.000
Si       6.454093333   10.893270681    2.141714909 -    -      -       Si 14.000
Si       1.663123097    6.407547780    2.189559089 -    -      -       Si 14.000
Si       3.791451214    7.355666310    4.243209481 -    -      -       Si 14.000
Si       4.597798560    6.577787965    7.135474109 -    -      -       Si 14.000
Si       7.671188985    6.487978994    6.969695361 -    -      -       Si 14.000
Si       8.647684785    7.253080527    4.101067434 -    -      -       Si 14.000
Si       6.200479118    6.401730712    2.521543274 -    -      -       Si 14.000
end 
end 
