# Supplementary material for: Water Adsorption at Pairs of Proximate Brønsted Acid Sites in Zeolites
Source: J Phys Chem Lett. 2026 Jan 14;17(4):1201–6. doi: 10.1021/acs.jpclett.5c03794 (PMC12862806; doi:10.1021/acs.jpclett.5c03794)
Supplement: Supplementary file 2 [file jz5c03794_si_002.zip › Water_BAS_Pairs_SI/QM/STRUCTURES_MP2/HMFI__Isolated_BAS__T11_O16_T7__1_h2o__MP2.car]

!BIOSYM archive 3                                                               
PBC=ON                                                                          
QMPOT ITERATION     49                                            -52531.1205854
!DATE Wed Jun  4 20:19:40 2025
PBC  20.20300  19.84900  13.21600  90.00000  90.00000  90.00000 (P1)
Al      11.495751284   12.526553186    5.261971892 -    -      -       Al 13.000
H        9.672924633   12.899301593    6.793401260 -    -      -       H   1.000
H       10.975748808   13.057354458    8.166389260 -    -      -       H   1.000
H        9.746849768   12.504208102    8.957487852 -    -      -       H   1.000
O       10.136233908    0.881579834    5.580475902 -    -      -       O   8.000
O        7.686547612    1.492049951    6.378147353 -    -      -       O   8.000
O        8.725811787    2.744423004    4.314453617 -    -      -       O   8.000
O        8.014222706    0.198063285    4.100867800 -    -      -       O   8.000
O        6.632364477    0.934770798    8.689747154 -    -      -       O   8.000
O        6.681604126   18.934972193    6.721640646 -    -      -       O   8.000
O        5.022376719    1.152625590    6.643970235 -    -      -       O   8.000
O        5.985057665    2.356207876   10.790375142 -    -      -       O   8.000
O        4.199445736    0.678945298    9.784015435 -    -      -       O   8.000
O        6.364341226   19.540983870   10.931139356 -    -      -       O   8.000
O        2.534765383    2.616316488   10.573850347 -    -      -       O   8.000
O        2.154134057    1.453497702    8.261256044 -    -      -       O   8.000
O        2.563618111    0.864207295    5.691312514 -    -      -       O   8.000
O        1.522711670   18.915102950    7.351991943 -    -      -       O   8.000
O        4.169797437    2.708907058    4.690849371 -    -      -       O   8.000
O       10.022778045   16.996091527    5.726930651 -    -      -       O   8.000
O        7.493424712   16.472788633    6.271838814 -    -      -       O   8.000
O        6.390972607   17.078180455    8.585106350 -    -      -       O   8.000
O        4.881714612   16.978945557    6.419107042 -    -      -       O   8.000
O        3.967791438   16.850087405    9.611911165 -    -      -       O   8.000
O        1.778880465   16.437702029    8.150006791 -    -      -       O   8.000
O        2.376104756   17.073488698    5.614869936 -    -      -       O   8.000
O       20.176568908   18.788717649   12.091866518 -    -      -       O   8.000
O        2.499869792   18.747196866   12.770385485 -    -      -       O   8.000
O        1.611358613   17.284592084   10.703362380 -    -      -       O   8.000
O        1.726330659    0.081719401   10.487654122 -    -      -       O   8.000
O        3.703195921   19.086380606    1.903720714 -    -      -       O   8.000
O        3.981938944    1.064720171   13.189974844 -    -      -       O   8.000
O        5.118275766   18.493800431   13.000980106 -    -      -       O   8.000
O        4.333725753   17.385522252    3.828540900 -    -      -       O   8.000
O        6.258133650   18.751145490    2.583087341 -    -      -       O   8.000
O        4.638457720    0.142829972    4.226699176 -    -      -       O   8.000
O        8.149130462   17.406078703    3.854459614 -    -      -       O   8.000
O        8.798363239   18.957600846    1.831992568 -    -      -       O   8.000
O        7.766185308   18.205661422   12.718870927 -    -      -       O   8.000
O        8.201519670    0.924926559   13.180959502 -    -      -       O   8.000
O        6.122029377   16.864598988   11.181530696 -    -      -       O   8.000
O        0.240084180    2.737689691   11.988460932 -    -      -       O   8.000
O        2.551271331    3.318931870   13.116287286 -    -      -       O   8.000
O        3.902065452    2.748245728    2.073061072 -    -      -       O   8.000
O        5.233605516    3.403205557   13.113767276 -    -      -       O   8.000
O        6.327746589    2.847360639    3.117930032 -    -      -       O   8.000
O        8.570952401    2.906914167    1.704214392 -    -      -       O   8.000
O        7.803363444    3.421043614   12.426787606 -    -      -       O   8.000
O       10.300598975   10.838026816   12.947488330 -    -      -       O   8.000
O       12.944594589   11.194967784   13.009650665 -    -      -       O   8.000
O       11.371626044   12.467608770    1.509850491 -    -      -       O   8.000
O       11.690164873    9.818976515    1.717846316 -    -      -       O   8.000
O       13.998191497   11.200558898   10.612678174 -    -      -       O   8.000
O       13.493718141    8.880427720   11.854231614 -    -      -       O   8.000
O       15.498023895   10.427539755   12.612550971 -    -      -       O   8.000
O       14.349505319   12.479700193    8.381332740 -    -      -       O   8.000
O       16.207943783   10.761978000    9.135923952 -    -      -       O   8.000
O       13.816099203    9.858220626    8.379103615 -    -      -       O   8.000
O       17.953109049   12.690678677    8.404321251 -    -      -       O   8.000
O       18.393752720   11.304222626   10.570557637 -    -      -       O   8.000
O       18.037837679   10.967051950   13.175746161 -    -      -       O   8.000
O       18.481341641    8.866255156   11.579813854 -    -      -       O   8.000
O       16.109982088   12.343550846    1.122218241 -    -      -       O   8.000
O       10.349745600    7.152250813   12.784562740 -    -      -       O   8.000
O       12.866159753    6.387120639   12.390225393 -    -      -       O   8.000
O       13.943549767    6.965587563   10.060182883 -    -      -       O   8.000
O       15.441524179    7.095043279   12.239881543 -    -      -       O   8.000
O       16.332494730    7.109812242    8.920768516 -    -      -       O   8.000
O       18.447440975    6.488633603   10.399889371 -    -      -       O   8.000
O       17.937236981    6.680368253   13.002194376 -    -      -       O   8.000
O       19.908618157    9.104422507    6.162456219 -    -      -       O   8.000
O       17.253733548    8.851040991    6.256041206 -    -      -       O   8.000
O       18.770488071    7.497409991    7.946768702 -    -      -       O   8.000
O       18.593008101   10.128415482    8.199073173 -    -      -       O   8.000
O       16.103377376    8.410875920    3.933690383 -    -      -       O   8.000
O       16.541615292   10.934285138    4.759485922 -    -      -       O   8.000
O       14.678354485    9.476900710    5.893727712 -    -      -       O   8.000
O       16.060902691    7.115536844    1.629664995 -    -      -       O   8.000
O       14.091311977    8.821635445    2.201474833 -    -      -       O   8.000
O       16.520375138    9.761150537    1.737396139 -    -      -       O   8.000
O       12.087822509    7.187583540    1.604057580 -    -      -       O   8.000
O       12.067926959    8.412974515    3.928215384 -    -      -       O   8.000
O       12.155133949    8.916875067    6.530080937 -    -      -       O   8.000
O       11.634669791   10.891086772    4.804042462 -    -      -       O   8.000
O       14.119956070    7.407016209    7.448975199 -    -      -       O   8.000
O       19.791421135   12.687661553    6.435275655 -    -      -       O   8.000
O       17.271050946   13.232492595    5.908826646 -    -      -       O   8.000
O       16.125524291   13.281677060    3.594931530 -    -      -       O   8.000
O       14.693336735   12.583672923    5.733434034 -    -      -       O   8.000
O       13.812135598   12.940652258    2.336261628 -    -      -       O   8.000
O       11.749590869   13.574209628    3.935463382 -    -      -       O   8.000
O       12.313899045   12.964090276    6.739694028 -    -      -       O   8.000
O       10.271703426   19.142477727   12.869107215 -    -      -       O   8.000
O       12.714362013   18.430622769   12.137337551 -    -      -       O   8.000
O       11.637572986   17.477131258    1.145435525 -    -      -       O   8.000
O       12.452430833    0.189318118    0.957468278 -    -      -       O   8.000
O       13.816450960   18.538013672    9.796486175 -    -      -       O   8.000
O       13.516787743    0.952486095   11.201292904 -    -      -       O   8.000
O       15.335108420   19.002641300   11.888184126 -    -      -       O   8.000
O       14.622793986   17.292334959    7.629217243 -    -      -       O   8.000
O       16.173179582   19.169468210    8.707378358 -    -      -       O   8.000
O       13.900836135    0.006868423    7.545147626 -    -      -       O   8.000
O       17.935183660   17.356458948    7.952162341 -    -      -       O   8.000
O       18.174053868   18.411929824   10.346580058 -    -      -       O   8.000
O       17.743129720   18.862902500   12.947935879 -    -      -       O   8.000
O       18.579088455    0.958450763   11.347796433 -    -      -       O   8.000
O       15.867581575   17.183260617    0.525097551 -    -      -       O   8.000
O       10.267820650    2.596789538   12.931966464 -    -      -       O   8.000
O       12.799577124    3.170274389   12.508605448 -    -      -       O   8.000
O       13.848617105    3.345428479   10.130900157 -    -      -       O   8.000
O       15.365831509    2.601387488   12.180381818 -    -      -       O   8.000
O       16.267815969    3.052012509    9.098390932 -    -      -       O   8.000
O       18.741714662    3.225240907   10.027906511 -    -      -       O   8.000
O       17.912432400    3.203980653   12.591912700 -    -      -       O   8.000
O        0.140614339    1.212624721    6.539387267 -    -      -       O   8.000
O       17.948822115    0.587761469    5.710044537 -    -      -       O   8.000
O       18.291838279    2.589211525    7.451617163 -    -      -       O   8.000
O       18.663159770    0.070480842    8.236489800 -    -      -       O   8.000
O       16.626936583    0.903264173    3.459830017 -    -      -       O   8.000
O       16.080313254   18.676523948    5.052392718 -    -      -       O   8.000
O       15.392991792    1.294728376    5.759986528 -    -      -       O   8.000
O       16.315307162    2.483660461    1.416950815 -    -      -       O   8.000
O       14.144993663    1.407289850    2.630710031 -    -      -       O   8.000
O       15.703412018   19.731165925    1.195320548 -    -      -       O   8.000
O       11.988101970    2.675423209    1.769954393 -    -      -       O   8.000
O       11.681665075    0.659317481    3.425802688 -    -      -       O   8.000
O       12.719316373    1.473258588    5.716413705 -    -      -       O   8.000
O       11.952027110   18.800991556    5.417453850 -    -      -       O   8.000
O       14.087608116    2.670826041    7.580413195 -    -      -       O   8.000
O       20.080985704   17.056527954    6.389144841 -    -      -       O   8.000
O       17.699696232   16.580249391    5.411331674 -    -      -       O   8.000
O       16.468886804   16.868822319    3.098008663 -    -      -       O   8.000
O       15.040428554   16.262637288    5.226229721 -    -      -       O   8.000
O       13.942359698   16.900061335    2.347631490 -    -      -       O   8.000
O       11.655923929   16.794771169    3.673026910 -    -      -       O   8.000
O       12.548432815   16.370458362    6.168258435 -    -      -       O   8.000
O        9.837550743    9.003225304    5.310409756 -    -      -       O   8.000
O        7.251929110    8.463206995    5.520989287 -    -      -       O   8.000
O        8.696501563    7.460339971    3.511525522 -    -      -       O   8.000
O        8.073512721   10.007151721    3.541859264 -    -      -       O   8.000
O        6.242235907    8.876879457    7.923629648 -    -      -       O   8.000
O        6.335543436   10.856822096    6.154620118 -    -      -       O   8.000
O        4.621378479    8.808104108    5.887416616 -    -      -       O   8.000
O        6.021059939    7.232458654    9.918893948 -    -      -       O   8.000
O        3.916834041    8.714592852    9.278362885 -    -      -       O   8.000
O        6.047970556    9.873849357   10.316527139 -    -      -       O   8.000
O        1.800832583    7.180263553    9.924991298 -    -      -       O   8.000
O        1.802091731    8.532420170    7.696354172 -    -      -       O   8.000
O        2.096568221    8.909895778    5.082073146 -    -      -       O   8.000
O        1.590402690   10.961280025    6.693390854 -    -      -       O   8.000
O        3.808349432    7.405158256    3.777670999 -    -      -       O   8.000
O        9.725471196   12.823057571    5.774042386 -    -      -       O   8.000
O        7.140445823   13.326228901    5.825862748 -    -      -       O   8.000
O        6.230309950   12.585885747    8.203360433 -    -      -       O   8.000
O        4.541240464   12.832433958    6.198397007 -    -      -       O   8.000
O        3.849212209   12.773348580    9.359239999 -    -      -       O   8.000
O        1.513133089   13.177147619    8.176754400 -    -      -       O   8.000
O        2.019428090   13.325265443    5.573457030 -    -      -       O   8.000
O        0.229940702   10.609887995   12.141069239 -    -      -       O   8.000
O        2.881551721   10.647587490   12.208760416 -    -      -       O   8.000
O        1.574847751   12.382753623   10.707515071 -    -      -       O   8.000
O        1.628797697    9.832748969   10.008447174 -    -      -       O   8.000
O        3.763953581   11.401154736    1.398135398 -    -      -       O   8.000
O        3.937742155    8.868797257    0.652916090 -    -      -       O   8.000
O        5.481703390   10.719880029   12.756110235 -    -      -       O   8.000
O        3.772257577   12.720897733    3.648080433 -    -      -       O   8.000
O        6.026961401   11.574809665    2.833124432 -    -      -       O   8.000
O        4.025399492   10.059273834    3.652707512 -    -      -       O   8.000
O        8.351785705   12.621125263    3.523187711 -    -      -       O   8.000
O        8.149129767   11.325748288    1.245805784 -    -      -       O   8.000
O        7.943326865   10.965447915   11.830989055 -    -      -       O   8.000
O        8.473700870    8.912694958    0.215184369 -    -      -       O   8.000
O        6.047207620   12.479641734   10.832751203 -    -      -       O   8.000
O        0.192615316    7.082375604   12.088978125 -    -      -       O   8.000
O        2.802988176    7.013427801   12.344115947 -    -      -       O   8.000
O        4.013239257    6.325895176    1.361440502 -    -      -       O   8.000
O        5.453097440    7.190541748   12.516299002 -    -      -       O   8.000
O        6.212881941    6.981185530    2.721268881 -    -      -       O   8.000
O        8.262780234    6.430790205    1.089855809 -    -      -       O   8.000
O        7.941276145    6.895770945   11.726305787 -    -      -       O   8.000
O        8.760466766   14.968276638    4.537515930 -    -      -       O   8.000
O        5.624732218   14.762939681    9.626432006 -    -      -       O   8.000
O        2.315811420   14.813416975   10.128252927 -    -      -       O   8.000
O        3.925306712   15.039315623    4.862383961 -    -      -       O   8.000
O        1.530211571    4.938868717   11.256610745 -    -      -       O   8.000
O        4.679650798    4.929424357    3.476043853 -    -      -       O   8.000
O        7.898154193    4.979840251    3.250103847 -    -      -       O   8.000
O        6.120138370    4.969547885   11.165861039 -    -      -       O   8.000
O       11.251262685    4.896263827    0.618523751 -    -      -       O   8.000
O       14.718831424    5.073114207    8.337327526 -    -      -       O   8.000
O       17.892881018    5.028557353    8.280731935 -    -      -       O   8.000
O       16.052996185    4.843899055    0.288097854 -    -      -       O   8.000
O       18.712166532   14.960503095    7.289009828 -    -      -       O   8.000
O       15.511582539   14.854332935    1.579692715 -    -      -       O   8.000
O       12.174806684   14.984163031    1.755070895 -    -      -       O   8.000
O       14.283532734   14.733893524    7.251033050 -    -      -       O   8.000
O       10.006420823   13.101896896    8.249649551 -    -      -       O   8.000
Si       8.654583189    1.317640621    5.087351321 -    -      -       Si 14.000
Si       6.502074230    0.659672189    7.106496219 -    -      -       Si 14.000
Si       5.782123765    0.925781952   10.067570911 -    -      -       Si 14.000
Si       2.662834701    1.204850075    9.782114147 -    -      -       Si 14.000
Si       1.592688368    0.644494024    6.968392489 -    -      -       Si 14.000
Si       4.094775682    1.213080352    5.311841029 -    -      -       Si 14.000
Si       8.614127236   16.486301294    5.098908970 -    -      -       Si 14.000
Si       6.353718338   17.371556379    6.993437097 -    -      -       Si 14.000
Si       5.517743270   16.372177790    9.757561805 -    -      -       Si 14.000
Si       2.414071270   16.360392134    9.645032611 -    -      -       Si 14.000
Si       1.391039335   17.369482591    6.874751446 -    -      -       Si 14.000
Si       3.876775604   16.623947606    5.185073698 -    -      -       Si 14.000
Si       1.478894886   18.689832516   11.508665231 -    -      -       Si 14.000
Si       3.822015572   19.319482677    0.297242037 -    -      -       Si 14.000
Si       4.725586089   18.801605534    3.136681172 -    -      -       Si 14.000
Si       7.801675905   18.795369119    3.101245424 -    -      -       Si 14.000
Si       8.761069954   19.262473672    0.233515285 -    -      -       Si 14.000
Si       6.335680242   18.283845024   11.951970922 -    -      -       Si 14.000
Si       1.699458125    3.402662154   11.730185044 -    -      -       Si 14.000
Si       3.913771736    2.625609548    0.456023933 -    -      -       Si 14.000
Si       4.778788100    3.321689201    3.320193157 -    -      -       Si 14.000
Si       7.872767680    3.374461519    3.084745931 -    -      -       Si 14.000
Si       8.708977076    2.462421087    0.153865630 -    -      -       Si 14.000
Si       6.281521613    3.518924298   11.869056144 -    -      -       Si 14.000
Si      11.596292275   11.082301807    0.697297809 -    -      -       Si 14.000
Si      13.982508962   10.422840737   12.034117819 -    -      -       Si 14.000
Si      14.607118694   11.068939853    9.117103196 -    -      -       Si 14.000
Si      17.768851572   11.221081622    9.077915536 -    -      -       Si 14.000
Si      18.835898074   10.430181313   11.868385741 -    -      -       Si 14.000
Si      16.530628659   10.886057157    0.566188927 -    -      -       Si 14.000
Si      11.642795538    6.422820503    0.243855043 -    -      -       Si 14.000
Si      13.946869479    7.333403780   11.636075752 -    -      -       Si 14.000
Si      14.783435525    6.641404244    8.708825673 -    -      -       Si 14.000
Si      17.858790729    6.535191915    8.886036526 -    -      -       Si 14.000
Si      18.812515773    7.285978518   11.768868695 -    -      -       Si 14.000
Si      16.374764219    6.431961770    0.186372541 -    -      -       Si 14.000
Si      18.615241773    8.898708082    7.132419822 -    -      -       Si 14.000
Si      16.150204298    9.417984994    5.211336438 -    -      -       Si 14.000
Si      15.682842510    8.517607202    2.366649434 -    -      -       Si 14.000
Si      12.490766766    8.563462762    2.370475819 -    -      -       Si 14.000
Si      11.430567136    9.338240305    5.123723685 -    -      -       Si 14.000
Si      13.687251261    8.919107463    7.056245327 -    -      -       Si 14.000
Si      18.436491876   13.388775302    7.013704562 -    -      -       Si 14.000
Si      16.149050126   12.498559027    5.008289038 -    -      -       Si 14.000
Si      15.372616075   13.347036945    2.157695475 -    -      -       Si 14.000
Si      12.266769889   13.491186599    2.419808687 -    -      -       Si 14.000
Si      13.885072720   13.187207393    7.010544898 -    -      -       Si 14.000
Si      11.762748233   18.774407153    0.189746804 -    -      -       Si 14.000
Si      13.845717992   19.207871675   11.269896162 -    -      -       Si 14.000
Si      14.638109638   18.704562608    8.409122695 -    -      -       Si 14.000
Si      17.732511727   18.711631474    8.812359577 -    -      -       Si 14.000
Si      18.674466654   19.221958981   11.671594407 -    -      -       Si 14.000
Si      16.160173033   18.699829378    0.035091569 -    -      -       Si 14.000
Si      11.581010836    3.336949705    0.339802077 -    -      -       Si 14.000
Si      13.882420724    2.502967116   11.516451632 -    -      -       Si 14.000
Si      14.735659400    3.525579008    8.784970058 -    -      -       Si 14.000
Si      17.801794936    3.468128036    8.723215194 -    -      -       Si 14.000
Si      18.909098212    2.534658531   11.491739753 -    -      -       Si 14.000
Si      16.413668503    3.286097774    0.005613742 -    -      -       Si 14.000
Si      18.792205698    1.116758978    6.989967547 -    -      -       Si 14.000
Si      16.506923309    0.398057170    4.995488546 -    -      -       Si 14.000
Si      15.694080431    1.179690609    2.162214881 -    -      -       Si 14.000
Si      12.582664820    1.226849024    2.203936012 -    -      -       Si 14.000
Si      11.618144482    0.494740778    5.041755123 -    -      -       Si 14.000
Si      14.038756350    1.352789161    6.652978535 -    -      -       Si 14.000
Si      18.604011818   16.488495461    6.757782179 -    -      -       Si 14.000
Si      16.336229677   17.103197287    4.701942476 -    -      -       Si 14.000
Si      15.442868522   16.438493900    1.900411462 -    -      -       Si 14.000
Si      12.358681493   16.522147270    2.237154495 -    -      -       Si 14.000
Si      11.555039318   17.237801476    5.226609503 -    -      -       Si 14.000
Si      14.112858645   16.184026758    6.566898988 -    -      -       Si 14.000
Si       8.475527053    8.746465720    4.479980796 -    -      -       Si 14.000
Si       6.109840090    9.249913518    6.362065788 -    -      -       Si 14.000
Si       5.533851229    8.674069177    9.360672984 -    -      -       Si 14.000
Si       2.301477502    8.565897832    9.233288801 -    -      -       Si 14.000
Si       1.290765304    9.385404265    6.411642987 -    -      -       Si 14.000
Si       3.639699918    8.796987891    4.586106093 -    -      -       Si 14.000
Si       8.444913778   13.442964356    4.890700465 -    -      -       Si 14.000
Si       6.050628038   12.391372270    6.598503375 -    -      -       Si 14.000
Si       5.423353299   13.164912121    9.503256602 -    -      -       Si 14.000
Si       2.312757720   13.285598635    9.581163975 -    -      -       Si 14.000
Si       1.177109543   12.531011678    6.724967322 -    -      -       Si 14.000
Si       3.556645362   13.479999841    5.065213381 -    -      -       Si 14.000
Si       1.579549234   10.860202543   11.271328162 -    -      -       Si 14.000
Si       3.999996212   10.410575514    0.132028670 -    -      -       Si 14.000
Si       4.408271572   11.434298568    2.893568771 -    -      -       Si 14.000
Si       7.633934454   11.357790875    2.779114507 -    -      -       Si 14.000
Si       8.727759414   10.501782065   13.183657463 -    -      -       Si 14.000
Si       6.368039705   11.001598833   11.426871016 -    -      -       Si 14.000
Si       1.572142687    6.546142054   11.407156284 -    -      -       Si 14.000
Si       4.045838974    7.342504518    0.095432039 -    -      -       Si 14.000
Si       4.684765348    6.415951159    2.844682534 -    -      -       Si 14.000
Si       7.762951317    6.466692298    2.635266511 -    -      -       Si 14.000
Si       8.760766179    7.355013389   13.059334722 -    -      -       Si 14.000
Si       6.391768805    6.558621039   11.344195872 -    -      -       Si 14.000
end 
end 
