# Supplementary material for: Water Adsorption at Pairs of Proximate Brønsted Acid Sites in Zeolites
Source: J Phys Chem Lett. 2026 Jan 14;17(4):1201–6. doi: 10.1021/acs.jpclett.5c03794 (PMC12862806; doi:10.1021/acs.jpclett.5c03794)
Supplement: Supplementary file 2 [file jz5c03794_si_002.zip › Water_BAS_Pairs_SI/QM/STRUCTURES_MP2/HMFI__Isolated_BAS__T11_O16_T7__2_h2o__MP2.car]

!BIOSYM archive 3                                                               
PBC=ON                                                                          
QMPOT ITERATION     93                                            -52843.7499040
!DATE Thu Jun  5 06:13:16 2025
PBC  20.20300  19.84900  13.21600  90.00000  90.00000  90.00000 (P1)
Al      11.370575572   12.558833577    5.161880632 -    -      -       Al 13.000
H       10.510381190   12.043862728    8.712948448 -    -      -       H   1.000
H       10.708808741   10.853674057   10.561717966 -    -      -       H   1.000
H       11.636139994   10.341623445    9.419553630 -    -      -       H   1.000
H       11.266401469   13.097328108    7.632528786 -    -      -       H   1.000
H        9.775654031   12.708031349    7.356910958 -    -      -       H   1.000
O        9.886610026    0.789806256    5.563448972 -    -      -       O   8.000
O        7.388992232    1.270810243    6.179317709 -    -      -       O   8.000
O        8.553610343    2.770626565    4.369589540 -    -      -       O   8.000
O        7.964842795    0.286164722    3.758724990 -    -      -       O   8.000
O        6.483542871    0.784543250    8.586262074 -    -      -       O   8.000
O        6.207325209   18.807572569    6.628507522 -    -      -       O   8.000
O        4.767937492    1.204945282    6.645447074 -    -      -       O   8.000
O        6.287498673    2.366720566   10.670861572 -    -      -       O   8.000
O        4.080116648    1.362957278    9.587338796 -    -      -       O   8.000
O        5.730878552   19.609315943   10.864319475 -    -      -       O   8.000
O        1.808139839    2.324776296   10.486661946 -    -      -       O   8.000
O        1.823470263    1.126114315    8.186182166 -    -      -       O   8.000
O        2.339756301    1.341696086    5.583713601 -    -      -       O   8.000
O        1.722397164   18.847193764    6.615971110 -    -      -       O   8.000
O        4.272430269    2.786582700    4.558675508 -    -      -       O   8.000
O       10.011494595   16.901700878    5.774238521 -    -      -       O   8.000
O        7.445255778   16.508069602    6.225785756 -    -      -       O   8.000
O        6.260846070   16.956212240    8.549789089 -    -      -       O   8.000
O        4.784692989   16.573095591    6.398760261 -    -      -       O   8.000
O        3.786161550   16.868468714    9.483301778 -    -      -       O   8.000
O        1.400660065   16.830354003    8.344994752 -    -      -       O   8.000
O        2.194862280   16.383504421    5.837965234 -    -      -       O   8.000
O        0.227062286   19.016901566   12.160930052 -    -      -       O   8.000
O        2.718698765   18.523539423   12.791137684 -    -      -       O   8.000
O        1.555076750   17.045574423   10.961662832 -    -      -       O   8.000
O        2.164177338   19.540310288   10.379721761 -    -      -       O   8.000
O        3.631987281   19.032944971    1.976430359 -    -      -       O   8.000
O        3.886090260    0.998320520    0.004095093 -    -      -       O   8.000
O        5.339410028   18.602727803    0.027159750 -    -      -       O   8.000
O        3.872083375   17.394963988    4.022912934 -    -      -       O   8.000
O        6.045151325   18.479481177    2.948968465 -    -      -       O   8.000
O        4.365812349    0.154354482    4.286995673 -    -      -       O   8.000
O        8.300891022   17.507087556    3.878771981 -    -      -       O   8.000
O        8.312983955   18.698797906    1.567482811 -    -      -       O   8.000
O        7.769758929   18.460736059   12.186673496 -    -      -       O   8.000
O        8.359489614    0.970324261   -0.022138354 -    -      -       O   8.000
O        5.849219098   16.988280359   11.175971887 -    -      -       O   8.000
O        0.101418414    2.882401115   12.404355637 -    -      -       O   8.000
O        2.673064329    3.317681697   12.827552158 -    -      -       O   8.000
O        3.850872211    2.837979969    1.938985528 -    -      -       O   8.000
O        5.327370230    3.226445656   13.010266996 -    -      -       O   8.000
O        6.332491242    2.910976442    2.863023011 -    -      -       O   8.000
O        8.732248480    2.941463243    1.750883956 -    -      -       O   8.000
O        7.919960347    3.457113273   12.477675419 -    -      -       O   8.000
O       10.332239282   10.758216907   12.761944215 -    -      -       O   8.000
O       12.950473521   11.005446077   12.753167285 -    -      -       O   8.000
O       11.487404709   12.527198790    1.141667484 -    -      -       O   8.000
O       11.753802793    9.936165279    1.669441603 -    -      -       O   8.000
O       14.235442669   11.339353047   10.523616074 -    -      -       O   8.000
O       13.787763601    8.867322375   11.423800580 -    -      -       O   8.000
O       15.568506871   10.421758400   12.605921236 -    -      -       O   8.000
O       14.185587483   12.620733686    8.253707826 -    -      -       O   8.000
O       16.144251224   10.847420936    8.695947963 -    -      -       O   8.000
O       13.625561015    9.991228703    8.378140894 -    -      -       O   8.000
O       18.178079704   12.521922774    8.264191989 -    -      -       O   8.000
O       18.090223795   11.190329631   10.516288343 -    -      -       O   8.000
O       18.100174364   10.959015101   13.155770570 -    -      -       O   8.000
O       18.587469666    8.850539346   11.610963717 -    -      -       O   8.000
O       16.220028976   12.490381107    0.955991253 -    -      -       O   8.000
O       10.404143274    7.163207541   12.713909078 -    -      -       O   8.000
O       12.993788702    6.603949480   12.584688930 -    -      -       O   8.000
O       14.104432081    6.526555500   10.220219677 -    -      -       O   8.000
O       15.601891420    7.131873305   12.307683217 -    -      -       O   8.000
O       16.427267373    6.955050739    8.977127805 -    -      -       O   8.000
O       18.643594080    6.531791624   10.357594989 -    -      -       O   8.000
O       18.119863626    6.629597401   12.972005676 -    -      -       O   8.000
O       20.001812390    9.007777174    6.189861700 -    -      -       O   8.000
O       17.349581994    8.776670901    6.147853236 -    -      -       O   8.000
O       18.795848857    7.306826135    7.807543844 -    -      -       O   8.000
O       18.571605771    9.898308012    8.248272532 -    -      -       O   8.000
O       15.977293962    8.507488330    3.930845413 -    -      -       O   8.000
O       16.510925943   10.954472582    4.883452023 -    -      -       O   8.000
O       14.750248439    9.411413161    6.076018092 -    -      -       O   8.000
O       16.329718398    7.303985965    1.633298106 -    -      -       O   8.000
O       14.122003006    8.771616960    2.006345989 -    -      -       O   8.000
O       16.485217283    9.974746426    1.815638197 -    -      -       O   8.000
O       11.931382186    7.298763561    1.694259919 -    -      -       O   8.000
O       12.242170632    8.599540771    3.925368057 -    -      -       O   8.000
O       12.205100751    8.690764604    6.556619253 -    -      -       O   8.000
O       11.754209905   10.894523568    5.158575737 -    -      -       O   8.000
O       14.148717683    7.426431285    7.733746544 -    -      -       O   8.000
O       19.860485011   12.624425615    6.170288034 -    -      -       O   8.000
O       17.301111976   13.276099350    5.877119390 -    -      -       O   8.000
O       16.181911441   13.203438661    3.511404139 -    -      -       O   8.000
O       14.689159146   12.748061619    5.649636326 -    -      -       O   8.000
O       13.895062991   12.864197628    2.174431636 -    -      -       O   8.000
O       11.739057077   13.328669010    3.690165119 -    -      -       O   8.000
O       12.258804102   13.260001569    6.558099992 -    -      -       O   8.000
O       10.235033341   18.906185425   12.943677518 -    -      -       O   8.000
O       12.901861841   18.693308316   12.904800808 -    -      -       O   8.000
O       11.474022565   17.442086267    1.540291032 -    -      -       O   8.000
O       11.636710955    0.228732003    1.606829872 -    -      -       O   8.000
O       14.089522787   18.451004935   10.578093513 -    -      -       O   8.000
O       13.535736427    1.047697439   11.561257253 -    -      -       O   8.000
O       15.463043108   19.461140757   12.593918321 -    -      -       O   8.000
O       14.424408869   17.262333755    8.247768907 -    -      -       O   8.000
O       16.262667375   18.963484362    9.091353140 -    -      -       O   8.000
O       13.887131447    0.056465641    8.420921369 -    -      -       O   8.000
O       17.969289892   17.063090997    8.287265325 -    -      -       O   8.000
O       18.411465892   18.362103697   10.544734363 -    -      -       O   8.000
O       18.006135129   18.877541525   13.125142692 -    -      -       O   8.000
O       18.642939407    0.995527071   11.439837043 -    -      -       O   8.000
O       16.092390766   17.351296905    0.862586191 -    -      -       O   8.000
O       10.415379713    2.646401508   12.995486888 -    -      -       O   8.000
O       12.823874919    3.469320178   12.363997114 -    -      -       O   8.000
O       13.937907806    3.172763172   10.021494508 -    -      -       O   8.000
O       15.393881748    2.864222533   12.222263624 -    -      -       O   8.000
O       16.358267631    2.878089746    9.000197145 -    -      -       O   8.000
O       18.398687124    3.463788207   10.611415948 -    -      -       O   8.000
O       17.835038417    2.887182786   13.164138010 -    -      -       O   8.000
O       20.084001245    0.949862311    6.366427725 -    -      -       O   8.000
O       17.424260951    1.181490719    6.305771052 -    -      -       O   8.000
O       18.837390752    2.389063699    8.199355149 -    -      -       O   8.000
O       18.672836824   19.601308266    8.216349821 -    -      -       O   8.000
O       16.226916574    1.425111209    3.971033729 -    -      -       O   8.000
O       16.809945984   18.833527267    4.943971722 -    -      -       O   8.000
O       14.870512270    0.411400497    5.992946545 -    -      -       O   8.000
O       15.836694265    2.624147477    1.648591163 -    -      -       O   8.000
O       14.050507893    0.875269329    2.493088992 -    -      -       O   8.000
O       16.443430329   19.838610048    1.800895060 -    -      -       O   8.000
O       12.336913354    2.765170835    1.680228797 -    -      -       O   8.000
O       11.891737794    1.446039542    3.937266089 -    -      -       O   8.000
O       12.317614373    0.964863448    6.511868460 -    -      -       O   8.000
O       11.684858011   18.810574443    4.866347131 -    -      -       O   8.000
O       14.212726624    2.528350922    7.461608804 -    -      -       O   8.000
O       19.899743410   17.141952204    6.394537761 -    -      -       O   8.000
O       17.477477666   16.393060298    5.751441576 -    -      -       O   8.000
O       16.367872392   16.701361213    3.412997689 -    -      -       O   8.000
O       14.922460875   17.072482469    5.612738492 -    -      -       O   8.000
O       13.945651924   16.960071711    2.379769528 -    -      -       O   8.000
O       11.886413735   16.364053977    3.941951924 -    -      -       O   8.000
O       12.478572445   16.842312726    6.511456631 -    -      -       O   8.000
O        9.934319619    8.934573705    5.281288163 -    -      -       O   8.000
O        7.281439745    8.705868927    5.280743044 -    -      -       O   8.000
O        8.757048755    7.504524494    3.424258677 -    -      -       O   8.000
O        8.504839680   10.122542009    3.374020962 -    -      -       O   8.000
O        6.036198907    8.455502575    7.579921812 -    -      -       O   8.000
O        6.539945306   10.904871982    6.587325261 -    -      -       O   8.000
O        4.689356288    9.371648634    5.539045855 -    -      -       O   8.000
O        6.077839514    7.174208785    9.856240353 -    -      -       O   8.000
O        4.008181182    8.736535320    9.347581560 -    -      -       O   8.000
O        6.397918152    9.838731389    9.762450266 -    -      -       O   8.000
O        1.944625933    7.048086148    9.811876404 -    -      -       O   8.000
O        2.010567899    8.457818481    7.605270113 -    -      -       O   8.000
O        2.135179521    8.971614413    4.991194572 -    -      -       O   8.000
O        1.597553831   10.906352700    6.755282406 -    -      -       O   8.000
O        3.960166394    7.399998366    3.908275069 -    -      -       O   8.000
O        9.663349253   12.800484631    5.589116480 -    -      -       O   8.000
O        7.058494986   13.297467015    5.541037997 -    -      -       O   8.000
O        6.130296519   13.120614864    7.966195839 -    -      -       O   8.000
O        4.540113292   12.558035235    5.899688298 -    -      -       O   8.000
O        3.824396576   12.748657752    9.230907492 -    -      -       O   8.000
O        1.744611373   13.380178839    7.667908584 -    -      -       O   8.000
O        2.062425333   12.935396181    5.076936063 -    -      -       O   8.000
O        0.183789478   10.797999707   11.882921963 -    -      -       O   8.000
O        2.836473063   11.056503563   11.902319277 -    -      -       O   8.000
O        1.359297560   12.276048948   10.060793509 -    -      -       O   8.000
O        1.613509460    9.649492761    9.971287193 -    -      -       O   8.000
O        4.111377174   11.370912626    0.973392788 -    -      -       O   8.000
O        3.600770829    8.902832438    0.047426587 -    -      -       O   8.000
O        5.433575888   10.410933217   12.149755623 -    -      -       O   8.000
O        3.989600720   12.596931628    3.277301638 -    -      -       O   8.000
O        6.134720056   11.131161810    2.749080104 -    -      -       O   8.000
O        3.784352929    9.929330368    3.126353416 -    -      -       O   8.000
O        8.244537636   12.732015598    3.271123402 -    -      -       O   8.000
O        8.166017651   11.352545450    1.036263245 -    -      -       O   8.000
O        7.990787345   10.874064854   11.625710717 -    -      -       O   8.000
O        8.491869298    8.897486901    0.136814311 -    -      -       O   8.000
O        6.144458665   12.379559906   10.507208309 -    -      -       O   8.000
O        0.377465895    7.115598051   12.026324652 -    -      -       O   8.000
O        2.961162580    6.557131968   12.194355852 -    -      -       O   8.000
O        3.981239679    6.635138331    1.365423568 -    -      -       O   8.000
O        5.512721192    7.209536567   12.478204553 -    -      -       O   8.000
O        6.278276453    7.048180938    2.622354689 -    -      -       O   8.000
O        8.332978413    6.417558423    1.030521784 -    -      -       O   8.000
O        7.995053237    6.884837689   11.659360352 -    -      -       O   8.000
O        8.701084766   14.997831756    4.433791354 -    -      -       O   8.000
O        5.409127961   14.792701957    9.879369592 -    -      -       O   8.000
O        2.187761424   14.767142894    9.857515548 -    -      -       O   8.000
O        3.913733891   14.826712002    4.604832056 -    -      -       O   8.000
O        1.342246627    4.818799833   11.068299706 -    -      -       O   8.000
O        4.720091612    4.989565595    3.286664063 -    -      -       O   8.000
O        7.915894637    5.023216040    3.220805692 -    -      -       O   8.000
O        6.183360786    4.950889824   11.190079659 -    -      -       O   8.000
O       11.329087958    4.979736542    0.684625259 -    -      -       O   8.000
O       14.829568615    4.941275732    8.234588398 -    -      -       O   8.000
O       18.020486962    4.877025154    8.412591060 -    -      -       O   8.000
O       16.196765492    4.938033913    0.485598589 -    -      -       O   8.000
O       18.925372005   14.829558361    7.300700034 -    -      -       O   8.000
O       15.516714264   14.922956759    1.617880277 -    -      -       O   8.000
O       12.312887108   14.963602348    1.706984791 -    -      -       O   8.000
O       14.277935912   14.936622959    7.081049864 -    -      -       O   8.000
O       10.826064868   10.837265475    9.601291563 -    -      -       O   8.000
O       10.378896931   12.867964203    8.128096869 -    -      -       O   8.000
Si       8.456003051    1.259916894    4.966078980 -    -      -       Si 14.000
Si       6.212210623    0.542006668    7.010101252 -    -      -       Si 14.000
Si       5.636292003    1.077550879    9.939051310 -    -      -       Si 14.000
Si       2.481053376    1.113526474    9.661618138 -    -      -       Si 14.000
Si       1.432841095    0.596903513    6.705181598 -    -      -       Si 14.000
Si       3.928023918    1.368910536    5.258972351 -    -      -       Si 14.000
Si       8.600521811   16.475000182    5.082433275 -    -      -       Si 14.000
Si       6.177876312   17.214470907    6.945774022 -    -      -       Si 14.000
Si       5.323605611   16.400334388    9.761013039 -    -      -       Si 14.000
Si       2.239369072   16.372329709    9.650729756 -    -      -       Si 14.000
Si       1.261136735   17.303415261    6.800478739 -    -      -       Si 14.000
Si       3.696062178   16.311609698    5.214072840 -    -      -       Si 14.000
Si       1.660954567   18.550567159   11.569551428 -    -      -       Si 14.000
Si       3.895551447   19.264445381    0.396775467 -    -      -       Si 14.000
Si       4.487171545   18.718712966    3.320826613 -    -      -       Si 14.000
Si       7.644923238   18.714801237    3.039395102 -    -      -       Si 14.000
Si       8.678264936   19.225320865    0.078635776 -    -      -       Si 14.000
Si       6.181714836   18.418711125   11.860604504 -    -      -       Si 14.000
Si       1.499241696    3.335680992   11.705344980 -    -      -       Si 14.000
Si       3.930258618    2.590115856    0.334120382 -    -      -       Si 14.000
Si       4.797213654    3.383965093    3.149026647 -    -      -       Si 14.000
Si       7.876246629    3.416855344    3.040711954 -    -      -       Si 14.000
Si       8.850482478    2.501407740    0.194704412 -    -      -       Si 14.000
Si       6.425087637    3.483707170   11.834311210 -    -      -       Si 14.000
Si      11.644827961   11.054600284    0.493833956 -    -      -       Si 14.000
Si      14.142917447   10.400642388   11.847775833 -    -      -       Si 14.000
Si      14.574165157   11.206652856    8.943139014 -    -      -       Si 14.000
Si      17.740354255   11.113560250    8.935596633 -    -      -       Si 14.000
Si      18.802288084   10.449171059   11.782170118 -    -      -       Si 14.000
Si      16.587510546   10.971721963    0.534501605 -    -      -       Si 14.000
Si      11.671460260    6.515483023    0.301504571 -    -      -       Si 14.000
Si      14.122937503    7.286393449   11.651253889 -    -      -       Si 14.000
Si      14.883110018    6.461392689    8.794863757 -    -      -       Si 14.000
Si      17.970281544    6.425769281    8.891423014 -    -      -       Si 14.000
Si      18.981471391    7.286511574   11.750659657 -    -      -       Si 14.000
Si      16.566473727    6.497009039    0.243146096 -    -      -       Si 14.000
Si      18.668746285    8.757765622    7.086174059 -    -      -       Si 14.000
Si      16.151963273    9.416727579    5.264101944 -    -      -       Si 14.000
Si      15.716100765    8.635396222    2.336773606 -    -      -       Si 14.000
Si      12.526133769    8.663434374    2.340438092 -    -      -       Si 14.000
Si      11.521557323    9.324050656    5.206994839 -    -      -       Si 14.000
Si      13.688937189    8.869413899    7.174682203 -    -      -       Si 14.000
Si      18.563212899   13.303887390    6.891988376 -    -      -       Si 14.000
Si      16.165069763   12.539682264    4.985964883 -    -      -       Si 14.000
Si      15.437272279   13.369062328    2.075174818 -    -      -       Si 14.000
Si      12.343259406   13.413672676    2.223471644 -    -      -       Si 14.000
Si      13.844527044   13.397574763    6.869986187 -    -      -       Si 14.000
Si      11.581834512   18.778538806    0.631735665 -    -      -       Si 14.000
Si      13.988845550   19.374346141   11.913284279 -    -      -       Si 14.000
Si      14.667230785   18.635375539    9.070699638 -    -      -       Si 14.000
Si      17.818080262   18.494559167    9.039353019 -    -      -       Si 14.000
Si      18.869007063   19.275545672   11.813256530 -    -      -       Si 14.000
Si      16.494636266   18.876111639    0.491041350 -    -      -       Si 14.000
Si      11.721745808    3.448565430    0.333311305 -    -      -       Si 14.000
Si      13.933392182    2.626083707   11.544776322 -    -      -       Si 14.000
Si      14.838930867    3.383018004    8.687685689 -    -      -       Si 14.000
Si      17.904495277    3.393493289    9.062165366 -    -      -       Si 14.000
Si      18.795294571    2.549642102   11.900105049 -    -      -       Si 14.000
Si      16.307728317    3.335765231    0.268852539 -    -      -       Si 14.000
Si      18.732829965    1.067034620    7.262307072 -    -      -       Si 14.000
Si      16.341642295    0.500783882    5.305633313 -    -      -       Si 14.000
Si      15.639340269    1.237215884    2.466238900 -    -      -       Si 14.000
Si      12.490186760    1.332132935    2.433265659 -    -      -       Si 14.000
Si      11.448539654    0.534192664    5.212839350 -    -      -       Si 14.000
Si      13.827158058    0.995054550    7.094962628 -    -      -       Si 14.000
Si      18.573701655   16.369683683    6.941293231 -    -      -       Si 14.000
Si      16.387405576   17.259711077    4.930252487 -    -      -       Si 14.000
Si      15.471294009   16.475211378    2.077200718 -    -      -       Si 14.000
Si      12.401617721   16.425914266    2.398996516 -    -      -       Si 14.000
Si      11.517690453   17.237847026    5.261918090 -    -      -       Si 14.000
Si      14.031348104   16.523457679    6.858238658 -    -      -       Si 14.000
Si       8.614077325    8.830514380    4.353943751 -    -      -       Si 14.000
Si       6.150166957    9.360617330    6.237333467 -    -      -       Si 14.000
Si       5.615289025    8.552268529    9.140112618 -    -      -       Si 14.000
Si       2.408627017    8.474289748    9.177846936 -    -      -       Si 14.000
Si       1.382022838    9.335548810    6.385735973 -    -      -       Si 14.000
Si       3.644056069    8.915228698    4.387721419 -    -      -       Si 14.000
Si       8.450439894   13.429651425    4.724051812 -    -      -       Si 14.000
Si       6.058165011   12.458952387    6.486703174 -    -      -       Si 14.000
Si       5.366015056   13.258803282    9.390604145 -    -      -       Si 14.000
Si       2.283510485   13.292412644    9.199197444 -    -      -       Si 14.000
Si       1.259353418   12.459228081    6.412832288 -    -      -       Si 14.000
Si       3.627685862   13.236370407    4.721645961 -    -      -       Si 14.000
Si       1.515233610   10.933709421   10.963262145 -    -      -       Si 14.000
Si       3.980940373   10.434628775   12.870052660 -    -      -       Si 14.000
Si       4.522429687   11.255995857    2.539223453 -    -      -       Si 14.000
Si       7.746949708   11.336527026    2.610827202 -    -      -       Si 14.000
Si       8.735614128   10.468525211   13.016185895 -    -      -       Si 14.000
Si       6.481880998   10.877398056   11.007809522 -    -      -       Si 14.000
Si       1.641357811    6.395215804   11.275624584 -    -      -       Si 14.000
Si       4.021501192    7.337380981   13.124489276 -    -      -       Si 14.000
Si       4.742116218    6.522932961    2.793454140 -    -      -       Si 14.000
Si       7.816879806    6.500588750    2.572059619 -    -      -       Si 14.000
Si       8.808714622    7.340733691   12.992761630 -    -      -       Si 14.000
Si       6.438267297    6.546618550   11.306107291 -    -      -       Si 14.000
end 
end 
