# Supplementary material for: Water Adsorption at Pairs of Proximate Brønsted Acid Sites in Zeolites
Source: J Phys Chem Lett. 2026 Jan 14;17(4):1201–6. doi: 10.1021/acs.jpclett.5c03794 (PMC12862806; doi:10.1021/acs.jpclett.5c03794)
Supplement: Supplementary file 2 [file jz5c03794_si_002.zip › Water_BAS_Pairs_SI/QM/STRUCTURES_MP2/HMFI__Isolated_BAS__T11_O16_T7__bare__MP2.car]

!BIOSYM archive 3                                                               
PBC=ON                                                                          
QMPOT ITERATION     31                                            -52220.8223929
!DATE Wed Jun  4 16:13:39 2025
PBC  20.20300  19.84900  13.21600  90.00000  90.00000  90.00000 (P1)
Al      11.567341608   12.574998335    5.434382934 -    -      -       Al 13.000
H        9.867815535   13.447266673    6.894341423 -    -      -       H   1.000
O        9.913537384    0.896970295    5.180158271 -    -      -       O   8.000
O        7.266217231    1.089597496    5.222228989 -    -      -       O   8.000
O        8.680599271    2.272253317    3.308534764 -    -      -       O   8.000
O        8.493664622   19.495043934    3.326324094 -    -      -       O   8.000
O        5.980853250    1.539889911    7.481317182 -    -      -       O   8.000
O        6.409768883   18.878584264    6.694217652 -    -      -       O   8.000
O        4.660774738    0.546280217    5.440355992 -    -      -       O   8.000
O        6.104791132    2.834896805    9.753841077 -    -      -       O   8.000
O        3.996645018    1.291008289    9.291959862 -    -      -       O   8.000
O        6.369728403    0.170972110    9.687824633 -    -      -       O   8.000
O        1.848563487    2.887455496    9.643483364 -    -      -       O   8.000
O        2.036878996    1.380160810    7.495432201 -    -      -       O   8.000
O        2.086357007    0.835401997    4.892125038 -    -      -       O   8.000
O        1.512997800   18.784638459    6.671476898 -    -      -       O   8.000
O        3.840142512    2.379523246    3.691985184 -    -      -       O   8.000
O        9.777094980   16.899115586    5.267761436 -    -      -       O   8.000
O        7.164582904   16.668802119    5.422387796 -    -      -       O   8.000
O        6.136362004   16.475360193    7.804495385 -    -      -       O   8.000
O        4.593791667   17.184057936    5.748856834 -    -      -       O   8.000
O        3.881145803   16.960077688    9.116399392 -    -      -       O   8.000
O        1.814633781   16.313398534    7.542042105 -    -      -       O   8.000
O        2.125408092   16.810081144    4.950270922 -    -      -       O   8.000
O        0.178249856   18.901002680   11.737550909 -    -      -       O   8.000
O        2.824106230   18.675207830   11.806730788 -    -      -       O   8.000
O        1.408694106   17.507809524    9.884126966 -    -      -       O   8.000
O        1.632345601    0.287647413    9.904210133 -    -      -       O   8.000
O        4.098007299   18.294201771    0.864388174 -    -      -       O   8.000
O        3.649027061    0.936262302    0.012423280 -    -      -       O   8.000
O        5.423506929   19.253968399   12.034467922 -    -      -       O   8.000
O        4.058489207   16.984775628    3.131473665 -    -      -       O   8.000
O        6.119371609   18.571946169    2.629761629 -    -      -       O   8.000
O        3.730205597   19.641783591    3.086724593 -    -      -       O   8.000
O        8.223613335   16.917831064    3.018874989 -    -      -       O   8.000
O        8.122809051   18.426257169    0.883198742 -    -      -       O   8.000
O        7.994606505   18.952292359   11.490359817 -    -      -       O   8.000
O        8.547802164    1.022810646    0.048366233 -    -      -       O   8.000
O        6.232514330   17.428600528   10.279906259 -    -      -       O   8.000
O        0.350255840    2.807123219   11.902626558 -    -      -       O   8.000
O        2.961081015    3.197762795   12.007349101 -    -      -       O   8.000
O        3.960539055    3.292019556    1.196257618 -    -      -       O   8.000
O        5.519576452    2.620864279   12.356219410 -    -      -       O   8.000
O        6.197844098    2.789426741    2.527234696 -    -      -       O   8.000
O        8.280308416    3.479439660    0.982325947 -    -      -       O   8.000
O        8.006240392    3.050552352   11.598490850 -    -      -       O   8.000
O       10.302834356   10.710326798   13.129640121 -    -      -       O   8.000
O       12.952003822   10.904732989   13.102657650 -    -      -       O   8.000
O       11.495318918   12.301578536    1.625511328 -    -      -       O   8.000
O       11.692468421    9.672816928    1.904272241 -    -      -       O   8.000
O       14.197521436   11.436173711   10.839682812 -    -      -       O   8.000
O       13.792153952    8.896842795   11.551325029 -    -      -       O   8.000
O       15.553278788   10.369042554   12.836382207 -    -      -       O   8.000
O       14.373306158   12.819130526    8.600773746 -    -      -       O   8.000
O       16.227581407   10.987802821    9.135422068 -    -      -       O   8.000
O       13.763893057   10.204604648    8.562128854 -    -      -       O   8.000
O       18.153347809   12.800735635    8.656509624 -    -      -       O   8.000
O       18.268772762   11.314410847   10.826605488 -    -      -       O   8.000
O       18.098712365   10.803706603    0.212086444 -    -      -       O   8.000
O       18.718273761    8.860415510   11.705420711 -    -      -       O   8.000
O       16.251152541   12.315492896    1.303782684 -    -      -       O   8.000
O       10.420790723    7.259203234   13.156624889 -    -      -       O   8.000
O       12.942733478    6.678155383   12.767520064 -    -      -       O   8.000
O       14.087128113    6.496097052   10.440142518 -    -      -       O   8.000
O       15.529027839    7.168951745   12.571625260 -    -      -       O   8.000
O       16.361283817    7.089195529    9.226995966 -    -      -       O   8.000
O       18.430457054    6.422399505   10.775768872 -    -      -       O   8.000
O       17.989753849    6.882970122    0.165414799 -    -      -       O   8.000
O       19.986582839    9.010854822    6.498628501 -    -      -       O   8.000
O       17.326190979    8.834808617    6.574836930 -    -      -       O   8.000
O       18.823450777    7.610432310    8.409400618 -    -      -       O   8.000
O       18.666062634   10.238258734    8.424960994 -    -      -       O   8.000
O       16.161889590    8.434722912    4.255506968 -    -      -       O   8.000
O       16.568534523   10.939291464    5.109956498 -    -      -       O   8.000
O       14.734049017    9.423725252    6.230973665 -    -      -       O   8.000
O       16.061334103    7.117300791    1.983052900 -    -      -       O   8.000
O       14.089071635    8.796674800    2.579119165 -    -      -       O   8.000
O       16.488603165    9.762782984    2.022511627 -    -      -       O   8.000
O       12.112843549    7.069608382    2.036583806 -    -      -       O   8.000
O       12.028555477    8.448192871    4.252953353 -    -      -       O   8.000
O       12.179249332    8.980108616    6.843069376 -    -      -       O   8.000
O       11.504993786   10.908325798    5.112143841 -    -      -       O   8.000
O       14.050805641    7.599682101    8.026886785 -    -      -       O   8.000
O       19.830817177   12.650886755    6.541839930 -    -      -       O   8.000
O       17.308805076   13.259493550    6.169009357 -    -      -       O   8.000
O       16.206185690   13.226750952    3.803091612 -    -      -       O   8.000
O       14.739218999   12.689847139    5.964124272 -    -      -       O   8.000
O       13.928311633   12.769342254    2.522658885 -    -      -       O   8.000
O       11.816033499   13.490793052    4.011066393 -    -      -       O   8.000
O       12.350059443   13.114905595    6.870355707 -    -      -       O   8.000
O       10.327586374   18.945319788   12.671032272 -    -      -       O   8.000
O       12.978681734   18.686864182   12.631055220 -    -      -       O   8.000
O       11.543301970   17.152206272    0.987644214 -    -      -       O   8.000
O       11.749204605   19.729595242    1.550000942 -    -      -       O   8.000
O       14.240591139   18.556404814   10.355694837 -    -      -       O   8.000
O       13.808739776    1.088327131   11.540242983 -    -      -       O   8.000
O       15.594680793   19.250426929   12.491453800 -    -      -       O   8.000
O       13.902750524   17.491674749    7.983268519 -    -      -       O   8.000
O       16.152421996   18.824085053    8.499331900 -    -      -       O   8.000
O       13.856882259    0.297523858    8.319196729 -    -      -       O   8.000
O       18.358596584   17.437744211    8.069233566 -    -      -       O   8.000
O       18.057567500   18.614168829   10.386966146 -    -      -       O   8.000
O       18.115613697   18.629960701   13.022652249 -    -      -       O   8.000
O       18.584380284    1.013599443   11.674931627 -    -      -       O   8.000
O       16.201625509   17.113855847    0.784229768 -    -      -       O   8.000
O       10.405591677    2.822009005   12.680218136 -    -      -       O   8.000
O       12.967589291    3.449515224   12.381715274 -    -      -       O   8.000
O       14.008721476    3.205405937    9.968081848 -    -      -       O   8.000
O       15.587036684    3.017165558   12.068464398 -    -      -       O   8.000
O       16.379023097    3.006328207    8.754974865 -    -      -       O   8.000
O       18.570972272    3.226133689   10.231267224 -    -      -       O   8.000
O       18.106284404    3.321181660   12.846632285 -    -      -       O   8.000
O       19.979811351    0.909907632    6.141350799 -    -      -       O   8.000
O       17.343476022    1.250390656    6.043499712 -    -      -       O   8.000
O       18.788102739    2.772860549    7.625751403 -    -      -       O   8.000
O       18.480871140    0.231643151    8.239532845 -    -      -       O   8.000
O       16.122631943    1.343848809    3.740446163 -    -      -       O   8.000
O       16.586250815   18.826388917    4.940269543 -    -      -       O   8.000
O       14.741808743    0.626126581    5.852689529 -    -      -       O   8.000
O       16.280884276    2.388650930    1.344562031 -    -      -       O   8.000
O       14.156918410    0.908998832    1.970448058 -    -      -       O   8.000
O       16.524131700   19.592303864    1.713649564 -    -      -       O   8.000
O       12.101313908    2.516491175    1.512067273 -    -      -       O   8.000
O       12.197882221    1.197004139    3.781897600 -    -      -       O   8.000
O       12.216035251    1.170369228    6.414167700 -    -      -       O   8.000
O       11.687232794   18.779329456    5.081074932 -    -      -       O   8.000
O       14.123425712    2.755950443    7.358298569 -    -      -       O   8.000
O       19.921187539   16.944660126    5.976972260 -    -      -       O   8.000
O       17.321717496   16.440572078    5.812150869 -    -      -       O   8.000
O       16.291889953   16.696043864    3.399969561 -    -      -       O   8.000
O       14.728304460   16.987234105    5.504311760 -    -      -       O   8.000
O       13.941561273   16.887639522    2.146307276 -    -      -       O   8.000
O       11.735778469   16.610993235    3.564418693 -    -      -       O   8.000
O       12.229526276   16.449128833    6.189238031 -    -      -       O   8.000
O        9.836162343    8.926214226    5.697002373 -    -      -       O   8.000
O        7.255045340    8.590885759    6.055780016 -    -      -       O   8.000
O        8.537005661    7.014302994    4.376784585 -    -      -       O   8.000
O        8.105659226    9.513329112    3.711262228 -    -      -       O   8.000
O        6.423912552    9.067722817    8.499460768 -    -      -       O   8.000
O        6.128474279   10.919012310    6.581703282 -    -      -       O   8.000
O        4.656601042    8.676152027    6.591852233 -    -      -       O   8.000
O        6.247575635    7.524940114   10.617983024 -    -      -       O   8.000
O        4.057243006    8.664434455    9.647348784 -    -      -       O   8.000
O        5.898007597   10.164790818   10.800719178 -    -      -       O   8.000
O        1.794314028    7.606285563   10.483025668 -    -      -       O   8.000
O        1.840005478    8.823781484    8.185395844 -    -      -       O   8.000
O        2.212477530    8.558726548    5.569693619 -    -      -       O   8.000
O        1.659939470   10.922665127    6.570201976 -    -      -       O   8.000
O        4.088355876    7.018553246    4.554476064 -    -      -       O   8.000
O        9.829341940   13.067206184    6.006677188 -    -      -       O   8.000
O        7.220192678   13.296336508    6.176903927 -    -      -       O   8.000
O        6.228279892   12.732503591    8.554625976 -    -      -       O   8.000
O        4.594490685   13.113462498    6.516701356 -    -      -       O   8.000
O        3.827389210   12.886343976    9.659495822 -    -      -       O   8.000
O        1.530785167   12.902585109    8.336118968 -    -      -       O   8.000
O        2.071245760   13.376899359    5.760802988 -    -      -       O   8.000
O        0.245798896   10.802275707   12.285411258 -    -      -       O   8.000
O        2.796249016   11.276644391   12.746400278 -    -      -       O   8.000
O        1.516006873   12.749205217   10.974088485 -    -      -       O   8.000
O        2.056770626   10.246983303   10.393653358 -    -      -       O   8.000
O        3.736723480   10.810480068    1.938593906 -    -      -       O   8.000
O        3.881856178    8.926415313    0.019384837 -    -      -       O   8.000
O        5.423194448   11.116969997   13.198048120 -    -      -       O   8.000
O        3.868661880   12.267625602    4.104269309 -    -      -       O   8.000
O        6.104805372   11.217395026    3.151086531 -    -      -       O   8.000
O        4.267921947    9.624879545    4.187425058 -    -      -       O   8.000
O        8.417866145   12.102908301    4.073333019 -    -      -       O   8.000
O        8.298069023   11.138873097    1.637885837 -    -      -       O   8.000
O        7.888856212   11.249634252   12.236177956 -    -      -       O   8.000
O        8.332342714    8.917214669    0.176863337 -    -      -       O   8.000
O        6.019063890   12.776054833   11.188644965 -    -      -       O   8.000
O        0.218991606    6.945667950   12.489686746 -    -      -       O   8.000
O        2.824627461    6.553926651   12.725239687 -    -      -       O   8.000
O        3.844163483    7.041384919    1.913371480 -    -      -       O   8.000
O        5.450776980    6.780012725   13.057321888 -    -      -       O   8.000
O        6.255637385    6.905519516    2.999899463 -    -      -       O   8.000
O        8.583502648    6.783244932    1.740293559 -    -      -       O   8.000
O        7.991612357    6.514852496   12.367329015 -    -      -       O   8.000
O        8.543560100   14.703985269    4.357956374 -    -      -       O   8.000
O        5.496857282   14.958431739    9.863086085 -    -      -       O   8.000
O        2.212926077   15.004264276    9.810043857 -    -      -       O   8.000
O        3.940249347   14.848285164    4.610706768 -    -      -       O   8.000
O        1.414643123    5.087308626   11.007027211 -    -      -       O   8.000
O        4.605758400    4.830461614    3.237019118 -    -      -       O   8.000
O        7.822094751    4.755752999    3.261402089 -    -      -       O   8.000
O        6.162111129    4.973444293   11.242752350 -    -      -       O   8.000
O       11.394198800    4.907259491    0.746668367 -    -      -       O   8.000
O       14.806224585    5.112473417    8.294800622 -    -      -       O   8.000
O       18.003489830    5.122420280    8.502660234 -    -      -       O   8.000
O       16.226032392    4.908297922    0.614266899 -    -      -       O   8.000
O       18.874216444   14.980314233    7.410171118 -    -      -       O   8.000
O       15.528839112   14.769664050    1.747157771 -    -      -       O   8.000
O       12.348439572   14.774082706    1.749035765 -    -      -       O   8.000
O       14.225775489   14.994853279    7.207207579 -    -      -       O   8.000
Si       8.574274779    0.968950754    4.269022372 -    -      -       Si 14.000
Si       6.089864608    0.550890743    6.198045835 -    -      -       Si 14.000
Si       5.600851813    1.457272552    9.057235898 -    -      -       Si 14.000
Si       2.392271388    1.460071982    9.074384616 -    -      -       Si 14.000
Si       1.346649464    0.513364096    6.302829327 -    -      -       Si 14.000
Si       3.588128758    0.890210084    4.274423081 -    -      -       Si 14.000
Si       8.452148067   16.324619782    4.515055943 -    -      -       Si 14.000
Si       6.071844584   17.313305560    6.415438225 -    -      -       Si 14.000
Si       5.426123283   16.459885796    9.269381868 -    -      -       Si 14.000
Si       2.329981222   16.445984197    9.081326069 -    -      -       Si 14.000
Si       1.288849600   17.219863804    6.286609363 -    -      -       Si 14.000
Si       3.676710053   16.449220164    4.614872989 -    -      -       Si 14.000
Si       1.525392669   18.814807890   10.841270528 -    -      -       Si 14.000
Si       3.985991779   19.257036954   12.776608387 -    -      -       Si 14.000
Si       4.512322748   18.378766317    2.429775370 -    -      -       Si 14.000
Si       7.722997663   18.364577671    2.449658616 -    -      -       Si 14.000
Si       8.754848784   19.303817189   12.881790249 -    -      -       Si 14.000
Si       6.494958198   18.915073882   10.868848940 -    -      -       Si 14.000
Si       1.625816853    3.490616361   11.144915338 -    -      -       Si 14.000
Si       4.024797608    2.503133344   12.996424153 -    -      -       Si 14.000
Si       4.658269723    3.321979172    2.663237572 -    -      -       Si 14.000
Si       7.741849241    3.324285182    2.511204315 -    -      -       Si 14.000
Si       8.817140408    2.592837533   12.935317260 -    -      -       Si 14.000
Si       6.448605092    3.378955741   11.245186112 -    -      -       Si 14.000
Si      11.636686776   10.897634614    0.834427330 -    -      -       Si 14.000
Si      14.112153010   10.402690569   12.092272840 -    -      -       Si 14.000
Si      14.643210120   11.367852055    9.276630604 -    -      -       Si 14.000
Si      17.811504922   11.333149826    9.271724487 -    -      -       Si 14.000
Si      18.881226572   10.441628107   12.055518790 -    -      -       Si 14.000
Si      16.582069149   10.817660615    0.794063914 -    -      -       Si 14.000
Si      11.712078522    6.485385178    0.573974428 -    -      -       Si 14.000
Si      14.086986504    7.320928810   11.837547615 -    -      -       Si 14.000
Si      14.828787871    6.576797692    8.993698171 -    -      -       Si 14.000
Si      17.904903055    6.564319781    9.239016800 -    -      -       Si 14.000
Si      18.882570074    7.287015773   12.085947530 -    -      -       Si 14.000
Si      16.447132860    6.511467680    0.527606686 -    -      -       Si 14.000
Si      18.678299001    8.924473061    7.465114088 -    -      -       Si 14.000
Si      16.204219580    9.414459835    5.552434646 -    -      -       Si 14.000
Si      15.688662960    8.524886802    2.705231834 -    -      -       Si 14.000
Si      12.492941074    8.505393589    2.706594577 -    -      -       Si 14.000
Si      11.397653593    9.352424061    5.461750015 -    -      -       Si 14.000
Si      13.689372739    9.053476416    7.418922695 -    -      -       Si 14.000
Si      18.542369664   13.411333977    7.196099370 -    -      -       Si 14.000
Si      16.196259563   12.518946838    5.262716096 -    -      -       Si 14.000
Si      15.468022800   13.266732490    2.353093527 -    -      -       Si 14.000
Si      12.384503086   13.333385169    2.518583341 -    -      -       Si 14.000
Si      13.894966227   13.406841731    7.165058789 -    -      -       Si 14.000
Si      11.656296736   18.638141206    0.342058400 -    -      -       Si 14.000
Si      14.154360920   19.367401004   11.757120095 -    -      -       Si 14.000
Si      14.548087594   18.745534798    8.779044160 -    -      -       Si 14.000
Si      17.747586116   18.741502584    8.802290241 -    -      -       Si 14.000
Si      18.797143273   19.256153322   11.688180185 -    -      -       Si 14.000
Si      16.601474979   18.637246282    0.395667790 -    -      -       Si 14.000
Si      11.727411617    3.415042065    0.213622357 -    -      -       Si 14.000
Si      14.096607428    2.685325610   11.498598735 -    -      -       Si 14.000
Si      14.834407969    3.520659122    8.604743817 -    -      -       Si 14.000
Si      17.928091956    3.528880345    8.783544093 -    -      -       Si 14.000
Si      18.955473746    2.587689892   11.663299056 -    -      -       Si 14.000
Si      16.549322656    3.402540232    0.111571317 -    -      -       Si 14.000
Si      18.648387601    1.277567403    6.998712231 -    -      -       Si 14.000
Si      16.200629666    0.540443131    5.147828994 -    -      -       Si 14.000
Si      15.761722412    1.104768319    2.180246022 -    -      -       Si 14.000
Si      12.562686865    1.126798057    2.205331041 -    -      -       Si 14.000
Si      11.498623167    0.542094913    5.097485755 -    -      -       Si 14.000
Si      13.737768879    1.222076260    6.983866778 -    -      -       Si 14.000
Si      18.603130346   16.458020549    6.804943437 -    -      -       Si 14.000
Si      16.226648087   17.242132567    4.920916411 -    -      -       Si 14.000
Si      15.483293768   16.360885679    2.031977570 -    -      -       Si 14.000
Si      12.398558299   16.347605887    2.114840617 -    -      -       Si 14.000
Si      11.368175227   17.192722581    5.020182225 -    -      -       Si 14.000
Si      13.775662976   16.473891932    6.724912136 -    -      -       Si 14.000
Si       8.454581910    8.527722581    4.969885289 -    -      -       Si 14.000
Si       6.115904812    9.316818268    6.932544853 -    -      -       Si 14.000
Si       5.643913540    8.846160386    9.906096074 -    -      -       Si 14.000
Si       2.447954331    8.843456043    9.680079782 -    -      -       Si 14.000
Si       1.362234557    9.330706405    6.723084548 -    -      -       Si 14.000
Si       3.795480062    8.469290668    5.219414956 -    -      -       Si 14.000
Si       8.414804196   13.304013614    5.110284296 -    -      -       Si 14.000
Si       6.027536488   12.493170812    6.963085632 -    -      -       Si 14.000
Si       5.380159087   13.347263706    9.813308387 -    -      -       Si 14.000
Si       2.273025263   13.391210740    9.683978440 -    -      -       Si 14.000
Si       1.215965975   12.463784713    6.811025452 -    -      -       Si 14.000
Si       3.610541849   13.392241032    5.237057374 -    -      -       Si 14.000
Si       1.644843124   11.250761476   11.605343305 -    -      -       Si 14.000
Si       3.956168094   10.518426051    0.364031281 -    -      -       Si 14.000
Si       4.506873873   10.983975916    3.353021295 -    -      -       Si 14.000
Si       7.708242621   10.971185768    3.131086840 -    -      -       Si 14.000
Si       8.720828992   10.498404822    0.200594221 -    -      -       Si 14.000
Si       6.313930086   11.321326380   11.850098583 -    -      -       Si 14.000
Si       1.576458858    6.549995234   11.685144222 -    -      -       Si 14.000
Si       3.994736532    7.330587023    0.321080876 -    -      -       Si 14.000
Si       4.701729640    6.442830369    3.165401672 -    -      -       Si 14.000
Si       7.794008467    6.364632956    3.084876833 -    -      -       Si 14.000
Si       8.830929019    7.371792601    0.254873054 -    -      -       Si 14.000
Si       6.461065572    6.457299893   11.817351307 -    -      -       Si 14.000
end 
end 
