# Supplementary material for: Water Adsorption at Pairs of Proximate Brønsted Acid Sites in Zeolites
Source: J Phys Chem Lett. 2026 Jan 14;17(4):1201–6. doi: 10.1021/acs.jpclett.5c03794 (PMC12862806; doi:10.1021/acs.jpclett.5c03794)
Supplement: Supplementary file 2 [file jz5c03794_si_002.zip › Water_BAS_Pairs_SI/QM/STRUCTURES_MP2/HMFI__Isolated_BAS__T1_O1_T5__1_h2o__MP2.car]

!BIOSYM archive 3                                                               
PBC=ON                                                                          
QMPOT ITERATION     65                                            -52533.0008271
!DATE Wed Jun  4 23:14:23 2025
PBC  20.20300  19.84900  13.21600  90.00000  90.00000  90.00000 (P1)
Al       8.535760188    8.792846793    8.365173567 -    -      -       Al 13.000
H        9.490251868    7.955389100   12.501682747 -    -      -       H   1.000
H        9.664771927    8.792519204   10.540024875 -    -      -       H   1.000
H        8.210058797    8.692451062   12.027937251 -    -      -       H   1.000
O        9.850626539    0.754113116    9.602572793 -    -      -       O   8.000
O        7.349831381    1.533598772   10.016375486 -    -      -       O   8.000
O        8.714953199    2.537798957    8.010930033 -    -      -       O   8.000
O        7.915165138   19.841496610    7.937260545 -    -      -       O   8.000
O        6.482614593    1.163224571   12.452559367 -    -      -       O   8.000
O        6.459440685   18.996506348   10.661820311 -    -      -       O   8.000
O        4.735961792    1.177618395   10.506950312 -    -      -       O   8.000
O        5.879232637    2.540213139    1.383665876 -    -      -       O   8.000
O        4.063505175    0.903453409    0.325606559 -    -      -       O   8.000
O        6.195948918   19.716673348    1.464234165 -    -      -       O   8.000
O        2.184484446    2.592506330    1.124834616 -    -      -       O   8.000
O        1.919948137    1.420560914   12.022273135 -    -      -       O   8.000
O        2.330101701    1.006749932    9.415334881 -    -      -       O   8.000
O        1.645306446   18.855060859   11.025220390 -    -      -       O   8.000
O        4.058737210    2.783031706    8.498278592 -    -      -       O   8.000
O        9.835390330   17.187524883    9.657985795 -    -      -       O   8.000
O        7.250298759   16.601909525    9.876200456 -    -      -       O   8.000
O        6.213703963   16.927752827   12.276513704 -    -      -       O   8.000
O        4.649998007   17.112866273   10.141699640 -    -      -       O   8.000
O        3.791329216   16.789451154    0.113162878 -    -      -       O   8.000
O        1.419426585   16.492060133   12.178584288 -    -      -       O   8.000
O        2.088377410   16.663353377    9.603722467 -    -      -       O   8.000
O        0.153584526   18.904832180    2.951291639 -    -      -       O   8.000
O        2.748778114   18.815920107    3.250979939 -    -      -       O   8.000
O        1.576312870   17.193662206    1.523262875 -    -      -       O   8.000
O        1.688453200   19.806519996    0.993693982 -    -      -       O   8.000
O        3.703786133   19.239601694    5.688834871 -    -      -       O   8.000
O        4.103870706    1.178435282    3.755621961 -    -      -       O   8.000
O        5.339270078   18.660438586    3.722821970 -    -      -       O   8.000
O        3.697868596   17.572964003    7.690501245 -    -      -       O   8.000
O        6.039548489   18.419197953    6.711959979 -    -      -       O   8.000
O        4.514093063    0.224844871    8.064449468 -    -      -       O   8.000
O        8.274859939   17.241935954    7.498243731 -    -      -       O   8.000
O        8.375358913   18.929936730    5.511552031 -    -      -       O   8.000
O        7.840839259   18.294455943    2.971530176 -    -      -       O   8.000
O        8.403720153    0.944530509    3.647363307 -    -      -       O   8.000
O        5.920489289   17.054463929    1.683003347 -    -      -       O   8.000
O        0.279124054    2.625574795    2.987118265 -    -      -       O   8.000
O        2.739382956    3.437521585    3.583679566 -    -      -       O   8.000
O        3.888559619    2.840334941    5.866104937 -    -      -       O   8.000
O        5.420579531    3.479148743    3.817001388 -    -      -       O   8.000
O        6.275586775    2.820020416    6.991983818 -    -      -       O   8.000
O        8.427598286    2.922874905    5.442284530 -    -      -       O   8.000
O        7.935118612    3.401720928    2.883705249 -    -      -       O   8.000
O       10.257277523   10.765990484    3.598322056 -    -      -       O   8.000
O       12.869589740   11.191578640    3.421392815 -    -      -       O   8.000
O       11.444413722   12.482135682    5.228027358 -    -      -       O   8.000
O       11.859407027    9.889945582    5.527514297 -    -      -       O   8.000
O       13.822580941   10.655709837    1.027980487 -    -      -       O   8.000
O       14.134396851    8.911115618    3.044265770 -    -      -       O   8.000
O       15.506346304   11.200382348    2.962631280 -    -      -       O   8.000
O       13.887809192   12.289777703   12.195390270 -    -      -       O   8.000
O       16.148036517   11.196298460   13.047318531 -    -      -       O   8.000
O       14.331145977    9.670358866   11.884593899 -    -      -       O   8.000
O       18.275033602   12.529235326   12.191383523 -    -      -       O   8.000
O       18.432531760   11.189635038    1.186494303 -    -      -       O   8.000
O       18.048078578   11.247534635    3.790388786 -    -      -       O   8.000
O       18.480319601    8.926191131    2.563338362 -    -      -       O   8.000
O       16.249276086   12.775989267    4.970959778 -    -      -       O   8.000
O       10.415340790    7.247741606    3.644733578 -    -      -       O   8.000
O       12.922009228    6.561324268    3.180760341 -    -      -       O   8.000
O       14.122239370    7.270534138    0.942607134 -    -      -       O   8.000
O       15.589655339    6.676506474    3.044854890 -    -      -       O   8.000
O       16.444824110    6.989424040   12.905264831 -    -      -       O   8.000
O       18.578155348    6.632549876    1.221787290 -    -      -       O   8.000
O       18.120893554    6.649162373    3.841608678 -    -      -       O   8.000
O       19.888391410    9.128620553   10.165854521 -    -      -       O   8.000
O       17.342307725    8.467342481   10.050978742 -    -      -       O   8.000
O       18.870699141    7.331171634   11.876356376 -    -      -       O   8.000
O       18.260263752    9.871971862   12.131881001 -    -      -       O   8.000
O       16.529210112    9.030974606    7.601521180 -    -      -       O   8.000
O       16.297227247   10.839856185    9.587575309 -    -      -       O   8.000
O       14.758019316    8.649903789    9.498883382 -    -      -       O   8.000
O       16.188492249    7.457891249    5.520736360 -    -      -       O   8.000
O       14.141175137    8.892786593    6.450466290 -    -      -       O   8.000
O       16.158373326   10.118837962    5.266211399 -    -      -       O   8.000
O       12.208717565    7.254926938    5.646975852 -    -      -       O   8.000
O       11.898543842    8.639000432    7.845744679 -    -      -       O   8.000
O       12.320030941    8.590506341   10.488214213 -    -      -       O   8.000
O       11.787730507   10.867199578    9.264218544 -    -      -       O   8.000
O       14.158639239    7.030698915   11.549603180 -    -      -       O   8.000
O       19.944528022   12.751185208   10.110772148 -    -      -       O   8.000
O       17.361604685   13.254798350    9.802019367 -    -      -       O   8.000
O       16.130137612   12.552494599    7.573965782 -    -      -       O   8.000
O       14.707126906   12.975180329    9.749450097 -    -      -       O   8.000
O       13.886922444   12.846450108    6.190366638 -    -      -       O   8.000
O       11.785231212   13.077366970    7.793018422 -    -      -       O   8.000
O       12.147337191   13.211793345   10.406503452 -    -      -       O   8.000
O       10.288533339   18.903606799    3.660591180 -    -      -       O   8.000
O       12.875949036   18.392953907    3.511159406 -    -      -       O   8.000
O       11.407169438   17.362868189    5.486164220 -    -      -       O   8.000
O       11.919509127    0.108856211    5.448824615 -    -      -       O   8.000
O       13.719169545   18.970610240    1.059742356 -    -      -       O   8.000
O       13.892727664    0.930451040    3.049891442 -    -      -       O   8.000
O       15.472809141   18.624756914    2.961461150 -    -      -       O   8.000
O       14.230114623   17.326945294   12.272147305 -    -      -       O   8.000
O       16.134954538   18.963966045   13.131818655 -    -      -       O   8.000
O       14.026931891    0.116357415   11.889831802 -    -      -       O   8.000
O       17.859783150   17.112874896   12.252396417 -    -      -       O   8.000
O       18.366170355   18.412055982    1.250402219 -    -      -       O   8.000
O       17.952907309   18.588336445    3.876204896 -    -      -       O   8.000
O       18.502008985    0.919941323    2.436434636 -    -      -       O   8.000
O       16.132747346   17.019621362    4.969037542 -    -      -       O   8.000
O       10.389455128    2.707809659    3.687956164 -    -      -       O   8.000
O       12.895426510    3.381400311    3.192743105 -    -      -       O   8.000
O       14.119803552    2.608343879    1.007480343 -    -      -       O   8.000
O       15.541275074    3.030294690    3.187083501 -    -      -       O   8.000
O       16.420017675    2.862095140   12.956821542 -    -      -       O   8.000
O       18.494994548    3.334290365    1.357173205 -    -      -       O   8.000
O       18.067899778    3.058006509    3.962174982 -    -      -       O   8.000
O       20.094982126    0.907989868   10.340666108 -    -      -       O   8.000
O       17.480202880    1.290007587   10.130299013 -    -      -       O   8.000
O       18.871877001    2.447211345   12.083670666 -    -      -       O   8.000
O       18.492583386   19.682660074   12.149637018 -    -      -       O   8.000
O       16.526765535    0.765060715    7.705535752 -    -      -       O   8.000
O       16.282318689   18.834159802    9.708530254 -    -      -       O   8.000
O       14.851595715    1.233515169    9.646876709 -    -      -       O   8.000
O       16.160246894    2.454280001    5.722943283 -    -      -       O   8.000
O       14.092583181    1.073125990    6.645594243 -    -      -       O   8.000
O       15.998623840   19.666670523    5.320560634 -    -      -       O   8.000
O       12.226038665    2.722064671    5.669678368 -    -      -       O   8.000
O       11.712304672    1.290464953    7.790283041 -    -      -       O   8.000
O       12.288733069    1.383306187   10.368007746 -    -      -       O   8.000
O       11.850754844   18.885440176    9.179226645 -    -      -       O   8.000
O       14.104622672    2.800793206   11.628629682 -    -      -       O   8.000
O       19.824333479   17.224547004   10.409185238 -    -      -       O   8.000
O       17.399767640   16.433597171    9.729935551 -    -      -       O   8.000
O       16.156762828   17.240598722    7.575837189 -    -      -       O   8.000
O       14.740345393   16.658490280    9.730812462 -    -      -       O   8.000
O       13.854897811   16.928913989    6.351796473 -    -      -       O   8.000
O       11.792696786   16.509405411    7.988157290 -    -      -       O   8.000
O       12.246822423   16.682668095   10.601980649 -    -      -       O   8.000
O        9.941778934    8.934418783    9.558173788 -    -      -       O   8.000
O        7.206746280    8.690372917    9.442142628 -    -      -       O   8.000
O        8.826030029    7.367530485    7.456428769 -    -      -       O   8.000
O        8.619794637   10.227612369    7.432494858 -    -      -       O   8.000
O        6.357036572    9.061702325   11.894331199 -    -      -       O   8.000
O        6.051707920   10.996688536   10.098339742 -    -      -       O   8.000
O        4.582271746    8.773717158    9.987366541 -    -      -       O   8.000
O        6.284688075    7.375071874    0.613258641 -    -      -       O   8.000
O        3.987082027    8.462406711   13.063399910 -    -      -       O   8.000
O        5.776881237    9.965930795    1.070730673 -    -      -       O   8.000
O        1.831774691    7.059931591    0.628875134 -    -      -       O   8.000
O        1.677432940    8.676421381   11.817137171 -    -      -       O   8.000
O        2.076912858    8.668534205    9.173466469 -    -      -       O   8.000
O        1.647749340   10.941953424   10.490262370 -    -      -       O   8.000
O        3.929787314    7.431354890    7.768468128 -    -      -       O   8.000
O        9.751308585   12.576546843    9.417933564 -    -      -       O   8.000
O        7.276356013   13.328291261    9.911751550 -    -      -       O   8.000
O        6.236414181   12.617495931   12.232296118 -    -      -       O   8.000
O        4.632284145   13.234958978   10.245689130 -    -      -       O   8.000
O        3.842241478   12.726207801    0.142548125 -    -      -       O   8.000
O        1.708463773   13.239329345   11.837970890 -    -      -       O   8.000
O        2.193673421   13.203409795    9.222081958 -    -      -       O   8.000
O        0.252736523   10.689811930    2.846081711 -    -      -       O   8.000
O        2.846233057   11.191327447    3.041682299 -    -      -       O   8.000
O        1.413572482   12.242458496    1.063107256 -    -      -       O   8.000
O        1.952152103    9.648832929    1.074524405 -    -      -       O   8.000
O        3.778968813   11.281141162    5.501628782 -    -      -       O   8.000
O        3.638498916    8.936198885    4.218867205 -    -      -       O   8.000
O        5.437629213   10.777523774    3.551657340 -    -      -       O   8.000
O        4.312501861   12.701048827    7.642219561 -    -      -       O   8.000
O        6.131100377   10.966283783    6.764279525 -    -      -       O   8.000
O        3.853038850   10.095241495    7.822581513 -    -      -       O   8.000
O        7.981189673   12.797596055    7.380916177 -    -      -       O   8.000
O        8.151756620   11.443333782    5.111832678 -    -      -       O   8.000
O        7.864575408   10.794756926    2.535001560 -    -      -       O   8.000
O        8.465453328    8.916609234    4.325629601 -    -      -       O   8.000
O        6.052241413   12.525375664    1.640060659 -    -      -       O   8.000
O        0.336015832    7.232958646    2.872264798 -    -      -       O   8.000
O        2.931609983    6.684991832    2.988015091 -    -      -       O   8.000
O        4.126741666    6.547964827    5.288876759 -    -      -       O   8.000
O        5.497016744    7.363903972    3.158932318 -    -      -       O   8.000
O        6.340306026    6.987409444    6.701632463 -    -      -       O   8.000
O        8.302336782    6.353711161    5.044748660 -    -      -       O   8.000
O        8.048820321    6.986364134    2.506387814 -    -      -       O   8.000
O        8.892175877   14.945653854    8.598668147 -    -      -       O   8.000
O        5.517951018   14.779515501    0.434098715 -    -      -       O   8.000
O        2.197531760   14.740136830    0.761504270 -    -      -       O   8.000
O        3.921451223   15.111022297    8.512187155 -    -      -       O   8.000
O        1.229010188    4.895060022    1.983539132 -    -      -       O   8.000
O        4.711731075    4.971769959    7.298650068 -    -      -       O   8.000
O        7.921705352    4.900785091    7.171732350 -    -      -       O   8.000
O        6.212761478    5.107614885    1.880961563 -    -      -       O   8.000
O       11.370796726    4.982145522    4.644844874 -    -      -       O   8.000
O       14.740493809    4.930938507   13.062863558 -    -      -       O   8.000
O       18.064052320    4.910750376   12.501389462 -    -      -       O   8.000
O       16.397792029    4.918806040    4.876106921 -    -      -       O   8.000
O       18.875314884   14.887295622   11.264391008 -    -      -       O   8.000
O       15.584810309   14.891412206    6.440609725 -    -      -       O   8.000
O       12.192860194   14.896371335    5.927550411 -    -      -       O   8.000
O       13.934782463   14.834742460   11.504936379 -    -      -       O   8.000
O        9.180836124    8.673148083   11.941469258 -    -      -       O   8.000
Si       8.460222239    1.192157890    8.882827483 -    -      -       Si 14.000
Si       6.253333250    0.740483117   10.908635329 -    -      -       Si 14.000
Si       5.642555526    1.130252435    0.624428565 -    -      -       Si 14.000
Si       2.473210074    1.215908251    0.318832205 -    -      -       Si 14.000
Si       1.442146415    0.586736719   10.708958017 -    -      -       Si 14.000
Si       3.899012288    1.293523893    9.116757480 -    -      -       Si 14.000
Si       8.554117967   16.496679290    8.915901676 -    -      -       Si 14.000
Si       6.137806550   17.411135175   10.731548166 -    -      -       Si 14.000
Si       5.355090822   16.380821464    0.322394792 -    -      -       Si 14.000
Si       2.249788944   16.308703953    0.341609545 -    -      -       Si 14.000
Si       1.199222891   17.313551133   10.798280858 -    -      -       Si 14.000
Si       3.597318164   16.620471391    8.997257410 -    -      -       Si 14.000
Si       1.556475264   18.685544848    2.169244092 -    -      -       Si 14.000
Si       3.967572252   19.440596043    4.104538023 -    -      -       Si 14.000
Si       4.499803328   18.821586331    7.040186640 -    -      -       Si 14.000
Si       7.640163275   18.617922708    6.913343877 -    -      -       Si 14.000
Si       8.727310348   19.228991387    3.960291760 -    -      -       Si 14.000
Si       6.313238824   18.431026406    2.439210864 -    -      -       Si 14.000
Si       1.608856649    3.380901212    2.420079043 -    -      -       Si 14.000
Si       4.034966966    2.729462388    4.255597002 -    -      -       Si 14.000
Si       4.746186216    3.366755298    7.150193086 -    -      -       Si 14.000
Si       7.828625533    3.315480526    6.890961852 -    -      -       Si 14.000
Si       8.794557603    2.496170893    3.929603402 -    -      -       Si 14.000
Si       6.369954159    3.614244098    2.490366271 -    -      -       Si 14.000
Si      11.611323998   11.070217397    4.438749463 -    -      -       Si 14.000
Si      14.083817082   10.487938980    2.615367606 -    -      -       Si 14.000
Si      14.561906003   10.960768276   12.833833981 -    -      -       Si 14.000
Si      17.763755413   11.186440883   12.933349412 -    -      -       Si 14.000
Si      18.862143286   10.510087574    2.590408835 -    -      -       Si 14.000
Si      16.494589403   11.335717066    4.254931020 -    -      -       Si 14.000
Si      11.725708558    6.519735342    4.280633146 -    -      -       Si 14.000
Si      14.190349387    7.356530670    2.561955394 -    -      -       Si 14.000
Si      14.882004335    6.534914080   12.921355761 -    -      -       Si 14.000
Si      17.992716900    6.468367739   12.939196017 -    -      -       Si 14.000
Si      18.933366196    7.366029784    2.624172927 -    -      -       Si 14.000
Si      16.578572510    6.435914681    4.325341750 -    -      -       Si 14.000
Si      18.594873905    8.709472969   11.054856026 -    -      -       Si 14.000
Si      16.236997809    9.261807858    9.173825614 -    -      -       Si 14.000
Si      15.741698229    8.865471310    6.190093766 -    -      -       Si 14.000
Si      12.540186039    8.676165092    6.350621749 -    -      -       Si 14.000
Si      11.536431725    9.284489690    9.261005959 -    -      -       Si 14.000
Si      13.901864607    8.485664297   10.874313028 -    -      -       Si 14.000
Si      18.612441361   13.347427437   10.835324330 -    -      -       Si 14.000
Si      16.125028293   12.409147785    9.185715000 -    -      -       Si 14.000
Si      15.453051855   13.285650786    6.292796383 -    -      -       Si 14.000
Si      12.330466086   13.326267070    6.292742106 -    -      -       Si 14.000
Si      11.353749769   12.439819300    9.212324958 -    -      -       Si 14.000
Si      13.674744857   13.323364115   10.965615304 -    -      -       Si 14.000
Si      11.635207194   18.657442174    4.529455796 -    -      -       Si 14.000
Si      13.984664387   19.199691777    2.640108160 -    -      -       Si 14.000
Si      14.538889095   18.799568045   12.882480295 -    -      -       Si 14.000
Si      17.697875401   18.549440857   12.995780428 -    -      -       Si 14.000
Si      18.795028545   19.176180254    2.618117004 -    -      -       Si 14.000
Si      16.393303509   18.477055037    4.297120534 -    -      -       Si 14.000
Si      11.711103619    3.435271245    4.303409274 -    -      -       Si 14.000
Si      14.116700050    2.484697101    2.620389350 -    -      -       Si 14.000
Si      14.857575332    3.319419125   12.966564604 -    -      -       Si 14.000
Si      17.962115225    3.386044216   13.040968126 -    -      -       Si 14.000
Si      18.889944875    2.479196289    2.683313094 -    -      -       Si 14.000
Si      16.539854583    3.360369274    4.435903980 -    -      -       Si 14.000
Si      18.714695863    1.109953361   11.172130043 -    -      -       Si 14.000
Si      16.290668530    0.565924728    9.295841016 -    -      -       Si 14.000
Si      15.685509858    1.030401556    6.340154363 -    -      -       Si 14.000
Si      12.507033166    1.290488842    6.382531038 -    -      -       Si 14.000
Si      11.423425468    0.609427883    9.231433234 -    -      -       Si 14.000
Si      13.820182445    1.377566373   10.897142852 -    -      -       Si 14.000
Si      18.499904467   16.423990676   10.923061660 -    -      -       Si 14.000
Si      16.139294086   17.295421195    9.192968147 -    -      -       Si 14.000
Si      15.423072698   16.497799318    6.331384473 -    -      -       Si 14.000
Si      12.309800079   16.423414728    6.453095133 -    -      -       Si 14.000
Si      11.427897334   17.322261674    9.350605582 -    -      -       Si 14.000
Si      13.788081805   16.383976650   11.030745630 -    -      -       Si 14.000
Si       6.062256108    9.377266937   10.306525205 -    -      -       Si 14.000
Si       5.566374502    8.723336856    0.062594316 -    -      -       Si 14.000
Si       2.374417126    8.475766815    0.036630574 -    -      -       Si 14.000
Si       1.277409148    9.361204749   10.407407052 -    -      -       Si 14.000
Si       3.623706132    8.736444781    8.668387374 -    -      -       Si 14.000
Si       8.468368682   13.394812330    8.811519459 -    -      -       Si 14.000
Si       6.057543542   12.532343394   10.618748545 -    -      -       Si 14.000
Si       5.403156624   13.175482612    0.301603409 -    -      -       Si 14.000
Si       2.294976503   13.241937338    0.135739915 -    -      -       Si 14.000
Si       1.324408449   12.532009082   10.423157482 -    -      -       Si 14.000
Si       3.754370224   13.548892781    8.901600995 -    -      -       Si 14.000
Si       1.623560008   10.936011309    2.006298562 -    -      -       Si 14.000
Si       3.917784564   10.535999160    4.071998970 -    -      -       Si 14.000
Si       4.546714489   11.259274537    6.937787143 -    -      -       Si 14.000
Si       7.727379092   11.332089106    6.689172955 -    -      -       Si 14.000
Si       8.681956896   10.483861684    3.914493018 -    -      -       Si 14.000
Si       6.291218162   11.016496492    2.193998833 -    -      -       Si 14.000
Si       1.578853488    6.470694885    2.127620873 -    -      -       Si 14.000
Si       4.050427571    7.393549550    3.913765623 -    -      -       Si 14.000
Si       4.793383443    6.495864225    6.770577884 -    -      -       Si 14.000
Si       7.870616579    6.417724868    6.615591718 -    -      -       Si 14.000
Si       8.809725939    7.384136915    3.897230559 -    -      -       Si 14.000
Si       6.506344561    6.689503690    2.069444085 -    -      -       Si 14.000
end 
end 
