# Supplementary material for: Water Adsorption at Pairs of Proximate Brønsted Acid Sites in Zeolites
Source: J Phys Chem Lett. 2026 Jan 14;17(4):1201–6. doi: 10.1021/acs.jpclett.5c03794 (PMC12862806; doi:10.1021/acs.jpclett.5c03794)
Supplement: Supplementary file 2 [file jz5c03794_si_002.zip › Water_BAS_Pairs_SI/QM/STRUCTURES_MP2/HMFI__Isolated_BAS__T1_O1_T5__2_h2o__MP2.car]

!BIOSYM archive 3                                                               
PBC=ON                                                                          
QMPOT ITERATION     65                                            -52838.9850650
!DATE Thu Jun  5 04:46:29 2025
PBC  20.20300  19.84900  13.21600  90.00000  90.00000  90.00000 (P1)
Al       8.569251963    8.606900784    9.068407362 -    -      -       Al 13.000
H       10.678893557    7.646674878   10.565321258 -    -      -       H   1.000
H        9.691214231    4.403594000    9.333618710 -    -      -       H   1.000
H       10.698893715    5.998315954   10.357173961 -    -      -       H   1.000
H       11.980126004    6.788143647   11.094982129 -    -      -       H   1.000
H        9.595969270    5.855521182    8.765482019 -    -      -       H   1.000
O        9.914949526    0.971859182    9.350737852 -    -      -       O   8.000
O        7.530419308    1.293714361   10.448286920 -    -      -       O   8.000
O        8.260204286    2.859073477    8.467267097 -    -      -       O   8.000
O        7.714846655    0.292384596    8.002736833 -    -      -       O   8.000
O        6.205749339    0.900392705   12.633249112 -    -      -       O   8.000
O        5.960820675   18.997586698   10.605633597 -    -      -       O   8.000
O        4.825459426    1.511960953   10.477898939 -    -      -       O   8.000
O        6.204572039    2.313208558    1.612697561 -    -      -       O   8.000
O        3.882975391    1.562980386    0.595186845 -    -      -       O   8.000
O        5.469332011   19.581339743    1.628857429 -    -      -       O   8.000
O        1.456061953    2.447045401    1.129162662 -    -      -       O   8.000
O        1.866293218    1.200932483   12.113673576 -    -      -       O   8.000
O        2.331936300    1.129163097    9.532693524 -    -      -       O   8.000
O        1.736522541   18.740413655   10.827032481 -    -      -       O   8.000
O        3.912999332    2.970762559    8.487576526 -    -      -       O   8.000
O       10.156951849   16.492392766    9.241021382 -    -      -       O   8.000
O        7.761587488   17.123947656   10.093131329 -    -      -       O   8.000
O        6.516741800   17.154515644   12.439010192 -    -      -       O   8.000
O        5.180143445   16.500670081   10.246772893 -    -      -       O   8.000
O        4.017474945   16.882258463    0.079456712 -    -      -       O   8.000
O        1.473821320   16.766067517   12.615922098 -    -      -       O   8.000
O        2.528479926   16.294799414   10.217298689 -    -      -       O   8.000
O        0.040393331   18.659400535    2.711784035 -    -      -       O   8.000
O        2.432197606   19.057761180    3.700737856 -    -      -       O   8.000
O        2.087937999   17.146690118    1.937596614 -    -      -       O   8.000
O        1.945110638   19.659633613    1.136119337 -    -      -       O   8.000
O        3.592575235   18.903893898    6.016208019 -    -      -       O   8.000
O        4.270133764    1.003046192    4.280651634 -    -      -       O   8.000
O        5.059804831   18.358381642    3.898988170 -    -      -       O   8.000
O        3.757498726   17.634879110    8.294107233 -    -      -       O   8.000
O        5.992527167   18.377205452    7.058711167 -    -      -       O   8.000
O        4.445410186    0.386514234    8.113071539 -    -      -       O   8.000
O        8.460561960   17.606047332    7.554802655 -    -      -       O   8.000
O        8.017802569   19.262831615    5.555124636 -    -      -       O   8.000
O        7.587792307   18.698832201    3.015688053 -    -      -       O   8.000
O        8.679165057    1.162789637    3.660040839 -    -      -       O   8.000
O        6.022917031   16.990194863    1.833008717 -    -      -       O   8.000
O       19.964295936    3.271514212    2.959807108 -    -      -       O   8.000
O        2.233210000    2.640637814    3.668430817 -    -      -       O   8.000
O        3.596400292    3.014301254    5.882674526 -    -      -       O   8.000
O        4.756850561    3.482452898    3.543718767 -    -      -       O   8.000
O        6.059223848    3.014392535    6.913844510 -    -      -       O   8.000
O        8.452035097    2.573728017    5.878650650 -    -      -       O   8.000
O        7.413991866    3.517576737    3.629673976 -    -      -       O   8.000
O       10.292528763   11.192376208    3.614248205 -    -      -       O   8.000
O       12.625269150   10.579949876    2.589418828 -    -      -       O   8.000
O       12.478070988   12.517619749    4.368930426 -    -      -       O   8.000
O       12.137771719    9.976862129    5.116156272 -    -      -       O   8.000
O       13.936107990   11.080549707    0.408925274 -    -      -       O   8.000
O       14.559999621    8.904538228    1.870898349 -    -      -       O   8.000
O       15.228775624   11.321895081    2.668814599 -    -      -       O   8.000
O       13.793455921   12.091854438   11.218765454 -    -      -       O   8.000
O       16.187374796   11.733722684   12.299422401 -    -      -       O   8.000
O       14.741620106    9.618059997   11.616611700 -    -      -       O   8.000
O       18.726878166   12.458648780   12.031398094 -    -      -       O   8.000
O       17.952206596   11.287303498    1.016862995 -    -      -       O   8.000
O       17.656451225   10.501162632    3.510765305 -    -      -       O   8.000
O       18.937318463    8.963151493    1.757350266 -    -      -       O   8.000
O       16.430091073   12.550755231    4.637214349 -    -      -       O   8.000
O       10.265028690    6.845539785    3.478446767 -    -      -       O   8.000
O       12.841378385    7.297147886    3.096244831 -    -      -       O   8.000
O       13.669889669    6.718945341    0.646021157 -    -      -       O   8.000
O       15.366432250    6.500547640    2.651358283 -    -      -       O   8.000
O       16.030632596    6.842987325   12.627975727 -    -      -       O   8.000
O       18.293055788    6.597399450    0.801284989 -    -      -       O   8.000
O       17.849927434    7.168159170    3.368817032 -    -      -       O   8.000
O       20.125024522    9.038846356   10.541307108 -    -      -       O   8.000
O       17.795412301    9.025886671    9.457087543 -    -      -       O   8.000
O       18.337663872    7.297131475   11.425906302 -    -      -       O   8.000
O       18.037904430    9.857743333   11.995834176 -    -      -       O   8.000
O       16.534807402    8.931507940    7.143410231 -    -      -       O   8.000
O       15.928592273   10.863780303    8.892111815 -    -      -       O   8.000
O       15.236747332    8.334655268    9.367925113 -    -      -       O   8.000
O       15.841581619    7.430379379    5.090003003 -    -      -       O   8.000
O       13.968398376    8.647360219    6.533491468 -    -      -       O   8.000
O       15.495510988   10.077937311    4.971974991 -    -      -       O   8.000
O       11.854100403    7.367993471    5.552361497 -    -      -       O   8.000
O       11.568316177    9.060575762    7.533925151 -    -      -       O   8.000
O       12.757279066    9.169452122    9.896865179 -    -      -       O   8.000
O       11.250491154   11.156002702    9.114860872 -    -      -       O   8.000
O       13.746732663    7.178122231   11.257594099 -    -      -       O   8.000
O        0.183995522   13.120282468   10.077271780 -    -      -       O   8.000
O       17.878621761   12.536880777    9.533137509 -    -      -       O   8.000
O       16.692674856   12.844598044    7.240186309 -    -      -       O   8.000
O       15.333694250   13.383270039    9.462874755 -    -      -       O   8.000
O       14.306837635   13.144264548    6.202293310 -    -      -       O   8.000
O       11.820172415   12.542586858    6.903678529 -    -      -       O   8.000
O       12.677701732   13.412132442    9.222504410 -    -      -       O   8.000
O       10.065039125   18.768228792    3.900838155 -    -      -       O   8.000
O       12.647675615   19.026904911    3.395004768 -    -      -       O   8.000
O       11.771794773   17.407431176    5.340628582 -    -      -       O   8.000
O       11.617829220    0.209004455    5.616107461 -    -      -       O   8.000
O       14.358851709   18.322478709    1.523965788 -    -      -       O   8.000
O       14.290355786    1.001571192    2.318334034 -    -      -       O   8.000
O       15.257456953   18.945578518    3.891380172 -    -      -       O   8.000
O       13.937030236   16.959833783   12.553677690 -    -      -       O   8.000
O       16.081568180   18.549847591   12.703319303 -    -      -       O   8.000
O       13.660420335   19.613909358   12.541798311 -    -      -       O   8.000
O       18.186859130   16.932730377   12.348741885 -    -      -       O   8.000
O       17.994252147   18.430027356    1.322217222 -    -      -       O   8.000
O       17.937339563   19.152820843    3.868808024 -    -      -       O   8.000
O       18.876898985    0.990124715    2.039095967 -    -      -       O   8.000
O       16.752054517   17.513536794    5.530224003 -    -      -       O   8.000
O       10.023567117    3.449244511    3.938671411 -    -      -       O   8.000
O       12.395770139    2.681125525    3.122373961 -    -      -       O   8.000
O       13.977190473    3.340678308    1.094592624 -    -      -       O   8.000
O       14.920911973    3.304948270    3.536474654 -    -      -       O   8.000
O       16.042002178    2.813761295   12.687699852 -    -      -       O   8.000
O       18.074995900    3.331863338    1.094343095 -    -      -       O   8.000
O       17.486294134    2.621819973    3.595561769 -    -      -       O   8.000
O       20.081994606    0.780032784   10.391561686 -    -      -       O   8.000
O       17.499117000    0.797154272    9.935272579 -    -      -       O   8.000
O       18.515316955    2.339527236   11.857457623 -    -      -       O   8.000
O       18.470929241   19.560158883   12.186508357 -    -      -       O   8.000
O       15.777781359    1.551795077    8.073873751 -    -      -       O   8.000
O       16.006879556   18.830987548    8.650341754 -    -      -       O   8.000
O       14.893305927    0.632903280   10.379508345 -    -      -       O   8.000
O       16.112064072    2.913976168    5.854759914 -    -      -       O   8.000
O       14.037556291    1.229140625    6.059802705 -    -      -       O   8.000
O       16.523017820    0.294941654    5.862867035 -    -      -       O   8.000
O       11.930125781    2.843853984    5.744400625 -    -      -       O   8.000
O       12.137981019    1.361024267    7.937656752 -    -      -       O   8.000
O       12.220773577    0.596932424   10.486859683 -    -      -       O   8.000
O       11.440899465   18.737513782    8.626027452 -    -      -       O   8.000
O       13.546656915    2.337234179   11.895125771 -    -      -       O   8.000
O       20.150786856   16.799419736   10.493274980 -    -      -       O   8.000
O       17.708809098   17.127342037    9.735267045 -    -      -       O   8.000
O       16.066366200   16.320110825    7.815279376 -    -      -       O   8.000
O       15.125382971   16.864131995   10.210773317 -    -      -       O   8.000
O       14.251944254   16.719123621    5.900263796 -    -      -       O   8.000
O       12.377852004   16.426552523    7.750706182 -    -      -       O   8.000
O       12.484981009   16.949907137   10.340328402 -    -      -       O   8.000
O       10.212013245    8.764432319    9.763803414 -    -      -       O   8.000
O        7.410895388    8.404751153   10.323241846 -    -      -       O   8.000
O        8.663130433    7.139425387    8.103104330 -    -      -       O   8.000
O        8.276208592   10.036579177    8.170070670 -    -      -       O   8.000
O        6.405150076    9.418048400   12.552109543 -    -      -       O   8.000
O        6.431149855   10.897643917   10.348416433 -    -      -       O   8.000
O        4.774296922    8.864981219   10.560514990 -    -      -       O   8.000
O        5.930153434    7.463649651    1.076979055 -    -      -       O   8.000
O        4.035513114    9.224300335    0.518679975 -    -      -       O   8.000
O        6.212575181    9.977671016    1.865417537 -    -      -       O   8.000
O        2.376406285    7.177444637    1.103907665 -    -      -       O   8.000
O        1.912698205    8.685661081   12.228954876 -    -      -       O   8.000
O        2.330386668    8.902358291    9.596546177 -    -      -       O   8.000
O        1.589836636   11.033380166   11.048031167 -    -      -       O   8.000
O        4.157507766    7.374554165    8.449463553 -    -      -       O   8.000
O       10.106706547   13.494628204    8.700716504 -    -      -       O   8.000
O        7.894865535   13.102973285   10.088174240 -    -      -       O   8.000
O        6.550215980   12.691782920   12.293455832 -    -      -       O   8.000
O        5.228232408   13.257306808   10.074010929 -    -      -       O   8.000
O        4.124797733   12.758095074    0.187852270 -    -      -       O   8.000
O        2.016292005   13.459849174   11.947028554 -    -      -       O   8.000
O        2.697231293   12.824067469    9.423668437 -    -      -       O   8.000
O       20.059939464   11.203877117    2.665900215 -    -      -       O   8.000
O        2.359548353   11.260754349    3.509034369 -    -      -       O   8.000
O        1.690883209   12.326339873    1.136844607 -    -      -       O   8.000
O        1.630085947    9.689078003    1.462902370 -    -      -       O   8.000
O        3.674869644   10.833568559    5.784138587 -    -      -       O   8.000
O        3.880513973    9.102970208    3.758219875 -    -      -       O   8.000
O        4.998017535   11.524052951    3.618763317 -    -      -       O   8.000
O        4.575534921   12.572300051    7.565317752 -    -      -       O   8.000
O        6.242844876   10.757742108    6.537471511 -    -      -       O   8.000
O        4.297061115   10.018815943    8.207592998 -    -      -       O   8.000
O        7.891946061   12.602296560    7.463120975 -    -      -       O   8.000
O        8.799730733   10.792383973    5.753160594 -    -      -       O   8.000
O        7.676519042   11.450824797    3.479360247 -    -      -       O   8.000
O        8.766470646    9.034914883    3.736955859 -    -      -       O   8.000
O        6.322344518   12.689166813    1.674123477 -    -      -       O   8.000
O        0.107968391    6.822498063    2.513728892 -    -      -       O   8.000
O        2.450253509    6.862483713    3.743045368 -    -      -       O   8.000
O        3.917239864    7.423388594    5.829107153 -    -      -       O   8.000
O        5.130447391    6.782933393    3.552046101 -    -      -       O   8.000
O        6.310849897    7.105037682    6.875995756 -    -      -       O   8.000
O        8.520804388    7.033065691    5.459989845 -    -      -       O   8.000
O        7.710355388    6.755406817    2.930584736 -    -      -       O   8.000
O        8.065439388   15.104119057    8.346817188 -    -      -       O   8.000
O        5.745594291   14.870301547    0.323965100 -    -      -       O   8.000
O        2.554738768   14.806056514    0.912759279 -    -      -       O   8.000
O        3.979952468   14.967313354    8.471283532 -    -      -       O   8.000
O        1.806530090    4.828148794    2.180876791 -    -      -       O   8.000
O        4.506146082    5.161971916    7.123883904 -    -      -       O   8.000
O        7.882841166    4.960710042    6.919548970 -    -      -       O   8.000
O        6.097819330    4.970135641    1.855316668 -    -      -       O   8.000
O       12.090242838    5.058654864    4.299426477 -    -      -       O   8.000
O       14.343979648    4.804554076   12.141194839 -    -      -       O   8.000
O       17.714250210    4.831669624   12.155556990 -    -      -       O   8.000
O       16.717105417    5.039824481    4.420261387 -    -      -       O   8.000
O       18.424052744   14.795833530   10.818260518 -    -      -       O   8.000
O       16.215850448   14.930557256    5.606740427 -    -      -       O   8.000
O       12.349220419   14.851276438    5.622388073 -    -      -       O   8.000
O       13.825152604   14.750052920   11.161612779 -    -      -       O   8.000
O       10.178313816    5.234046702    9.262927672 -    -      -       O   8.000
O       11.001282531    6.756878702   11.014787703 -    -      -       O   8.000
Si       8.365969391    1.329536073    9.059620819 -    -      -       Si 14.000
Si       6.128520911    0.710280619   11.034673125 -    -      -       Si 14.000
Si       5.431776414    1.130401778    0.817234623 -    -      -       Si 14.000
Si       2.297151423    1.240022583    0.449273041 -    -      -       Si 14.000
Si       1.441512416    0.484962122   10.725713519 -    -      -       Si 14.000
Si       3.867726590    1.489691694    9.156808838 -    -      -       Si 14.000
Si       8.594589954   16.571011302    8.807675927 -    -      -       Si 14.000
Si       6.359832514   17.438770717   10.844064907 -    -      -       Si 14.000
Si       5.575334282   16.466799304    0.363165485 -    -      -       Si 14.000
Si       2.536830622   16.392115478    0.572556333 -    -      -       Si 14.000
Si       1.428629528   17.160605795   11.037416725 -    -      -       Si 14.000
Si       3.866660306   16.363069134    9.296352842 -    -      -       Si 14.000
Si       1.621938233   18.642858036    2.365124826 -    -      -       Si 14.000
Si       3.840199523   19.284915449    4.462705197 -    -      -       Si 14.000
Si       4.451532754   18.784902530    7.387697424 -    -      -       Si 14.000
Si       7.547164652   18.846349590    7.038366602 -    -      -       Si 14.000
Si       8.591348418   19.433216772    4.050590796 -    -      -       Si 14.000
Si       6.047962423   18.417322096    2.601950399 -    -      -       Si 14.000
Si       1.325267215    3.314921410    2.496003140 -    -      -       Si 14.000
Si       3.709151647    2.532619166    4.339689351 -    -      -       Si 14.000
Si       4.526705528    3.554346232    7.100557732 -    -      -       Si 14.000
Si       7.641014386    3.375169441    7.035305634 -    -      -       Si 14.000
Si       8.639352732    2.667354061    4.263841094 -    -      -       Si 14.000
Si       6.114857510    3.554377277    2.650390803 -    -      -       Si 14.000
Si      11.871746086   11.064444259    3.940332461 -    -      -       Si 14.000
Si      14.081649267   10.467872017    1.898180790 -    -      -       Si 14.000
Si      14.674897698   11.141980269   12.189886282 -    -      -       Si 14.000
Si      17.731427782   11.322881879   12.631584301 -    -      -       Si 14.000
Si      18.665663360   10.488837115    2.239214741 -    -      -       Si 14.000
Si      16.215167333   11.107055633    3.942405118 -    -      -       Si 14.000
Si      11.748402232    6.634092398    4.102753834 -    -      -       Si 14.000
Si      14.099783275    7.356999995    2.085196067 -    -      -       Si 14.000
Si      14.482695856    6.375101346   12.496864672 -    -      -       Si 14.000
Si      17.607564106    6.402500468   12.563224323 -    -      -       Si 14.000
Si      18.851827331    7.384409437    2.107912616 -    -      -       Si 14.000
Si      16.445593855    6.541904237    3.878935021 -    -      -       Si 14.000
Si      18.569354613    8.810944601   10.869080447 -    -      -       Si 14.000
Si      16.387689692    9.300498596    8.717690817 -    -      -       Si 14.000
Si      15.469539099    8.765342317    5.922868506 -    -      -       Si 14.000
Si      12.383880793    8.777010344    6.171552448 -    -      -       Si 14.000
Si      11.433232651    9.560875319    9.060018548 -    -      -       Si 14.000
Si      14.123889167    8.604264095   10.514709648 -    -      -       Si 14.000
Si      18.859918250   13.249952274   10.610336109 -    -      -       Si 14.000
Si      16.450333718   12.413250043    8.784171603 -    -      -       Si 14.000
Si      15.897226528   13.371591823    5.924905984 -    -      -       Si 14.000
Si      12.739377361   13.279170633    5.779290344 -    -      -       Si 14.000
Si      11.455095268   12.637403565    8.488525561 -    -      -       Si 14.000
Si      13.913663038   13.401749225   10.264344007 -    -      -       Si 14.000
Si      11.545418358   18.813001764    4.564186369 -    -      -       Si 14.000
Si      14.127225320   19.297929749    2.797118846 -    -      -       Si 14.000
Si      14.520238568   18.363053245   13.132702427 -    -      -       Si 14.000
Si      17.677118188   18.362911872   12.947983061 -    -      -       Si 14.000
Si      18.763159310   19.273444119    2.484594025 -    -      -       Si 14.000
Si      16.614272317   18.944017971    4.772877430 -    -      -       Si 14.000
Si      11.606986726    3.511336107    4.285683882 -    -      -       Si 14.000
Si      13.900563610    2.567342685    2.519018592 -    -      -       Si 14.000
Si      14.491090155    3.312943796   12.773020020 -    -      -       Si 14.000
Si      17.596038321    3.323655967   12.756215321 -    -      -       Si 14.000
Si      18.605981416    2.549206385    2.420470884 -    -      -       Si 14.000
Si      16.318858916    3.475003690    4.341532352 -    -      -       Si 14.000
Si      18.625259148    0.906056902   11.094034413 -    -      -       Si 14.000
Si      16.056823512    0.489191708    9.271979483 -    -      -       Si 14.000
Si      15.602978901    1.491606026    6.461493977 -    -      -       Si 14.000
Si      12.440397908    1.412845650    6.338695082 -    -      -       Si 14.000
Si      11.426291900    0.447012439    9.087702607 -    -      -       Si 14.000
Si      13.589426254    0.822346516   11.312488525 -    -      -       Si 14.000
Si      18.625140880   16.401688838   10.863854701 -    -      -       Si 14.000
Si      16.224823840   17.282304144    9.107846418 -    -      -       Si 14.000
Si      15.815075128   16.380790092    6.210398234 -    -      -       Si 14.000
Si      12.687470090   16.350812754    6.154454210 -    -      -       Si 14.000
Si      11.611768058   17.154837439    8.987242115 -    -      -       Si 14.000
Si      13.829862172   16.366967537   11.044830850 -    -      -       Si 14.000
Si       6.292047683    9.370075516   10.930107948 -    -      -       Si 14.000
Si       5.638492467    9.017997190    0.693936224 -    -      -       Si 14.000
Si       2.505895138    8.697678866    0.518495206 -    -      -       Si 14.000
Si       1.456832394    9.423914145   10.859070873 -    -      -       Si 14.000
Si       3.901520029    8.795960869    9.193142869 -    -      -       Si 14.000
Si       8.484056003   13.550027577    8.637790145 -    -      -       Si 14.000
Si       6.520979815   12.473701494   10.689597989 -    -      -       Si 14.000
Si       5.675531746   13.260468497    0.310768688 -    -      -       Si 14.000
Si       2.597942436   13.325208215    0.244331996 -    -      -       Si 14.000
Si       1.630545146   12.599718800   10.618575453 -    -      -       Si 14.000
Si       4.123470949   13.395328230    8.885747598 -    -      -       Si 14.000
Si       1.413413968   11.125537706    2.192845263 -    -      -       Si 14.000
Si       3.728257634   10.675795211    4.170823476 -    -      -       Si 14.000
Si       4.713154806   11.040747043    7.024365222 -    -      -       Si 14.000
Si       7.795938283   11.022021076    7.017641026 -    -      -       Si 14.000
Si       8.874905434   10.602093675    4.152402954 -    -      -       Si 14.000
Si       6.296146085   11.397016000    2.648288144 -    -      -       Si 14.000
Si       1.676198916    6.433046767    2.377337576 -    -      -       Si 14.000
Si       3.852413923    7.542157216    4.214936183 -    -      -       Si 14.000
Si       4.733682854    6.760731643    7.068344995 -    -      -       Si 14.000
Si       7.842562225    6.578048633    6.846446456 -    -      -       Si 14.000
Si       8.802229944    7.425642629    3.915901639 -    -      -       Si 14.000
Si       6.213564024    6.517106655    2.359107186 -    -      -       Si 14.000
end 
end 
