# Supplementary material for: Water Adsorption at Pairs of Proximate Brønsted Acid Sites in Zeolites
Source: J Phys Chem Lett. 2026 Jan 14;17(4):1201–6. doi: 10.1021/acs.jpclett.5c03794 (PMC12862806; doi:10.1021/acs.jpclett.5c03794)
Supplement: Supplementary file 2 [file jz5c03794_si_002.zip › Water_BAS_Pairs_SI/QM/STRUCTURES_MP2/HMFI__Isolated_BAS__T1_O1_T5__bare__MP2.car]

!BIOSYM archive 3                                                               
PBC=ON                                                                          
QMPOT ITERATION     31                                            -52219.4313528
!DATE Wed Jun  4 16:43:46 2025
PBC  20.20300  19.84900  13.21600  90.00000  90.00000  90.00000 (P1)
Al       8.486665936    8.898778225    8.242057515 -    -      -       Al 13.000
H        9.769971307    8.743012100   10.278121740 -    -      -       H   1.000
O        9.884622249    0.845352090    9.603147956 -    -      -       O   8.000
O        7.369469228    1.268720127   10.186620982 -    -      -       O   8.000
O        8.524234330    2.781958975    8.376459901 -    -      -       O   8.000
O        7.999590931    0.264643671    7.794272897 -    -      -       O   8.000
O        6.470658284    0.828991192   12.596059414 -    -      -       O   8.000
O        6.168282546   18.816930384   10.678864226 -    -      -       O   8.000
O        4.749756307    1.230183491   10.648342976 -    -      -       O   8.000
O        6.232688223    2.394298158    1.477206168 -    -      -       O   8.000
O        4.064304869    1.306272889    0.400675658 -    -      -       O   8.000
O        5.793798446   19.620852954    1.664545823 -    -      -       O   8.000
O        1.817164480    2.325369328    1.301393703 -    -      -       O   8.000
O        1.815320742    1.159356296   12.197644975 -    -      -       O   8.000
O        2.322438069    1.351008974    9.588744615 -    -      -       O   8.000
O        1.746863144   18.860292845   10.649335411 -    -      -       O   8.000
O        4.219932793    2.872806299    8.600688526 -    -      -       O   8.000
O        9.986113899   16.986990730    9.814546760 -    -      -       O   8.000
O        7.423835391   16.526774472   10.257713503 -    -      -       O   8.000
O        6.244520393   16.943439626   12.589432149 -    -      -       O   8.000
O        4.767720862   16.572961900   10.433369366 -    -      -       O   8.000
O        3.770270281   16.866867690    0.288664121 -    -      -       O   8.000
O        1.381516417   16.846007548   12.370726235 -    -      -       O   8.000
O        2.182613525   16.392223844    9.862765690 -    -      -       O   8.000
O        0.227056047   18.994578622    2.998605868 -    -      -       O   8.000
O        2.748025746   18.543818707    3.557889936 -    -      -       O   8.000
O        1.547032747   17.033775020    1.774529446 -    -      -       O   8.000
O        2.093920631   19.533356590    1.155851402 -    -      -       O   8.000
O        3.624148036   19.038192141    5.982799490 -    -      -       O   8.000
O        3.876890104    1.025753694    4.031195270 -    -      -       O   8.000
O        5.359238731   18.648924362    4.052224930 -    -      -       O   8.000
O        3.850372730   17.503591853    8.103006787 -    -      -       O   8.000
O        6.037263703   18.511106212    6.973711183 -    -      -       O   8.000
O        4.382036240    0.264526694    8.243023910 -    -      -       O   8.000
O        8.263503976   17.466791847    7.883518906 -    -      -       O   8.000
O        8.315729756   18.700890163    5.594989624 -    -      -       O   8.000
O        7.785885302   18.412312100    3.003351795 -    -      -       O   8.000
O        8.376745406    0.940664022    3.949586193 -    -      -       O   8.000
O        5.817064421   17.003171943    1.999981552 -    -      -       O   8.000
O        0.121547716    2.892032545    3.225128749 -    -      -       O   8.000
O        2.694587164    3.354141955    3.622473886 -    -      -       O   8.000
O        3.820660154    2.865973740    5.971789306 -    -      -       O   8.000
O        5.344218005    3.238309309    3.851563050 -    -      -       O   8.000
O        6.288022823    2.919762564    6.911152599 -    -      -       O   8.000
O        8.678171568    2.871261511    5.762232435 -    -      -       O   8.000
O        7.925041689    3.431868007    3.258589715 -    -      -       O   8.000
O       10.305505849   10.780323800    3.601560981 -    -      -       O   8.000
O       12.947634895   11.062239212    3.527859519 -    -      -       O   8.000
O       11.513354174   12.559568653    5.155572524 -    -      -       O   8.000
O       11.789328688    9.988829992    5.675175435 -    -      -       O   8.000
O       14.276740589   11.351582527    1.293751261 -    -      -       O   8.000
O       13.777518135    8.894136430    2.248815749 -    -      -       O   8.000
O       15.554012083   10.454147842    3.405329999 -    -      -       O   8.000
O       13.991815223   12.519903295   12.183147057 -    -      -       O   8.000
O       16.179024442   11.052957557   12.629068770 -    -      -       O   8.000
O       13.835604055    9.848209633   12.417658408 -    -      -       O   8.000
O       18.351640840   12.528068669   12.278834058 -    -      -       O   8.000
O       18.064032727   11.212750509    1.311093017 -    -      -       O   8.000
O       18.098185407   11.010408588    3.939870990 -    -      -       O   8.000
O       18.588101973    8.884838607    2.426626810 -    -      -       O   8.000
O       16.216660810   12.509286800    4.981592457 -    -      -       O   8.000
O       10.383159354    7.192681689    3.486716759 -    -      -       O   8.000
O       12.957418836    6.582029489    3.267707902 -    -      -       O   8.000
O       14.062230929    6.633670459    0.894832629 -    -      -       O   8.000
O       15.573664887    7.081838834    3.014074839 -    -      -       O   8.000
O       16.408178032    6.966141711   12.883355924 -    -      -       O   8.000
O       18.580549688    6.582825510    1.137441666 -    -      -       O   8.000
O       18.087493486    6.642696440    3.743109342 -    -      -       O   8.000
O       20.027058085    9.053583393   10.229882043 -    -      -       O   8.000
O       17.381537898    8.791162832   10.154362110 -    -      -       O   8.000
O       18.815303796    7.303861782   11.797711371 -    -      -       O   8.000
O       18.539189932    9.881754286   12.289265553 -    -      -       O   8.000
O       16.083718361    8.492284614    7.902850152 -    -      -       O   8.000
O       16.558882577   10.961574682    8.852556406 -    -      -       O   8.000
O       14.778309442    9.402505773    9.985409765 -    -      -       O   8.000
O       16.266492584    7.313792571    5.571750413 -    -      -       O   8.000
O       14.143114355    8.839341746    6.085798098 -    -      -       O   8.000
O       16.517002408    9.984994524    5.804742065 -    -      -       O   8.000
O       12.000347501    7.332815866    5.620423670 -    -      -       O   8.000
O       12.177042673    8.602686046    7.888187585 -    -      -       O   8.000
O       12.264231525    8.855319011   10.540027485 -    -      -       O   8.000
O       11.758038588   10.959127985    8.978570886 -    -      -       O   8.000
O       14.142326528    7.328337270   11.555568276 -    -      -       O   8.000
O       19.909510002   12.666728174   10.105342018 -    -      -       O   8.000
O       17.325503828   13.260055781    9.936152403 -    -      -       O   8.000
O       16.237308261   13.238858805    7.538734398 -    -      -       O   8.000
O       14.722437940   12.730312146    9.637575154 -    -      -       O   8.000
O       13.922842846   12.878248001    6.252022727 -    -      -       O   8.000
O       11.755949588   13.270934498    7.711523596 -    -      -       O   8.000
O       12.197661099   13.182478921   10.328626494 -    -      -       O   8.000
O       10.252316138   18.878834469    3.773982687 -    -      -       O   8.000
O       12.916068950   18.679341709    3.744200350 -    -      -       O   8.000
O       11.489915636   17.468097392    5.625556391 -    -      -       O   8.000
O       11.648308799    0.257689908    5.633165683 -    -      -       O   8.000
O       14.088068936   18.410545465    1.404214758 -    -      -       O   8.000
O       13.528876222    1.017449816    2.357681843 -    -      -       O   8.000
O       15.467425267   19.448470987    3.401986351 -    -      -       O   8.000
O       14.440769728   17.180334953   12.304031018 -    -      -       O   8.000
O       16.253667809   18.923064943   13.119435383 -    -      -       O   8.000
O       13.862350577   19.819545453   12.434863536 -    -      -       O   8.000
O       18.005964840   17.055258263   12.340956603 -    -      -       O   8.000
O       18.396815423   18.365183277    1.385107773 -    -      -       O   8.000
O       18.008544203   18.896162652    3.962178319 -    -      -       O   8.000
O       18.667307265    0.999328500    2.265337358 -    -      -       O   8.000
O       16.095897188   17.367736045    4.922383488 -    -      -       O   8.000
O       10.409776169    2.650877916    3.814368101 -    -      -       O   8.000
O       12.828683834    3.441898558    3.189378185 -    -      -       O   8.000
O       13.960125572    3.173068709    0.863990697 -    -      -       O   8.000
O       15.393208429    2.797490377    3.069956073 -    -      -       O   8.000
O       16.378669437    2.874534552   13.052850531 -    -      -       O   8.000
O       18.435073676    3.467342160    1.417208773 -    -      -       O   8.000
O       17.848050063    2.902699656    3.968616330 -    -      -       O   8.000
O       20.071928039    0.923244060   10.392971501 -    -      -       O   8.000
O       17.410691449    1.156309996   10.354459191 -    -      -       O   8.000
O       18.845443031    2.395279480   12.212417843 -    -      -       O   8.000
O       18.664114081   19.609734502   12.278229370 -    -      -       O   8.000
O       16.224395053    1.420285711    8.020186977 -    -      -       O   8.000
O       16.787531382   18.815203883    8.979879708 -    -      -       O   8.000
O       14.855636573    0.385971457   10.022633420 -    -      -       O   8.000
O       15.880010727    2.654196185    5.709909491 -    -      -       O   8.000
O       14.048906767    0.929286619    6.520513849 -    -      -       O   8.000
O       16.428138270    0.010090684    5.834042012 -    -      -       O   8.000
O       12.311743411    2.808442744    5.725905428 -    -      -       O   8.000
O       11.892261001    1.489061469    7.972481729 -    -      -       O   8.000
O       12.312487851    0.965552651   10.548992330 -    -      -       O   8.000
O       11.663699222   18.854437930    8.856416812 -    -      -       O   8.000
O       14.227120476    2.468656075   11.538656472 -    -      -       O   8.000
O       19.896130820   17.189915754   10.412607387 -    -      -       O   8.000
O       17.471022930   16.390639773    9.814835398 -    -      -       O   8.000
O       16.377971657   16.672483388    7.468692454 -    -      -       O   8.000
O       14.911323838   17.025535068    9.659811488 -    -      -       O   8.000
O       13.957750330   16.971378104    6.457494927 -    -      -       O   8.000
O       11.890576952   16.373310278    8.027666154 -    -      -       O   8.000
O       12.459389297   16.954873247   10.575445821 -    -      -       O   8.000
O        9.997894788    8.992743342    9.372772428 -    -      -       O   8.000
O        7.282218487    8.815843507    9.448396081 -    -      -       O   8.000
O        8.785279176    7.485269594    7.331389230 -    -      -       O   8.000
O        8.562844116   10.321806070    7.307668756 -    -      -       O   8.000
O        5.793556922    8.430139504   11.568838717 -    -      -       O   8.000
O        6.374151165   10.929891813   10.815793735 -    -      -       O   8.000
O        4.666299666    9.494678486    9.463793816 -    -      -       O   8.000
O        6.036379414    7.114656695    0.593373914 -    -      -       O   8.000
O        3.941789026    8.714565108    0.281100232 -    -      -       O   8.000
O        6.381204597    9.761267008    0.534829590 -    -      -       O   8.000
O        1.847168272    7.042691484    0.558887091 -    -      -       O   8.000
O        2.064351791    8.507116259   11.597539426 -    -      -       O   8.000
O        2.127767152    8.975132769    8.964400133 -    -      -       O   8.000
O        1.646022862   10.945797763   10.705501440 -    -      -       O   8.000
O        3.991686879    7.490814800    7.834386673 -    -      -       O   8.000
O        9.754830446   12.671951958    9.319750480 -    -      -       O   8.000
O        7.175665657   13.141506960    9.553128751 -    -      -       O   8.000
O        6.064260098   13.329103201   11.895117104 -    -      -       O   8.000
O        4.586558260   12.633624120    9.802247040 -    -      -       O   8.000
O        3.828585426   12.761227821    0.008400685 -    -      -       O   8.000
O        1.783195790   13.414418295   11.624378344 -    -      -       O   8.000
O        2.097810428   12.985679488    9.023865336 -    -      -       O   8.000
O        0.173284497   10.858244538    2.659638505 -    -      -       O   8.000
O        2.826303567   11.071725807    2.622417410 -    -      -       O   8.000
O        1.343482206   12.270104325    0.773250185 -    -      -       O   8.000
O        1.523486469    9.641238721    0.747698582 -    -      -       O   8.000
O        4.087313358   11.432638680    4.911085835 -    -      -       O   8.000
O        3.611432964    8.951814319    4.023231993 -    -      -       O   8.000
O        5.428400981   10.483190957    2.881963004 -    -      -       O   8.000
O        3.996839137   12.695392927    7.190307799 -    -      -       O   8.000
O        6.105741401   11.165962356    6.697223657 -    -      -       O   8.000
O        3.711442620   10.029948333    7.081686274 -    -      -       O   8.000
O        8.144900442   12.898456138    7.111429053 -    -      -       O   8.000
O        8.060611779   11.427122870    4.918731197 -    -      -       O   8.000
O        8.003058473   10.827752314    2.334902985 -    -      -       O   8.000
O        8.468915373    8.916964080    4.143578572 -    -      -       O   8.000
O        6.206200494   12.345295177    1.146506493 -    -      -       O   8.000
O        0.344591997    7.107850504    2.808519714 -    -      -       O   8.000
O        2.945713586    6.623153414    2.931226918 -    -      -       O   8.000
O        3.993913362    6.662187381    5.316168284 -    -      -       O   8.000
O        5.505300213    7.264721403    3.213525691 -    -      -       O   8.000
O        6.306509043    7.053789665    6.576189081 -    -      -       O   8.000
O        8.289698304    6.384957824    4.955581653 -    -      -       O   8.000
O        7.986554299    6.942916183    2.389722988 -    -      -       O   8.000
O        8.770446090   15.001603811    8.543152159 -    -      -       O   8.000
O        5.385987690   14.792840500    0.751714342 -    -      -       O   8.000
O        2.167090513   14.763256231    0.635609887 -    -      -       O   8.000
O        3.914258476   14.908472817    8.550451358 -    -      -       O   8.000
O        1.341593215    4.823365887    1.862140620 -    -      -       O   8.000
O        4.700708239    5.043359095    7.271894431 -    -      -       O   8.000
O        7.906150110    5.017564255    7.155681864 -    -      -       O   8.000
O        6.188797752    4.963749940    2.022710961 -    -      -       O   8.000
O       11.325906242    5.006496539    4.668721392 -    -      -       O   8.000
O       14.824897238    4.902181759   12.250893884 -    -      -       O   8.000
O       18.022108658    4.879344056   12.433281471 -    -      -       O   8.000
O       16.174016393    4.934199874    4.466934149 -    -      -       O   8.000
O       18.982615288   14.847402606   11.299893118 -    -      -       O   8.000
O       15.505697984   14.939348370    5.645034513 -    -      -       O   8.000
O       12.314466594   14.980874911    5.808789301 -    -      -       O   8.000
O       14.104619547   14.899560170   11.061583506 -    -      -       O   8.000
Si       8.447848892    1.275940951    8.985467516 -    -      -       Si 14.000
Si       6.187682943    0.559992507   11.026415568 -    -      -       Si 14.000
Si       5.631054403    1.084445075    0.744621069 -    -      -       Si 14.000
Si       2.460325050    1.107407671    0.462854180 -    -      -       Si 14.000
Si       1.432028652    0.606073915   10.723029853 -    -      -       Si 14.000
Si       3.910959057    1.427308731    9.264516805 -    -      -       Si 14.000
Si       8.591001225   16.496646016    9.131815204 -    -      -       Si 14.000
Si       6.153416036   17.220603624   10.989214384 -    -      -       Si 14.000
Si       5.304148403   16.397470131    0.589086638 -    -      -       Si 14.000
Si       2.223920371   16.370102203    0.453269165 -    -      -       Si 14.000
Si       1.260836891   17.323161216   10.826083378 -    -      -       Si 14.000
Si       3.684586594   16.358087778    9.234307531 -    -      -       Si 14.000
Si       1.652133809   18.544089780    2.370478069 -    -      -       Si 14.000
Si       3.902431088   19.288929111    4.408175462 -    -      -       Si 14.000
Si       4.482050242   18.781540932    7.338432025 -    -      -       Si 14.000
Si       7.641646195   18.709833303    7.063696706 -    -      -       Si 14.000
Si       8.689133895   19.199856310    4.099061338 -    -      -       Si 14.000
Si       6.196679104   18.424808085    2.672345483 -    -      -       Si 14.000
Si       1.512691730    3.348344009    2.511130173 -    -      -       Si 14.000
Si       3.931705323    2.616145425    4.369633889 -    -      -       Si 14.000
Si       4.762406909    3.434835016    7.178236418 -    -      -       Si 14.000
Si       7.840343848    3.412858190    7.039224676 -    -      -       Si 14.000
Si       8.840332048    2.475100725    4.201239716 -    -      -       Si 14.000
Si       6.417346633    3.492742560    2.651387643 -    -      -       Si 14.000
Si      11.634895334   11.086551098    4.476112495 -    -      -       Si 14.000
Si      14.133409990   10.434549511    2.627479430 -    -      -       Si 14.000
Si      14.585421065   11.206850432   12.928099675 -    -      -       Si 14.000
Si      17.777027494   11.164295292   12.935091089 -    -      -       Si 14.000
Si      18.798854702   10.486602944    2.571733299 -    -      -       Si 14.000
Si      16.588838309   10.997981719    4.533706961 -    -      -       Si 14.000
Si      11.663702177    6.533251409    4.245783620 -    -      -       Si 14.000
Si      14.094737947    7.304420933    2.371255961 -    -      -       Si 14.000
Si      14.869866833    6.451915803   12.714991021 -    -      -       Si 14.000
Si      17.957982113    6.439365773   12.871283397 -    -      -       Si 14.000
Si      18.955455778    7.312286905    2.533683147 -    -      -       Si 14.000
Si      16.528893759    6.490765944    4.196230255 -    -      -       Si 14.000
Si      18.692989296    8.770922786   11.107661799 -    -      -       Si 14.000
Si      16.218872880    9.419194304    9.227824886 -    -      -       Si 14.000
Si      15.746940619    8.650458356    6.324837029 -    -      -       Si 14.000
Si      12.539871707    8.694312960    6.296601924 -    -      -       Si 14.000
Si      11.627287292    9.385342986    9.164532573 -    -      -       Si 14.000
Si      13.789519198    8.849370838   11.142582853 -    -      -       Si 14.000
Si      18.638417648   13.318778992   10.890215324 -    -      -       Si 14.000
Si      16.213240239   12.544363057    9.002815034 -    -      -       Si 14.000
Si      15.468274977   13.390026533    6.114625324 -    -      -       Si 14.000
Si      12.379970229   13.416605816    6.227426614 -    -      -       Si 14.000
Si      11.355060663   12.538656217    9.089642355 -    -      -       Si 14.000
Si      13.756007972   13.340659649   10.800443998 -    -      -       Si 14.000
Si      11.594867385   18.786831043    4.684990279 -    -      -       Si 14.000
Si      13.990233528   19.349924796    2.729645267 -    -      -       Si 14.000
Si      14.662635306   18.573447757   13.107961250 -    -      -       Si 14.000
Si      17.820464882   18.485800480   13.088730869 -    -      -       Si 14.000
Si      18.874526996   19.278237722    2.646804842 -    -      -       Si 14.000
Si      16.494000181   18.889724532    4.532063645 -    -      -       Si 14.000
Si      11.710126720    3.463869230    4.358929729 -    -      -       Si 14.000
Si      13.936271435    2.594411571    2.375585652 -    -      -       Si 14.000
Si      14.853751967    3.354809598   12.738778410 -    -      -       Si 14.000
Si      17.924016338    3.397346932   13.089728400 -    -      -       Si 14.000
Si      18.818812982    2.557158634    2.714351597 -    -      -       Si 14.000
Si      16.317584175    3.329254925    4.299975346 -    -      -       Si 14.000
Si      18.729821516    1.056832871   11.299476077 -    -      -       Si 14.000
Si      16.330765461    0.484383724    9.346825663 -    -      -       Si 14.000
Si      15.643217857    1.262907596    6.510049774 -    -      -       Si 14.000
Si      12.484602019    1.371953703    6.466425784 -    -      -       Si 14.000
Si      11.439149855    0.573490208    9.240606575 -    -      -       Si 14.000
Si      13.819216592    0.950904454   11.139227063 -    -      -       Si 14.000
Si      18.596679154   16.385716573   10.976774627 -    -      -       Si 14.000
Si      16.377159545   17.239328462    8.984437329 -    -      -       Si 14.000
Si      15.479433608   16.485311468    6.130783567 -    -      -       Si 14.000
Si      12.411505982   16.454178013    6.486675055 -    -      -       Si 14.000
Si      11.498343686   17.299556812    9.312143982 -    -      -       Si 14.000
Si      13.986902021   16.508927372   10.896631239 -    -      -       Si 14.000
Si       6.059152739    9.407508412   10.292278927 -    -      -       Si 14.000
Si       5.526848872    8.511739896   13.156400392 -    -      -       Si 14.000
Si       2.359251616    8.477222468   13.193605828 -    -      -       Si 14.000
Si       1.418258032    9.368174245   10.372903367 -    -      -       Si 14.000
Si       3.631804718    8.990767920    8.330028819 -    -      -       Si 14.000
Si       8.464268987   13.416179328    8.622305041 -    -      -       Si 14.000
Si       6.048734485   12.490210047   10.504500275 -    -      -       Si 14.000
Si       5.366863503   13.297283207    0.144905501 -    -      -       Si 14.000
Si       2.287974189   13.300918830   13.167304604 -    -      -       Si 14.000
Si       1.309155999   12.498415745   10.360356464 -    -      -       Si 14.000
Si       3.654290636   13.309517634    8.648309423 -    -      -       Si 14.000
Si       1.490073036   10.951364474    1.711419542 -    -      -       Si 14.000
Si       3.979053219   10.480796274    3.601995241 -    -      -       Si 14.000
Si       4.499053195   11.324465609    6.478620941 -    -      -       Si 14.000
Si       7.714917521   11.430020014    6.514291416 -    -      -       Si 14.000
Si       8.706386446   10.486504775    3.763013592 -    -      -       Si 14.000
Si       6.495923467   10.860170243    1.723524188 -    -      -       Si 14.000
Si       1.612475004    6.407850065    2.044484671 -    -      -       Si 14.000
Si       4.018564749    7.385193035    3.867935388 -    -      -       Si 14.000
Si       4.761634373    6.569399742    6.746606799 -    -      -       Si 14.000
Si       7.842170370    6.497800826    6.516375970 -    -      -       Si 14.000
Si       8.779591306    7.365737492    3.752596638 -    -      -       Si 14.000
Si       6.431273299    6.563546533    2.066660452 -    -      -       Si 14.000
end 
end 
