# Supplementary material for: Water Adsorption at Pairs of Proximate Brønsted Acid Sites in Zeolites
Source: J Phys Chem Lett. 2026 Jan 14;17(4):1201–6. doi: 10.1021/acs.jpclett.5c03794 (PMC12862806; doi:10.1021/acs.jpclett.5c03794)
Supplement: Supplementary file 2 [file jz5c03794_si_002.zip › Water_BAS_Pairs_SI/QM/STRUCTURES_MP2/HMFI__Isolated_BAS__T3_O8_T12__1_h2o__MP2.car]

!BIOSYM archive 3                                                               
PBC=ON                                                                          
QMPOT ITERATION     71                                            -52247.7323339
!DATE Wed Jun 11 07:42:08 2025
PBC  20.20300  19.84900  13.21600  90.00000  90.00000  90.00000 (P1)
Al      15.598683566    8.693834357    6.468114857 -    -      -       Al 13.000
H       19.111548580    6.756457767    7.677447187 -    -      -       H   1.000
H       17.958326021    7.241730296    8.580666801 -    -      -       H   1.000
H       17.190237690    6.896371538    6.667644454 -    -      -       H   1.000
O       10.228810883    1.032968378    9.376437242 -    -      -       O   8.000
O        7.979367155    1.180654964   10.709424421 -    -      -       O   8.000
O        8.363971988    2.749409444    8.576860305 -    -      -       O   8.000
O        7.940581153    0.159355889    8.281450264 -    -      -       O   8.000
O        6.656683957    0.674807390   12.925115220 -    -      -       O   8.000
O        6.482419298   18.823303371   10.860448307 -    -      -       O   8.000
O        5.323285364    1.365032725   10.754648259 -    -      -       O   8.000
O        6.003009198    2.435147385    1.568491711 -    -      -       O   8.000
O        4.112900211    0.955560762    0.365590143 -    -      -       O   8.000
O        5.834130687   19.711191749    2.075779679 -    -      -       O   8.000
O        2.338852307    2.513674278    1.533595130 -    -      -       O   8.000
O        1.614065896    1.123207043   12.631243005 -    -      -       O   8.000
O        2.711242967    1.538601694   10.260118292 -    -      -       O   8.000
O        1.941228978   18.946496769   10.926289888 -    -      -       O   8.000
O        4.405149703    2.817880613    8.756764977 -    -      -       O   8.000
O       10.087742069   17.263324405    9.443254230 -    -      -       O   8.000
O        7.860757320   16.542470311   10.680662312 -    -      -       O   8.000
O        6.336444612   16.996529484   12.793632120 -    -      -       O   8.000
O        5.207456191   16.531995800   10.442380740 -    -      -       O   8.000
O        3.796897342   16.867141006    0.322199936 -    -      -       O   8.000
O        1.352821391   16.926274491   12.575739492 -    -      -       O   8.000
O        2.566814937   16.496304712   10.226166094 -    -      -       O   8.000
O       20.021314141   18.830395930    2.790659691 -    -      -       O   8.000
O        2.068871915   18.708333398    4.112846226 -    -      -       O   8.000
O        1.702483998   17.122847528    1.995292405 -    -      -       O   8.000
O        2.082645441   19.707807858    1.664252138 -    -      -       O   8.000
O        3.426297628   19.165649630    6.315278042 -    -      -       O   8.000
O        3.598473453    1.032934597    4.259582151 -    -      -       O   8.000
O        4.719772830   18.475302751    4.117984084 -    -      -       O   8.000
O        4.070037686   17.418981495    8.190806581 -    -      -       O   8.000
O        5.974439560   18.849403688    6.940445176 -    -      -       O   8.000
O        4.303357067    0.150222082    8.653704794 -    -      -       O   8.000
O        7.736533160   17.334903795    8.170101942 -    -      -       O   8.000
O        8.506613467   18.730813384    6.066993442 -    -      -       O   8.000
O        7.352062339   18.303383347    3.732423275 -    -      -       O   8.000
O        8.143576177    0.896547781    4.354904084 -    -      -       O   8.000
O        5.725783602   17.040260894    2.153582034 -    -      -       O   8.000
O        0.014528180    2.649766744    2.872282679 -    -      -       O   8.000
O        2.280187340    3.343928563    4.041007484 -    -      -       O   8.000
O        3.746019661    2.864841832    6.190640169 -    -      -       O   8.000
O        4.941076418    3.287430605    3.869473650 -    -      -       O   8.000
O        6.298508830    3.033974746    6.886824605 -    -      -       O   8.000
O        8.749028820    2.958780898    5.942808777 -    -      -       O   8.000
O        7.575109266    3.335806194    3.562186897 -    -      -       O   8.000
O       10.297236362   10.801250150    3.704406176 -    -      -       O   8.000
O       12.961586817   10.962144803    3.844658047 -    -      -       O   8.000
O       11.435346563   12.312261145    5.536673262 -    -      -       O   8.000
O       11.552199880    9.658620470    5.716335392 -    -      -       O   8.000
O       14.012826317   11.481704894    1.503334050 -    -      -       O   8.000
O       13.795006101    8.925312522    2.326518219 -    -      -       O   8.000
O       15.582738430   10.548016365    3.358073622 -    -      -       O   8.000
O       14.051397457   12.795186800   12.441295335 -    -      -       O   8.000
O       16.069634551   11.170788610   12.996679428 -    -      -       O   8.000
O       13.623139159   10.169390931   12.521229022 -    -      -       O   8.000
O       18.133990735   12.786880754   12.345209444 -    -      -       O   8.000
O       18.267747588   11.275649367    1.272684785 -    -      -       O   8.000
O       18.077554832   11.040630911    3.928855761 -    -      -       O   8.000
O       18.504367421    8.898486591    2.390646001 -    -      -       O   8.000
O       16.207575723   12.522333873    4.987319572 -    -      -       O   8.000
O       10.367477703    7.152189126    3.604001698 -    -      -       O   8.000
O       12.973261202    6.661511499    3.499658766 -    -      -       O   8.000
O       14.424351404    6.514614869    1.355574896 -    -      -       O   8.000
O       15.557428409    7.366738576    3.569592472 -    -      -       O   8.000
O       16.395186107    7.097716746   12.881349292 -    -      -       O   8.000
O       18.380717039    6.462839364    1.349194278 -    -      -       O   8.000
O       18.124976972    6.746859650    3.943748732 -    -      -       O   8.000
O       20.086991365    9.067735590   10.382562841 -    -      -       O   8.000
O       17.543823303    8.500119798   10.106998199 -    -      -       O   8.000
O       18.902135378    7.581536534   12.206285652 -    -      -       O   8.000
O       18.329678155   10.170869404   12.065800671 -    -      -       O   8.000
O       15.854716396    8.585787464    8.153399629 -    -      -       O   8.000
O       16.694743036   10.852640390    9.339039376 -    -      -       O   8.000
O       15.023686245    9.237791705   10.546153306 -    -      -       O   8.000
O       16.492011794    7.140863515    5.963570777 -    -      -       O   8.000
O       13.968737260    8.559422951    5.954317779 -    -      -       O   8.000
O       16.481022492    9.986028176    5.772505200 -    -      -       O   8.000
O       11.794466463    7.017393192    5.858290520 -    -      -       O   8.000
O       12.213917628    8.502917606    7.995794654 -    -      -       O   8.000
O       12.333525320    8.942450261   10.581420272 -    -      -       O   8.000
O       11.831458609   10.967611099    8.910721962 -    -      -       O   8.000
O       13.848085888    7.534682324   12.190774140 -    -      -       O   8.000
O       19.892458518   12.702153210   10.308963999 -    -      -       O   8.000
O       17.338395608   13.352341719    9.878243883 -    -      -       O   8.000
O       16.185489575   12.813916407    7.616503811 -    -      -       O   8.000
O       14.764353868   12.602495240    9.858007130 -    -      -       O   8.000
O       13.902133484   12.831837734    6.305851807 -    -      -       O   8.000
O       11.860870746   13.430131595    7.915782707 -    -      -       O   8.000
O       12.246117337   13.070567542   10.506962613 -    -      -       O   8.000
O        9.928567657   18.834459811    3.838540978 -    -      -       O   8.000
O       12.173862083   18.792875060    2.505066819 -    -      -       O   8.000
O       11.842980043   17.142533008    4.581887632 -    -      -       O   8.000
O       12.184435003   19.724303213    4.978692682 -    -      -       O   8.000
O       13.553646986   19.173863631    0.313542666 -    -      -       O   8.000
O       13.830112320    1.037071563    2.365003158 -    -      -       O   8.000
O       14.809841498   18.426902515    2.527425373 -    -      -       O   8.000
O       14.161791431   17.478936085   11.596038278 -    -      -       O   8.000
O       16.084799359   18.863130849   12.869029635 -    -      -       O   8.000
O       14.406737679    0.224134723   11.204367206 -    -      -       O   8.000
O       17.891776317   17.383247073   11.657149077 -    -      -       O   8.000
O       18.597793689   18.775295635    0.563220480 -    -      -       O   8.000
O       17.444168999   18.332226007    2.902919702 -    -      -       O   8.000
O       18.269078880    0.926601183    2.293342694 -    -      -       O   8.000
O       15.856342940   16.953483895    4.453374060 -    -      -       O   8.000
O       10.118195228    2.565762380    3.728016112 -    -      -       O   8.000
O       12.357968101    3.271119987    2.509303730 -    -      -       O   8.000
O       13.895341601    2.851953307    0.415447544 -    -      -       O   8.000
O       15.011444583    3.378571321    2.766729602 -    -      -       O   8.000
O       16.413741736    3.041370105   12.866234195 -    -      -       O   8.000
O       18.842766968    2.971751368    0.653172429 -    -      -       O   8.000
O       17.660466486    3.375532354    3.014719457 -    -      -       O   8.000
O        0.144634573    0.999216196   10.431662669 -    -      -       O   8.000
O       18.090956849    1.233759881    9.117689626 -    -      -       O   8.000
O       18.540880309    2.779212242   11.234839214 -    -      -       O   8.000
O       18.048236771    0.209005033   11.557934924 -    -      -       O   8.000
O       16.753657014    0.713798267    6.919194957 -    -      -       O   8.000
O       16.597537591   18.889630156    9.019243196 -    -      -       O   8.000
O       15.425820726    1.422123760    9.086849946 -    -      -       O   8.000
O       16.121427330    2.381306528    4.983001698 -    -      -       O   8.000
O       14.207830760    1.002697621    6.264656479 -    -      -       O   8.000
O       15.888615151   19.623001918    4.616636588 -    -      -       O   8.000
O       12.460057594    2.536913387    5.035890435 -    -      -       O   8.000
O       11.700984118    1.210336565    7.183405112 -    -      -       O   8.000
O       12.801468401    1.554176664    9.560521485 -    -      -       O   8.000
O       12.020002339   18.987172052    8.829788929 -    -      -       O   8.000
O       14.465698533    2.888351561   11.046339180 -    -      -       O   8.000
O        0.009135761   17.214175440   10.329308014 -    -      -       O   8.000
O       17.940777051   16.584403003    9.142955384 -    -      -       O   8.000
O       16.442481821   17.154549436    7.020471813 -    -      -       O   8.000
O       15.284054128   16.607333602    9.333041164 -    -      -       O   8.000
O       13.908702773   16.863942329    6.272340363 -    -      -       O   8.000
O       11.453235670   16.935947168    7.211286034 -    -      -       O   8.000
O       12.644008299   16.551870598    9.577760800 -    -      -       O   8.000
O        9.992220901    9.098193862    9.381787824 -    -      -       O   8.000
O        7.358425389    8.787709116    9.508720143 -    -      -       O   8.000
O        8.754114882    7.581650277    7.612282958 -    -      -       O   8.000
O        8.450639084   10.217905222    7.531220183 -    -      -       O   8.000
O        5.953018860    8.437371210   11.700429849 -    -      -       O   8.000
O        6.522309908   10.922622865   10.872300769 -    -      -       O   8.000
O        4.763950442    9.448900735    9.600942871 -    -      -       O   8.000
O        6.128882817    7.137896113    0.743721176 -    -      -       O   8.000
O        4.031887915    8.701451718    0.363657868 -    -      -       O   8.000
O        6.425815633    9.805435635    0.670328600 -    -      -       O   8.000
O        1.936928360    7.049943780    0.712236815 -    -      -       O   8.000
O        2.126304627    8.513360752   11.732210173 -    -      -       O   8.000
O        2.180525658    9.084863427    9.138960214 -    -      -       O   8.000
O        1.640886984   10.995525298   10.942512703 -    -      -       O   8.000
O        3.937118263    7.482810292    8.006557855 -    -      -       O   8.000
O        9.835572677   12.663166700    9.461011529 -    -      -       O   8.000
O        7.246991157   13.219315602    9.746777704 -    -      -       O   8.000
O        6.071756017   13.253420999   12.065261821 -    -      -       O   8.000
O        4.659956602   12.561634615    9.924848231 -    -      -       O   8.000
O        3.798940251   12.833647309    0.165901708 -    -      -       O   8.000
O        1.716499060   13.482511507   11.848947466 -    -      -       O   8.000
O        2.127752664   13.025329597    9.275727268 -    -      -       O   8.000
O        0.198430295   10.745794695    2.786225711 -    -      -       O   8.000
O        2.836610166   11.088477067    2.797179473 -    -      -       O   8.000
O        1.341688019   12.311305706    0.991118712 -    -      -       O   8.000
O        1.631599981    9.676655061    0.855422197 -    -      -       O   8.000
O        4.123417864   11.444117570    5.066007253 -    -      -       O   8.000
O        3.575462038    8.961831312    4.214595507 -    -      -       O   8.000
O        5.416375594   10.421642854    3.027757439 -    -      -       O   8.000
O        3.921011878   12.684487299    7.359914498 -    -      -       O   8.000
O        6.101552036   11.245096249    6.893291057 -    -      -       O   8.000
O        3.768720172   10.013812850    7.225652951 -    -      -       O   8.000
O        8.217843950   12.842459570    7.320260748 -    -      -       O   8.000
O        8.102577656   11.360499413    5.142262444 -    -      -       O   8.000
O        7.970572266   10.900001533    2.524998455 -    -      -       O   8.000
O        8.458978136    8.912592118    4.238630548 -    -      -       O   8.000
O        6.131190030   12.363029942    1.352840469 -    -      -       O   8.000
O        0.289137989    7.181647377    2.831790393 -    -      -       O   8.000
O        2.860032929    6.628660682    3.160903566 -    -      -       O   8.000
O        4.015972216    6.666787664    5.484177310 -    -      -       O   8.000
O        5.437502518    7.289965999    3.326374655 -    -      -       O   8.000
O        6.288983076    7.048290808    6.815353576 -    -      -       O   8.000
O        8.355676065    6.460335385    5.228453191 -    -      -       O   8.000
O        7.942572906    6.826835100    2.640310713 -    -      -       O   8.000
O        8.869517097   15.017544933    8.700947091 -    -      -       O   8.000
O        5.429174906   14.823841023    0.860914305 -    -      -       O   8.000
O        2.143917533   14.831499291    0.847485963 -    -      -       O   8.000
O        4.013149416   14.874404757    8.764549056 -    -      -       O   8.000
O        1.264759731    4.848966840    2.047271095 -    -      -       O   8.000
O        4.643902212    5.044050464    7.461983964 -    -      -       O   8.000
O        7.970327032    5.056735699    7.422276642 -    -      -       O   8.000
O        6.060687860    4.966989075    2.170654243 -    -      -       O   8.000
O       11.318022915    4.827077989    4.441442645 -    -      -       O   8.000
O       14.742538053    5.076484367   12.394332164 -    -      -       O   8.000
O       18.076947988    5.069718820   12.365275094 -    -      -       O   8.000
O       16.222153606    4.956006172    4.517608427 -    -      -       O   8.000
O       18.917456855   15.028308851   11.128913638 -    -      -       O   8.000
O       15.620842188   14.844535220    6.010991763 -    -      -       O   8.000
O       12.234366499   14.838456692    5.727134094 -    -      -       O   8.000
O       14.125486555   14.932350109   10.999827866 -    -      -       O   8.000
O       18.164547907    6.669600843    7.822776390 -    -      -       O   8.000
Si       8.637812968    1.280826792    9.224877006 -    -      -       Si 14.000
Si       6.608458912    0.538330200   11.309243153 -    -      -       Si 14.000
Si       5.641522793    0.987829675    0.937580614 -    -      -       Si 14.000
Si       2.541178183    1.109577396    0.748699661 -    -      -       Si 14.000
Si       1.598876695    0.682419624   11.065426459 -    -      -       Si 14.000
Si       4.187781432    1.454340739    9.600052834 -    -      -       Si 14.000
Si       8.648661410   16.526981218    9.250232291 -    -      -       Si 14.000
Si       6.470002041   17.227869776   11.191229859 -    -      -       Si 14.000
Si       5.322629140   16.428658746    0.715303661 -    -      -       Si 14.000
Si       2.249050109   16.436370911    0.628383392 -    -      -       Si 14.000
Si       1.472069583   17.392069510   11.017424184 -    -      -       Si 14.000
Si       3.966125461   16.356974685    9.410183965 -    -      -       Si 14.000
Si       1.409805147   18.592148814    2.630841478 -    -      -       Si 14.000
Si       3.459110366   19.316560120    4.700586900 -    -      -       Si 14.000
Si       4.453271560   18.849146098    7.533635023 -    -      -       Si 14.000
Si       7.538923884   18.731705898    7.371907816 -    -      -       Si 14.000
Si       8.489613022   19.160490955    4.498039233 -    -      -       Si 14.000
Si       5.905671490   18.396582931    3.014128512 -    -      -       Si 14.000
Si       1.467734141    3.345206044    2.625071387 -    -      -       Si 14.000
Si       3.643242404    2.626863074    4.585801130 -    -      -       Si 14.000
Si       4.775069048    3.440913905    7.313205574 -    -      -       Si 14.000
Si       7.847885193    3.452794159    7.206055526 -    -      -       Si 14.000
Si       8.640318935    2.443307756    4.399726683 -    -      -       Si 14.000
Si       6.147017578    3.479663948    2.798174481 -    -      -       Si 14.000
Si      11.584408134   10.923267391    4.696373470 -    -      -       Si 14.000
Si      14.078334837   10.475305568    2.779397019 -    -      -       Si 14.000
Si      14.461762465   11.402672241   13.164265917 -    -      -       Si 14.000
Si      17.683885715   11.352007893   12.981271681 -    -      -       Si 14.000
Si      18.803874640   10.494481987    2.593397562 -    -      -       Si 14.000
Si      16.578613599   11.002843556    4.554488770 -    -      -       Si 14.000
Si      11.618705584    6.417989432    4.355477762 -    -      -       Si 14.000
Si      14.167726631    7.388733773    2.697871970 -    -      -       Si 14.000
Si      14.850771996    6.567270357   13.007053921 -    -      -       Si 14.000
Si      17.929474020    6.551959319   13.004482426 -    -      -       Si 14.000
Si      18.888224868    7.342913445    2.621582335 -    -      -       Si 14.000
Si      16.604427061    6.509605485    4.430211127 -    -      -       Si 14.000
Si      18.703682679    8.854287904   11.206044309 -    -      -       Si 14.000
Si      16.241905079    9.304162386    9.506571339 -    -      -       Si 14.000
Si      12.426275779    8.441355681    6.381969723 -    -      -       Si 14.000
Si      11.588482803    9.380061985    9.208408105 -    -      -       Si 14.000
Si      13.707968557    8.967271329   11.438784788 -    -      -       Si 14.000
Si      18.573918620   13.454422167   10.920410921 -    -      -       Si 14.000
Si      16.230991930   12.399258098    9.173665853 -    -      -       Si 14.000
Si      15.475126805   13.251287068    6.230255966 -    -      -       Si 14.000
Si      12.362400276   13.352292566    6.369428780 -    -      -       Si 14.000
Si      11.440446675   12.520023959    9.201391845 -    -      -       Si 14.000
Si      13.794544344   13.351547903   10.939002067 -    -      -       Si 14.000
Si      11.525026586   18.622750719    3.986222066 -    -      -       Si 14.000
Si      13.597410850   19.327576946    1.927176964 -    -      -       Si 14.000
Si      14.560021676   18.888114380   12.287454136 -    -      -       Si 14.000
Si      17.654229281   18.769989527   12.456682761 -    -      -       Si 14.000
Si      18.584873970   19.183351365    2.137217359 -    -      -       Si 14.000
Si      15.998586881   18.344664741    3.630263724 -    -      -       Si 14.000
Si      11.552517263    3.311623916    3.928191661 -    -      -       Si 14.000
Si      13.773460158    2.628772237    2.018373440 -    -      -       Si 14.000
Si      14.879944451    3.469859807   12.494924712 -    -      -       Si 14.000
Si      17.965984932    3.465471114   12.588605925 -    -      -       Si 14.000
Si      18.743580372    2.477888288    2.202814333 -    -      -       Si 14.000
Si      16.248499103    3.485998315    3.810869885 -    -      -       Si 14.000
Si      18.767277046    1.299488576   10.595339367 -    -      -       Si 14.000
Si      16.710862340    0.594399577    8.535969876 -    -      -       Si 14.000
Si      15.731358331    0.970731430    5.684038739 -    -      -       Si 14.000
Si      12.639762561    1.152523810    5.859653721 -    -      -       Si 14.000
Si      11.681792136    0.726977860    8.736650994 -    -      -       Si 14.000
Si      14.274163225    1.504565028   10.227797118 -    -      -       Si 14.000
Si      18.747897684   16.539753900   10.562000425 -    -      -       Si 14.000
Si      16.569323364   17.307725949    8.632772433 -    -      -       Si 14.000
Si      15.452871598   16.442475806    5.939657932 -    -      -       Si 14.000
Si      12.362464113   16.439766776    5.952604862 -    -      -       Si 14.000
Si      11.555676947   17.430990422    8.760659061 -    -      -       Si 14.000
Si      14.053371312   16.418688476   10.374637321 -    -      -       Si 14.000
Si       8.632217073    8.933165850    8.510791450 -    -      -       Si 14.000
Si       6.163753794    9.402082085   10.412312627 -    -      -       Si 14.000
Si       5.627391736    8.524047560    0.068344772 -    -      -       Si 14.000
Si       2.441196371    8.482584140    0.109022296 -    -      -       Si 14.000
Si       1.461396618    9.423876106   10.556523091 -    -      -       Si 14.000
Si       3.672690454    9.005648846    8.493070761 -    -      -       Si 14.000
Si       8.549671036   13.430418884    8.808475834 -    -      -       Si 14.000
Si       6.122028916   12.483279602   10.640999380 -    -      -       Si 14.000
Si       5.353037227   13.312330869    0.302419250 -    -      -       Si 14.000
Si       2.256308364   13.365966607    0.163022122 -    -      -       Si 14.000
Si       1.286399120   12.547087569   10.585719796 -    -      -       Si 14.000
Si       3.679291488   13.294014037    8.844126018 -    -      -       Si 14.000
Si       1.516608015   10.949857111    1.864439752 -    -      -       Si 14.000
Si       3.979724256   10.476913189    3.769820316 -    -      -       Si 14.000
Si       4.496027295   11.348796325    6.641426012 -    -      -       Si 14.000
Si       7.711906165   11.412658059    6.714072633 -    -      -       Si 14.000
Si       8.714292541   10.488858697    3.908769150 -    -      -       Si 14.000
Si       6.478586544   10.877208013    1.890135079 -    -      -       Si 14.000
Si       1.588110527    6.431727896    2.183814738 -    -      -       Si 14.000
Si       3.979814483    7.396150508    4.038800215 -    -      -       Si 14.000
Si       4.735787741    6.566000870    6.935233617 -    -      -       Si 14.000
Si       7.842819618    6.538285240    6.769778236 -    -      -       Si 14.000
Si       8.785262688    7.350799590    3.930028376 -    -      -       Si 14.000
Si       6.393797228    6.546955307    2.231444521 -    -      -       Si 14.000
end 
end 
