# Supplementary material for: Water Adsorption at Pairs of Proximate Brønsted Acid Sites in Zeolites
Source: J Phys Chem Lett. 2026 Jan 14;17(4):1201–6. doi: 10.1021/acs.jpclett.5c03794 (PMC12862806; doi:10.1021/acs.jpclett.5c03794)
Supplement: Supplementary file 2 [file jz5c03794_si_002.zip › Water_BAS_Pairs_SI/QM/STRUCTURES_MP2/HMFI__Isolated_BAS__T3_O8_T12__2_h2o__MP2.car]

!BIOSYM archive 3                                                               
PBC=ON                                                                          
QMPOT ITERATION     98                                            -52553.1022454
!DATE Thu Jun  5 16:24:50 2025
PBC  20.20300  19.84900  13.21600  90.00000  90.00000  90.00000 (P1)
Al      15.646255034    8.740880260    6.168704921 -    -      -       Al 13.000
H       17.885515826    7.407054317    8.314736272 -    -      -       H   1.000
H       19.432212428   10.067728011    7.370201955 -    -      -       H   1.000
H       17.558438676    7.099980544    6.747635023 -    -      -       H   1.000
H       18.270388306    9.869246132    6.328424232 -    -      -       H   1.000
H       18.737674797    8.143477932    7.181156486 -    -      -       H   1.000
O        9.863168411    0.909831979    9.713963925 -    -      -       O   8.000
O        7.245813946    1.197604243    9.948151278 -    -      -       O   8.000
O        8.574892040    2.777403701    8.323719529 -    -      -       O   8.000
O        8.302714019    0.225159017    7.682530535 -    -      -       O   8.000
O        6.431873969    0.790998622   12.421329405 -    -      -       O   8.000
O        6.172217392   18.724634871   10.545548952 -    -      -       O   8.000
O        4.654469419    1.068825972   10.518412836 -    -      -       O   8.000
O        6.327066636    2.332493638    1.324049279 -    -      -       O   8.000
O        4.068419495    1.336569993    0.330655881 -    -      -       O   8.000
O        5.789996214   19.567432559    1.498507575 -    -      -       O   8.000
O        1.821795625    2.323023149    1.295307065 -    -      -       O   8.000
O        1.774579559    1.200110533   12.185432588 -    -      -       O   8.000
O        2.200496643    1.471863844    9.593459760 -    -      -       O   8.000
O        1.659298016   18.929036802   10.606735821 -    -      -       O   8.000
O        4.228572390    2.739648280    8.496060418 -    -      -       O   8.000
O        9.860108996   16.993996789    9.703305642 -    -      -       O   8.000
O        7.337513999   16.374930009   10.202737389 -    -      -       O   8.000
O        6.206788556   16.926450963   12.522995938 -    -      -       O   8.000
O        4.674184517   16.527225500   10.415274496 -    -      -       O   8.000
O        3.791152907   16.858074566    0.388689295 -    -      -       O   8.000
O        1.585997775   16.754566994   12.148426736 -    -      -       O   8.000
O        2.163788328   16.580451804    9.549718520 -    -      -       O   8.000
O        0.235289561   19.007699560    2.957759594 -    -      -       O   8.000
O        2.760088520   18.385761768    3.410225962 -    -      -       O   8.000
O        1.405420605   17.066647596    1.561808812 -    -      -       O   8.000
O        2.110787059   19.546798571    1.105383245 -    -      -       O   8.000
O        3.611133579   18.861640227    5.842267330 -    -      -       O   8.000
O        3.736347051    0.927593416    3.941621126 -    -      -       O   8.000
O        5.371520752   18.652639916    3.917841327 -    -      -       O   8.000
O        4.174649957   17.315208129    7.914950187 -    -      -       O   8.000
O        6.038217611   18.938788774    6.915965427 -    -      -       O   8.000
O        3.951758908    0.100758120    8.174669085 -    -      -       O   8.000
O        7.992215474   17.424786965    7.848887137 -    -      -       O   8.000
O        8.283221368   18.577657066    5.522308398 -    -      -       O   8.000
O        7.828429167   18.532580421    2.907419949 -    -      -       O   8.000
O        8.395504070    0.966430442    4.090764109 -    -      -       O   8.000
O        5.957488637   16.964131344    1.938273158 -    -      -       O   8.000
O        0.166929586    2.898237439    3.267400362 -    -      -       O   8.000
O        2.761493837    3.364557102    3.566392513 -    -      -       O   8.000
O        3.893727137    2.755522124    5.877948330 -    -      -       O   8.000
O        5.397592943    3.007273752    3.729946764 -    -      -       O   8.000
O        6.338172278    2.923138237    6.876002495 -    -      -       O   8.000
O        8.705328939    3.059971048    5.702799386 -    -      -       O   8.000
O        7.962771990    3.381689970    3.155948481 -    -      -       O   8.000
O       10.286120326   10.842756883    3.528507308 -    -      -       O   8.000
O       12.939572541   11.026909949    3.578154029 -    -      -       O   8.000
O       11.489489013   12.618814805    5.094727822 -    -      -       O   8.000
O       11.625410098   10.045851126    5.682122822 -    -      -       O   8.000
O       14.107506592   11.401947224    1.293788186 -    -      -       O   8.000
O       13.816151532    8.898932943    2.222821213 -    -      -       O   8.000
O       15.571193567   10.550378549    3.288196930 -    -      -       O   8.000
O       13.939607911   12.579024496   12.173936759 -    -      -       O   8.000
O       16.032531436   11.013207488   12.692144885 -    -      -       O   8.000
O       13.602902237    9.929815465   12.421703815 -    -      -       O   8.000
O       18.192752929   12.508624856   12.239381716 -    -      -       O   8.000
O       18.140553128   10.927726886    1.118926272 -    -      -       O   8.000
O       18.060461695   11.282384156    3.741276644 -    -      -       O   8.000
O       18.531531096    8.880268705    2.762795273 -    -      -       O   8.000
O       16.128401641   12.599391939    4.872103997 -    -      -       O   8.000
O       10.359531435    7.035816930    3.385199118 -    -      -       O   8.000
O       12.985600670    6.632707104    3.383447612 -    -      -       O   8.000
O       14.238446706    6.529700052    1.099547925 -    -      -       O   8.000
O       15.603106354    7.204827532    3.236684184 -    -      -       O   8.000
O       16.359846099    7.021740767   12.753200078 -    -      -       O   8.000
O       18.495114294    6.819051083    1.095305659 -    -      -       O   8.000
O       18.102330285    6.457757927    3.698782613 -    -      -       O   8.000
O       20.012270284    8.983249199   10.082904412 -    -      -       O   8.000
O       17.450589155    8.498034432    9.789988392 -    -      -       O   8.000
O       18.797967651    7.295038343   11.725529697 -    -      -       O   8.000
O       18.296437702    9.895138283   11.916708849 -    -      -       O   8.000
O       15.767308206    8.685162080    7.879709933 -    -      -       O   8.000
O       16.622643450   10.902688384    9.147579684 -    -      -       O   8.000
O       14.935970565    9.270190018   10.304904400 -    -      -       O   8.000
O       16.523897776    7.256773974    5.691122149 -    -      -       O   8.000
O       14.005736894    8.816340613    5.643857223 -    -      -       O   8.000
O       16.654742002   10.082853525    5.638987336 -    -      -       O   8.000
O       11.747217309    7.401846622    5.626668942 -    -      -       O   8.000
O       12.365478180    8.695799765    7.806902212 -    -      -       O   8.000
O       12.272996446    8.810934069   10.423745113 -    -      -       O   8.000
O       11.766126250   10.980946438    8.991173406 -    -      -       O   8.000
O       13.902977301    7.335085472   11.809037905 -    -      -       O   8.000
O       19.839340936   12.618766664   10.118524093 -    -      -       O   8.000
O       17.292773981   13.339449160    9.867483708 -    -      -       O   8.000
O       16.236758215   12.957262540    7.492786116 -    -      -       O   8.000
O       14.696006025   12.707029013    9.626270533 -    -      -       O   8.000
O       13.876605585   12.859856960    6.274195213 -    -      -       O   8.000
O       11.660573034   13.272278193    7.672416291 -    -      -       O   8.000
O       12.170567240   13.241369752   10.279861005 -    -      -       O   8.000
O       10.278030964   18.930529147    3.787299539 -    -      -       O   8.000
O       12.937521161   18.699256786    3.799202609 -    -      -       O   8.000
O       11.477053929   17.462464516    5.623558544 -    -      -       O   8.000
O       11.655929224    0.240134384    5.714854167 -    -      -       O   8.000
O       14.146284173   18.385637070    1.478488408 -    -      -       O   8.000
O       13.613254228    0.997409593    2.398883640 -    -      -       O   8.000
O       15.510904957   19.385135369    3.497239493 -    -      -       O   8.000
O       14.247991258   17.127337567   12.391533193 -    -      -       O   8.000
O       16.231861470   18.758552803   13.035049544 -    -      -       O   8.000
O       13.870089158   19.798090884   12.502969333 -    -      -       O   8.000
O       18.217229946   17.040284864   12.480251727 -    -      -       O   8.000
O       18.285889176   18.432034345    1.483292109 -    -      -       O   8.000
O       18.059900064   18.912901641    4.079070034 -    -      -       O   8.000
O       18.649809232    1.041372076    2.379126879 -    -      -       O   8.000
O       16.180426531   17.342965729    5.074201070 -    -      -       O   8.000
O       10.452737703    2.651915951    3.815131721 -    -      -       O   8.000
O       12.925504112    3.392575027    3.338106936 -    -      -       O   8.000
O       13.955170872    3.200916413    0.961286841 -    -      -       O   8.000
O       15.482356808    2.754562402    3.103108498 -    -      -       O   8.000
O       16.366240183    2.919449619   13.150529306 -    -      -       O   8.000
O       18.437321085    3.514577553    1.513720237 -    -      -       O   8.000
O       17.903702568    2.976360745    4.079430443 -    -      -       O   8.000
O       19.973814526    0.978125611   10.437188787 -    -      -       O   8.000
O       17.324470409    1.228056658   10.476917986 -    -      -       O   8.000
O       18.822846774    2.431277658   12.314290423 -    -      -       O   8.000
O       18.617707193   19.645004382   12.354610573 -    -      -       O   8.000
O       16.219416363    1.461335066    8.092674065 -    -      -       O   8.000
O       16.771938560   18.873222666    9.085529133 -    -      -       O   8.000
O       14.795824713    0.435591640   10.061324167 -    -      -       O   8.000
O       15.890226676    2.649082871    5.760602207 -    -      -       O   8.000
O       14.047477292    0.947399036    6.594013157 -    -      -       O   8.000
O       16.431203644    0.009073458    5.930847700 -    -      -       O   8.000
O       12.254792524    2.797107132    5.836061518 -    -      -       O   8.000
O       11.893581030    1.469305905    8.070969854 -    -      -       O   8.000
O       12.275154758    0.959800277   10.666304437 -    -      -       O   8.000
O       11.602910545   18.861112129    8.955017468 -    -      -       O   8.000
O       14.208745990    2.462663402   11.647921599 -    -      -       O   8.000
O       19.896566124   17.142881393   10.371690173 -    -      -       O   8.000
O       17.366071914   16.472059424   10.026876031 -    -      -       O   8.000
O       16.325839770   16.692754427    7.640476001 -    -      -       O   8.000
O       14.819490082   17.174694826    9.775281928 -    -      -       O   8.000
O       13.952066456   17.008170746    6.492954299 -    -      -       O   8.000
O       11.859962826   16.399583582    8.027079242 -    -      -       O   8.000
O       12.326995738   16.877605969   10.596903635 -    -      -       O   8.000
O       10.005495217    8.999751047    9.117857398 -    -      -       O   8.000
O        7.364550702    8.775819264    9.318327293 -    -      -       O   8.000
O        8.696128579    7.562409451    7.360717337 -    -      -       O   8.000
O        8.446547951   10.185174711    7.322929403 -    -      -       O   8.000
O        5.949507910    8.365759212   11.501611109 -    -      -       O   8.000
O        6.427996072   10.873453214   10.684784846 -    -      -       O   8.000
O        4.741432474    9.337129402    9.394078549 -    -      -       O   8.000
O        6.032988910    7.047684981    0.553178659 -    -      -       O   8.000
O        3.968697754    8.641596923    0.100652065 -    -      -       O   8.000
O        6.375190338    9.707315360    0.491286673 -    -      -       O   8.000
O        1.844260271    7.018511584    0.513656230 -    -      -       O   8.000
O        2.005332753    8.427270158   11.528848423 -    -      -       O   8.000
O        2.147414015    9.013123685    8.928044899 -    -      -       O   8.000
O        1.558557937   10.893888796   10.735700391 -    -      -       O   8.000
O        3.882171999    7.389018412    7.797120402 -    -      -       O   8.000
O        9.721641873   12.682155875    9.333802682 -    -      -       O   8.000
O        7.113874136   13.132886952    9.448594121 -    -      -       O   8.000
O        6.054883353   13.242313044   11.828749697 -    -      -       O   8.000
O        4.547390096   12.516887132    9.761854712 -    -      -       O   8.000
O        3.811711571   12.750381638   13.163453790 -    -      -       O   8.000
O        1.739257162   13.385826481   11.600160193 -    -      -       O   8.000
O        2.034858917   12.886107528    9.017487068 -    -      -       O   8.000
O        0.174808825   10.783320098    2.591353116 -    -      -       O   8.000
O        2.819987646   11.023655110    2.591780160 -    -      -       O   8.000
O        1.344001702   12.258140380    0.760644814 -    -      -       O   8.000
O        1.580927900    9.630637369    0.662606491 -    -      -       O   8.000
O        4.086421659   11.392006343    4.874954279 -    -      -       O   8.000
O        3.615891433    8.911367990    4.012540957 -    -      -       O   8.000
O        5.414694473   10.428676601    2.835272106 -    -      -       O   8.000
O        3.904356958   12.613350533    7.167650386 -    -      -       O   8.000
O        6.075652854   11.169156185    6.695641099 -    -      -       O   8.000
O        3.744760343    9.938145747    7.028798696 -    -      -       O   8.000
O        8.204673931   12.779165514    7.079594541 -    -      -       O   8.000
O        8.042647590   11.292002590    4.915123644 -    -      -       O   8.000
O        7.975828774   10.816006635    2.296742395 -    -      -       O   8.000
O        8.529761726    8.865814208    4.026910558 -    -      -       O   8.000
O        6.169506967   12.293373979    1.092093071 -    -      -       O   8.000
O        0.317355437    7.106868926    2.748597676 -    -      -       O   8.000
O        2.911548497    6.616556337    2.887987165 -    -      -       O   8.000
O        3.955076369    6.593665209    5.268309081 -    -      -       O   8.000
O        5.475049956    7.198693825    3.169507605 -    -      -       O   8.000
O        6.223923851    7.034427738    6.575382658 -    -      -       O   8.000
O        8.286894942    6.419532846    4.986204432 -    -      -       O   8.000
O        7.947181053    6.824283215    2.382119070 -    -      -       O   8.000
O        8.714891573   14.974820687    8.415069058 -    -      -       O   8.000
O        5.411235967   14.757374445    0.675555760 -    -      -       O   8.000
O        2.162729540   14.756570122    0.590502476 -    -      -       O   8.000
O        3.853225494   14.809163958    8.564811293 -    -      -       O   8.000
O        1.319005994    4.811555219    1.837837221 -    -      -       O   8.000
O        4.654565714    4.960650976    7.214281952 -    -      -       O   8.000
O        7.891674851    5.068139134    7.232657574 -    -      -       O   8.000
O        6.129041070    4.878421327    1.993259148 -    -      -       O   8.000
O       11.365665365    4.991334453    4.724499978 -    -      -       O   8.000
O       14.791321101    4.913387949   12.307703519 -    -      -       O   8.000
O       18.012775186    4.923715582   12.533782938 -    -      -       O   8.000
O       16.115210116    4.929546362    4.507368289 -    -      -       O   8.000
O       18.972288075   14.822242046   11.303848095 -    -      -       O   8.000
O       15.505915105   14.930568693    5.847393405 -    -      -       O   8.000
O       12.339019298   14.997934856    5.820935745 -    -      -       O   8.000
O       14.110541368   14.914844280   10.987372774 -    -      -       O   8.000
O       18.311998210    7.223322890    7.450387826 -    -      -       O   8.000
O       19.082799831    9.461884819    6.709137342 -    -      -       O   8.000
Si       8.492415794    1.265266086    8.920909170 -    -      -       Si 14.000
Si       6.129569813    0.472783515   10.863619810 -    -      -       Si 14.000
Si       5.643293621    1.052649783    0.600713867 -    -      -       Si 14.000
Si       2.463040700    1.127483854    0.427231573 -    -      -       Si 14.000
Si       1.343144386    0.671396901   10.717777760 -    -      -       Si 14.000
Si       3.765456567    1.347927424    9.181337067 -    -      -       Si 14.000
Si       8.475081696   16.448437028    9.043841822 -    -      -       Si 14.000
Si       6.100006202   17.142391852   10.918644959 -    -      -       Si 14.000
Si       5.335624086   16.368474794    0.565553714 -    -      -       Si 14.000
Si       2.239470630   16.358136504    0.355969835 -    -      -       Si 14.000
Si       1.278917495   17.354774001   10.676539822 -    -      -       Si 14.000
Si       3.710542011   16.324632816    9.111160533 -    -      -       Si 14.000
Si       1.619834368   18.519828615    2.265185956 -    -      -       Si 14.000
Si       3.872209508   19.182757252    4.277562386 -    -      -       Si 14.000
Si       4.458505519   18.753428319    7.223336839 -    -      -       Si 14.000
Si       7.645329713   18.754367100    6.999359086 -    -      -       Si 14.000
Si       8.704730624   19.219118924    4.090832205 -    -      -       Si 14.000
Si       6.246128682   18.434304924    2.560113162 -    -      -       Si 14.000
Si       1.532828590    3.348616861    2.502702045 -    -      -       Si 14.000
Si       3.947929664    2.507871662    4.273596762 -    -      -       Si 14.000
Si       4.782928785    3.352815359    7.104475992 -    -      -       Si 14.000
Si       7.872509041    3.463033478    7.027464689 -    -      -       Si 14.000
Si       8.875424349    2.512335109    4.188967172 -    -      -       Si 14.000
Si       6.452427829    3.390042749    2.547314796 -    -      -       Si 14.000
Si      11.591184370   11.120775660    4.461486021 -    -      -       Si 14.000
Si      14.101393532   10.455243131    2.616971251 -    -      -       Si 14.000
Si      14.433001088   11.232825243   12.935180039 -    -      -       Si 14.000
Si      17.646975884   11.088501490   12.809174956 -    -      -       Si 14.000
Si      18.783649332   10.470400827    2.537071878 -    -      -       Si 14.000
Si      16.586808764   11.118347639    4.409935926 -    -      -       Si 14.000
Si      11.633685639    6.524856709    4.271543872 -    -      -       Si 14.000
Si      14.151500250    7.333907614    2.507534984 -    -      -       Si 14.000
Si      14.822459365    6.457529055   12.806722920 -    -      -       Si 14.000
Si      17.908736603    6.510839498   12.843594788 -    -      -       Si 14.000
Si      18.914039778    7.318324862    2.575650655 -    -      -       Si 14.000
Si      16.582447667    6.457441441    4.285427253 -    -      -       Si 14.000
Si      18.635691271    8.687124120   10.903782117 -    -      -       Si 14.000
Si      16.142469107    9.352556539    9.255446553 -    -      -       Si 14.000
Si      12.490914925    8.744489855    6.181690384 -    -      -       Si 14.000
Si      11.588850577    9.368500355    9.062401578 -    -      -       Si 14.000
Si      13.678655452    8.830902191   11.225602233 -    -      -       Si 14.000
Si      18.564751807   13.313701216   10.876634593 -    -      -       Si 14.000
Si      16.196937038   12.471249536    9.038152915 -    -      -       Si 14.000
Si      15.431177538   13.337676527    6.131073364 -    -      -       Si 14.000
Si      12.344046056   13.424853526    6.216049161 -    -      -       Si 14.000
Si      11.327186699   12.533604912    9.073351349 -    -      -       Si 14.000
Si      13.723395182   13.357059266   10.767269765 -    -      -       Si 14.000
Si      11.604903995   18.803659382    4.720474930 -    -      -       Si 14.000
Si      14.045184421   19.330017128    2.797594590 -    -      -       Si 14.000
Si      14.627214906   18.511420077   13.149084717 -    -      -       Si 14.000
Si      17.825192662   18.469087177   13.146775810 -    -      -       Si 14.000
Si      18.860282842   19.312848217    2.723368313 -    -      -       Si 14.000
Si      16.538526626   18.867223458    4.646652926 -    -      -       Si 14.000
Si      11.738855680    3.447709208    4.434485062 -    -      -       Si 14.000
Si      13.998833088    2.577277994    2.453750482 -    -      -       Si 14.000
Si      14.834234772    3.377884058   12.825638647 -    -      -       Si 14.000
Si      17.909167922    3.443150488   13.191231301 -    -      -       Si 14.000
Si      18.838957917    2.600480535    2.805533508 -    -      -       Si 14.000
Si      16.342052032    3.333095836    4.359971833 -    -      -       Si 14.000
Si      18.663679679    1.104371014   11.390228245 -    -      -       Si 14.000
Si      16.288930437    0.539611216    9.432122118 -    -      -       Si 14.000
Si      15.642920949    1.273122467    6.582644578 -    -      -       Si 14.000
Si      12.473756100    1.360818974    6.559617873 -    -      -       Si 14.000
Si      11.412438102    0.581029416    9.347787001 -    -      -       Si 14.000
Si      13.793222952    0.954219631   11.228749976 -    -      -       Si 14.000
Si      18.619560271   16.382815262   11.045525268 -    -      -       Si 14.000
Si      16.311756991   17.311253775    9.135469378 -    -      -       Si 14.000
Si      15.484251815   16.490195840    6.267083961 -    -      -       Si 14.000
Si      12.410417407   16.468667206    6.497397337 -    -      -       Si 14.000
Si      11.411691488   17.286811056    9.316882252 -    -      -       Si 14.000
Si      13.877664672   16.515275023   10.932796966 -    -      -       Si 14.000
Si       8.618447726    8.891446123    8.288226873 -    -      -       Si 14.000
Si       6.138094684    9.339664027   10.214333681 -    -      -       Si 14.000
Si       5.572696249    8.442903449   13.077199196 -    -      -       Si 14.000
Si       2.368224047    8.431266819   13.113274497 -    -      -       Si 14.000
Si       1.387958003    9.328518935   10.327651610 -    -      -       Si 14.000
Si       3.642041339    8.915623243    8.285859031 -    -      -       Si 14.000
Si       8.453365274   13.385162491    8.574498108 -    -      -       Si 14.000
Si       6.037034803   12.432621077   10.423014124 -    -      -       Si 14.000
Si       5.358833210   13.257400866    0.080693811 -    -      -       Si 14.000
Si       2.271275404   13.288317810   13.136439999 -    -      -       Si 14.000
Si       1.238070453   12.447682302   10.368063198 -    -      -       Si 14.000
Si       3.590506898   13.216042424    8.638722985 -    -      -       Si 14.000
Si       1.495247783   10.913938842    1.661114944 -    -      -       Si 14.000
Si       3.973657113   10.435399888    3.567881626 -    -      -       Si 14.000
Si       4.470511707   11.275608800    6.446016664 -    -      -       Si 14.000
Si       7.681951555   11.351033463    6.492733987 -    -      -       Si 14.000
Si       8.717233669   10.448386250    3.695983064 -    -      -       Si 14.000
Si       6.477177786   10.814945558    1.674029189 -    -      -       Si 14.000
Si       1.582785761    6.397743285    2.000008052 -    -      -       Si 14.000
Si       3.995799170    7.341149452    3.832165056 -    -      -       Si 14.000
Si       4.689743077    6.494099135    6.711773085 -    -      -       Si 14.000
Si       7.777540364    6.524009521    6.528646234 -    -      -       Si 14.000
Si       8.784497009    7.294277388    3.697664751 -    -      -       Si 14.000
Si       6.396662167    6.477130958    2.030403553 -    -      -       Si 14.000
end 
end 
