# Supplementary material for: Water Adsorption at Pairs of Proximate Brønsted Acid Sites in Zeolites
Source: J Phys Chem Lett. 2026 Jan 14;17(4):1201–6. doi: 10.1021/acs.jpclett.5c03794 (PMC12862806; doi:10.1021/acs.jpclett.5c03794)
Supplement: Supplementary file 2 [file jz5c03794_si_002.zip › Water_BAS_Pairs_SI/QM/STRUCTURES_MP2/HMFI__Isolated_BAS__T3_O8_T12__bare__MP2.car]

!BIOSYM archive 3                                                               
PBC=ON                                                                          
QMPOT ITERATION     52                                            -51933.0878127
!DATE Wed Jun  4 22:45:14 2025
PBC  20.20300  19.84900  13.21600  90.00000  90.00000  90.00000 (P1)
Al      15.698821371    8.582414757    6.549863106 -    -      -       Al 13.000
H       17.183721622    6.687936656    6.612713862 -    -      -       H   1.000
O       10.213927455    0.960731693    9.375032621 -    -      -       O   8.000
O        7.968466772    1.169269558   10.709510577 -    -      -       O   8.000
O        8.373009069    2.701033120    8.562832825 -    -      -       O   8.000
O        7.907821057    0.117582765    8.292288625 -    -      -       O   8.000
O        6.649666382    0.680917933   12.929927461 -    -      -       O   8.000
O        6.472621684   18.819325149   10.876279377 -    -      -       O   8.000
O        5.307127099    1.360103846   10.757132534 -    -      -       O   8.000
O        5.946353102    2.454010094    1.545345038 -    -      -       O   8.000
O        4.102965077    0.904240425    0.364456473 -    -      -       O   8.000
O        5.855479728   19.735540530    2.099761938 -    -      -       O   8.000
O        2.341304075    2.521035063    1.477677862 -    -      -       O   8.000
O        1.604681407    1.049326735   12.622865727 -    -      -       O   8.000
O        2.689161409    1.412774624   10.241940597 -    -      -       O   8.000
O        1.781491279   18.861617856   10.902875554 -    -      -       O   8.000
O        4.331229819    2.783068679    8.755718693 -    -      -       O   8.000
O       10.109107170   17.268345489    9.418075527 -    -      -       O   8.000
O        7.901948842   16.565486697   10.684103168 -    -      -       O   8.000
O        6.360974264   16.970608137   12.789599837 -    -      -       O   8.000
O        5.256320607   16.512500175   10.424986629 -    -      -       O   8.000
O        3.809733472   16.829266955    0.281796446 -    -      -       O   8.000
O        1.346764446   16.840063843   12.584901932 -    -      -       O   8.000
O        2.620924415   16.456528773   10.255677588 -    -      -       O   8.000
O       20.009587556   18.764611738    2.759621342 -    -      -       O   8.000
O        2.034442331   18.713757257    4.132501546 -    -      -       O   8.000
O        1.755928503   17.126851584    1.995045575 -    -      -       O   8.000
O        2.063048738   -0.119909674    1.701452005 -    -      -       O   8.000
O        3.424987567   19.145711842    6.319921155 -    -      -       O   8.000
O        3.597706675    1.026860793    4.278421946 -    -      -       O   8.000
O        4.679277237   18.464126294    4.093906681 -    -      -       O   8.000
O        4.068105001   17.399058786    8.192943350 -    -      -       O   8.000
O        5.980407548   18.789545453    6.905466320 -    -      -       O   8.000
O        4.365338188    0.121570949    8.640545337 -    -      -       O   8.000
O        7.748611480   17.297719870    8.152473147 -    -      -       O   8.000
O        8.525579441   18.725502984    6.066579763 -    -      -       O   8.000
O        7.315753223   18.276222991    3.763831801 -    -      -       O   8.000
O        8.157422306    0.862504467    4.325683568 -    -      -       O   8.000
O        5.711301339   17.061373221    2.133531928 -    -      -       O   8.000
O       -0.000015677    2.617091213    2.776194674 -    -      -       O   8.000
O        2.236115767    3.296916532    4.013190815 -    -      -       O   8.000
O        3.715427482    2.894035039    6.179159151 -    -      -       O   8.000
O        4.898122065    3.303399490    3.852114882 -    -      -       O   8.000
O        6.265692524    2.980721089    6.919702035 -    -      -       O   8.000
O        8.705561711    2.925092705    5.928956896 -    -      -       O   8.000
O        7.533472044    3.295603797    3.551994037 -    -      -       O   8.000
O       10.360035553   10.741135946    3.748957135 -    -      -       O   8.000
O       13.005382713   11.058981625    3.694696583 -    -      -       O   8.000
O       11.536149387   12.204118476    5.591377830 -    -      -       O   8.000
O       11.835579731    9.574689232    5.605067071 -    -      -       O   8.000
O       14.027582816   11.295033959    1.263385922 -    -      -       O   8.000
O       13.795667736    8.889770891    2.373036246 -    -      -       O   8.000
O       15.620156208   10.621313390    3.234447956 -    -      -       O   8.000
O       14.291450219   12.863139157   12.377155990 -    -      -       O   8.000
O       16.257166945   11.158085696   12.975522536 -    -      -       O   8.000
O       13.934519620   10.298874111   12.026286774 -    -      -       O   8.000
O       18.299106866   12.823271496   12.442625540 -    -      -       O   8.000
O       18.258102543   11.463368372    1.495843056 -    -      -       O   8.000
O       18.088354184   10.927424716    4.074695965 -    -      -       O   8.000
O       18.554042556    8.950144032    2.347232698 -    -      -       O   8.000
O       16.190248904   12.500143809    4.980533813 -    -      -       O   8.000
O       10.368554269    7.103857978    3.648188521 -    -      -       O   8.000
O       12.981943568    6.658456119    3.605895357 -    -      -       O   8.000
O       14.481593668    6.446567434    1.484886149 -    -      -       O   8.000
O       15.555416067    7.409983786    3.664755352 -    -      -       O   8.000
O       16.355872268    7.119822118   12.923223221 -    -      -       O   8.000
O       18.469334180    6.537388990    1.224403352 -    -      -       O   8.000
O       18.142922973    6.732483130    3.807721332 -    -      -       O   8.000
O       -0.132079622    9.210260020   10.404530005 -    -      -       O   8.000
O       17.429562892    9.191447638   10.389253610 -    -      -       O   8.000
O       18.799876360    7.579971952   12.014490383 -    -      -       O   8.000
O       18.698931879   10.194498306   12.465438874 -    -      -       O   8.000
O       16.338691071    8.407636288    8.130436536 -    -      -       O   8.000
O       15.707808469   10.762413831    9.164126444 -    -      -       O   8.000
O       14.874209456    8.535073283   10.277383003 -    -      -       O   8.000
O       16.622899643    7.064598652    5.923794714 -    -      -       O   8.000
O       14.046591135    8.257595339    6.297184875 -    -      -       O   8.000
O       16.280486629    9.943979384    5.716011694 -    -      -       O   8.000
O       11.748536682    6.963483818    5.942092102 -    -      -       O   8.000
O       12.049398348    8.526453217    8.040129639 -    -      -       O   8.000
O       12.237105050    8.808788262   10.668829004 -    -      -       O   8.000
O       11.807867113   10.931835246    9.112325517 -    -      -       O   8.000
O       13.766481555    7.683928091   12.500620783 -    -      -       O   8.000
O       19.985498041   12.683956138   10.342875651 -    -      -       O   8.000
O       17.404520369   12.640377213    9.972407180 -    -      -       O   8.000
O       16.313020379   12.854068269    7.605258263 -    -      -       O   8.000
O       14.787162264   13.146655928    9.735868840 -    -      -       O   8.000
O       13.955243047   12.884603310    6.395943838 -    -      -       O   8.000
O       11.869874034   13.341029630    7.977317894 -    -      -       O   8.000
O       12.287962367   13.104146006   10.594345628 -    -      -       O   8.000
O        9.901653256   18.759280052    3.802864011 -    -      -       O   8.000
O       12.171382297   18.795937813    2.507108171 -    -      -       O   8.000
O       11.828158474   17.055391268    4.503524567 -    -      -       O   8.000
O       12.104393267   19.632560857    5.032751300 -    -      -       O   8.000
O       13.542365348   19.165510156    0.291442734 -    -      -       O   8.000
O       13.777376447    1.064051705    2.308628566 -    -      -       O   8.000
O       14.813022635   18.479936026    2.503203105 -    -      -       O   8.000
O       13.992181834   17.761128484   11.339629111 -    -      -       O   8.000
O       16.057757323   18.716615756   12.800746467 -    -      -       O   8.000
O       14.548873631    0.483930110   11.364840765 -    -      -       O   8.000
O       17.918152432   17.303632772   11.593423482 -    -      -       O   8.000
O       18.561174225   18.627688007    0.542209040 -    -      -       O   8.000
O       17.437413812   18.300344296    2.906215259 -    -      -       O   8.000
O       18.286591871    0.861323198    2.171682517 -    -      -       O   8.000
O       15.782496580   16.977440189    4.437127710 -    -      -       O   8.000
O       10.087085806    2.578329833    3.707897490 -    -      -       O   8.000
O       12.332994546    3.309178265    2.502701979 -    -      -       O   8.000
O       13.806934607    2.910001252    0.370231341 -    -      -       O   8.000
O       14.999950247    3.369033443    2.707119909 -    -      -       O   8.000
O       16.304021613    3.111401850   12.814177465 -    -      -       O   8.000
O       18.737687961    2.993495840    0.616887186 -    -      -       O   8.000
O       17.642135470    3.252326128    3.032223119 -    -      -       O   8.000
O        0.101155773    1.022318128   10.448738670 -    -      -       O   8.000
O       18.042993472    1.151729734    9.131119929 -    -      -       O   8.000
O       18.424861596    2.742093508   11.214420492 -    -      -       O   8.000
O       18.041222668    0.143518578   11.581004935 -    -      -       O   8.000
O       16.701919085    0.739482024    6.929522976 -    -      -       O   8.000
O       16.376856524   18.923974355    9.033157440 -    -      -       O   8.000
O       15.392049180    1.533249813    9.087147768 -    -      -       O   8.000
O       16.009237797    2.404127306    4.996176416 -    -      -       O   8.000
O       14.163779788    0.916118669    6.247122202 -    -      -       O   8.000
O       15.923220703   19.649835946    4.591894660 -    -      -       O   8.000
O       12.439107960    2.445062911    4.979864850 -    -      -       O   8.000
O       11.694591994    1.242511366    7.197022055 -    -      -       O   8.000
O       12.775835795    1.485537806    9.614568118 -    -      -       O   8.000
O       12.035439168   18.962345140    8.743968177 -    -      -       O   8.000
O       14.348094892    3.066366966   10.973453596 -    -      -       O   8.000
O        0.028709224   16.939511821   10.300313204 -    -      -       O   8.000
O       17.944778221   16.741238937    9.016349129 -    -      -       O   8.000
O       16.312004878   17.225709701    7.010131722 -    -      -       O   8.000
O       15.328846958   16.511760039    9.400389063 -    -      -       O   8.000
O       13.837738450   16.764434814    6.248796229 -    -      -       O   8.000
O       11.358050180   16.943712235    7.114621247 -    -      -       O   8.000
O       12.672683982   16.503364486    9.380750089 -    -      -       O   8.000
O        9.899449136    9.077615945    9.504294013 -    -      -       O   8.000
O        7.263092789    8.755519673    9.446312993 -    -      -       O   8.000
O        8.763638183    7.516586144    7.671487134 -    -      -       O   8.000
O        8.516551931   10.153396182    7.531023405 -    -      -       O   8.000
O        6.050164445    8.444356906   11.755543134 -    -      -       O   8.000
O        6.596103012   10.913707434   10.857200795 -    -      -       O   8.000
O        4.707141939    9.468190729    9.746649584 -    -      -       O   8.000
O        6.080707171    7.194869474    0.835859989 -    -      -       O   8.000
O        4.049850216    8.802813163    0.312927624 -    -      -       O   8.000
O        6.452363221    9.855071088    0.706732057 -    -      -       O   8.000
O        2.069331000    7.035837148    0.760792724 -    -      -       O   8.000
O        2.051018927    8.506516650   11.790717728 -    -      -       O   8.000
O        2.171914173    9.064200744    9.182503725 -    -      -       O   8.000
O        1.755661993   11.003292177   10.990209357 -    -      -       O   8.000
O        4.000778678    7.450912343    8.152289193 -    -      -       O   8.000
O        9.861184188   12.683921088    9.580688568 -    -      -       O   8.000
O        7.278940358   13.265820628    9.832050863 -    -      -       O   8.000
O        6.139021667   13.171759468   12.170779377 -    -      -       O   8.000
O        4.707393199   12.589479727   10.011462495 -    -      -       O   8.000
O        3.839730906   12.805487753    0.242278183 -    -      -       O   8.000
O        1.784212289   13.487659486   11.900849657 -    -      -       O   8.000
O        2.192360354   13.038474782    9.318619943 -    -      -       O   8.000
O        0.234548610   10.771900021    2.883468096 -    -      -       O   8.000
O        2.878900065   11.105930289    2.844715941 -    -      -       O   8.000
O        1.368065792   12.280019973    1.024624719 -    -      -       O   8.000
O        1.640413143    9.639155271    0.960946122 -    -      -       O   8.000
O        4.155691745   11.386613857    5.131436038 -    -      -       O   8.000
O        3.545622127    8.938118941    4.214125502 -    -      -       O   8.000
O        5.449126532   10.371462088    3.090195689 -    -      -       O   8.000
O        3.997691799   12.621863553    7.429185758 -    -      -       O   8.000
O        6.162419337   11.183380251    6.924060426 -    -      -       O   8.000
O        3.835570594    9.949674778    7.294170991 -    -      -       O   8.000
O        8.259171149   12.786814225    7.417903224 -    -      -       O   8.000
O        8.184009819   11.371670620    5.193213550 -    -      -       O   8.000
O        8.010179930   10.870597135    2.593554746 -    -      -       O   8.000
O        8.501364194    8.897958560    4.324095776 -    -      -       O   8.000
O        6.153687410   12.381337214    1.492481982 -    -      -       O   8.000
O        0.327092918    7.211167404    2.790094127 -    -      -       O   8.000
O        2.853896377    6.557447362    3.255792248 -    -      -       O   8.000
O        3.965839852    6.713160055    5.600728854 -    -      -       O   8.000
O        5.427986050    7.231706474    3.440705149 -    -      -       O   8.000
O        6.293045738    7.026532740    6.845588720 -    -      -       O   8.000
O        8.358089893    6.430055345    5.268617016 -    -      -       O   8.000
O        7.928047043    6.852543177    2.690305676 -    -      -       O   8.000
O        8.906583113   15.006079479    8.719303608 -    -      -       O   8.000
O        5.458268883   14.817784073    0.890646558 -    -      -       O   8.000
O        2.180102366   14.803470578    0.917683456 -    -      -       O   8.000
O        4.072328037   14.858183922    8.750672034 -    -      -       O   8.000
O        1.259561919    4.845965094    2.041163457 -    -      -       O   8.000
O        4.656192781    5.022407001    7.502865414 -    -      -       O   8.000
O        7.942038892    5.006830866    7.439015475 -    -      -       O   8.000
O        6.069191461    4.976473106    2.174586112 -    -      -       O   8.000
O       11.334588136    4.787237452    4.503777682 -    -      -       O   8.000
O       14.632208183    5.176323672   12.407457742 -    -      -       O   8.000
O       18.012275800    5.083596455   12.304825024 -    -      -       O   8.000
O       16.248681653    4.938557261    4.436415528 -    -      -       O   8.000
O       18.591926887   14.890020463   10.829564475 -    -      -       O   8.000
O       15.694125516   14.856732980    5.979787099 -    -      -       O   8.000
O       12.142913725   14.761474956    5.762115511 -    -      -       O   8.000
O       13.933553724   15.144210649   11.221385071 -    -      -       O   8.000
Si       8.626566113    1.236262256    9.223143442 -    -      -       Si 14.000
Si       6.595604827    0.536382189   11.314462093 -    -      -       Si 14.000
Si       5.628957814    0.985748439    0.939744140 -    -      -       Si 14.000
Si       2.532565174    1.088237334    0.738110422 -    -      -       Si 14.000
Si       1.544367515    0.612592961   11.056875592 -    -      -       Si 14.000
Si       4.172929277    1.408691566    9.595898119 -    -      -       Si 14.000
Si       8.672268866   16.520806728    9.245840869 -    -      -       Si 14.000
Si       6.497199727   17.222557626   11.191499687 -    -      -       Si 14.000
Si       5.335091602   16.416035020    0.705516421 -    -      -       Si 14.000
Si       2.270986902   16.400630517    0.637445361 -    -      -       Si 14.000
Si       1.447774287   17.275063698   11.015251926 -    -      -       Si 14.000
Si       4.002865756   16.333118565    9.410842105 -    -      -       Si 14.000
Si       1.407772437   18.579657647    2.636847855 -    -      -       Si 14.000
Si       3.437624003   19.309906967    4.706191628 -    -      -       Si 14.000
Si       4.467893707   18.816341054    7.520923432 -    -      -       Si 14.000
Si       7.540740356   18.696010688    7.359112949 -    -      -       Si 14.000
Si       8.483493839   19.125694076    4.489487576 -    -      -       Si 14.000
Si       5.887535820   18.401103493    3.015354642 -    -      -       Si 14.000
Si       1.454600186    3.326427431    2.579922162 -    -      -       Si 14.000
Si       3.613906854    2.626005716    4.579111427 -    -      -       Si 14.000
Si       4.743982984    3.420089410    7.328042374 -    -      -       Si 14.000
Si       7.820430582    3.406084162    7.208239260 -    -      -       Si 14.000
Si       8.614005874    2.419361937    4.382756756 -    -      -       Si 14.000
Si       6.112283632    3.481563280    2.786829871 -    -      -       Si 14.000
Si      11.705783543   10.880964097    4.658781220 -    -      -       Si 14.000
Si      14.112932965   10.471698019    2.660708507 -    -      -       Si 14.000
Si      14.644653051   11.396830756   12.981351558 -    -      -       Si 14.000
Si      17.856386870   11.415343382   13.143514523 -    -      -       Si 14.000
Si      18.836520746   10.529625399    2.698037745 -    -      -       Si 14.000
Si      16.528785299   10.976630274    4.538204307 -    -      -       Si 14.000
Si      11.609290500    6.383322485    4.429587324 -    -      -       Si 14.000
Si      14.168610086    7.368717197    2.783255210 -    -      -       Si 14.000
Si      14.812025486    6.615377680   13.117108203 -    -      -       Si 14.000
Si      17.899324103    6.582780391   12.915951738 -    -      -       Si 14.000
Si      18.938514268    7.386955355    2.526250490 -    -      -       Si 14.000
Si      16.657468752    6.478321768    4.352547194 -    -      -       Si 14.000
Si      18.733056075    9.048863053   11.311040078 -    -      -       Si 14.000
Si      16.106500723    9.218703813    9.477892706 -    -      -       Si 14.000
Si      12.461160880    8.343629321    6.480835117 -    -      -       Si 14.000
Si      11.498109173    9.343552961    9.322584380 -    -      -       Si 14.000
Si      13.706861764    8.840918591   11.358256839 -    -      -       Si 14.000
Si      18.571051895   13.274325054   10.894156936 -    -      -       Si 14.000
Si      16.059458057   12.343501024    9.123469155 -    -      -       Si 14.000
Si      15.530986780   13.269127618    6.241663575 -    -      -       Si 14.000
Si      12.383955499   13.299421276    6.435121359 -    -      -       Si 14.000
Si      11.462909077   12.507106928    9.318536450 -    -      -       Si 14.000
Si      13.815134119   13.542170145   10.979624030 -    -      -       Si 14.000
Si      11.499158084   18.560679412    3.969130802 -    -      -       Si 14.000
Si      13.577811506   19.343858137    1.901652146 -    -      -       Si 14.000
Si      14.546774629   18.979257920   12.244075447 -    -      -       Si 14.000
Si      17.639284727   18.664605350   12.421301107 -    -      -       Si 14.000
Si      18.577659314   19.108263751    2.094385343 -    -      -       Si 14.000
Si      15.986156474   18.359465271    3.615979897 -    -      -       Si 14.000
Si      11.533874468    3.290913395    3.924985958 -    -      -       Si 14.000
Si      13.728574482    2.656718834    1.971921722 -    -      -       Si 14.000
Si      14.775296579    3.567015926   12.454377729 -    -      -       Si 14.000
Si      17.869411114    3.484241216   12.546596191 -    -      -       Si 14.000
Si      18.718225934    2.425606846    2.141048278 -    -      -       Si 14.000
Si      16.216043166    3.443135345    3.775485299 -    -      -       Si 14.000
Si      18.712599869    1.258183810   10.609620750 -    -      -       Si 14.000
Si      16.622772718    0.615885225    8.546060183 -    -      -       Si 14.000
Si      15.689451546    0.964529869    5.679960540 -    -      -       Si 14.000
Si      12.595354873    1.090630037    5.853470356 -    -      -       Si 14.000
Si      11.673730776    0.697985694    8.731727490 -    -      -       Si 14.000
Si      14.256174443    1.616966742   10.248285900 -    -      -       Si 14.000
Si      18.687987337   16.455156574   10.440873837 -    -      -       Si 14.000
Si      16.485966605   17.348895385    8.617797416 -    -      -       Si 14.000
Si      15.400449253   16.437901155    5.917384021 -    -      -       Si 14.000
Si      12.291999727   16.369749361    5.906110195 -    -      -       Si 14.000
Si      11.542476134   17.416992759    8.663157017 -    -      -       Si 14.000
Si      13.990921719   16.496959819   10.332731788 -    -      -       Si 14.000
Si       8.604856442    8.882892394    8.542397108 -    -      -       Si 14.000
Si       6.166512749    9.398575452   10.447261645 -    -      -       Si 14.000
Si       5.650741858    8.574505407    0.104958515 -    -      -       Si 14.000
Si       2.461799596    8.498242038    0.145118507 -    -      -       Si 14.000
Si       1.463030036    9.447735933   10.595914544 -    -      -       Si 14.000
Si       3.683456017    8.979941092    8.588356814 -    -      -       Si 14.000
Si       8.583555836   13.424533821    8.886235731 -    -      -       Si 14.000
Si       6.174587270   12.478359631   10.709236351 -    -      -       Si 14.000
Si       5.391698331   13.286734245    0.388755845 -    -      -       Si 14.000
Si       2.298488475   13.341559923    0.222186617 -    -      -       Si 14.000
Si       1.372016500   12.546911045   10.634880995 -    -      -       Si 14.000
Si       3.745721925   13.280375179    8.888360333 -    -      -       Si 14.000
Si       1.543358881   10.940967480    1.934422043 -    -      -       Si 14.000
Si       4.001178992   10.449859466    3.814844535 -    -      -       Si 14.000
Si       4.552614135   11.285599277    6.700249918 -    -      -       Si 14.000
Si       7.771150551   11.375038063    6.761662350 -    -      -       Si 14.000
Si       8.772711847   10.467845014    3.970946124 -    -      -       Si 14.000
Si       6.512049234   10.875623255    1.970380085 -    -      -       Si 14.000
Si       1.630613363    6.417137690    2.206434496 -    -      -       Si 14.000
Si       3.956742105    7.367687223    4.120984899 -    -      -       Si 14.000
Si       4.740215297    6.558891642    7.018707063 -    -      -       Si 14.000
Si       7.839446399    6.498235343    6.808323986 -    -      -       Si 14.000
Si       8.791167872    7.334664170    3.982797015 -    -      -       Si 14.000
Si       6.376642724    6.558671825    2.296555665 -    -      -       Si 14.000
end 
end 
