# Supplementary material for: Water Adsorption at Pairs of Proximate Brønsted Acid Sites in Zeolites
Source: J Phys Chem Lett. 2026 Jan 14;17(4):1201–6. doi: 10.1021/acs.jpclett.5c03794 (PMC12862806; doi:10.1021/acs.jpclett.5c03794)
Supplement: Supplementary file 2 [file jz5c03794_si_002.zip › Water_BAS_Pairs_SI/QM/STRUCTURES_MP2/HMFI__Isolated_BAS__T4_O11_T7__1_h2o__MP2.car]

!BIOSYM archive 3                                                               
PBC=ON                                                                          
QMPOT ITERATION     92                                            -52538.9410689
!DATE Thu Jun  5 09:49:44 2025
PBC  20.20300  19.84900  13.21600  90.00000  90.00000  90.00000 (P1)
Al       7.686113354   11.339073096    6.509599065 -    -      -       Al 13.000
H        9.929859447   14.864737593    5.324782962 -    -      -       H   1.000
H        8.663781391   13.600583464    6.436123353 -    -      -       H   1.000
H        9.255294990   13.694780708    4.601345300 -    -      -       H   1.000
O        9.882032419    0.868571085    9.587275219 -    -      -       O   8.000
O        7.312528331    1.400875681    9.957558649 -    -      -       O   8.000
O        8.686373334    2.734199735    8.127446504 -    -      -       O   8.000
O        8.110528711    0.190301941    7.721476980 -    -      -       O   8.000
O        6.460937363    0.961168379   12.405144744 -    -      -       O   8.000
O        6.329304165   18.874382175   10.527497877 -    -      -       O   8.000
O        4.697785967    1.141146557   10.485119244 -    -      -       O   8.000
O        5.903271510    2.467592755    1.288773361 -    -      -       O   8.000
O        4.036170497    0.857262297    0.282385436 -    -      -       O   8.000
O        6.136966738   19.673651210    1.500420935 -    -      -       O   8.000
O        2.156986030    2.462124365    1.234828433 -    -      -       O   8.000
O        1.782377392    1.311190703   12.138534073 -    -      -       O   8.000
O        2.219913126    1.285836609    9.523885895 -    -      -       O   8.000
O        1.745973691   18.869219916   10.802400591 -    -      -       O   8.000
O        4.096747719    2.840495015    8.535195463 -    -      -       O   8.000
O        9.861022852   17.111491070    9.857660049 -    -      -       O   8.000
O        7.314417268   16.438548733   10.259810470 -    -      -       O   8.000
O        6.144022720   17.102904047   12.518306205 -    -      -       O   8.000
O        4.666332240   16.789821696   10.352366207 -    -      -       O   8.000
O        3.747420067   16.898178919    0.381420483 -    -      -       O   8.000
O        1.481104223   16.656207686   12.244203036 -    -      -       O   8.000
O        2.117217579   16.527816669    9.658310053 -    -      -       O   8.000
O        0.201224136   18.927900183    3.110663519 -    -      -       O   8.000
O        2.828168369   18.596963243    3.285966296 -    -      -       O   8.000
O        1.419260931   17.098103829    1.638588797 -    -      -       O   8.000
O        1.735690493   19.671432738    1.085861104 -    -      -       O   8.000
O        3.622582325   18.983470383    5.770089086 -    -      -       O   8.000
O        3.853186747    1.083451218    3.921265849 -    -      -       O   8.000
O        5.418616656   18.775728866    3.872963232 -    -      -       O   8.000
O        3.891286236   17.433263672    7.880920100 -    -      -       O   8.000
O        6.026416033   18.636074273    6.847483938 -    -      -       O   8.000
O        4.198093845    0.229764971    8.074166211 -    -      -       O   8.000
O        8.088530508   17.373397112    7.888897676 -    -      -       O   8.000
O        8.375316738   18.522436822    5.590217756 -    -      -       O   8.000
O        7.900320557   18.398986801    2.994437799 -    -      -       O   8.000
O        8.372107448    0.897949833    4.146923814 -    -      -       O   8.000
O        5.919529569   17.044288316    1.922217414 -    -      -       O   8.000
O        0.265819291    2.720325532    3.106605034 -    -      -       O   8.000
O        2.758302027    3.468525516    3.612768586 -    -      -       O   8.000
O        3.892670643    2.866897210    5.911535460 -    -      -       O   8.000
O        5.420919428    3.237145176    3.795496882 -    -      -       O   8.000
O        6.290075489    2.969115199    7.022689418 -    -      -       O   8.000
O        8.464143696    3.171390990    5.519196753 -    -      -       O   8.000
O        7.923970454    3.176270048    2.909931850 -    -      -       O   8.000
O       10.360244421   10.760378595    3.455891266 -    -      -       O   8.000
O       13.012655388   11.070704195    3.602762748 -    -      -       O   8.000
O       11.453292490   12.507530125    5.137493259 -    -      -       O   8.000
O       11.697486837    9.914717784    5.620205790 -    -      -       O   8.000
O       14.162382084   11.259990855    1.265084485 -    -      -       O   8.000
O       13.680080033    8.841631220    2.343358651 -    -      -       O   8.000
O       15.582572895   10.380758755    3.306093181 -    -      -       O   8.000
O       14.012764363   12.391211664   12.125653649 -    -      -       O   8.000
O       16.138862855   10.895240997   12.709294515 -    -      -       O   8.000
O       13.785104714    9.724440391   12.395867038 -    -      -       O   8.000
O       18.143759042   12.545946426   12.197080434 -    -      -       O   8.000
O       18.116998250   11.284517503    1.272179761 -    -      -       O   8.000
O       18.079981607   11.043802466    3.898937896 -    -      -       O   8.000
O       18.566451811    8.922923567    2.352775994 -    -      -       O   8.000
O       16.071333595   12.491920704    4.849619937 -    -      -       O   8.000
O       10.413706250    7.218514597    3.536530328 -    -      -       O   8.000
O       12.946378638    6.458656921    3.227162984 -    -      -       O   8.000
O       14.023392464    6.682318269    0.850823966 -    -      -       O   8.000
O       15.550126717    7.040183095    2.978709515 -    -      -       O   8.000
O       16.408689957    6.943476828   12.918669049 -    -      -       O   8.000
O       18.560343505    6.547381681    1.192762232 -    -      -       O   8.000
O       18.069398565    6.759001184    3.788823943 -    -      -       O   8.000
O       19.994856723    9.036552225   10.233345835 -    -      -       O   8.000
O       17.343634734    8.724239853   10.197181670 -    -      -       O   8.000
O       18.821266148    7.310040781   11.863908854 -    -      -       O   8.000
O       18.550915194    9.912805137   12.270368380 -    -      -       O   8.000
O       16.117272142    8.549638462    7.888281734 -    -      -       O   8.000
O       16.598376585   10.957772233    8.991430353 -    -      -       O   8.000
O       14.743218428    9.375626016    9.967899528 -    -      -       O   8.000
O       16.164348855    7.367420662    5.552914041 -    -      -       O   8.000
O       14.109351256    8.957954315    6.144337350 -    -      -       O   8.000
O       16.495962202   10.027306136    5.765994050 -    -      -       O   8.000
O       12.114527044    7.283988239    5.606721353 -    -      -       O   8.000
O       12.107906173    8.580096535    7.877007002 -    -      -       O   8.000
O       12.232464104    8.674744141   10.514332551 -    -      -       O   8.000
O       11.696556080   10.857799441    9.132239439 -    -      -       O   8.000
O       14.204786069    7.246066863   11.479738408 -    -      -       O   8.000
O       19.881215438   12.651671859   10.161608086 -    -      -       O   8.000
O       17.347077311   13.365284895    9.795476050 -    -      -       O   8.000
O       16.231544230   13.067973803    7.435727958 -    -      -       O   8.000
O       14.740493972   12.791442514    9.590819962 -    -      -       O   8.000
O       13.848293030   12.896226662    6.269754011 -    -      -       O   8.000
O       11.634040559   13.093600921    7.724126109 -    -      -       O   8.000
O       12.212330729   13.162169143   10.315905473 -    -      -       O   8.000
O       10.330845987   18.945534658    3.836703884 -    -      -       O   8.000
O       12.980861599   18.707491109    3.893502293 -    -      -       O   8.000
O       11.461309337   17.418764560    5.653772049 -    -      -       O   8.000
O       11.687449112    0.192468830    5.830357979 -    -      -       O   8.000
O       14.110634335   18.344465647    1.543021813 -    -      -       O   8.000
O       13.644144298    0.987085257    2.412294831 -    -      -       O   8.000
O       15.533741104   19.389540430    3.509144730 -    -      -       O   8.000
O       14.284984483   17.096136854   12.443193135 -    -      -       O   8.000
O       16.214768529   18.777633754   13.146329398 -    -      -       O   8.000
O       13.818362495   19.738946453   12.564710501 -    -      -       O   8.000
O       18.132786678   17.023317616   12.506062205 -    -      -       O   8.000
O       18.303749461   18.350239222    1.542716086 -    -      -       O   8.000
O       18.031057333   18.814875334    4.151863315 -    -      -       O   8.000
O       18.597600477    0.949290158    2.445574576 -    -      -       O   8.000
O       16.058478049   17.391477704    5.163726966 -    -      -       O   8.000
O       10.375757565    2.628410026    3.796946920 -    -      -       O   8.000
O       12.899630585    3.314625718    3.427694431 -    -      -       O   8.000
O       14.042991803    3.250842447    1.077268132 -    -      -       O   8.000
O       15.487356447    2.733623867    3.244523174 -    -      -       O   8.000
O       16.393817993    2.846499270   13.136312989 -    -      -       O   8.000
O       18.529277950    3.378745362    1.402448422 -    -      -       O   8.000
O       18.003038247    3.043445655    3.988513980 -    -      -       O   8.000
O       19.994659086    0.805450553   10.425183734 -    -      -       O   8.000
O       17.338058176    1.008202614   10.433759444 -    -      -       O   8.000
O       18.813014047    2.387832221   12.157603367 -    -      -       O   8.000
O       18.615227069   19.620896495   12.438786331 -    -      -       O   8.000
O       16.114149678    1.463304265    8.142871431 -    -      -       O   8.000
O       16.565137564   18.799233019    8.921492053 -    -      -       O   8.000
O       14.751655758    0.400777536   10.142164828 -    -      -       O   8.000
O       16.127763230    2.731666263    5.840597739 -    -      -       O   8.000
O       14.079558547    1.138800991    6.414128480 -    -      -       O   8.000
O       16.442606724    0.065358739    5.947176469 -    -      -       O   8.000
O       12.054148513    2.808737185    5.894867784 -    -      -       O   8.000
O       12.064573261    1.448707776    8.140671283 -    -      -       O   8.000
O       12.226306495    0.949792592   10.745225294 -    -      -       O   8.000
O       11.703955214   18.839422701    9.015942051 -    -      -       O   8.000
O       14.152631638    2.415243764   11.770764744 -    -      -       O   8.000
O       19.870357224   17.220986492   10.448213973 -    -      -       O   8.000
O       17.375325362   16.517298102   10.014938070 -    -      -       O   8.000
O       16.259701226   16.484999863    7.659122258 -    -      -       O   8.000
O       14.786147017   17.022897847    9.804509208 -    -      -       O   8.000
O       13.876990852   16.822302648    6.575515939 -    -      -       O   8.000
O       11.745145774   16.370970234    8.101203267 -    -      -       O   8.000
O       12.326983406   16.808999176   10.671138380 -    -      -       O   8.000
O        9.885952071    8.897562051    9.372107922 -    -      -       O   8.000
O        7.244788531    8.692831306    9.353327024 -    -      -       O   8.000
O        8.699135961    7.602427730    7.427375169 -    -      -       O   8.000
O        8.507824817   10.258459063    7.556971693 -    -      -       O   8.000
O        5.828675058    8.444826747   11.551978644 -    -      -       O   8.000
O        6.428991538   10.883017298   10.656237212 -    -      -       O   8.000
O        4.654683580    9.402462560    9.418909619 -    -      -       O   8.000
O        6.135719194    7.183371763    0.592871789 -    -      -       O   8.000
O        3.940748776    8.638877862    0.243755333 -    -      -       O   8.000
O        6.292539116    9.853751838    0.510885097 -    -      -       O   8.000
O        1.797024375    7.031405851    0.534467427 -    -      -       O   8.000
O        2.050098292    8.492199026   11.576145958 -    -      -       O   8.000
O        2.078474533    8.991693975    8.964047740 -    -      -       O   8.000
O        1.619434223   10.944597377   10.729971286 -    -      -       O   8.000
O        3.860102445    7.504120507    7.742449853 -    -      -       O   8.000
O        9.734218248   12.650634382    9.471639345 -    -      -       O   8.000
O        7.137129595   13.143546731    9.470117902 -    -      -       O   8.000
O        6.079929232   13.222878025   11.854104669 -    -      -       O   8.000
O        4.567759307   12.581716453    9.756680499 -    -      -       O   8.000
O        3.846850263   12.788109104    0.011522382 -    -      -       O   8.000
O        1.767741413   13.420573169   11.669401180 -    -      -       O   8.000
O        2.058580206   13.024363118    9.080491275 -    -      -       O   8.000
O        0.187209977   10.838253860    2.661343103 -    -      -       O   8.000
O        2.852999173   11.012444774    2.586435484 -    -      -       O   8.000
O        1.359962852   12.259973303    0.794785108 -    -      -       O   8.000
O        1.529407607    9.630670873    0.718906772 -    -      -       O   8.000
O        3.988432154   11.458336634    4.905880291 -    -      -       O   8.000
O        3.681673614    8.945713100    4.045067720 -    -      -       O   8.000
O        5.462642970   10.546593314    2.925915657 -    -      -       O   8.000
O        3.861459716   12.746953002    7.167311683 -    -      -       O   8.000
O        5.991218511   11.233852832    6.706111011 -    -      -       O   8.000
O        3.601045631   10.085464422    7.094003064 -    -      -       O   8.000
O        8.327519068   12.955062591    7.165277755 -    -      -       O   8.000
O        8.246097103   11.459792135    4.880413226 -    -      -       O   8.000
O        8.021076177   10.843817160    2.285639747 -    -      -       O   8.000
O        8.490667558    8.963533688    4.095139134 -    -      -       O   8.000
O        6.217487687   12.418222165    1.176387224 -    -      -       O   8.000
O        0.331661243    7.161691377    2.814257479 -    -      -       O   8.000
O        2.937027399    6.670722798    2.880177266 -    -      -       O   8.000
O        3.989916207    6.594846256    5.256646392 -    -      -       O   8.000
O        5.518619408    7.233269352    3.187373006 -    -      -       O   8.000
O        6.233569177    7.082993897    6.600833787 -    -      -       O   8.000
O        8.318841724    6.493426583    5.041382770 -    -      -       O   8.000
O        8.026439119    6.902094532    2.442876714 -    -      -       O   8.000
O        8.851446398   15.000481057    8.645683309 -    -      -       O   8.000
O        5.444085505   14.850741033    0.599487184 -    -      -       O   8.000
O        2.188531110   14.752362258    0.711763483 -    -      -       O   8.000
O        3.927382348   14.910148833    8.626875347 -    -      -       O   8.000
O        1.281156780    4.848938393    1.892938764 -    -      -       O   8.000
O        4.645469490    5.053835237    7.288359454 -    -      -       O   8.000
O        7.899438105    5.094891465    7.242204824 -    -      -       O   8.000
O        6.234721065    4.969320436    1.950144219 -    -      -       O   8.000
O       11.274519483    4.985819856    4.665455730 -    -      -       O   8.000
O       14.839672041    4.859152777   12.326379899 -    -      -       O   8.000
O       18.028523048    4.863247684   12.475339958 -    -      -       O   8.000
O       16.226985679    4.971952618    4.498917533 -    -      -       O   8.000
O       18.965370417   14.855128104   11.291858674 -    -      -       O   8.000
O       15.485656467   14.902666075    5.662911376 -    -      -       O   8.000
O       12.089427442   14.917951471    5.911347572 -    -      -       O   8.000
O       14.077367037   14.835170489   11.165761759 -    -      -       O   8.000
O        9.089982004   14.391203630    5.250691909 -    -      -       O   8.000
Si       8.495742893    1.290048243    8.853054733 -    -      -       Si 14.000
Si       6.199794965    0.624314700   10.843905146 -    -      -       Si 14.000
Si       5.620314273    1.041248643    0.577422371 -    -      -       Si 14.000
Si       2.439033873    1.112368418    0.390666249 -    -      -       Si 14.000
Si       1.377615480    0.603725505   10.733229609 -    -      -       Si 14.000
Si       3.796999466    1.371091819    9.147042589 -    -      -       Si 14.000
Si       8.516382921   16.500314039    9.174470034 -    -      -       Si 14.000
Si       6.102738592   17.308961733   10.911720880 -    -      -       Si 14.000
Si       5.307225394   16.458382618    0.541728413 -    -      -       Si 14.000
Si       2.212908368   16.348004353    0.434773576 -    -      -       Si 14.000
Si       1.257340330   17.322223144   10.787855177 -    -      -       Si 14.000
Si       3.651940601   16.422492180    9.125401053 -    -      -       Si 14.000
Si       1.556086711   18.586000434    2.284719152 -    -      -       Si 14.000
Si       3.927807636   19.332416504    4.217571594 -    -      -       Si 14.000
Si       4.441569494   18.773845179    7.157775029 -    -      -       Si 14.000
Si       7.633231565   18.659589230    7.021071189 -    -      -       Si 14.000
Si       8.746491211   19.165934734    4.148045552 -    -      -       Si 14.000
Si       6.336125621   18.474126445    2.561785034 -    -      -       Si 14.000
Si       1.615400499    3.369893556    2.461946683 -    -      -       Si 14.000
Si       3.983194281    2.660523772    4.307088702 -    -      -       Si 14.000
Si       4.738784898    3.447253671    7.176362711 -    -      -       Si 14.000
Si       7.831441992    3.501101593    6.970355105 -    -      -       Si 14.000
Si       8.781896172    2.468986255    4.098087629 -    -      -       Si 14.000
Si       6.375488930    3.453127372    2.486105072 -    -      -       Si 14.000
Si      11.624900537   11.032994998    4.437900535 -    -      -       Si 14.000
Si      14.106253260   10.381486084    2.628878169 -    -      -       Si 14.000
Si      14.534080870   11.073610901   12.914166694 -    -      -       Si 14.000
Si      17.730873880   11.155795358   12.919166993 -    -      -       Si 14.000
Si      18.801760077   10.519350802    2.537342673 -    -      -       Si 14.000
Si      16.555941256   10.991472671    4.458146618 -    -      -       Si 14.000
Si      11.686784603    6.498408071    4.251596580 -    -      -       Si 14.000
Si      14.057422822    7.260280066    2.361717330 -    -      -       Si 14.000
Si      14.874431709    6.432698201   12.708581618 -    -      -       Si 14.000
Si      17.956103421    6.424169574   12.915033374 -    -      -       Si 14.000
Si      18.937948508    7.357463882    2.543710977 -    -      -       Si 14.000
Si      16.506444426    6.539073390    4.201379873 -    -      -       Si 14.000
Si      18.671528806    8.755527956   11.129802361 -    -      -       Si 14.000
Si      16.206909577    9.403611916    9.266084255 -    -      -       Si 14.000
Si      15.710771860    8.715754812    6.328507999 -    -      -       Si 14.000
Si      12.512079537    8.685651125    6.315944918 -    -      -       Si 14.000
Si      11.455057011    9.249709113    9.209384858 -    -      -       Si 14.000
Si      13.744723183    8.750608241   11.090214808 -    -      -       Si 14.000
Si      18.581240627   13.343143071   10.853824702 -    -      -       Si 14.000
Si      16.225435788   12.537808155    8.966727765 -    -      -       Si 14.000
Si      15.411028117   13.333287953    6.064190510 -    -      -       Si 14.000
Si      12.284491147   13.333220265    6.268264061 -    -      -       Si 14.000
Si      11.325141336   12.423135010    9.168586148 -    -      -       Si 14.000
Si      13.765673114   13.287579116   10.799233959 -    -      -       Si 14.000
Si      11.634739806   18.791552643    4.794110429 -    -      -       Si 14.000
Si      14.055830770   19.322463999    2.842386195 -    -      -       Si 14.000
Si      14.615574538   18.483011602    0.003008604 -    -      -       Si 14.000
Si      17.806241733   18.446503867    0.002436049 -    -      -       Si 14.000
Si      18.837530491   19.229223834    2.805880345 -    -      -       Si 14.000
Si      16.508885631   18.876023379    4.702622171 -    -      -       Si 14.000
Si      11.645016293    3.426884339    4.442890267 -    -      -       Si 14.000
Si      14.025647154    2.566227045    2.546830794 -    -      -       Si 14.000
Si      14.859515040    3.342613022   12.891011861 -    -      -       Si 14.000
Si      17.940402528    3.370012958   13.104361766 -    -      -       Si 14.000
Si      18.897926596    2.520522692    2.734596783 -    -      -       Si 14.000
Si      16.459641009    3.375795510    4.385427942 -    -      -       Si 14.000
Si      18.672646568    0.985102174   11.355174455 -    -      -       Si 14.000
Si      16.203848000    0.457579544    9.417739726 -    -      -       Si 14.000
Si      15.685264014    1.357677416    6.579426006 -    -      -       Si 14.000
Si      12.484354705    1.399778396    6.575776950 -    -      -       Si 14.000
Si      11.460602524    0.565930928    9.367017473 -    -      -       Si 14.000
Si      13.747572570    0.919139567   11.311012364 -    -      -       Si 14.000
Si      18.594796322   16.413516661   11.068968433 -    -      -       Si 14.000
Si      16.244452929   17.215939391    9.107881331 -    -      -       Si 14.000
Si      15.424809390   16.403236569    6.269353424 -    -      -       Si 14.000
Si      12.311789608   16.395659295    6.577386528 -    -      -       Si 14.000
Si      11.417585810   17.289947171    9.413758083 -    -      -       Si 14.000
Si      13.874275482   16.434748909   11.018884692 -    -      -       Si 14.000
Si       8.561446719    8.903752636    8.409083014 -    -      -       Si 14.000
Si       6.053911466    9.353057986   10.225432992 -    -      -       Si 14.000
Si       5.540030232    8.537030485   13.139788993 -    -      -       Si 14.000
Si       2.348705374    8.451468882   13.168967031 -    -      -       Si 14.000
Si       1.380996977    9.369656807   10.376946646 -    -      -       Si 14.000
Si       3.562132934    8.999803091    8.292746791 -    -      -       Si 14.000
Si       8.524161766   13.435567549    8.749349157 -    -      -       Si 14.000
Si       6.037035660   12.439389062   10.434754588 -    -      -       Si 14.000
Si       5.391201543   13.311218162    0.108285916 -    -      -       Si 14.000
Si       2.297000256   13.304005491   13.203493309 -    -      -       Si 14.000
Si       1.281125789   12.502913592   10.409506132 -    -      -       Si 14.000
Si       3.606395445   13.318228347    8.655629757 -    -      -       Si 14.000
Si       1.500538265   10.922343182    1.705449649 -    -      -       Si 14.000
Si       3.993504293   10.486451060    3.614185811 -    -      -       Si 14.000
Si       4.411499687   11.369474440    6.479192818 -    -      -       Si 14.000
Si       8.759058926   10.516099324    3.696176488 -    -      -       Si 14.000
Si       6.493501937   10.912715272    1.727717992 -    -      -       Si 14.000
Si       1.578525740    6.434747704    2.037908383 -    -      -       Si 14.000
Si       4.032457539    7.373732828    3.835992914 -    -      -       Si 14.000
Si       4.690729980    6.567716700    6.721912879 -    -      -       Si 14.000
Si       7.786240580    6.575325927    6.579221643 -    -      -       Si 14.000
Si       8.811607071    7.402928453    3.781046519 -    -      -       Si 14.000
Si       6.479426145    6.566385973    2.051774662 -    -      -       Si 14.000
end 
end 
