# Supplementary material for: Water Adsorption at Pairs of Proximate Brønsted Acid Sites in Zeolites
Source: J Phys Chem Lett. 2026 Jan 14;17(4):1201–6. doi: 10.1021/acs.jpclett.5c03794 (PMC12862806; doi:10.1021/acs.jpclett.5c03794)
Supplement: Supplementary file 2 [file jz5c03794_si_002.zip › Water_BAS_Pairs_SI/QM/STRUCTURES_MP2/HMFI__Isolated_BAS__T4_O11_T7__2_h2o__MP2.car]

!BIOSYM archive 3                                                               
PBC=ON                                                                          
QMPOT ITERATION     69                                            -52851.7780220
!DATE Thu Jun  5 03:17:46 2025
PBC  20.20300  19.84900  13.21600  90.00000  90.00000  90.00000 (P1)
Al       7.697532984   11.350336747    6.766176645 -    -      -       Al 13.000
H        6.643773756   13.388731806    3.204001397 -    -      -       H   1.000
H        6.804479798   14.030477095    6.706632157 -    -      -       H   1.000
H        5.285380422   14.149645540    6.407101866 -    -      -       H   1.000
H        6.589851977   13.981276377    4.826002693 -    -      -       H   1.000
H        7.567768978   12.692850414    4.380049795 -    -      -       H   1.000
O       10.261352987    0.951249851    9.372064335 -    -      -       O   8.000
O        8.025774143    1.129916423   10.726334312 -    -      -       O   8.000
O        8.419016820    2.718474733    8.613578422 -    -      -       O   8.000
O        7.946420308    0.151930634    8.276576331 -    -      -       O   8.000
O        6.671460363    0.727504895   12.940425102 -    -      -       O   8.000
O        6.425283241   18.849677741   10.902221215 -    -      -       O   8.000
O        5.372410125    1.427832427   10.749535100 -    -      -       O   8.000
O        6.004812766    2.466019042    1.599066729 -    -      -       O   8.000
O        4.120629690    1.010257800    0.354739561 -    -      -       O   8.000
O        5.812045716   19.724383155    2.061897769 -    -      -       O   8.000
O        2.339116828    2.500081394    1.592569696 -    -      -       O   8.000
O        1.598969315    1.146551296   12.667536718 -    -      -       O   8.000
O        2.737552442    1.510342901   10.315844016 -    -      -       O   8.000
O        1.939645419   18.939200786   11.002781718 -    -      -       O   8.000
O        4.345109940    2.854886280    8.791369498 -    -      -       O   8.000
O       10.123499599   17.297693306    9.497925104 -    -      -       O   8.000
O        7.876214176   16.614313190   10.707257854 -    -      -       O   8.000
O        6.340442432   16.993570239   12.812822661 -    -      -       O   8.000
O        5.221095164   16.531230818   10.455910310 -    -      -       O   8.000
O        3.798128230   16.763077622    0.294849651 -    -      -       O   8.000
O        1.332113292   16.900364704   12.621546170 -    -      -       O   8.000
O        2.569091524   16.495245761   10.284268479 -    -      -       O   8.000
O       20.066823248   18.800338770    2.764627000 -    -      -       O   8.000
O        2.105899536   18.747454806    4.119325229 -    -      -       O   8.000
O        1.775327314   17.099051470    2.035828939 -    -      -       O   8.000
O        2.142942641   19.677396574    1.650320197 -    -      -       O   8.000
O        3.442397244   19.189118913    6.335560122 -    -      -       O   8.000
O        3.667915110    1.066557955    4.289778163 -    -      -       O   8.000
O        4.755131069   18.502392039    4.147919117 -    -      -       O   8.000
O        4.032832880   17.461019222    8.242332692 -    -      -       O   8.000
O        5.977759427   18.812158683    6.967738969 -    -      -       O   8.000
O        4.344715412    0.189253523    8.665043092 -    -      -       O   8.000
O        7.793158086   17.335659328    8.169192740 -    -      -       O   8.000
O        8.488126828   18.737454765    6.040194637 -    -      -       O   8.000
O        7.374364364   18.308380034    3.680062498 -    -      -       O   8.000
O        8.163340551    0.897318833    4.306328630 -    -      -       O   8.000
O        5.679946746   17.053314503    2.166359673 -    -      -       O   8.000
O        0.004264811    2.587075701    2.902309472 -    -      -       O   8.000
O        2.247183555    3.313975952    4.101651359 -    -      -       O   8.000
O        3.775730544    2.915751942    6.207916024 -    -      -       O   8.000
O        4.899872703    3.383878761    3.847998762 -    -      -       O   8.000
O        6.300680014    2.978498057    6.976523744 -    -      -       O   8.000
O        8.734355649    2.899427741    5.975059687 -    -      -       O   8.000
O        7.542891072    3.356969364    3.619046421 -    -      -       O   8.000
O       10.305262294   10.714934056    3.712478633 -    -      -       O   8.000
O       12.945323881   11.047365898    3.741004223 -    -      -       O   8.000
O       11.439698400   12.285377325    5.514929899 -    -      -       O   8.000
O       11.729967070    9.648533128    5.680312700 -    -      -       O   8.000
O       14.237041726   11.394224390    1.480580129 -    -      -       O   8.000
O       13.685794915    8.913025561    2.340084592 -    -      -       O   8.000
O       15.526776472   10.366940177    3.520286861 -    -      -       O   8.000
O       14.026036593   12.622008250   12.399247794 -    -      -       O   8.000
O       16.209995533   11.198588313   12.872932876 -    -      -       O   8.000
O       13.891178026    9.945610521   12.544639669 -    -      -       O   8.000
O       18.322299365   12.790366321   12.439908045 -    -      -       O   8.000
O       18.195951807   11.356414843    1.434836870 -    -      -       O   8.000
O       18.075154074   10.836181776    4.042333717 -    -      -       O   8.000
O       18.559275736    8.882069502    2.277421510 -    -      -       O   8.000
O       16.225938746   12.364640782    5.137140105 -    -      -       O   8.000
O       10.423032194    7.206911400    3.722438834 -    -      -       O   8.000
O       12.987310924    6.581157039    3.404025825 -    -      -       O   8.000
O       14.099373310    6.631488199    1.052357902 -    -      -       O   8.000
O       15.564002306    7.230577424    3.187973471 -    -      -       O   8.000
O       16.414945737    7.000488858   13.019765437 -    -      -       O   8.000
O       18.492344313    6.396535342    1.362535634 -    -      -       O   8.000
O       18.069426574    6.842785644    3.938263249 -    -      -       O   8.000
O       20.010800950    9.067513300   10.383745975 -    -      -       O   8.000
O       17.376554987    8.724644232   10.373079420 -    -      -       O   8.000
O       18.872923763    7.526351164   12.199045539 -    -      -       O   8.000
O       18.567687714   10.159078682   12.304147812 -    -      -       O   8.000
O       16.115599094    8.419340172    8.086671727 -    -      -       O   8.000
O       16.677879222   10.886455606    8.981337825 -    -      -       O   8.000
O       14.811882858    9.438536063   10.123079597 -    -      -       O   8.000
O       16.209800312    7.175928420    5.790416138 -    -      -       O   8.000
O       14.111787959    8.709609918    6.299065503 -    -      -       O   8.000
O       16.485815829    9.840389286    5.922904617 -    -      -       O   8.000
O       12.063640812    7.028705294    5.845019800 -    -      -       O   8.000
O       12.121837245    8.470124564    8.052796177 -    -      -       O   8.000
O       12.273113114    8.983309364   10.668028426 -    -      -       O   8.000
O       11.708973973   10.915779925    8.911060360 -    -      -       O   8.000
O       14.122759541    7.431820228   11.730166997 -    -      -       O   8.000
O       19.968057850   12.670883024   10.321058292 -    -      -       O   8.000
O       17.379465643   13.228677293    9.997168011 -    -      -       O   8.000
O       16.197794614   13.150476921    7.675342198 -    -      -       O   8.000
O       14.789846735   12.557098056    9.840678720 -    -      -       O   8.000
O       13.901343100   12.789568260    6.371136845 -    -      -       O   8.000
O       11.808167153   13.375082845    7.913164229 -    -      -       O   8.000
O       12.243070433   12.997149746   10.485250152 -    -      -       O   8.000
O        9.949007826   18.823889726    3.834403204 -    -      -       O   8.000
O       12.206896449   18.686146376    2.512085648 -    -      -       O   8.000
O       11.816870168   17.109562766    4.631338652 -    -      -       O   8.000
O       12.218969043   -0.152206533    4.954776237 -    -      -       O   8.000
O       13.545092043   19.153688301    0.294584000 -    -      -       O   8.000
O       13.725659495    1.018625765    2.353992227 -    -      -       O   8.000
O       14.863027419   18.466986132    2.473298891 -    -      -       O   8.000
O       14.192783904   17.365686066   11.668937769 -    -      -       O   8.000
O       16.089747735   18.838580926   12.870545908 -    -      -       O   8.000
O       14.391281307    0.082716077   11.137787115 -    -      -       O   8.000
O       17.864419657   17.309868215   11.664428908 -    -      -       O   8.000
O       18.607887288   18.700656847    0.560959532 -    -      -       O   8.000
O       17.488117568   18.283845176    2.919775879 -    -      -       O   8.000
O       18.280002438    0.869238686    2.274864061 -    -      -       O   8.000
O       15.816864134   17.032297385    4.463681229 -    -      -       O   8.000
O       10.100638498    2.627834216    3.738094783 -    -      -       O   8.000
O       12.352845199    3.306200798    2.531189838 -    -      -       O   8.000
O       13.877713752    2.846416922    0.424690539 -    -      -       O   8.000
O       15.005971575    3.303678123    2.777393810 -    -      -       O   8.000
O       16.429385695    2.975099285   12.936301250 -    -      -       O   8.000
O       18.885307847    2.902875034    0.645977931 -    -      -       O   8.000
O       17.649838734    3.320140261    2.982745135 -    -      -       O   8.000
O        0.159315297    0.991195372   10.445644630 -    -      -       O   8.000
O       18.109174123    1.135075777    9.108131653 -    -      -       O   8.000
O       18.492066205    2.710107970   11.229870732 -    -      -       O   8.000
O       18.079317183    0.125134640   11.547031965 -    -      -       O   8.000
O       16.772172891    0.660488210    6.894184482 -    -      -       O   8.000
O       16.601254192   18.794492741    8.951053357 -    -      -       O   8.000
O       15.446844940    1.331823046    9.072178692 -    -      -       O   8.000
O       16.151128876    2.426981787    5.030769902 -    -      -       O   8.000
O       14.230678097    0.990032987    6.236768508 -    -      -       O   8.000
O       15.931958839   19.703156541    4.535080757 -    -      -       O   8.000
O       12.443533599    2.514728762    5.041353924 -    -      -       O   8.000
O       11.725556141    1.153736168    7.175592432 -    -      -       O   8.000
O       12.827858006    1.524216253    9.550295536 -    -      -       O   8.000
O       12.096438375   18.943392538    8.825599829 -    -      -       O   8.000
O       14.528475830    2.754068202   11.079161219 -    -      -       O   8.000
O        0.005805412   17.223683847   10.366418211 -    -      -       O   8.000
O       17.964934626   16.513367199    9.149776629 -    -      -       O   8.000
O       16.444833382   16.952947676    7.033893943 -    -      -       O   8.000
O       15.308047734   16.519216321    9.388207331 -    -      -       O   8.000
O       13.899566489   16.823843001    6.306656423 -    -      -       O   8.000
O       11.454489582   16.869424820    7.264896030 -    -      -       O   8.000
O       12.665127280   16.505420153    9.625502323 -    -      -       O   8.000
O        9.935896543    8.977915374    9.531486157 -    -      -       O   8.000
O        7.288287071    8.714954671    9.436319151 -    -      -       O   8.000
O        8.815094630    7.489831717    7.676642856 -    -      -       O   8.000
O        8.622231809   10.143301111    7.552130099 -    -      -       O   8.000
O        5.962954208    8.507260894   11.705451849 -    -      -       O   8.000
O        6.599530929   10.922278920   10.728254454 -    -      -       O   8.000
O        4.703420030    9.462241945    9.626648558 -    -      -       O   8.000
O        6.239275693    7.250540847    0.771559570 -    -      -       O   8.000
O        3.988304832    8.576787241    0.336029979 -    -      -       O   8.000
O        6.221265877    9.942625361    0.666851023 -    -      -       O   8.000
O        1.876432347    6.982445243    0.758845050 -    -      -       O   8.000
O        2.000785283    8.435743680   11.786593879 -    -      -       O   8.000
O        2.134008242    8.901673902    9.197302161 -    -      -       O   8.000
O        1.677718644   10.909290185   10.914291264 -    -      -       O   8.000
O        3.987140966    7.542312520    7.936011093 -    -      -       O   8.000
O        9.788179965   12.671675060    9.493264061 -    -      -       O   8.000
O        7.299721299   13.382855861    9.969501338 -    -      -       O   8.000
O        6.130592880   13.027787612   12.254259479 -    -      -       O   8.000
O        4.719559785   12.667846431   10.024988512 -    -      -       O   8.000
O        3.829309479   12.819329019    0.332273298 -    -      -       O   8.000
O        1.823256908   13.378019711   11.873627160 -    -      -       O   8.000
O        2.198247052   12.970380239    9.290652574 -    -      -       O   8.000
O        0.195107607   10.739957110    2.841475064 -    -      -       O   8.000
O        2.852190042   11.022627517    2.821460912 -    -      -       O   8.000
O        1.349808448   12.248164063    1.020911582 -    -      -       O   8.000
O        1.621865827    9.609984192    0.920695567 -    -      -       O   8.000
O        4.000928765   11.443593264    5.136134749 -    -      -       O   8.000
O        3.579793981    8.918634621    4.298624795 -    -      -       O   8.000
O        5.432684165   10.412790846    3.178628666 -    -      -       O   8.000
O        4.066818463   12.747501142    7.397836288 -    -      -       O   8.000
O        6.007151456   11.006084782    6.880377764 -    -      -       O   8.000
O        3.525150229   10.121683300    7.350533152 -    -      -       O   8.000
O        8.015224914   12.943776607    7.460644373 -    -      -       O   8.000
O        8.101765448   11.465361035    5.032521006 -    -      -       O   8.000
O        7.978603516   10.748843857    2.512186684 -    -      -       O   8.000
O        8.467020713    8.909861305    4.374593368 -    -      -       O   8.000
O        6.138499285   12.428215500    1.639610331 -    -      -       O   8.000
O        0.298890810    7.173541881    2.928429791 -    -      -       O   8.000
O        2.881606579    6.606451162    3.172702032 -    -      -       O   8.000
O        4.089451728    6.582430497    5.469796068 -    -      -       O   8.000
O        5.450254878    7.321392160    3.312761744 -    -      -       O   8.000
O        6.345249131    7.038515194    6.809728373 -    -      -       O   8.000
O        8.414419790    6.408080262    5.272928798 -    -      -       O   8.000
O        7.993122188    6.876370215    2.703657005 -    -      -       O   8.000
O        8.916549876   15.045175252    8.777502841 -    -      -       O   8.000
O        5.516215873   14.811487591    0.911500739 -    -      -       O   8.000
O        2.098595300   14.785514229    0.872107553 -    -      -       O   8.000
O        3.999987048   14.909548765    8.766780804 -    -      -       O   8.000
O        1.225305981    4.820289612    2.130755872 -    -      -       O   8.000
O        4.709886286    5.064787798    7.520149786 -    -      -       O   8.000
O        7.969079019    5.004851083    7.451540593 -    -      -       O   8.000
O        6.128880316    5.016838603    2.155038189 -    -      -       O   8.000
O       11.348704295    4.844350883    4.508735967 -    -      -       O   8.000
O       14.800847999    4.995006422   12.327949435 -    -      -       O   8.000
O       18.089058833    5.003679445   12.386796516 -    -      -       O   8.000
O       16.215928592    4.963195112    4.437152075 -    -      -       O   8.000
O       18.983076133   14.993158622   11.125177832 -    -      -       O   8.000
O       15.533351898   14.797699526    5.730864454 -    -      -       O   8.000
O       12.239528110   14.797266971    5.745661957 -    -      -       O   8.000
O       14.114649825   14.838342075   11.039302865 -    -      -       O   8.000
O        6.156268880   14.426925730    6.082803209 -    -      -       O   8.000
O        7.150107091   13.569594221    4.022084691 -    -      -       O   8.000
Si       8.675365051    1.237900539    9.237754744 -    -      -       Si 14.000
Si       6.622607146    0.564785920   11.326455152 -    -      -       Si 14.000
Si       5.643161830    1.029327314    0.945277365 -    -      -       Si 14.000
Si       2.551141637    1.122506862    0.767662303 -    -      -       Si 14.000
Si       1.601181427    0.679812350   11.108415001 -    -      -       Si 14.000
Si       4.200661679    1.480047137    9.627479701 -    -      -       Si 14.000
Si       8.685544455   16.560346279    9.289834168 -    -      -       Si 14.000
Si       6.466401950   17.253633498   11.211654023 -    -      -       Si 14.000
Si       5.331436593   16.412682582    0.726973052 -    -      -       Si 14.000
Si       2.245842073   16.388763263    0.652128625 -    -      -       Si 14.000
Si       1.464102204   17.387960304   11.069080146 -    -      -       Si 14.000
Si       3.957484186   16.380667809    9.445907709 -    -      -       Si 14.000
Si       1.460709135   18.583542938    2.634869983 -    -      -       Si 14.000
Si       3.493918767   19.351988660    4.721836609 -    -      -       Si 14.000
Si       4.460221690   18.869632469    7.561864732 -    -      -       Si 14.000
Si       7.551396515   18.722321388    7.367593626 -    -      -       Si 14.000
Si       8.501516314   19.162585285    4.470037773 -    -      -       Si 14.000
Si       5.906000520   18.418723528    3.008881343 -    -      -       Si 14.000
Si       1.444679714    3.312752516    2.682591658 -    -      -       Si 14.000
Si       3.655001069    2.666135481    4.609533474 -    -      -       Si 14.000
Si       4.786148631    3.460041189    7.360582052 -    -      -       Si 14.000
Si       7.856637767    3.403799444    7.251055591 -    -      -       Si 14.000
Si       8.630336801    2.451569604    4.412535456 -    -      -       Si 14.000
Si       6.143355423    3.533965513    2.810580783 -    -      -       Si 14.000
Si      11.616279840   10.909502657    4.661454134 -    -      -       Si 14.000
Si      14.088859051   10.427826495    2.776244822 -    -      -       Si 14.000
Si      14.601544247   11.290020819   13.120490055 -    -      -       Si 14.000
Si      17.812722581   11.375147090   13.073471517 -    -      -       Si 14.000
Si      18.806698440   10.451357628    2.644687181 -    -      -       Si 14.000
Si      16.571509182   10.856552023    4.659696260 -    -      -       Si 14.000
Si      11.701076258    6.422520536    4.373317107 -    -      -       Si 14.000
Si      14.089554991    7.346299408    2.504898325 -    -      -       Si 14.000
Si      14.864724674    6.521867403   12.842198940 -    -      -       Si 14.000
Si      17.961236137    6.480941441   13.043516210 -    -      -       Si 14.000
Si      18.906824975    7.331918453    2.631435584 -    -      -       Si 14.000
Si      16.512463224    6.548383517    4.327563196 -    -      -       Si 14.000
Si      18.690687640    8.877716487   11.311077064 -    -      -       Si 14.000
Si      16.254925181    9.369279304    9.395163150 -    -      -       Si 14.000
Si      15.715915483    8.536306402    6.519554423 -    -      -       Si 14.000
Si      12.510652687    8.465820618    6.480381628 -    -      -       Si 14.000
Si      11.497089110    9.341748035    9.284577596 -    -      -       Si 14.000
Si      13.776056701    8.945890831   11.269163044 -    -      -       Si 14.000
Si      18.662046042   13.411082153   10.968216762 -    -      -       Si 14.000
Si      16.252627367   12.449908799    9.134177478 -    -      -       Si 14.000
Si      15.455710432   13.268334414    6.237545778 -    -      -       Si 14.000
Si      12.352405367   13.309506233    6.385973881 -    -      -       Si 14.000
Si      11.376952126   12.477645537    9.204561803 -    -      -       Si 14.000
Si      13.789497023   13.257463434   10.924964538 -    -      -       Si 14.000
Si      11.541061305   18.580845384    3.992766127 -    -      -       Si 14.000
Si      13.588513954   19.303349383    1.910285608 -    -      -       Si 14.000
Si      14.563543676   18.815845417   12.289928794 -    -      -       Si 14.000
Si      17.657113070   18.707354020   12.459676138 -    -      -       Si 14.000
Si      18.615987415   19.132470982    2.129147307 -    -      -       Si 14.000
Si      16.023420696   18.385365836    3.604232264 -    -      -       Si 14.000
Si      11.552337550    3.334175482    3.954026679 -    -      -       Si 14.000
Si      13.741958182    2.614406030    2.026278357 -    -      -       Si 14.000
Si      14.907715277    3.395266959   12.509179409 -    -      -       Si 14.000
Si      17.974059853    3.400122479   12.606061835 -    -      -       Si 14.000
Si      18.748166427    2.423254446    2.198978807 -    -      -       Si 14.000
Si      16.253993269    3.477413965    3.801748412 -    -      -       Si 14.000
Si      18.769420040    1.239450970   10.590988777 -    -      -       Si 14.000
Si      16.729315065    0.509863428    8.508575445 -    -      -       Si 14.000
Si      15.759713915    0.989782987    5.667083114 -    -      -       Si 14.000
Si      12.658136235    1.125156872    5.845971925 -    -      -       Si 14.000
Si      11.720148072    0.676033684    8.730172173 -    -      -       Si 14.000
Si      14.299283512    1.408634991   10.216428002 -    -      -       Si 14.000
Si      18.761635821   16.501918872   10.573800075 -    -      -       Si 14.000
Si      16.575130207   17.198639028    8.633890287 -    -      -       Si 14.000
Si      15.423735936   16.399250426    5.895656442 -    -      -       Si 14.000
Si      12.352139392   16.397574505    5.990157754 -    -      -       Si 14.000
Si      11.591679090   17.398394240    8.802008788 -    -      -       Si 14.000
Si      14.070489129   16.332951083   10.424785388 -    -      -       Si 14.000
Si       8.643991672    8.877356714    8.530491541 -    -      -       Si 14.000
Si       6.151674176    9.399730420   10.355583695 -    -      -       Si 14.000
Si       5.592452086    8.558324040    0.060131902 -    -      -       Si 14.000
Si       2.383184032    8.402801822    0.141219775 -    -      -       Si 14.000
Si       1.399924776    9.336080753   10.572333970 -    -      -       Si 14.000
Si       3.607730531    9.000707010    8.521419673 -    -      -       Si 14.000
Si       8.512057043   13.481267524    8.896483639 -    -      -       Si 14.000
Si       6.185046015   12.490011792   10.721835809 -    -      -       Si 14.000
Si       5.385713228   13.271558672    0.444402490 -    -      -       Si 14.000
Si       2.273854704   13.310768343    0.217618946 -    -      -       Si 14.000
Si       1.357765803   12.472069463   10.596997106 -    -      -       Si 14.000
Si       3.740861196   13.314405812    8.892492634 -    -      -       Si 14.000
Si       1.516374636   10.893492552    1.909751380 -    -      -       Si 14.000
Si       3.953038165   10.441529337    3.861030464 -    -      -       Si 14.000
Si       4.450575232   11.298708921    6.705335170 -    -      -       Si 14.000
Si       8.722627488   10.446395252    3.933130329 -    -      -       Si 14.000
Si       6.442673685   10.843760752    1.988726858 -    -      -       Si 14.000
Si       1.567704822    6.399092946    2.252015315 -    -      -       Si 14.000
Si       4.003210674    7.362510859    4.056228299 -    -      -       Si 14.000
Si       4.792930416    6.567272365    6.933717458 -    -      -       Si 14.000
Si       7.885054831    6.493274588    6.812236517 -    -      -       Si 14.000
Si       8.827166761    7.357741423    4.018229090 -    -      -       Si 14.000
Si       6.453403312    6.601714036    2.246615010 -    -      -       Si 14.000
end 
end 
