# Supplementary material for: Water Adsorption at Pairs of Proximate Brønsted Acid Sites in Zeolites
Source: J Phys Chem Lett. 2026 Jan 14;17(4):1201–6. doi: 10.1021/acs.jpclett.5c03794 (PMC12862806; doi:10.1021/acs.jpclett.5c03794)
Supplement: Supplementary file 2 [file jz5c03794_si_002.zip › Water_BAS_Pairs_SI/QM/STRUCTURES_MP2/HMFI__Isolated_BAS__T4_O11_T7__bare__MP2.car]

!BIOSYM archive 3                                                               
PBC=ON                                                                          
QMPOT ITERATION     35                                            -52225.2255152
!DATE Wed Jun  4 17:22:48 2025
PBC  20.20300  19.84900  13.21600  90.00000  90.00000  90.00000 (P1)
Al       7.429138235   11.339597519    6.653028182 -    -      -       Al 13.000
H        9.098189467   13.085680785    6.527180922 -    -      -       H   1.000
O        9.970235992    0.862012307    9.541193757 -    -      -       O   8.000
O        7.315929501    1.128192084    9.619639091 -    -      -       O   8.000
O        8.774179193    2.679198950    8.055606690 -    -      -       O   8.000
O        8.515961687    0.088202304    7.466983012 -    -      -       O   8.000
O        6.088132858    1.224205299   11.936508134 -    -      -       O   8.000
O        6.644575526   18.709142124   10.795642679 -    -      -       O   8.000
O        4.742419623    0.382561646    9.840980294 -    -      -       O   8.000
O        6.415603302    2.178707392    1.132463171 -    -      -       O   8.000
O        4.080112409    1.088716836    0.493165371 -    -      -       O   8.000
O        6.253778842   19.414323929    0.751912004 -    -      -       O   8.000
O        2.097737397    2.815807854    0.972344541 -    -      -       O   8.000
O        2.069372230    1.434179588   11.965843984 -    -      -       O   8.000
O        2.221422189    1.044007057    9.354901836 -    -      -       O   8.000
O        1.771892185   18.842601895   11.027084388 -    -      -       O   8.000
O        4.184966533    2.491729034    8.325553799 -    -      -       O   8.000
O        9.872300768   17.154254840    9.698992437 -    -      -       O   8.000
O        7.365275106   16.303109133   10.072525695 -    -      -       O   8.000
O        6.271628672   16.651097375   12.426253814 -    -      -       O   8.000
O        4.760947998   16.868107270   10.256458877 -    -      -       O   8.000
O        3.926185209   16.772631435    0.433457912 -    -      -       O   8.000
O        1.922337326   16.365480202   11.939031342 -    -      -       O   8.000
O        2.264999527   16.820306710    9.361596049 -    -      -       O   8.000
O        0.248567145   18.897142005    2.959259254 -    -      -       O   8.000
O        2.899306362   18.601113301    2.960988744 -    -      -       O   8.000
O        1.440558508   17.403623407    1.124794587 -    -      -       O   8.000
O        1.663162119    0.199514652    1.064230854 -    -      -       O   8.000
O        4.047826365   18.391624508    5.311238303 -    -      -       O   8.000
O        3.636622089    0.968295294    4.207481563 -    -      -       O   8.000
O        5.494755387   19.198131651    3.278011341 -    -      -       O   8.000
O        4.258531978   17.214094515    7.653402374 -    -      -       O   8.000
O        6.133094914   18.934332814    6.920704871 -    -      -       O   8.000
O        3.712333911    0.005285443    7.443481786 -    -      -       O   8.000
O        8.089417791   17.309439628    7.702655140 -    -      -       O   8.000
O        8.209136659   18.406106736    5.319442051 -    -      -       O   8.000
O        8.015331778   18.737953965    2.676039338 -    -      -       O   8.000
O        8.470078410    0.965014460    4.289869764 -    -      -       O   8.000
O        6.169471812   17.025979567    1.843734092 -    -      -       O   8.000
O        0.380776282    2.784685748    3.033931801 -    -      -       O   8.000
O        2.948698968    3.401076564    3.412960953 -    -      -       O   8.000
O        4.038493073    3.079015190    5.753372557 -    -      -       O   8.000
O        5.538333395    2.739586570    3.592335700 -    -      -       O   8.000
O        6.403448188    2.990315490    6.935011731 -    -      -       O   8.000
O        8.608007864    3.322134332    5.491811311 -    -      -       O   8.000
O        8.078332521    3.182926485    2.909701423 -    -      -       O   8.000
O       10.207056023   10.879591796    3.455556126 -    -      -       O   8.000
O       12.867024355   11.163782063    3.547972274 -    -      -       O   8.000
O       11.352197534   12.628969437    5.125587985 -    -      -       O   8.000
O       11.561861956   10.040159879    5.591615967 -    -      -       O   8.000
O       13.874397458   11.249218823    1.134630791 -    -      -       O   8.000
O       13.504203685    8.879107843    2.374011833 -    -      -       O   8.000
O       15.432510314   10.494972844    3.114606282 -    -      -       O   8.000
O       14.159991110   12.360399935   11.993690559 -    -      -       O   8.000
O       16.057861370   10.726430239   12.883784204 -    -      -       O   8.000
O       13.697560362    9.716572099   12.251560707 -    -      -       O   8.000
O       17.715085441   12.601333757   12.006541086 -    -      -       O   8.000
O       18.195201770   11.461472200    1.108487751 -    -      -       O   8.000
O       17.932568928   11.122867697    3.733388653 -    -      -       O   8.000
O       18.521744794    9.063788364    2.138975455 -    -      -       O   8.000
O       15.950918517   12.590549890    4.663311057 -    -      -       O   8.000
O       10.252806007    7.113866991    3.417329841 -    -      -       O   8.000
O       12.780726413    6.432775915    3.012266901 -    -      -       O   8.000
O       13.918768161    6.869119009    0.694058976 -    -      -       O   8.000
O       15.384586939    7.023097863    2.882002736 -    -      -       O   8.000
O       16.369436244    6.996439845   12.899940268 -    -      -       O   8.000
O       18.501540199    6.602485003    1.217315928 -    -      -       O   8.000
O       17.881546450    7.057152380    3.767295515 -    -      -       O   8.000
O       19.944205178    9.031228950   10.144753166 -    -      -       O   8.000
O       17.293532447    8.701486110   10.114354204 -    -      -       O   8.000
O       18.779537210    7.422682618   11.896174166 -    -      -       O   8.000
O       18.492225716   10.053408720   12.099385929 -    -      -       O   8.000
O       16.131535847    8.691236400    7.757123225 -    -      -       O   8.000
O       16.645080247   11.019137065    9.029861726 -    -      -       O   8.000
O       14.715982345    9.423962070    9.840225631 -    -      -       O   8.000
O       15.878978184    7.442281566    5.467152998 -    -      -       O   8.000
O       13.961823277    9.111894273    6.222145424 -    -      -       O   8.000
O       16.326973336   10.103040486    5.574953239 -    -      -       O   8.000
O       12.077297435    7.437140642    5.366327162 -    -      -       O   8.000
O       11.835074220    8.539190883    7.736669632 -    -      -       O   8.000
O       12.215763080    8.646317120   10.343536035 -    -      -       O   8.000
O       11.776664416   10.877684771    8.976878771 -    -      -       O   8.000
O       14.239416689    7.262284204   11.322712818 -    -      -       O   8.000
O       19.796839657   12.592405899   10.299088302 -    -      -       O   8.000
O       17.421849679   13.497670155    9.538094615 -    -      -       O   8.000
O       16.245307876   12.953796839    7.257832243 -    -      -       O   8.000
O       14.806555731   12.919025084    9.462619504 -    -      -       O   8.000
O       13.810234466   12.907435386    6.202337880 -    -      -       O   8.000
O       11.611710608   13.188507341    7.677596235 -    -      -       O   8.000
O       12.302288642   13.147335591   10.259035122 -    -      -       O   8.000
O       10.363097861   18.997159050    3.825491627 -    -      -       O   8.000
O       13.009783535   18.735980872    3.856901687 -    -      -       O   8.000
O       11.490233351   17.527984932    5.680622640 -    -      -       O   8.000
O       11.777336880    0.295647473    5.768532427 -    -      -       O   8.000
O       14.241218170   18.394758619    1.563793863 -    -      -       O   8.000
O       13.771041407    1.028581225    2.451057491 -    -      -       O   8.000
O       15.596649941   19.354643728    3.594182829 -    -      -       O   8.000
O       14.169834536   17.079458589   12.520680683 -    -      -       O   8.000
O       16.243131258   18.669994546   12.994021596 -    -      -       O   8.000
O       13.867705951   19.746414182   12.566128480 -    -      -       O   8.000
O       18.359771422   17.104866882   12.527091390 -    -      -       O   8.000
O       18.210744599   18.443487204    1.564778662 -    -      -       O   8.000
O       18.136973583   18.857454899    4.177963910 -    -      -       O   8.000
O       18.675298539    1.014712989    2.501752909 -    -      -       O   8.000
O       16.249546765   17.434110008    5.320106622 -    -      -       O   8.000
O       10.517442213    2.628010724    3.816086190 -    -      -       O   8.000
O       13.044641196    3.347995282    3.536301113 -    -      -       O   8.000
O       14.101435391    3.327063924    1.143945518 -    -      -       O   8.000
O       15.622014435    2.764294940    3.244052567 -    -      -       O   8.000
O       16.421893240    2.928204116   13.137464425 -    -      -       O   8.000
O       18.621846451    3.395853551    1.338852425 -    -      -       O   8.000
O       18.126190476    3.194831399    3.944307157 -    -      -       O   8.000
O       20.092351094    0.808376687   10.500357029 -    -      -       O   8.000
O       17.448266138    0.963423541   10.350405336 -    -      -       O   8.000
O       18.807893099    2.484022820   12.057302625 -    -      -       O   8.000
O       18.609623766   19.740567066   12.501527444 -    -      -       O   8.000
O       16.147274106    1.556001143    8.137280357 -    -      -       O   8.000
O       16.481395257   18.848663504    8.811042337 -    -      -       O   8.000
O       14.825685404    0.506448935   10.173556462 -    -      -       O   8.000
O       16.272869812    2.827230280    5.831550168 -    -      -       O   8.000
O       14.179554572    1.247724438    6.336910634 -    -      -       O   8.000
O       16.566272728    0.166400084    5.954011134 -    -      -       O   8.000
O       12.108911920    2.901015329    5.974277944 -    -      -       O   8.000
O       12.204548699    1.431032380    8.141024738 -    -      -       O   8.000
O       12.280184334    0.971626622   10.753388623 -    -      -       O   8.000
O       11.816614844   18.840282274    9.029920699 -    -      -       O   8.000
O       14.146236757    2.450449703   11.851676474 -    -      -       O   8.000
O       20.049177005   17.095613146   10.433613673 -    -      -       O   8.000
O       17.467773495   16.730933930   10.056580066 -    -      -       O   8.000
O       16.207975239   16.413238284    7.777059018 -    -      -       O   8.000
O       14.830398073   17.101959153    9.935149382 -    -      -       O   8.000
O       13.930555250   16.958742502    6.524536963 -    -      -       O   8.000
O       11.838426142   16.385489160    8.068845325 -    -      -       O   8.000
O       12.311342660   16.761131138   10.652450950 -    -      -       O   8.000
O        9.804340366    9.131596570    9.400851302 -    -      -       O   8.000
O        7.243710066    8.531597409    9.753734826 -    -      -       O   8.000
O        8.598523930    7.655264268    7.615950700 -    -      -       O   8.000
O        7.916641278   10.231788650    7.852176198 -    -      -       O   8.000
O        6.188461138    8.648354691   12.137848783 -    -      -       O   8.000
O        6.545660433   10.909983958   10.782414463 -    -      -       O   8.000
O        4.645446530    9.194871324   10.066648445 -    -      -       O   8.000
O        5.626866238    6.991625999    0.914922683 -    -      -       O   8.000
O        3.855242688    8.860547353    0.173130624 -    -      -       O   8.000
O        6.092393229    9.486348443    1.441387254 -    -      -       O   8.000
O        1.822421407    7.266278957    0.835632770 -    -      -       O   8.000
O        1.812789149    8.442991495   11.717522266 -    -      -       O   8.000
O        2.171715669    8.933994394    9.128015762 -    -      -       O   8.000
O        1.575344102   10.899177591   10.781964793 -    -      -       O   8.000
O        4.066038597    7.359160593    8.246673421 -    -      -       O   8.000
O        9.823433776   12.642382805    9.495845562 -    -      -       O   8.000
O        7.219931033   13.114502531    9.433209999 -    -      -       O   8.000
O        6.198745228   13.346791027   11.832271456 -    -      -       O   8.000
O        4.665052881   12.519587149    9.832488422 -    -      -       O   8.000
O        3.789583782   13.113563298   12.884600933 -    -      -       O   8.000
O        1.222942228   13.034197420   12.318565737 -    -      -       O   8.000
O        2.114504700   13.309160118    9.810482125 -    -      -       O   8.000
O        0.107735806   10.980917925    2.683777644 -    -      -       O   8.000
O        2.637478762   10.256198326    3.029818288 -    -      -       O   8.000
O        2.056541526   12.363657257    1.556231303 -    -      -       O   8.000
O        1.473431508    9.910196130    0.676111303 -    -      -       O   8.000
O        3.545354277   11.187354119    5.329864378 -    -      -       O   8.000
O        4.414056258    8.849680935    4.339574525 -    -      -       O   8.000
O        5.175340262   11.158275655    3.268213420 -    -      -       O   8.000
O        3.341431531   12.511184409    7.571095093 -    -      -       O   8.000
O        5.779336554   11.775544846    6.706550184 -    -      -       O   8.000
O        4.085842592    9.924680442    7.565409804 -    -      -       O   8.000
O        8.432461144   12.839777419    7.185375549 -    -      -       O   8.000
O        8.195933937   11.192454264    5.140634074 -    -      -       O   8.000
O        7.772561234   11.188388933    2.535937957 -    -      -       O   8.000
O        8.384051469    8.951210517    3.790917587 -    -      -       O   8.000
O        5.914791424   12.066639829    0.894442661 -    -      -       O   8.000
O        0.173967323    7.314656045    2.946650696 -    -      -       O   8.000
O        2.745684198    7.029767594    3.317663690 -    -      -       O   8.000
O        3.795728254    6.634873862    5.692035644 -    -      -       O   8.000
O        5.343205911    6.507920118    3.554486339 -    -      -       O   8.000
O        6.202507459    6.981226304    6.713175147 -    -      -       O   8.000
O        8.319855565    6.656140800    5.160653434 -    -      -       O   8.000
O        7.777296389    6.694801408    2.544956238 -    -      -       O   8.000
O        8.969620018   14.963236928    8.528185101 -    -      -       O   8.000
O        5.583282514   14.685031872    0.845776395 -    -      -       O   8.000
O        2.119949859   14.853099687    0.852059209 -    -      -       O   8.000
O        3.959428459   14.842985738    8.718469537 -    -      -       O   8.000
O        1.355822847    5.069053965    2.137094189 -    -      -       O   8.000
O        4.683533641    4.935277161    7.547149540 -    -      -       O   8.000
O        8.009216383    5.112288375    7.309941636 -    -      -       O   8.000
O        6.173807042    4.669842622    1.851650596 -    -      -       O   8.000
O       11.311605876    5.022640775    4.674254182 -    -      -       O   8.000
O       14.808380983    4.911191048   12.341156060 -    -      -       O   8.000
O       18.041466908    4.946255163   12.469360842 -    -      -       O   8.000
O       16.268254965    5.056196614    4.449221847 -    -      -       O   8.000
O       18.875956443   14.862763104   11.292804455 -    -      -       O   8.000
O       15.463676711   14.955232842    5.683150858 -    -      -       O   8.000
O       12.203349593   15.008503161    5.857038465 -    -      -       O   8.000
O       14.116369999   14.845895529   11.168076108 -    -      -       O   8.000
Si       8.633420312    1.182535056    8.675766615 -    -      -       Si 14.000
Si       6.204124882    0.402427402   10.544172675 -    -      -       Si 14.000
Si       5.691341466    1.020758715    0.277430935 -    -      -       Si 14.000
Si       2.489959636    1.382218417    0.315503248 -    -      -       Si 14.000
Si       1.481375700    0.567682100   10.719540680 -    -      -       Si 14.000
Si       3.719859286    0.995200504    8.734474191 -    -      -       Si 14.000
Si       8.568551251   16.471030299    9.004095714 -    -      -       Si 14.000
Si       6.235723842   17.140159967   10.889018608 -    -      -       Si 14.000
Si       5.474693491   16.283075436    0.574834359 -    -      -       Si 14.000
Si       2.357028552   16.357430566    0.288853065 -    -      -       Si 14.000
Si       1.442066878   17.286188497   10.688567463 -    -      -       Si 14.000
Si       3.808645253   16.431591465    9.001598036 -    -      -       Si 14.000
Si       1.575581681   18.746153058    2.034103381 -    -      -       Si 14.000
Si       4.011533313   19.259731272    3.937779559 -    -      -       Si 14.000
Si       4.541652370   18.589080823    6.844089245 -    -      -       Si 14.000
Si       7.730683055   18.650178379    6.853783243 -    -      -       Si 14.000
Si       8.766558120   19.239078060    4.029422653 -    -      -       Si 14.000
Si       6.486070440   18.594221455    2.141435866 -    -      -       Si 14.000
Si       1.694049085    3.511793711    2.391108129 -    -      -       Si 14.000
Si       4.052839767    2.541564269    4.229666753 -    -      -       Si 14.000
Si       4.833888598    3.379064731    7.132688580 -    -      -       Si 14.000
Si       7.941394657    3.534937202    6.948442287 -    -      -       Si 14.000
Si       8.921297206    2.515490028    4.126790853 -    -      -       Si 14.000
Si       6.538845986    3.190789870    2.384758479 -    -      -       Si 14.000
Si      11.490395996   11.158503689    4.407792967 -    -      -       Si 14.000
Si      13.911924481   10.442099937    2.542856597 -    -      -       Si 14.000
Si      14.456732844   11.022343920   12.852884562 -    -      -       Si 14.000
Si      17.612033731   11.205593322   12.830391799 -    -      -       Si 14.000
Si      18.747443043   10.651621131    2.410173693 -    -      -       Si 14.000
Si      16.407333007   11.078666899    4.277144239 -    -      -       Si 14.000
Si      11.594442010    6.519328356    4.117567210 -    -      -       Si 14.000
Si      13.909608289    7.308011948    2.249988095 -    -      -       Si 14.000
Si      14.840219768    6.504876487   12.626806679 -    -      -       Si 14.000
Si      17.923201171    6.500815157   12.922272227 -    -      -       Si 14.000
Si      18.820652420    7.514684968    2.520683684 -    -      -       Si 14.000
Si      16.352434207    6.643031456    4.137584259 -    -      -       Si 14.000
Si      18.614959282    8.807963021   11.056440014 -    -      -       Si 14.000
Si      16.202447621    9.459821016    9.183388205 -    -      -       Si 14.000
Si      15.565399326    8.830349676    6.244106146 -    -      -       Si 14.000
Si      12.368647953    8.775733102    6.225643007 -    -      -       Si 14.000
Si      11.384522813    9.293822683    9.106342186 -    -      -       Si 14.000
Si      13.719635638    8.752784144   10.939285889 -    -      -       Si 14.000
Si      18.459314048   13.381849390   10.787607348 -    -      -       Si 14.000
Si      16.273506471   12.590293022    8.832480806 -    -      -       Si 14.000
Si      15.363918654   13.360690128    5.961207319 -    -      -       Si 14.000
Si      12.270558432   13.427267458    6.212524136 -    -      -       Si 14.000
Si      11.404425686   12.443502724    9.107899045 -    -      -       Si 14.000
Si      13.855936403   13.311226731   10.724096000 -    -      -       Si 14.000
Si      11.677541572   18.865219454    4.772469230 -    -      -       Si 14.000
Si      14.145978842   19.350114866    2.873363932 -    -      -       Si 14.000
Si      14.642112793   18.472033642   -0.004870855 -    -      -       Si 14.000
Si      17.845163298   18.490313895   -0.011903646 -    -      -       Si 14.000
Si      18.877666646   19.276595300    2.795310054 -    -      -       Si 14.000
Si      16.625449543   18.910022844    4.768763786 -    -      -       Si 14.000
Si      11.743106984    3.473895775    4.491924246 -    -      -       Si 14.000
Si      14.134503789    2.609913836    2.599854887 -    -      -       Si 14.000
Si      14.874409467    3.405554044   12.931443328 -    -      -       Si 14.000
Si      17.972624189    3.438232835   13.066794459 -    -      -       Si 14.000
Si      18.999644426    2.593165787    2.704287353 -    -      -       Si 14.000
Si      16.574691795    3.468627877    4.365448015 -    -      -       Si 14.000
Si      18.724135093    1.029392682   11.344602933 -    -      -       Si 14.000
Si      16.237866984    0.507990393    9.378873905 -    -      -       Si 14.000
Si      15.783138282    1.457130423    6.555759088 -    -      -       Si 14.000
Si      12.582678339    1.462990258    6.565278298 -    -      -       Si 14.000
Si      11.558136352    0.567307749    9.358797346 -    -      -       Si 14.000
Si      13.794095822    0.959055872   11.340979288 -    -      -       Si 14.000
Si      18.693058926   16.454905796   11.073071253 -    -      -       Si 14.000
Si      16.248429771   17.275062135    9.155612782 -    -      -       Si 14.000
Si      15.467485156   16.443772111    6.327205554 -    -      -       Si 14.000
Si      12.374527181   16.476125231    6.535893188 -    -      -       Si 14.000
Si      11.464398458   17.293160082    9.370242511 -    -      -       Si 14.000
Si      13.858782947   16.441474008   11.061670892 -    -      -       Si 14.000
Si       8.374882194    8.914725079    8.632539302 -    -      -       Si 14.000
Si       6.154728569    9.323202257   10.663647849 -    -      -       Si 14.000
Si       5.429860006    8.498840892    0.343136564 -    -      -       Si 14.000
Si       2.254566950    8.617460641    0.049365205 -    -      -       Si 14.000
Si       1.315965030    9.329944367   10.444787840 -    -      -       Si 14.000
Si       3.752616088    8.871157957    8.741321980 -    -      -       Si 14.000
Si       8.623951222   13.417710904    8.755863046 -    -      -       Si 14.000
Si       6.150250449   12.451054041   10.471958722 -    -      -       Si 14.000
Si       5.372483694   13.300607538    0.021840068 -    -      -       Si 14.000
Si       2.293919750   13.338287258    0.287291349 -    -      -       Si 14.000
Si       1.139083253   12.456616381   10.795272507 -    -      -       Si 14.000
Si       3.514513373   13.300805819    8.979615172 -    -      -       Si 14.000
Si       1.569321299   10.878475246    1.987363748 -    -      -       Si 14.000
Si       3.942509867   10.370694356    3.989862994 -    -      -       Si 14.000
Si       4.228919280   11.364283975    6.804048349 -    -      -       Si 14.000
Si       8.634528828   10.550446319    3.757140032 -    -      -       Si 14.000
Si       6.239587027   10.983679446    2.045581203 -    -      -       Si 14.000
Si       1.533257999    6.666219118    2.317976724 -    -      -       Si 14.000
Si       4.065340002    7.264476049    4.216829334 -    -      -       Si 14.000
Si       4.690123289    6.478004123    7.047091734 -    -      -       Si 14.000
Si       7.786494982    6.604250623    6.693249944 -    -      -       Si 14.000
Si       8.672207851    7.361879808    3.735090633 -    -      -       Si 14.000
Si       6.243359864    6.244208705    2.222105095 -    -      -       Si 14.000
end 
end 
