# Supplementary material for: Water Adsorption at Pairs of Proximate Brønsted Acid Sites in Zeolites
Source: J Phys Chem Lett. 2026 Jan 14;17(4):1201–6. doi: 10.1021/acs.jpclett.5c03794 (PMC12862806; doi:10.1021/acs.jpclett.5c03794)
Supplement: Supplementary file 2 [file jz5c03794_si_002.zip › Water_BAS_Pairs_SI/QM/STRUCTURES_MP2/HMFI__Isolated_BAS__T6_O13_T5__1_h2o__MP2.car]

!BIOSYM archive 3                                                               
PBC=ON                                                                          
QMPOT ITERATION     83                                            -52244.7343695
!DATE Wed Jun 11 08:30:01 2025
PBC  20.20300  19.84900  13.21600  90.00000  90.00000  90.00000 (P1)
Al       8.224512440    9.078692396    6.952033767 -    -      -       Al 13.000
H        5.066955192    7.112048891    7.742128666 -    -      -       H   1.000
H        5.607366075    5.672930111    7.947749130 -    -      -       H   1.000
H        6.999211775    6.951602820    6.889244386 -    -      -       H   1.000
O       14.042378007    1.128936092    7.508432030 -    -      -       O   8.000
O       11.487481633    1.174922362    8.100205329 -    -      -       O   8.000
O       12.382216107    2.469897695    5.946309628 -    -      -       O   8.000
O       12.375366012   19.674136023    5.962041782 -    -      -       O   8.000
O       10.234238658    1.036730341   10.397362542 -    -      -       O   8.000
O       10.094469421   18.833278764    8.713745741 -    -      -       O   8.000
O        8.851946268    1.279588875    8.171210027 -    -      -       O   8.000
O        9.681214866    2.635457315   12.385707682 -    -      -       O   8.000
O        7.703653980    1.324026824   11.178747741 -    -      -       O   8.000
O        9.405324019   19.823642892   12.677285323 -    -      -       O   8.000
O        5.486749118    2.450894750   12.183532826 -    -      -       O   8.000
O        5.275982018    0.486902767   10.460304335 -    -      -       O   8.000
O        6.179704639    1.303950079    8.088432764 -    -      -       O   8.000
O        5.651641690   18.595864443    8.491576691 -    -      -       O   8.000
O        7.553491699    2.540449827    6.252336841 -    -      -       O   8.000
O       13.792584497   16.914558633    7.425351146 -    -      -       O   8.000
O       11.376718884   16.562799373    8.383504291 -    -      -       O   8.000
O       10.362489857   17.077316723   10.768405925 -    -      -       O   8.000
O        8.718803444   16.579380265    8.810084304 -    -      -       O   8.000
O        7.918432664   16.919271768   11.789891929 -    -      -       O   8.000
O        5.713482007   16.663479998   10.304193406 -    -      -       O   8.000
O        6.323628498   16.157210808    7.757188724 -    -      -       O   8.000
O        3.938786973   19.019085561    0.854718245 -    -      -       O   8.000
O        6.314842193   18.399098899    1.851877659 -    -      -       O   8.000
O        5.479458024   17.264336938   12.834413692 -    -      -       O   8.000
O        6.195751774   19.846358758   12.898272469 -    -      -       O   8.000
O        7.597261546   18.388714315    4.093076339 -    -      -       O   8.000
O        7.221135646    0.862737202    2.826605675 -    -      -       O   8.000
O        8.966145530   18.943398874    1.925824832 -    -      -       O   8.000
O        8.322307283   17.128072085    6.252469171 -    -      -       O   8.000
O        9.879145463   19.072145759    5.320606238 -    -      -       O   8.000
O        7.540368763   19.700787521    6.356923408 -    -      -       O   8.000
O       11.672993683   17.142739825    5.775619611 -    -      -       O   8.000
O       11.846980119   18.632499917    3.591538582 -    -      -       O   8.000
O       11.446054141   19.352430130    1.067867537 -    -      -       O   8.000
O       12.708311340    1.156147628    2.706559714 -    -      -       O   8.000
O       10.021520162   17.322691564    0.143684209 -    -      -       O   8.000
O        3.942016295    3.035420773    1.077376309 -    -      -       O   8.000
O        6.573390730    2.978323650    1.337251443 -    -      -       O   8.000
O        7.630647138    3.314415595    3.716559950 -    -      -       O   8.000
O        9.128222002    2.378252594    1.746637327 -    -      -       O   8.000
O        9.912844073    2.916861319    5.074208242 -    -      -       O   8.000
O       11.995223269    3.545327587    3.525866698 -    -      -       O   8.000
O       11.600302490    2.907609070    0.981955016 -    -      -       O   8.000
O       14.503249232   10.385499133    1.590681165 -    -      -       O   8.000
O       16.824536878   11.397715862    0.780242490 -    -      -       O   8.000
O       15.751478660   12.202986543    3.083638085 -    -      -       O   8.000
O       16.825484829    9.742511915    2.774263640 -    -      -       O   8.000
O       18.115467894   11.387798091   11.741153668 -    -      -       O   8.000
O       17.622356342    9.058573891   12.943649479 -    -      -       O   8.000
O       19.436189213   10.705754073    0.713294026 -    -      -       O   8.000
O       18.924357008   12.724000893    9.630998936 -    -      -       O   8.000
O        0.174937623   10.664092759   10.530379863 -    -      -       O   8.000
O       18.049932768   10.221267045    9.368046318 -    -      -       O   8.000
O        2.155912352   12.205440521    9.724423251 -    -      -       O   8.000
O        2.142886080   11.347574799   12.225679040 -    -      -       O   8.000
O        1.694902571   11.011456950    1.616221878 -    -      -       O   8.000
O        2.413692747    8.962977513    0.102563575 -    -      -       O   8.000
O       20.005280058   12.698979097    2.375698514 -    -      -       O   8.000
O       14.222691582    6.714588603    2.007595834 -    -      -       O   8.000
O       16.664187040    6.961022461    1.074370001 -    -      -       O   8.000
O       18.147307211    6.576904016   12.174913257 -    -      -       O   8.000
O       19.270996983    7.555581419    1.154866838 -    -      -       O   8.000
O        0.220876154    6.855837025   10.825603789 -    -      -       O   8.000
O        2.672454443    6.772977243   11.806634506 -    -      -       O   8.000
O        1.587986318    6.621974746    1.007768059 -    -      -       O   8.000
O        4.372559829    8.713274168    8.499068504 -    -      -       O   8.000
O        1.913534119    9.395857529    7.723272801 -    -      -       O   8.000
O        2.331822513    7.207428093    9.211944173 -    -      -       O   8.000
O        2.603088357    9.637750497   10.277080443 -    -      -       O   8.000
O        0.634789711    8.981888114    5.490886349 -    -      -       O   8.000
O       20.184014721   11.091419176    6.965453740 -    -      -       O   8.000
O       19.541284849    8.665955011    7.795087809 -    -      -       O   8.000
O        0.627854187    7.713897175    3.243956053 -    -      -       O   8.000
O       18.482016912    8.415582076    4.397841602 -    -      -       O   8.000
O       19.999138350   10.253655973    3.301153673 -    -      -       O   8.000
O       16.201339737    7.313315353    3.685583577 -    -      -       O   8.000
O       16.159778857    9.438540273    5.276314621 -    -      -       O   8.000
O       16.849934613    8.609672080    7.681729261 -    -      -       O   8.000
O       15.648876460   10.975193810    7.346359753 -    -      -       O   8.000
O       18.111732971    7.563850655    9.717668522 -    -      -       O   8.000
O        4.102035318   13.233443374    8.236753145 -    -      -       O   8.000
O        1.688827989   13.092344621    7.237573269 -    -      -       O   8.000
O        0.380504948   12.883952883    4.971127261 -    -      -       O   8.000
O       19.229192113   13.539315191    7.123933728 -    -      -       O   8.000
O       18.064558262   12.889657840    4.198146342 -    -      -       O   8.000
O       15.847337081   13.003932293    5.616450035 -    -      -       O   8.000
O       16.768386924   13.232624424    8.115744074 -    -      -       O   8.000
O       13.878492428   18.763574196    1.892530286 -    -      -       O   8.000
O       16.354439808   19.320477397    1.232831690 -    -      -       O   8.000
O       15.809207370   17.179435027    2.767825374 -    -      -       O   8.000
O       15.582657430   19.640238376    3.749754788 -    -      -       O   8.000
O       17.595412813   18.865300276   12.194184203 -    -      -       O   8.000
O       18.248999315    1.163433578    0.406264031 -    -      -       O   8.000
O       18.922754329   18.605562759    1.249556915 -    -      -       O   8.000
O       17.625656554   17.497364437   10.013485750 -    -      -       O   8.000
O       19.971976671   18.220675900   11.171638137 -    -      -       O   8.000
O       18.492697617    0.189457749    9.983406355 -    -      -       O   8.000
O        2.050858855   17.112225528   10.371035833 -    -      -       O   8.000
O        2.172079396   19.062533234   12.078540088 -    -      -       O   8.000
O        1.396009635   18.509111181    1.333148991 -    -      -       O   8.000
O        2.144394613    1.116596547    0.648983115 -    -      -       O   8.000
O       20.159768232   17.546776983    3.299859841 -    -      -       O   8.000
O       14.046078212    3.301235264    1.841752979 -    -      -       O   8.000
O       16.445372830    3.054547751    0.806430549 -    -      -       O   8.000
O       17.729354627    3.014868758   11.726230915 -    -      -       O   8.000
O       19.086538902    3.640093934    0.676208354 -    -      -       O   8.000
O        0.024652881    2.993149995   10.878120889 -    -      -       O   8.000
O        2.222260139    3.296307299   12.314950184 -    -      -       O   8.000
O        1.381556299    3.418165642    1.629256607 -    -      -       O   8.000
O        3.659317614    0.502405700    8.374550862 -    -      -       O   8.000
O        1.297393146    1.391163886    7.587146271 -    -      -       O   8.000
O        2.369985090    2.248174861    9.877028959 -    -      -       O   8.000
O        1.412141039   19.594137645    9.613318666 -    -      -       O   8.000
O        0.093377175    1.473917084    5.274184932 -    -      -       O   8.000
O        0.487183963   18.949148368    6.426458495 -    -      -       O   8.000
O       18.893055850    0.777699405    7.398679642 -    -      -       O   8.000
O       19.481356344    2.855053539    3.189480933 -    -      -       O   8.000
O       18.011928251    0.799048658    4.055120025 -    -      -       O   8.000
O        0.121438660    0.341158556    2.886466811 -    -      -       O   8.000
O       16.018440174    2.403550869    3.377905516 -    -      -       O   8.000
O       16.073511114    1.376785339    5.803492123 -    -      -       O   8.000
O       16.460616036    0.829666973    8.396845247 -    -      -       O   8.000
O       15.490953775   18.839087638    6.759350811 -    -      -       O   8.000
O       18.230379759    2.660513646    9.137060159 -    -      -       O   8.000
O        3.834879782   16.657119633    8.425310478 -    -      -       O   8.000
O        1.289759859   16.852453607    7.851005241 -    -      -       O   8.000
O       20.168094555   16.437561699    5.665752021 -    -      -       O   8.000
O       18.903272043   17.510445026    7.736925514 -    -      -       O   8.000
O       17.853902168   16.750858613    4.408704957 -    -      -       O   8.000
O       15.386764306   16.597917808    5.348122723 -    -      -       O   8.000
O       16.393183537   16.581507529    7.820010447 -    -      -       O   8.000
O       14.295104794    8.716416726    7.025941107 -    -      -       O   8.000
O       12.159282917    9.075843733    8.542349363 -    -      -       O   8.000
O       12.119989195    7.293236412    6.592082909 -    -      -       O   8.000
O       12.086170002    9.859016358    5.994936273 -    -      -       O   8.000
O       10.446268541    8.279826020   10.371973074 -    -      -       O   8.000
O       10.586037293   10.821255248    9.722677006 -    -      -       O   8.000
O        9.548710753    9.052224333    8.022069976 -    -      -       O   8.000
O       10.253123151    7.062213909   12.656600937 -    -      -       O   8.000
O        8.343154142    8.793455062   11.976979026 -    -      -       O   8.000
O       10.771795668    9.714255998   12.551334589 -    -      -       O   8.000
O        6.239790365    7.147224467   12.103023865 -    -      -       O   8.000
O        6.481924938    8.819954382   10.062497587 -    -      -       O   8.000
O        6.689079905    9.539142787    7.561309867 -    -      -       O   8.000
O        5.320110305   11.085955310    9.226271977 -    -      -       O   8.000
O        7.866290038    7.328797154    6.501511993 -    -      -       O   8.000
O       14.177949056   13.156281650    7.660059461 -    -      -       O   8.000
O       11.612689335   12.680401471    8.108501362 -    -      -       O   8.000
O       10.344885908   13.384786907   10.322261313 -    -      -       O   8.000
O        8.968299967   12.339672594    8.308937231 -    -      -       O   8.000
O        8.073559482   12.919808461   11.666608074 -    -      -       O   8.000
O        6.150996188   13.502651601    9.916814808 -    -      -       O   8.000
O        6.525713595   12.715097608    7.414449286 -    -      -       O   8.000
O        4.135509806   10.933477602    0.751597643 -    -      -       O   8.000
O        6.729379262   11.355494043    1.172219548 -    -      -       O   8.000
O        5.544203354   12.333968118   12.227728267 -    -      -       O   8.000
O        5.901789541    9.710710838   12.474266443 -    -      -       O   8.000
O        8.029871715   11.378069357    3.418144923 -    -      -       O   8.000
O        7.438188554    9.031904632    2.245028607 -    -      -       O   8.000
O        9.309608466   10.643252576    1.262249194 -    -      -       O   8.000
O        8.548160817   12.460119719    5.695012204 -    -      -       O   8.000
O       10.516151244   11.296200793    4.375154447 -    -      -       O   8.000
O        8.615688454    9.771837487    5.440266955 -    -      -       O   8.000
O       12.591026561   12.428320402    5.645718907 -    -      -       O   8.000
O       12.997581072   10.764003784    3.676166605 -    -      -       O   8.000
O       11.955109484   11.133036056    1.230146948 -    -      -       O   8.000
O       12.469915907    8.700045802    2.076681615 -    -      -       O   8.000
O       10.397804068   12.406055730   12.798167648 -    -      -       O   8.000
O        4.208208140    7.098087735    0.686716795 -    -      -       O   8.000
O        6.661853361    6.611854759    1.479387775 -    -      -       O   8.000
O        7.576367576    6.917350725    3.906284234 -    -      -       O   8.000
O        9.247838404    7.118114331    1.886290258 -    -      -       O   8.000
O        9.996856358    6.963610526    4.983156393 -    -      -       O   8.000
O       12.465828866    6.853931240    4.002812505 -    -      -       O   8.000
O       11.704273437    6.225853593    1.525395482 -    -      -       O   8.000
O       12.336278745   14.801345579    6.674367103 -    -      -       O   8.000
O        9.687263203   14.949608744   12.315283350 -    -      -       O   8.000
O        6.294951760   14.857695161   12.170793832 -    -      -       O   8.000
O        8.376114765   14.632209890    7.063405943 -    -      -       O   8.000
O        5.444695540    4.885510230   13.095183416 -    -      -       O   8.000
O        8.298874463    4.980540864    5.606835511 -    -      -       O   8.000
O       11.548153435    4.944667331    5.679660897 -    -      -       O   8.000
O        9.678600010    4.777142784    0.687852815 -    -      -       O   8.000
O       16.036146113    4.904560318    2.653978297 -    -      -       O   8.000
O       18.629068586    5.007495898   10.134835373 -    -      -       O   8.000
O        1.856104717    4.820300633   10.183411598 -    -      -       O   8.000
O       19.987635304    5.340554774    2.470478418 -    -      -       O   8.000
O        2.159849736   14.759905595    9.244869036 -    -      -       O   8.000
O       19.633368339   14.969215787    3.544982350 -    -      -       O   8.000
O       16.228308303   14.742754182    3.644565388 -    -      -       O   8.000
O       18.334233070   15.194537935    8.965375493 -    -      -       O   8.000
O        5.663518596    6.440254793    7.370702735 -    -      -       O   8.000
Si      12.550179623    1.152561403    6.879063664 -    -      -       Si 14.000
Si      10.166499740    0.603587918    8.838168209 -    -      -       Si 14.000
Si       9.257793325    1.237975226   11.673366362 -    -      -       Si 14.000
Si       6.175361679    1.068323275   11.676767096 -    -      -       Si 14.000
Si       5.191725615    0.260447053    8.850574582 -    -      -       Si 14.000
Si       7.548208221    1.229631497    7.211049928 -    -      -       Si 14.000
Si      12.302662638   16.365884942    7.063252470 -    -      -       Si 14.000
Si      10.151504122   17.270830180    9.169599345 -    -      -       Si 14.000
Si       9.489095970   16.539335862   12.042049383 -    -      -       Si 14.000
Si       6.365174036   16.427653304   11.763549817 -    -      -       Si 14.000
Si       5.375924814   17.013733593    8.762958473 -    -      -       Si 14.000
Si       7.923013865   16.125429201    7.460249208 -    -      -       Si 14.000
Si       5.467372675   18.630072959    0.488605969 -    -      -       Si 14.000
Si       7.528959961   19.118433997    2.652607470 -    -      -       Si 14.000
Si       8.341507276   18.566792976    5.519205353 -    -      -       Si 14.000
Si      11.436434691   18.624819302    5.158913849 -    -      -       Si 14.000
Si      12.466625556   19.439778178    2.323969776 -    -      -       Si 14.000
Si       9.956903278   18.866775668    0.648760895 -    -      -       Si 14.000
Si       5.360040245    3.337753562    0.329505640 -    -      -       Si 14.000
Si       7.630592117    2.371856734    2.394441790 -    -      -       Si 14.000
Si       8.362175665    3.419687897    5.160905266 -    -      -       Si 14.000
Si      11.459262203    3.453507414    5.056849657 -    -      -       Si 14.000
Si      12.592126538    2.717784712    2.257628833 -    -      -       Si 14.000
Si      10.032765424    3.191239846    0.652992611 -    -      -       Si 14.000
Si      15.953408894   10.941944513    2.079246377 -    -      -       Si 14.000
Si      17.999896025   10.631166080   13.168460444 -    -      -       Si 14.000
Si      18.871752273   11.252938967   10.314905585 -    -      -       Si 14.000
Si       1.765205632   10.979343474   10.691548859 -    -      -       Si 14.000
Si       2.608687215   10.555084232    0.360636149 -    -      -       Si 14.000
Si       0.125305357   11.153519335    1.990926377 -    -      -       Si 14.000
Si      15.786338447    6.478436862    2.350941456 -    -      -       Si 14.000
Si      17.922360548    7.544748971    0.242735659 -    -      -       Si 14.000
Si      18.832650357    6.509239022   10.706410765 -    -      -       Si 14.000
Si       1.755990913    6.409087627   10.515749544 -    -      -       Si 14.000
Si       2.716647372    7.374312317    0.102556456 -    -      -       Si 14.000
Si       0.272317890    6.800614818    1.949223825 -    -      -       Si 14.000
Si       2.792610697    8.746825169    8.925409848 -    -      -       Si 14.000
Si       0.461213316    9.535543406    7.001607352 -    -      -       Si 14.000
Si      20.027346087    8.841800588    4.096602329 -    -      -       Si 14.000
Si      16.925209356    8.725534297    4.042875433 -    -      -       Si 14.000
Si      15.730451919    9.437712964    6.844299636 -    -      -       Si 14.000
Si      18.147145284    8.769744837    8.639667846 -    -      -       Si 14.000
Si       2.527164844   13.312697070    8.610280146 -    -      -       Si 14.000
Si       0.277921282   12.649365134    6.575575872 -    -      -       Si 14.000
Si      19.567124139   13.368828943    3.787749556 -    -      -       Si 14.000
Si      16.468873909   13.209431534    4.137564470 -    -      -       Si 14.000
Si      15.620885607   12.586862080    7.168722594 -    -      -       Si 14.000
Si      18.294722086   13.655872811    8.456588936 -    -      -       Si 14.000
Si      15.415451799   18.716761677    2.410468205 -    -      -       Si 14.000
Si      17.778088546   19.454143911    0.473881692 -    -      -       Si 14.000
Si      18.432232873   18.650538093   10.825898664 -    -      -       Si 14.000
Si       1.334440453   18.499553453   10.818532001 -    -      -       Si 14.000
Si       2.419790740   19.385680582    0.429774031 -    -      -       Si 14.000
Si       0.037561826   18.719004515    2.195767772 -    -      -       Si 14.000
Si      15.633873970    3.408509541    2.170000243 -    -      -       Si 14.000
Si      17.867739880    2.719176657    0.103005030 -    -      -       Si 14.000
Si      18.704089831    3.427190748   10.484018683 -    -      -       Si 14.000
Si       1.612617916    3.337788429   10.814629919 -    -      -       Si 14.000
Si       2.416904671    2.709996148    0.604190966 -    -      -       Si 14.000
Si      20.045833515    3.792612753    1.988581445 -    -      -       Si 14.000
Si       2.190532934    0.975239528    8.881232598 -    -      -       Si 14.000
Si       0.144326394    0.676061395    6.684662757 -    -      -       Si 14.000
Si      19.523227523    1.372246401    3.850249976 -    -      -       Si 14.000
Si      16.421777961    1.099735860    4.242604083 -    -      -       Si 14.000
Si      15.512543252    0.571211512    7.107341758 -    -      -       Si 14.000
Si      18.023140131    1.102293890    8.726665679 -    -      -       Si 14.000
Si       2.338359880   16.344623109    8.967483039 -    -      -       Si 14.000
Si       0.112815157   17.444662341    6.928607302 -    -      -       Si 14.000
Si      19.440830016   16.428754935    4.215072947 -    -      -       Si 14.000
Si      16.322302016   16.313361986    4.047295220 -    -      -       Si 14.000
Si      15.271374233   17.239526093    6.840064597 -    -      -       Si 14.000
Si      17.803419827   16.687695349    8.616789897 -    -      -       Si 14.000
Si      12.672305427    8.757810684    7.037167713 -    -      -       Si 14.000
Si      10.655083713    9.301369877    9.128983597 -    -      -       Si 14.000
Si       9.946712343    8.470367156   11.897638594 -    -      -       Si 14.000
Si       6.762611962    8.623215452   11.643210524 -    -      -       Si 14.000
Si       5.743481515    9.571319530    8.827426517 -    -      -       Si 14.000
Si      12.674128870   13.262716113    7.034789006 -    -      -       Si 14.000
Si      10.391746267   12.307117383    9.101346852 -    -      -       Si 14.000
Si       9.628325516   13.411945289   11.786977153 -    -      -       Si 14.000
Si       6.524897639   13.398101247   11.497979700 -    -      -       Si 14.000
Si       5.531305978   12.619214493    8.693558414 -    -      -       Si 14.000
Si       8.096002854   13.035616377    7.122704109 -    -      -       Si 14.000
Si       5.591131521   11.087147982    0.052380819 -    -      -       Si 14.000
Si       7.884047457   10.589245551    2.020356367 -    -      -       Si 14.000
Si       8.927057859   11.185628948    4.761551273 -    -      -       Si 14.000
Si      12.022301981   11.084835811    4.932789046 -    -      -       Si 14.000
Si      12.971757343   10.248654701    2.136587138 -    -      -       Si 14.000
Si      10.597036254   10.982008564    0.343732614 -    -      -       Si 14.000
Si       5.635737467    6.451465775    0.233881323 -    -      -       Si 14.000
Si       7.730132276    7.443534280    2.368171747 -    -      -       Si 14.000
Si       8.466218101    6.521193348    5.182600588 -    -      -       Si 14.000
Si      11.545097252    6.521697661    5.298301696 -    -      -       Si 14.000
Si      12.716454816    7.131028171    2.417549526 -    -      -       Si 14.000
Si      10.219936872    6.300714716    0.870640270 -    -      -       Si 14.000
end 
end 
