# Supplementary material for: Water Adsorption at Pairs of Proximate Brønsted Acid Sites in Zeolites
Source: J Phys Chem Lett. 2026 Jan 14;17(4):1201–6. doi: 10.1021/acs.jpclett.5c03794 (PMC12862806; doi:10.1021/acs.jpclett.5c03794)
Supplement: Supplementary file 2 [file jz5c03794_si_002.zip › Water_BAS_Pairs_SI/QM/STRUCTURES_MP2/HMFI__Isolated_BAS__T6_O13_T5__2_h2o__MP2.car]

!BIOSYM archive 3                                                               
PBC=ON                                                                          
QMPOT ITERATION     65                                            -52550.9001488
!DATE Thu Jun  5 12:35:07 2025
PBC  20.20300  19.84900  13.21600  90.00000  90.00000  90.00000 (P1)
Al       8.089680012    8.491770192    7.757469413 -    -      -       Al 13.000
H        6.625439747    6.670638051    8.980447551 -    -      -       H   1.000
H        7.403196161    5.864530933    7.954261118 -    -      -       H   1.000
H        7.881303468    5.756700254    9.487170671 -    -      -       H   1.000
H        9.457754546    6.841749562    9.686448496 -    -      -       H   1.000
H        9.318287086    6.034040845   11.016690895 -    -      -       H   1.000
O       14.151060849    1.207541949    7.087403920 -    -      -       O   8.000
O       11.849001112    0.819807397    8.274653855 -    -      -       O   8.000
O       11.959055927    2.352048768    6.131277908 -    -      -       O   8.000
O       12.265692836   19.572447116    5.894061217 -    -      -       O   8.000
O       10.090521694    1.442199749   10.129687628 -    -      -       O   8.000
O       10.522567353   18.729806969    9.543204244 -    -      -       O   8.000
O        9.252391706    0.392556297    7.828155608 -    -      -       O   8.000
O       10.076713583    2.823247952   12.358379571 -    -      -       O   8.000
O        8.120402473    1.061516127   11.894918986 -    -      -       O   8.000
O       10.565672938    0.187278969   12.416918160 -    -      -       O   8.000
O        6.163167058    2.852414000   12.202079333 -    -      -       O   8.000
O        6.287020344    1.442645962    9.995087645 -    -      -       O   8.000
O        6.671451820    0.956544264    7.424471748 -    -      -       O   8.000
O        5.619363551   18.937292820    9.022428341 -    -      -       O   8.000
O        8.569278449    2.411498135    6.306404600 -    -      -       O   8.000
O       13.914581957   17.138821859    7.457363359 -    -      -       O   8.000
O       11.404366224   16.683586302    8.077484224 -    -      -       O   8.000
O       10.095942744   16.224376956   10.283933050 -    -      -       O   8.000
O        8.800574732   17.245372024    8.192466133 -    -      -       O   8.000
O        7.769641169   16.804698179   11.422844660 -    -      -       O   8.000
O        5.778083571   16.378510249    9.693921360 -    -      -       O   8.000
O        6.359010653   17.103210100    7.211732945 -    -      -       O   8.000
O        3.948657092   18.835128962    0.623978310 -    -      -       O   8.000
O        6.563652712   18.400025646    0.978587121 -    -      -       O   8.000
O        5.297708808   17.472313452   12.055370533 -    -      -       O   8.000
O        5.656315031    0.247938115   12.302359822 -    -      -       O   8.000
O        7.821663806   18.323679246    3.314392476 -    -      -       O   8.000
O        7.171544156    0.812165869    2.172885360 -    -      -       O   8.000
O        9.132052643   19.161391714    1.214412366 -    -      -       O   8.000
O        8.420912077   17.092513586    5.557092910 -    -      -       O   8.000
O       10.253692806   18.623635511    4.409104035 -    -      -       O   8.000
O        8.117510776   19.765716070    5.488393570 -    -      -       O   8.000
O       12.046539858   16.962826741    5.529315364 -    -      -       O   8.000
O       12.729142070   18.511364200    3.508957051 -    -      -       O   8.000
O       11.725251520   18.531189527    1.042151750 -    -      -       O   8.000
O       12.334606593    0.958831749    2.231815894 -    -      -       O   8.000
O       10.024518821   17.403051895   12.658852686 -    -      -       O   8.000
O        4.026017638    2.844489126    0.607141021 -    -      -       O   8.000
O        6.416986161    3.282844247    1.610354262 -    -      -       O   8.000
O        7.678780545    2.807447476    3.843342065 -    -      -       O   8.000
O        9.010546929    2.610135587    1.552514610 -    -      -       O   8.000
O       10.207415210    3.344632239    4.402581559 -    -      -       O   8.000
O       12.733494578    3.145967694    3.694260134 -    -      -       O   8.000
O       11.562500885    3.316224971    1.301455951 -    -      -       O   8.000
O       14.061086626   10.951219712    1.927408057 -    -      -       O   8.000
O       16.677791157   11.386374899    1.603968836 -    -      -       O   8.000
O       15.387124723   12.328113227    3.722172419 -    -      -       O   8.000
O       15.761891072    9.706975286    3.499196155 -    -      -       O   8.000
O       17.911212818   11.479632610   12.481330997 -    -      -       O   8.000
O       17.274461286    9.129525651    0.373316642 -    -      -       O   8.000
O       19.238700139   10.610576181    1.343521887 -    -      -       O   8.000
O       18.517125148   12.681414904   10.235455937 -    -      -       O   8.000
O        0.151547453   11.197849279   11.413941896 -    -      -       O   8.000
O       18.245782357   10.005150360   10.331977121 -    -      -       O   8.000
O        1.909605327   12.865417418   10.241570072 -    -      -       O   8.000
O        2.634258434   11.348748272   12.272616478 -    -      -       O   8.000
O        1.615345486   11.281734748    1.518482613 -    -      -       O   8.000
O        2.225792838    9.028079191    0.283586019 -    -      -       O   8.000
O       20.100035548   12.398423288    3.101908248 -    -      -       O   8.000
O       14.108847751    7.107977387    1.960942570 -    -      -       O   8.000
O       16.524813847    6.681602421    1.003644605 -    -      -       O   8.000
O       17.746778962    7.087196700   11.959170449 -    -      -       O   8.000
O       19.125981345    7.347926217    1.008179701 -    -      -       O   8.000
O        0.058354893    6.535374447   11.389188782 -    -      -       O   8.000
O        2.599265976    6.835229230   12.044715349 -    -      -       O   8.000
O        1.488919765    6.673570705    1.251082042 -    -      -       O   8.000
O        3.998097628    8.668755296    8.828631475 -    -      -       O   8.000
O        1.758367695    9.176742377    7.510521189 -    -      -       O   8.000
O        1.707367913    7.643243258    9.649389880 -    -      -       O   8.000
O        2.140907408   10.257218355    9.902380466 -    -      -       O   8.000
O       20.191306110    8.532374369    5.656691308 -    -      -       O   8.000
O        0.380272872   11.095401768    6.270053884 -    -      -       O   8.000
O       19.358268465    9.539785933    7.980848180 -    -      -       O   8.000
O        0.013897625    7.143648905    3.414614654 -    -      -       O   8.000
O       18.228814573    8.863466034    3.861371327 -    -      -       O   8.000
O        0.468263092    9.781032337    3.376413628 -    -      -       O   8.000
O       16.220000059    7.106045656    3.622638993 -    -      -       O   8.000
O       16.449151965    8.549820033    5.809304558 -    -      -       O   8.000
O       16.765681448    9.027288335    8.388509797 -    -      -       O   8.000
O       15.716745889   10.885327365    6.788072415 -    -      -       O   8.000
O       18.632345725    7.516096127    9.492690067 -    -      -       O   8.000
O        3.809294246   12.676679461    8.340986359 -    -      -       O   8.000
O        1.319054049   13.162152148    7.678555076 -    -      -       O   8.000
O       20.201585245   13.586376932    5.473028704 -    -      -       O   8.000
O       18.904650212   12.657514254    7.599115384 -    -      -       O   8.000
O       17.860678827   12.966466883    4.383730416 -    -      -       O   8.000
O       15.858058157   13.436024708    6.084107001 -    -      -       O   8.000
O       16.459832552   12.751035624    8.571597197 -    -      -       O   8.000
O       14.274856644   19.123757129    1.472785221 -    -      -       O   8.000
O       16.583266793   18.278325567    0.474941327 -    -      -       O   8.000
O       15.608857062   17.134716346    2.655782047 -    -      -       O   8.000
O       16.585845978   19.605718132    2.746691502 -    -      -       O   8.000
O       17.620037009   18.957364071   11.359609445 -    -      -       O   8.000
O       17.323000799    0.913643960    0.103741868 -    -      -       O   8.000
O       19.204883671   18.859444044    0.221938052 -    -      -       O   8.000
O       18.386734862   17.411187576    9.387602620 -    -      -       O   8.000
O       20.126397460   19.136102703   10.454934146 -    -      -       O   8.000
O       18.076966448    0.178079415    9.027494246 -    -      -       O   8.000
O        1.685732468   17.371504054    9.580534323 -    -      -       O   8.000
O        2.117695808   18.574551139   11.896045908 -    -      -       O   8.000
O        1.434441250   18.479073923    1.224274628 -    -      -       O   8.000
O        2.189458049    0.943442538    0.171242435 -    -      -       O   8.000
O       19.565242824   17.262359937    2.287145052 -    -      -       O   8.000
O       14.134749382    2.771696120    1.483894304 -    -      -       O   8.000
O       16.526545439    3.405675684    0.551842595 -    -      -       O   8.000
O       17.804202139    2.777652188   11.534377382 -    -      -       O   8.000
O       19.125495448    2.782538553    0.620979328 -    -      -       O   8.000
O        0.049464947    3.244377156   10.668585679 -    -      -       O   8.000
O        2.450061733    2.988568629   11.727189622 -    -      -       O   8.000
O        1.469530056    3.349576085    0.991395596 -    -      -       O   8.000
O        4.237886292    1.275347068    8.293696270 -    -      -       O   8.000
O        1.884888897    0.873080384    7.180098555 -    -      -       O   8.000
O        2.143200815    2.693705216    9.098782052 -    -      -       O   8.000
O        2.328811992    0.117006303    9.705147387 -    -      -       O   8.000
O        0.557086904    0.805205618    4.921040655 -    -      -       O   8.000
O        0.114867556   18.774096903    6.795295166 -    -      -       O   8.000
O       19.471977472    1.409792799    7.145775087 -    -      -       O   8.000
O       20.144712816    2.614396717    3.081551020 -    -      -       O   8.000
O       18.214845500    1.163622904    4.290458932 -    -      -       O   8.000
O       19.852365957    0.054076107    2.548874388 -    -      -       O   8.000
O       16.303193999    2.417471377    2.998143292 -    -      -       O   8.000
O       15.651647520    0.781248167    4.967607766 -    -      -       O   8.000
O       16.782570956    1.581943851    7.215424074 -    -      -       O   8.000
O       15.810651306   18.976483051    7.062821160 -    -      -       O   8.000
O       18.249532500    2.862044045    8.941477876 -    -      -       O   8.000
O        3.857427079   17.227022308    8.028335246 -    -      -       O   8.000
O        1.514932433   16.525190201    7.057815317 -    -      -       O   8.000
O        0.163258911   16.979126385    4.807390006 -    -      -       O   8.000
O       19.050198089   16.446750507    7.012929488 -    -      -       O   8.000
O       17.783316099   16.879537605    4.217261051 -    -      -       O   8.000
O       15.388378301   17.032350432    5.294215652 -    -      -       O   8.000
O       16.483639255   16.521408452    7.697381486 -    -      -       O   8.000
O       14.353849759    8.664691932    7.445329640 -    -      -       O   8.000
O       12.087987394    8.985512481    8.738433982 -    -      -       O   8.000
O       12.225866219    7.266736677    6.691693057 -    -      -       O   8.000
O       12.328112049    9.866400229    6.231662678 -    -      -       O   8.000
O       10.738438306    9.194619091   10.967876062 -    -      -       O   8.000
O       10.329257383   10.948012232    9.003310625 -    -      -       O   8.000
O        9.490647841    8.416305437    8.802768144 -    -      -       O   8.000
O        9.965031675    7.323680683   12.684594439 -    -      -       O   8.000
O        8.146648450    8.898752349   11.514074910 -    -      -       O   8.000
O        9.805761099    9.864160102    0.144852793 -    -      -       O   8.000
O        6.296418063    7.516446038   12.758663279 -    -      -       O   8.000
O        5.530834468    9.229397508   10.891586666 -    -      -       O   8.000
O        6.602236047    8.282607871    8.693306342 -    -      -       O   8.000
O        5.621263326   10.756563819    8.725953545 -    -      -       O   8.000
O        8.116453066    6.976397937    6.865039972 -    -      -       O   8.000
O       13.955528350   12.601804597    7.773357012 -    -      -       O   8.000
O       11.593802003   13.272907092    8.711098153 -    -      -       O   8.000
O       10.277581660   12.766705866   10.971783104 -    -      -       O   8.000
O        8.930857767   13.213562715    8.776053380 -    -      -       O   8.000
O        7.696917790   12.934439919   11.563130051 -    -      -       O   8.000
O        5.314904996   12.732978221   10.480921081 -    -      -       O   8.000
O        6.387286779   13.185282781    8.047740163 -    -      -       O   8.000
O        4.160514438   10.693674322    1.093484413 -    -      -       O   8.000
O        6.439162190   11.534751595    2.144610992 -    -      -       O   8.000
O        5.528360122   12.660427325   13.127725224 -    -      -       O   8.000
O        6.505160669   10.186310301   13.119232561 -    -      -       O   8.000
O        7.480466820   10.847517982    4.468421470 -    -      -       O   8.000
O        7.229584110    9.049723428    2.510485885 -    -      -       O   8.000
O        9.061147359   10.999226519    2.384011742 -    -      -       O   8.000
O        8.332425279   12.522301745    6.283476193 -    -      -       O   8.000
O       10.023768287   10.751737314    5.235567816 -    -      -       O   8.000
O        8.071490508    9.929502779    6.856852521 -    -      -       O   8.000
O       11.810378502   12.470738880    6.172122780 -    -      -       O   8.000
O       12.337204631   11.132413849    3.954187729 -    -      -       O   8.000
O       11.519968637   11.398559498    1.448941033 -    -      -       O   8.000
O       12.265909897    9.017977608    2.314898333 -    -      -       O   8.000
O        9.463320446   12.519430560    0.270982671 -    -      -       O   8.000
O        4.059425071    7.238614783    0.990558405 -    -      -       O   8.000
O        6.404837317    6.578482447    2.019489024 -    -      -       O   8.000
O        7.683697428    7.126363409    4.265639515 -    -      -       O   8.000
O        9.008050821    7.168312936    1.964746496 -    -      -       O   8.000
O       10.126581967    6.726163508    5.114778195 -    -      -       O   8.000
O       12.509889160    7.027838187    4.045692686 -    -      -       O   8.000
O       11.550112450    6.604720722    1.552979367 -    -      -       O   8.000
O       12.787764795   14.798258749    6.857227529 -    -      -       O   8.000
O        9.343247826   14.866289205   12.400706577 -    -      -       O   8.000
O        5.932312136   14.916536999   11.887369924 -    -      -       O   8.000
O        8.004516542   14.985342046    7.036090412 -    -      -       O   8.000
O        5.345214587    5.113341962    0.046974556 -    -      -       O   8.000
O        8.264239373    4.842538210    5.441545463 -    -      -       O   8.000
O       12.034054691    4.908004013    5.574817421 -    -      -       O   8.000
O        9.666457151    5.000067048    0.565849051 -    -      -       O   8.000
O       15.422078620    4.847788165    2.525316165 -    -      -       O   8.000
O       18.317450568    5.071270485   10.318596433 -    -      -       O   8.000
O        1.934353068    5.075956641   10.162087472 -    -      -       O   8.000
O       19.808482600    4.964573155    1.970156581 -    -      -       O   8.000
O        2.688783000   15.027234118    8.943950371 -    -      -       O   8.000
O       19.384348456   14.917766018    3.360852975 -    -      -       O   8.000
O       16.052313820   14.871422904    3.875769287 -    -      -       O   8.000
O       18.106192372   14.856496919    8.903709005 -    -      -       O   8.000
O        7.023342510    5.749439126    8.872329676 -    -      -       O   8.000
O        9.174676234    5.979389278   10.061913324 -    -      -       O   8.000
Si      12.559796771    1.020007421    6.829320876 -    -      -       Si 14.000
Si      10.432042049    0.392811718    8.938472684 -    -      -       Si 14.000
Si       9.709565450    1.376215215   11.706113027 -    -      -       Si 14.000
Si       6.557682250    1.394571078   11.592616762 -    -      -       Si 14.000
Si       5.695437892    0.680087719    8.685543641 -    -      -       Si 14.000
Si       8.149427704    0.913757167    6.766710432 -    -      -       Si 14.000
Si      12.545073219   16.393023174    6.975463741 -    -      -       Si 14.000
Si      10.208697604   17.220924165    9.007667588 -    -      -       Si 14.000
Si       9.302400558   16.326503077   11.702075345 -    -      -       Si 14.000
Si       6.203788285   16.386166629   11.266580042 -    -      -       Si 14.000
Si       5.401491017   17.413893821    8.490433615 -    -      -       Si 14.000
Si       7.894233882   16.589890229    7.007102077 -    -      -       Si 14.000
Si       5.391209657   18.704912507   13.105951349 -    -      -       Si 14.000
Si       7.674242667   19.135207215    1.913344012 -    -      -       Si 14.000
Si       8.658694444   18.448823345    4.701616955 -    -      -       Si 14.000
Si      11.810171926   18.418708783    4.842012232 -    -      -       Si 14.000
Si      12.764945097   19.246889031    2.059393125 -    -      -       Si 14.000
Si      10.350578816   18.780226006    0.219052857 -    -      -       Si 14.000
Si       5.475734472    3.516556759    0.309341707 -    -      -       Si 14.000
Si       7.577575132    2.378617333    2.284831096 -    -      -       Si 14.000
Si       8.683810162    3.350988214    4.990441136 -    -      -       Si 14.000
Si      11.743857391    3.437130026    4.953774841 -    -      -       Si 14.000
Si      12.684871217    2.543483264    2.177417065 -    -      -       Si 14.000
Si      10.083601891    3.431977599    0.655348090 -    -      -       Si 14.000
Si      15.493953010   11.088581369    2.680928469 -    -      -       Si 14.000
Si      17.775520344   10.650493374    0.656746479 -    -      -       Si 14.000
Si      18.760295116   11.338991472   11.104560916 -    -      -       Si 14.000
Si       1.696232782   11.416496776   10.950903984 -    -      -       Si 14.000
Si       2.657422928   10.584488743    0.492375125 -    -      -       Si 14.000
Si       0.243390476   11.018561204    2.340379138 -    -      -       Si 14.000
Si      15.560060413    6.445779381    2.284632408 -    -      -       Si 14.000
Si      17.681003548    7.560358102    0.292955025 -    -      -       Si 14.000
Si      18.738148533    6.558224668   10.793863571 -    -      -       Si 14.000
Si       1.584965568    6.525530055   10.810277032 -    -      -       Si 14.000
Si       2.584391819    7.445853431    0.343065571 -    -      -       Si 14.000
Si       0.009292228    6.533015988    1.901365820 -    -      -       Si 14.000
Si       2.407438441    8.945139971    8.983163935 -    -      -       Si 14.000
Si       0.323049367    9.575060733    6.856876172 -    -      -       Si 14.000
Si      19.821486628    8.578492376    4.074705701 -    -      -       Si 14.000
Si      16.667823730    8.559620366    4.204411008 -    -      -       Si 14.000
Si      15.809396459    9.290033721    7.107865327 -    -      -       Si 14.000
Si      18.247538191    9.024288935    9.039660106 -    -      -       Si 14.000
Si       2.442278662   13.430524408    8.805752946 -    -      -       Si 14.000
Si       0.103989061   12.621087115    6.774616333 -    -      -       Si 14.000
Si      19.381376945   13.462386413    4.071721216 -    -      -       Si 14.000
Si      16.297126858   13.404662713    4.516518503 -    -      -       Si 14.000
Si      15.496045723   12.412909369    7.303496637 -    -      -       Si 14.000
Si      17.993563378   13.246439336    8.813253421 -    -      -       Si 14.000
Si      15.744778649   18.537863330    1.846743959 -    -      -       Si 14.000
Si      17.691040829   19.217825286   12.952724060 -    -      -       Si 14.000
Si      18.570508601   18.875913717   10.047732072 -    -      -       Si 14.000
Si       1.504526000   18.757021939   10.407646772 -    -      -       Si 14.000
Si       2.431323671   19.183113026    0.156451037 -    -      -       Si 14.000
Si      20.063588741   18.628472329    1.582623530 -    -      -       Si 14.000
Si      15.595653398    3.366170424    1.888856231 -    -      -       Si 14.000
Si      17.699707521    2.478926687   13.121341218 -    -      -       Si 14.000
Si      18.671405358    3.493780946   10.366520923 -    -      -       Si 14.000
Si       1.636910420    3.496045221   10.415846262 -    -      -       Si 14.000
Si       2.526585277    2.526388520    0.068542483 -    -      -       Si 14.000
Si      20.193155251    3.418631873    1.665557537 -    -      -       Si 14.000
Si       2.641336446    1.236713632    8.571373087 -    -      -       Si 14.000
Si       0.452700877    0.496894076    6.513131925 -    -      -       Si 14.000
Si      19.741825819    1.167914428    3.707978015 -    -      -       Si 14.000
Si      16.686425440    1.033152953    3.742372498 -    -      -       Si 14.000
Si      15.598380079    0.669319991    6.590632317 -    -      -       Si 14.000
Si      18.149698715    1.492514061    8.085307141 -    -      -       Si 14.000
Si       2.434767323   16.534330043    8.403008973 -    -      -       Si 14.000
Si       0.170643980   17.185772421    6.423284097 -    -      -       Si 14.000
Si      19.280172206   16.504952056    3.683574654 -    -      -       Si 14.000
Si      16.213393986   16.477377030    4.012595552 -    -      -       Si 14.000
Si      15.408436155   17.414834157    6.875128060 -    -      -       Si 14.000
Si      17.999278079   16.329698107    8.249206063 -    -      -       Si 14.000
Si      12.741638888    8.700220001    7.275276496 -    -      -       Si 14.000
Si      10.641834601    9.392101945    9.352874110 -    -      -       Si 14.000
Si       9.664398512    8.841283818   12.130418513 -    -      -       Si 14.000
Si       6.610731679    8.957746942   12.072707031 -    -      -       Si 14.000
Si       5.446015957    9.244024858    9.266039502 -    -      -       Si 14.000
Si      12.531470060   13.283600954    7.379255416 -    -      -       Si 14.000
Si      10.290778878   12.539326635    9.355745494 -    -      -       Si 14.000
Si       9.202565269   13.277809512   12.087516479 -    -      -       Si 14.000
Si       6.122428411   13.310695176   11.762300616 -    -      -       Si 14.000
Si       5.300849576   12.338529755    8.900896025 -    -      -       Si 14.000
Si       7.907534797   13.450623793    7.533598782 -    -      -       Si 14.000
Si       5.638914392   11.274922287    0.754017161 -    -      -       Si 14.000
Si       7.560445153   10.604955165    2.880992747 -    -      -       Si 14.000
Si       8.483690193   10.990492166    5.745889092 -    -      -       Si 14.000
Si      11.605060127   11.055083732    5.400488408 -    -      -       Si 14.000
Si      12.550192314   10.617195651    2.430081717 -    -      -       Si 14.000
Si       9.960590529   11.197866165    1.052204533 -    -      -       Si 14.000
Si       5.520664442    6.610181318    0.653115468 -    -      -       Si 14.000
Si       7.585126151    7.480682550    2.691786513 -    -      -       Si 14.000
Si       8.564062980    6.431292796    5.427980592 -    -      -       Si 14.000
Si      11.717596752    6.490268259    5.359883216 -    -      -       Si 14.000
Si      12.605799169    7.441938144    2.476427527 -    -      -       Si 14.000
Si      10.059903155    6.539933514    0.907949489 -    -      -       Si 14.000
end 
end 
