# Supplementary material for: Water Adsorption at Pairs of Proximate Brønsted Acid Sites in Zeolites
Source: J Phys Chem Lett. 2026 Jan 14;17(4):1201–6. doi: 10.1021/acs.jpclett.5c03794 (PMC12862806; doi:10.1021/acs.jpclett.5c03794)
Supplement: Supplementary file 2 [file jz5c03794_si_002.zip › Water_BAS_Pairs_SI/QM/STRUCTURES_MP2/HMFI__Isolated_BAS__T6_O13_T5__bare__MP2.car]

!BIOSYM archive 3                                                               
PBC=ON                                                                          
QMPOT ITERATION     63                                            -51932.0492092
!DATE Thu Jun  5 12:01:50 2025
PBC  20.20300  19.84900  13.21600  90.00000  90.00000  90.00000 (P1)
Al       8.312929514    8.561412349    7.591847363 -    -      -       Al 13.000
H        6.204222275    7.522842351    7.849774390 -    -      -       H   1.000
O       13.938389692    0.832172579    7.436655062 -    -      -       O   8.000
O       11.300843125    1.150274549    7.482829880 -    -      -       O   8.000
O       12.768055629    2.405006059    5.672578930 -    -      -       O   8.000
O       12.481919660   19.622829980    5.502906086 -    -      -       O   8.000
O        9.988997416    1.504721162    9.737246109 -    -      -       O   8.000
O       10.571557224   18.872351598    8.908851295 -    -      -       O   8.000
O        8.726354008    0.457854544    7.691776562 -    -      -       O   8.000
O       10.164095674    2.761652476   12.022645220 -    -      -       O   8.000
O        8.021596037    1.270062362   11.570456180 -    -      -       O   8.000
O       10.372577865    0.093085707   11.910060305 -    -      -       O   8.000
O        5.921978619    2.890058402   11.994036251 -    -      -       O   8.000
O        6.035539931    1.441779800    9.801876949 -    -      -       O   8.000
O        6.164600302    0.909409543    7.201953616 -    -      -       O   8.000
O        5.638202671   18.818088470    8.976360719 -    -      -       O   8.000
O        7.995422576    2.468667195    6.107883564 -    -      -       O   8.000
O       13.806004622   17.083856593    7.486681808 -    -      -       O   8.000
O       11.218621306   16.549541244    7.777312880 -    -      -       O   8.000
O       10.111624379   16.544825929   10.129069021 -    -      -       O   8.000
O        8.656539832   17.279579809    8.025283867 -    -      -       O   8.000
O        7.834623012   16.967279527   11.428380779 -    -      -       O   8.000
O        5.778482349   16.317237687    9.843603043 -    -      -       O   8.000
O        6.152024639   16.818387591    7.277614034 -    -      -       O   8.000
O        4.201548655   18.959091798    0.824395836 -    -      -       O   8.000
O        6.846092811   18.606795168    0.830641149 -    -      -       O   8.000
O        5.352162255   17.465165016   12.196377745 -    -      -       O   8.000
O        5.657313877    0.258759566   12.162031044 -    -      -       O   8.000
O        8.092969152   18.369485330    3.130476333 -    -      -       O   8.000
O        7.520626643    0.955702869    2.143449917 -    -      -       O   8.000
O        9.420859445   19.328520378    1.086010284 -    -      -       O   8.000
O        8.007822644   17.127430726    5.429489373 -    -      -       O   8.000
O       10.101358625   18.662186293    4.907982273 -    -      -       O   8.000
O        7.737120155   19.798456128    5.294596118 -    -      -       O   8.000
O       12.168271085   16.999359266    5.352491385 -    -      -       O   8.000
O       12.090605156   18.424338691    3.151555208 -    -      -       O   8.000
O       11.985967770   18.956640848    0.548939846 -    -      -       O   8.000
O       12.474549434    1.044356830    2.329230613 -    -      -       O   8.000
O       10.176696466   17.400081817   12.642070565 -    -      -       O   8.000
O        4.300602617    2.766648546    0.913636268 -    -      -       O   8.000
O        6.884275284    3.352113173    1.204026993 -    -      -       O   8.000
O        7.994533126    3.147612013    3.546810018 -    -      -       O   8.000
O        9.450319343    2.627886836    1.382942511 -    -      -       O   8.000
O       10.304132030    2.877520899    4.834572439 -    -      -       O   8.000
O       12.382568383    3.515677626    3.287286566 -    -      -       O   8.000
O       11.970384903    3.106331273    0.708018406 -    -      -       O   8.000
O       13.887097054   11.014193011    1.860545851 -    -      -       O   8.000
O       16.111819184   10.983919276    0.488882564 -    -      -       O   8.000
O       15.860324030   12.656382353    2.557650402 -    -      -       O   8.000
O       16.130485720   10.069705936    2.975532714 -    -      -       O   8.000
O       17.506943833   10.614404821   11.511234931 -    -      -       O   8.000
O       17.731249341    8.868364329    0.324412029 -    -      -       O   8.000
O       18.747553687   11.304329803    0.530755963 -    -      -       O   8.000
O       18.103157623   12.339742688    9.597599686 -    -      -       O   8.000
O       20.047006066   11.030355747   10.917133632 -    -      -       O   8.000
O       18.473283707    9.764226870    9.204099648 -    -      -       O   8.000
O        1.665618885   12.410620782    9.615641544 -    -      -       O   8.000
O        2.416522516   11.007927928   11.712053799 -    -      -       O   8.000
O        1.191862389   11.476367008    0.779560211 -    -      -       O   8.000
O        2.064093770    9.033897984    0.249564584 -    -      -       O   8.000
O       19.847090267   12.724900049    2.446705089 -    -      -       O   8.000
O       14.113206792    7.278287353    1.774527920 -    -      -       O   8.000
O       16.358158818    6.588532159    0.553508678 -    -      -       O   8.000
O       17.819630335    7.029643131   11.613274040 -    -      -       O   8.000
O       19.025381087    6.584770376    0.711986709 -    -      -       O   8.000
O        0.170002733    6.881839983   10.942769492 -    -      -       O   8.000
O        2.636066778    6.984696952   11.845690235 -    -      -       O   8.000
O        1.463582969    6.597414145    1.007979513 -    -      -       O   8.000
O        4.045234480    8.923757911    8.562642861 -    -      -       O   8.000
O        1.857467296    8.740862331    7.106725197 -    -      -       O   8.000
O        2.212079865    7.152411167    9.222208951 -    -      -       O   8.000
O        1.687131132    9.728827708    9.548359068 -    -      -       O   8.000
O        0.557418658    9.209166239    4.875311414 -    -      -       O   8.000
O        0.384719191   10.945649084    6.919499223 -    -      -       O   8.000
O       19.388943280    8.576656713    7.045752050 -    -      -       O   8.000
O       20.079013582    7.473236327    3.002210265 -    -      -       O   8.000
O       18.220793206    9.005216690    4.201315051 -    -      -       O   8.000
O       19.988201266   10.051956512    2.503448258 -    -      -       O   8.000
O       16.467419432    7.419636489    3.052610095 -    -      -       O   8.000
O       15.753877887    8.750614366    5.212409241 -    -      -       O   8.000
O       16.780314287    8.442896785    7.627189263 -    -      -       O   8.000
O       16.008164264   10.838637586    6.849925636 -    -      -       O   8.000
O       18.507275518    7.107963854    9.046394658 -    -      -       O   8.000
O        4.018499019   12.510324795    8.347888941 -    -      -       O   8.000
O        1.779399105   13.215236931    7.117300750 -    -      -       O   8.000
O        0.243452974   12.798987204    5.018193732 -    -      -       O   8.000
O       19.328417809   13.228443521    7.390212931 -    -      -       O   8.000
O       17.909554632   12.917094678    4.274949822 -    -      -       O   8.000
O       15.445623175   12.854693934    5.188398936 -    -      -       O   8.000
O       16.676219280   13.283529101    7.522985507 -    -      -       O   8.000
O       14.304229763   19.018504163    1.761519768 -    -      -       O   8.000
O       16.945331022   18.684344748    1.758272661 -    -      -       O   8.000
O       15.448712921   17.464178078    3.563628915 -    -      -       O   8.000
O       15.741461732    0.246906024    3.698316510 -    -      -       O   8.000
O       18.235158736   18.341611972   12.708061645 -    -      -       O   8.000
O       17.682707681    0.972891368    0.359457760 -    -      -       O   8.000
O       19.527555228   19.360471195    1.529727914 -    -      -       O   8.000
O       18.039095492   17.082243285   10.422380268 -    -      -       O   8.000
O       20.202959818   18.545888075   10.871800323 -    -      -       O   8.000
O       17.860804568   19.752740821   10.538317803 -    -      -       O   8.000
O        2.101100821   16.925718712   10.458002904 -    -      -       O   8.000
O        1.981403058   18.396903908   12.646846427 -    -      -       O   8.000
O        1.881412736   18.907565081    2.039025719 -    -      -       O   8.000
O        2.394435464    1.010160929    0.286227676 -    -      -       O   8.000
O        0.045823029   17.395869561    3.174681730 -    -      -       O   8.000
O       14.406969085    2.768002440    1.723868001 -    -      -       O   8.000
O       16.990677119    3.309008829    1.432261187 -    -      -       O   8.000
O       18.095067541    3.261836840   12.297377582 -    -      -       O   8.000
O       19.563527524    2.645173574    1.212356286 -    -      -       O   8.000
O        0.175401611    2.870823225   11.001859381 -    -      -       O   8.000
O        2.247966692    3.484451769   12.579197032 -    -      -       O   8.000
O        1.870656091    3.052056831    1.940860424 -    -      -       O   8.000
O        3.832454058    0.851125189    8.393762862 -    -      -       O   8.000
O        1.188502177    1.149756677    8.353059484 -    -      -       O   8.000
O        2.644664642    2.342718663   10.211047387 -    -      -       O   8.000
O        2.368822022   19.551372592   10.276486901 -    -      -       O   8.000
O       20.100482718    1.473625891    6.090383023 -    -      -       O   8.000
O        0.445309841   18.846045871    6.973797345 -    -      -       O   8.000
O       18.810348685    0.468501375    8.138894116 -    -      -       O   8.000
O        0.025802031    2.751320950    3.809839839 -    -      -       O   8.000
O       18.126848614    1.210578367    4.268139833 -    -      -       O   8.000
O        0.305782453    0.086375503    3.911168203 -    -      -       O   8.000
O       16.045765664    2.868475827    3.860815663 -    -      -       O   8.000
O       16.162953227    1.419518205    6.056932243 -    -      -       O   8.000
O       16.249108064    0.862036798    8.658025190 -    -      -       O   8.000
O       15.750345203   18.793955455    6.860880096 -    -      -       O   8.000
O       18.054581361    2.431775857    9.768259914 -    -      -       O   8.000
O        3.722951060   17.082938638    8.320309236 -    -      -       O   8.000
O        1.141633819   16.506374639    8.026635399 -    -      -       O   8.000
O       20.191753541   16.561257168    5.697244917 -    -      -       O   8.000
O       18.766576180   17.184837917    7.850578694 -    -      -       O   8.000
O       17.912920125   16.956965672    4.385188771 -    -      -       O   8.000
O       15.835080521   16.314923054    5.932181942 -    -      -       O   8.000
O       16.236416370   16.748669156    8.511518766 -    -      -       O   8.000
O       14.205800436    8.941284220    7.355285130 -    -      -       O   8.000
O       12.028822606    8.731170093    8.817274256 -    -      -       O   8.000
O       12.336213484    7.194478966    6.638508146 -    -      -       O   8.000
O       11.833867028    9.763061687    6.395731340 -    -      -       O   8.000
O       10.748785739    9.323690077   11.041338341 -    -      -       O   8.000
O       10.656733981   10.964396628    8.957807421 -    -      -       O   8.000
O        9.361644982    8.648342118    8.925752596 -    -      -       O   8.000
O       10.044244190    7.470592584   12.794613879 -    -      -       O   8.000
O        8.163920047    9.021628857   11.674568365 -    -      -       O   8.000
O        9.899237666   10.019443989    0.206670605 -    -      -       O   8.000
O        6.383661491    7.408263122   12.776218158 -    -      -       O   8.000
O        5.686843722    8.749427352   10.649483330 -    -      -       O   8.000
O        6.546015811    8.356461961    8.200489375 -    -      -       O   8.000
O        5.934982997   10.777947879    8.949002322 -    -      -       O   8.000
O        8.320189155    7.081493657    6.739416433 -    -      -       O   8.000
O       14.102470431   12.600492675    7.443257326 -    -      -       O   8.000
O       11.850523440   13.316566127    8.643689878 -    -      -       O   8.000
O       10.377818563   12.874778715   10.778725935 -    -      -       O   8.000
O        9.197232795   13.124253432    8.422896624 -    -      -       O   8.000
O        7.852597800   12.894790620   11.592037925 -    -      -       O   8.000
O        5.448634785   12.860171618   10.533680384 -    -      -       O   8.000
O        6.577334599   13.184148662    8.106316446 -    -      -       O   8.000
O        3.783731989   11.005094506    0.759437062 -    -      -       O   8.000
O        6.013047990   11.057978728    2.106644809 -    -      -       O   8.000
O        5.704648026   12.657363403   13.184459776 -    -      -       O   8.000
O        6.030750240   10.066925974   12.866816371 -    -      -       O   8.000
O        7.419314912   10.670788547    4.293696234 -    -      -       O   8.000
O        7.608648214    8.928535379    2.260224501 -    -      -       O   8.000
O        8.632997202   11.385583963    2.055620383 -    -      -       O   8.000
O        8.158730010   12.540478805    6.010180447 -    -      -       O   8.000
O        9.987247350   10.931449512    4.887727776 -    -      -       O   8.000
O        8.253410274   10.008311435    6.711821432 -    -      -       O   8.000
O       11.753791298   12.424774522    6.158931172 -    -      -       O   8.000
O       12.565948631   10.911920984    4.153851818 -    -      -       O   8.000
O       11.297811002   11.482196807    1.909619622 -    -      -       O   8.000
O       12.183349635    9.019868806    2.315412154 -    -      -       O   8.000
O        9.849384335   12.706949204    0.138434788 -    -      -       O   8.000
O        4.021960812    7.331553372    0.837748210 -    -      -       O   8.000
O        6.252857682    6.634196635    2.072834984 -    -      -       O   8.000
O        7.749211594    7.075143033    4.186867807 -    -      -       O   8.000
O        8.909875737    6.652148202    1.850099465 -    -      -       O   8.000
O       10.269505490    6.928699770    4.921772100 -    -      -       O   8.000
O       12.728945451    7.012293361    4.001955333 -    -      -       O   8.000
O       11.554595829    6.568933494    1.629327352 -    -      -       O   8.000
O       12.818965729   14.780379944    6.621780078 -    -      -       O   8.000
O        9.434159346   14.964057642   12.144237471 -    -      -       O   8.000
O        6.186868422   14.946944410   12.046282584 -    -      -       O   8.000
O        8.063134508   14.966410799    6.894245684 -    -      -       O   8.000
O        5.253940593    5.098644433    0.089743252 -    -      -       O   8.000
O        8.648810132    4.890293676    5.399866761 -    -      -       O   8.000
O       11.936587974    4.909160798    5.471102212 -    -      -       O   8.000
O       10.070619191    4.943305929    0.211424286 -    -      -       O   8.000
O       15.391891987    5.080689260    2.560732836 -    -      -       O   8.000
O       18.747432972    4.870955358   10.315218185 -    -      -       O   8.000
O        1.851495279    4.864504314   10.385280952 -    -      -       O   8.000
O        0.007477306    4.938519273    2.410706271 -    -      -       O   8.000
O        2.775633371   14.738140567    9.108388220 -    -      -       O   8.000
O       19.539007520   14.954596378    3.714390269 -    -      -       O   8.000
O       16.264272245   14.951320883    3.721906759 -    -      -       O   8.000
O       18.101674060   14.886451810    9.033015569 -    -      -       O   8.000
Si      12.606116692    1.030975131    6.527469414 -    -      -       Si 14.000
Si      10.156891441    0.531214554    8.448509347 -    -      -       Si 14.000
Si       9.625937858    1.407538957   11.314034500 -    -      -       Si 14.000
Si       6.419084147    1.462394387   11.378261887 -    -      -       Si 14.000
Si       5.417803214    0.538889572    8.595117093 -    -      -       Si 14.000
Si       7.663192079    0.952129882    6.571518727 -    -      -       Si 14.000
Si      12.505255529   16.357489755    6.813573673 -    -      -       Si 14.000
Si      10.138023477   17.315600233    8.703470026 -    -      -       Si 14.000
Si       9.385116728   16.473523998   11.579448505 -    -      -       Si 14.000
Si       6.296344578   16.423222899   11.383051796 -    -      -       Si 14.000
Si       5.317696944   17.267532249    8.600470188 -    -      -       Si 14.000
Si       7.718800752   16.538447893    6.913324808 -    -      -       Si 14.000
Si       5.529494855   18.796539848   13.116522062 -    -      -       Si 14.000
Si       7.965371306   19.279517636    1.793516964 -    -      -       Si 14.000
Si       8.495794652   18.488398634    4.695777815 -    -      -       Si 14.000
Si      11.700048258   18.428055663    4.725426649 -    -      -       Si 14.000
Si      12.717118299   19.326996769    1.950677523 -    -      -       Si 14.000
Si      10.482718831   18.904462917   13.152449653 -    -      -       Si 14.000
Si       5.589161229    3.518815962    0.248621181 -    -      -       Si 14.000
Si       7.973143970    2.515697837    2.061609381 -    -      -       Si 14.000
Si       8.746177634    3.347307720    4.968298441 -    -      -       Si 14.000
Si      11.840563401    3.430496374    4.819059601 -    -      -       Si 14.000
Si      12.810725711    2.602916718    2.008394730 -    -      -       Si 14.000
Si      10.415261366    3.367934994    0.290818927 -    -      -       Si 14.000
Si      15.489335922   11.179113033    1.979816233 -    -      -       Si 14.000
Si      17.527121097   10.432772281   13.124286988 -    -      -       Si 14.000
Si      18.534299081   10.945721817   10.299016342 -    -      -       Si 14.000
Si       1.398786674   11.050072187   10.446971059 -    -      -       Si 14.000
Si       2.370513702   10.622810233    0.079149977 -    -      -       Si 14.000
Si      19.987601832   11.374097715    1.571860623 -    -      -       Si 14.000
Si      15.568780818    6.585187345    1.983760456 -    -      -       Si 14.000
Si      17.732474447    7.271490133    0.003517183 -    -      -       Si 14.000
Si      18.854309534    6.471957526   10.489557600 -    -      -       Si 14.000
Si       1.712060757    6.463307065   10.611240171 -    -      -       Si 14.000
Si       2.541203159    7.482754536    0.182573520 -    -      -       Si 14.000
Si       0.039675017    6.425487209    1.776766625 -    -      -       Si 14.000
Si       2.439437183    8.641552571    8.618517816 -    -      -       Si 14.000
Si       0.484078626    9.378682680    6.485446467 -    -      -       Si 14.000
Si      19.746493181    8.927236111    3.634483369 -    -      -       Si 14.000
Si      16.642196695    8.814664010    3.857545557 -    -      -       Si 14.000
Si      15.672861419    9.248187445    6.758312366 -    -      -       Si 14.000
Si      18.279693767    8.487869057    8.231615342 -    -      -       Si 14.000
Si       2.570364650   13.232805664    8.543731808 -    -      -       Si 14.000
Si       0.376907747   12.545260254    6.614475149 -    -      -       Si 14.000
Si      19.432703344   13.352084980    3.874540702 -    -      -       Si 14.000
Si      16.366003716   13.345859033    3.938572246 -    -      -       Si 14.000
Si      15.557932030   12.396048018    6.749800039 -    -      -       Si 14.000
Si      18.051124026   13.407840200    8.379137149 -    -      -       Si 14.000
Si      15.623786094   18.825495678    2.689717423 -    -      -       Si 14.000
Si      18.087568742   19.304791263    0.790777449 -    -      -       Si 14.000
Si      18.597215971   18.429785942   11.130700351 -    -      -       Si 14.000
Si       1.603474464   18.355625353   11.070346011 -    -      -       Si 14.000
Si       2.617846657   19.283286304    0.640997550 -    -      -       Si 14.000
Si       0.382818162   18.895215715    2.666463451 -    -      -       Si 14.000
Si      15.703119376    3.499785137    2.394239827 -    -      -       Si 14.000
Si      18.087178754    2.539412123    0.530767467 -    -      -       Si 14.000
Si      18.824821722    3.351919246   10.852277097 -    -      -       Si 14.000
Si       1.722592331    3.386045913   11.044141110 -    -      -       Si 14.000
Si       2.709028147    2.568196396    0.631393791 -    -      -       Si 14.000
Si       0.315294503    3.353461461    2.331447663 -    -      -       Si 14.000
Si       2.494267108    0.999195097    9.303631576 -    -      -       Si 14.000
Si       0.043291682    0.518254732    7.394432772 -    -      -       Si 14.000
Si      19.728778388    1.379440136    4.515465958 -    -      -       Si 14.000
Si      16.528233745    1.437338206    4.476398366 -    -      -       Si 14.000
Si      15.520904304    0.512110816    7.248510195 -    -      -       Si 14.000
Si      17.748561290    0.919406198    9.277577902 -    -      -       Si 14.000
Si       2.437729349   16.320719354    8.977896828 -    -      -       Si 14.000
Si       0.028576129   17.281888996    7.146461574 -    -      -       Si 14.000
Si      19.465694926   16.474323525    4.249022524 -    -      -       Si 14.000
Si      16.369690048   16.420662057    4.399357734 -    -      -       Si 14.000
Si      15.401807508   17.241417289    7.202411622 -    -      -       Si 14.000
Si      17.784226113   16.469351466    8.941610596 -    -      -       Si 14.000
Si      12.610227783    8.658400249    7.301034567 -    -      -       Si 14.000
Si      10.672827896    9.406389022    9.422175351 -    -      -       Si 14.000
Si       9.708214877    8.952362484   12.226711797 -    -      -       Si 14.000
Si       6.593781125    8.819588026   12.013482078 -    -      -       Si 14.000
Si       5.489469001    9.259823543    9.149636731 -    -      -       Si 14.000
Si      12.638753170   13.281818234    7.218151821 -    -      -       Si 14.000
Si      10.512204130   12.557263773    9.193113451 -    -      -       Si 14.000
Si       9.379528597   13.359701146   11.956826279 -    -      -       Si 14.000
Si       6.302175525   13.341948422   11.838295472 -    -      -       Si 14.000
Si       5.507362717   12.362910759    8.986778303 -    -      -       Si 14.000
Si       8.009958668   13.420795838    7.359055774 -    -      -       Si 14.000
Si       5.383633256   11.200025191    0.618388666 -    -      -       Si 14.000
Si       7.430310173   10.496231467    2.688358877 -    -      -       Si 14.000
Si       8.462476034   11.018575056    5.500320916 -    -      -       Si 14.000
Si      11.526235994   11.006214363    5.405322854 -    -      -       Si 14.000
Si      12.486726555   10.599478972    2.558859933 -    -      -       Si 14.000
Si       9.918606633   11.386707504    1.069072419 -    -      -       Si 14.000
Si       5.469569115    6.607178127    0.646270976 -    -      -       Si 14.000
Si       7.638453408    7.332156839    2.594295824 -    -      -       Si 14.000
Si       8.749571403    6.494874524    5.327567814 -    -      -       Si 14.000
Si      11.812715915    6.515397555    5.258116654 -    -      -       Si 14.000
Si      12.637242068    7.465829118    2.438422795 -    -      -       Si 14.000
Si      10.147570753    6.438797515    0.823609926 -    -      -       Si 14.000
end 
end 
