# Supplementary material for: Water Adsorption at Pairs of Proximate Brønsted Acid Sites in Zeolites
Source: J Phys Chem Lett. 2026 Jan 14;17(4):1201–6. doi: 10.1021/acs.jpclett.5c03794 (PMC12862806; doi:10.1021/acs.jpclett.5c03794)
Supplement: Supplementary file 2 [file jz5c03794_si_002.zip › Water_BAS_Pairs_SI/QM/STRUCTURES_MP2/HMFI__Isolated_BAS__T9_O15_T6__1_h2o__MP2.car]

!BIOSYM archive 3                                                               
PBC=ON                                                                          
QMPOT ITERATION     132                                           -52241.9442076
!DATE Fri Jun  6 03:31:24 2025
PBC  20.20300  19.84900  13.21600  90.00000  90.00000  90.00000 (P1)
Al       4.774274884    6.621919689    7.024187625 -    -      -       Al 13.000
H        3.436492516    6.410617117    9.041179426 -    -      -       H   1.000
H        2.611676090    4.855202637   10.430015641 -    -      -       H   1.000
H        3.074634601    4.420234673    9.015323154 -    -      -       H   1.000
O        9.908969714    0.964588670    9.302421433 -    -      -       O   8.000
O        7.271731154    1.249667303    9.352390022 -    -      -       O   8.000
O        8.728161064    2.457707213    7.486102338 -    -      -       O   8.000
O        8.440673379   19.677343481    7.414595133 -    -      -       O   8.000
O        6.202637173    1.011076265   11.738187720 -    -      -       O   8.000
O        6.104699394   18.816853176   10.012759103 -    -      -       O   8.000
O        4.624212184    1.150876158    9.677124334 -    -      -       O   8.000
O        6.256187637    2.639568137    0.545353689 -    -      -       O   8.000
O        3.994641704    1.352062002   13.240430843 -    -      -       O   8.000
O        6.077674433   -0.016249203    0.907292817 -    -      -       O   8.000
O        1.827248291    2.850509427    0.570183650 -    -      -       O   8.000
O        1.890916347    1.428220286   11.628448015 -    -      -       O   8.000
O        2.051323328    1.164664247    9.015430706 -    -      -       O   8.000
O        1.687416093   18.874224255   10.574504615 -    -      -       O   8.000
O        3.755214508    2.508853332    7.581344468 -    -      -       O   8.000
O        9.804227412   17.145797875    9.442941027 -    -      -       O   8.000
O        7.288235765   16.471839396    9.863141099 -    -      -       O   8.000
O        6.182200932   17.178279661   12.140800876 -    -      -       O   8.000
O        4.630256891   16.605579790   10.100659292 -    -      -       O   8.000
O        3.828280502   17.032170909    0.119067483 -    -      -       O   8.000
O        1.697133207   16.530322678   11.830339053 -    -      -       O   8.000
O        2.138027282   16.637792281    9.212152757 -    -      -       O   8.000
O        0.229171538   19.095396378    2.774283871 -    -      -       O   8.000
O        2.875121339   18.816739534    2.835812644 -    -      -       O   8.000
O        1.399321060   17.475362548    1.079828730 -    -      -       O   8.000
O        1.715685291    0.222045608    0.788461979 -    -      -       O   8.000
O        3.818935903   18.376284916    5.264832012 -    -      -       O   8.000
O        3.752297888    1.012954781    4.312146486 -    -      -       O   8.000
O        5.478928265   19.088388902    3.370504895 -    -      -       O   8.000
O        4.167649426   17.048742259    7.502475816 -    -      -       O   8.000
O        6.076319152   18.713824015    6.675727815 -    -      -       O   8.000
O        3.773705456   19.672145050    7.541551069 -    -      -       O   8.000
O        8.060703186   17.067966284    7.382255151 -    -      -       O   8.000
O        8.204903818   18.380490005    5.115608076 -    -      -       O   8.000
O        7.960378910   18.832805815    2.502918867 -    -      -       O   8.000
O        8.461728049    0.987873129    4.183183954 -    -      -       O   8.000
O        6.068991037   17.252445895    1.545235818 -    -      -       O   8.000
O        0.301053352    2.650417852    2.801443681 -    -      -       O   8.000
O        2.896490712    3.125635569    2.943224623 -    -      -       O   8.000
O        4.170590933    3.490657225    5.179827050 -    -      -       O   8.000
O        5.495240506    2.578406524    3.072603377 -    -      -       O   8.000
O        6.237823979    2.891607449    6.720549461 -    -      -       O   8.000
O        8.265715629    3.470186648    5.069940873 -    -      -       O   8.000
O        8.032967821    3.020803848    2.480178346 -    -      -       O   8.000
O       10.371431973   10.733685065    3.694812642 -    -      -       O   8.000
O       13.011764412   10.970492889    3.827263815 -    -      -       O   8.000
O       11.473915941   12.386202322    5.449727626 -    -      -       O   8.000
O       11.671648205    9.781460614    5.813407634 -    -      -       O   8.000
O       14.157521782   11.415802722    1.501274591 -    -      -       O   8.000
O       13.745131797    8.897478485    2.307772136 -    -      -       O   8.000
O       15.576613078   10.372491513    3.472854517 -    -      -       O   8.000
O       14.102628278   12.657456330   12.396601357 -    -      -       O   8.000
O       16.152726685   11.057406772   12.954563009 -    -      -       O   8.000
O       13.771321968    9.994979018   12.553270367 -    -      -       O   8.000
O       18.145884020   12.771484870   12.496920402 -    -      -       O   8.000
O       18.137512782   11.381165369    1.506058843 -    -      -       O   8.000
O       18.072068379   10.892720630    4.125751848 -    -      -       O   8.000
O       18.586023122    8.941596536    2.368706326 -    -      -       O   8.000
O       16.142676045   12.402402837    5.107508464 -    -      -       O   8.000
O       10.413924322    7.278974698    3.683732445 -    -      -       O   8.000
O       12.967461160    6.629500730    3.455684082 -    -      -       O   8.000
O       14.055331618    6.564318594    1.080107825 -    -      -       O   8.000
O       15.556366831    7.151748521    3.189230992 -    -      -       O   8.000
O       16.374089510    7.028679240   13.098319452 -    -      -       O   8.000
O       18.486053580    6.482966631    1.409210752 -    -      -       O   8.000
O       18.050803424    6.885623953    3.997849568 -    -      -       O   8.000
O       19.994073746    9.081166092   10.438544726 -    -      -       O   8.000
O       17.340851100    8.830333811   10.408807297 -    -      -       O   8.000
O       18.814968312    7.542496561   12.203869595 -    -      -       O   8.000
O       18.569674922   10.166292652   12.388111561 -    -      -       O   8.000
O       16.100771442    8.476632252    8.119644319 -    -      -       O   8.000
O       16.575466049   10.959695206    9.005297174 -    -      -       O   8.000
O       14.751890100    9.461407502   10.158951331 -    -      -       O   8.000
O       16.124931487    7.237686967    5.804019147 -    -      -       O   8.000
O       14.053275304    8.793463022    6.408053971 -    -      -       O   8.000
O       16.416324287    9.897914766    5.944537061 -    -      -       O   8.000
O       12.009706028    7.159264297    5.862068662 -    -      -       O   8.000
O       12.012147084    8.489114471    8.113655982 -    -      -       O   8.000
O       12.215217946    8.918095559   10.722866363 -    -      -       O   8.000
O       11.732531293   10.927604627    9.033853627 -    -      -       O   8.000
O       14.110214414    7.456587204   11.786231263 -    -      -       O   8.000
O       19.861392448   12.591763245   10.434218271 -    -      -       O   8.000
O       17.347279418   13.287527203   10.010037540 -    -      -       O   8.000
O       16.229034485   13.213149881    7.645535981 -    -      -       O   8.000
O       14.753918047   12.738453868    9.802910607 -    -      -       O   8.000
O       13.888801293   12.828578844    6.464525223 -    -      -       O   8.000
O       11.733952066   13.326601831    7.937692654 -    -      -       O   8.000
O       12.241245525   13.069284426   10.539887434 -    -      -       O   8.000
O       10.333061041   18.989855185    3.619968848 -    -      -       O   8.000
O       12.987640520   18.690674357    3.667259989 -    -      -       O   8.000
O       11.461589318   17.321890509    5.333930710 -    -      -       O   8.000
O       11.716152103    0.087699077    5.670471198 -    -      -       O   8.000
O       14.131143620   18.503303061    1.317710833 -    -      -       O   8.000
O       13.686772278    1.066782627    2.416234686 -    -      -       O   8.000
O       15.574674624   19.344862788    3.352741471 -    -      -       O   8.000
O       14.182606891   17.325850261   12.191406253 -    -      -       O   8.000
O       16.198319073   18.915413368   12.877839849 -    -      -       O   8.000
O       13.828682310    0.136682942   12.397627482 -    -      -       O   8.000
O       18.159478629   17.253960141   12.194059315 -    -      -       O   8.000
O       18.273817662   18.432595303    1.298671789 -    -      -       O   8.000
O       18.097300657   18.729686982    3.922820455 -    -      -       O   8.000
O       18.464274022    0.990756492    2.337432472 -    -      -       O   8.000
O       16.144249698   17.239214479    4.878937233 -    -      -       O   8.000
O       10.398545658    2.698885231    3.619741745 -    -      -       O   8.000
O       12.902636402    3.474347091    3.158083114 -    -      -       O   8.000
O       14.048216464    3.155689272    0.827249964 -    -      -       O   8.000
O       15.522824186    2.920995541    3.007200498 -    -      -       O   8.000
O       16.422514308    2.950509536   12.868466520 -    -      -       O   8.000
O       18.572286316    3.349554008    1.151164844 -    -      -       O   8.000
O       18.063793966    3.190748632    3.750850142 -    -      -       O   8.000
O       19.929744001    0.831668719   10.179541440 -    -      -       O   8.000
O       17.287365862    1.153301002   10.263203526 -    -      -       O   8.000
O       18.839622408    2.613573547   11.816557342 -    -      -       O   8.000
O       18.592985961    0.027855623   12.318753485 -    -      -       O   8.000
O       16.158342549    1.387795330    7.905383613 -    -      -       O   8.000
O       16.621999019   18.806819516    8.944591068 -    -      -       O   8.000
O       14.720966916    0.484559056    9.929187435 -    -      -       O   8.000
O       16.220513506    2.542873174    5.555186491 -    -      -       O   8.000
O       14.149914562    0.985955717    6.169999274 -    -      -       O   8.000
O       16.514897079   19.725583647    5.795920597 -    -      -       O   8.000
O       12.206457784    2.701776016    5.600367496 -    -      -       O   8.000
O       12.156400916    1.452714162    7.900825743 -    -      -       O   8.000
O       12.218306423    1.106238896   10.527972280 -    -      -       O   8.000
O       11.729665508   18.903810646    8.890012642 -    -      -       O   8.000
O       14.192007568    2.604937290   11.456567658 -    -      -       O   8.000
O       19.915220549   17.147711406   10.168875867 -    -      -       O   8.000
O       17.381997119   16.425986004    9.799987518 -    -      -       O   8.000
O       16.270805405   16.643393639    7.454069308 -    -      -       O   8.000
O       14.772328054   16.996539785    9.607681204 -    -      -       O   8.000
O       13.905078293   16.922065269    6.279913826 -    -      -       O   8.000
O       11.806140676   16.481230842    7.844074852 -    -      -       O   8.000
O       12.256815104   16.803874963   10.433104943 -    -      -       O   8.000
O        9.864350882    9.105182971    9.630273619 -    -      -       O   8.000
O        7.291192840    8.442350735    9.842423636 -    -      -       O   8.000
O        8.842439204    7.283554955    8.027375879 -    -      -       O   8.000
O        8.155997428    9.849678463    7.754741599 -    -      -       O   8.000
O        6.465469971    8.873410108   12.292441366 -    -      -       O   8.000
O        6.482355410   10.861736068   10.442680066 -    -      -       O   8.000
O        4.684571923    8.911653532   10.394399014 -    -      -       O   8.000
O        6.041755143    7.437645402    1.227219683 -    -      -       O   8.000
O        4.069547107    8.922408781    0.239494330 -    -      -       O   8.000
O        6.161617028   10.130416170    1.313070641 -    -      -       O   8.000
O        2.142862243    7.267904893    1.069096014 -    -      -       O   8.000
O        1.888722132    8.459620354   12.005722889 -    -      -       O   8.000
O        2.211538662    8.972217390    9.429842625 -    -      -       O   8.000
O        1.612976084   10.921784835   11.131819264 -    -      -       O   8.000
O        3.914110827    7.168407524    8.558246995 -    -      -       O   8.000
O        9.795557683   12.652910253    9.641176017 -    -      -       O   8.000
O        7.240280039   13.341135406    9.973165236 -    -      -       O   8.000
O        6.154362776   12.730510821   12.287685602 -    -      -       O   8.000
O        4.629687407   12.752336503   10.124345578 -    -      -       O   8.000
O        3.816693017   12.935360873    0.280827903 -    -      -       O   8.000
O        1.674241109   13.403829438   11.976820600 -    -      -       O   8.000
O        2.077031089   12.888180102    9.403261856 -    -      -       O   8.000
O        0.166423430   10.870959216    2.905936149 -    -      -       O   8.000
O        2.787281585   11.193310398    3.100657923 -    -      -       O   8.000
O        1.403130684   12.527955896    1.271997978 -    -      -       O   8.000
O        1.724003625    9.905575958    1.001059915 -    -      -       O   8.000
O        3.671655547   10.626231202    5.535782508 -    -      -       O   8.000
O        3.915468097    8.844974159    3.528951078 -    -      -       O   8.000
O        5.389124064   11.092351720    3.631223698 -    -      -       O   8.000
O        3.898165804   12.222404688    7.605524154 -    -      -       O   8.000
O        6.076909968   11.066172515    6.620918892 -    -      -       O   8.000
O        4.297168408    9.606757712    7.878164460 -    -      -       O   8.000
O        8.070035182   12.506774396    7.598514939 -    -      -       O   8.000
O        8.449620377   11.100733421    5.454201531 -    -      -       O   8.000
O        7.929970911   11.361007493    2.866723641 -    -      -       O   8.000
O        8.361099102    8.960756283    3.881180570 -    -      -       O   8.000
O        6.065131071   12.782770073    1.691214942 -    -      -       O   8.000
O        0.289717001    7.211938453    3.013213166 -    -      -       O   8.000
O        2.797464624    6.463429955    3.502290704 -    -      -       O   8.000
O        3.886627826    7.318912312    5.733544506 -    -      -       O   8.000
O        5.427839930    6.677742024    3.701493570 -    -      -       O   8.000
O        6.400311828    7.164147329    7.031080735 -    -      -       O   8.000
O        8.535809979    6.797526136    5.455408533 -    -      -       O   8.000
O        7.963773759    6.570057094    2.871971799 -    -      -       O   8.000
O        8.850189552   14.843312213    8.499516868 -    -      -       O   8.000
O        5.528897044   14.986141356    0.323476352 -    -      -       O   8.000
O        2.200260916   15.008878046    0.746440676 -    -      -       O   8.000
O        3.793205064   14.679332666    8.472682291 -    -      -       O   8.000
O        1.238376629    4.981271527    1.962266544 -    -      -       O   8.000
O        4.605590236    4.935493439    7.313147654 -    -      -       O   8.000
O        7.898220121    4.946655276    7.225827639 -    -      -       O   8.000
O        6.189525634    4.891082365    1.880411402 -    -      -       O   8.000
O       11.291603227    4.962031761    4.644640174 -    -      -       O   8.000
O       14.820809712    5.002325224   12.291937433 -    -      -       O   8.000
O       18.041238542    5.046738609   12.441719769 -    -      -       O   8.000
O       16.261491494    4.963371235    4.545043483 -    -      -       O   8.000
O       18.976971586   14.938739454   11.290491649 -    -      -       O   8.000
O       15.468139064   14.841174450    5.682985291 -    -      -       O   8.000
O       12.260702032   14.854947823    5.838977548 -    -      -       O   8.000
O       14.042158450   14.943380171   11.128978365 -    -      -       O   8.000
O        2.711391749    5.158813947    9.522744663 -    -      -       O   8.000
Si       8.573015900    1.118722164    8.390603253 -    -      -       Si 14.000
Si       6.057957810    0.585111437   10.192062295 -    -      -       Si 14.000
Si       5.617050020    1.245418281    0.007208692 -    -      -       Si 14.000
Si       2.377910685    1.447324043   13.170900238 -    -      -       Si 14.000
Si       1.327007379    0.596653957   10.353330483 -    -      -       Si 14.000
Si       3.571206053    1.149563929    8.434817564 -    -      -       Si 14.000
Si       8.505959181   16.397119900    8.794577533 -    -      -       Si 14.000
Si       6.054134479   17.275590283   10.527658598 -    -      -       Si 14.000
Si       5.395293332   16.594332933    0.225056508 -    -      -       Si 14.000
Si       2.284904068   16.508589816    0.127233935 -    -      -       Si 14.000
Si       1.308874360   17.296741512   10.450943988 -    -      -       Si 14.000
Si       3.674492177   16.252998671    8.824071567 -    -      -       Si 14.000
Si       1.567732642   18.877013721    1.880912002 -    -      -       Si 14.000
Si       3.970141842   19.292853073    3.931554069 -    -      -       Si 14.000
Si       4.476660404   18.448589765    6.751071517 -    -      -       Si 14.000
Si       7.681795302   18.465959750    6.648039694 -    -      -       Si 14.000
Si       8.744942026   19.265692947    3.861118520 -    -      -       Si 14.000
Si       6.395016256   18.756896740    2.072367916 -    -      -       Si 14.000
Si       1.561775935    3.403944560    2.083066330 -    -      -       Si 14.000
Si       4.080320209    2.547804175    3.873516584 -    -      -       Si 14.000
Si       4.717662322    3.476048487    6.702648940 -    -      -       Si 14.000
Si       7.773963353    3.453350300    6.623705315 -    -      -       Si 14.000
Si       8.793172793    2.543815737    3.840717388 -    -      -       Si 14.000
Si       6.498463953    3.305008048    2.009277008 -    -      -       Si 14.000
Si      11.640554478   10.959731961    4.689689965 -    -      -       Si 14.000
Si      14.109625781   10.411389913    2.780017925 -    -      -       Si 14.000
Si      14.551179599   11.290487842   13.146562499 -    -      -       Si 14.000
Si      17.740273381   11.339659506   13.151234263 -    -      -       Si 14.000
Si      18.796545069   10.517331879    2.720798833 -    -      -       Si 14.000
Si      16.541928490   10.895520019    4.670630466 -    -      -       Si 14.000
Si      11.663860828    6.519083721    4.407913400 -    -      -       Si 14.000
Si      14.082409211    7.318635492    2.516757314 -    -      -       Si 14.000
Si      14.841185330    6.513842864   12.874364550 -    -      -       Si 14.000
Si      17.925491006    6.526849754   13.101074994 -    -      -       Si 14.000
Si      18.904807878    7.382832372    2.701396733 -    -      -       Si 14.000
Si      16.498373300    6.556534419    4.378816789 -    -      -       Si 14.000
Si      18.654004808    8.915242467   11.352659225 -    -      -       Si 14.000
Si      16.198303055    9.435156319    9.427984905 -    -      -       Si 14.000
Si      15.661551410    8.595606150    6.560456975 -    -      -       Si 14.000
Si      12.448980586    8.558954709    6.554941526 -    -      -       Si 14.000
Si      11.445282158    9.359933326    9.366233539 -    -      -       Si 14.000
Si      13.723698966    8.952942670   11.309710872 -    -      -       Si 14.000
Si      18.578668787   13.388574710   11.053854091 -    -      -       Si 14.000
Si      16.219552253   12.542791455    9.122155326 -    -      -       Si 14.000
Si      15.428113435   13.317953023    6.233971273 -    -      -       Si 14.000
Si      12.338765801   13.344527423    6.430568792 -    -      -       Si 14.000
Si      11.377751966   12.490732282    9.286951260 -    -      -       Si 14.000
Si      13.787359902   13.353791071   10.962821116 -    -      -       Si 14.000
Si      11.635841780   18.744353674    4.562616752 -    -      -       Si 14.000
Si      14.089846663   19.367391440    2.692449055 -    -      -       Si 14.000
Si      14.591467768   18.674824372   12.988604894 -    -      -       Si 14.000
Si      17.792631797   18.621481207   12.977576996 -    -      -       Si 14.000
Si      18.827591509   19.273260881    2.578086498 -    -      -       Si 14.000
Si      16.575167135   18.753994444    4.491660115 -    -      -       Si 14.000
Si      11.699919980    3.447822190    4.249446663 -    -      -       Si 14.000
Si      14.049930956    2.650041154    2.363795954 -    -      -       Si 14.000
Si      14.874124014    3.428669607   12.675539741 -    -      -       Si 14.000
Si      17.964001196    3.484778421   12.875533224 -    -      -       Si 14.000
Si      18.902268456    2.542334372    2.515510385 -    -      -       Si 14.000
Si      16.512978338    3.400338331    4.210476808 -    -      -       Si 14.000
Si      18.651523741    1.146848965   11.135236419 -    -      -       Si 14.000
Si      16.201023291    0.493862599    9.260355407 -    -      -       Si 14.000
Si      15.753107859    1.207688756    6.343941174 -    -      -       Si 14.000
Si      12.563726224    1.304619561    6.337818936 -    -      -       Si 14.000
Si      11.493253831    0.642488032    9.148518774 -    -      -       Si 14.000
Si      13.744386968    1.090425026   11.082553092 -    -      -       Si 14.000
Si      18.608432055   16.454587917   10.857583845 -    -      -       Si 14.000
Si      16.249880658   17.224929446    8.961790433 -    -      -       Si 14.000
Si      15.440470571   16.410303291    6.081007352 -    -      -       Si 14.000
Si      12.359112720   16.399781116    6.324360002 -    -      -       Si 14.000
Si      11.395953088   17.340047281    9.156375940 -    -      -       Si 14.000
Si      13.811154409   16.518457857   10.835586837 -    -      -       Si 14.000
Si       8.530514354    8.672786621    8.807194581 -    -      -       Si 14.000
Si       6.244582087    9.280217035   10.747003753 -    -      -       Si 14.000
Si       5.670322275    8.829488748    0.493834816 -    -      -       Si 14.000
Si       2.475141709    8.650274197    0.299379994 -    -      -       Si 14.000
Si       1.356838875    9.362144170   10.766017372 -    -      -       Si 14.000
Si       3.761198352    8.730214083    9.091976504 -    -      -       Si 14.000
Si       8.489327517   13.324359921    8.931237334 -    -      -       Si 14.000
Si       6.119477411   12.425377135   10.701307791 -    -      -       Si 14.000
Si       5.384100949   13.376069596    0.344776176 -    -      -       Si 14.000
Si       2.274689858   13.459517081    0.268257747 -    -      -       Si 14.000
Si       1.250521988   12.455118718   10.733133566 -    -      -       Si 14.000
Si       3.608272866   13.134514229    8.909293776 -    -      -       Si 14.000
Si       1.535709180   11.114576287    2.071869637 -    -      -       Si 14.000
Si       3.939156745   10.421930604    3.947497766 -    -      -       Si 14.000
Si       4.497383839   10.893478107    6.902586333 -    -      -       Si 14.000
Si       7.678306688   11.113098784    6.870450968 -    -      -       Si 14.000
Si       8.778836493   10.529528011    3.976414270 -    -      -       Si 14.000
Si       6.384919979   11.338300210    2.366600339 -    -      -       Si 14.000
Si       1.619707963    6.494052769    2.398161256 -    -      -       Si 14.000
Si       4.001876665    7.333553188    4.151658494 -    -      -       Si 14.000
Si       7.879414588    6.549735873    6.922290686 -    -      -       Si 14.000
Si       8.813531114    7.400813483    3.986747790 -    -      -       Si 14.000
Si       6.404775083    6.406777578    2.427201836 -    -      -       Si 14.000
end 
end 
