# Supplementary material for: Water Adsorption at Pairs of Proximate Brønsted Acid Sites in Zeolites
Source: J Phys Chem Lett. 2026 Jan 14;17(4):1201–6. doi: 10.1021/acs.jpclett.5c03794 (PMC12862806; doi:10.1021/acs.jpclett.5c03794)
Supplement: Supplementary file 2 [file jz5c03794_si_002.zip › Water_BAS_Pairs_SI/QM/STRUCTURES_MP2/HMFI__Isolated_BAS__T9_O15_T6__2_h2o__MP2.car]

!BIOSYM archive 3                                                               
PBC=ON                                                                          
QMPOT ITERATION     179                                           -52551.5039834
!DATE Sat Jun  7 05:06:15 2025
PBC  20.20300  19.84900  13.21600  90.00000  90.00000  90.00000 (P1)
Al       4.764224790    6.577585145    6.744523787 -    -      -       Al 13.000
H        2.270105619    6.618061061    8.094367852 -    -      -       H   1.000
H        1.921329396    4.497290299    5.348931171 -    -      -       H   1.000
H        2.714625238    5.963473245    5.324824991 -    -      -       H   1.000
H        1.559706742    5.619410750    6.529474708 -    -      -       H   1.000
H        0.720927835    6.638448039    8.180742018 -    -      -       H   1.000
O        9.891641765    0.959184677    9.783222942 -    -      -       O   8.000
O        7.319359494    1.497536615   10.107477098 -    -      -       O   8.000
O        8.710507831    2.822284887    8.287833605 -    -      -       O   8.000
O        8.132371768    0.281633231    7.897399661 -    -      -       O   8.000
O        6.512745624    0.958406303   12.530299995 -    -      -       O   8.000
O        6.444549735   18.905624650   10.618373085 -    -      -       O   8.000
O        4.722487846    1.108189393   10.620958767 -    -      -       O   8.000
O        6.037513379    2.472310761    1.421369936 -    -      -       O   8.000
O        4.128702259    0.859183769    0.473925644 -    -      -       O   8.000
O        6.262025842   19.677859345    1.634199604 -    -      -       O   8.000
O        2.165217494    2.328427034    1.437330604 -    -      -       O   8.000
O        1.883796238    1.248999078   12.288517193 -    -      -       O   8.000
O        2.246836853    1.314777602    9.671688563 -    -      -       O   8.000
O        1.674308245   18.865860682   10.848173567 -    -      -       O   8.000
O        4.162477548    2.769571635    8.613809799 -    -      -       O   8.000
O        9.873847570   16.892125360    9.928283814 -    -      -       O   8.000
O        7.272757258   16.434098612   10.146392838 -    -      -       O   8.000
O        6.233443852   17.046500055   12.514380991 -    -      -       O   8.000
O        4.665535416   16.918224437   10.402874381 -    -      -       O   8.000
O        3.850991712   16.879830053    0.458443624 -    -      -       O   8.000
O        1.586741368   16.669933369   12.318648904 -    -      -       O   8.000
O        2.142613581   16.537938609    9.704972203 -    -      -       O   8.000
O        0.279298489   18.853992777    3.205254435 -    -      -       O   8.000
O        2.893322567   18.499324056    3.411617721 -    -      -       O   8.000
O        1.516886939   16.997368014    1.737690893 -    -      -       O   8.000
O        1.846676256   19.549230432    1.180755455 -    -      -       O   8.000
O        3.725712520   19.032779354    5.853532106 -    -      -       O   8.000
O        3.931438604    1.018095622    3.904649026 -    -      -       O   8.000
O        5.493064310   18.685084113    3.941420221 -    -      -       O   8.000
O        3.924920749   17.364199847    7.874827610 -    -      -       O   8.000
O        6.088613720   18.665165554    7.016846218 -    -      -       O   8.000
O        4.159522608    0.132049947    8.252519902 -    -      -       O   8.000
O        8.273190566   17.480192541    7.899689967 -    -      -       O   8.000
O        8.382956389   18.796830784    5.669974702 -    -      -       O   8.000
O        8.002390594   18.344769539    3.106124381 -    -      -       O   8.000
O        8.558550444    0.947766072    3.923209980 -    -      -       O   8.000
O        6.059003611   17.028755173    1.931692000 -    -      -       O   8.000
O        0.323101255    2.977136905    3.274808704 -    -      -       O   8.000
O        2.837777127    3.443380740    3.768086341 -    -      -       O   8.000
O        3.953362143    2.672203992    6.015632811 -    -      -       O   8.000
O        5.498535964    3.181459351    3.925502134 -    -      -       O   8.000
O        6.333698862    2.904687863    7.110550228 -    -      -       O   8.000
O        8.532069356    2.966029998    5.656010937 -    -      -       O   8.000
O        8.001159615    3.350478882    3.060051151 -    -      -       O   8.000
O       10.422853149   10.907060727    3.456230335 -    -      -       O   8.000
O       13.029330011   11.318125780    3.220275467 -    -      -       O   8.000
O       11.641024282   12.759610971    4.937015075 -    -      -       O   8.000
O       12.063105732   10.218319731    5.447650256 -    -      -       O   8.000
O       13.871390462   10.857223869    0.782081858 -    -      -       O   8.000
O       14.028711462    8.940567051    2.666876291 -    -      -       O   8.000
O       15.635772435   11.081012533    2.705458833 -    -      -       O   8.000
O       14.115574437   12.360635297   11.859578286 -    -      -       O   8.000
O       16.230494299   11.030933363   12.772738136 -    -      -       O   8.000
O       14.222564034    9.700492993   11.699191917 -    -      -       O   8.000
O       18.405296796   12.274454805   11.928836451 -    -      -       O   8.000
O       18.441346083   11.100399049    1.039646130 -    -      -       O   8.000
O       18.115041290   11.312427743    3.644005812 -    -      -       O   8.000
O       18.707884888    8.957513371    2.605792777 -    -      -       O   8.000
O       16.195812319   12.786106809    4.685020952 -    -      -       O   8.000
O       10.487603828    7.017501818    3.293142114 -    -      -       O   8.000
O       13.079179383    6.508487650    3.122442001 -    -      -       O   8.000
O       14.045455612    7.107999369    0.719408043 -    -      -       O   8.000
O       15.689777393    6.850887166    2.757583439 -    -      -       O   8.000
O       16.431837960    6.981357963   12.790636571 -    -      -       O   8.000
O       18.689096088    6.881023536    0.957221267 -    -      -       O   8.000
O       18.191432468    6.570737498    3.568973404 -    -      -       O   8.000
O       20.002892888    8.949754426   10.066340176 -    -      -       O   8.000
O       17.394647329    8.579771790    9.848878866 -    -      -       O   8.000
O       18.775832157    7.094877024   11.531360651 -    -      -       O   8.000
O       18.395444686    9.632103404   12.093986273 -    -      -       O   8.000
O       16.581932716    9.010171941    7.401441460 -    -      -       O   8.000
O       16.380885271   10.943459281    9.266122895 -    -      -       O   8.000
O       14.794570070    8.780658009    9.309984431 -    -      -       O   8.000
O       16.330813725    7.513804156    5.262801545 -    -      -       O   8.000
O       14.213541657    8.840188407    6.201846198 -    -      -       O   8.000
O       16.207317746   10.170142569    5.104114214 -    -      -       O   8.000
O       12.068553455    7.564490407    5.357077976 -    -      -       O   8.000
O       11.978554646    8.801617527    7.646376007 -    -      -       O   8.000
O       12.312011781    8.530994850   10.245403739 -    -      -       O   8.000
O       11.790793970   10.911694394    9.261293815 -    -      -       O   8.000
O       14.232816041    7.080341570   11.294655710 -    -      -       O   8.000
O       19.992775373   13.014562964    9.938615272 -    -      -       O   8.000
O       17.376919124   13.357140048    9.713785703 -    -      -       O   8.000
O       16.382285863   12.779366828    7.320598671 -    -      -       O   8.000
O       14.756820305   13.062054313    9.369550937 -    -      -       O   8.000
O       13.989471783   12.894706396    6.182613911 -    -      -       O   8.000
O       11.737471880   12.958347828    7.577998291 -    -      -       O   8.000
O       12.253239133   13.326061809   10.176937173 -    -      -       O   8.000
O       10.432591103   18.898644921    3.979079873 -    -      -       O   8.000
O       13.073627607   18.695519455    4.070419085 -    -      -       O   8.000
O       11.576455443   17.518798149    5.921091635 -    -      -       O   8.000
O       11.751897726    0.298773456    5.901595691 -    -      -       O   8.000
O       14.216472589   18.315154672    1.719757623 -    -      -       O   8.000
O       13.781444260    0.951213559    2.570589158 -    -      -       O   8.000
O       15.634126472   19.313080740    3.699967201 -    -      -       O   8.000
O       14.271617146   17.050960683   12.642788767 -    -      -       O   8.000
O       16.269541680   18.685179724   13.231335546 -    -      -       O   8.000
O       13.880111127   19.708077679   12.731996481 -    -      -       O   8.000
O       18.336969293   16.994326908   12.806419828 -    -      -       O   8.000
O       18.275472310   18.473250473    1.747744182 -    -      -       O   8.000
O       18.155882416   19.002328981    4.365510768 -    -      -       O   8.000
O       18.844763618    1.039490513    2.592951021 -    -      -       O   8.000
O       16.326106856   17.454942763    5.475419645 -    -      -       O   8.000
O       10.478046099    2.806685402    3.903299285 -    -      -       O   8.000
O       13.085428598    3.200326379    3.793931949 -    -      -       O   8.000
O       14.071210732    3.303202065    1.371898269 -    -      -       O   8.000
O       15.641037820    2.659143359    3.423023770 -    -      -       O   8.000
O       16.362836605    2.862709620    0.110314327 -    -      -       O   8.000
O       18.458432429    3.485902280    1.652143306 -    -      -       O   8.000
O       18.105837807    3.021812032    4.248826336 -    -      -       O   8.000
O       20.025253969    0.924405904   10.625098183 -    -      -       O   8.000
O       17.381018613    1.139988178   10.627262825 -    -      -       O   8.000
O       18.830148047    2.354725576   12.491461648 -    -      -       O   8.000
O       18.646262088   19.582917178   12.544838138 -    -      -       O   8.000
O       16.145324560    1.570198369    8.329898878 -    -      -       O   8.000
O       16.592443940   18.920125077    9.130740745 -    -      -       O   8.000
O       14.793918686    0.557058104   10.347618595 -    -      -       O   8.000
O       16.166389723    2.852598769    6.047166568 -    -      -       O   8.000
O       14.098783312    1.288333694    6.592677554 -    -      -       O   8.000
O       16.458797426    0.187137050    6.116629041 -    -      -       O   8.000
O       11.976055881    2.897481366    6.163842286 -    -      -       O   8.000
O       12.086313371    1.396870252    8.321823887 -    -      -       O   8.000
O       12.240690831    0.898011268   10.930403133 -    -      -       O   8.000
O       11.578838071   18.816323029    9.202562468 -    -      -       O   8.000
O       14.050050492    2.436415346   12.075419325 -    -      -       O   8.000
O       19.887545541   17.086528505   10.579407801 -    -      -       O   8.000
O       17.293230603   16.695258768   10.404024788 -    -      -       O   8.000
O       16.339833875   16.546790869    7.974730953 -    -      -       O   8.000
O       14.742783163   17.216157932   10.005763065 -    -      -       O   8.000
O       14.033890913   16.984467879    6.748856787 -    -      -       O   8.000
O       11.935060163   16.363826771    8.290969401 -    -      -       O   8.000
O       12.301552022   16.848459272   10.881744865 -    -      -       O   8.000
O        9.891258755    9.034007863    9.292280877 -    -      -       O   8.000
O        7.251801299    8.759975789    9.197729435 -    -      -       O   8.000
O        8.812322023    7.531252267    7.413242161 -    -      -       O   8.000
O        8.552334979   10.168108514    7.316666331 -    -      -       O   8.000
O        6.101692135    8.395921337   11.552563751 -    -      -       O   8.000
O        6.558019901   10.866449921   10.684172774 -    -      -       O   8.000
O        4.676893782    9.389581032    9.578835661 -    -      -       O   8.000
O        6.090368048    7.133735641    0.628998821 -    -      -       O   8.000
O        4.022154106    8.663575852    0.027859529 -    -      -       O   8.000
O        6.353980903    9.804090494    0.548680525 -    -      -       O   8.000
O        1.901725743    7.009263271    0.399726058 -    -      -       O   8.000
O        1.982199018    8.611751144   11.550962327 -    -      -       O   8.000
O        2.133753614    9.180376556    8.949907975 -    -      -       O   8.000
O        1.369796042   11.031255339   10.725614423 -    -      -       O   8.000
O        3.814972859    7.544673167    7.841003510 -    -      -       O   8.000
O        9.804572272   12.703356401    9.338679421 -    -      -       O   8.000
O        7.201783164   13.132045051    9.454550000 -    -      -       O   8.000
O        6.279931012   13.209243494   11.901274431 -    -      -       O   8.000
O        4.667187002   12.561524181    9.880938209 -    -      -       O   8.000
O        3.963438884   12.788248528   13.116941406 -    -      -       O   8.000
O        1.857811205   13.469035914   11.603677347 -    -      -       O   8.000
O        2.223525553   12.929847253    9.016895444 -    -      -       O   8.000
O        0.333225923   10.896354468    2.675438770 -    -      -       O   8.000
O        2.976380719   11.134184381    2.614609563 -    -      -       O   8.000
O        1.498399632   12.204378287    0.691765305 -    -      -       O   8.000
O        1.686773175    9.580528642    0.829848643 -    -      -       O   8.000
O        4.126453796   11.491439484    4.968059166 -    -      -       O   8.000
O        3.688431960    9.015575013    4.066428936 -    -      -       O   8.000
O        5.547780028   10.524858992    2.973727680 -    -      -       O   8.000
O        4.193719748   12.788945577    7.249009124 -    -      -       O   8.000
O        6.206005293   11.173651953    6.648057508 -    -      -       O   8.000
O        3.834888454   10.129065041    7.194968993 -    -      -       O   8.000
O        8.316302533   12.783807745    7.087466659 -    -      -       O   8.000
O        8.224950395   11.320198215    4.919039482 -    -      -       O   8.000
O        8.077162019   10.812327273    2.303417411 -    -      -       O   8.000
O        8.756562145    8.898855882    4.043651838 -    -      -       O   8.000
O        6.253641316   12.378400927    1.208363173 -    -      -       O   8.000
O        0.440773453    7.103107337    2.687895470 -    -      -       O   8.000
O        3.064601001    6.812250144    2.737941115 -    -      -       O   8.000
O        3.865346863    6.639137783    5.191617919 -    -      -       O   8.000
O        5.575335117    7.342104903    3.252916078 -    -      -       O   8.000
O        6.364516566    7.133782556    6.460024929 -    -      -       O   8.000
O        8.513476108    6.443946428    5.000524912 -    -      -       O   8.000
O        8.028591674    6.898622358    2.416088225 -    -      -       O   8.000
O        8.759736844   14.992794664    8.448886917 -    -      -       O   8.000
O        5.536083073   14.825993094    0.634935318 -    -      -       O   8.000
O        2.305587859   14.707115946    0.700267832 -    -      -       O   8.000
O        4.021252145   14.908922240    8.780751608 -    -      -       O   8.000
O        1.568427788    4.833126203    1.851334902 -    -      -       O   8.000
O        4.604359606    4.943106727    7.231732875 -    -      -       O   8.000
O        7.926418357    5.070928385    7.164773262 -    -      -       O   8.000
O        6.157917516    4.993278984    2.107076993 -    -      -       O   8.000
O       11.547889324    5.089042376    4.784597586 -    -      -       O   8.000
O       14.782688021    4.893492889   12.604257774 -    -      -       O   8.000
O       18.013533881    4.837464395   12.634361324 -    -      -       O   8.000
O       16.313104956    4.992060474    4.560765113 -    -      -       O   8.000
O       18.786236817   14.804020212   11.463079149 -    -      -       O   8.000
O       15.634244363   14.982092589    5.970426053 -    -      -       O   8.000
O       12.379056776   15.022051986    6.049678161 -    -      -       O   8.000
O       14.125054029   14.894686513   11.192744000 -    -      -       O   8.000
O        1.781812146    5.439467206    5.534742811 -    -      -       O   8.000
O        1.465191022    6.081806469    7.928599140 -    -      -       O   8.000
Si       8.519844970    1.383061698    9.022243737 -    -      -       Si 14.000
Si       6.245618044    0.643268322   10.966468445 -    -      -       Si 14.000
Si       5.721076811    1.042878654    0.725105999 -    -      -       Si 14.000
Si       2.522457928    1.029329586    0.541649050 -    -      -       Si 14.000
Si       1.402386365    0.618138891   10.869598304 -    -      -       Si 14.000
Si       3.825151144    1.336820754    9.276907823 -    -      -       Si 14.000
Si       8.532132806   16.452227762    9.115169578 -    -      -       Si 14.000
Si       6.156200422   17.330356803   10.917445348 -    -      -       Si 14.000
Si       5.416860330   16.436635732    0.567869900 -    -      -       Si 14.000
Si       2.320193332   16.315057264    0.495187340 -    -      -       Si 14.000
Si       1.276275698   17.294921572   10.860768964 -    -      -       Si 14.000
Si       3.686681520   16.439369301    9.187168079 -    -      -       Si 14.000
Si       1.635252207   18.484317769    2.392421749 -    -      -       Si 14.000
Si       4.015297398   19.274537223    4.281713661 -    -      -       Si 14.000
Si       4.490058323   18.757644379    7.260052418 -    -      -       Si 14.000
Si       7.700606017   18.777289916    7.129341003 -    -      -       Si 14.000
Si       8.850591092   19.218924077    4.183169796 -    -      -       Si 14.000
Si       6.449147375   18.431276640    2.642611848 -    -      -       Si 14.000
Si       1.725297603    3.388274448    2.561654857 -    -      -       Si 14.000
Si       4.074214916    2.561331565    4.405817410 -    -      -       Si 14.000
Si       4.784305065    3.374365332    7.247764662 -    -      -       Si 14.000
Si       7.864635680    3.463985229    7.045162660 -    -      -       Si 14.000
Si       8.892523128    2.520827882    4.148125763 -    -      -       Si 14.000
Si       6.439508897    3.486134685    2.621100412 -    -      -       Si 14.000
Si      11.782822285   11.285746464    4.256110565 -    -      -       Si 14.000
Si      14.141598695   10.538225677    2.343219773 -    -      -       Si 14.000
Si      14.623337347   10.996539137   12.568874129 -    -      -       Si 14.000
Si      17.847552395   11.008729276   12.758493164 -    -      -       Si 14.000
Si      18.957493749   10.559016649    2.475882228 -    -      -       Si 14.000
Si      16.538953578   11.337930052    4.038847272 -    -      -       Si 14.000
Si      11.802210284    6.548704934    4.131556114 -    -      -       Si 14.000
Si      14.201946723    7.359568362    2.316572999 -    -      -       Si 14.000
Si      14.875447113    6.506920859   12.667288937 -    -      -       Si 14.000
Si      17.972382023    6.447058371   12.794127113 -    -      -       Si 14.000
Si      19.057300467    7.383253730    2.448733159 -    -      -       Si 14.000
Si      16.631738962    6.492385533    4.042042100 -    -      -       Si 14.000
Si      18.641568109    8.583677022   10.880349639 -    -      -       Si 14.000
Si      16.280812365    9.343826783    8.955601207 -    -      -       Si 14.000
Si      15.814109273    8.874528976    5.977192209 -    -      -       Si 14.000
Si      12.593797864    8.861635846    6.157566025 -    -      -       Si 14.000
Si      11.477117130    9.323848516    9.094698710 -    -      -       Si 14.000
Si      13.885663358    8.525800579   10.642369779 -    -      -       Si 14.000
Si      18.625695403   13.357969767   10.753044499 -    -      -       Si 14.000
Si      16.229060933   12.528370868    8.917590564 -    -      -       Si 14.000
Si      15.543287510   13.368931269    6.050991845 -    -      -       Si 14.000
Si      12.439809434   13.411074284    6.197275209 -    -      -       Si 14.000
Si      11.394548567   12.473260462    9.082221234 -    -      -       Si 14.000
Si      13.808013256   13.400466733   10.656573155 -    -      -       Si 14.000
Si      11.723177977   18.820488290    4.963001971 -    -      -       Si 14.000
Si      14.162183390   19.282966825    3.023449903 -    -      -       Si 14.000
Si      14.665785519   18.441180988    0.164246119 -    -      -       Si 14.000
Si      17.867339743   18.437088690    0.180559743 -    -      -       Si 14.000
Si      18.937991243   19.307316438    2.975669767 -    -      -       Si 14.000
Si      16.631360548   18.947622570    4.925720355 -    -      -       Si 14.000
Si      11.751709000    3.492212152    4.659817421 -    -      -       Si 14.000
Si      14.143536357    2.521549427    2.791466461 -    -      -       Si 14.000
Si      14.819785099    3.372742037   13.147029468 -    -      -       Si 14.000
Si      17.909421863    3.383152176    0.120944884 -    -      -       Si 14.000
Si      18.975334651    2.620689350    2.934746134 -    -      -       Si 14.000
Si      16.548948689    3.390361573    4.564238450 -    -      -       Si 14.000
Si      18.702170842    1.028464196   11.562778530 -    -      -       Si 14.000
Si      16.238964734    0.583644294    9.618893449 -    -      -       Si 14.000
Si      15.705427049    1.471012829    6.769011160 -    -      -       Si 14.000
Si      12.489848493    1.469125223    6.756020256 -    -      -       Si 14.000
Si      11.446278760    0.551398305    9.555879225 -    -      -       Si 14.000
Si      13.748792279    0.940331841   11.527511095 -    -      -       Si 14.000
Si      18.596247040   16.401711870   11.309436234 -    -      -       Si 14.000
Si      16.240559046   17.351162727    9.380136097 -    -      -       Si 14.000
Si      15.576082017   16.492745773    6.539366831 -    -      -       Si 14.000
Si      12.483083165   16.472093453    6.761673028 -    -      -       Si 14.000
Si      11.420684205   17.240019754    9.571061869 -    -      -       Si 14.000
Si      13.861811639   16.492692716   11.175227996 -    -      -       Si 14.000
Si       8.605405305    8.870034164    8.301929009 -    -      -       Si 14.000
Si       6.158048675    9.350621689   10.236745844 -    -      -       Si 14.000
Si       5.637371992    8.503237897   13.103257358 -    -      -       Si 14.000
Si       2.417632636    8.473486197   13.102596001 -    -      -       Si 14.000
Si       1.330161170    9.458072778   10.328460000 -    -      -       Si 14.000
Si       3.651870894    9.041857881    8.378231673 -    -      -       Si 14.000
Si       8.534159267   13.396708987    8.581840555 -    -      -       Si 14.000
Si       6.177240780   12.432554711   10.480411039 -    -      -       Si 14.000
Si       5.502531670   13.298963458    0.109667119 -    -      -       Si 14.000
Si       2.410805808   13.292795353   13.128090031 -    -      -       Si 14.000
Si       1.315331630   12.607488600   10.324206897 -    -      -       Si 14.000
Si       3.781877418   13.308761923    8.731288433 -    -      -       Si 14.000
Si       1.641636995   10.948582428    1.710220087 -    -      -       Si 14.000
Si       4.077748076   10.542689764    3.651676963 -    -      -       Si 14.000
Si       4.599794261   11.390974401    6.521063510 -    -      -       Si 14.000
Si       7.812706040   11.352749985    6.485969475 -    -      -       Si 14.000
Si       8.868885460   10.479015921    3.684659638 -    -      -       Si 14.000
Si       6.551856958   10.878962594    1.749255453 -    -      -       Si 14.000
Si       1.722418986    6.444410620    1.920196144 -    -      -       Si 14.000
Si       4.064667138    7.465234470    3.811774227 -    -      -       Si 14.000
Si       7.864687996    6.558992791    6.501982433 -    -      -       Si 14.000
Si       8.937649912    7.319913195    3.699486595 -    -      -       Si 14.000
Si       6.465262056    6.583949272    2.108584518 -    -      -       Si 14.000
end 
end 
