# Supplementary material for: Water Adsorption at Pairs of Proximate Brønsted Acid Sites in Zeolites
Source: J Phys Chem Lett. 2026 Jan 14;17(4):1201–6. doi: 10.1021/acs.jpclett.5c03794 (PMC12862806; doi:10.1021/acs.jpclett.5c03794)
Supplement: Supplementary file 2 [file jz5c03794_si_002.zip › Water_BAS_Pairs_SI/QM/STRUCTURES_MP2/HMFI__Isolated_BAS__T9_O15_T6__bare__MP2.car]

!BIOSYM archive 3                                                               
PBC=ON                                                                          
QMPOT ITERATION     50                                            -51927.5370347
!DATE Thu Jun  5 05:21:02 2025
PBC  20.20300  19.84900  13.21600  90.00000  90.00000  90.00000 (P1)
Al       4.578274008    6.387506297    7.217175010 -    -      -       Al 13.000
H        3.712322993    6.324538327    9.449343247 -    -      -       H   1.000
O       10.076783036    0.823640347    9.258464422 -    -      -       O   8.000
O        7.468978078    0.804478600    9.669865873 -    -      -       O   8.000
O        8.512297723    2.236983150    7.673221561 -    -      -       O   8.000
O        8.522296484   19.436545917    7.535576739 -    -      -       O   8.000
O        5.817991840    1.548620441   11.581959199 -    -      -       O   8.000
O        5.982631603   18.837646159   10.952415682 -    -      -       O   8.000
O        4.833092796    0.707169543    9.304404143 -    -      -       O   8.000
O        6.037679306    2.928985259    0.565015225 -    -      -       O   8.000
O        4.009252194    1.178205175    0.308488144 -    -      -       O   8.000
O        6.492724757    0.306089302    0.610442708 -    -      -       O   8.000
O        2.031459423    2.924479662    0.744540527 -    -      -       O   8.000
O        1.995931757    1.355457307   11.799714125 -    -      -       O   8.000
O        2.153873682    0.731087039    9.225844644 -    -      -       O   8.000
O        1.439591819   18.724880626   10.969484951 -    -      -       O   8.000
O        3.505783533    2.236270312    7.597791042 -    -      -       O   8.000
O       10.045996689   16.694574539    9.061365313 -    -      -       O   8.000
O        7.656352967   17.059632818    9.927336409 -    -      -       O   8.000
O        6.154202547   16.424454580   12.014082799 -    -      -       O   8.000
O        5.062348345   16.718555656    9.632030172 -    -      -       O   8.000
O        3.978901131   16.999775066    0.246706225 -    -      -       O   8.000
O        1.967886000   16.307196411   11.867104053 -    -      -       O   8.000
O        2.468102404   16.871866482    9.300449038 -    -      -       O   8.000
O        0.051126327   18.878661280    2.704552447 -    -      -       O   8.000
O        2.698310635   18.820603324    2.984148062 -    -      -       O   8.000
O        1.504320524   17.521132603    0.988281131 -    -      -       O   8.000
O        1.578052402    0.334629772    0.989128821 -    -      -       O   8.000
O        4.269547659   18.293966704    5.004887956 -    -      -       O   8.000
O        3.804355714    0.980696116    4.398422196 -    -      -       O   8.000
O        5.308833553   19.359776279    2.827577985 -    -      -       O   8.000
O        4.071309403   16.848474276    7.173559922 -    -      -       O   8.000
O        6.055687890   18.636645324    6.966681876 -    -      -       O   8.000
O        3.546815743   19.440596875    7.295323161 -    -      -       O   8.000
O        8.025349636   16.859217450    7.278783596 -    -      -       O   8.000
O        7.987501061   18.457634308    5.133301459 -    -      -       O   8.000
O        7.954129745   19.146751016    2.570754632 -    -      -       O   8.000
O        8.672357472    1.083976944    4.406833746 -    -      -       O   8.000
O        6.401646152   17.567196306    1.188533707 -    -      -       O   8.000
O       20.164806090    3.469596996    2.389301886 -    -      -       O   8.000
O        2.267923864    2.885146575    3.428519817 -    -      -       O   8.000
O        4.042315853    3.456961878    5.341887987 -    -      -       O   8.000
O        4.831923402    2.927429643    2.883408835 -    -      -       O   8.000
O        6.015126563    2.773777265    6.987903733 -    -      -       O   8.000
O        8.004526285    3.458956591    5.360724550 -    -      -       O   8.000
O        7.461808318    2.857148325    2.813633342 -    -      -       O   8.000
O       10.107947038   10.757334528    3.930397423 -    -      -       O   8.000
O       12.679644288   10.675317657    3.406949134 -    -      -       O   8.000
O       11.757329662   12.213496660    5.386460130 -    -      -       O   8.000
O       11.708563998    9.580823003    5.652927461 -    -      -       O   8.000
O       14.458883308   11.476008508    1.623058758 -    -      -       O   8.000
O       14.337134443    8.913346172    2.269062632 -    -      -       O   8.000
O       15.260415150   10.707630769    3.995077497 -    -      -       O   8.000
O       14.092410308   12.802171352   12.610327319 -    -      -       O   8.000
O       16.211667164   11.173568203   12.839947798 -    -      -       O   8.000
O       13.753900738   10.176189901   12.647136514 -    -      -       O   8.000
O       18.244573393   12.872819504   12.428697364 -    -      -       O   8.000
O       18.205549625   11.321357154    1.375847138 -    -      -       O   8.000
O       17.941615918   10.600403322    3.918226591 -    -      -       O   8.000
O       18.744428533    8.821325084    2.128522363 -    -      -       O   8.000
O       16.738206153   12.201429228    5.592917967 -    -      -       O   8.000
O       10.110601512    6.736559894    3.998979564 -    -      -       O   8.000
O       12.517643764    7.231773526    3.223033132 -    -      -       O   8.000
O       14.086028109    6.498799599    1.212231344 -    -      -       O   8.000
O       15.065274744    6.758203270    3.648951277 -    -      -       O   8.000
O       16.126848562    7.093160672   12.806070384 -    -      -       O   8.000
O       18.064587217    6.410400941    1.274086398 -    -      -       O   8.000
O       17.677679868    7.054436684    3.836592328 -    -      -       O   8.000
O        0.014338084    8.912172886   10.588159931 -    -      -       O   8.000
O       17.624421910    8.955028667   10.093324740 -    -      -       O   8.000
O       18.625640990    7.599177766   12.172924688 -    -      -       O   8.000
O       18.621648568   10.268599288   12.195797125 -    -      -       O   8.000
O       15.882696760    8.388237375    8.213226300 -    -      -       O   8.000
O       16.274755912   10.924956197    8.866602963 -    -      -       O   8.000
O       15.030890853    9.294547915   10.529898800 -    -      -       O   8.000
O       16.188949075    6.963298651    6.037866445 -    -      -       O   8.000
O       14.127012394    8.658565495    6.217181129 -    -      -       O   8.000
O       16.607780685    9.575970570    5.954365525 -    -      -       O   8.000
O       12.081492556    6.975770739    5.849599567 -    -      -       O   8.000
O       12.176608485    8.528526384    8.030190342 -    -      -       O   8.000
O       12.361747994    9.338159898   10.560473697 -    -      -       O   8.000
O       11.546697810   11.034833476    8.701570050 -    -      -       O   8.000
O       13.635699527    7.605696203   12.043273613 -    -      -       O   8.000
O        0.087604892   13.497764440   10.783233253 -    -      -       O   8.000
O       18.007865075   12.719427556    9.762217806 -    -      -       O   8.000
O       16.210927536   13.390213197    7.899815694 -    -      -       O   8.000
O       15.485506248   12.983027684   10.398651104 -    -      -       O   8.000
O       14.212985060   12.733524208    6.242280139 -    -      -       O   8.000
O       12.137253761   13.423668265    7.739802455 -    -      -       O   8.000
O       12.866632187   12.767845892   10.233436560 -    -      -       O   8.000
O       10.247505299   18.859343165    3.796141898 -    -      -       O   8.000
O       12.647209590   19.083078825    2.758253404 -    -      -       O   8.000
O       12.183614451   17.139161857    4.459208833 -    -      -       O   8.000
O       12.255053380   19.645546421    5.348469257 -    -      -       O   8.000
O       13.805949596   18.909801340    0.427320024 -    -      -       O   8.000
O       14.421356248    1.080710228    2.108091978 -    -      -       O   8.000
O       15.294653725   18.483713425    2.548702414 -    -      -       O   8.000
O       13.892786942   17.652856011   11.333061503 -    -      -       O   8.000
O       16.173854008   18.229028001   12.589765476 -    -      -       O   8.000
O       14.757225882    0.317262094   11.525554343 -    -      -       O   8.000
O       18.635309082   17.507390444   11.987966177 -    -      -       O   8.000
O       18.216069954   18.834677303    0.976590289 -    -      -       O   8.000
O       17.754328642   18.941594536    3.560994676 -    -      -       O   8.000
O       18.788784984    1.196870106    2.341030053 -    -      -       O   8.000
O       16.262485241   16.992198608    4.512279809 -    -      -       O   8.000
O        9.927485261    3.293615906    3.527369437 -    -      -       O   8.000
O       12.392341699    2.682484057    2.797322115 -    -      -       O   8.000
O       13.693627518    3.121590790    0.566492312 -    -      -       O   8.000
O       14.906606505    3.550771057    2.911128723 -    -      -       O   8.000
O       16.130888243    3.119069829   12.757289715 -    -      -       O   8.000
O       18.663071627    2.909442560    0.312911668 -    -      -       O   8.000
O       17.538505987    3.505421831    2.625044096 -    -      -       O   8.000
O       20.012399000    0.919907027   10.371434694 -    -      -       O   8.000
O       17.632761216    0.783907267    9.293932872 -    -      -       O   8.000
O       18.123794327    2.735606803   10.989914986 -    -      -       O   8.000
O       17.939377609    0.251108117   11.895666438 -    -      -       O   8.000
O       16.443553340    1.067635187    6.998359055 -    -      -       O   8.000
O       15.801300106   18.845778099    8.597243061 -    -      -       O   8.000
O       14.995807384    1.437085137    9.154299590 -    -      -       O   8.000
O       16.420019359    2.127035466    4.601441801 -    -      -       O   8.000
O       14.100028562    1.661317859    5.833481939 -    -      -       O   8.000
O       15.551594799   19.486581078    4.972300174 -    -      -       O   8.000
O       11.628247408    2.418040693    5.327468433 -    -      -       O   8.000
O       12.125362262    1.213859436    7.575937197 -    -      -       O   8.000
O       12.545669694    0.885038247   10.151910932 -    -      -       O   8.000
O       11.772852957   18.689896067    8.681093108 -    -      -       O   8.000
O       13.993562394    2.824196573   11.158994205 -    -      -       O   8.000
O        0.015052555   16.622651211   10.084810610 -    -      -       O   8.000
O       17.747517561   17.273001207    9.489497475 -    -      -       O   8.000
O       16.634491608   16.768851197    7.150065963 -    -      -       O   8.000
O       15.249312264   16.384123377    9.392137964 -    -      -       O   8.000
O       14.181847983   16.679463966    6.187694801 -    -      -       O   8.000
O       11.642640485   16.673302011    6.984254043 -    -      -       O   8.000
O       12.603551390   16.300133708    9.438463666 -    -      -       O   8.000
O       10.009176717    8.997514532    9.502536147 -    -      -       O   8.000
O        7.606004810    8.943415639   10.532428612 -    -      -       O   8.000
O        8.268959045    7.094652059    8.771075058 -    -      -       O   8.000
O        7.934003871    9.604385118    7.962549435 -    -      -       O   8.000
O        6.469104588    9.035907371   12.888944814 -    -      -       O   8.000
O        5.982268401   10.978843260   11.067541312 -    -      -       O   8.000
O        4.941396047    8.584045132   10.812101334 -    -      -       O   8.000
O        6.304674922    7.737720302    1.942589951 -    -      -       O   8.000
O        4.058994551    8.378383414    0.642749356 -    -      -       O   8.000
O        5.473441241   10.289184931    1.756431091 -    -      -       O   8.000
O        1.580566619    7.626084835    1.172224460 -    -      -       O   8.000
O        2.024856596    9.194938177   12.350865715 -    -      -       O   8.000
O        2.492516609    8.973115151    9.784946478 -    -      -       O   8.000
O        1.363401091   11.180352675   10.710218722 -    -      -       O   8.000
O        4.012965281    7.046208923    8.881938501 -    -      -       O   8.000
O       10.348673834   13.243477875    9.684425310 -    -      -       O   8.000
O        7.918966099   12.754976036   10.570702579 -    -      -       O   8.000
O        6.449627710   13.012787353   12.720368610 -    -      -       O   8.000
O        5.362966013   13.430012130   10.310748780 -    -      -       O   8.000
O        4.015370204   13.011447193    0.535227977 -    -      -       O   8.000
O        1.543827422   12.753155226   12.850104129 -    -      -       O   8.000
O        2.730167716   13.432370590   10.588039978 -    -      -       O   8.000
O        0.125042111   10.842512261    2.883429658 -    -      -       O   8.000
O        2.452458945   10.960683202    4.086133657 -    -      -       O   8.000
O        1.926122507   12.718816265    2.207709833 -    -      -       O   8.000
O        2.330584500   10.183243636    1.546852463 -    -      -       O   8.000
O        3.776578201   10.834895065    6.286811479 -    -      -       O   8.000
O        4.238683976    8.994861201    4.345689516 -    -      -       O   8.000
O        5.128862418   11.442186129    4.115304760 -    -      -       O   8.000
O        3.841285773   11.984108419    8.655344320 -    -      -       O   8.000
O        6.133349895   11.473648407    7.403734998 -    -      -       O   8.000
O        4.671064977    9.470148119    8.326210776 -    -      -       O   8.000
O        8.580325641   12.205997454    8.047673799 -    -      -       O   8.000
O        8.186374501   11.053966765    5.756917045 -    -      -       O   8.000
O        7.611396091   10.900171308    3.194017764 -    -      -       O   8.000
O        8.431163244    8.747072738    4.486100093 -    -      -       O   8.000
O        6.168614271   12.813729718    2.126563029 -    -      -       O   8.000
O       20.100942968    6.658796706    2.959836369 -    -      -       O   8.000
O        2.324521885    7.310214375    3.708770373 -    -      -       O   8.000
O        3.541902136    7.084399116    6.048411235 -    -      -       O   8.000
O        4.831196620    6.501435470    3.805137165 -    -      -       O   8.000
O        6.214243488    6.867977792    7.063129672 -    -      -       O   8.000
O        8.736731252    6.742138652    6.214144833 -    -      -       O   8.000
O        7.494860817    6.363850681    3.880531284 -    -      -       O   8.000
O        8.282337168   14.717548304    8.799553926 -    -      -       O   8.000
O        5.648527290   15.077213910    1.002127893 -    -      -       O   8.000
O        2.294103845   15.004464637    0.919463433 -    -      -       O   8.000
O        3.814045420   14.649154636    8.535351824 -    -      -       O   8.000
O        1.960144616    5.185324539    2.108570510 -    -      -       O   8.000
O        4.328008057    4.738386576    7.614469797 -    -      -       O   8.000
O        7.732123541    4.746535972    7.666970245 -    -      -       O   8.000
O        6.165848798    5.087595457    2.021272370 -    -      -       O   8.000
O       11.968537001    4.843470727    4.296607732 -    -      -       O   8.000
O       14.448312769    5.129911363   12.203138145 -    -      -       O   8.000
O       17.825864409    5.088777318   12.200581594 -    -      -       O   8.000
O       16.486470605    4.772165025    4.663105503 -    -      -       O   8.000
O       18.199512785   15.095784080   10.972505652 -    -      -       O   8.000
O       15.903861966   14.695788100    5.631464530 -    -      -       O   8.000
O       12.563013032   14.705024756    5.452703912 -    -      -       O   8.000
O       13.971385677   15.009396457   11.249623656 -    -      -       O   8.000
Si       8.621501720    0.869992336    8.535475666 -    -      -       Si 14.000
Si       6.035903378    0.505548820   10.356938630 -    -      -       Si 14.000
Si       5.577672155    1.487318421   13.183187018 -    -      -       Si 14.000
Si       2.413479235    1.451105880    0.151490498 -    -      -       Si 14.000
Si       1.346399328    0.463078912   10.599044165 -    -      -       Si 14.000
Si       3.521201545    0.815488006    8.364117936 -    -      -       Si 14.000
Si       8.503187389   16.324907002    8.751180584 -    -      -       Si 14.000
Si       6.211222872   17.262344983   10.625057990 -    -      -       Si 14.000
Si       5.541701569   16.529614621    0.301528408 -    -      -       Si 14.000
Si       2.439507937   16.457834161    0.202921796 -    -      -       Si 14.000
Si       1.478477764   17.146375688   10.556093977 -    -      -       Si 14.000
Si       3.840965832   16.270352409    8.672476170 -    -      -       Si 14.000
Si       1.477706970   18.851827564    1.921541723 -    -      -       Si 14.000
Si       4.009272073   19.334623764    3.786914508 -    -      -       Si 14.000
Si       4.493795473   18.315085428    6.608325480 -    -      -       Si 14.000
Si       7.638778113   18.346034902    6.715731088 -    -      -       Si 14.000
Si       8.718287679   19.358549383    3.983862103 -    -      -       Si 14.000
Si       6.528752516   19.058119156    1.807248361 -    -      -       Si 14.000
Si       1.559847593    3.609510060    2.156242753 -    -      -       Si 14.000
Si       3.745852042    2.565708607    4.025108363 -    -      -       Si 14.000
Si       4.478708255    3.320394897    6.903650591 -    -      -       Si 14.000
Si       7.556355987    3.312768166    6.924723331 -    -      -       Si 14.000
Si       8.512390136    2.665870860    4.032860995 -    -      -       Si 14.000
Si       6.139105071    3.469448333    2.096696704 -    -      -       Si 14.000
Si      11.586701454   10.808460487    4.594385546 -    -      -       Si 14.000
Si      14.173791150   10.434088769    2.835019603 -    -      -       Si 14.000
Si      14.643353167   11.404799923    0.015466781 -    -      -       Si 14.000
Si      17.808933065   11.414139742   13.020089915 -    -      -       Si 14.000
Si      18.806251637   10.390874280    2.570734467 -    -      -       Si 14.000
Si      16.633417191   10.763848043    4.848252040 -    -      -       Si 14.000
Si      11.662273277    6.436570552    4.358840091 -    -      -       Si 14.000
Si      14.003623222    7.352076837    2.589680715 -    -      -       Si 14.000
Si      14.574817072    6.589509576   12.881138926 -    -      -       Si 14.000
Si      17.656702993    6.539470513   12.918537196 -    -      -       Si 14.000
Si      18.646442634    7.245857731    2.549602254 -    -      -       Si 14.000
Si      16.368534209    6.383732630    4.531150593 -    -      -       Si 14.000
Si      18.738281103    8.938008851   11.266578066 -    -      -       Si 14.000
Si      16.210339586    9.398940830    9.437336005 -    -      -       Si 14.000
Si      15.690558337    8.403001768    6.605386667 -    -      -       Si 14.000
Si      12.531589766    8.427338256    6.446390454 -    -      -       Si 14.000
Si      11.522064181    9.475587233    9.186591189 -    -      -       Si 14.000
Si      13.700453558    9.104784490   11.429313034 -    -      -       Si 14.000
Si      18.681538047   13.543294080   11.000686283 -    -      -       Si 14.000
Si      16.487111476   12.497504037    9.225653412 -    -      -       Si 14.000
Si      15.759476989   13.250329814    6.342842887 -    -      -       Si 14.000
Si      12.668469976   13.265854189    6.206019833 -    -      -       Si 14.000
Si      11.727822407   12.610101047    9.091897182 -    -      -       Si 14.000
Si      14.084929736   13.401868976   11.101205207 -    -      -       Si 14.000
Si      11.827081199   18.689839277    4.098907479 -    -      -       Si 14.000
Si      14.036413020   19.347379587    1.972605370 -    -      -       Si 14.000
Si      14.658107703   18.729290183   12.273140682 -    -      -       Si 14.000
Si      17.737215611   18.681416809   12.662485802 -    -      -       Si 14.000
Si      18.756403650   19.430833269    2.382600577 -    -      -       Si 14.000
Si      16.231781666   18.486350454    3.882908103 -    -      -       Si 14.000
Si      11.485011604    3.325530928    3.985310205 -    -      -       Si 14.000
Si      13.853639549    2.610889492    2.097477493 -    -      -       Si 14.000
Si      14.576039653    3.543313186   12.485783934 -    -      -       Si 14.000
Si      17.676724879    3.476184848   12.371170215 -    -      -       Si 14.000
Si      18.790566671    2.755511985    1.924359067 -    -      -       Si 14.000
Si      16.330339381    3.473822109    3.702252922 -    -      -       Si 14.000
Si      18.437900320    1.167383871   10.645060258 -    -      -       Si 14.000
Si      16.225031200    0.572599395    8.525410609 -    -      -       Si 14.000
Si      15.621543673    1.132886486    5.602626304 -    -      -       Si 14.000
Si      12.530757415    1.257922019    6.013773509 -    -      -       Si 14.000
Si      11.613381596    0.434278499    8.904005515 -    -      -       Si 14.000
Si      14.059307145    1.354708213   10.485253594 -    -      -       Si 14.000
Si      18.690840582   16.609833474   10.631915042 -    -      -       Si 14.000
Si      16.358160501   17.315902248    8.655890677 -    -      -       Si 14.000
Si      15.739442240   16.288215922    5.876225756 -    -      -       Si 14.000
Si      12.648237237   16.298592570    5.770576668 -    -      -       Si 14.000
Si      11.518405552   17.102111911    8.542277503 -    -      -       Si 14.000
Si      13.936480318   16.360048686   10.354181623 -    -      -       Si 14.000
Si       8.461726476    8.654637673    9.179337935 -    -      -       Si 14.000
Si       6.279689094    9.397158973   11.326066015 -    -      -       Si 14.000
Si       5.573538777    8.849511900    1.021842610 -    -      -       Si 14.000
Si       2.500326624    8.852667949    0.639766634 -    -      -       Si 14.000
Si       1.456876498    9.580073381   10.892092729 -    -      -       Si 14.000
Si       4.018699307    8.611254236    9.501292612 -    -      -       Si 14.000
Si       8.774478330   13.246575874    9.276466421 -    -      -       Si 14.000
Si       6.427668606   12.548404742   11.171722353 -    -      -       Si 14.000
Si       5.560883997   13.479186958    0.782309633 -    -      -       Si 14.000
Si       2.453871863   13.390691490    0.823686202 -    -      -       Si 14.000
Si       1.429890449   12.712935177   11.231889925 -    -      -       Si 14.000
Si       3.943549086   13.363098221    9.514539604 -    -      -       Si 14.000
Si       1.692363848   11.170105743    2.671571001 -    -      -       Si 14.000
Si       3.896334691   10.545191812    4.696131731 -    -      -       Si 14.000
Si       4.615779696   10.966540446    7.655218597 -    -      -       Si 14.000
Si       7.710333232   11.068334185    7.295973810 -    -      -       Si 14.000
Si       8.594584940   10.348020828    4.354113930 -    -      -       Si 14.000
Si       6.106816212   11.348375118    2.814665861 -    -      -       Si 14.000
Si       1.454243207    6.680892104    2.498318940 -    -      -       Si 14.000
Si       3.722639292    7.458928375    4.511383362 -    -      -       Si 14.000
Si       7.699012646    6.362174697    7.417629491 -    -      -       Si 14.000
Si       8.684405862    7.155786382    4.648827593 -    -      -       Si 14.000
Si       6.190614865    6.440662453    2.919780377 -    -      -       Si 14.000
end 
end 
