# Supplementary material for: Water Adsorption at Pairs of Proximate Brønsted Acid Sites in Zeolites
Source: J Phys Chem Lett. 2026 Jan 14;17(4):1201–6. doi: 10.1021/acs.jpclett.5c03794 (PMC12862806; doi:10.1021/acs.jpclett.5c03794)
Supplement: Supplementary file 2 [file jz5c03794_si_002.zip › Water_BAS_Pairs_SI/QM/STRUCTURES_PBE+D2/HCHA__CHA_1__1_h2o__conformer_1__PBE_D2.vasp]

image0                                  
   1.00000000000000     
    14.7669999999999995    0.0000000000000000    0.0000000000000000
     0.0000000000000010   13.6750000000000007    0.0000000000000000
     0.0000000000000010   -6.8374999999999977   11.8428973967522015
   Al   H    O    Si
     2     4    73    34
Direct
  0.4367515863433956  0.0981109962401295  0.6735458207509354
  0.8954287579195478  0.2172632158519343  0.2264248772634159
  0.8782616967816305  0.3890653668495118  0.4082642119947864
  0.5122773842610717  0.2256583079506054  0.6146859803167987
  0.5356501325913484  0.3653433071952575  0.6309269419369342
  0.5333605378898189  0.3607524091937294  0.7439480510743470
  0.1150860762849647  0.1015897026806712  0.8943603819618237
  0.4707938793397434  0.4319545959751969  0.5643846072299401
  0.7667870170506722  0.7509653013787636  0.2394229778113841
  0.1314354947114394  0.8037527229694575  0.9007200862421708
  0.4694460725139556  0.1445973343991611  0.5720656335975558
  0.7996838403481623  0.4652442302797795  0.2276320161650658
  0.1378117971387396  0.0981420696683058  0.1970008877952794
  0.4663894488193082  0.4322045932472166  0.8697547634605721
  0.8044446057629135  0.7658414897287947  0.5368699591926510
  0.8925320954873635  0.9089419718394780  0.0894929159834661
  0.2080235934286771  0.2329560548635753  0.7691071213399409
  0.5662623268468109  0.5491840463812047  0.4477236542826070
  0.8573901756151158  0.2085551841835152  0.1044778985060214
  0.2070105929942251  0.5329080010682093  0.7637673647248515
  0.5396047125679084  0.8585427889393612  0.4213953243150627
  0.8645834289920462  0.8901955121467108  0.7946129715499500
  0.2215385671052285  0.2326256665759841  0.4574390561919187
  0.5405250516754359  0.5796192727235108  0.1398941332997771
  0.1594258262545973  0.3195939591703528  0.9837954148906198
  0.5014885847434091  0.6534754302878845  0.6558212894209723
  0.8445025568686637  0.9462793522572824  0.2931315330450598
  0.1698528086166686  0.6690653527388268  0.6820479273987781
  0.5031029750007652  0.0040836811223698  0.3506754369176392
  0.8248719455546560  0.3270009752078936  0.0042767794339779
  0.1724527414471791  0.0149338916813402  0.3313117697945063
  0.4919821543881251  0.3624368465432849  0.0170774509535629
  0.8420173795422692  0.6680345089810223  0.6589532291832726
  0.1536364620520649  0.0187241633099229  0.6759307130990029
  0.5053413656064458  0.3397212964247382  0.3418727421037771
  0.8372235083594269  0.7024813920694601  0.0377981593441074
  0.1747656268430917  0.3178714171860528  0.3256307226625975
  0.4959553808703207  0.6548228685978326 -0.0002586200781931
  0.8248051069749127  0.9867930719207049  0.6710847848479093
  0.1717356652893995  0.6693375890147094  0.9836868280384006
  0.5034193697753558  0.9847369994035935  0.6442593124265725
  0.8440784099589485  0.3530573587618666  0.3376497520556153
  0.1350946247662565  0.2335453895580754  0.1129891064346077
  0.4668246951156977  0.5628299403041456  0.7817911934460495
  0.8082238680116017  0.9005174924840653  0.4514318946806734
  0.1368632642442968  0.8830386010876080  0.7597209475934958
  0.4576473943776280  0.2145352332715282  0.4268337256398874
  0.8018595668250039  0.5423080471364128  0.0843004444337751
  0.1310191109870277  0.8793375543888763  0.1200312335114624
  0.4626501434079655  0.2166770808569862  0.8004756271919630
  0.7806584987268478  0.5501457982021897  0.4518021664788248
  0.8650044897282499  0.7511874954023814  0.8765998138953551
  0.1884593595058710  0.1085025995469250  0.5507080818810113
  0.5313590093192914  0.4493185129448005  0.2299831248077733
  0.8552743773784939  0.1162752252666574  0.2542692219934030
  0.1901039922623191  0.4520037125856197  0.9014495850862567
  0.5309033186405793  0.7657706537034772  0.5480594447937992
  0.8671259087630199  0.1126826491761808  0.8824474178630796
  0.1948586401143662  0.4519714288801858  0.5443689455202421
  0.5486303235378197  0.7973399369174109  0.2048120533027269
  0.9929065549330600  0.2628271343379145  0.0083777059749196
  0.3347900566927570  0.5825451933567939  0.6576917857629212
  0.6718824089677069  0.9406087799147973  0.3479148638613864
  0.0027082205930170  0.7448344254185668  0.7454098493945200
  0.3349748142491633  0.0666080940296467  0.4198916915704397
  0.6628525712835416  0.4162073443440144  0.0829720209414649
  0.0044222058618773  0.0110617219974727  0.2647551008153597
  0.3281658227740294  0.3494324319840112  0.9353314213468755
  0.6705355711862719  0.6902639516402379  0.6166798035775686
  0.9931510369618451  0.9839225741833674  0.7331707924118602
  0.3373035016335882  0.3547573198645487  0.4132308248383466
  0.6670640457899972  0.6533539495162076  0.0525598687205058
  0.0068993778554362  0.2527412895831929  0.2606558445861489
  0.3324104840596222  0.5814277267645741  0.9209803832470511
  0.6669342311000016  0.9047680881866752  0.5748613256485567
  0.0036052456856239  0.7320946654414848  0.9892137184962420
  0.3240702096257909  0.0643590241696851  0.6520514466300072
  0.6719135661384910  0.3829785066736064  0.3049446406294580
  0.5559597672865842  0.3197404585125375  0.6647507154317486
  0.0993609053333290  0.2289698336640109  0.9992538165330777
  0.4412302188805840  0.5599219100288825  0.6652849040655506
  0.7726443244545138  0.8854996943861715  0.3327327349440555
  0.1096099131380681  0.7756783035577135  0.7725617845018917
  0.4395730460526048  0.1049942605453087  0.4401620732841758
  0.7716066385205120  0.4365419828285253  0.0986668246815703
  0.1099026622096868  0.0018914385081727  0.2280748712429493
  0.4354675940731036  0.3356911524014193  0.9044473049947607
  0.7734813341298142  0.6712508421554506  0.5680186449938842
  0.0997836917020090  0.9981840309941390  0.7664682403370602
  0.4410059994948560  0.3348169131082518  0.4351114768424469
  0.7688203985388686  0.6636693137678635  0.1036242499532840
  0.1109070294394709  0.2253790860341938  0.2241696100893739
  0.4389429947581273  0.5590345065563982  0.8947792857922151
  0.7749106966434771  0.8904206664677019  0.5587313632171562
  0.1084533589327039  0.7722452548586572  0.9983626002592465
  0.7699845237452996  0.4427799080844025  0.3279202693992673
  0.8993784375497700  0.7746388781651661  0.9993773499457332
  0.2216038637897108  0.1050084605654837  0.6627626068445018
  0.5676888459697044  0.4308773162955351  0.3305889026389839
  0.2250949357622514  0.5583785977927794  0.8918215189056371
  0.5590320364291316  0.8818706053432154  0.5495506249340151
  0.8881424137502447  0.9937747494732312  0.7713215005670425
  0.2310695746199396  0.3375938925068311  0.4345427790048568
  0.5636868055833055  0.6712832836527477  0.1003707565321297
  0.8983381732028600  0.9977102731032008  0.2261487808226869
  0.2223505082260731  0.3360406336865878  0.8963291210833340
  0.5672431994633427  0.6662870628377763  0.5675016598239228
  0.8948473573735495  0.7655195726445527  0.7703398576413396
  0.2288270012069477  0.1060287210328228  0.4401546445563163
  0.5573681963728419  0.4518095728596195  0.1159380326421882
  0.8866340736369829  0.2263468747241826  0.0014987986588330
  0.2266344372879698  0.5596462070154218  0.6626414739197962
  0.5665877907217524  0.8991518717115432  0.3322708413814509
 
  0.00000000E+00  0.00000000E+00  0.00000000E+00
  0.00000000E+00  0.00000000E+00  0.00000000E+00
  0.00000000E+00  0.00000000E+00  0.00000000E+00
  0.00000000E+00  0.00000000E+00  0.00000000E+00
  0.00000000E+00  0.00000000E+00  0.00000000E+00
  0.00000000E+00  0.00000000E+00  0.00000000E+00
  0.00000000E+00  0.00000000E+00  0.00000000E+00
  0.00000000E+00  0.00000000E+00  0.00000000E+00
  0.00000000E+00  0.00000000E+00  0.00000000E+00
  0.00000000E+00  0.00000000E+00  0.00000000E+00
  0.00000000E+00  0.00000000E+00  0.00000000E+00
  0.00000000E+00  0.00000000E+00  0.00000000E+00
  0.00000000E+00  0.00000000E+00  0.00000000E+00
  0.00000000E+00  0.00000000E+00  0.00000000E+00
  0.00000000E+00  0.00000000E+00  0.00000000E+00
  0.00000000E+00  0.00000000E+00  0.00000000E+00
  0.00000000E+00  0.00000000E+00  0.00000000E+00
  0.00000000E+00  0.00000000E+00  0.00000000E+00
  0.00000000E+00  0.00000000E+00  0.00000000E+00
  0.00000000E+00  0.00000000E+00  0.00000000E+00
  0.00000000E+00  0.00000000E+00  0.00000000E+00
  0.00000000E+00  0.00000000E+00  0.00000000E+00
  0.00000000E+00  0.00000000E+00  0.00000000E+00
  0.00000000E+00  0.00000000E+00  0.00000000E+00
  0.00000000E+00  0.00000000E+00  0.00000000E+00
  0.00000000E+00  0.00000000E+00  0.00000000E+00
  0.00000000E+00  0.00000000E+00  0.00000000E+00
  0.00000000E+00  0.00000000E+00  0.00000000E+00
  0.00000000E+00  0.00000000E+00  0.00000000E+00
  0.00000000E+00  0.00000000E+00  0.00000000E+00
  0.00000000E+00  0.00000000E+00  0.00000000E+00
  0.00000000E+00  0.00000000E+00  0.00000000E+00
  0.00000000E+00  0.00000000E+00  0.00000000E+00
  0.00000000E+00  0.00000000E+00  0.00000000E+00
  0.00000000E+00  0.00000000E+00  0.00000000E+00
  0.00000000E+00  0.00000000E+00  0.00000000E+00
  0.00000000E+00  0.00000000E+00  0.00000000E+00
  0.00000000E+00  0.00000000E+00  0.00000000E+00
  0.00000000E+00  0.00000000E+00  0.00000000E+00
  0.00000000E+00  0.00000000E+00  0.00000000E+00
  0.00000000E+00  0.00000000E+00  0.00000000E+00
  0.00000000E+00  0.00000000E+00  0.00000000E+00
  0.00000000E+00  0.00000000E+00  0.00000000E+00
  0.00000000E+00  0.00000000E+00  0.00000000E+00
  0.00000000E+00  0.00000000E+00  0.00000000E+00
  0.00000000E+00  0.00000000E+00  0.00000000E+00
  0.00000000E+00  0.00000000E+00  0.00000000E+00
  0.00000000E+00  0.00000000E+00  0.00000000E+00
  0.00000000E+00  0.00000000E+00  0.00000000E+00
  0.00000000E+00  0.00000000E+00  0.00000000E+00
  0.00000000E+00  0.00000000E+00  0.00000000E+00
  0.00000000E+00  0.00000000E+00  0.00000000E+00
  0.00000000E+00  0.00000000E+00  0.00000000E+00
  0.00000000E+00  0.00000000E+00  0.00000000E+00
  0.00000000E+00  0.00000000E+00  0.00000000E+00
  0.00000000E+00  0.00000000E+00  0.00000000E+00
  0.00000000E+00  0.00000000E+00  0.00000000E+00
  0.00000000E+00  0.00000000E+00  0.00000000E+00
  0.00000000E+00  0.00000000E+00  0.00000000E+00
  0.00000000E+00  0.00000000E+00  0.00000000E+00
  0.00000000E+00  0.00000000E+00  0.00000000E+00
  0.00000000E+00  0.00000000E+00  0.00000000E+00
  0.00000000E+00  0.00000000E+00  0.00000000E+00
  0.00000000E+00  0.00000000E+00  0.00000000E+00
  0.00000000E+00  0.00000000E+00  0.00000000E+00
  0.00000000E+00  0.00000000E+00  0.00000000E+00
  0.00000000E+00  0.00000000E+00  0.00000000E+00
  0.00000000E+00  0.00000000E+00  0.00000000E+00
  0.00000000E+00  0.00000000E+00  0.00000000E+00
  0.00000000E+00  0.00000000E+00  0.00000000E+00
  0.00000000E+00  0.00000000E+00  0.00000000E+00
  0.00000000E+00  0.00000000E+00  0.00000000E+00
  0.00000000E+00  0.00000000E+00  0.00000000E+00
  0.00000000E+00  0.00000000E+00  0.00000000E+00
  0.00000000E+00  0.00000000E+00  0.00000000E+00
  0.00000000E+00  0.00000000E+00  0.00000000E+00
  0.00000000E+00  0.00000000E+00  0.00000000E+00
  0.00000000E+00  0.00000000E+00  0.00000000E+00
  0.00000000E+00  0.00000000E+00  0.00000000E+00
  0.00000000E+00  0.00000000E+00  0.00000000E+00
  0.00000000E+00  0.00000000E+00  0.00000000E+00
  0.00000000E+00  0.00000000E+00  0.00000000E+00
  0.00000000E+00  0.00000000E+00  0.00000000E+00
  0.00000000E+00  0.00000000E+00  0.00000000E+00
  0.00000000E+00  0.00000000E+00  0.00000000E+00
  0.00000000E+00  0.00000000E+00  0.00000000E+00
  0.00000000E+00  0.00000000E+00  0.00000000E+00
  0.00000000E+00  0.00000000E+00  0.00000000E+00
  0.00000000E+00  0.00000000E+00  0.00000000E+00
  0.00000000E+00  0.00000000E+00  0.00000000E+00
  0.00000000E+00  0.00000000E+00  0.00000000E+00
  0.00000000E+00  0.00000000E+00  0.00000000E+00
  0.00000000E+00  0.00000000E+00  0.00000000E+00
  0.00000000E+00  0.00000000E+00  0.00000000E+00
  0.00000000E+00  0.00000000E+00  0.00000000E+00
  0.00000000E+00  0.00000000E+00  0.00000000E+00
  0.00000000E+00  0.00000000E+00  0.00000000E+00
  0.00000000E+00  0.00000000E+00  0.00000000E+00
  0.00000000E+00  0.00000000E+00  0.00000000E+00
  0.00000000E+00  0.00000000E+00  0.00000000E+00
  0.00000000E+00  0.00000000E+00  0.00000000E+00
  0.00000000E+00  0.00000000E+00  0.00000000E+00
  0.00000000E+00  0.00000000E+00  0.00000000E+00
  0.00000000E+00  0.00000000E+00  0.00000000E+00
  0.00000000E+00  0.00000000E+00  0.00000000E+00
  0.00000000E+00  0.00000000E+00  0.00000000E+00
  0.00000000E+00  0.00000000E+00  0.00000000E+00
  0.00000000E+00  0.00000000E+00  0.00000000E+00
  0.00000000E+00  0.00000000E+00  0.00000000E+00
  0.00000000E+00  0.00000000E+00  0.00000000E+00
  0.00000000E+00  0.00000000E+00  0.00000000E+00
  0.00000000E+00  0.00000000E+00  0.00000000E+00
  0.00000000E+00  0.00000000E+00  0.00000000E+00
