# Supplementary material for: Water Adsorption at Pairs of Proximate Brønsted Acid Sites in Zeolites
Source: J Phys Chem Lett. 2026 Jan 14;17(4):1201–6. doi: 10.1021/acs.jpclett.5c03794 (PMC12862806; doi:10.1021/acs.jpclett.5c03794)
Supplement: Supplementary file 2 [file jz5c03794_si_002.zip › Water_BAS_Pairs_SI/QM/STRUCTURES_PBE+D2/HCHA__CHA_1__1_h2o__conformer_2__PBE_D2.vasp]

image0                                  
   1.00000000000000     
    14.7669999999999995    0.0000000000000000    0.0000000000000000
     0.0000000000000010   13.6750000000000007    0.0000000000000000
     0.0000000000000010   -6.8374999999999977   11.8428973967522015
   Al   H    O    Si
     2     4    73    34
Direct
  0.4373577908830984  0.1125051786542785  0.6899577408414660
  0.8963437696643017  0.2384290354814013  0.2464507765122539
  0.8014904576936630  0.9691716285501508  0.9363985502284513
  0.8053911991832033  0.9736693353642962  0.0543150074916156
  0.8238989290810460  0.1074150038350707  0.0589585367892224
  0.4899426578088694  0.2490569810690523  0.6321536401453844
  0.1167068816560050  0.1071613897339704  0.8992595366549868
  0.4681538844393258  0.4384013610215886  0.5787287607315119
  0.7949323848701316  0.7583371863819129  0.2304012650247625
  0.1214646585658612  0.8046475946580084  0.9022713602113920
  0.4664637942582684  0.1717684544851474  0.5929979856392438
  0.7964448017247353  0.4802474255431426  0.2356268367320329
  0.1250090461481937  0.1109089780060679  0.2149526500688514
  0.4496454932456266  0.4238065547923929  0.8491403294863478
  0.7725582703411648  0.7844946471427809  0.5690954244918259
  0.8716236472853383  0.9037273563855263  0.1100076972232786
  0.1890508382596401  0.2444678099191667  0.7753228364292181
  0.5288201162601373  0.5772808202350111  0.4461534552324405
  0.8665097585519473  0.1902036777674724  0.0977876605470514
  0.2020606991257742  0.5352527893399376  0.7711062312177178
  0.5531927740535946  0.8430860615547305  0.4230591110182338
  0.8652796156829119  0.9042698970805747  0.8044935644960129
  0.2233330076662196  0.2367583817590505  0.4626156971280767
  0.5652709637162530  0.5920867942613635  0.1649270303038371
  0.1626313848440154  0.3261249654695857  0.9938337421194403
  0.4966039129173100  0.6621774322445874  0.6630032367492149
  0.8453958286205557  0.9748280283049762  0.3280129640846595
  0.1691297929684208  0.6709992728273707  0.6871736918205601
  0.5102620794565085  0.0108019894617286  0.3826769333501522
  0.8284350702176677  0.3320327175433949  0.0194164360065951
  0.1787633676380257  0.0182467402898342  0.3351551596726879
  0.4873914278198975  0.3956727331785184  0.0228942865247885
  0.8334646972219758  0.6823395277534366  0.6766236743367510
  0.1596358849355862  0.0225250621633762  0.6814790101830153
  0.5120046580178660  0.3554140905065172  0.3597905742567951
  0.8380564094721769  0.6818533791671777  0.0144796565390136
  0.1789515038973486  0.3243398169657694  0.3322010326753613
  0.4966437919990885  0.6351301238035032  0.0091627357656253
  0.8332756856751942  0.9935615568180932  0.6703985517705848
  0.1702890168733449  0.6756875393312493  0.9899477796723736
  0.4897634797735853  0.9858710156329212  0.6287850633165253
  0.8253674871206345  0.3477809303264244  0.3275542307932961
  0.1427832707705828  0.2319194116231084  0.1173611920562081
  0.4734862444234644  0.5823154699309606  0.7976719814710516
  0.8034877577019411  0.8843904441569892  0.4505759611063895
  0.1421885977622553  0.8875853601585677  0.7662783434685846
  0.4657226793885000  0.2190604282538638  0.4308755630812751
  0.7867384603952982  0.5400733581903006  0.0788992120204595
  0.1454719586588670  0.8914556243454330  0.1201616139832706
  0.4782594881441679  0.2192757712884428  0.8157485012635782
  0.8085420990729340  0.5680097614037518  0.4555091830470811
  0.8774989060306956  0.7739335066807680  0.8910657606739241
  0.1891794699636579  0.1116907267959251  0.5545942043941251
  0.5237088360350497  0.4412788823370976  0.2259478880807329
  0.8740928109353696  0.1192016762388650  0.2550336520870398
  0.1973225928182188  0.4626609141499798  0.9174249533178591
  0.5581548002472745  0.7930306076349934  0.5878783910609443
  0.8739699925357662  0.1220559042213190  0.8830212977757866
  0.1993828899596797  0.4556846029141035  0.5511568743563108
  0.5337372233264911  0.8025350795857693  0.2132899525906478
  0.9981548727462342  0.2698472348193714  0.0215768800856275
  0.3344553687021663  0.5895866324266732  0.6751355199237432
  0.6742074577901769  0.9247982545561295  0.3368238465006255
  0.0018663733930449  0.7532731375007047  0.7384963983590491
  0.3398721446269408  0.0758840100027737  0.4319277204087287
  0.6608219706438018  0.4025652340748268  0.0833469881952035
  0.0085893416642239  0.9882946646734554  0.2606299100316513
  0.3281328092509342  0.3318385215028970  0.9235829915294725
  0.6664496171925964  0.6418753268137598  0.5952367507119000
  0.9989899252573557  0.9853656699032172  0.7355121041384365
  0.3417355089918406  0.3554521035332507  0.4186650812228514
  0.6672274154327663  0.6835684196784592  0.0712057225591431
  0.0079786297660446  0.2785130097803693  0.2641971113637530
  0.3331360875038971  0.5959103656185591  0.9256780660584526
  0.6655855405558928  0.9525938645664326  0.5957996685333439
  0.0050783032982505  0.7528461255731151  0.0181921361910220
  0.3231935171717847  0.0984130946342575  0.6778831854560017
  0.6669849123549212  0.4401794425360752  0.3437018398854514
  0.7816779738328640  0.0143480929839811  0.0162325399446260
  0.1049448834298988  0.2333793578853155  0.0077704115515297
  0.4421746173761522  0.5676324517904660  0.6775609477274105
  0.7787034993078814  0.8855026468877611  0.3359779743408743
  0.1087551273929706  0.7786591498626196  0.7735825762247255
  0.4439014611134627  0.1159543840962202  0.4519941147365817
  0.7673544189521623  0.4396743956629445  0.1064499869413436
  0.1131581568108282  0.0043202359762567  0.2337269625007958
  0.4359662994717896  0.3398790525475263  0.9026203658118001
  0.7696967814570187  0.6683604377447111  0.5730358517993054
  0.1053621803071206  0.0020994679820487  0.7716612690450415
  0.4459817674346422  0.3439712841796764  0.4473474736712748
  0.7711486400829298  0.6659901875596110  0.0999500109138624
  0.1102606086348125  0.2375313718029549  0.2337615297193368
  0.4382717845443488  0.5589326255431448  0.8963047509026104
  0.7679527308195903  0.9031214914906087  0.5705271968236433
  0.1103923617184276  0.7814530235317023  0.0071019069046752
  0.7757833778611468  0.4561320018204543  0.3398388634317618
  0.8993268323547481  0.7766382143115770  0.0086224946928737
  0.2178880575340927  0.1191638055131891  0.6731236877512473
  0.5591586775641652  0.4538962495810669  0.3435990980496221
  0.2263795491534913  0.5662107206211705  0.8997578923035023
  0.5648857798868802  0.8945335026568748  0.5600019293726965
  0.8941276038511952  0.0016732371178069  0.7720409421804972
  0.2351309944426758  0.3422693615561401  0.4405151361946238
  0.5652914034209815  0.6776275485256664  0.1142265670298516
  0.9013258918796860  0.0008813516765057  0.2415439862019804
  0.2210731187210709  0.3399128389876021  0.9012274715010404
  0.5633458614331944  0.6689513152849008  0.5724513387320115
  0.8964307709120408  0.7761703861029972  0.7756204797345615
  0.2321117982139802  0.1112441253920141  0.4461677380437680
  0.5598783201479307  0.4572746568612223  0.1230857761246737
  0.8933879149863566  0.2311776994280945  0.0057999206053006
  0.2268022880043260  0.5630273327299559  0.6714735203983678
  0.5679596727975218  0.8944020873901039  0.3395303968198338
 
  0.00000000E+00  0.00000000E+00  0.00000000E+00
  0.00000000E+00  0.00000000E+00  0.00000000E+00
  0.00000000E+00  0.00000000E+00  0.00000000E+00
  0.00000000E+00  0.00000000E+00  0.00000000E+00
  0.00000000E+00  0.00000000E+00  0.00000000E+00
  0.00000000E+00  0.00000000E+00  0.00000000E+00
  0.00000000E+00  0.00000000E+00  0.00000000E+00
  0.00000000E+00  0.00000000E+00  0.00000000E+00
  0.00000000E+00  0.00000000E+00  0.00000000E+00
  0.00000000E+00  0.00000000E+00  0.00000000E+00
  0.00000000E+00  0.00000000E+00  0.00000000E+00
  0.00000000E+00  0.00000000E+00  0.00000000E+00
  0.00000000E+00  0.00000000E+00  0.00000000E+00
  0.00000000E+00  0.00000000E+00  0.00000000E+00
  0.00000000E+00  0.00000000E+00  0.00000000E+00
  0.00000000E+00  0.00000000E+00  0.00000000E+00
  0.00000000E+00  0.00000000E+00  0.00000000E+00
  0.00000000E+00  0.00000000E+00  0.00000000E+00
  0.00000000E+00  0.00000000E+00  0.00000000E+00
  0.00000000E+00  0.00000000E+00  0.00000000E+00
  0.00000000E+00  0.00000000E+00  0.00000000E+00
  0.00000000E+00  0.00000000E+00  0.00000000E+00
  0.00000000E+00  0.00000000E+00  0.00000000E+00
  0.00000000E+00  0.00000000E+00  0.00000000E+00
  0.00000000E+00  0.00000000E+00  0.00000000E+00
  0.00000000E+00  0.00000000E+00  0.00000000E+00
  0.00000000E+00  0.00000000E+00  0.00000000E+00
  0.00000000E+00  0.00000000E+00  0.00000000E+00
  0.00000000E+00  0.00000000E+00  0.00000000E+00
  0.00000000E+00  0.00000000E+00  0.00000000E+00
  0.00000000E+00  0.00000000E+00  0.00000000E+00
  0.00000000E+00  0.00000000E+00  0.00000000E+00
  0.00000000E+00  0.00000000E+00  0.00000000E+00
  0.00000000E+00  0.00000000E+00  0.00000000E+00
  0.00000000E+00  0.00000000E+00  0.00000000E+00
  0.00000000E+00  0.00000000E+00  0.00000000E+00
  0.00000000E+00  0.00000000E+00  0.00000000E+00
  0.00000000E+00  0.00000000E+00  0.00000000E+00
  0.00000000E+00  0.00000000E+00  0.00000000E+00
  0.00000000E+00  0.00000000E+00  0.00000000E+00
  0.00000000E+00  0.00000000E+00  0.00000000E+00
  0.00000000E+00  0.00000000E+00  0.00000000E+00
  0.00000000E+00  0.00000000E+00  0.00000000E+00
  0.00000000E+00  0.00000000E+00  0.00000000E+00
  0.00000000E+00  0.00000000E+00  0.00000000E+00
  0.00000000E+00  0.00000000E+00  0.00000000E+00
  0.00000000E+00  0.00000000E+00  0.00000000E+00
  0.00000000E+00  0.00000000E+00  0.00000000E+00
  0.00000000E+00  0.00000000E+00  0.00000000E+00
  0.00000000E+00  0.00000000E+00  0.00000000E+00
  0.00000000E+00  0.00000000E+00  0.00000000E+00
  0.00000000E+00  0.00000000E+00  0.00000000E+00
  0.00000000E+00  0.00000000E+00  0.00000000E+00
  0.00000000E+00  0.00000000E+00  0.00000000E+00
  0.00000000E+00  0.00000000E+00  0.00000000E+00
  0.00000000E+00  0.00000000E+00  0.00000000E+00
  0.00000000E+00  0.00000000E+00  0.00000000E+00
  0.00000000E+00  0.00000000E+00  0.00000000E+00
  0.00000000E+00  0.00000000E+00  0.00000000E+00
  0.00000000E+00  0.00000000E+00  0.00000000E+00
  0.00000000E+00  0.00000000E+00  0.00000000E+00
  0.00000000E+00  0.00000000E+00  0.00000000E+00
  0.00000000E+00  0.00000000E+00  0.00000000E+00
  0.00000000E+00  0.00000000E+00  0.00000000E+00
  0.00000000E+00  0.00000000E+00  0.00000000E+00
  0.00000000E+00  0.00000000E+00  0.00000000E+00
  0.00000000E+00  0.00000000E+00  0.00000000E+00
  0.00000000E+00  0.00000000E+00  0.00000000E+00
  0.00000000E+00  0.00000000E+00  0.00000000E+00
  0.00000000E+00  0.00000000E+00  0.00000000E+00
  0.00000000E+00  0.00000000E+00  0.00000000E+00
  0.00000000E+00  0.00000000E+00  0.00000000E+00
  0.00000000E+00  0.00000000E+00  0.00000000E+00
  0.00000000E+00  0.00000000E+00  0.00000000E+00
  0.00000000E+00  0.00000000E+00  0.00000000E+00
  0.00000000E+00  0.00000000E+00  0.00000000E+00
  0.00000000E+00  0.00000000E+00  0.00000000E+00
  0.00000000E+00  0.00000000E+00  0.00000000E+00
  0.00000000E+00  0.00000000E+00  0.00000000E+00
  0.00000000E+00  0.00000000E+00  0.00000000E+00
  0.00000000E+00  0.00000000E+00  0.00000000E+00
  0.00000000E+00  0.00000000E+00  0.00000000E+00
  0.00000000E+00  0.00000000E+00  0.00000000E+00
  0.00000000E+00  0.00000000E+00  0.00000000E+00
  0.00000000E+00  0.00000000E+00  0.00000000E+00
  0.00000000E+00  0.00000000E+00  0.00000000E+00
  0.00000000E+00  0.00000000E+00  0.00000000E+00
  0.00000000E+00  0.00000000E+00  0.00000000E+00
  0.00000000E+00  0.00000000E+00  0.00000000E+00
  0.00000000E+00  0.00000000E+00  0.00000000E+00
  0.00000000E+00  0.00000000E+00  0.00000000E+00
  0.00000000E+00  0.00000000E+00  0.00000000E+00
  0.00000000E+00  0.00000000E+00  0.00000000E+00
  0.00000000E+00  0.00000000E+00  0.00000000E+00
  0.00000000E+00  0.00000000E+00  0.00000000E+00
  0.00000000E+00  0.00000000E+00  0.00000000E+00
  0.00000000E+00  0.00000000E+00  0.00000000E+00
  0.00000000E+00  0.00000000E+00  0.00000000E+00
  0.00000000E+00  0.00000000E+00  0.00000000E+00
  0.00000000E+00  0.00000000E+00  0.00000000E+00
  0.00000000E+00  0.00000000E+00  0.00000000E+00
  0.00000000E+00  0.00000000E+00  0.00000000E+00
  0.00000000E+00  0.00000000E+00  0.00000000E+00
  0.00000000E+00  0.00000000E+00  0.00000000E+00
  0.00000000E+00  0.00000000E+00  0.00000000E+00
  0.00000000E+00  0.00000000E+00  0.00000000E+00
  0.00000000E+00  0.00000000E+00  0.00000000E+00
  0.00000000E+00  0.00000000E+00  0.00000000E+00
  0.00000000E+00  0.00000000E+00  0.00000000E+00
  0.00000000E+00  0.00000000E+00  0.00000000E+00
  0.00000000E+00  0.00000000E+00  0.00000000E+00
  0.00000000E+00  0.00000000E+00  0.00000000E+00
  0.00000000E+00  0.00000000E+00  0.00000000E+00
