# Supplementary material for: Water Adsorption at Pairs of Proximate Brønsted Acid Sites in Zeolites
Source: J Phys Chem Lett. 2026 Jan 14;17(4):1201–6. doi: 10.1021/acs.jpclett.5c03794 (PMC12862806; doi:10.1021/acs.jpclett.5c03794)
Supplement: Supplementary file 2 [file jz5c03794_si_002.zip › Water_BAS_Pairs_SI/QM/STRUCTURES_PBE+D2/HCHA__CHA_1__2_h2o__PBE_D2.vasp]

image0                                  
   1.00000000000000     
    14.7669999999999995    0.0000000000000000    0.0000000000000000
     0.0000000000000010   13.6750000000000007    0.0000000000000000
     0.0000000000000010   -6.8374999999999977   11.8428973967522015
   Al   H    O    Si
     2     6    74    34
Direct
  0.4395296357816444  0.6841128667563644  0.1097370217822229
  0.8973908964857213  0.2405573642312578  0.2388964074995139
  0.6534317796775460  0.3437950403508973  0.1948596515510604
  0.7932788191283016  0.3017592168297076  0.1412755866242432
  0.7358510976474195  0.3870816806135277  0.2783480201457208
  0.5504669460186749  0.5832758435755956  0.1610179513773897
  0.6690432934437064  0.5906963915047255  0.0968793821645530
  0.6783407954354936  0.5237938610509201  0.1639015786207819
  0.1304886016341721  0.9035396891391014  0.1076615900684112
  0.4711265616049406  0.5748680519771370  0.4436476422741975
  0.7852948729282647  0.2275299315599853  0.7615408390482099
  0.1279204372477857  0.9042718988102342  0.8100294998113439
  0.4789615093445408  0.5760555921058732  0.1464058717922775
  0.8018999773959156  0.2304900591268499  0.4673298086691353
  0.1403137484487031  0.1989620417790370  0.1065613241045449
  0.4471660782529605  0.8535028181760003  0.4300257652813054
  0.7707497627853398  0.5633106133783788  0.7809968102770548
  0.8753697118106234  0.1067877094519348  0.9033425000736773
  0.1938422502511543  0.7742078395887612  0.2442917755912092
  0.5303867470115764  0.4427091095698846  0.5713147776344900
  0.8802841166516086  0.1024395788583296  0.2029177223339477
  0.2019929912811804  0.7671658889188272  0.5346797622934101
  0.5464051038651165  0.4291437079575789  0.8632089506323621
  0.8715382513168148  0.7923976416671499  0.8970964962451339
  0.2227367717601330  0.4635473151446114  0.2409629550311465
  0.5606247692909838  0.1628608291339323  0.5903502567664832
  0.1636620678730648  0.9933163104966890  0.3287757510227596
  0.4974446343944272  0.6607367361471752  0.6666214576633729
  0.8484144107366932  0.3252123118473645  0.9730704526648011
  0.1724222165279979  0.6877240942108204  0.6748261060646379
  0.5076176058425779  0.3577916428307607  0.0100851705454374
  0.8281142467849363  0.0112738212313685  0.3294950110465225
  0.1750126781943797  0.3352648039306022  0.0244882604603633
  0.4914956273238094  0.0176186171716847  0.3894484042138189
  0.8366145804034456  0.6695438221552359  0.6776155212922959
  0.1620038610837634  0.6822797436188318  0.0238724179407239
  0.5140679455099577  0.3554938864980356  0.3488382555871203
  0.8388217174400862  0.0153343236332676  0.6829396795109626
  0.1799219557295043  0.3288963440087979  0.3243535970411703
  0.4941914038464617  0.0100268058219622  0.6412667177777216
  0.8379014228185556  0.6643887454431080  0.9895879591795993
  0.1683345039096134  0.9865089685358449  0.6737531226781469
  0.4953470422278625  0.6468431546294779  0.9862449196695285
  0.8230093221684891  0.3333359528952551  0.3423499577023126
  0.1209703664670594  0.1236700058894498  0.2483619299392347
  0.4760768705218742  0.7957183514926264  0.5843811480708072
  0.8054307897228218  0.4466302509382094  0.8824633613173246
  0.1361481036560266  0.7627979006603899  0.8876138741523875
  0.4652256611957865  0.4336130564019485  0.2212686600606274
  0.7940617867962679  0.0861632563994362  0.5427650989570695
  0.1386202458410144  0.1232882055125525  0.8872396787010437
  0.4779791631018253  0.8086066015616676  0.2206583928401350
  0.8084275918793234  0.4505605777544240  0.5647696270773410
  0.8697799580047360  0.8857719800532319  0.7700250750477465
  0.1871717845995287  0.5534907618869315  0.1132299622204905
  0.5253976839648141  0.2223022658720171  0.4368678870264953
  0.8545585393350462  0.2582180792398893  0.1199837172203684
  0.2031193792579757  0.9144589538452680  0.4627072870108167
  0.5660265407071160  0.5722041175749789  0.7860266758945360
  0.8590787532052918  0.8824631344494029  0.1168538691407920
  0.2007360495168564  0.5477414963512519  0.4599000277053388
  0.5454461286353349  0.2105665824492792  0.8011289954626857
  0.9962422484047089  0.9867273959754115  0.2578631963674712
  0.3362513582016799  0.6742531279595465  0.5909950128401671
  0.6753697091340575  0.3459748414403456  0.9387143070502987
  0.0034232422083594  0.7427373887329338  0.7450461759740765
  0.3380872493673968  0.4308437766612506  0.0783636486006760
  0.6633994656936950  0.0847339485366194  0.4068464756330756
  0.0068457703752244  0.2592972989236637  0.0150895492172654
  0.3303746241517996  0.9251777254511597  0.3307723765495602
  0.6678660756085604  0.5916381357822852  0.6378440673877815
  0.9999496521572049  0.7495375874688245  0.0071543546288138
  0.3426861181162985  0.4165565770344131  0.3562859049889798
  0.6674344817653604  0.0583614580173695  0.6669121576259643
  0.0082100644030002  0.2827565025594244  0.2585470313714223
  0.3330015630653921  0.9215502372700897  0.6033070407398811
  0.6690374067794284  0.5909216214811205  0.9549639419950023
  0.0035735093272787  0.0055364014182752  0.7492852974433858
  0.3255311155969525  0.6663054993015466  0.0947234453600793
  0.6680175004341844  0.3395308574489737  0.4318003990532198
  0.7127346449860001  0.3797543609348118  0.2065685758131636
  0.6483186242706180  0.5877869351181279  0.1641172984109252
  0.1019663004238972  0.0016337073537728  0.2351282926214073
  0.4442695564358053  0.6761697532368237  0.5709845571200222
  0.7774050419681643  0.3351154151590640  0.8872458722058474
  0.1094887272566565  0.7745130450150425  0.7795020358620770
  0.4435218331548155  0.4464664279470898  0.1125551824073434
  0.7711654340346471  0.1034841741414598  0.4363496532545559
  0.1152214809662444  0.2293704343766557  0.0097009128474318
  0.4370749182542318  0.8993656425639049  0.3399561001393631
  0.7707883430904240  0.5693820908473930  0.6656522062471519
  0.1072875199192923  0.7755419774317122  0.0078967895634756
  0.4463933230942280  0.4470060167080889  0.3445938380753248
  0.7711089931548235  0.0965461759997958  0.6627189067348277
  0.1095515427958029  0.2341848062325936  0.2356403168563216
  0.4378840031692151  0.8952431152116814  0.5633873130065460
  0.7711901864106641  0.5672923770734792  0.9005866917946195
  0.1095571028937870  0.0036637103972621  0.7802653866460074
  0.7765395181936420  0.3372830946223703  0.4510233082147252
  0.8973739894858506  0.0025087636748807  0.7758041544917141
  0.2198264419598574  0.6704010060004888  0.1187979377220428
  0.5598227675193294  0.3395395480439474  0.4484148203381375
  0.2272694130147652  0.8961467838706534  0.5670175867506603
  0.5659721846213820  0.5614140965192743  0.8981121159538278
  0.8933425426698727  0.7733962001530432  0.0030883278566137
  0.2357154972263628  0.4387185171211628  0.3446631208587878
  0.5663920369278777  0.1096654554209906  0.6735274356752832
  0.8999541173232782  0.2353820247637683  0.9975183438913500
  0.2241721721511619  0.9006592863465714  0.3402402778709805
  0.5655757262091390  0.5675495922479467  0.6664012881657094
  0.8967348378785079  0.7724507377315727  0.7730471946223250
  0.2305196292224722  0.4463454295703146  0.1149693973250494
  0.5606582567997811  0.1201185478355196  0.4551211198129055
  0.8916877108593512  0.9994651437724495  0.2267389226902593
  0.2283986541331579  0.6697284652557964  0.5651373171211900
  0.5683576070096624  0.3366685151413643  0.9015150406045447
 
  0.00000000E+00  0.00000000E+00  0.00000000E+00
  0.00000000E+00  0.00000000E+00  0.00000000E+00
  0.00000000E+00  0.00000000E+00  0.00000000E+00
  0.00000000E+00  0.00000000E+00  0.00000000E+00
  0.00000000E+00  0.00000000E+00  0.00000000E+00
  0.00000000E+00  0.00000000E+00  0.00000000E+00
  0.00000000E+00  0.00000000E+00  0.00000000E+00
  0.00000000E+00  0.00000000E+00  0.00000000E+00
  0.00000000E+00  0.00000000E+00  0.00000000E+00
  0.00000000E+00  0.00000000E+00  0.00000000E+00
  0.00000000E+00  0.00000000E+00  0.00000000E+00
  0.00000000E+00  0.00000000E+00  0.00000000E+00
  0.00000000E+00  0.00000000E+00  0.00000000E+00
  0.00000000E+00  0.00000000E+00  0.00000000E+00
  0.00000000E+00  0.00000000E+00  0.00000000E+00
  0.00000000E+00  0.00000000E+00  0.00000000E+00
  0.00000000E+00  0.00000000E+00  0.00000000E+00
  0.00000000E+00  0.00000000E+00  0.00000000E+00
  0.00000000E+00  0.00000000E+00  0.00000000E+00
  0.00000000E+00  0.00000000E+00  0.00000000E+00
  0.00000000E+00  0.00000000E+00  0.00000000E+00
  0.00000000E+00  0.00000000E+00  0.00000000E+00
  0.00000000E+00  0.00000000E+00  0.00000000E+00
  0.00000000E+00  0.00000000E+00  0.00000000E+00
  0.00000000E+00  0.00000000E+00  0.00000000E+00
  0.00000000E+00  0.00000000E+00  0.00000000E+00
  0.00000000E+00  0.00000000E+00  0.00000000E+00
  0.00000000E+00  0.00000000E+00  0.00000000E+00
  0.00000000E+00  0.00000000E+00  0.00000000E+00
  0.00000000E+00  0.00000000E+00  0.00000000E+00
  0.00000000E+00  0.00000000E+00  0.00000000E+00
  0.00000000E+00  0.00000000E+00  0.00000000E+00
  0.00000000E+00  0.00000000E+00  0.00000000E+00
  0.00000000E+00  0.00000000E+00  0.00000000E+00
  0.00000000E+00  0.00000000E+00  0.00000000E+00
  0.00000000E+00  0.00000000E+00  0.00000000E+00
  0.00000000E+00  0.00000000E+00  0.00000000E+00
  0.00000000E+00  0.00000000E+00  0.00000000E+00
  0.00000000E+00  0.00000000E+00  0.00000000E+00
  0.00000000E+00  0.00000000E+00  0.00000000E+00
  0.00000000E+00  0.00000000E+00  0.00000000E+00
  0.00000000E+00  0.00000000E+00  0.00000000E+00
  0.00000000E+00  0.00000000E+00  0.00000000E+00
  0.00000000E+00  0.00000000E+00  0.00000000E+00
  0.00000000E+00  0.00000000E+00  0.00000000E+00
  0.00000000E+00  0.00000000E+00  0.00000000E+00
  0.00000000E+00  0.00000000E+00  0.00000000E+00
  0.00000000E+00  0.00000000E+00  0.00000000E+00
  0.00000000E+00  0.00000000E+00  0.00000000E+00
  0.00000000E+00  0.00000000E+00  0.00000000E+00
  0.00000000E+00  0.00000000E+00  0.00000000E+00
  0.00000000E+00  0.00000000E+00  0.00000000E+00
  0.00000000E+00  0.00000000E+00  0.00000000E+00
  0.00000000E+00  0.00000000E+00  0.00000000E+00
  0.00000000E+00  0.00000000E+00  0.00000000E+00
  0.00000000E+00  0.00000000E+00  0.00000000E+00
  0.00000000E+00  0.00000000E+00  0.00000000E+00
  0.00000000E+00  0.00000000E+00  0.00000000E+00
  0.00000000E+00  0.00000000E+00  0.00000000E+00
  0.00000000E+00  0.00000000E+00  0.00000000E+00
  0.00000000E+00  0.00000000E+00  0.00000000E+00
  0.00000000E+00  0.00000000E+00  0.00000000E+00
  0.00000000E+00  0.00000000E+00  0.00000000E+00
  0.00000000E+00  0.00000000E+00  0.00000000E+00
  0.00000000E+00  0.00000000E+00  0.00000000E+00
  0.00000000E+00  0.00000000E+00  0.00000000E+00
  0.00000000E+00  0.00000000E+00  0.00000000E+00
  0.00000000E+00  0.00000000E+00  0.00000000E+00
  0.00000000E+00  0.00000000E+00  0.00000000E+00
  0.00000000E+00  0.00000000E+00  0.00000000E+00
  0.00000000E+00  0.00000000E+00  0.00000000E+00
  0.00000000E+00  0.00000000E+00  0.00000000E+00
  0.00000000E+00  0.00000000E+00  0.00000000E+00
  0.00000000E+00  0.00000000E+00  0.00000000E+00
  0.00000000E+00  0.00000000E+00  0.00000000E+00
  0.00000000E+00  0.00000000E+00  0.00000000E+00
  0.00000000E+00  0.00000000E+00  0.00000000E+00
  0.00000000E+00  0.00000000E+00  0.00000000E+00
  0.00000000E+00  0.00000000E+00  0.00000000E+00
  0.00000000E+00  0.00000000E+00  0.00000000E+00
  0.00000000E+00  0.00000000E+00  0.00000000E+00
  0.00000000E+00  0.00000000E+00  0.00000000E+00
  0.00000000E+00  0.00000000E+00  0.00000000E+00
  0.00000000E+00  0.00000000E+00  0.00000000E+00
  0.00000000E+00  0.00000000E+00  0.00000000E+00
  0.00000000E+00  0.00000000E+00  0.00000000E+00
  0.00000000E+00  0.00000000E+00  0.00000000E+00
  0.00000000E+00  0.00000000E+00  0.00000000E+00
  0.00000000E+00  0.00000000E+00  0.00000000E+00
  0.00000000E+00  0.00000000E+00  0.00000000E+00
  0.00000000E+00  0.00000000E+00  0.00000000E+00
  0.00000000E+00  0.00000000E+00  0.00000000E+00
  0.00000000E+00  0.00000000E+00  0.00000000E+00
  0.00000000E+00  0.00000000E+00  0.00000000E+00
  0.00000000E+00  0.00000000E+00  0.00000000E+00
  0.00000000E+00  0.00000000E+00  0.00000000E+00
  0.00000000E+00  0.00000000E+00  0.00000000E+00
  0.00000000E+00  0.00000000E+00  0.00000000E+00
  0.00000000E+00  0.00000000E+00  0.00000000E+00
  0.00000000E+00  0.00000000E+00  0.00000000E+00
  0.00000000E+00  0.00000000E+00  0.00000000E+00
  0.00000000E+00  0.00000000E+00  0.00000000E+00
  0.00000000E+00  0.00000000E+00  0.00000000E+00
  0.00000000E+00  0.00000000E+00  0.00000000E+00
  0.00000000E+00  0.00000000E+00  0.00000000E+00
  0.00000000E+00  0.00000000E+00  0.00000000E+00
  0.00000000E+00  0.00000000E+00  0.00000000E+00
  0.00000000E+00  0.00000000E+00  0.00000000E+00
  0.00000000E+00  0.00000000E+00  0.00000000E+00
  0.00000000E+00  0.00000000E+00  0.00000000E+00
  0.00000000E+00  0.00000000E+00  0.00000000E+00
  0.00000000E+00  0.00000000E+00  0.00000000E+00
  0.00000000E+00  0.00000000E+00  0.00000000E+00
  0.00000000E+00  0.00000000E+00  0.00000000E+00
  0.00000000E+00  0.00000000E+00  0.00000000E+00
  0.00000000E+00  0.00000000E+00  0.00000000E+00
