# Supplementary material for: Water Adsorption at Pairs of Proximate Brønsted Acid Sites in Zeolites
Source: J Phys Chem Lett. 2026 Jan 14;17(4):1201–6. doi: 10.1021/acs.jpclett.5c03794 (PMC12862806; doi:10.1021/acs.jpclett.5c03794)
Supplement: Supplementary file 2 [file jz5c03794_si_002.zip › Water_BAS_Pairs_SI/QM/STRUCTURES_PBE+D2/HCHA__CHA_1__bare__PBE_D2.vasp]

image0                                  
   1.00000000000000     
    14.7669999999999995    0.0000000000000000    0.0000000000000000
     0.0000000000000010   13.6750000000000007    0.0000000000000000
     0.0000000000000010   -6.8374999999999977   11.8428973967522015
   Al   H    O    Si
     2     2    72    34
Direct
  0.4354221359756670  0.1066589470687331  0.6786422741168349
  0.8946327709682486  0.2176834334953411  0.2253247879740259
  0.8790298817660094  0.3902823655910815  0.4063265108305580
  0.4743123608158342  0.2486250301658302  0.6193073127887145
  0.1270686162470582  0.1027515151731893  0.8972310283813640
  0.4612486770199418  0.4162468120384131  0.5730248570294391
  0.7844048150736399  0.7541385796719652  0.2345385459488147
  0.1300600642955990  0.8007760194127946  0.8994436098891408
  0.4561832103016616  0.1691246157766002  0.5820029113999141
  0.7975582318035090  0.4652596695945150  0.2254496311231500
  0.1393640671575786  0.1000595846068484  0.1971559727407595
  0.4366280133625603  0.4215582250953405  0.8492871535112410
  0.7984823280349628  0.7682043906132698  0.5394532754485776
  0.8717957433988068  0.9031062235285846  0.0967129469654709
  0.1932495203172207  0.2376870101784118  0.7695267702356019
  0.5661150641882172  0.5635202509024245  0.4317865319894246
  0.8546336877838040  0.2092289537244170  0.1042038918139078
  0.2011916988631752  0.5307570475121313  0.7654135069331796
  0.5654291314439861  0.8381296453940733  0.4152958396452762
  0.8659319497598689  0.8900903651459665  0.7914571497255787
  0.2228861398264650  0.2321546153193909  0.4584627474078610
  0.5603217550615828  0.5840892194137957  0.1582153763570910
  0.1543122062267218  0.3250373873037237  0.9862871533384254
  0.5003505905439842  0.6319627552093301  0.6370816231215383
  0.8483373335096706  0.9622226320498105  0.3133635867220080
  0.1719943022219989  0.6680793369696421  0.6823799261604497
  0.5038188345743918  0.0011822937690274  0.3771018293940878
  0.8299772824401278  0.3296231254869463  0.0039571478302438
  0.1675022609256824  0.0170234966399882  0.3329641663516839
  0.4885186527729220  0.3845345638589143  0.0141789251600685
  0.8412956178491562  0.6688209728682675  0.6591959709976999
  0.1552288974225984  0.0173317167973677  0.6763607477364471
  0.5085959584591475  0.3526312173619074  0.3588334548529054
  0.8371325074272150  0.6853238259448111  0.0207481443258053
  0.1727068023668638  0.3195971090685986  0.3291036124706995
  0.4953238944128119  0.6294512874589382  0.0023742886981313
  0.8333927117931814  0.9867900432097382  0.6661397960548051
  0.1636927860203171  0.6654044163430820  0.9841571627048676
  0.4966372969316545  0.9862357935256716  0.6151282064237189
  0.8442648000533765  0.3538506585019822  0.3361642520863794
  0.1370715368451420  0.2383235440009441  0.1161409344938063
  0.4737506660375527  0.5712225635258000  0.7885837002457667
  0.7911820017047599  0.9011658886946016  0.4530550288263425
  0.1383106075709016  0.8823937176623038  0.7606535699663077
  0.4568638409297789  0.2029985366828636  0.4099461366646157
  0.7887295295371506  0.5399692038669722  0.0807807484327664
  0.1409187597863570  0.8809150467368759  0.1183861978250507
  0.4741992749114478  0.2152654634084035  0.8043987487959247
  0.7852431262303454  0.5517558781600330  0.4501982656437747
  0.8678181773271838  0.7549718941016658  0.8768809614207543
  0.1869554121192892  0.1070262106519811  0.5505208740251729
  0.5275879095317045  0.4296903286907897  0.2175230461356093
  0.8550553177760380  0.1176603464169937  0.2544787088780023
  0.2069510302225848  0.4561380973354523  0.9099116199569997
  0.5294475184636814  0.7778310641823584  0.5680087079560147
  0.8594267960344782  0.1121753289557224  0.8819650240129456
  0.1964468963656547  0.4511735035388133  0.5461261527658433
  0.5322416763493263  0.7953336219496927  0.2074504156249984
  0.9933589504248969  0.2501229002090959  0.0025417110363230
  0.3353122689514142  0.5792331988101800  0.6656443271927646
  0.6711491537131760  0.9294640318878936  0.3235087950202623
  0.0036471508189399  0.7433879766718992  0.7412796408922570
  0.3326610795905557  0.0627941714634637  0.4186822188484052
  0.6618592784653540  0.3985257559627083  0.0755661101635158
  0.0036470109484246  0.0023790237061329  0.2482383989934199
  0.3261270873208475  0.3196482108233875  0.9256853786880860
  0.6688310962912197  0.6809466665897074  0.6124971387075384
  0.9964413793611105  0.9943465123299279  0.7465447681113779
  0.3374567814971688  0.3515686224391198  0.4104421861305791
  0.6652169779140038  0.6744569707896488  0.0653131503133099
  0.0063697755562195  0.2519402078182438  0.2581711932985564
  0.3313983656780227  0.6035634914241662  0.9207842319140668
  0.6654974485323614  0.9186282207752148  0.6017005090863896
  0.0014674860166357  0.7480974459225137  0.0029446093767196
  0.3218916811106727  0.0826286430583259  0.6666156283687046
  0.6716348251641686  0.3872595718655862  0.3089831765234442
  0.1015171634874700  0.2285457556198359  0.0000249208281350
  0.4417018139116888  0.5503198548648605  0.6663156532903994
  0.7734237918793473  0.8868840502339229  0.3304378956115037
  0.1104074378722280  0.7738947818092081  0.7713620811880419
  0.4359620612243204  0.1052705454549381  0.4398211029171748
  0.7688122851267580  0.4322899861146141  0.0954389491409504
  0.1109920856109322  0.0012612431469153  0.2242069625907391
  0.4314794666391579  0.3327647023146907  0.8978315533713659
  0.7723446834828467  0.6703019009579853  0.5677225755448112
  0.1041793585448386  0.0000798947875195  0.7709467033745585
  0.4399285630343291  0.3322773634413317  0.4383266327481083
  0.7688776412510435  0.6647524657914214  0.1009297252406688
  0.1110663721213197  0.2271390270264131  0.2250823408980911
  0.4343211723503022  0.5560989111190019  0.8914904648196723
  0.7710053396851093  0.8943941598889200  0.5650490609413436
  0.1081798864911378  0.7744078404114676  0.0007127105255029
  0.7703314013191167  0.4443434496951156  0.3273918548275522
  0.8947350989686518  0.7742572669655247  0.0002698169073024
  0.2170988454739137  0.1106581621776055  0.6669212671572057
  0.5671491196326457  0.4340704867058360  0.3295540707010515
  0.2261714347230238  0.5630414129841034  0.8943733796409639
  0.5629636742294597  0.8823593877991029  0.5514746096860158
  0.8895598664825030  0.9961183915252052  0.7723977815163645
  0.2314952927570737  0.3373667328022513  0.4354841540796541
  0.5630608491847502  0.6704097872415549  0.1081584457426361
  0.8944516134765889  0.9981191965050024  0.2282190402629908
  0.2213280715984326  0.3331265794183461  0.8968734821253377
  0.5658499131436165  0.6643116541083788  0.5629996524947459
  0.8961244532797326  0.7660071688043718  0.7685966920695868
  0.2264577396469410  0.1052834342267461  0.4402231239238425
  0.5598633767630813  0.4489969272207860  0.1147350897978006
  0.8853691823156683  0.2241653169452083 -0.0000558197037751
  0.2266975013776382  0.5580210208219128  0.6657684550438037
  0.5683729683985240  0.8903041281695682  0.3314709296735530
 
  0.00000000E+00  0.00000000E+00  0.00000000E+00
  0.00000000E+00  0.00000000E+00  0.00000000E+00
  0.00000000E+00  0.00000000E+00  0.00000000E+00
  0.00000000E+00  0.00000000E+00  0.00000000E+00
  0.00000000E+00  0.00000000E+00  0.00000000E+00
  0.00000000E+00  0.00000000E+00  0.00000000E+00
  0.00000000E+00  0.00000000E+00  0.00000000E+00
  0.00000000E+00  0.00000000E+00  0.00000000E+00
  0.00000000E+00  0.00000000E+00  0.00000000E+00
  0.00000000E+00  0.00000000E+00  0.00000000E+00
  0.00000000E+00  0.00000000E+00  0.00000000E+00
  0.00000000E+00  0.00000000E+00  0.00000000E+00
  0.00000000E+00  0.00000000E+00  0.00000000E+00
  0.00000000E+00  0.00000000E+00  0.00000000E+00
  0.00000000E+00  0.00000000E+00  0.00000000E+00
  0.00000000E+00  0.00000000E+00  0.00000000E+00
  0.00000000E+00  0.00000000E+00  0.00000000E+00
  0.00000000E+00  0.00000000E+00  0.00000000E+00
  0.00000000E+00  0.00000000E+00  0.00000000E+00
  0.00000000E+00  0.00000000E+00  0.00000000E+00
  0.00000000E+00  0.00000000E+00  0.00000000E+00
  0.00000000E+00  0.00000000E+00  0.00000000E+00
  0.00000000E+00  0.00000000E+00  0.00000000E+00
  0.00000000E+00  0.00000000E+00  0.00000000E+00
  0.00000000E+00  0.00000000E+00  0.00000000E+00
  0.00000000E+00  0.00000000E+00  0.00000000E+00
  0.00000000E+00  0.00000000E+00  0.00000000E+00
  0.00000000E+00  0.00000000E+00  0.00000000E+00
  0.00000000E+00  0.00000000E+00  0.00000000E+00
  0.00000000E+00  0.00000000E+00  0.00000000E+00
  0.00000000E+00  0.00000000E+00  0.00000000E+00
  0.00000000E+00  0.00000000E+00  0.00000000E+00
  0.00000000E+00  0.00000000E+00  0.00000000E+00
  0.00000000E+00  0.00000000E+00  0.00000000E+00
  0.00000000E+00  0.00000000E+00  0.00000000E+00
  0.00000000E+00  0.00000000E+00  0.00000000E+00
  0.00000000E+00  0.00000000E+00  0.00000000E+00
  0.00000000E+00  0.00000000E+00  0.00000000E+00
  0.00000000E+00  0.00000000E+00  0.00000000E+00
  0.00000000E+00  0.00000000E+00  0.00000000E+00
  0.00000000E+00  0.00000000E+00  0.00000000E+00
  0.00000000E+00  0.00000000E+00  0.00000000E+00
  0.00000000E+00  0.00000000E+00  0.00000000E+00
  0.00000000E+00  0.00000000E+00  0.00000000E+00
  0.00000000E+00  0.00000000E+00  0.00000000E+00
  0.00000000E+00  0.00000000E+00  0.00000000E+00
  0.00000000E+00  0.00000000E+00  0.00000000E+00
  0.00000000E+00  0.00000000E+00  0.00000000E+00
  0.00000000E+00  0.00000000E+00  0.00000000E+00
  0.00000000E+00  0.00000000E+00  0.00000000E+00
  0.00000000E+00  0.00000000E+00  0.00000000E+00
  0.00000000E+00  0.00000000E+00  0.00000000E+00
  0.00000000E+00  0.00000000E+00  0.00000000E+00
  0.00000000E+00  0.00000000E+00  0.00000000E+00
  0.00000000E+00  0.00000000E+00  0.00000000E+00
  0.00000000E+00  0.00000000E+00  0.00000000E+00
  0.00000000E+00  0.00000000E+00  0.00000000E+00
  0.00000000E+00  0.00000000E+00  0.00000000E+00
  0.00000000E+00  0.00000000E+00  0.00000000E+00
  0.00000000E+00  0.00000000E+00  0.00000000E+00
  0.00000000E+00  0.00000000E+00  0.00000000E+00
  0.00000000E+00  0.00000000E+00  0.00000000E+00
  0.00000000E+00  0.00000000E+00  0.00000000E+00
  0.00000000E+00  0.00000000E+00  0.00000000E+00
  0.00000000E+00  0.00000000E+00  0.00000000E+00
  0.00000000E+00  0.00000000E+00  0.00000000E+00
  0.00000000E+00  0.00000000E+00  0.00000000E+00
  0.00000000E+00  0.00000000E+00  0.00000000E+00
  0.00000000E+00  0.00000000E+00  0.00000000E+00
  0.00000000E+00  0.00000000E+00  0.00000000E+00
  0.00000000E+00  0.00000000E+00  0.00000000E+00
  0.00000000E+00  0.00000000E+00  0.00000000E+00
  0.00000000E+00  0.00000000E+00  0.00000000E+00
  0.00000000E+00  0.00000000E+00  0.00000000E+00
  0.00000000E+00  0.00000000E+00  0.00000000E+00
  0.00000000E+00  0.00000000E+00  0.00000000E+00
  0.00000000E+00  0.00000000E+00  0.00000000E+00
  0.00000000E+00  0.00000000E+00  0.00000000E+00
  0.00000000E+00  0.00000000E+00  0.00000000E+00
  0.00000000E+00  0.00000000E+00  0.00000000E+00
  0.00000000E+00  0.00000000E+00  0.00000000E+00
  0.00000000E+00  0.00000000E+00  0.00000000E+00
  0.00000000E+00  0.00000000E+00  0.00000000E+00
  0.00000000E+00  0.00000000E+00  0.00000000E+00
  0.00000000E+00  0.00000000E+00  0.00000000E+00
  0.00000000E+00  0.00000000E+00  0.00000000E+00
  0.00000000E+00  0.00000000E+00  0.00000000E+00
  0.00000000E+00  0.00000000E+00  0.00000000E+00
  0.00000000E+00  0.00000000E+00  0.00000000E+00
  0.00000000E+00  0.00000000E+00  0.00000000E+00
  0.00000000E+00  0.00000000E+00  0.00000000E+00
  0.00000000E+00  0.00000000E+00  0.00000000E+00
  0.00000000E+00  0.00000000E+00  0.00000000E+00
  0.00000000E+00  0.00000000E+00  0.00000000E+00
  0.00000000E+00  0.00000000E+00  0.00000000E+00
  0.00000000E+00  0.00000000E+00  0.00000000E+00
  0.00000000E+00  0.00000000E+00  0.00000000E+00
  0.00000000E+00  0.00000000E+00  0.00000000E+00
  0.00000000E+00  0.00000000E+00  0.00000000E+00
  0.00000000E+00  0.00000000E+00  0.00000000E+00
  0.00000000E+00  0.00000000E+00  0.00000000E+00
  0.00000000E+00  0.00000000E+00  0.00000000E+00
  0.00000000E+00  0.00000000E+00  0.00000000E+00
  0.00000000E+00  0.00000000E+00  0.00000000E+00
  0.00000000E+00  0.00000000E+00  0.00000000E+00
  0.00000000E+00  0.00000000E+00  0.00000000E+00
  0.00000000E+00  0.00000000E+00  0.00000000E+00
  0.00000000E+00  0.00000000E+00  0.00000000E+00
  0.00000000E+00  0.00000000E+00  0.00000000E+00
  0.00000000E+00  0.00000000E+00  0.00000000E+00
