# Supplementary material for: Water Adsorption at Pairs of Proximate Brønsted Acid Sites in Zeolites
Source: J Phys Chem Lett. 2026 Jan 14;17(4):1201–6. doi: 10.1021/acs.jpclett.5c03794 (PMC12862806; doi:10.1021/acs.jpclett.5c03794)
Supplement: Supplementary file 2 [file jz5c03794_si_002.zip › Water_BAS_Pairs_SI/QM/STRUCTURES_PBE+D2/HCHA__CHA_2__1_h2o__conformer_1__PBE_D2.vasp]

image0                                  
   1.00000000000000     
    14.7669999999999995    0.0000000000000000    0.0000000000000000
     0.0000000000000010   13.6750000000000007    0.0000000000000000
     0.0000000000000010   -6.8374999999999977   11.8428973967522015
   Al   H    O    Si
     2     4    73    34
Direct
  0.4402651552320546  0.3335957162905416  0.8927312449136349
  0.7735530438198629  0.6633555751593132  0.5626192459281635
  0.6532356148304992  0.6816167920151701  0.6988080140912702
  0.6676082928697641  0.0917859763417115  0.7276013761278729
  0.5561879396301966  0.1881456499144545  0.7846158567973375
  0.6857677615506791  0.1996465694713306  0.8493677161085387
  0.1159064555279097  0.1051320443945320  0.9009315121468884
  0.4590403932015983  0.4390130402806016  0.5606976664137531
  0.7927333168852442  0.7749421744282793  0.2333521140596977
  0.1362676099614097  0.8040379637865686  0.9034234517504162
  0.4683287534337083  0.1327949523513873  0.5617090020213025
  0.8027026356004943  0.4599514100929986  0.2357439205869067
  0.1339483633555775  0.0989009716452517  0.1933079695217089
  0.4567026544172764  0.4326958754584240  0.8509834070771983
  0.7681096193317333  0.7657554220517027  0.5247585156795582
  0.8972966620756120  0.8875476364613382  0.1134302455437487
  0.1925244861608231  0.2423515728729209  0.7628717126272123
  0.5623906984721223  0.5566250719040198  0.4369901806642411
  0.8653933224688370  0.1968154632386222  0.0910039951358599
  0.1965416311708021  0.5381057186860247  0.7721026990261186
  0.5494315011467520  0.8671958854041081  0.4205351996106050
  0.8767757004536143  0.9126614983681243  0.8124780038679333
  0.2082188660554460  0.2317622867206322  0.4636908547720708
  0.5355925539188324  0.5745825610365395  0.1333826263855871
  0.1598419173161550  0.3231091711511422  0.9812887906970620
  0.4795030171615536  0.6601042081150674  0.6406300078368946
  0.8397840682729387  0.9924630240652019  0.3260710534731852
  0.1621850616581143  0.6687712941147809  0.6818178582133971
  0.4996286170973364  0.0038004997495778  0.3417442241054796
  0.8254010007873999  0.3346017534429175  0.0117521721625461
  0.1741323942935423  0.0121326463826224  0.3256169511254958
  0.5104672184644364  0.3504261127691832 -0.0001984685527997
  0.8345074850510874  0.6938703666614915  0.6800278118137221
  0.1711089195332531  0.0214189679484479  0.6875641297082447
  0.4939312142894183  0.3486243683175685  0.3419732694291628
  0.8383776848622453  0.6767404829934532  0.0144453046423723
  0.1582207877878480  0.3188004205712830  0.3348675507811671
  0.5070484117222566  0.6494086731713665  0.9888684098018234
  0.8287029337383371  0.9784457999482987  0.6654145018207092
  0.1762907616528366  0.6752449277810579  0.9937370680688292
  0.4839428181448228  0.9826664911544353  0.6308580156750744
  0.8323616820003755  0.3204803480754528  0.3135494675095278
  0.1354140089533239  0.2440066304723849  0.1186203260384587
  0.4742083833798388  0.5807790121743281  0.7789230049307575
  0.7911014560950568  0.9129523836499199  0.4545866987691882
  0.1348035467631663  0.8858287658291607  0.7643935928754010
  0.4597910886322442  0.2185157995434545  0.4263732893470634
  0.8088715485477376  0.5552415087258628  0.1093337500314533
  0.1157528743337997  0.8806498486016570  0.1212284504233382
  0.4843775970488112  0.1987805339744416  0.7776930307501158
  0.7801369319048125  0.5289352601978354  0.4536489708818874
  0.8628591857002177  0.7778714447299158  0.8960646227202460
  0.1926872369904786  0.0929047371926931  0.5438584876338034
  0.5262019111997333  0.4439575821226000  0.2209088013563379
  0.8616147366169844  0.1038207280803017  0.2173597320918568
  0.2103244397336045  0.4603246250569881  0.9124977932953252
  0.5436621171861409  0.7777050011499835  0.5512232981764519
  0.8684347154291390  0.1275074759042982  0.8716341236226451
  0.1895913405312081  0.4511138152270742  0.5500383008218929
  0.5384291052293150  0.7922734594652189  0.2016298890656111
  0.9955112989632511  0.2699278645625268  0.0092310928427185
  0.3252118228892391  0.5861222119572950  0.6676731813079019
  0.6689716973968581  0.9380884370039441  0.3245969336880400
  0.0004775794135509  0.7523362797810876  0.7575538733930304
  0.3340940854876691  0.0731782597626852  0.4147468990397762
  0.6680852391540381  0.4266443952860463  0.0924632690314957
  0.0046163942361899  0.0294552886532654  0.2800785113301903
  0.3287964580905791  0.3101012238971012  0.9091990194279109
  0.6555819590187076  0.6746702270123366  0.6242842634957997
  0.9998484168497990 -0.0031700896255529  0.7307304902454813
  0.3269473774368484  0.3426207153263234  0.4088919724893869
  0.6713615075803180  0.6597286647755934  0.0703743195073504
 -0.0028598867072156  0.2444494090543674  0.2430620719340454
  0.3382150292371423  0.6013034151739338  0.9138533924571743
  0.6599641922729235  0.9463485078303995  0.6014214679189229
  0.0054025280370272  0.7197164850549568  0.9754750326437739
  0.3309657986933588  0.0989052919857874  0.6708989999974440
  0.6646961236417760  0.3801581101972712  0.3024415100070738
  0.6502278131561157  0.1708882394170649  0.7802939232127778
  0.1018366071987862  0.2352713885463704  0.0016054569511545
  0.4325179629294446  0.5642012052186441  0.6627294536001805
  0.7727803578219909  0.9031217250400472  0.3336869553058605
  0.1077407516538459  0.7781644799055915  0.7774692098699210
  0.4399417458559145  0.1075145857586110  0.4355036470997147
  0.7756633305483669  0.4449416725826528  0.1139545389520538
  0.1068830770350767  0.0052813604601669  0.2290065040746521
  0.1047575382925544  0.0030228134322407  0.7714733618935734
  0.4336833220182192  0.3371568397234830  0.4344574334779924
  0.7768030602620647  0.6673554337700388  0.1075131664051740
  0.1054398373809008  0.2260662744157499  0.2222813083187080
  0.4438154097137413  0.5617023636128690  0.8836817680776280
  0.7646147649882313  0.8958577887166868  0.5595599829944258
  0.1081779552367513  0.7698375494442753  0.9979367189463524
  0.4384217100226505  0.1013696688237587  0.6568644679268710
  0.7699918603221524  0.4250427170233199  0.3288032029102728
  0.9015168428165511  0.7653793841547075 -0.0001131744492953
  0.2213785701792431  0.1154004782118146  0.6677152369824361
  0.5628178968542541  0.4306498329081093  0.3243511563971190
  0.8900577842260913  0.2174106964338319  0.2162235411837885
  0.2317899768883206  0.5673612906754451  0.8974224962846713
  0.5599382884909845  0.8934734536156328  0.5490866912525030
  0.8948461650489977  0.0023681773887765  0.7697727453043999
  0.2211210214257290  0.3355978079955157  0.4390170851685240
  0.5634088816509385  0.6675038116941309  0.0979446934069916
  0.9011076244438460  0.0028529146453321  0.2337606204179767
  0.2258835194304744  0.3341504411391835  0.8921134470693326
  0.5548646900433497  0.6657158120779009  0.5591662833466374
  0.8937123031503585  0.7826026750438480  0.7844023428792137
  0.2271663085438237  0.1038259011753431  0.4373792239508447
  0.5592792681235598  0.4473725696370460  0.1091288425840706
  0.8902508845621756  0.2322149738466484  0.9969249436571170
  0.2179008057093782  0.5607345951910925  0.6685712536083540
  0.5645031926026101  0.8998983836986468  0.3217043581791300
 
  0.00000000E+00  0.00000000E+00  0.00000000E+00
  0.00000000E+00  0.00000000E+00  0.00000000E+00
  0.00000000E+00  0.00000000E+00  0.00000000E+00
  0.00000000E+00  0.00000000E+00  0.00000000E+00
  0.00000000E+00  0.00000000E+00  0.00000000E+00
  0.00000000E+00  0.00000000E+00  0.00000000E+00
  0.00000000E+00  0.00000000E+00  0.00000000E+00
  0.00000000E+00  0.00000000E+00  0.00000000E+00
  0.00000000E+00  0.00000000E+00  0.00000000E+00
  0.00000000E+00  0.00000000E+00  0.00000000E+00
  0.00000000E+00  0.00000000E+00  0.00000000E+00
  0.00000000E+00  0.00000000E+00  0.00000000E+00
  0.00000000E+00  0.00000000E+00  0.00000000E+00
  0.00000000E+00  0.00000000E+00  0.00000000E+00
  0.00000000E+00  0.00000000E+00  0.00000000E+00
  0.00000000E+00  0.00000000E+00  0.00000000E+00
  0.00000000E+00  0.00000000E+00  0.00000000E+00
  0.00000000E+00  0.00000000E+00  0.00000000E+00
  0.00000000E+00  0.00000000E+00  0.00000000E+00
  0.00000000E+00  0.00000000E+00  0.00000000E+00
  0.00000000E+00  0.00000000E+00  0.00000000E+00
  0.00000000E+00  0.00000000E+00  0.00000000E+00
  0.00000000E+00  0.00000000E+00  0.00000000E+00
  0.00000000E+00  0.00000000E+00  0.00000000E+00
  0.00000000E+00  0.00000000E+00  0.00000000E+00
  0.00000000E+00  0.00000000E+00  0.00000000E+00
  0.00000000E+00  0.00000000E+00  0.00000000E+00
  0.00000000E+00  0.00000000E+00  0.00000000E+00
  0.00000000E+00  0.00000000E+00  0.00000000E+00
  0.00000000E+00  0.00000000E+00  0.00000000E+00
  0.00000000E+00  0.00000000E+00  0.00000000E+00
  0.00000000E+00  0.00000000E+00  0.00000000E+00
  0.00000000E+00  0.00000000E+00  0.00000000E+00
  0.00000000E+00  0.00000000E+00  0.00000000E+00
  0.00000000E+00  0.00000000E+00  0.00000000E+00
  0.00000000E+00  0.00000000E+00  0.00000000E+00
  0.00000000E+00  0.00000000E+00  0.00000000E+00
  0.00000000E+00  0.00000000E+00  0.00000000E+00
  0.00000000E+00  0.00000000E+00  0.00000000E+00
  0.00000000E+00  0.00000000E+00  0.00000000E+00
  0.00000000E+00  0.00000000E+00  0.00000000E+00
  0.00000000E+00  0.00000000E+00  0.00000000E+00
  0.00000000E+00  0.00000000E+00  0.00000000E+00
  0.00000000E+00  0.00000000E+00  0.00000000E+00
  0.00000000E+00  0.00000000E+00  0.00000000E+00
  0.00000000E+00  0.00000000E+00  0.00000000E+00
  0.00000000E+00  0.00000000E+00  0.00000000E+00
  0.00000000E+00  0.00000000E+00  0.00000000E+00
  0.00000000E+00  0.00000000E+00  0.00000000E+00
  0.00000000E+00  0.00000000E+00  0.00000000E+00
  0.00000000E+00  0.00000000E+00  0.00000000E+00
  0.00000000E+00  0.00000000E+00  0.00000000E+00
  0.00000000E+00  0.00000000E+00  0.00000000E+00
  0.00000000E+00  0.00000000E+00  0.00000000E+00
  0.00000000E+00  0.00000000E+00  0.00000000E+00
  0.00000000E+00  0.00000000E+00  0.00000000E+00
  0.00000000E+00  0.00000000E+00  0.00000000E+00
  0.00000000E+00  0.00000000E+00  0.00000000E+00
  0.00000000E+00  0.00000000E+00  0.00000000E+00
  0.00000000E+00  0.00000000E+00  0.00000000E+00
  0.00000000E+00  0.00000000E+00  0.00000000E+00
  0.00000000E+00  0.00000000E+00  0.00000000E+00
  0.00000000E+00  0.00000000E+00  0.00000000E+00
  0.00000000E+00  0.00000000E+00  0.00000000E+00
  0.00000000E+00  0.00000000E+00  0.00000000E+00
  0.00000000E+00  0.00000000E+00  0.00000000E+00
  0.00000000E+00  0.00000000E+00  0.00000000E+00
  0.00000000E+00  0.00000000E+00  0.00000000E+00
  0.00000000E+00  0.00000000E+00  0.00000000E+00
  0.00000000E+00  0.00000000E+00  0.00000000E+00
  0.00000000E+00  0.00000000E+00  0.00000000E+00
  0.00000000E+00  0.00000000E+00  0.00000000E+00
  0.00000000E+00  0.00000000E+00  0.00000000E+00
  0.00000000E+00  0.00000000E+00  0.00000000E+00
  0.00000000E+00  0.00000000E+00  0.00000000E+00
  0.00000000E+00  0.00000000E+00  0.00000000E+00
  0.00000000E+00  0.00000000E+00  0.00000000E+00
  0.00000000E+00  0.00000000E+00  0.00000000E+00
  0.00000000E+00  0.00000000E+00  0.00000000E+00
  0.00000000E+00  0.00000000E+00  0.00000000E+00
  0.00000000E+00  0.00000000E+00  0.00000000E+00
  0.00000000E+00  0.00000000E+00  0.00000000E+00
  0.00000000E+00  0.00000000E+00  0.00000000E+00
  0.00000000E+00  0.00000000E+00  0.00000000E+00
  0.00000000E+00  0.00000000E+00  0.00000000E+00
  0.00000000E+00  0.00000000E+00  0.00000000E+00
  0.00000000E+00  0.00000000E+00  0.00000000E+00
  0.00000000E+00  0.00000000E+00  0.00000000E+00
  0.00000000E+00  0.00000000E+00  0.00000000E+00
  0.00000000E+00  0.00000000E+00  0.00000000E+00
  0.00000000E+00  0.00000000E+00  0.00000000E+00
  0.00000000E+00  0.00000000E+00  0.00000000E+00
  0.00000000E+00  0.00000000E+00  0.00000000E+00
  0.00000000E+00  0.00000000E+00  0.00000000E+00
  0.00000000E+00  0.00000000E+00  0.00000000E+00
  0.00000000E+00  0.00000000E+00  0.00000000E+00
  0.00000000E+00  0.00000000E+00  0.00000000E+00
  0.00000000E+00  0.00000000E+00  0.00000000E+00
  0.00000000E+00  0.00000000E+00  0.00000000E+00
  0.00000000E+00  0.00000000E+00  0.00000000E+00
  0.00000000E+00  0.00000000E+00  0.00000000E+00
  0.00000000E+00  0.00000000E+00  0.00000000E+00
  0.00000000E+00  0.00000000E+00  0.00000000E+00
  0.00000000E+00  0.00000000E+00  0.00000000E+00
  0.00000000E+00  0.00000000E+00  0.00000000E+00
  0.00000000E+00  0.00000000E+00  0.00000000E+00
  0.00000000E+00  0.00000000E+00  0.00000000E+00
  0.00000000E+00  0.00000000E+00  0.00000000E+00
  0.00000000E+00  0.00000000E+00  0.00000000E+00
  0.00000000E+00  0.00000000E+00  0.00000000E+00
  0.00000000E+00  0.00000000E+00  0.00000000E+00
  0.00000000E+00  0.00000000E+00  0.00000000E+00
  0.00000000E+00  0.00000000E+00  0.00000000E+00
