# Supplementary material for: Water Adsorption at Pairs of Proximate Brønsted Acid Sites in Zeolites
Source: J Phys Chem Lett. 2026 Jan 14;17(4):1201–6. doi: 10.1021/acs.jpclett.5c03794 (PMC12862806; doi:10.1021/acs.jpclett.5c03794)
Supplement: Supplementary file 2 [file jz5c03794_si_002.zip › Water_BAS_Pairs_SI/QM/STRUCTURES_PBE+D2/HCHA__CHA_2__1_h2o__conformer_2__PBE_D2.vasp]

image0                                  
   1.00000000000000     
    14.7669999999999995    0.0000000000000000    0.0000000000000000
     0.0000000000000010   13.6750000000000007    0.0000000000000000
     0.0000000000000010   -6.8374999999999977   11.8428973967522015
   Al   H    O    Si
     2     4    73    34
Direct
  0.4422029153277802  0.3202148721970955  0.8887980870852495
  0.7735195890092008  0.6622794494855421  0.5622736218853278
  0.6626219347970888  0.6890870623642300  0.7135732133159536
  0.7363892973328533  0.7279019060198193  0.8555680471266857
  0.6399762512959477  0.6782557277913894  0.8595535820450539
  0.4824860017562559  0.3760782838020797  0.7444576833466725
  0.1125619383739488  0.1005259555188306  0.8964673493883822
  0.4525432507861842  0.4277087325752451  0.5796556316113745
  0.7910240413546928  0.7693489808517965  0.2318146154307639
  0.1434093743505425  0.8029488378928320  0.9048684933568326
  0.4583432364341956  0.1543611090600675  0.5777452415413336
  0.7995382536169735  0.4604033137454350  0.2348353321053050
  0.1325407989130312  0.0957142142847932  0.1971816550771648
  0.4668238005312209  0.4157444395509818  0.8249051228777241
  0.7656217893006944  0.7631796037863385  0.5225972235108542
  0.8970586424499399  0.8857972376785362  0.1068252191866928
  0.1900099748255276  0.2348729077915642  0.7631256654058730
  0.5716593909184428  0.5698059085041314  0.4355785488642435
  0.8720419283670746  0.1939543790004775  0.0890147433250120
  0.1971686651598261  0.5338338620342373  0.7698533963888786
  0.5497331125755218  0.8410486125118116  0.4114223404075902
  0.8756299324373604  0.9135170646710117  0.8199666181544442
  0.2027859823368046  0.2301255518864462  0.4640125559323108
  0.5640524405243592  0.5882904632518746  0.1606905943755518
  0.1690789528701451  0.3145852489329657  0.9840081267218433
  0.4846279547502113  0.6437605522480564  0.6329921827294590
  0.8352375672999915  0.9862349056258468  0.3183101703130217
  0.1609946857399379  0.6657382578461543  0.6820605575225421
  0.4993206981376270  0.0008127661341284  0.3622858208955667
  0.8308162462058136  0.3345078993905158  0.0126682064149222
  0.1743597825715828  0.0084248731463179  0.3273546286766414
  0.4984072795830322  0.3876873634596921  0.0124918625405569
  0.8425028531786297  0.6938450282437801  0.6746604662711201
  0.1678086966849944  0.0145117957808940  0.6820072900402365
  0.4964455913679779  0.3692697858549823  0.3675220816739887
  0.8428829224110659  0.6724616091229346  0.0150939831423510
  0.1640322738037011  0.3159175959857605  0.3316533568733421
  0.5017732411642335  0.6240902232496635  0.9957487605509984
  0.8275333403568268  0.9726602382881514  0.6667550262130735
  0.1794325888309254  0.6730716751224471  0.9926088233791172
  0.4820052220680148  0.9806601270288973  0.6138363806544973
  0.8331063896504750  0.3184879650338536  0.3097866313393939
  0.1365768472167200  0.2326886860107802  0.1149771811274233
  0.4716181581663514  0.5885777658151037  0.7902630735949646
  0.7991243677349853  0.9095273932332456  0.4539100326114285
  0.1399799293393835  0.8831139581364531  0.7645477367456078
  0.4686838644381017  0.2132939072213793  0.4223300821769760
  0.7921416256628750  0.5487052994983577  0.1014105133497703
  0.1179863721144070  0.8768446917142331  0.1223508951535447
  0.4818855567563185  0.1929088022992707  0.7840013768465339
  0.7861171498893205  0.5276638393983951  0.4537231694703198
  0.8587396260179015  0.7653591089758636  0.8894630878629372
  0.1943143227189587  0.0911941814617286  0.5441387220375513
  0.5255979239143309  0.4387452409656855  0.2232628402432310
  0.8652904925177370  0.1027739928313176  0.2169626602388353
  0.1877332023907519  0.4541415026713582  0.9085551472693867
  0.5425829024624147  0.7866252979426139  0.5728773509110009
  0.8773965479421210  0.1264968876507042  0.8701425783141077
  0.1931553574301260  0.4502636287924119  0.5482067325953237
  0.5353382755260571  0.7952794300805126  0.1989733133664318
  0.0000293833262166  0.2730637466125009  0.0110256108917774
  0.3260202912217636  0.5891180976401844  0.6732167473618200
  0.6674048429524027  0.9308099961496511  0.3303456153753966
  0.0032825511238436  0.7576732885858560  0.7688724377831164
  0.3344614580876364  0.0791254438582804  0.4142711004845122
  0.6654267899573350  0.4033619004190292  0.0856172433882654
  0.0034047836248050  0.0199978223397632  0.2789765555127587
  0.3280308684573845  0.3316457058943689  0.9048951601962858
  0.6604682802784974  0.6706221849236536  0.6279966539464881
  0.9990951241054910  0.9819497450425188  0.7251613825883545
  0.3303117666034950  0.3358198465809982  0.4133581361943831
  0.6707641398913183  0.6715212039318004  0.0619405685592751
 -0.0004117490588478  0.2462293599880627  0.2478130803917979
  0.3350265189637789  0.5706292367958445  0.9110782727718438
  0.6599367121878177  0.9439539299018900  0.5905511769107126
  0.0078686358734084  0.7193994527518033  0.9716382238007840
  0.3296198161564680  0.0914215272124892  0.6722836781157654
  0.6654783918213281  0.3818904733441617  0.3087224938942887
  0.6726511327039710  0.7198116596216729  0.8300001941896972
  0.1038982122183739  0.2295936945463729  0.0004421294146993
  0.4323760966898779  0.5614923685625147  0.6666433279534352
  0.7728422470190838  0.8979750944459853  0.3342546025275848
  0.1111739150517028  0.7781169766247908  0.7802663960091305
  0.4402310607221512  0.1110631175418642  0.4444438344395765
  0.7716878304269084  0.4368977519026712  0.1100203858891231
  0.1065249322497168  0.0008534769577351  0.2311346605943274
  0.1037758795456596  0.9965968152079782  0.7675980642464800
  0.4363571754434550  0.3357143844860961  0.4442964474043434
  0.7740536758903689  0.6660048419038829  0.1044499758745745
  0.1070578601305245  0.2225704850684814  0.2231057175721499
  0.4413419478893705  0.5561481529973019  0.8846879347158376
  0.7639474033417772  0.8939638574229731  0.5583734018746925
  0.1112562299320192  0.7686731677529979  0.9978302519127997
  0.4383900634113298  0.1052100146605350  0.6644052349961636
  0.7714724913131140  0.4252064448624109  0.3293706392260819
  0.9030593329364190  0.7613374524832801 -0.0028908219581973
  0.2216786936286278  0.1091011861786114  0.6666598634201211
  0.5658906132462642  0.4386743745675653  0.3331377238743164
  0.8931577646075111  0.2164810352272821  0.2155413067118772
  0.2245320465326940  0.5571497126897199  0.8950259050323379
  0.5602150147251895  0.8889194537986969  0.5472194741742951
  0.8945742568542904 -0.0019193873102555  0.7699179072074110
  0.2227789429604584  0.3321581871345045  0.4386107765496703
  0.5680016957596116  0.6691638720070481  0.1059109505093417
  0.9003753130561589 -0.0014224972344295  0.2304654672962835
  0.2213017737356965  0.3323459314122099  0.8898942705518744
  0.5627910555075447  0.6680130264101845  0.5651723011111065
  0.8955153171170448  0.7821826587074516  0.7844226265134363
  0.2269173601381005  0.1031270561655133  0.4381790188109276
  0.5626886969298555  0.4523840818039018  0.1185908667735324
  0.8952039724643789  0.2313616250503141  0.9958169314923968
  0.2186317465946194  0.5591495711208585  0.6680053665441643
  0.5630082919624527  0.8920673917974029  0.3269072967634505
 
  0.00000000E+00  0.00000000E+00  0.00000000E+00
  0.00000000E+00  0.00000000E+00  0.00000000E+00
  0.00000000E+00  0.00000000E+00  0.00000000E+00
  0.00000000E+00  0.00000000E+00  0.00000000E+00
  0.00000000E+00  0.00000000E+00  0.00000000E+00
  0.00000000E+00  0.00000000E+00  0.00000000E+00
  0.00000000E+00  0.00000000E+00  0.00000000E+00
  0.00000000E+00  0.00000000E+00  0.00000000E+00
  0.00000000E+00  0.00000000E+00  0.00000000E+00
  0.00000000E+00  0.00000000E+00  0.00000000E+00
  0.00000000E+00  0.00000000E+00  0.00000000E+00
  0.00000000E+00  0.00000000E+00  0.00000000E+00
  0.00000000E+00  0.00000000E+00  0.00000000E+00
  0.00000000E+00  0.00000000E+00  0.00000000E+00
  0.00000000E+00  0.00000000E+00  0.00000000E+00
  0.00000000E+00  0.00000000E+00  0.00000000E+00
  0.00000000E+00  0.00000000E+00  0.00000000E+00
  0.00000000E+00  0.00000000E+00  0.00000000E+00
  0.00000000E+00  0.00000000E+00  0.00000000E+00
  0.00000000E+00  0.00000000E+00  0.00000000E+00
  0.00000000E+00  0.00000000E+00  0.00000000E+00
  0.00000000E+00  0.00000000E+00  0.00000000E+00
  0.00000000E+00  0.00000000E+00  0.00000000E+00
  0.00000000E+00  0.00000000E+00  0.00000000E+00
  0.00000000E+00  0.00000000E+00  0.00000000E+00
  0.00000000E+00  0.00000000E+00  0.00000000E+00
  0.00000000E+00  0.00000000E+00  0.00000000E+00
  0.00000000E+00  0.00000000E+00  0.00000000E+00
  0.00000000E+00  0.00000000E+00  0.00000000E+00
  0.00000000E+00  0.00000000E+00  0.00000000E+00
  0.00000000E+00  0.00000000E+00  0.00000000E+00
  0.00000000E+00  0.00000000E+00  0.00000000E+00
  0.00000000E+00  0.00000000E+00  0.00000000E+00
  0.00000000E+00  0.00000000E+00  0.00000000E+00
  0.00000000E+00  0.00000000E+00  0.00000000E+00
  0.00000000E+00  0.00000000E+00  0.00000000E+00
  0.00000000E+00  0.00000000E+00  0.00000000E+00
  0.00000000E+00  0.00000000E+00  0.00000000E+00
  0.00000000E+00  0.00000000E+00  0.00000000E+00
  0.00000000E+00  0.00000000E+00  0.00000000E+00
  0.00000000E+00  0.00000000E+00  0.00000000E+00
  0.00000000E+00  0.00000000E+00  0.00000000E+00
  0.00000000E+00  0.00000000E+00  0.00000000E+00
  0.00000000E+00  0.00000000E+00  0.00000000E+00
  0.00000000E+00  0.00000000E+00  0.00000000E+00
  0.00000000E+00  0.00000000E+00  0.00000000E+00
  0.00000000E+00  0.00000000E+00  0.00000000E+00
  0.00000000E+00  0.00000000E+00  0.00000000E+00
  0.00000000E+00  0.00000000E+00  0.00000000E+00
  0.00000000E+00  0.00000000E+00  0.00000000E+00
  0.00000000E+00  0.00000000E+00  0.00000000E+00
  0.00000000E+00  0.00000000E+00  0.00000000E+00
  0.00000000E+00  0.00000000E+00  0.00000000E+00
  0.00000000E+00  0.00000000E+00  0.00000000E+00
  0.00000000E+00  0.00000000E+00  0.00000000E+00
  0.00000000E+00  0.00000000E+00  0.00000000E+00
  0.00000000E+00  0.00000000E+00  0.00000000E+00
  0.00000000E+00  0.00000000E+00  0.00000000E+00
  0.00000000E+00  0.00000000E+00  0.00000000E+00
  0.00000000E+00  0.00000000E+00  0.00000000E+00
  0.00000000E+00  0.00000000E+00  0.00000000E+00
  0.00000000E+00  0.00000000E+00  0.00000000E+00
  0.00000000E+00  0.00000000E+00  0.00000000E+00
  0.00000000E+00  0.00000000E+00  0.00000000E+00
  0.00000000E+00  0.00000000E+00  0.00000000E+00
  0.00000000E+00  0.00000000E+00  0.00000000E+00
  0.00000000E+00  0.00000000E+00  0.00000000E+00
  0.00000000E+00  0.00000000E+00  0.00000000E+00
  0.00000000E+00  0.00000000E+00  0.00000000E+00
  0.00000000E+00  0.00000000E+00  0.00000000E+00
  0.00000000E+00  0.00000000E+00  0.00000000E+00
  0.00000000E+00  0.00000000E+00  0.00000000E+00
  0.00000000E+00  0.00000000E+00  0.00000000E+00
  0.00000000E+00  0.00000000E+00  0.00000000E+00
  0.00000000E+00  0.00000000E+00  0.00000000E+00
  0.00000000E+00  0.00000000E+00  0.00000000E+00
  0.00000000E+00  0.00000000E+00  0.00000000E+00
  0.00000000E+00  0.00000000E+00  0.00000000E+00
  0.00000000E+00  0.00000000E+00  0.00000000E+00
  0.00000000E+00  0.00000000E+00  0.00000000E+00
  0.00000000E+00  0.00000000E+00  0.00000000E+00
  0.00000000E+00  0.00000000E+00  0.00000000E+00
  0.00000000E+00  0.00000000E+00  0.00000000E+00
  0.00000000E+00  0.00000000E+00  0.00000000E+00
  0.00000000E+00  0.00000000E+00  0.00000000E+00
  0.00000000E+00  0.00000000E+00  0.00000000E+00
  0.00000000E+00  0.00000000E+00  0.00000000E+00
  0.00000000E+00  0.00000000E+00  0.00000000E+00
  0.00000000E+00  0.00000000E+00  0.00000000E+00
  0.00000000E+00  0.00000000E+00  0.00000000E+00
  0.00000000E+00  0.00000000E+00  0.00000000E+00
  0.00000000E+00  0.00000000E+00  0.00000000E+00
  0.00000000E+00  0.00000000E+00  0.00000000E+00
  0.00000000E+00  0.00000000E+00  0.00000000E+00
  0.00000000E+00  0.00000000E+00  0.00000000E+00
  0.00000000E+00  0.00000000E+00  0.00000000E+00
  0.00000000E+00  0.00000000E+00  0.00000000E+00
  0.00000000E+00  0.00000000E+00  0.00000000E+00
  0.00000000E+00  0.00000000E+00  0.00000000E+00
  0.00000000E+00  0.00000000E+00  0.00000000E+00
  0.00000000E+00  0.00000000E+00  0.00000000E+00
  0.00000000E+00  0.00000000E+00  0.00000000E+00
  0.00000000E+00  0.00000000E+00  0.00000000E+00
  0.00000000E+00  0.00000000E+00  0.00000000E+00
  0.00000000E+00  0.00000000E+00  0.00000000E+00
  0.00000000E+00  0.00000000E+00  0.00000000E+00
  0.00000000E+00  0.00000000E+00  0.00000000E+00
  0.00000000E+00  0.00000000E+00  0.00000000E+00
  0.00000000E+00  0.00000000E+00  0.00000000E+00
  0.00000000E+00  0.00000000E+00  0.00000000E+00
  0.00000000E+00  0.00000000E+00  0.00000000E+00
  0.00000000E+00  0.00000000E+00  0.00000000E+00
  0.00000000E+00  0.00000000E+00  0.00000000E+00
