# Supplementary material for: Water Adsorption at Pairs of Proximate Brønsted Acid Sites in Zeolites
Source: J Phys Chem Lett. 2026 Jan 14;17(4):1201–6. doi: 10.1021/acs.jpclett.5c03794 (PMC12862806; doi:10.1021/acs.jpclett.5c03794)
Supplement: Supplementary file 2 [file jz5c03794_si_002.zip › Water_BAS_Pairs_SI/QM/STRUCTURES_PBE+D2/HCHA__CHA_2__2_h2o__PBE_D2.vasp]

image0                                  
   1.00000000000000     
    14.7669999999999995    0.0000000000000000    0.0000000000000000
     0.0000000000000010   13.6750000000000007    0.0000000000000000
     0.0000000000000010   -6.8374999999999977   11.8428973967522015
   Al   H    O    Si
     2     6    74    34
Direct
  0.4429435021586164  0.3246346433770577  0.8862042242737108
  0.7718072221154602  0.6608114469105316  0.5687994361780000
  0.6551752659794894  0.6519073482162024  0.6922197156454080
  0.7561165956088634  0.6094911454352993  0.7562299377143374
  0.6849238409879079  0.6385811591712650  0.8522219166570014
  0.5303803057368806  0.4037286064353242  0.7768313494693760
  0.6387311914863911  0.4523874561254219  0.7187694937119755
  0.5803718429048206  0.3517944509572110  0.6253994642927729
  0.1147592780117964  0.0965599468586603  0.8959565575919242
  0.4622302366685814  0.4439744543337273  0.5713894839309610
  0.7808028023069117  0.7715482072583196  0.2259472298658127
  0.1355412610307973  0.8002426742005604  0.9006717520705679
  0.4639624975416408  0.1253082377759043  0.5665626599997116
  0.7960379749477557  0.4614193557506521  0.2376660671891666
  0.1305623859292122  0.0942986987325481  0.1942679124727540
  0.4736753513592823  0.4240472492802045  0.8333181217440278
  0.7750089718164399  0.7692371648562599  0.5410286850836939
  0.8976996878899045  0.8857326822885450  0.1140521901839528
  0.1921864751675053  0.2313440855239511  0.7583849320157398
  0.5595361475988658  0.5521398582666128  0.4444533825876745
  0.8779537524710483  0.1966793299718836  0.0955891367243234
  0.1963286882708796  0.5316220604609552  0.7668114614636597
  0.5385468092004581  0.8606221800274526  0.4173846990441545
  0.8643914865556047  0.9004198322634983  0.7994932877290090
  0.1964480537985553  0.2275583732171978  0.4633451647954090
  0.5565584744084131  0.5868429378865758  0.1547368954599480
  0.1706216092044878  0.3096886017397817  0.9790876448429900
  0.4787522915279546  0.6646421893109653  0.6474578989163681
  0.8381814135546505  0.9865706808552929  0.3243798922767634
  0.1559653893069506  0.6619912254225384  0.6786188378648297
  0.4997749958578926  0.0057020170686744  0.3452575245434656
  0.8295521491696267  0.3333304214113139  0.0168070381562596
  0.1796222200893323  0.0057688121598696  0.3223004193598843
  0.4960021750826233  0.3788734548511524  0.0130930018740680
  0.8324643565935604  0.6757764806030260  0.6838820273755026
  0.1641037753713028  0.0127181081340773  0.6794381931342762
  0.4922744453801681  0.3470292106241859  0.3482049559064683
  0.8401250762891168  0.6719931306847521  0.0127565716046805
  0.1706338084811991  0.3122582968473052  0.3269248083760163
  0.4951320046941013  0.6385413276921617  0.9992818713841138
  0.8270491895796749  0.9854134302660421  0.6655395192682508
  0.1783211355193195  0.6713245295613489  0.9887687055564905
  0.4845895229011083  0.9750973914297919  0.6331048136914627
  0.8327046116972099  0.3205656976919501  0.3137943839833120
  0.1311693503009460  0.2340140225484786  0.1144730824780184
  0.4640478892899647  0.5914194123144014  0.7904830724246185
  0.8006092685001471  0.8950745998797904  0.4471323181984013
  0.1355708935754188  0.8788135739475664  0.7593122059580729
  0.4753073128416288  0.2263737074592521  0.4480459447559504
  0.7941906353696542  0.5498825796126127  0.1040185273784975
  0.1181366343873886  0.8758548028223470  0.1194537694166242
  0.4801126074492204  0.1946616419456486  0.7828601839648858
  0.7787926967699221  0.5280436669258864  0.4557628400360352
  0.8611759302232207  0.7765932013107474  0.8983581000888238
  0.1994716153227812  0.0844318452055183  0.5395076038224276
  0.5262716472120050  0.4438711442460034  0.2267536321236325
  0.8689116473364243  0.1050064767577994  0.2238988175636337
  0.1825140125643751  0.4508215475337828  0.9041498930708612
  0.5485034977457637  0.7721999982234365  0.5486403369736006
  0.8707486287879215  0.1207287316558932  0.8768195741724720
  0.1883290768045480  0.4472834951182241  0.5452018839545889
  0.5456095548683124  0.7980865935486651  0.1994232753120939
  0.9993303104886819  0.2682221044643728  0.0010758446504349
  0.3221210472314521  0.5855543279744857  0.6647885991978546
  0.6682910347775376  0.9422734667265787  0.3424691780168669
  0.9971777345687830  0.7535126337030178  0.7592218024595183
  0.3366218166386690  0.0886817803219910  0.4132805206524354
  0.6640838008407255  0.4077345624291370  0.0862343294341190
  0.0067624161469432  0.0187735416456642  0.2824785139706038
  0.3280844248375973  0.3363885921679312  0.9009930935861959
  0.6550859542572152  0.6723467464269396  0.6303560264132880
  0.9958367582633006  0.9853814014295951  0.7297836019085024
  0.3307757113936731  0.3320331001685037  0.4221556569670874
  0.6684130428745728  0.6584130875396340  0.0501220941842649
  0.0014555865353830  0.2518181899697403  0.2585566066692193
  0.3321305138219610  0.5650561178951964  0.9097346733257824
  0.6608069168224789  0.9386744022514516  0.5847485972997748
  0.0059329590454905  0.7171450927198812  0.9747132520371030
  0.3299655084255648  0.0831042494439933  0.6721788626229214
  0.6632703695865767  0.3772508151661335  0.3078610932460178
  0.6922982259159514  0.5969071558615102  0.7700333991104760
  0.6043556117904119  0.3834703461572888  0.7019952985961850
  0.1034781131018671  0.2269756889844203  0.9966145532153388
  0.4296281520858108  0.5699822303275307  0.6679543341237617
  0.7718247234521339  0.8980947532587973  0.3350850118032392
  0.1052351875844684  0.7743561554208110  0.7751962664224059
  0.4431285180763118  0.1100760017732661  0.4437425207823760
  0.7705577793130005  0.4379669588317282  0.1119512981600652
  0.1083380556395911  0.9993089860478550  0.2294459834714069
  0.1017135063544507  0.9950697607850444  0.7665310919616628
  0.4383282852293425  0.3367805608050776  0.4455739570483080
  0.7708855767807099  0.6631205498522570  0.1003104198129635
  0.1073762160120483  0.2227545977751041  0.2233697614140150
  0.4389096286229858  0.5579459766234492  0.8860243343151757
  0.7661784818755104  0.8942381485111924  0.5598127754437877
  0.1090707760698105  0.7665927482216240  0.9958187087229167
  0.4393259807134418  0.0968051662043483  0.6669453909946382
  0.7681978519311813  0.4243381274521465  0.3307105354271111
  0.9023538832883391  0.7636301417322614  0.0011542996296369
  0.2229090919139866  0.1042787664085947  0.6640201134972867
  0.5616577494082565  0.4288392401728656  0.3298672613443144
  0.8957409320294419  0.2194205345118327  0.2226978848170462
  0.2222810525777401  0.5537924694636880  0.8920655211633497
  0.5591574199578850  0.8892108536900647  0.5464493471143331
  0.8899453357031949  0.9977470026988049  0.7679733407436107
  0.2217715044060861  0.3290816492304854  0.4389142474571182
  0.5659291035323535  0.6693415531469213  0.1021426777608252
  0.9030073170955019  0.9995151047125249  0.2364283008533173
  0.2212995249910088  0.3306619315534912  0.8856647768609560
  0.5564812196620383  0.6652770141521348  0.5645603625917214
  0.8896381633029912  0.7771196545941111  0.7833093741799467
  0.2283971999673131  0.1021177381916601  0.4358944837453265
  0.5597699789786865  0.4519665582080983  0.1174258303163877
  0.8945725711812827  0.2297036448482264  0.9978388027730840
  0.2151223272951835  0.5564019442178436  0.6643399528650643
  0.5634258760010763  0.9011264401365863  0.3268771071153117
 
  0.00000000E+00  0.00000000E+00  0.00000000E+00
  0.00000000E+00  0.00000000E+00  0.00000000E+00
  0.00000000E+00  0.00000000E+00  0.00000000E+00
  0.00000000E+00  0.00000000E+00  0.00000000E+00
  0.00000000E+00  0.00000000E+00  0.00000000E+00
  0.00000000E+00  0.00000000E+00  0.00000000E+00
  0.00000000E+00  0.00000000E+00  0.00000000E+00
  0.00000000E+00  0.00000000E+00  0.00000000E+00
  0.00000000E+00  0.00000000E+00  0.00000000E+00
  0.00000000E+00  0.00000000E+00  0.00000000E+00
  0.00000000E+00  0.00000000E+00  0.00000000E+00
  0.00000000E+00  0.00000000E+00  0.00000000E+00
  0.00000000E+00  0.00000000E+00  0.00000000E+00
  0.00000000E+00  0.00000000E+00  0.00000000E+00
  0.00000000E+00  0.00000000E+00  0.00000000E+00
  0.00000000E+00  0.00000000E+00  0.00000000E+00
  0.00000000E+00  0.00000000E+00  0.00000000E+00
  0.00000000E+00  0.00000000E+00  0.00000000E+00
  0.00000000E+00  0.00000000E+00  0.00000000E+00
  0.00000000E+00  0.00000000E+00  0.00000000E+00
  0.00000000E+00  0.00000000E+00  0.00000000E+00
  0.00000000E+00  0.00000000E+00  0.00000000E+00
  0.00000000E+00  0.00000000E+00  0.00000000E+00
  0.00000000E+00  0.00000000E+00  0.00000000E+00
  0.00000000E+00  0.00000000E+00  0.00000000E+00
  0.00000000E+00  0.00000000E+00  0.00000000E+00
  0.00000000E+00  0.00000000E+00  0.00000000E+00
  0.00000000E+00  0.00000000E+00  0.00000000E+00
  0.00000000E+00  0.00000000E+00  0.00000000E+00
  0.00000000E+00  0.00000000E+00  0.00000000E+00
  0.00000000E+00  0.00000000E+00  0.00000000E+00
  0.00000000E+00  0.00000000E+00  0.00000000E+00
  0.00000000E+00  0.00000000E+00  0.00000000E+00
  0.00000000E+00  0.00000000E+00  0.00000000E+00
  0.00000000E+00  0.00000000E+00  0.00000000E+00
  0.00000000E+00  0.00000000E+00  0.00000000E+00
  0.00000000E+00  0.00000000E+00  0.00000000E+00
  0.00000000E+00  0.00000000E+00  0.00000000E+00
  0.00000000E+00  0.00000000E+00  0.00000000E+00
  0.00000000E+00  0.00000000E+00  0.00000000E+00
  0.00000000E+00  0.00000000E+00  0.00000000E+00
  0.00000000E+00  0.00000000E+00  0.00000000E+00
  0.00000000E+00  0.00000000E+00  0.00000000E+00
  0.00000000E+00  0.00000000E+00  0.00000000E+00
  0.00000000E+00  0.00000000E+00  0.00000000E+00
  0.00000000E+00  0.00000000E+00  0.00000000E+00
  0.00000000E+00  0.00000000E+00  0.00000000E+00
  0.00000000E+00  0.00000000E+00  0.00000000E+00
  0.00000000E+00  0.00000000E+00  0.00000000E+00
  0.00000000E+00  0.00000000E+00  0.00000000E+00
  0.00000000E+00  0.00000000E+00  0.00000000E+00
  0.00000000E+00  0.00000000E+00  0.00000000E+00
  0.00000000E+00  0.00000000E+00  0.00000000E+00
  0.00000000E+00  0.00000000E+00  0.00000000E+00
  0.00000000E+00  0.00000000E+00  0.00000000E+00
  0.00000000E+00  0.00000000E+00  0.00000000E+00
  0.00000000E+00  0.00000000E+00  0.00000000E+00
  0.00000000E+00  0.00000000E+00  0.00000000E+00
  0.00000000E+00  0.00000000E+00  0.00000000E+00
  0.00000000E+00  0.00000000E+00  0.00000000E+00
  0.00000000E+00  0.00000000E+00  0.00000000E+00
  0.00000000E+00  0.00000000E+00  0.00000000E+00
  0.00000000E+00  0.00000000E+00  0.00000000E+00
  0.00000000E+00  0.00000000E+00  0.00000000E+00
  0.00000000E+00  0.00000000E+00  0.00000000E+00
  0.00000000E+00  0.00000000E+00  0.00000000E+00
  0.00000000E+00  0.00000000E+00  0.00000000E+00
  0.00000000E+00  0.00000000E+00  0.00000000E+00
  0.00000000E+00  0.00000000E+00  0.00000000E+00
  0.00000000E+00  0.00000000E+00  0.00000000E+00
  0.00000000E+00  0.00000000E+00  0.00000000E+00
  0.00000000E+00  0.00000000E+00  0.00000000E+00
  0.00000000E+00  0.00000000E+00  0.00000000E+00
  0.00000000E+00  0.00000000E+00  0.00000000E+00
  0.00000000E+00  0.00000000E+00  0.00000000E+00
  0.00000000E+00  0.00000000E+00  0.00000000E+00
  0.00000000E+00  0.00000000E+00  0.00000000E+00
  0.00000000E+00  0.00000000E+00  0.00000000E+00
  0.00000000E+00  0.00000000E+00  0.00000000E+00
  0.00000000E+00  0.00000000E+00  0.00000000E+00
  0.00000000E+00  0.00000000E+00  0.00000000E+00
  0.00000000E+00  0.00000000E+00  0.00000000E+00
  0.00000000E+00  0.00000000E+00  0.00000000E+00
  0.00000000E+00  0.00000000E+00  0.00000000E+00
  0.00000000E+00  0.00000000E+00  0.00000000E+00
  0.00000000E+00  0.00000000E+00  0.00000000E+00
  0.00000000E+00  0.00000000E+00  0.00000000E+00
  0.00000000E+00  0.00000000E+00  0.00000000E+00
  0.00000000E+00  0.00000000E+00  0.00000000E+00
  0.00000000E+00  0.00000000E+00  0.00000000E+00
  0.00000000E+00  0.00000000E+00  0.00000000E+00
  0.00000000E+00  0.00000000E+00  0.00000000E+00
  0.00000000E+00  0.00000000E+00  0.00000000E+00
  0.00000000E+00  0.00000000E+00  0.00000000E+00
  0.00000000E+00  0.00000000E+00  0.00000000E+00
  0.00000000E+00  0.00000000E+00  0.00000000E+00
  0.00000000E+00  0.00000000E+00  0.00000000E+00
  0.00000000E+00  0.00000000E+00  0.00000000E+00
  0.00000000E+00  0.00000000E+00  0.00000000E+00
  0.00000000E+00  0.00000000E+00  0.00000000E+00
  0.00000000E+00  0.00000000E+00  0.00000000E+00
  0.00000000E+00  0.00000000E+00  0.00000000E+00
  0.00000000E+00  0.00000000E+00  0.00000000E+00
  0.00000000E+00  0.00000000E+00  0.00000000E+00
  0.00000000E+00  0.00000000E+00  0.00000000E+00
  0.00000000E+00  0.00000000E+00  0.00000000E+00
  0.00000000E+00  0.00000000E+00  0.00000000E+00
  0.00000000E+00  0.00000000E+00  0.00000000E+00
  0.00000000E+00  0.00000000E+00  0.00000000E+00
  0.00000000E+00  0.00000000E+00  0.00000000E+00
  0.00000000E+00  0.00000000E+00  0.00000000E+00
  0.00000000E+00  0.00000000E+00  0.00000000E+00
  0.00000000E+00  0.00000000E+00  0.00000000E+00
  0.00000000E+00  0.00000000E+00  0.00000000E+00
  0.00000000E+00  0.00000000E+00  0.00000000E+00
  0.00000000E+00  0.00000000E+00  0.00000000E+00
