# Supplementary material for: Water Adsorption at Pairs of Proximate Brønsted Acid Sites in Zeolites
Source: J Phys Chem Lett. 2026 Jan 14;17(4):1201–6. doi: 10.1021/acs.jpclett.5c03794 (PMC12862806; doi:10.1021/acs.jpclett.5c03794)
Supplement: Supplementary file 2 [file jz5c03794_si_002.zip › Water_BAS_Pairs_SI/QM/STRUCTURES_PBE+D2/HCHA__CHA_2__bare__PBE_D2.vasp]

image0                                  
   1.00000000000000     
    14.7669999999999995    0.0000000000000000    0.0000000000000000
     0.0000000000000010   13.6750000000000007    0.0000000000000000
     0.0000000000000010   -6.8374999999999977   11.8428973967522015
   Al   H    O    Si
     2     2    72    34
Direct
  0.4428239801891479  0.3210513257121694  0.8886416342077823
  0.7775162418914123  0.6625411079061994  0.5610328950726372
  0.6601336278817604  0.6970052298863114  0.7036596877820770
  0.4848826599782151  0.3770994002709750  0.7448126467220967
  0.1138130083167834  0.1004333080100522  0.8982068373741827
  0.4518182380970114  0.4269598786494678  0.5801209040164551
  0.7934829871157715  0.7738791269866234  0.2343227307072368
  0.1380738977855011  0.8035065167070589  0.9040729994239365
  0.4604870301197934  0.1558664181386649  0.5779272428981754
  0.8008822011392522  0.4580080352986112  0.2368392159889975
  0.1338618434388788  0.0971550598327684  0.1979506083271942
  0.4679666343436475  0.4163335251728327  0.8248293522872514
  0.7699125177034496  0.7628494797480788  0.5210677231831918
  0.9006502915167726  0.8829802008673254  0.1135586095243165
  0.1912098195111270  0.2371861246411458  0.7631618393028904
  0.5720589603613638  0.5693009681343482  0.4323002311933133
  0.8709359536103836  0.1964512998775985  0.0905046292745000
  0.1994813990258237  0.5348967156911499  0.7709804404771822
  0.5524229892139915  0.8428047587779214  0.4113322675664759
  0.8766031820834531  0.9153547106675153  0.8211084292759366
  0.2026807012971015  0.2298373222010890  0.4636563699463810
  0.5600327973962429  0.5888888488321239  0.1631920642624185
  0.1692122659431008  0.3147892410040453  0.9833944576476171
  0.4851288017100804  0.6416730834223325  0.6313192153131025
  0.8365457858528572  0.9918023061427075  0.3234645675719418
  0.1604380630339985  0.6657496896717365  0.6823174339141880
  0.4991910404212996  0.0012439101921917  0.3619960180253745
  0.8320740049406217  0.3372842680376287  0.0143664055743102
  0.1763744933624105  0.0078724654438608  0.3263638215796573
  0.5010300960529611  0.3858815620926694  0.0109169011816186
  0.8347634181591798  0.6975281585808950  0.6823762193530474
  0.1689107315884917  0.0167533221223302  0.6844175860122511
  0.4959257780116306  0.3706221153980250  0.3689434658487809
  0.8434433382879530  0.6715052271402305  0.0164791364899938
  0.1633060959914694  0.3175852304045119  0.3329902664780806
  0.5033946638674637  0.6241007095141827  0.9962359022562710
  0.8277338880710321  0.9735640894939197  0.6679026400157698
  0.1827133043402414  0.6765262921389328  0.9931277074114697
  0.4821362671699818  0.9816765815500997  0.6130494082955403
  0.8331896850501208  0.3160171145773468  0.3119748684940187
  0.1376904850109242  0.2348146633570136  0.1162569120711499
  0.4701810794775783  0.5895589651924212  0.7902110990918054
  0.7967787363803099  0.9135280941719469  0.4564436870419250
  0.1380667302303687  0.8825928325171443  0.7633386331321360
  0.4681543116508848  0.2130653377800407  0.4210263754919418
  0.7969036533101279  0.5534175390912355  0.1105892032224211
  0.1173922717513242  0.8785390496658244  0.1221709548854136
  0.4817753139598731  0.1931412797732978  0.7840424437629526
  0.7870748347015161  0.5263881289948177  0.4555935623003712
  0.8643216580366889  0.7723696484456988  0.8966396319392871
  0.1926773143819881  0.0914958830638248  0.5443378598773506
  0.5265433797981441  0.4343991645639761  0.2208321545766473
  0.8671695282438676  0.0997582856476444  0.2132311173237862
  0.1884820417649677  0.4565588683722975  0.9106241487634256
  0.5381132423049286  0.7858905189788613  0.5699931880733123
  0.8761988816735811  0.1283336616388236  0.8714000196631688
  0.1923871944378862  0.4500349770268784  0.5495269356334790
  0.5357291164676272  0.7958724439053901  0.1991068736702435
  0.0005428328321822  0.2725524715811394  0.0113390398495290
  0.3257159939541286  0.5897546557679837  0.6706643202330657
  0.6679708784115034  0.9335197069786831  0.3291927639664033
  0.0007169384102071  0.7540382612156499  0.7605101939472227
  0.3346810807233715  0.0800073577129728  0.4172912287473917
  0.6673104486838851  0.4083992283640785  0.0882753934852612
  0.0052857515072171  0.0240623419084088  0.2827102451582484
  0.3287060765762828  0.3332850450374343  0.9060625380202282
  0.6592372918809206  0.6720196545446459  0.6232247581387229
  0.9992734307039373  0.9862427816852364  0.7269073331083217
  0.3296575589883651  0.3367176183694454  0.4138539652992871
  0.6721064232565270  0.6697090965363648  0.0675536946998998
  0.9998201549697863  0.2463571327286880  0.2471463042394933
  0.3367220074036175  0.5708992249841867  0.9129684605971931
  0.6598134868006864  0.9406550990252236  0.5938567653834841
  0.0091139853628301  0.7156525841545347  0.9748274358971278
  0.3298778241932391  0.0927240024734572  0.6703273106954150
  0.6659815999367681  0.3810010553674587  0.3110517776577902
  0.1046569490999520  0.2300482145086014  0.0010193284907901
  0.4314835920934499  0.5607363522300635  0.6664455059326432
  0.7734013336376350  0.9019082009488760  0.3359613046340448
  0.1081301482975323  0.7773110129606164  0.7783378931914460
  0.4406233409284743  0.1116465897288270  0.4447714884258649
  0.7738700858086228  0.4393909089872610  0.1134523401354952
  0.1075373952842049  0.0021449160488826  0.2317097129627680
  0.1039579447523230  0.9978704580895916  0.7687202922949837
  0.4355446725178786  0.3358028289719344  0.4445635560748934
  0.7761618820757484  0.6677338549586661  0.1082853850090333
  0.1074936711797876  0.2236299920810252  0.2235871533213037
  0.4429110190622380  0.5570370538316236  0.8854254342849293
  0.7646914460550865  0.8945260485235056  0.5594559648211530
  0.1108318094131809  0.7689577443003858  0.9983794831870306
  0.4387153157932085  0.1065268717532861  0.6639930957586407
  0.7723473196598530  0.4230938316191178  0.3310829166227031
  0.9047123222905208  0.7607159595382125  0.0002783497521564
  0.2216759012166315  0.1107139451345755  0.6669919868996219
  0.5662335294425004  0.4365515791043521  0.3317233533245500
  0.8934885887103482  0.2155758295222773  0.2153909140558552
  0.2263700166429972  0.5590143065804500  0.8966125266170216
  0.5598662354518860  0.8895196145655798  0.5467952632722555
  0.8948506098601051  0.0000739483185935  0.7714611473742329
  0.2221309885283536  0.3326238101625176  0.4393512065076424
  0.5682913031500157  0.6689477740448846  0.1074237196998014
  0.9024196284655308  0.9994111047226873  0.2332046700795603
  0.2219412666216964  0.3341196087597860  0.8905825495916366
  0.5587341025138457  0.6670474823895287  0.5603246639066957
  0.8938377603982463  0.7839928497684299  0.7881432104450488
  0.2268721779285750  0.1031625349659468  0.4386776543767456
  0.5632605424765896  0.4526395697165623  0.1186043701790653
  0.8952312509924024  0.2329306301073061  0.9968908205654857
  0.2184800432225704  0.5597055886609056  0.6684224540179733
  0.5640595843782051  0.8934175948347698  0.3260965742644158
 
  0.00000000E+00  0.00000000E+00  0.00000000E+00
  0.00000000E+00  0.00000000E+00  0.00000000E+00
  0.00000000E+00  0.00000000E+00  0.00000000E+00
  0.00000000E+00  0.00000000E+00  0.00000000E+00
  0.00000000E+00  0.00000000E+00  0.00000000E+00
  0.00000000E+00  0.00000000E+00  0.00000000E+00
  0.00000000E+00  0.00000000E+00  0.00000000E+00
  0.00000000E+00  0.00000000E+00  0.00000000E+00
  0.00000000E+00  0.00000000E+00  0.00000000E+00
  0.00000000E+00  0.00000000E+00  0.00000000E+00
  0.00000000E+00  0.00000000E+00  0.00000000E+00
  0.00000000E+00  0.00000000E+00  0.00000000E+00
  0.00000000E+00  0.00000000E+00  0.00000000E+00
  0.00000000E+00  0.00000000E+00  0.00000000E+00
  0.00000000E+00  0.00000000E+00  0.00000000E+00
  0.00000000E+00  0.00000000E+00  0.00000000E+00
  0.00000000E+00  0.00000000E+00  0.00000000E+00
  0.00000000E+00  0.00000000E+00  0.00000000E+00
  0.00000000E+00  0.00000000E+00  0.00000000E+00
  0.00000000E+00  0.00000000E+00  0.00000000E+00
  0.00000000E+00  0.00000000E+00  0.00000000E+00
  0.00000000E+00  0.00000000E+00  0.00000000E+00
  0.00000000E+00  0.00000000E+00  0.00000000E+00
  0.00000000E+00  0.00000000E+00  0.00000000E+00
  0.00000000E+00  0.00000000E+00  0.00000000E+00
  0.00000000E+00  0.00000000E+00  0.00000000E+00
  0.00000000E+00  0.00000000E+00  0.00000000E+00
  0.00000000E+00  0.00000000E+00  0.00000000E+00
  0.00000000E+00  0.00000000E+00  0.00000000E+00
  0.00000000E+00  0.00000000E+00  0.00000000E+00
  0.00000000E+00  0.00000000E+00  0.00000000E+00
  0.00000000E+00  0.00000000E+00  0.00000000E+00
  0.00000000E+00  0.00000000E+00  0.00000000E+00
  0.00000000E+00  0.00000000E+00  0.00000000E+00
  0.00000000E+00  0.00000000E+00  0.00000000E+00
  0.00000000E+00  0.00000000E+00  0.00000000E+00
  0.00000000E+00  0.00000000E+00  0.00000000E+00
  0.00000000E+00  0.00000000E+00  0.00000000E+00
  0.00000000E+00  0.00000000E+00  0.00000000E+00
  0.00000000E+00  0.00000000E+00  0.00000000E+00
  0.00000000E+00  0.00000000E+00  0.00000000E+00
  0.00000000E+00  0.00000000E+00  0.00000000E+00
  0.00000000E+00  0.00000000E+00  0.00000000E+00
  0.00000000E+00  0.00000000E+00  0.00000000E+00
  0.00000000E+00  0.00000000E+00  0.00000000E+00
  0.00000000E+00  0.00000000E+00  0.00000000E+00
  0.00000000E+00  0.00000000E+00  0.00000000E+00
  0.00000000E+00  0.00000000E+00  0.00000000E+00
  0.00000000E+00  0.00000000E+00  0.00000000E+00
  0.00000000E+00  0.00000000E+00  0.00000000E+00
  0.00000000E+00  0.00000000E+00  0.00000000E+00
  0.00000000E+00  0.00000000E+00  0.00000000E+00
  0.00000000E+00  0.00000000E+00  0.00000000E+00
  0.00000000E+00  0.00000000E+00  0.00000000E+00
  0.00000000E+00  0.00000000E+00  0.00000000E+00
  0.00000000E+00  0.00000000E+00  0.00000000E+00
  0.00000000E+00  0.00000000E+00  0.00000000E+00
  0.00000000E+00  0.00000000E+00  0.00000000E+00
  0.00000000E+00  0.00000000E+00  0.00000000E+00
  0.00000000E+00  0.00000000E+00  0.00000000E+00
  0.00000000E+00  0.00000000E+00  0.00000000E+00
  0.00000000E+00  0.00000000E+00  0.00000000E+00
  0.00000000E+00  0.00000000E+00  0.00000000E+00
  0.00000000E+00  0.00000000E+00  0.00000000E+00
  0.00000000E+00  0.00000000E+00  0.00000000E+00
  0.00000000E+00  0.00000000E+00  0.00000000E+00
  0.00000000E+00  0.00000000E+00  0.00000000E+00
  0.00000000E+00  0.00000000E+00  0.00000000E+00
  0.00000000E+00  0.00000000E+00  0.00000000E+00
  0.00000000E+00  0.00000000E+00  0.00000000E+00
  0.00000000E+00  0.00000000E+00  0.00000000E+00
  0.00000000E+00  0.00000000E+00  0.00000000E+00
  0.00000000E+00  0.00000000E+00  0.00000000E+00
  0.00000000E+00  0.00000000E+00  0.00000000E+00
  0.00000000E+00  0.00000000E+00  0.00000000E+00
  0.00000000E+00  0.00000000E+00  0.00000000E+00
  0.00000000E+00  0.00000000E+00  0.00000000E+00
  0.00000000E+00  0.00000000E+00  0.00000000E+00
  0.00000000E+00  0.00000000E+00  0.00000000E+00
  0.00000000E+00  0.00000000E+00  0.00000000E+00
  0.00000000E+00  0.00000000E+00  0.00000000E+00
  0.00000000E+00  0.00000000E+00  0.00000000E+00
  0.00000000E+00  0.00000000E+00  0.00000000E+00
  0.00000000E+00  0.00000000E+00  0.00000000E+00
  0.00000000E+00  0.00000000E+00  0.00000000E+00
  0.00000000E+00  0.00000000E+00  0.00000000E+00
  0.00000000E+00  0.00000000E+00  0.00000000E+00
  0.00000000E+00  0.00000000E+00  0.00000000E+00
  0.00000000E+00  0.00000000E+00  0.00000000E+00
  0.00000000E+00  0.00000000E+00  0.00000000E+00
  0.00000000E+00  0.00000000E+00  0.00000000E+00
  0.00000000E+00  0.00000000E+00  0.00000000E+00
  0.00000000E+00  0.00000000E+00  0.00000000E+00
  0.00000000E+00  0.00000000E+00  0.00000000E+00
  0.00000000E+00  0.00000000E+00  0.00000000E+00
  0.00000000E+00  0.00000000E+00  0.00000000E+00
  0.00000000E+00  0.00000000E+00  0.00000000E+00
  0.00000000E+00  0.00000000E+00  0.00000000E+00
  0.00000000E+00  0.00000000E+00  0.00000000E+00
  0.00000000E+00  0.00000000E+00  0.00000000E+00
  0.00000000E+00  0.00000000E+00  0.00000000E+00
  0.00000000E+00  0.00000000E+00  0.00000000E+00
  0.00000000E+00  0.00000000E+00  0.00000000E+00
  0.00000000E+00  0.00000000E+00  0.00000000E+00
  0.00000000E+00  0.00000000E+00  0.00000000E+00
  0.00000000E+00  0.00000000E+00  0.00000000E+00
  0.00000000E+00  0.00000000E+00  0.00000000E+00
  0.00000000E+00  0.00000000E+00  0.00000000E+00
  0.00000000E+00  0.00000000E+00  0.00000000E+00
  0.00000000E+00  0.00000000E+00  0.00000000E+00
