# Supplementary material for: Water Adsorption at Pairs of Proximate Brønsted Acid Sites in Zeolites
Source: J Phys Chem Lett. 2026 Jan 14;17(4):1201–6. doi: 10.1021/acs.jpclett.5c03794 (PMC12862806; doi:10.1021/acs.jpclett.5c03794)
Supplement: Supplementary file 2 [file jz5c03794_si_002.zip › Water_BAS_Pairs_SI/QM/STRUCTURES_PBE+D2/HFAU__FAU_1__1_h2o__conformer_1__PBE_D2.vasp]

image0                                  
   1.00000000000000     
    24.3449999999999989    0.0000000000000000    0.0000000000000000
     0.0000000000000010   24.3449999999999989    0.0000000000000000
     0.0000000000000010    0.0000000000000010   24.3449999999999989
   Al   H    O    Si
     2     4   385   190
Direct
  0.5463379759256213  0.4646259954596071  0.8742000901191666
  0.6263730755006546  0.2973341953930496  0.7108471145393421
  0.6412544370444735  0.3901166103468559  0.7453664533282086
  0.6393523035375492  0.5048367103525562  0.8618087181715710
  0.6977372595414777  0.3912484235253302  0.6972040077864899
  0.7217603444647862  0.4219315084424050  0.7488344217042789
  0.8947209889636611  0.1062947685654611  0.9995322301217270
  0.8951152596038858  0.6055040961638688  0.4995385776459209
  0.3945608562569170  0.6075737645098493  0.0005199732678402
  0.3956293395365100  0.1050892880166683  0.4980873490192980
  0.0002088709615127  0.8950419557171357  0.1058445919958064
  0.0003287372648714  0.3934818253713232  0.6070491357498650
  0.4992677365740896  0.3942370605306594  0.1070215587697019
  0.5003933322109602  0.8939629771242465  0.6060440405159324
  0.1067980718433692  0.9995694288184443  0.8939767653361462
  0.1070248546769265  0.4989143127567028  0.3953652059196378
  0.6117262071800347  0.5030153653500327  0.8907081385406159
  0.6064924601998704  0.9993990932342904  0.3955078948266258
  0.1054004755837656  0.3565932356301377  0.2493783532905832
  0.1048972144913434  0.8555677409960651  0.7498701438696351
  0.6064333233579732  0.8563297794275638  0.2506134967261546
  0.6102122657461859  0.3602305401567049  0.7489262831560317
  0.0023024673011309  0.1456391353027706  0.3555409728501733
  0.0003674562438093  0.6449695569528989  0.8563030599163188
  0.5012404536881235  0.6446045846808779  0.3572768267763297
  0.4984551202726529  0.1436886387045372  0.8562190628454156
  0.8939101653069602  0.2493733514752777  0.1447536066162896
  0.8935431910521271  0.7497394586851089  0.6444357909103139
  0.3957573812260314  0.7506074114390079  0.1461278372493122
  0.3917123560967619  0.2488221874214420  0.6440847179221839
  0.1442747158079745  0.8943681635895402  0.2503045272716174
  0.1460406885122446  0.3961700425806824  0.7504134329895642
  0.6435720342745752  0.3952395797785735  0.2518835622269373
  0.6435755008672519  0.8923740416772484  0.7496442756008811
  0.2502892590820518  0.1060931901263636  0.3560252638025025
  0.2504551584605096  0.6088119213157356  0.8566899238795052
  0.7502588778817817  0.6057947494828515  0.3568833280004703
  0.7522152913949103  0.1027758634440604  0.8538606459256046
  0.3566646879187089  0.0002556792386340  0.1439363916356817
  0.3560488849003633  0.5042093190563717  0.6486612998081697
  0.8549858425766462  0.4994723246683776  0.1453534988446755
  0.8546002322874573  0.9989885106894539  0.6444431722984095
  0.3561548773929286  0.6436858937570054  0.5000029682075436
  0.3559453109515106  0.1453162208525807  0.0005411441565371
  0.8569594195391582  0.1402991318718555  0.4978309004470919
  0.8574328553465520  0.6447181172612846  0.0016175579715386
  0.2490538653545633  0.8559785122774884  0.6053208902406249
  0.2506740203741346  0.3557930056986696  0.1068027315832894
  0.7526973978221345  0.3524349483895642  0.6007325369913495
  0.7495433485091443  0.8566649251636825  0.1057857853462671
  0.1448205402531701  0.7486415434869350  0.3932565183200429
  0.1445469185685401  0.2507322884763745  0.8949282241667603
  0.6452920958254461  0.2455240865760387  0.3900898725502450
  0.6449199007102038  0.7486058542247673  0.8949912719985200
  0.1064910011258056  0.8948861930472936  0.9991728661877861
  0.1079267360729784  0.3950577886504806  0.4984089732056759
  0.6060433686125489  0.3904442870828054  0.0029255787655525
  0.6048512029075021  0.8952911847112803  0.5006360527626793
  0.8953229233171350  0.9993094763731010  0.1063668714674930
  0.8950728171321299  0.4980009779766530  0.6063853847977495
  0.3946772104238126  0.4987719386371172  0.1076448964757269
  0.3930708176897912  0.0004310669297563  0.6071481728995322
 -0.0003667170783320  0.1069198690339001  0.8940160909246804
  0.9992582483115707  0.6064933870361212  0.3953268001349114
  0.4939360412689237  0.6134991294677569  0.8960670071980689
  0.4979511546888502  0.1057094379285309  0.3965142587077912
  0.3562694506500898  0.1058799960105220  0.2499150852245096
  0.3512557284335728  0.6034494072975052  0.7481676021242057
  0.8567990211811841  0.6059814057340916  0.2503705971188688
  0.8534435794775910  0.1045989078252437  0.7515645968662678
  0.1440594161207197  0.9994364609185811  0.3551976968961985
  0.1413797891734419  0.4982971953681563  0.8560851448787240
  0.6451332079143351  0.4990054118756135  0.3545170146897963
  0.6442058904122008  0.0010367671058807  0.8578224176797303
  0.2505435419843466  0.8935682019911768  0.1435308811752273
  0.2481808552087746  0.3936029272245155  0.6463593817252289
  0.7520288498258998  0.3955253022378669  0.1431756248194011
  0.7493061529817895  0.8941649870025083  0.6455778552300174
  0.8940119871435889  0.1443133524876019  0.2496784034532990
  0.8927367940442485  0.6430870113494411  0.7501697333981742
  0.3943268015534397  0.6442463185734235  0.2507329683411920
  0.3950672777870840  0.1458991126843508  0.7497655538202006
  0.1048942227419253  0.2484887015113126  0.3559058129171052
  0.1040126738435098  0.7502577960572214  0.8550342429102989
  0.6061031327194774  0.7501482097889087  0.3569079081378883
  0.6084681740987226  0.2491326622546769  0.8604654889376093
  0.0005029703006090  0.3560063356928297  0.1450983679562468
  0.9990447044559021  0.8549550925709782  0.6441644867053300
  0.4997275440220212  0.8549428123029063  0.1456168037718023
  0.4967779227714267  0.3568472873296663  0.6390695230378899
  0.6456641136814414  0.3585367415212169  0.5031049548278828
  0.6450271365251762  0.8566910855535439  0.0021995279429228
  0.1438903442981821  0.8570448327759108  0.5009458374322959
  0.1434054067974987  0.3558391750554785  0.0000907619737388
  0.8563507914539434  0.2511268814759523  0.6067427365549227
  0.8573194086437739  0.7499665708103056  0.1063619762073893
  0.3554102872113117  0.7506335452636468  0.6068620008353068
  0.3546220601144138  0.2501057748050624  0.1056350878662839
  0.7493942386750636  0.1454968644701956  0.3948616881517111
  0.7489807659482776  0.6449576278992530  0.8950434995000047
  0.2498354819174786  0.6451354597790288  0.3948911952016962
  0.2498595518726084  0.1451168723381576  0.8938715783040470
  0.9681947685852461  0.0750700393214023  0.0748625779117923
  0.9678259973036600  0.5743440243494069  0.5755097990130973
  0.4672149732917077  0.5746439956086100  0.0762300387271694
  0.4675370919369334  0.0741233804336172  0.5749848898226432
  0.0755661594718967  0.9683919758914532  0.0745782629072830
  0.0748402024756250  0.4670375522545374  0.5744563017439154
  0.5752694539267303  0.4672341346108452  0.0762167887619933
  0.5745635960594863  0.9690945346243655  0.5760223981278939
  0.0749274159428038  0.0748303102009308  0.9671651234604018
  0.0748455113925521  0.5745463896721832  0.4680952095409945
  0.5703124616147284  0.5719156784338389  0.9638047757626600
  0.5745751451752026  0.0746667642703195  0.4686411398517839
  0.0324985845998096  0.3249861159618425  0.3249984818356858
  0.0305487742128138  0.8259927593789548  0.8250817714846107
  0.5324813310067512  0.8251533059380217  0.3253665459003676
  0.5364044582535386  0.3203102708517092  0.8189329190508274
  0.9259113735935334  0.2180508072846501  0.3244229792016416
  0.9246021263990685  0.7175336256191862  0.8246454469151493
  0.4258319849229765  0.7178752196188868  0.3255955637087135
  0.4246350445047464  0.2192775382141620  0.8257496821890199
  0.9251110184848659  0.3245826875572574  0.2183955092074768
  0.9246977868846371  0.8242093399680861  0.7188156299517716
  0.4249433325297569  0.8257815355507152  0.2205009422488067
  0.4245414928745019  0.3255404733046158  0.7158712647882686
  0.2185656897254767  0.9245949695831384  0.3252420850488613
  0.2188549317559742  0.4263058288110808  0.8267261339649097
  0.7197534653654851  0.4237369597046165  0.3253409497670264
  0.7163899016325739  0.9250566827124451  0.8250426001848095
  0.3248230255763606  0.0319455061410681  0.3246985597332290
  0.3229153160438331  0.5322944076454175  0.8273792022465274
  0.8254048077734027  0.5322998626884262  0.3253142273549474
  0.8271316672917438  0.0279637887950267  0.8262153418610221
  0.3248631600275126  0.9254401651270642  0.2176989392904547
  0.3249476896413702  0.4256704183723449  0.7182376645001067
  0.8252182717550313  0.4244319271565728  0.2196048695823917
  0.8246246035924657  0.9247873605624574  0.7194989190425071
  0.2822554938157182  0.6755208388091756  0.5744715374699069
  0.2809376338200996  0.1746652438113911  0.0752519566466900
  0.7857958609009693  0.1740390370708070  0.5740174439071514
  0.7828682945023239  0.6753742271453103  0.0763877003763107
  0.1737773007158618  0.7819493266840035  0.5750913592659073
  0.1753568835485652  0.2824006285998908  0.0749934196183270
  0.6753701989033939  0.2789612644786211  0.5716160269899427
  0.6750770026211534  0.7815289430236033  0.0763146834287486
  0.1749116419866293  0.6752331198071446  0.4692016228432484
  0.1752335009463013  0.1751786658380461  0.9685083116705587
  0.6741132675457778  0.1751648910709175  0.4691485351465163
  0.6761989165880348  0.6766155179548281  0.9715981738514109
  0.0319156884760488  0.9254209897351503  0.9245892726408929
  0.0319026459678473  0.4245082825146898  0.4249029729058029
  0.5319294383362672  0.4313546450217861  0.9345354596410951
  0.5310724423105827  0.9253187849892608  0.4250962943477720
  0.9258034567005388  0.0319469619322665  0.9250451970547979
  0.9252781942780113  0.5309937889269800  0.4247019044174513
  0.4230361401710751  0.5347317971966522  0.9241634346124021
  0.4240769882859317  0.0291773264915476  0.4241282716819927
  0.9251750881894776  0.9248528391287060  0.0314319924569946
  0.9271427853382790  0.4242226535216176  0.5315309206387230
  0.4251427642078006  0.4247639479006357  0.0323068008290456
  0.4248765074047240  0.9256553663666939  0.5331490546728589
  0.9669317805974217  0.6743718400509023  0.6756206436624644
  0.9685174037476212  0.1748787997760507  0.1750278695466203
  0.4683041097530692  0.1761943681052106  0.6735509588496746
  0.4690514724365870  0.6745327460611757  0.1763356683110983
  0.0747431295369197  0.7816080680922146  0.6745757177463829
  0.0750871667682536  0.2813877267897623  0.1754585151339236
  0.5678901146653041  0.2810075235398485  0.6749144118073430
  0.5758311817969001  0.7818317714777923  0.1761346487126083
  0.0739536355839354  0.6751090227990285  0.7807543967373591
  0.0762991919214798  0.1744468011718679  0.2799239222727016
  0.5760655979769577  0.1754102824677901  0.7860101953922443
  0.5755963462675445  0.6752260488221085  0.2826087126571352
  0.7814574013652983  0.0753666918625115  0.6742442103350321
  0.7822133881878577  0.5761246137463369  0.1758054697987639
  0.2767012338249343  0.5767437506473021  0.6727555269128200
  0.2823156595917221  0.0747141389322182  0.1749829313272108
  0.6743190007306573  0.9680258161695023  0.6763718257921431
  0.6751634069984245  0.4670991760687867  0.1752132311578767
  0.1751749985958607  0.4703290544044785  0.6745550261150987
  0.1760121443977994  0.9676552489140040  0.1749294513571277
  0.6742219388042213  0.0740034879035393  0.7818879748664609
  0.6758142728152382  0.5755358402691709  0.2821051384846559
  0.1753947509041952  0.5741434187218053  0.7845286374788453
  0.1756173086005542  0.0748912284982698  0.2819707802315435
  0.7145236989179052  0.3228932635806171  0.4255631385156833
  0.7175130287485022  0.8244752683280222  0.9263783158481949
  0.2168634038691104  0.8247358900921630  0.4255686870293887
  0.2184628226103082  0.3256974812778093  0.9258981599422778
  0.8261218519860400  0.2175378147942628  0.4261834421613708
  0.8246637976228570  0.7175763226711338  0.9263429622001057
  0.3254465799636849  0.7185161720808459  0.4258493655019603
  0.3251047710926873  0.2186496871797797  0.9250415237798171
  0.8288801795934775  0.3235889095200998  0.5278567556741244
  0.8252709828139615  0.8249835107074536  0.0330231026240634
  0.3248512403560469  0.8250073105496513  0.5321616869998733
  0.3245552729234651  0.3256619980397672  0.0317248942502161
  0.9977857838892840  0.1446799634590035  0.9973244428379779
  0.9979594322053362  0.6444619158183250  0.4985644455664064
  0.4988968302283515  0.6447539658850436  0.0010447689586833
  0.4979631610630123  0.1450484210276919  0.4991605627177089
  0.9983953788663917  0.9979335904896800  0.1446395898828936
  0.9980059740005733  0.4968011023885256  0.6449082800249968
  0.4978728419385705  0.4974143045587339  0.1456192838937440
  0.4960307383090783  0.9967203252523287  0.6453526153500126
  0.1451441214376694  0.9978413353748913  0.9970229692541157
  0.1454496884073141  0.4983398487743594  0.4984585476530727
  0.6415435315556280  0.4949632924133013  0.9961893143652834
  0.6448227751857397  0.9977689175800595  0.4985221838035285
  0.0022526380080253  0.3947944542134828  0.2480403066001344
  0.0022203281364370  0.8948412371378056  0.7466529621138556
  0.5035083081467298  0.8951502236113009  0.2478350275692314
  0.5049165550122109  0.3918944796544653  0.7434032901863713
  0.0022309364023959  0.2482613632110162  0.3951472377058925
  0.0015359296042944  0.7482991902809235  0.8945872689090572
  0.5031060689675110  0.7477686469643565  0.3953084608028173
  0.5036524423529013  0.2478589800225911  0.8933332570413437
  0.8551378032391133  0.2471397879867648  0.2477298883121921
  0.8546440022113344  0.7463183732999683  0.7471953258127595
  0.3556889616809757  0.7472792726271307  0.2484224100945402
  0.3553919982244873  0.2485290787466583  0.7478355529105233
  0.2471271599348015  0.8556509651412841  0.2467985302872425
  0.2484545223157431  0.3560800568103116  0.7495698137971825
  0.7458406424188245  0.3553475623917645  0.2453920102565600
  0.7469767919325356  0.8548790874531315  0.7483953319848115
  0.2468522955442648  0.0030014514446416  0.3942430358058845
  0.2434971005670260  0.5061879153390664  0.8961350182311173
  0.7475027731493477  0.5024531066921950  0.3944161283706584
  0.7479608807539661  0.0010349787183895  0.8952898583479509
  0.3946460914274978  0.0028905922827906  0.2472217729857460
  0.3941820436310776  0.5025022720003638  0.7516138153336662
  0.8948058177419566  0.5027204908085049  0.2476884267551386
  0.8953760802152219  0.0028878592764270  0.7463060117144391
  0.2530244620538981  0.6054210615457460  0.4974233851102904
  0.2534395917258971  0.1055537743243052  0.9965056663373701
  0.7526453295492186  0.1055608239932622  0.4972790415037139
  0.7547562533169186  0.6062541347418570  0.9982977228352149
  0.2519242150511625  0.7530463973546099  0.6439767228280597
  0.2521440006818691  0.2524851206858693  0.1450942811194167
  0.7526360647476928  0.2505958290683385  0.6421927634579102
  0.7542660646865923  0.7540484337293295  0.1450319421953532
  0.1054250247149177  0.7541030386879337  0.4958570485295091
  0.1054068597412222  0.2526638427232045  0.9977652419619798
  0.6055929191626539  0.2564686994180727  0.4920110815177117
  0.6054274927945481  0.7542763428606801  0.9978505373875456
  0.0036754173989516  0.8559992890613604  0.0030188632930226
  0.0056962442766248  0.3550443836967210  0.5039043138299576
  0.5028353228240250  0.3531517765831757  0.0049435078563403
  0.5021116826064591  0.8558202627448355  0.5029415988853511
  0.0038143631244641  0.0039802931831797  0.8554012970415819
  0.0044301133679714  0.5037598013185194  0.3560732887342561
  0.5014357182260626  0.5132503333899743  0.8524288689994145
  0.5040481805222641  0.0038445753991240  0.3554802728867784
  0.8563639686959230  0.0033329856809634  0.0034980520663446
  0.8570344575639115  0.5023632802314143  0.5033749507036085
  0.3567823739219315  0.5043215894415787  0.0045284360135471
  0.3551626258014520  0.0029788606993941  0.5037404726412088
  0.9957409562414082  0.6050771669115617  0.7538336147160414
  0.9969414765653897  0.1055745264598340  0.2532241048737518
  0.4982802334783776  0.1077755586751672  0.7523253091445871
  0.4973318210232630  0.6054385882021892  0.2546023331266051
  0.9966081714137728  0.7519366168352909  0.6058633908064206
  0.9967665006532532  0.2533175221935347  0.1059355526126116
  0.4927393647070685  0.2541417868084536  0.6008086378386291
  0.4983614518402200  0.7521210926811408  0.1065920527179475
  0.1440409718443317  0.7528649718647334  0.7526335350710575
  0.1449724740758080  0.2539980954419115  0.2536658751532104
  0.6489210635163992  0.2501796946170417  0.7574895002920715
  0.6452306951815984  0.7533355026457227  0.2541532487653515
  0.7510138703303862  0.1444076018505311  0.7524090692208453
  0.7539572934300328  0.6452338023352723  0.2543157942191965
  0.2499778570707389  0.6455026282097003  0.7525495550429735
  0.2532844821146958  0.1443389696356918  0.2528530824543971
  0.7516529565911971  0.9968101633818802  0.6060913914625862
  0.7522131128351344  0.4990066858158411  0.1060088973760215
  0.2551371487365615  0.4951294505488244  0.6051855081306163
  0.2537564344955186  0.9967577324741212  0.1053286302027949
  0.6049329065879669  0.9951724906359263  0.7552696953841337
  0.6057228800602229  0.4985960422811261  0.2519487246536483
  0.1050765551944953  0.4982917968770703  0.7523364237793868
  0.1060331938877525  0.9975001340499178  0.2520585714485800
  0.7504628235590903  0.3933455341333463  0.4988512217263028
  0.7481582519052791  0.8948097063345140  0.0026801649037523
  0.2473277374258231  0.8946267672034139  0.5024697693707413
  0.2460948651441278  0.3952265532750374  0.0042327266015284
  0.7496011202910590  0.2483519734980287  0.3556385487043612
  0.7476401834329950  0.7477106341034951  0.8561751186866732
  0.2482081226615222  0.7479640993267713  0.3558583679729881
  0.2472853851579259  0.2481990934749892  0.8557200008636906
  0.8968024723721506  0.2426894787401335  0.5048520779675607
  0.8950407817341570  0.7479074869380783  0.0029629704275180
  0.3945861370452515  0.7467936546442523  0.5041764312799345
  0.3943378041145990  0.2482705081624434  0.0031193692481805
  0.9269227782902050  0.1771117462589846  0.0730203858197474
  0.9259641730739042  0.6761896173897308  0.5735783434125857
  0.4264956559624614  0.6771300730004172  0.0749758831170742
  0.4238483844078796  0.1753431528411327  0.5731366280722043
  0.0738957313371938  0.9266115024758247  0.1764821951817892
  0.0742839359596828  0.4265295711370932  0.6770168413238266
  0.5729354970078978  0.4260790983803390  0.1779634816263381
  0.5723521186022370  0.9266268672727761  0.6776979033170003
  0.1771659397334624  0.0735912361301712  0.9261663683438118
  0.1769236543079619  0.5736703753580823  0.4267972886458914
  0.6769753766373710  0.5749711746523442  0.9306297916792319
  0.6766747807925919  0.0735209908414541  0.4271159760678039
  0.0737498805461062  0.4271808060674285  0.3231611696087438
  0.0731037880828376  0.9274462965694649  0.8224059200593695
  0.5740651023408628  0.9272055440261018  0.3237859676826418
  0.5729328556501279  0.4254317299108193  0.8223465176660307
  0.9278075722557760  0.1752839731878442  0.4259114091053133
  0.9267588213950759  0.6767969554070427  0.9269248860641978
  0.4275012964474376  0.6769991187880141  0.4277935570549151
  0.4275423103180250  0.1781082377345438  0.9277633332806439
  0.8232526223684361  0.3229816769749363  0.1766721552169111
  0.8226172962877963  0.8230007643095784  0.6774027912724425
  0.3236560175289280  0.8229991174442308  0.1773281874761390
  0.3221331962816732  0.3233097327091100  0.6767580452802762
  0.1768695009542287  0.8227827431083560  0.3228801913448202
  0.1764326075597439  0.3246201764132298  0.8242834234486685
  0.6770317303746194  0.3220725173053289  0.3221948931764485
  0.6760757269188624  0.8226960535505934  0.8241074844255089
  0.3230332907910307  0.0727364211719985  0.4270005401207662
  0.3207027899779803  0.5743925513377608  0.9298389509352963
  0.8232753198702606  0.5725936105267072  0.4277249628462882
  0.8235390737696384  0.0724236365962786  0.9269404600845046
  0.4272635937006552  0.9269183205016148  0.1771088714181787
  0.4272530039327748  0.4291104942575786  0.6780708580011950
  0.9266797825719129  0.4266272241380095  0.1769816584758141
  0.9257276926237361  0.9257826808468981  0.6761881717305864
  0.3235813419389194  0.5731007342909280  0.5734332209926263
  0.3236001092842793  0.0732242018862189  0.0728117223847358
  0.8232743776885989  0.0708355749626658  0.5721542892029516
  0.8246812433722108  0.5732955119145645  0.0743343478019500
  0.1764273224408452  0.8237236806114182  0.6769287709973781
  0.1767468123360010  0.3238312897934266  0.1769671560991745
  0.6793738435757338  0.3250394687388097  0.6716583613129836
  0.6777641817253709  0.8235594763572445  0.1780134769926478
  0.0731849928560453  0.6768006364524523  0.4271003809322995
  0.0734652307794624  0.1772328241622558  0.9265706343451314
  0.5725142240995175  0.1763721028956976  0.4266176885146362
  0.5748723183334277  0.6756615688886166  0.9293183595523431
  0.1775008045422163  0.9268076482594404  0.0726322633852896
  0.1772492472472473  0.4265919613713231  0.5735483909656934
  0.6781981456257120  0.4275888186424927  0.0724469187038633
  0.6758440810541231  0.9261784619311840  0.5743915841111644
  0.9269077154523295  0.0730237543232911  0.1770121258990009
  0.9262833543617280  0.5718414845093348  0.6774095033797969
  0.4269931969452804  0.5726122958162202  0.1785534885590894
  0.4271300838327650  0.0741060501875684  0.6774856352251540
  0.4270256333761872  0.0732163273611118  0.3233096355996975
  0.4212735627387954  0.5808434623792643  0.8241965921018836
  0.9277839034387980  0.5732583469360173  0.3231895603575459
  0.9271434990329853  0.0734022638579893  0.8226959198628838
  0.1764142443328911  0.9271231621376315  0.4269418793157703
  0.1759837456342911  0.4274600715565028  0.9280573684748286
  0.6767600346932201  0.4265107757719795  0.4264955451561928
  0.6761742664209568  0.9264693481895423  0.9274883291201448
  0.8240654544988474  0.1761622497113233  0.3241812089722926
  0.8227173199641061  0.6761846349343291  0.8239367096629502
  0.3236534288526186  0.6765425739422409  0.3241844980895256
  0.3230132504683849  0.1773325225843700  0.8228393171494855
  0.0746713259496741  0.3229848543397866  0.4266092752537454
  0.0732574281989623  0.8234377719917236  0.9266162190702756
  0.5735083123020374  0.8237728101777911  0.4275825841301694
  0.5703667367414370  0.3279173289283639  0.9234884278593711
  0.5727525134474581  0.3216431424397860  0.5722457316979112
  0.5732932748804458  0.8238840674818709  0.0745183906248904
  0.0716964696065845  0.8230228812278791  0.5724718095105759
  0.0730662561687504  0.3232948083337459  0.0736523483330550
  0.8237017322391342  0.1766762955951430  0.6776519885772599
  0.8241917758692507  0.6779325936407573  0.1783097636176042
  0.3216151637210766  0.6771999392025821  0.6772134403029955
  0.3233945875076724  0.1768292643117406  0.1768110656690029
  0.8235239109837673  0.9272427831592502  0.0737446247369302
  0.8249130925014250  0.4247672582174731  0.5716816559475131
  0.3229512469347711  0.4275544584499741  0.0734768874075973
  0.3226289602089852  0.9269264481880031  0.5739033739598506
  0.1749984652837244  0.6770067471292590  0.8241349836284468
  0.1774394725368902  0.1771280453320496  0.3231601625515960
  0.6773293548861655  0.1734144167851024  0.8288618352905051
  0.6774463198070109  0.6772255076081695  0.3244334372277096
  0.5717715714769487  0.0722483927593934  0.8238797845338197
  0.5741341689147802  0.5733312580528427  0.3242400345829499
  0.0725132242499264  0.5734466094131903  0.8235839593334207
  0.0734650412804557  0.0730199232781310  0.3228873669636138
  0.9290321878177756  0.3215930965911499  0.5726608633467001
  0.9278629493924999  0.8233389391690725  0.0735995517055541
  0.4266983772082462  0.8233777129194396  0.5739870563212492
  0.4257328501785164  0.3234648546375330  0.0751651617934897
  0.6898798394575836  0.4206975215194098  0.7247320010860666
  0.9471023921076804  0.1256032652500232  0.0361029399329144
  0.9469573415330411  0.6249534019178669  0.5367180166807136
  0.4465762155430025  0.6256788789169784  0.0380326941730227
  0.4464761084279160  0.1248536499480565  0.5364220706893624
  0.0369873310408766  0.9472424369401707  0.1251971190649008
  0.0368918407697481  0.4461443426717066  0.6256628482345075
  0.5359405940914623  0.4462608687400322  0.1265191357560831
  0.5357221182977605  0.9469236286429008  0.6260662826985235
  0.1258392255668563  0.0364523825881580  0.9462622398007187
  0.1259064787194183  0.5363035628867591  0.4473206897843734
  0.6253830155581062  0.5382475392392410  0.9495366426538149
  0.6254836671770067  0.0363808323858638  0.4477082562167825
  0.0533078594979018  0.3756962199144901  0.2863804659497537
  0.0525546383222168  0.8758215400985075  0.7859111684683623
  0.5538776330642156  0.8757789982716043  0.2868855166437759
  0.5536743932356784  0.3752976373436839  0.7850781442498620
  0.9646024622228007  0.1970410967329135  0.3750553738980609
  0.9635363707581489  0.6971577002405412  0.8753596304564933
  0.4644619074563113  0.6969770794549613  0.3763036324517007
  0.4639484356419366  0.1974305386461151  0.8755019677041855
  0.8745633177720901  0.2859066318721835  0.1971358860843680
  0.8740948295753411  0.7858532421215639  0.6971139239934111
  0.3751741379684398  0.7866180383973885  0.1983519317571820
  0.3738964647696324  0.2863315300225262  0.6962107672171945
  0.1969061821468049  0.8745398232107879  0.2862230716598719
  0.1976408884737571  0.3759916541662061  0.7876514255008293
  0.6967958122330074  0.3742913766984569  0.2862088369512472
  0.6959153817574121  0.8740849310445571  0.7866643811472525
  0.2862191040563780  0.0532505095591785  0.3752677243220385
  0.2845385116411627  0.5551959015064597  0.8773913026255454
  0.7865283002581940  0.5530862669880345  0.3758776596511320
  0.7875213713239899  0.0508063663752086  0.8753416647328266
  0.3756094594057388  0.9639897046532707  0.1966627719015974
  0.3756667368819994  0.4652790122757758  0.6993113852245116
  0.8752808706620129  0.4633548955891889  0.1976918949414214
  0.8748329918363056  0.9632367307359396  0.6969043359006130
  0.3035796895476454  0.6245652857982775  0.5363979536682122
  0.3033522193595917  0.1249321929404568  0.0361523304280057
  0.8045160850702686  0.1228227566041445  0.5352666315587820
  0.8050650949234556  0.6252378951055354  0.0379409564415411
  0.2129246128398811  0.8035330034943643  0.6250966587166971
  0.2138758664327143  0.3034515488551019  0.1257243309128988
  0.7147150213523240  0.3013261826018653  0.6212779562370244
  0.7142581525738420  0.8038148389668214  0.1261071875508086
  0.1248730541208200  0.7138161727494746  0.4465827414371897
  0.1249297364855449  0.2140515045319309  0.9470995721335012
  0.6245151708040405  0.2135325777056344  0.4449659099475675
  0.6253104500674930  0.7143066449571779  0.9486830506815322
  0.1260314835054286  0.9471775958898456  0.0357905178873661
  0.1261978781263874  0.4469179038370771  0.5362164630712175
  0.6245028651113480  0.4443224891839548  0.0371384420793046
  0.6248292615560780  0.9473632425489253  0.5372727427518020
  0.9474223332981723  0.0363324501300933  0.1255146657354867
  0.9470431073160260  0.5351951964124273  0.6258171015766999
  0.4467109727773786  0.5357363381221958  0.1268587420931358
  0.4460857503906087  0.0364399969654059  0.6261637815417130
  0.0364204728066194  0.1257210061694693  0.9464506059667039
  0.0363231543798822  0.6254096033740452  0.4474834423610294
  0.5337396446696224  0.6267840812493704  0.9474021216033113
  0.5357087506653453  0.1253046269049219  0.4479400375681430
  0.3755080806131700  0.0533339880028647  0.2862879489447649
  0.3724536339440567  0.5543250948547666  0.7877292446891911
  0.8759830168840937  0.5533508045102157  0.2866541205025268
  0.8754630606331816  0.0521913485954750  0.7864859268781611
  0.1966854710565812  0.9636478902685909  0.3752086084616039
  0.1953388012969071  0.4646675942869581  0.8765220844979978
  0.6974670418179419  0.4630370808032617  0.3749879287167511
  0.6962740802403893  0.9636761421161463  0.8760987494918073
  0.2864613021949152  0.8746696529658753  0.1965392301542984
  0.2861443791624871  0.3749212197412618  0.6979239951553931
  0.7865058817970156  0.3747148424025222  0.1964645054805129
  0.7857694002257345  0.8745154497602509  0.6978723738649000
  0.8748923471297552  0.1966091034762586  0.2864823497411473
  0.8740100703352669  0.6960425369947115  0.7862729371677026
  0.3750733745148977  0.6966996771558549  0.2871973564255476
  0.3748353323071086  0.1978382257626838  0.7863714838485641
  0.0534437222604635  0.2861216651772354  0.3754869639387837
  0.0522035383600336  0.7870152648452974  0.8751421849367231
  0.5536219809259005  0.7866825480387637  0.3761156074342719
  0.5547857768141182  0.2861632150724039  0.8742450868272029
  0.9637404619017997  0.3752334017472447  0.1973340278303388
  0.9630254600616921  0.8747522106547233  0.6966947006039574
  0.4639169621507799  0.8755536229872329  0.1980138129830041
  0.4635487439174450  0.3754058962287381  0.6937239050235501
  0.6245568263391613  0.3036033368710762  0.5351486437052947
  0.6249468411176620  0.8040264153220317  0.0377866060428070
  0.1239199518145660  0.8038800971322112  0.5359923049761551
  0.1245249680428773  0.3033099932950681  0.0365793583813402
  0.8046446114243608  0.2129601128231294  0.6251308196115334
  0.8044920191173834  0.7145657388066265  0.1264817190194958
  0.3026635721814657  0.7141683509426465  0.6253578079280664
  0.3025430556313907  0.2135747747526116  0.1254630946659405
  0.7133262282763057  0.1252598795316121  0.4473026899105606
  0.7149762758497191  0.6268900798989019  0.9494130584418767
  0.2138141066186875  0.6250775895450852  0.4473343962352769
  0.2140778104396788  0.1250890221236031  0.9464552619386393
  0.0536771501827906  0.8752512240891120  0.9634482574733183
  0.0548548358040873  0.3746241779250241  0.4635405624123542
  0.5517194181379631  0.3762472352907972  0.9654392589627677
  0.5526843081937189  0.8752866802024747  0.4642126169136830
  0.9640877118986270  0.0539051576056630  0.8744657269509865
  0.9643724719262233  0.5533993574693863  0.3750304695398426
  0.4603892828468473  0.5595087498115954  0.8738436635738269
  0.4634118041194403  0.0528244066425130  0.3751462919507467
  0.8752937967803640  0.9638474345863381  0.0535662134686875
  0.8763754349023604  0.4624485664416059  0.5529847167586220
  0.3751833456404162  0.4638781144652619  0.0540879644012688
  0.3741891223108372  0.9641574908151072  0.5543963429841123
  0.9456750593035503  0.6238067339954685  0.7141729162440482
  0.9467772245529734  0.1246806944065148  0.2138643283445993
  0.4475834109091427  0.1263779439859497  0.7133893085678695
  0.4471253912404020  0.6243657528168578  0.2151421539888662
  0.0355337707384696  0.8027212305149996  0.6244378828558470
  0.0363021492776149  0.3032692722000493  0.1252703665996122
  0.5334633923130561  0.3026134985170288  0.6229373160252253
  0.5366536542490422  0.8030470090314401  0.1260132403098479
  0.1240855392299899  0.7139555191780267  0.8028358689582834
  0.1256837421062326  0.2136284405865163  0.3029615631423919
  0.6279336413326931  0.2129597972609481  0.8071041075845505
  0.6258249852203517  0.7140742828823661  0.3043582625642693
  0.8021011709872373  0.1252225693047367  0.7141420469780249
  0.8040706457337122  0.6261340440744754  0.2148793794241848
  0.2995414020364893  0.6255107465145701  0.7128045226096610
  0.3036413781695155  0.1251967392100523  0.2137214687712228
  0.7128181866998610  0.9464930527375985  0.6258226811882015
  0.7143700049642118  0.4473526794518604  0.1246300963987410
  0.2140650011845939  0.4467194820046110  0.6251460060253315
  0.2145427903829077  0.9464016001623355  0.1242838369929714
  0.6238743726161414  0.0358908545630510  0.8044995371110406
  0.6253611904083149  0.5365524914693277  0.3030804479107296
  0.1238332006971636  0.5360067520076436  0.8039550967384205
  0.1250306697544433  0.0361618206811159  0.3028629824532889
  0.6967727338584090  0.3750653963622098  0.4636367547147868
  0.6969191007495249  0.8755910608694325  0.9647435896661538
  0.1963185839917261  0.8756904237476606  0.4640488259626628
  0.1962639716069600  0.3758004520899101  0.9645985593799814
  0.7871349009753826  0.1970116524824960  0.3754941244575601
  0.7862717883482203  0.6971066413491792  0.8754088421208687
  0.2866720170368806  0.6972299846377055  0.3754350303728533
  0.2863708858143796  0.1975450430506717  0.8744952306080903
  0.8774505461704699  0.2845329208214771  0.5528850224507011
  0.8761697514970226  0.7866185922872579  0.0538497374250630
  0.3751731346742305  0.7863988123655324  0.5540814687240242
  0.3746417738242379  0.2867746544304622  0.0536759346839692
  0.8753781476021613  0.0533279283266733  0.9638169936447161
  0.8753887430933817  0.5526857872987823  0.4638870939797017
  0.3739426028112167  0.5549240241644083  0.9647671216088838
  0.3747472596464372  0.0522158009182237  0.4634235273157833
  0.0537189946015682  0.9642235319661970  0.8743291824122067
  0.0540814447760591  0.4636968267572102  0.3751309714702291
  0.5536750859356029  0.9641075986907663  0.3752284643361110
  0.9644122402265741  0.8750737955770578  0.0532679722380929
  0.9655534824831319  0.3737365768086746  0.5535722923085310
  0.4634327118648373  0.3741240925397230  0.0542912079881797
  0.4635486767427186  0.8749296094312430  0.5538218760522258
  0.6239462091454785  0.9459422985399766  0.7148382304983372
  0.6245183875287951  0.4469075363166704  0.2143444814777250
  0.1254931977005961  0.4479518666302568  0.7137424774474146
  0.1253147240278966  0.9467251370205262  0.2135393391319905
  0.8025168997190064  0.0355996880227464  0.6245695481205163
  0.8033771683441313  0.5368054163280658  0.1258150635936506
  0.3028300404888309  0.5369872432561300  0.6253583316626405
  0.3039036636648777  0.0362307213129951  0.1244321604782828
  0.7135632815475571  0.1238752186681452  0.8038187573936018
  0.7143857882091031  0.6257551957128644  0.3042769171174760
  0.2128778343112451  0.6261028300244205  0.8043530579897316
  0.2142280971856956  0.1254161699396529  0.3033326402087543
  0.1248478324536032  0.8032913775170882  0.7135500767240628
  0.1253512917680328  0.3036920453095457  0.2139560558603369
  0.6260982160816366  0.8035910433785786  0.2148620175416245
  0.9459654201137437  0.7132363153012767  0.6250571829411055
  0.9467158844979680  0.2137244045735075  0.1248828932583759
  0.4447806899269143  0.2139949988002772  0.6231996577866218
  0.4475958473169091  0.7137208770802606  0.1263145551006719
  0.0356702691727280  0.6248671526135351  0.8033274346055831
  0.0371534531199027  0.1248991515136881  0.3026360643724228
  0.5362762140666066  0.1251644348338671  0.8043303570537769
  0.5369611466394619  0.6248630386471179  0.3044856284162087
  0.3757212219364551  0.6967144457406135  0.4645642549138764
  0.3755247916692329  0.1977169355326194  0.9640589702435080
  0.8766306034476061  0.1942586271245482  0.4638157239150659
  0.8759458181001248  0.6970783803385896  0.9645532723233774
  0.1968521556024599  0.7860488627533178  0.3745836768824480
  0.1969536445724980  0.2871548135569680  0.8753307884129397
  0.6966688701694899  0.2847049706458900  0.3735582604609364
  0.6966869250705421  0.7861337743561565  0.8755418036290851
  0.2859607712689809  0.8754690750270658  0.5532547614934827
  0.2860384606733758  0.3758843318099770  0.0538693317176897
  0.7891539622934193  0.3732621642102591  0.5491913439015853
  0.7865865619924152  0.8757899088152741  0.0536614729029729
 
  0.00000000E+00  0.00000000E+00  0.00000000E+00
  0.00000000E+00  0.00000000E+00  0.00000000E+00
  0.00000000E+00  0.00000000E+00  0.00000000E+00
  0.00000000E+00  0.00000000E+00  0.00000000E+00
  0.00000000E+00  0.00000000E+00  0.00000000E+00
  0.00000000E+00  0.00000000E+00  0.00000000E+00
  0.00000000E+00  0.00000000E+00  0.00000000E+00
  0.00000000E+00  0.00000000E+00  0.00000000E+00
  0.00000000E+00  0.00000000E+00  0.00000000E+00
  0.00000000E+00  0.00000000E+00  0.00000000E+00
  0.00000000E+00  0.00000000E+00  0.00000000E+00
  0.00000000E+00  0.00000000E+00  0.00000000E+00
  0.00000000E+00  0.00000000E+00  0.00000000E+00
  0.00000000E+00  0.00000000E+00  0.00000000E+00
  0.00000000E+00  0.00000000E+00  0.00000000E+00
  0.00000000E+00  0.00000000E+00  0.00000000E+00
  0.00000000E+00  0.00000000E+00  0.00000000E+00
  0.00000000E+00  0.00000000E+00  0.00000000E+00
  0.00000000E+00  0.00000000E+00  0.00000000E+00
  0.00000000E+00  0.00000000E+00  0.00000000E+00
  0.00000000E+00  0.00000000E+00  0.00000000E+00
  0.00000000E+00  0.00000000E+00  0.00000000E+00
  0.00000000E+00  0.00000000E+00  0.00000000E+00
  0.00000000E+00  0.00000000E+00  0.00000000E+00
  0.00000000E+00  0.00000000E+00  0.00000000E+00
  0.00000000E+00  0.00000000E+00  0.00000000E+00
  0.00000000E+00  0.00000000E+00  0.00000000E+00
  0.00000000E+00  0.00000000E+00  0.00000000E+00
  0.00000000E+00  0.00000000E+00  0.00000000E+00
  0.00000000E+00  0.00000000E+00  0.00000000E+00
  0.00000000E+00  0.00000000E+00  0.00000000E+00
  0.00000000E+00  0.00000000E+00  0.00000000E+00
  0.00000000E+00  0.00000000E+00  0.00000000E+00
  0.00000000E+00  0.00000000E+00  0.00000000E+00
  0.00000000E+00  0.00000000E+00  0.00000000E+00
  0.00000000E+00  0.00000000E+00  0.00000000E+00
  0.00000000E+00  0.00000000E+00  0.00000000E+00
  0.00000000E+00  0.00000000E+00  0.00000000E+00
  0.00000000E+00  0.00000000E+00  0.00000000E+00
  0.00000000E+00  0.00000000E+00  0.00000000E+00
  0.00000000E+00  0.00000000E+00  0.00000000E+00
  0.00000000E+00  0.00000000E+00  0.00000000E+00
  0.00000000E+00  0.00000000E+00  0.00000000E+00
  0.00000000E+00  0.00000000E+00  0.00000000E+00
  0.00000000E+00  0.00000000E+00  0.00000000E+00
  0.00000000E+00  0.00000000E+00  0.00000000E+00
  0.00000000E+00  0.00000000E+00  0.00000000E+00
  0.00000000E+00  0.00000000E+00  0.00000000E+00
  0.00000000E+00  0.00000000E+00  0.00000000E+00
  0.00000000E+00  0.00000000E+00  0.00000000E+00
  0.00000000E+00  0.00000000E+00  0.00000000E+00
  0.00000000E+00  0.00000000E+00  0.00000000E+00
  0.00000000E+00  0.00000000E+00  0.00000000E+00
  0.00000000E+00  0.00000000E+00  0.00000000E+00
  0.00000000E+00  0.00000000E+00  0.00000000E+00
  0.00000000E+00  0.00000000E+00  0.00000000E+00
  0.00000000E+00  0.00000000E+00  0.00000000E+00
  0.00000000E+00  0.00000000E+00  0.00000000E+00
  0.00000000E+00  0.00000000E+00  0.00000000E+00
  0.00000000E+00  0.00000000E+00  0.00000000E+00
  0.00000000E+00  0.00000000E+00  0.00000000E+00
  0.00000000E+00  0.00000000E+00  0.00000000E+00
  0.00000000E+00  0.00000000E+00  0.00000000E+00
  0.00000000E+00  0.00000000E+00  0.00000000E+00
  0.00000000E+00  0.00000000E+00  0.00000000E+00
  0.00000000E+00  0.00000000E+00  0.00000000E+00
  0.00000000E+00  0.00000000E+00  0.00000000E+00
  0.00000000E+00  0.00000000E+00  0.00000000E+00
  0.00000000E+00  0.00000000E+00  0.00000000E+00
  0.00000000E+00  0.00000000E+00  0.00000000E+00
  0.00000000E+00  0.00000000E+00  0.00000000E+00
  0.00000000E+00  0.00000000E+00  0.00000000E+00
  0.00000000E+00  0.00000000E+00  0.00000000E+00
  0.00000000E+00  0.00000000E+00  0.00000000E+00
  0.00000000E+00  0.00000000E+00  0.00000000E+00
  0.00000000E+00  0.00000000E+00  0.00000000E+00
  0.00000000E+00  0.00000000E+00  0.00000000E+00
  0.00000000E+00  0.00000000E+00  0.00000000E+00
  0.00000000E+00  0.00000000E+00  0.00000000E+00
  0.00000000E+00  0.00000000E+00  0.00000000E+00
  0.00000000E+00  0.00000000E+00  0.00000000E+00
  0.00000000E+00  0.00000000E+00  0.00000000E+00
  0.00000000E+00  0.00000000E+00  0.00000000E+00
  0.00000000E+00  0.00000000E+00  0.00000000E+00
  0.00000000E+00  0.00000000E+00  0.00000000E+00
  0.00000000E+00  0.00000000E+00  0.00000000E+00
  0.00000000E+00  0.00000000E+00  0.00000000E+00
  0.00000000E+00  0.00000000E+00  0.00000000E+00
  0.00000000E+00  0.00000000E+00  0.00000000E+00
  0.00000000E+00  0.00000000E+00  0.00000000E+00
  0.00000000E+00  0.00000000E+00  0.00000000E+00
  0.00000000E+00  0.00000000E+00  0.00000000E+00
  0.00000000E+00  0.00000000E+00  0.00000000E+00
  0.00000000E+00  0.00000000E+00  0.00000000E+00
  0.00000000E+00  0.00000000E+00  0.00000000E+00
  0.00000000E+00  0.00000000E+00  0.00000000E+00
  0.00000000E+00  0.00000000E+00  0.00000000E+00
  0.00000000E+00  0.00000000E+00  0.00000000E+00
  0.00000000E+00  0.00000000E+00  0.00000000E+00
  0.00000000E+00  0.00000000E+00  0.00000000E+00
  0.00000000E+00  0.00000000E+00  0.00000000E+00
  0.00000000E+00  0.00000000E+00  0.00000000E+00
  0.00000000E+00  0.00000000E+00  0.00000000E+00
  0.00000000E+00  0.00000000E+00  0.00000000E+00
  0.00000000E+00  0.00000000E+00  0.00000000E+00
  0.00000000E+00  0.00000000E+00  0.00000000E+00
  0.00000000E+00  0.00000000E+00  0.00000000E+00
  0.00000000E+00  0.00000000E+00  0.00000000E+00
  0.00000000E+00  0.00000000E+00  0.00000000E+00
  0.00000000E+00  0.00000000E+00  0.00000000E+00
  0.00000000E+00  0.00000000E+00  0.00000000E+00
  0.00000000E+00  0.00000000E+00  0.00000000E+00
  0.00000000E+00  0.00000000E+00  0.00000000E+00
  0.00000000E+00  0.00000000E+00  0.00000000E+00
  0.00000000E+00  0.00000000E+00  0.00000000E+00
  0.00000000E+00  0.00000000E+00  0.00000000E+00
  0.00000000E+00  0.00000000E+00  0.00000000E+00
  0.00000000E+00  0.00000000E+00  0.00000000E+00
  0.00000000E+00  0.00000000E+00  0.00000000E+00
  0.00000000E+00  0.00000000E+00  0.00000000E+00
  0.00000000E+00  0.00000000E+00  0.00000000E+00
  0.00000000E+00  0.00000000E+00  0.00000000E+00
  0.00000000E+00  0.00000000E+00  0.00000000E+00
  0.00000000E+00  0.00000000E+00  0.00000000E+00
  0.00000000E+00  0.00000000E+00  0.00000000E+00
  0.00000000E+00  0.00000000E+00  0.00000000E+00
  0.00000000E+00  0.00000000E+00  0.00000000E+00
  0.00000000E+00  0.00000000E+00  0.00000000E+00
  0.00000000E+00  0.00000000E+00  0.00000000E+00
  0.00000000E+00  0.00000000E+00  0.00000000E+00
  0.00000000E+00  0.00000000E+00  0.00000000E+00
  0.00000000E+00  0.00000000E+00  0.00000000E+00
  0.00000000E+00  0.00000000E+00  0.00000000E+00
  0.00000000E+00  0.00000000E+00  0.00000000E+00
  0.00000000E+00  0.00000000E+00  0.00000000E+00
  0.00000000E+00  0.00000000E+00  0.00000000E+00
  0.00000000E+00  0.00000000E+00  0.00000000E+00
  0.00000000E+00  0.00000000E+00  0.00000000E+00
  0.00000000E+00  0.00000000E+00  0.00000000E+00
  0.00000000E+00  0.00000000E+00  0.00000000E+00
  0.00000000E+00  0.00000000E+00  0.00000000E+00
  0.00000000E+00  0.00000000E+00  0.00000000E+00
  0.00000000E+00  0.00000000E+00  0.00000000E+00
  0.00000000E+00  0.00000000E+00  0.00000000E+00
  0.00000000E+00  0.00000000E+00  0.00000000E+00
  0.00000000E+00  0.00000000E+00  0.00000000E+00
  0.00000000E+00  0.00000000E+00  0.00000000E+00
  0.00000000E+00  0.00000000E+00  0.00000000E+00
  0.00000000E+00  0.00000000E+00  0.00000000E+00
  0.00000000E+00  0.00000000E+00  0.00000000E+00
  0.00000000E+00  0.00000000E+00  0.00000000E+00
  0.00000000E+00  0.00000000E+00  0.00000000E+00
  0.00000000E+00  0.00000000E+00  0.00000000E+00
  0.00000000E+00  0.00000000E+00  0.00000000E+00
  0.00000000E+00  0.00000000E+00  0.00000000E+00
  0.00000000E+00  0.00000000E+00  0.00000000E+00
  0.00000000E+00  0.00000000E+00  0.00000000E+00
  0.00000000E+00  0.00000000E+00  0.00000000E+00
  0.00000000E+00  0.00000000E+00  0.00000000E+00
  0.00000000E+00  0.00000000E+00  0.00000000E+00
  0.00000000E+00  0.00000000E+00  0.00000000E+00
  0.00000000E+00  0.00000000E+00  0.00000000E+00
  0.00000000E+00  0.00000000E+00  0.00000000E+00
  0.00000000E+00  0.00000000E+00  0.00000000E+00
  0.00000000E+00  0.00000000E+00  0.00000000E+00
  0.00000000E+00  0.00000000E+00  0.00000000E+00
  0.00000000E+00  0.00000000E+00  0.00000000E+00
  0.00000000E+00  0.00000000E+00  0.00000000E+00
  0.00000000E+00  0.00000000E+00  0.00000000E+00
  0.00000000E+00  0.00000000E+00  0.00000000E+00
  0.00000000E+00  0.00000000E+00  0.00000000E+00
  0.00000000E+00  0.00000000E+00  0.00000000E+00
  0.00000000E+00  0.00000000E+00  0.00000000E+00
  0.00000000E+00  0.00000000E+00  0.00000000E+00
  0.00000000E+00  0.00000000E+00  0.00000000E+00
  0.00000000E+00  0.00000000E+00  0.00000000E+00
  0.00000000E+00  0.00000000E+00  0.00000000E+00
  0.00000000E+00  0.00000000E+00  0.00000000E+00
  0.00000000E+00  0.00000000E+00  0.00000000E+00
  0.00000000E+00  0.00000000E+00  0.00000000E+00
  0.00000000E+00  0.00000000E+00  0.00000000E+00
  0.00000000E+00  0.00000000E+00  0.00000000E+00
  0.00000000E+00  0.00000000E+00  0.00000000E+00
  0.00000000E+00  0.00000000E+00  0.00000000E+00
  0.00000000E+00  0.00000000E+00  0.00000000E+00
  0.00000000E+00  0.00000000E+00  0.00000000E+00
  0.00000000E+00  0.00000000E+00  0.00000000E+00
  0.00000000E+00  0.00000000E+00  0.00000000E+00
  0.00000000E+00  0.00000000E+00  0.00000000E+00
  0.00000000E+00  0.00000000E+00  0.00000000E+00
  0.00000000E+00  0.00000000E+00  0.00000000E+00
  0.00000000E+00  0.00000000E+00  0.00000000E+00
  0.00000000E+00  0.00000000E+00  0.00000000E+00
  0.00000000E+00  0.00000000E+00  0.00000000E+00
  0.00000000E+00  0.00000000E+00  0.00000000E+00
  0.00000000E+00  0.00000000E+00  0.00000000E+00
  0.00000000E+00  0.00000000E+00  0.00000000E+00
  0.00000000E+00  0.00000000E+00  0.00000000E+00
  0.00000000E+00  0.00000000E+00  0.00000000E+00
  0.00000000E+00  0.00000000E+00  0.00000000E+00
  0.00000000E+00  0.00000000E+00  0.00000000E+00
  0.00000000E+00  0.00000000E+00  0.00000000E+00
  0.00000000E+00  0.00000000E+00  0.00000000E+00
  0.00000000E+00  0.00000000E+00  0.00000000E+00
  0.00000000E+00  0.00000000E+00  0.00000000E+00
  0.00000000E+00  0.00000000E+00  0.00000000E+00
  0.00000000E+00  0.00000000E+00  0.00000000E+00
  0.00000000E+00  0.00000000E+00  0.00000000E+00
  0.00000000E+00  0.00000000E+00  0.00000000E+00
  0.00000000E+00  0.00000000E+00  0.00000000E+00
  0.00000000E+00  0.00000000E+00  0.00000000E+00
  0.00000000E+00  0.00000000E+00  0.00000000E+00
  0.00000000E+00  0.00000000E+00  0.00000000E+00
  0.00000000E+00  0.00000000E+00  0.00000000E+00
  0.00000000E+00  0.00000000E+00  0.00000000E+00
  0.00000000E+00  0.00000000E+00  0.00000000E+00
  0.00000000E+00  0.00000000E+00  0.00000000E+00
  0.00000000E+00  0.00000000E+00  0.00000000E+00
  0.00000000E+00  0.00000000E+00  0.00000000E+00
  0.00000000E+00  0.00000000E+00  0.00000000E+00
  0.00000000E+00  0.00000000E+00  0.00000000E+00
  0.00000000E+00  0.00000000E+00  0.00000000E+00
  0.00000000E+00  0.00000000E+00  0.00000000E+00
  0.00000000E+00  0.00000000E+00  0.00000000E+00
  0.00000000E+00  0.00000000E+00  0.00000000E+00
  0.00000000E+00  0.00000000E+00  0.00000000E+00
  0.00000000E+00  0.00000000E+00  0.00000000E+00
  0.00000000E+00  0.00000000E+00  0.00000000E+00
  0.00000000E+00  0.00000000E+00  0.00000000E+00
  0.00000000E+00  0.00000000E+00  0.00000000E+00
  0.00000000E+00  0.00000000E+00  0.00000000E+00
  0.00000000E+00  0.00000000E+00  0.00000000E+00
  0.00000000E+00  0.00000000E+00  0.00000000E+00
  0.00000000E+00  0.00000000E+00  0.00000000E+00
  0.00000000E+00  0.00000000E+00  0.00000000E+00
  0.00000000E+00  0.00000000E+00  0.00000000E+00
  0.00000000E+00  0.00000000E+00  0.00000000E+00
  0.00000000E+00  0.00000000E+00  0.00000000E+00
  0.00000000E+00  0.00000000E+00  0.00000000E+00
  0.00000000E+00  0.00000000E+00  0.00000000E+00
  0.00000000E+00  0.00000000E+00  0.00000000E+00
  0.00000000E+00  0.00000000E+00  0.00000000E+00
  0.00000000E+00  0.00000000E+00  0.00000000E+00
  0.00000000E+00  0.00000000E+00  0.00000000E+00
  0.00000000E+00  0.00000000E+00  0.00000000E+00
  0.00000000E+00  0.00000000E+00  0.00000000E+00
  0.00000000E+00  0.00000000E+00  0.00000000E+00
  0.00000000E+00  0.00000000E+00  0.00000000E+00
  0.00000000E+00  0.00000000E+00  0.00000000E+00
  0.00000000E+00  0.00000000E+00  0.00000000E+00
  0.00000000E+00  0.00000000E+00  0.00000000E+00
  0.00000000E+00  0.00000000E+00  0.00000000E+00
  0.00000000E+00  0.00000000E+00  0.00000000E+00
  0.00000000E+00  0.00000000E+00  0.00000000E+00
  0.00000000E+00  0.00000000E+00  0.00000000E+00
  0.00000000E+00  0.00000000E+00  0.00000000E+00
  0.00000000E+00  0.00000000E+00  0.00000000E+00
  0.00000000E+00  0.00000000E+00  0.00000000E+00
  0.00000000E+00  0.00000000E+00  0.00000000E+00
  0.00000000E+00  0.00000000E+00  0.00000000E+00
  0.00000000E+00  0.00000000E+00  0.00000000E+00
  0.00000000E+00  0.00000000E+00  0.00000000E+00
  0.00000000E+00  0.00000000E+00  0.00000000E+00
  0.00000000E+00  0.00000000E+00  0.00000000E+00
  0.00000000E+00  0.00000000E+00  0.00000000E+00
  0.00000000E+00  0.00000000E+00  0.00000000E+00
  0.00000000E+00  0.00000000E+00  0.00000000E+00
  0.00000000E+00  0.00000000E+00  0.00000000E+00
  0.00000000E+00  0.00000000E+00  0.00000000E+00
  0.00000000E+00  0.00000000E+00  0.00000000E+00
  0.00000000E+00  0.00000000E+00  0.00000000E+00
  0.00000000E+00  0.00000000E+00  0.00000000E+00
  0.00000000E+00  0.00000000E+00  0.00000000E+00
  0.00000000E+00  0.00000000E+00  0.00000000E+00
  0.00000000E+00  0.00000000E+00  0.00000000E+00
  0.00000000E+00  0.00000000E+00  0.00000000E+00
  0.00000000E+00  0.00000000E+00  0.00000000E+00
  0.00000000E+00  0.00000000E+00  0.00000000E+00
  0.00000000E+00  0.00000000E+00  0.00000000E+00
  0.00000000E+00  0.00000000E+00  0.00000000E+00
  0.00000000E+00  0.00000000E+00  0.00000000E+00
  0.00000000E+00  0.00000000E+00  0.00000000E+00
  0.00000000E+00  0.00000000E+00  0.00000000E+00
  0.00000000E+00  0.00000000E+00  0.00000000E+00
  0.00000000E+00  0.00000000E+00  0.00000000E+00
  0.00000000E+00  0.00000000E+00  0.00000000E+00
  0.00000000E+00  0.00000000E+00  0.00000000E+00
  0.00000000E+00  0.00000000E+00  0.00000000E+00
  0.00000000E+00  0.00000000E+00  0.00000000E+00
  0.00000000E+00  0.00000000E+00  0.00000000E+00
  0.00000000E+00  0.00000000E+00  0.00000000E+00
  0.00000000E+00  0.00000000E+00  0.00000000E+00
  0.00000000E+00  0.00000000E+00  0.00000000E+00
  0.00000000E+00  0.00000000E+00  0.00000000E+00
  0.00000000E+00  0.00000000E+00  0.00000000E+00
  0.00000000E+00  0.00000000E+00  0.00000000E+00
  0.00000000E+00  0.00000000E+00  0.00000000E+00
  0.00000000E+00  0.00000000E+00  0.00000000E+00
  0.00000000E+00  0.00000000E+00  0.00000000E+00
  0.00000000E+00  0.00000000E+00  0.00000000E+00
  0.00000000E+00  0.00000000E+00  0.00000000E+00
  0.00000000E+00  0.00000000E+00  0.00000000E+00
  0.00000000E+00  0.00000000E+00  0.00000000E+00
  0.00000000E+00  0.00000000E+00  0.00000000E+00
  0.00000000E+00  0.00000000E+00  0.00000000E+00
  0.00000000E+00  0.00000000E+00  0.00000000E+00
  0.00000000E+00  0.00000000E+00  0.00000000E+00
  0.00000000E+00  0.00000000E+00  0.00000000E+00
  0.00000000E+00  0.00000000E+00  0.00000000E+00
  0.00000000E+00  0.00000000E+00  0.00000000E+00
  0.00000000E+00  0.00000000E+00  0.00000000E+00
  0.00000000E+00  0.00000000E+00  0.00000000E+00
  0.00000000E+00  0.00000000E+00  0.00000000E+00
  0.00000000E+00  0.00000000E+00  0.00000000E+00
  0.00000000E+00  0.00000000E+00  0.00000000E+00
  0.00000000E+00  0.00000000E+00  0.00000000E+00
  0.00000000E+00  0.00000000E+00  0.00000000E+00
  0.00000000E+00  0.00000000E+00  0.00000000E+00
  0.00000000E+00  0.00000000E+00  0.00000000E+00
  0.00000000E+00  0.00000000E+00  0.00000000E+00
  0.00000000E+00  0.00000000E+00  0.00000000E+00
  0.00000000E+00  0.00000000E+00  0.00000000E+00
  0.00000000E+00  0.00000000E+00  0.00000000E+00
  0.00000000E+00  0.00000000E+00  0.00000000E+00
  0.00000000E+00  0.00000000E+00  0.00000000E+00
  0.00000000E+00  0.00000000E+00  0.00000000E+00
  0.00000000E+00  0.00000000E+00  0.00000000E+00
  0.00000000E+00  0.00000000E+00  0.00000000E+00
  0.00000000E+00  0.00000000E+00  0.00000000E+00
  0.00000000E+00  0.00000000E+00  0.00000000E+00
  0.00000000E+00  0.00000000E+00  0.00000000E+00
  0.00000000E+00  0.00000000E+00  0.00000000E+00
  0.00000000E+00  0.00000000E+00  0.00000000E+00
  0.00000000E+00  0.00000000E+00  0.00000000E+00
  0.00000000E+00  0.00000000E+00  0.00000000E+00
  0.00000000E+00  0.00000000E+00  0.00000000E+00
  0.00000000E+00  0.00000000E+00  0.00000000E+00
  0.00000000E+00  0.00000000E+00  0.00000000E+00
  0.00000000E+00  0.00000000E+00  0.00000000E+00
  0.00000000E+00  0.00000000E+00  0.00000000E+00
  0.00000000E+00  0.00000000E+00  0.00000000E+00
  0.00000000E+00  0.00000000E+00  0.00000000E+00
  0.00000000E+00  0.00000000E+00  0.00000000E+00
  0.00000000E+00  0.00000000E+00  0.00000000E+00
  0.00000000E+00  0.00000000E+00  0.00000000E+00
  0.00000000E+00  0.00000000E+00  0.00000000E+00
  0.00000000E+00  0.00000000E+00  0.00000000E+00
  0.00000000E+00  0.00000000E+00  0.00000000E+00
  0.00000000E+00  0.00000000E+00  0.00000000E+00
  0.00000000E+00  0.00000000E+00  0.00000000E+00
  0.00000000E+00  0.00000000E+00  0.00000000E+00
  0.00000000E+00  0.00000000E+00  0.00000000E+00
  0.00000000E+00  0.00000000E+00  0.00000000E+00
  0.00000000E+00  0.00000000E+00  0.00000000E+00
  0.00000000E+00  0.00000000E+00  0.00000000E+00
  0.00000000E+00  0.00000000E+00  0.00000000E+00
  0.00000000E+00  0.00000000E+00  0.00000000E+00
  0.00000000E+00  0.00000000E+00  0.00000000E+00
  0.00000000E+00  0.00000000E+00  0.00000000E+00
  0.00000000E+00  0.00000000E+00  0.00000000E+00
  0.00000000E+00  0.00000000E+00  0.00000000E+00
  0.00000000E+00  0.00000000E+00  0.00000000E+00
  0.00000000E+00  0.00000000E+00  0.00000000E+00
  0.00000000E+00  0.00000000E+00  0.00000000E+00
  0.00000000E+00  0.00000000E+00  0.00000000E+00
  0.00000000E+00  0.00000000E+00  0.00000000E+00
  0.00000000E+00  0.00000000E+00  0.00000000E+00
  0.00000000E+00  0.00000000E+00  0.00000000E+00
  0.00000000E+00  0.00000000E+00  0.00000000E+00
  0.00000000E+00  0.00000000E+00  0.00000000E+00
  0.00000000E+00  0.00000000E+00  0.00000000E+00
  0.00000000E+00  0.00000000E+00  0.00000000E+00
  0.00000000E+00  0.00000000E+00  0.00000000E+00
  0.00000000E+00  0.00000000E+00  0.00000000E+00
  0.00000000E+00  0.00000000E+00  0.00000000E+00
  0.00000000E+00  0.00000000E+00  0.00000000E+00
  0.00000000E+00  0.00000000E+00  0.00000000E+00
  0.00000000E+00  0.00000000E+00  0.00000000E+00
  0.00000000E+00  0.00000000E+00  0.00000000E+00
  0.00000000E+00  0.00000000E+00  0.00000000E+00
  0.00000000E+00  0.00000000E+00  0.00000000E+00
  0.00000000E+00  0.00000000E+00  0.00000000E+00
  0.00000000E+00  0.00000000E+00  0.00000000E+00
  0.00000000E+00  0.00000000E+00  0.00000000E+00
  0.00000000E+00  0.00000000E+00  0.00000000E+00
  0.00000000E+00  0.00000000E+00  0.00000000E+00
  0.00000000E+00  0.00000000E+00  0.00000000E+00
  0.00000000E+00  0.00000000E+00  0.00000000E+00
  0.00000000E+00  0.00000000E+00  0.00000000E+00
  0.00000000E+00  0.00000000E+00  0.00000000E+00
  0.00000000E+00  0.00000000E+00  0.00000000E+00
  0.00000000E+00  0.00000000E+00  0.00000000E+00
  0.00000000E+00  0.00000000E+00  0.00000000E+00
  0.00000000E+00  0.00000000E+00  0.00000000E+00
  0.00000000E+00  0.00000000E+00  0.00000000E+00
  0.00000000E+00  0.00000000E+00  0.00000000E+00
  0.00000000E+00  0.00000000E+00  0.00000000E+00
  0.00000000E+00  0.00000000E+00  0.00000000E+00
  0.00000000E+00  0.00000000E+00  0.00000000E+00
  0.00000000E+00  0.00000000E+00  0.00000000E+00
  0.00000000E+00  0.00000000E+00  0.00000000E+00
  0.00000000E+00  0.00000000E+00  0.00000000E+00
  0.00000000E+00  0.00000000E+00  0.00000000E+00
  0.00000000E+00  0.00000000E+00  0.00000000E+00
  0.00000000E+00  0.00000000E+00  0.00000000E+00
  0.00000000E+00  0.00000000E+00  0.00000000E+00
  0.00000000E+00  0.00000000E+00  0.00000000E+00
  0.00000000E+00  0.00000000E+00  0.00000000E+00
  0.00000000E+00  0.00000000E+00  0.00000000E+00
  0.00000000E+00  0.00000000E+00  0.00000000E+00
  0.00000000E+00  0.00000000E+00  0.00000000E+00
  0.00000000E+00  0.00000000E+00  0.00000000E+00
  0.00000000E+00  0.00000000E+00  0.00000000E+00
  0.00000000E+00  0.00000000E+00  0.00000000E+00
  0.00000000E+00  0.00000000E+00  0.00000000E+00
  0.00000000E+00  0.00000000E+00  0.00000000E+00
  0.00000000E+00  0.00000000E+00  0.00000000E+00
  0.00000000E+00  0.00000000E+00  0.00000000E+00
  0.00000000E+00  0.00000000E+00  0.00000000E+00
  0.00000000E+00  0.00000000E+00  0.00000000E+00
  0.00000000E+00  0.00000000E+00  0.00000000E+00
  0.00000000E+00  0.00000000E+00  0.00000000E+00
  0.00000000E+00  0.00000000E+00  0.00000000E+00
  0.00000000E+00  0.00000000E+00  0.00000000E+00
  0.00000000E+00  0.00000000E+00  0.00000000E+00
  0.00000000E+00  0.00000000E+00  0.00000000E+00
  0.00000000E+00  0.00000000E+00  0.00000000E+00
  0.00000000E+00  0.00000000E+00  0.00000000E+00
  0.00000000E+00  0.00000000E+00  0.00000000E+00
  0.00000000E+00  0.00000000E+00  0.00000000E+00
  0.00000000E+00  0.00000000E+00  0.00000000E+00
  0.00000000E+00  0.00000000E+00  0.00000000E+00
  0.00000000E+00  0.00000000E+00  0.00000000E+00
  0.00000000E+00  0.00000000E+00  0.00000000E+00
  0.00000000E+00  0.00000000E+00  0.00000000E+00
  0.00000000E+00  0.00000000E+00  0.00000000E+00
  0.00000000E+00  0.00000000E+00  0.00000000E+00
  0.00000000E+00  0.00000000E+00  0.00000000E+00
  0.00000000E+00  0.00000000E+00  0.00000000E+00
  0.00000000E+00  0.00000000E+00  0.00000000E+00
  0.00000000E+00  0.00000000E+00  0.00000000E+00
  0.00000000E+00  0.00000000E+00  0.00000000E+00
  0.00000000E+00  0.00000000E+00  0.00000000E+00
  0.00000000E+00  0.00000000E+00  0.00000000E+00
  0.00000000E+00  0.00000000E+00  0.00000000E+00
  0.00000000E+00  0.00000000E+00  0.00000000E+00
  0.00000000E+00  0.00000000E+00  0.00000000E+00
  0.00000000E+00  0.00000000E+00  0.00000000E+00
  0.00000000E+00  0.00000000E+00  0.00000000E+00
  0.00000000E+00  0.00000000E+00  0.00000000E+00
  0.00000000E+00  0.00000000E+00  0.00000000E+00
  0.00000000E+00  0.00000000E+00  0.00000000E+00
  0.00000000E+00  0.00000000E+00  0.00000000E+00
  0.00000000E+00  0.00000000E+00  0.00000000E+00
  0.00000000E+00  0.00000000E+00  0.00000000E+00
  0.00000000E+00  0.00000000E+00  0.00000000E+00
  0.00000000E+00  0.00000000E+00  0.00000000E+00
  0.00000000E+00  0.00000000E+00  0.00000000E+00
  0.00000000E+00  0.00000000E+00  0.00000000E+00
  0.00000000E+00  0.00000000E+00  0.00000000E+00
  0.00000000E+00  0.00000000E+00  0.00000000E+00
  0.00000000E+00  0.00000000E+00  0.00000000E+00
  0.00000000E+00  0.00000000E+00  0.00000000E+00
  0.00000000E+00  0.00000000E+00  0.00000000E+00
  0.00000000E+00  0.00000000E+00  0.00000000E+00
  0.00000000E+00  0.00000000E+00  0.00000000E+00
  0.00000000E+00  0.00000000E+00  0.00000000E+00
  0.00000000E+00  0.00000000E+00  0.00000000E+00
  0.00000000E+00  0.00000000E+00  0.00000000E+00
  0.00000000E+00  0.00000000E+00  0.00000000E+00
  0.00000000E+00  0.00000000E+00  0.00000000E+00
  0.00000000E+00  0.00000000E+00  0.00000000E+00
  0.00000000E+00  0.00000000E+00  0.00000000E+00
  0.00000000E+00  0.00000000E+00  0.00000000E+00
  0.00000000E+00  0.00000000E+00  0.00000000E+00
  0.00000000E+00  0.00000000E+00  0.00000000E+00
  0.00000000E+00  0.00000000E+00  0.00000000E+00
  0.00000000E+00  0.00000000E+00  0.00000000E+00
  0.00000000E+00  0.00000000E+00  0.00000000E+00
  0.00000000E+00  0.00000000E+00  0.00000000E+00
  0.00000000E+00  0.00000000E+00  0.00000000E+00
  0.00000000E+00  0.00000000E+00  0.00000000E+00
  0.00000000E+00  0.00000000E+00  0.00000000E+00
  0.00000000E+00  0.00000000E+00  0.00000000E+00
  0.00000000E+00  0.00000000E+00  0.00000000E+00
  0.00000000E+00  0.00000000E+00  0.00000000E+00
  0.00000000E+00  0.00000000E+00  0.00000000E+00
  0.00000000E+00  0.00000000E+00  0.00000000E+00
  0.00000000E+00  0.00000000E+00  0.00000000E+00
  0.00000000E+00  0.00000000E+00  0.00000000E+00
  0.00000000E+00  0.00000000E+00  0.00000000E+00
  0.00000000E+00  0.00000000E+00  0.00000000E+00
  0.00000000E+00  0.00000000E+00  0.00000000E+00
  0.00000000E+00  0.00000000E+00  0.00000000E+00
  0.00000000E+00  0.00000000E+00  0.00000000E+00
  0.00000000E+00  0.00000000E+00  0.00000000E+00
  0.00000000E+00  0.00000000E+00  0.00000000E+00
  0.00000000E+00  0.00000000E+00  0.00000000E+00
  0.00000000E+00  0.00000000E+00  0.00000000E+00
  0.00000000E+00  0.00000000E+00  0.00000000E+00
  0.00000000E+00  0.00000000E+00  0.00000000E+00
  0.00000000E+00  0.00000000E+00  0.00000000E+00
  0.00000000E+00  0.00000000E+00  0.00000000E+00
  0.00000000E+00  0.00000000E+00  0.00000000E+00
  0.00000000E+00  0.00000000E+00  0.00000000E+00
  0.00000000E+00  0.00000000E+00  0.00000000E+00
  0.00000000E+00  0.00000000E+00  0.00000000E+00
  0.00000000E+00  0.00000000E+00  0.00000000E+00
  0.00000000E+00  0.00000000E+00  0.00000000E+00
  0.00000000E+00  0.00000000E+00  0.00000000E+00
  0.00000000E+00  0.00000000E+00  0.00000000E+00
  0.00000000E+00  0.00000000E+00  0.00000000E+00
  0.00000000E+00  0.00000000E+00  0.00000000E+00
  0.00000000E+00  0.00000000E+00  0.00000000E+00
  0.00000000E+00  0.00000000E+00  0.00000000E+00
  0.00000000E+00  0.00000000E+00  0.00000000E+00
  0.00000000E+00  0.00000000E+00  0.00000000E+00
  0.00000000E+00  0.00000000E+00  0.00000000E+00
  0.00000000E+00  0.00000000E+00  0.00000000E+00
  0.00000000E+00  0.00000000E+00  0.00000000E+00
  0.00000000E+00  0.00000000E+00  0.00000000E+00
  0.00000000E+00  0.00000000E+00  0.00000000E+00
  0.00000000E+00  0.00000000E+00  0.00000000E+00
  0.00000000E+00  0.00000000E+00  0.00000000E+00
  0.00000000E+00  0.00000000E+00  0.00000000E+00
  0.00000000E+00  0.00000000E+00  0.00000000E+00
  0.00000000E+00  0.00000000E+00  0.00000000E+00
  0.00000000E+00  0.00000000E+00  0.00000000E+00
  0.00000000E+00  0.00000000E+00  0.00000000E+00
  0.00000000E+00  0.00000000E+00  0.00000000E+00
  0.00000000E+00  0.00000000E+00  0.00000000E+00
  0.00000000E+00  0.00000000E+00  0.00000000E+00
  0.00000000E+00  0.00000000E+00  0.00000000E+00
  0.00000000E+00  0.00000000E+00  0.00000000E+00
  0.00000000E+00  0.00000000E+00  0.00000000E+00
  0.00000000E+00  0.00000000E+00  0.00000000E+00
  0.00000000E+00  0.00000000E+00  0.00000000E+00
  0.00000000E+00  0.00000000E+00  0.00000000E+00
  0.00000000E+00  0.00000000E+00  0.00000000E+00
  0.00000000E+00  0.00000000E+00  0.00000000E+00
  0.00000000E+00  0.00000000E+00  0.00000000E+00
  0.00000000E+00  0.00000000E+00  0.00000000E+00
  0.00000000E+00  0.00000000E+00  0.00000000E+00
  0.00000000E+00  0.00000000E+00  0.00000000E+00
  0.00000000E+00  0.00000000E+00  0.00000000E+00
  0.00000000E+00  0.00000000E+00  0.00000000E+00
  0.00000000E+00  0.00000000E+00  0.00000000E+00
  0.00000000E+00  0.00000000E+00  0.00000000E+00
  0.00000000E+00  0.00000000E+00  0.00000000E+00
  0.00000000E+00  0.00000000E+00  0.00000000E+00
  0.00000000E+00  0.00000000E+00  0.00000000E+00
  0.00000000E+00  0.00000000E+00  0.00000000E+00
  0.00000000E+00  0.00000000E+00  0.00000000E+00
  0.00000000E+00  0.00000000E+00  0.00000000E+00
  0.00000000E+00  0.00000000E+00  0.00000000E+00
  0.00000000E+00  0.00000000E+00  0.00000000E+00
  0.00000000E+00  0.00000000E+00  0.00000000E+00
  0.00000000E+00  0.00000000E+00  0.00000000E+00
  0.00000000E+00  0.00000000E+00  0.00000000E+00
  0.00000000E+00  0.00000000E+00  0.00000000E+00
  0.00000000E+00  0.00000000E+00  0.00000000E+00
  0.00000000E+00  0.00000000E+00  0.00000000E+00
  0.00000000E+00  0.00000000E+00  0.00000000E+00
  0.00000000E+00  0.00000000E+00  0.00000000E+00
  0.00000000E+00  0.00000000E+00  0.00000000E+00
  0.00000000E+00  0.00000000E+00  0.00000000E+00
  0.00000000E+00  0.00000000E+00  0.00000000E+00
  0.00000000E+00  0.00000000E+00  0.00000000E+00
  0.00000000E+00  0.00000000E+00  0.00000000E+00
  0.00000000E+00  0.00000000E+00  0.00000000E+00
  0.00000000E+00  0.00000000E+00  0.00000000E+00
  0.00000000E+00  0.00000000E+00  0.00000000E+00
  0.00000000E+00  0.00000000E+00  0.00000000E+00
  0.00000000E+00  0.00000000E+00  0.00000000E+00
  0.00000000E+00  0.00000000E+00  0.00000000E+00
  0.00000000E+00  0.00000000E+00  0.00000000E+00
  0.00000000E+00  0.00000000E+00  0.00000000E+00
  0.00000000E+00  0.00000000E+00  0.00000000E+00
  0.00000000E+00  0.00000000E+00  0.00000000E+00
  0.00000000E+00  0.00000000E+00  0.00000000E+00
  0.00000000E+00  0.00000000E+00  0.00000000E+00
