# Supplementary material for: Water Adsorption at Pairs of Proximate Brønsted Acid Sites in Zeolites
Source: J Phys Chem Lett. 2026 Jan 14;17(4):1201–6. doi: 10.1021/acs.jpclett.5c03794 (PMC12862806; doi:10.1021/acs.jpclett.5c03794)
Supplement: Supplementary file 2 [file jz5c03794_si_002.zip › Water_BAS_Pairs_SI/QM/STRUCTURES_PBE+D2/HFAU__FAU_1__1_h2o__conformer_2__PBE_D2.vasp]

image0                                  
   1.00000000000000     
    24.3449999999999989    0.0000000000000000    0.0000000000000000
     0.0000000000000010   24.3449999999999989    0.0000000000000000
     0.0000000000000010    0.0000000000000010   24.3449999999999989
   Al   H    O    Si
     2     4   385   190
Direct
  0.5466812543292826  0.4643187135451987  0.8746424106238291
  0.6260516283384222  0.2975269742777267  0.7118611388873755
  0.6312544787890851  0.3955827138361274  0.7332969480603317
  0.6690758747720189  0.4564375399886170  0.6859831310099097
  0.6918339957687295  0.3958096426230486  0.6907121171227929
  0.6450993730223530  0.4888278481578029  0.8697463570076908
  0.8943641714273850  0.1055027365934433  0.0002530017202734
  0.8948302620043616  0.6050901441357267  0.5001578080329127
  0.3965900460143066  0.6060301625039728  0.9996935372976896
  0.3960831529370250  0.1044236542836605  0.4982423952184697
  0.0004325090536289  0.8943111844668410  0.1061851685367675
  0.0005454663082321  0.3932077036908193  0.6069227044067241
  0.4984125774520496  0.3931174796720284  0.1091471778047128
  0.5008369868527464  0.8931612454430534  0.6062366629458349
  0.1062706663889176  0.9990635221375976  0.8945254382503168
  0.1067076106703225  0.4986683532503180  0.3953169435850409
  0.6139539809506066  0.4984823233480139  0.8930230089062431
  0.6072703250341429  0.9984307180922097  0.3952581702584625
  0.1056049054880411  0.3566977306093684  0.2490073925543070
  0.1050609125873718  0.8556739235402873  0.7495997020354331
  0.6058553880795969  0.8558602757813268  0.2499450736629900
  0.6047018998909233  0.3627011904355648  0.7432156115849851
  0.0018239533132898  0.1454058624996734  0.3551034648390498
  0.0000939929801665  0.6446859204908347  0.8557588567498067
  0.5004791296617027  0.6443855203823811  0.3565114931985690
  0.4998381047986666  0.1459954244027882  0.8558065580960300
  0.8940611841011105  0.2497894965854928  0.1441690426342325
  0.8936021076684272  0.7500064920065180  0.6440252358232434
  0.3950445777944533  0.7498684560111363  0.1450040683336818
  0.3891275447181697  0.2467916642636887  0.6434273947370794
  0.1445221689397310  0.8942026348401000  0.2502051315325668
  0.1458082386453668  0.3959961945938719  0.7502521354256894
  0.6441748021018482  0.3950605462313729  0.2519891146844453
  0.6435682767847341  0.8928371182114959  0.7499848769299069
  0.2506484310236989  0.1059356075085327  0.3559249008712219
  0.2512800537290599  0.6082741496012281  0.8564553538129390
  0.7505775602149662  0.6057503227721882  0.3565927936685470
  0.7532361712687504  0.1032738800298859  0.8533683218252881
  0.3567438624715675  0.9997660416659100  0.1437395183957326
  0.3559834778297480  0.5030762646461004  0.6476930385653421
  0.8552477810244350  0.4994055563301940  0.1451964357455607
  0.8547338427344818  0.9984793543693427  0.6440180946280529
  0.3561906612304127  0.6434033842624893  0.4999052568866496
  0.3558203186769965  0.1445616956717372  0.0002126138111771
  0.8575428370987552  0.1411047614707420  0.4989015349546273
  0.8581165780997553  0.6445242002037948  0.0020834886589713
  0.2498209746300016  0.8555834861458318  0.6057570268831088
  0.2515821004046095  0.3550863061576901  0.1068891150700711
  0.7517679478935856  0.3536985991539059  0.6018909893088794
  0.7496184443390183  0.8562110867013280  0.1058468429247129
  0.1448942855740710  0.7488100951296026  0.3936308974738306
  0.1444826331874998  0.2503547331600318  0.8950224541910091
  0.6455831347952214  0.2458413721557571  0.3911349470820892
  0.6457984300949274  0.7481010345554184  0.8947010945415480
  0.1061427551230665  0.8948574836627857  0.9992599884890307
  0.1071679291918768  0.3953042835407957  0.4983570316917166
  0.6066853737654624  0.3933282593626943  0.0001892799796961
  0.6049699281799560  0.8950030440216729  0.5005010490036550
  0.8949805132167317  0.9996801761517113  0.1060652433916979
  0.8946262514428736  0.4989990958704947  0.6059159834191011
  0.3947346004009823  0.4987049165344036  0.1070461913636505
  0.3929448316961183  0.0010741313910884  0.6066300150555527
 -0.0000591885123526  0.1064571180970993  0.8936972903080981
  0.9993459306728169  0.6066070270229510  0.3946733042635017
  0.4920282015756718  0.6153974104815682  0.8960604659642067
  0.4982641938219459  0.1058890819395464  0.3957629666387998
  0.3565525091744846  0.1052398467321105  0.2493806918482412
  0.3520362054458757  0.6026778678166891  0.7472861709276661
  0.8561575312838240  0.6053725613711065  0.2503865432089916
  0.8529267899770536  0.1045286113215202  0.7522070031059467
  0.1443107037635630  0.9995810398757766  0.3555327664656324
  0.1419819996279219  0.4984327259132793  0.8562887180226355
  0.6447420564285372  0.4989499348736198  0.3553725209234612
  0.6434070569682205  0.0007050428154125  0.8578585841795062
  0.2499236719016075  0.8930120032617631  0.1438630129233251
  0.2473451486295823  0.3932559528103933  0.6461631097351367
  0.7507556836348113  0.3947244765825151  0.1440564395971600
  0.7493932416480370  0.8941482292327698  0.6455982899046587
  0.8944416085160904  0.1437430496396267  0.2503472032828503
  0.8936281444902980  0.6429427397909065  0.7508666996728303
  0.3947119003862130  0.6435951019847264  0.2514333462802329
  0.3945214378267908  0.1456390705276235  0.7493511256772611
  0.1054336318558103  0.2484113237028895  0.3561956726914042
  0.1049410072860517  0.7498571829500416  0.8556967661542138
  0.6061811199520888  0.7497179645251955  0.3570309767978503
  0.6062864357024851  0.2449733663403059  0.8644628492297954
  0.0003363905284688  0.3554828604104411  0.1450694563862445
  0.9995355138990842  0.8548670805822803  0.6446075319003384
  0.5002136636142481  0.8545850567175577  0.1455979553177533
  0.5016920552718609  0.3570874106566766  0.6443893751343311
  0.6455176316953878  0.3579732783582185  0.5034920732231748
  0.6449753941693313  0.8566686827504899  0.0022414559529052
  0.1437551882181644  0.8568362642300623  0.5006237841314696
  0.1432121318509161  0.3556887687279811  0.9996665712162279
  0.8571478816132553  0.2497154989176683  0.6062675228747847
  0.8571219546322093  0.7494052865422622  0.1060850632247856
  0.3552687932187943  0.7502986118068087  0.6064498561836782
  0.3543332218276714  0.2494100047440086  0.1050674911901902
  0.7490363825156462  0.1453405225978464  0.3942867682301208
  0.7484663153484836  0.6454606016223456  0.8943217965264459
  0.2494375130512798  0.6450294547783963  0.3945141644605559
  0.2490694043024760  0.1447765262534264  0.8935442679724611
  0.9686225138655756  0.0749885722668426  0.0751010986943092
  0.9683756580456849  0.5745747679290957  0.5756124272962106
  0.4682838473677293  0.5739901698166915  0.0767482235644356
  0.4682186412924546  0.0743304041641445  0.5752714794262693
  0.0753133849696154  0.9681479423184585  0.0749003211967162
  0.0744358437105136  0.4673932022562524  0.5745222308020392
  0.5737677746762919  0.4660311393758328  0.0764615044676831
  0.5744403402008750  0.9687061832094123  0.5758778475993745
  0.0745991200852016  0.0746062006768357  0.9675512589833697
  0.0745938371853157  0.5746108365274549  0.4677437172829720
  0.5699230927452694  0.5708434728077652  0.9597180266991050
  0.5747280879340618  0.0740694466026405  0.4676854854371537
  0.0330074587275938  0.3246236957837674  0.3247212919058485
  0.0313241214786916  0.8251380753508020  0.8249859749608208
  0.5325337168598672  0.8245852808209856  0.3253012392096585
  0.5395034834047997  0.3183206592055454  0.8185387493518910
  0.9256159488071761  0.2183166424758443  0.3245696028293822
  0.9247279765148388  0.7180895614732579  0.8249419421758426
  0.4253806927387194  0.7183291577161617  0.3255883038081092
  0.4239270762914178  0.2193501076542421  0.8249519899524826
  0.9248135766477221  0.3244956008209702  0.2184758254915812
  0.9246136273598871  0.8241858368640818  0.7187256567215546
  0.4248455412770086  0.8247624317473975  0.2195150636877377
  0.4238355364279702  0.3232898005041719  0.7142089488354931
  0.2186405133282308  0.9246941159796086  0.3251708210869325
  0.2187795748003542  0.4259004147206300  0.8265055269270448
  0.7196178377925517  0.4239212416494783  0.3260286065969312
  0.7164095911501158  0.9252740154063365  0.8253725039959631
  0.3250845168555129  0.0316872358196460  0.3244812781307476
  0.3237809900180510  0.5318664506472615  0.8267740485646540
  0.8252115762568675  0.5315586974426691  0.3254577303737031
  0.8272120133590730  0.0272883542706940  0.8264756457007173
  0.3248575365658894  0.9248615667644605  0.2174070446230209
  0.3244515487759820  0.4250012016446499  0.7177311648311366
  0.8250775208603051  0.4243235770385030  0.2191607699694018
  0.8249265288522035  0.9245850039101112  0.7194124368616596
  0.2821171830765996  0.6750272112688462  0.5742267244887931
  0.2807129390206192  0.1738920127571323  0.0749118782958652
  0.7849600161380006  0.1737359767963341  0.5743081418630063
  0.7827255275115441  0.6746990783146085  0.0762223855016062
  0.1742477518600719  0.7821371137154949  0.5749157834959098
  0.1755785899031339  0.2825870731780606  0.0746675063646115
  0.6755717323273275  0.2793195447814965  0.5728974418989293
  0.6751461163005309  0.7812104229717963  0.0759765994463673
  0.1747497031171188  0.6749029859945086  0.4691752207049678
  0.1750524888110880  0.1748079143825101  0.9687212590733822
  0.6744097857943562  0.1745010533405199  0.4693904326545218
  0.6759694341388741  0.6758238616734100  0.9715957397071801
  0.0312944674184865  0.9248337490119886  0.9246991662122518
  0.0313556728938863  0.4242980879859805  0.4244936346442388
  0.5285286463932070  0.4299951552289397  0.9334637667236158
  0.5312387073031213  0.9250057442337695  0.4248619204194837
  0.9259582131198644  0.0318950061664455  0.9252491086026440
  0.9255781750635179  0.5312486443852906  0.4248968982311814
  0.4239465278747049  0.5335866691337986  0.9224426070965391
  0.4247340184470769  0.0291174471735408  0.4237996133154223
  0.9255130822800893  0.9246926020818231  0.0319393434634382
  0.9269902729056796  0.4243928451051112  0.5319430829773695
  0.4259070121397153  0.4237094054628410  0.0329400649301230
  0.4252553578199687  0.9254635390021605  0.5337185302338100
  0.9669054463179184  0.6747415260313323  0.6756928602388086
  0.9680859032693627  0.1750243798230741  0.1752115113209556
  0.4677063801477103  0.1764277572276161  0.6732324672271182
  0.4684112845806063  0.6743386630542375  0.1761950421363194
  0.0751136298357276  0.7812241293954963  0.6746969906452105
  0.0753269322509035  0.2812213066661146  0.1753555408536512
  0.5705819248718543  0.2760220536770749  0.6735799893840515
  0.5759028950339089  0.7808511886001880  0.1757155549265154
  0.0746726620156807  0.6750447767314520  0.7812180405312295
  0.0765349827341012  0.1744865354808687  0.2802522888665200
  0.5777851341512996  0.1751335407467503  0.7846580180410303
  0.5755360587147168  0.6750078272934362  0.2825620978384247
  0.7817329673536758  0.0747495213587691  0.6744155783035300
  0.7819473830761566  0.5756332097037496  0.1753586711372572
  0.2770639015681784  0.5760148329550805  0.6724515217386835
  0.2822904290723786  0.0741262216945669  0.1747397931933672
  0.6744670613907027  0.9680985928475547  0.6763590733835551
  0.6749755843932171  0.4676641056664717  0.1756598276495028
  0.1749363554997546  0.4703749023191502  0.6744789919784454
  0.1758134019077149  0.9677201998419721  0.1748997534909145
  0.6742121787586330  0.0741766766477582  0.7827628611194681
  0.6756801972891080  0.5749735712989271  0.2825415320792787
  0.1756905051816656  0.5741018404298918  0.7845128271408733
  0.1757185841768979  0.0748251904252414  0.2820636809633847
  0.7150982618138837  0.3230940292505909  0.4260761583383568
  0.7175232515746685  0.8246775711446314  0.9264427362118399
  0.2172724529648165  0.8247182786578880  0.4257027527863828
  0.2184314648414275  0.3254231175854730  0.9256641689304164
  0.8258819160809316  0.2169649136096190  0.4261950164443851
  0.8247271325605329  0.7169504503392961  0.9266358399020167
  0.3251481571109437  0.7181406359315869  0.4258000222871260
  0.3243379561625429  0.2180719707113807  0.9251001401491425
  0.8279421811436916  0.3233798229690599  0.5293115690224208
  0.8251962035247840  0.8246524827264192  0.0328981802843589
  0.3251527555338236  0.8250969451007635  0.5319467793395486
  0.3251217534944564  0.3253591223618160  0.0312634290789386
  0.9972014049938407  0.1444256319947080  0.9969504062264954
  0.9975338706965845  0.6444070196575979  0.4979779554468901
  0.5008059922843294  0.6435616912774874  0.0015398250893025
  0.4984285464213067  0.1444802972428847  0.4986802887501890
  0.9978664394077172  0.9973091617202938  0.1447657009846122
  0.9973682758299276  0.4964772377350160  0.6449405619269903
  0.4973428417408060  0.4965944720303833  0.1467160226447249
  0.4957270423806676  0.9960717772334838  0.6451049292611871
  0.1449381818629862  0.9977521722174296  0.9974497792531520
  0.1450593799576274  0.4984411189037784  0.4984215669072912
  0.6417975512350517  0.4980697133208994  0.9995500106972277
  0.6448680621101225  0.9974920718535143  0.4985613268002143
  0.0022653073776280  0.3944095373655462  0.2479393628490288
  0.0021685029924873  0.8944389424889611  0.7471996803065495
  0.5028200325889740  0.8944106909914501  0.2480093988955658
  0.4990883753235983  0.3918223999626110  0.7491318012115049
  0.0025307091590044  0.2479540167814931  0.3948688775101387
  0.0022367076665226  0.7476952398802741  0.8947365541928057
  0.5031460169165027  0.7472839384880223  0.3952635344633325
  0.5008385464555737  0.2499782591092789  0.8939529576249978
  0.8552519705639730  0.2464629601849144  0.2471145445314677
  0.8549743652209443  0.7459179953458592  0.7468723186370868
  0.3555740528868039  0.7463834275375161  0.2475512247643407
  0.3537198895488317  0.2478343244198230  0.7474691299984748
  0.2473190213647650  0.8552164797843279  0.2471705265127807
  0.2479836600358059  0.3555267985806350  0.7493945973885645
  0.7464915598350417  0.3551435711071775  0.2466033328151726
  0.7469414014526750  0.8552202807066500  0.7485160866558033
  0.2472449655924126  0.0029057635428512  0.3942502151374117
  0.2444791149814622  0.5056170718770401  0.8956451659553692
  0.7471719363636768  0.5027375483905551  0.3950282079285806
  0.7472062000145883  0.0018067169160802  0.8952783951601091
  0.3947499669405636  0.0021625998742153  0.2470157967064294
  0.3943679864215944  0.5014305386829370  0.7505219921331674
  0.8946917558101642  0.5023266334683638  0.2477022267480292
  0.8952429080514485  0.0030516121226746  0.7460105364513226
  0.2530392137542993  0.6051080444257846  0.4969524768805179
  0.2533177298080200  0.1049007628357050  0.9960831615045735
  0.7535606948031668  0.1053441647081687  0.4966374049599558
  0.7554678531256620  0.6061761909626603  0.9972879325389697
  0.2519417105970645  0.7524544419111733  0.6439501245879925
  0.2519325169738547  0.2516826818204427  0.1448086326285380
  0.7537134529500520  0.2512183103447993  0.6424796487216499
  0.7541004411768923  0.7534610000816626  0.1448065792557541
  0.1054618818365725  0.7538011724619607  0.4962425697068289
  0.1053544127415523  0.2524538772642627  0.9978500540358921
  0.6060610078800065  0.2555610818426292  0.4932789393559716
  0.6056846724603081  0.7541330530227486  0.9972568853190804
  0.0035629268384193  0.8553904411065536  0.0032889388379840
  0.0050636181395377  0.3549911038745274  0.5036325976291566
  0.5047943136849300  0.3528459482772510  0.0070195812049808
  0.5021873023527385  0.8556624482332852  0.5028781605717909
  0.0035161779270618  0.0033871763012316  0.8553408332024538
  0.0042318026602533  0.5037152294390753  0.3557621969391462
  0.5052100876581938  0.5157745850120291  0.8526326849095761
  0.5048077953495543  0.0038540390640312  0.3552972521125778
  0.8562457116216319  0.0024383492248651  0.0030960287790995
  0.8567091293114207  0.5019388014147173  0.5028626615500927
  0.3582219108055777  0.5030311324484745  0.0033492126749629
  0.3555989083086893  0.0022829701610750  0.5030267538063128
  0.9967855365783375  0.6051153919413196  0.7531597236419181
  0.9975839500950618  0.1054634531278996  0.2527298350279841
  0.4982032413938670  0.1087854679980952  0.7523788169501983
  0.4977727991709358  0.6049947075069428  0.2538663000495688
  0.9968238333264872  0.7520329911245303  0.6058484738091160
  0.9971120560387307  0.2528446456901892  0.1057933808591978
  0.4905610007836400  0.2563759891035822  0.6021194354671948
  0.4979807147464885  0.7518037958700318  0.1063970386514185
  0.1443989014527463  0.7530360539770300  0.7530658359208696
  0.1450806570484134  0.2540873304724820  0.2537734896613824
  0.6479745994048739  0.2548005192712524  0.7627300008707367
  0.6451585268596550  0.7531081100611113  0.2542068042655973
  0.7504736499442314  0.1443507089741237  0.7517289455225814
  0.7534038447471046  0.6447247624308867  0.2537750340225911
  0.2507477294839624  0.6448422770625599  0.7523571753352534
  0.2536086445258411  0.1438706356130153  0.2526797285401529
  0.7517096997826159  0.9966759231940591  0.6058274712912552
  0.7524006851207330  0.4979058760688160  0.1060372929501452
  0.2548286614692598  0.4947042732604461  0.6047867199584501
  0.2538118238382276  0.9960153219111748  0.1052391333976871
  0.6049594190025852  0.9957418391670494  0.7550153583895413
  0.6054297702410408  0.4980798251800523  0.2527713276911208
  0.1052532329324413  0.4982167389096150  0.7526239058167725
  0.1061586108580951  0.9973003433130926  0.2524494659408709
  0.7500531729666929  0.3935859785290877  0.4998208207758329
  0.7481255146699437  0.8947851838387023  0.0029167733003035
  0.2471501307928812  0.8944813355707627  0.5029790037595077
  0.2460908811447669  0.3945165371381599  0.0043690659553315
  0.7496330219495628  0.2484631327418908  0.3558346643544711
  0.7485746086968289  0.7484614951859552  0.8560987724515406
  0.2481164479028266  0.7479513836311316  0.3557527779412166
  0.2470184415871430  0.2479079393509393  0.8553646372660733
  0.8967417476845643  0.2438880412863945  0.5038957954616549
  0.8952823569101142  0.7478370706430938  0.0028200310534893
  0.3945207856090967  0.7465842715726153  0.5038460612707480
  0.3943183934327530  0.2474344423536996  0.0026208523343774
  0.9268697075115330  0.1768395137095320  0.0730630951398304
  0.9261836917659514  0.6762719322047300  0.5734915284152724
  0.4270700421452682  0.6761996781855111  0.0742783153781763
  0.4246441831751406  0.1756341468703778  0.5721914577202847
  0.0737389586406190  0.9265446249347390  0.1768841724724212
  0.0740407070480307  0.4267443722588845  0.6770950059667507
  0.5731042465550530  0.4256858772044500  0.1785736773156608
  0.5725156343481906  0.9267127644307219  0.6777770654514357
  0.1766229561367207  0.0732556811132636  0.9261540381646372
  0.1767049290274428  0.5734489580930489  0.4265208814552721
  0.6775526865008323  0.5744108791584956  0.9301038772958091
  0.6771470703037277  0.0729088527737700  0.4270719772159241
  0.0736525499529958  0.4270760277925142  0.3229491414010534
  0.0731733646141698  0.9268991731634183  0.8228197770534225
  0.5739968297666915  0.9266440462387865  0.3234277707227401
  0.5729401326077836  0.4244138508917741  0.8229910797299154
  0.9278425037710721  0.1753496915137581  0.4259389460222030
  0.9270167860263606  0.6765858888113897  0.9269066006192310
  0.4272682192850674  0.6767210610812188  0.4274850862561527
  0.4266450040496192  0.1773358204463905  0.9266282828828440
  0.8229255019731440  0.3226821094734511  0.1767469929228831
  0.8223955758199130  0.8227409824017335  0.6775526123775043
  0.3232730813865643  0.8224099567406027  0.1769996710513306
  0.3210501152873080  0.3227008750927954  0.6760903873856187
  0.1767609020628403  0.8229490925205156  0.3232270990461104
  0.1759887716251065  0.3243436689844036  0.8242436201453960
  0.6769485471743565  0.3222854422820289  0.3229787516854246
  0.6761896127153372  0.8228547079253635  0.8241821561788841
  0.3236498667936218  0.0725904670550992  0.4267008377340028
  0.3219277860072380  0.5736777940505104  0.9293092256884661
  0.8234817055116741  0.5726921095824902  0.4275473701594787
  0.8236046096397567  0.0721698502235081  0.9270147169300581
  0.4271640883674546  0.9261826620614513  0.1767298482447105
  0.4265656094082206  0.4272528301464926  0.6771795949250612
  0.9267488224743344  0.4264031812586201  0.1768984350267753
  0.9261640371619080  0.9258115915921133  0.6763347025641201
  0.3234736461203852  0.5725415844590438  0.5729555433797587
  0.3234465916261351  0.0725015452135010  0.0724713390373872
  0.8234167515629227  0.0708539897386619  0.5722364578937613
  0.8243571316336232  0.5725651486903968  0.0738532534168215
  0.1767428779196515  0.8234520844505250  0.6769765350730145
  0.1770600453309552  0.3235609328384932  0.1768043583827583
  0.6798985643415707  0.3247174345760912  0.6734359533243174
  0.6776328925713663  0.8230196563414137  0.1777946117615124
  0.0730615810437181  0.6769631531984869  0.4269868558982537
  0.0733376059507408  0.1769619186967405  0.9267221683660259
  0.5729776446510985  0.1762459085789676  0.4266378227561218
  0.5750216035132223  0.6756837228841491  0.9285567528584503
  0.1771716600803537  0.9263897268779987  0.0728048047444344
  0.1765990325754348  0.4265107179110288  0.5734385793262000
  0.6770945862856955  0.4272493104023504  0.0733316789051254
  0.6757817894520329  0.9259482407507876  0.5744976064270223
  0.9269403249731157  0.0729231245926888  0.1770470026726464
  0.9264006198842286  0.5722072069665297  0.6773256589567860
  0.4265594863240512  0.5723395490188152  0.1784652132103428
  0.4275570634659648  0.0739020184665401  0.6775996251049629
  0.4274091194912903  0.0726926832184663  0.3227739328234165
  0.4225997687562906  0.5796692237708349  0.8225237588241305
  0.9273356916775393  0.5730764485664052  0.3231746873730981
  0.9270340962203264  0.0730852739901097  0.8227638375269222
  0.1767770697395671  0.9270865360341031  0.4270181052098990
  0.1765305511970475  0.4274314224437085  0.9280776668313806
  0.6766412444552427  0.4265061100153663  0.4272560368082960
  0.6761542645788096  0.9267054092974691  0.9277913709436185
  0.8238855945521116  0.1761607610684298  0.3239463441379968
  0.8230538586115731  0.6762704821664893  0.8239464391141831
  0.3234474684662210  0.6764483942916013  0.3239985593770465
  0.3226211216403947  0.1766203874667335  0.8228968286305188
  0.0744680448469760  0.3229403902713621  0.4266361847534025
  0.0734062591270457  0.8231846290704447  0.9268439152217601
  0.5734736108747877  0.8233857949405412  0.4275806266637003
  0.5703427520842793  0.3277680538874532  0.9239938937693686
  0.5726113571328830  0.3213091251658400  0.5728906165742301
  0.5732181521304511  0.8231995124347193  0.0742127587746133
  0.0720787640045617  0.8230377492698373  0.5727669959856879
  0.0731674685215020  0.3232374504904492  0.0736439909373926
  0.8238391127144297  0.1761194062545543  0.6775233518156563
  0.8240473785403910  0.6773849400597389  0.1781175472565047
  0.3219306583607950  0.6765684345990783  0.6766960419766588
  0.3234420657152519  0.1761853201564991  0.1763669556479789
  0.8237285119858049  0.9267630635379276  0.0739589838810864
  0.8247304138021283  0.4251106443473843  0.5721177142304944
  0.3232774535706197  0.4272437585792731  0.0729473906456800
  0.3228164977492295  0.9269445898070893  0.5739048940627062
  0.1760528361672651  0.6769602885554211  0.8240118553610836
  0.1779274235947093  0.1771420921183249  0.3229811913065602
  0.6781788785469877  0.1739988626389785  0.8290649888479986
  0.6774017355613903  0.6768631552165931  0.3243599855576229
  0.5714106373123841  0.0725888557121130  0.8238189942979656
  0.5739105764551893  0.5732667942963338  0.3245377680862934
  0.0728504355423135  0.5733969840292982  0.8238061431132760
  0.0735905265222259  0.0730286097440107  0.3230578328251295
  0.9286728470562311  0.3217701455675592  0.5728855880179232
  0.9276114614803520  0.8230717864800673  0.0739091361924688
  0.4269081505435314  0.8228744356360769  0.5738837549885853
  0.4261679036831842  0.3220777493186734  0.0750247875712669
  0.6779505079351787  0.4277421418456922  0.7123958147077232
  0.9469781447151920  0.1252372586183192  0.0362368849551343
  0.9469987799249960  0.6249026244483613  0.5367196828941808
  0.4479441826780973  0.6246291315517881  0.0378653832509298
  0.4470543586218290  0.1245972103848077  0.5361895719652288
  0.0367977288542772  0.9468284778838680  0.1254923880890008
  0.0366226378530713  0.4461417823581955  0.6256978009024202
  0.5353354657821027  0.4453793252301995  0.1275544615109023
  0.5357724055322181  0.9464933691635138  0.6260456826269356
  0.1254232145225359  0.0361486376677733  0.9466006653176706
  0.1256055685314114  0.5362337995485145  0.4471255568376419
  0.6261753001711856  0.5377673815001505  0.9494657828632546
  0.6258569188652606  0.0357681462361436  0.4473761314359989
  0.0534830755743036  0.3754997488431957  0.2861441944344071
  0.0527969067235278  0.8753956357436502  0.7860691025537803
  0.5535773765256145  0.8752176881018724  0.2866509810901296
  0.5520410223882934  0.3750109766695046  0.7856400556669005
  0.9645181968741633  0.1969832180626667  0.3749143869841024
  0.9637394008454743  0.6970124527131901  0.8753258746111739
  0.4641324697693661  0.6968824426612208  0.3759885052715276
  0.4632194216954079  0.1982861206626610  0.8750744060713305
  0.8744796169672076  0.2857372178884665  0.1968621313431879
  0.8741169195045024  0.7857617505152321  0.6969473620003266
  0.3748581958753520  0.7858158307620220  0.1974810128852175
  0.3722672141410923  0.2849784391722998  0.6953684739952113
  0.1970174344982191  0.8744626570047493  0.2863480902526850
  0.1972828421477930  0.3756333452893696  0.7875445035258349
  0.6970695871866319  0.3742927374834298  0.2868716830003075
  0.6959437058563329  0.8743894095803739  0.7868766847362980
  0.2866181348042044  0.0530948465323451  0.3751145350439908
  0.2855129756769701  0.5546543499146743  0.8769424627240613
  0.7865234527678636  0.5529469264739125  0.3759282096412123
  0.7875930387487862  0.0508660739044978  0.8752857641699699
  0.3756329877698601  0.9633699355281359  0.1963943223176919
  0.3753779949931039  0.4641464574586953  0.6984382887361983
  0.8753123590355761  0.4631284737501743  0.1974961034285206
  0.8750228704486405  0.9631141598231273  0.6967302661768668
  0.3035042612605509  0.6241539462683084  0.5360779979480562
  0.3031956858017480  0.1242003481914913  0.0358027959711738
  0.8046958958033524  0.1229346398812304  0.5354524956773780
  0.8052829753982816  0.6248202519829839  0.0376235096598075
  0.2132873578126522  0.8032785531286799  0.6251867482580964
  0.2141593066673426  0.3030841605032275  0.1255634115052624
  0.7149560072115975  0.3016603081428157  0.6226079581767293
  0.7142158368621609  0.8033431518842203  0.1259189781502964
  0.1248237332693663  0.7137422113114688  0.4467394458664106
  0.1248197454793684  0.2137512099299404  0.9472311487606521
  0.6248916328674541  0.2132054753144535  0.4456382162079152
  0.6256204651430560  0.7139640613790733  0.9482736391608637
  0.1257377973593447  0.9469841620887355  0.0360421602254885
  0.1256167562079364  0.4470813405038926  0.5361602313708478
  0.6241114353360587  0.4453686570149215  0.0375943302939679
  0.6248346071638567  0.9470562274558905  0.5372451816346498
  0.9473294039519694  0.0361959093710766  0.1255154998649225
  0.9469501774957635  0.5354810797229058  0.6257351254037218
  0.4467502410931127  0.5352497270618947  0.1270781431432378
  0.4462613993679567  0.0364227766704467  0.6260648360801097
  0.0362290456990725  0.1254311826153974  0.9464091732985631
  0.0361426592210109  0.6254870947535602  0.4470506807214123
  0.5338163452597129  0.6267863819764313  0.9463024991087422
  0.5360846728350324  0.1249959826531805  0.4473422475285859
  0.3757699888242659  0.0528003041659466  0.2859200234921128
  0.3731864060649464  0.5534387831538932  0.7867450092590790
  0.8756287663218694  0.5528599891795258  0.2866662770767720
  0.8752707802767686  0.0519440760694266  0.7866373801063087
  0.1969525875494994  0.9636629446602317  0.3752928706369432
  0.1958456622442624  0.4644626108871879  0.8764123445358086
  0.6972356701385498  0.4631028098047190  0.3757064541449781
  0.6958697211051386  0.9639187592588780  0.8762555897959634
  0.2862800791871512  0.8741074385735459  0.1965535290458940
  0.2853743621444807  0.3743829966064256  0.6975701676744138
  0.7862557029267714  0.3743517286420893  0.1968389259086163
  0.7858088561631010  0.8744828050987917  0.6979233869907083
  0.8749387736203631  0.1963849274603714  0.2864405828220898
  0.8744465521612923  0.6960757517693991  0.7864320017372266
  0.3749848562437279  0.6964306092025409  0.2870760691337385
  0.3740008501167233  0.1974310953852833  0.7860039864438977
  0.0537353570060185  0.2859221500247128  0.3754224973598301
  0.0528504235940100  0.7864985868503681  0.8753701124768966
  0.5536557658680130  0.7862468198073901  0.3761291339504473
  0.5544134113980689  0.2852988685188030  0.8755569914507451
  0.9636668482633487  0.3749185301964219  0.1972837665203022
  0.9632170565756738  0.8746400273828115  0.6969384985149548
  0.4638071074990461  0.8748385128738504  0.1977050148419791
  0.4629079016878129  0.3744034941334705  0.6956822774396709
  0.6246831511655169  0.3031640346212967  0.5360830443739139
  0.6250029026029292  0.8037222573306125  0.0374754444046481
  0.1240950677099575  0.8038068227814616  0.5360527977073622
  0.1245290063310785  0.3032656869519999  0.0364215732694888
  0.8048703140082752  0.2125989721191704  0.6251342365521924
  0.8043304969533076  0.7139821072527428  0.1262444713761656
  0.3026688516458241  0.7136826385699220  0.6250582207189209
  0.3023608249338084  0.2128562436550860  0.1250568614502322
  0.7136454391570164  0.1248233837084606  0.4470742210530662
  0.7151323178065486  0.6266269909125383  0.9488099188483533
  0.2136208254973708  0.6248416460105028  0.4470491986507301
  0.2136730205235021  0.1246747938413750  0.9463522680534014
  0.0534158416150263  0.8748702901979231  0.9636283780116665
  0.0543040883600439  0.3745926535969127  0.4633640249460367
  0.5513597216788414  0.3766099355615887  0.9652520269874030
  0.5527619325750364  0.8750253969403047  0.4641079979092526
  0.9640758475054779  0.0535563345392180  0.8744305098066047
  0.9643025027571271  0.5534314328359670  0.3748195644982156
  0.4614432831100476  0.5599879119482453  0.8730077756254350
  0.4639205714037807  0.0527258208716361  0.3746809318752203
  0.8753058765395789  0.9635405650721044  0.0535853985480107
  0.8761402586928421  0.4626777294209254  0.5529983577839597
  0.3758264236302954  0.4631869658351921  0.0536846673516890
  0.3743919164806753  0.9640867256736645  0.5542601420420156
  0.9461744647631792  0.6239280383957085  0.7142093531111215
  0.9469367888525958  0.1245025851714203  0.2139279053297622
  0.4474039206467291  0.1265735093737198  0.7132494946389984
  0.4470472277386556  0.6239725166982985  0.2150426015032826
  0.0358822857496392  0.8026214522989701  0.6246730206428786
  0.0364218842989699  0.3029645781931871  0.1251890138562070
  0.5346584746213742  0.3016026146994453  0.6245122245481775
  0.5366657327367245  0.8024306390551509  0.1257767980360855
  0.1248606075696743  0.7138391574174257  0.8032150859005769
  0.1260340623297083  0.2136317465061380  0.3030945873018695
  0.6278506684644097  0.2132544119162230  0.8091067956472837
  0.6258027588687419  0.7137707076917843  0.3043545641414910
  0.8019721941431649  0.1249064475703309  0.7141508818642395
  0.8036888825673703  0.6255848019911880  0.2145585272535748
  0.3000715230704720  0.6248323990755571  0.7123529868335761
  0.3037923803592975  0.1246029917533289  0.2133931842365878
  0.7128743334072155  0.9464337442305668  0.6257913590352396
  0.7138563349996709  0.4469710717061121  0.1251498873427897
  0.2135388441779918  0.4465584757848005  0.6249547755990366
  0.2142805873891224  0.9459986211227462  0.1243954972473969
  0.6235648735856960  0.0361209175291777  0.8046958515238494
  0.6251050894477502  0.5362667068109863  0.3036890507970939
  0.1241787170516356  0.5359856150729195  0.8041361773837847
  0.1251714025853594  0.0361318994909257  0.3031105432846019
  0.6967204040508336  0.3749459095474678  0.4642589505616851
  0.6968943487157765  0.8757064493577900  0.9648806152219704
  0.1964448657982309  0.8755934309202740  0.4641528608808392
  0.1963413763756902  0.3754944847477167  0.9644720745871479
  0.7869938255526441  0.1968371296017842  0.3753208288010155
  0.7864849599530526  0.6972533528853129  0.8752856700036717
  0.2864392959561403  0.6970776865574446  0.3752400322229568
  0.2858121325978402  0.1970875870134674  0.8743351349326810
  0.8773341104842023  0.2844814312703448  0.5529797568583418
  0.8760931254925435  0.7862942444601224  0.0537815059167271
  0.3752373028447248  0.7861661384791854  0.5538207000418153
  0.3748055339133574  0.2859776799455305  0.0532327327964279
  0.8753048958572655  0.0528501323625275  0.9639393929687610
  0.8753966231908727  0.5525797810364520  0.4638994890143512
  0.3753818560088342  0.5537523281366308  0.9637452310058758
  0.3752786191408684  0.0518316922393550  0.4631235544548660
  0.0533475714544090  0.9636827858064763  0.8745775278857697
  0.0537829321855746  0.4635428452979377  0.3748777923694054
  0.5540797623605045  0.9636586072672765  0.3749751734851969
  0.9644494750221795  0.8746133639118043  0.0536210357928455
  0.9653513980877676  0.3737283738591409  0.5536478325097579
  0.4639603965585282  0.3731365861061356  0.0554289250381543
  0.4638043718679515  0.8745097596419410  0.5539935387035176
  0.6240351890652570  0.9462666916551313  0.7149064853193546
  0.6246195454458182  0.4468022293142900  0.2148356139710193
  0.1253419183227590  0.4479577057744442  0.7137841306261937
  0.1253159224819483  0.9466547951593024  0.2137078000746369
  0.8026733110396956  0.0353105371838665  0.6244474450429969
  0.8033149817763618  0.5362238333747984  0.1255141194902918
  0.3027987722391858  0.5362988537549593  0.6248218707597597
  0.3038974855638657  0.0356101620816146  0.1242165323277283
  0.7138104278193630  0.1241727326318117  0.8038572662216122
  0.7142986528572117  0.6253936122993192  0.3041433545857439
  0.2135899858485020  0.6257823957006116  0.8042493220696845
  0.2145351300927595  0.1252569666045344  0.3032551650327160
  0.1251365209857880  0.8031714222427029  0.7136594548626551
  0.1255781819405959  0.3036292675749171  0.2138139596417830
  0.6259142416709009  0.8030297079635496  0.2145484892131591
  0.9460791892872812  0.7134062453255076  0.6249483611071350
  0.9467133422382842  0.2136627474174143  0.1247341990481000
  0.4437650770274730  0.2141213092596115  0.6230208291528972
  0.4472702131257647  0.7131501118617383  0.1257425467258458
  0.0361067061443754  0.6247697506211297  0.8032134564517822
  0.0372942334153136  0.1248302480578581  0.3025452484254177
  0.5368834544333111  0.1260770475119882  0.8038845775563243
  0.5368016798465641  0.6246177929075465  0.3041590293463189
  0.3755666560646793  0.6964357073950039  0.4643602661475952
  0.3750981410497088  0.1969872100753768  0.9636073150479934
  0.8767377995948823  0.1945594223622132  0.4638422191582443
  0.8762561271129065  0.6967653305496947  0.9646566938857953
  0.1969250827684972  0.7861099381611751  0.3747803239915602
  0.1967400639293853  0.2868496044121275  0.8751975608213147
  0.6969010408735614  0.2848662473487805  0.3741838255767194
  0.6971599242036017  0.7862744869352747  0.8754795515037804
  0.2862106857856255  0.8753611542996067  0.5534331538076859
  0.2864757004057001  0.3753552805093756  0.0536872009469185
  0.7887011160377031  0.3735392249024550  0.5502500901909815
  0.7866223870605468  0.8754732419001527  0.0537398858062508
 
  0.00000000E+00  0.00000000E+00  0.00000000E+00
  0.00000000E+00  0.00000000E+00  0.00000000E+00
  0.00000000E+00  0.00000000E+00  0.00000000E+00
  0.00000000E+00  0.00000000E+00  0.00000000E+00
  0.00000000E+00  0.00000000E+00  0.00000000E+00
  0.00000000E+00  0.00000000E+00  0.00000000E+00
  0.00000000E+00  0.00000000E+00  0.00000000E+00
  0.00000000E+00  0.00000000E+00  0.00000000E+00
  0.00000000E+00  0.00000000E+00  0.00000000E+00
  0.00000000E+00  0.00000000E+00  0.00000000E+00
  0.00000000E+00  0.00000000E+00  0.00000000E+00
  0.00000000E+00  0.00000000E+00  0.00000000E+00
  0.00000000E+00  0.00000000E+00  0.00000000E+00
  0.00000000E+00  0.00000000E+00  0.00000000E+00
  0.00000000E+00  0.00000000E+00  0.00000000E+00
  0.00000000E+00  0.00000000E+00  0.00000000E+00
  0.00000000E+00  0.00000000E+00  0.00000000E+00
  0.00000000E+00  0.00000000E+00  0.00000000E+00
  0.00000000E+00  0.00000000E+00  0.00000000E+00
  0.00000000E+00  0.00000000E+00  0.00000000E+00
  0.00000000E+00  0.00000000E+00  0.00000000E+00
  0.00000000E+00  0.00000000E+00  0.00000000E+00
  0.00000000E+00  0.00000000E+00  0.00000000E+00
  0.00000000E+00  0.00000000E+00  0.00000000E+00
  0.00000000E+00  0.00000000E+00  0.00000000E+00
  0.00000000E+00  0.00000000E+00  0.00000000E+00
  0.00000000E+00  0.00000000E+00  0.00000000E+00
  0.00000000E+00  0.00000000E+00  0.00000000E+00
  0.00000000E+00  0.00000000E+00  0.00000000E+00
  0.00000000E+00  0.00000000E+00  0.00000000E+00
  0.00000000E+00  0.00000000E+00  0.00000000E+00
  0.00000000E+00  0.00000000E+00  0.00000000E+00
  0.00000000E+00  0.00000000E+00  0.00000000E+00
  0.00000000E+00  0.00000000E+00  0.00000000E+00
  0.00000000E+00  0.00000000E+00  0.00000000E+00
  0.00000000E+00  0.00000000E+00  0.00000000E+00
  0.00000000E+00  0.00000000E+00  0.00000000E+00
  0.00000000E+00  0.00000000E+00  0.00000000E+00
  0.00000000E+00  0.00000000E+00  0.00000000E+00
  0.00000000E+00  0.00000000E+00  0.00000000E+00
  0.00000000E+00  0.00000000E+00  0.00000000E+00
  0.00000000E+00  0.00000000E+00  0.00000000E+00
  0.00000000E+00  0.00000000E+00  0.00000000E+00
  0.00000000E+00  0.00000000E+00  0.00000000E+00
  0.00000000E+00  0.00000000E+00  0.00000000E+00
  0.00000000E+00  0.00000000E+00  0.00000000E+00
  0.00000000E+00  0.00000000E+00  0.00000000E+00
  0.00000000E+00  0.00000000E+00  0.00000000E+00
  0.00000000E+00  0.00000000E+00  0.00000000E+00
  0.00000000E+00  0.00000000E+00  0.00000000E+00
  0.00000000E+00  0.00000000E+00  0.00000000E+00
  0.00000000E+00  0.00000000E+00  0.00000000E+00
  0.00000000E+00  0.00000000E+00  0.00000000E+00
  0.00000000E+00  0.00000000E+00  0.00000000E+00
  0.00000000E+00  0.00000000E+00  0.00000000E+00
  0.00000000E+00  0.00000000E+00  0.00000000E+00
  0.00000000E+00  0.00000000E+00  0.00000000E+00
  0.00000000E+00  0.00000000E+00  0.00000000E+00
  0.00000000E+00  0.00000000E+00  0.00000000E+00
  0.00000000E+00  0.00000000E+00  0.00000000E+00
  0.00000000E+00  0.00000000E+00  0.00000000E+00
  0.00000000E+00  0.00000000E+00  0.00000000E+00
  0.00000000E+00  0.00000000E+00  0.00000000E+00
  0.00000000E+00  0.00000000E+00  0.00000000E+00
  0.00000000E+00  0.00000000E+00  0.00000000E+00
  0.00000000E+00  0.00000000E+00  0.00000000E+00
  0.00000000E+00  0.00000000E+00  0.00000000E+00
  0.00000000E+00  0.00000000E+00  0.00000000E+00
  0.00000000E+00  0.00000000E+00  0.00000000E+00
  0.00000000E+00  0.00000000E+00  0.00000000E+00
  0.00000000E+00  0.00000000E+00  0.00000000E+00
  0.00000000E+00  0.00000000E+00  0.00000000E+00
  0.00000000E+00  0.00000000E+00  0.00000000E+00
  0.00000000E+00  0.00000000E+00  0.00000000E+00
  0.00000000E+00  0.00000000E+00  0.00000000E+00
  0.00000000E+00  0.00000000E+00  0.00000000E+00
  0.00000000E+00  0.00000000E+00  0.00000000E+00
  0.00000000E+00  0.00000000E+00  0.00000000E+00
  0.00000000E+00  0.00000000E+00  0.00000000E+00
  0.00000000E+00  0.00000000E+00  0.00000000E+00
  0.00000000E+00  0.00000000E+00  0.00000000E+00
  0.00000000E+00  0.00000000E+00  0.00000000E+00
  0.00000000E+00  0.00000000E+00  0.00000000E+00
  0.00000000E+00  0.00000000E+00  0.00000000E+00
  0.00000000E+00  0.00000000E+00  0.00000000E+00
  0.00000000E+00  0.00000000E+00  0.00000000E+00
  0.00000000E+00  0.00000000E+00  0.00000000E+00
  0.00000000E+00  0.00000000E+00  0.00000000E+00
  0.00000000E+00  0.00000000E+00  0.00000000E+00
  0.00000000E+00  0.00000000E+00  0.00000000E+00
  0.00000000E+00  0.00000000E+00  0.00000000E+00
  0.00000000E+00  0.00000000E+00  0.00000000E+00
  0.00000000E+00  0.00000000E+00  0.00000000E+00
  0.00000000E+00  0.00000000E+00  0.00000000E+00
  0.00000000E+00  0.00000000E+00  0.00000000E+00
  0.00000000E+00  0.00000000E+00  0.00000000E+00
  0.00000000E+00  0.00000000E+00  0.00000000E+00
  0.00000000E+00  0.00000000E+00  0.00000000E+00
  0.00000000E+00  0.00000000E+00  0.00000000E+00
  0.00000000E+00  0.00000000E+00  0.00000000E+00
  0.00000000E+00  0.00000000E+00  0.00000000E+00
  0.00000000E+00  0.00000000E+00  0.00000000E+00
  0.00000000E+00  0.00000000E+00  0.00000000E+00
  0.00000000E+00  0.00000000E+00  0.00000000E+00
  0.00000000E+00  0.00000000E+00  0.00000000E+00
  0.00000000E+00  0.00000000E+00  0.00000000E+00
  0.00000000E+00  0.00000000E+00  0.00000000E+00
  0.00000000E+00  0.00000000E+00  0.00000000E+00
  0.00000000E+00  0.00000000E+00  0.00000000E+00
  0.00000000E+00  0.00000000E+00  0.00000000E+00
  0.00000000E+00  0.00000000E+00  0.00000000E+00
  0.00000000E+00  0.00000000E+00  0.00000000E+00
  0.00000000E+00  0.00000000E+00  0.00000000E+00
  0.00000000E+00  0.00000000E+00  0.00000000E+00
  0.00000000E+00  0.00000000E+00  0.00000000E+00
  0.00000000E+00  0.00000000E+00  0.00000000E+00
  0.00000000E+00  0.00000000E+00  0.00000000E+00
  0.00000000E+00  0.00000000E+00  0.00000000E+00
  0.00000000E+00  0.00000000E+00  0.00000000E+00
  0.00000000E+00  0.00000000E+00  0.00000000E+00
  0.00000000E+00  0.00000000E+00  0.00000000E+00
  0.00000000E+00  0.00000000E+00  0.00000000E+00
  0.00000000E+00  0.00000000E+00  0.00000000E+00
  0.00000000E+00  0.00000000E+00  0.00000000E+00
  0.00000000E+00  0.00000000E+00  0.00000000E+00
  0.00000000E+00  0.00000000E+00  0.00000000E+00
  0.00000000E+00  0.00000000E+00  0.00000000E+00
  0.00000000E+00  0.00000000E+00  0.00000000E+00
  0.00000000E+00  0.00000000E+00  0.00000000E+00
  0.00000000E+00  0.00000000E+00  0.00000000E+00
  0.00000000E+00  0.00000000E+00  0.00000000E+00
  0.00000000E+00  0.00000000E+00  0.00000000E+00
  0.00000000E+00  0.00000000E+00  0.00000000E+00
  0.00000000E+00  0.00000000E+00  0.00000000E+00
  0.00000000E+00  0.00000000E+00  0.00000000E+00
  0.00000000E+00  0.00000000E+00  0.00000000E+00
  0.00000000E+00  0.00000000E+00  0.00000000E+00
  0.00000000E+00  0.00000000E+00  0.00000000E+00
  0.00000000E+00  0.00000000E+00  0.00000000E+00
  0.00000000E+00  0.00000000E+00  0.00000000E+00
  0.00000000E+00  0.00000000E+00  0.00000000E+00
  0.00000000E+00  0.00000000E+00  0.00000000E+00
  0.00000000E+00  0.00000000E+00  0.00000000E+00
  0.00000000E+00  0.00000000E+00  0.00000000E+00
  0.00000000E+00  0.00000000E+00  0.00000000E+00
  0.00000000E+00  0.00000000E+00  0.00000000E+00
  0.00000000E+00  0.00000000E+00  0.00000000E+00
  0.00000000E+00  0.00000000E+00  0.00000000E+00
  0.00000000E+00  0.00000000E+00  0.00000000E+00
  0.00000000E+00  0.00000000E+00  0.00000000E+00
  0.00000000E+00  0.00000000E+00  0.00000000E+00
  0.00000000E+00  0.00000000E+00  0.00000000E+00
  0.00000000E+00  0.00000000E+00  0.00000000E+00
  0.00000000E+00  0.00000000E+00  0.00000000E+00
  0.00000000E+00  0.00000000E+00  0.00000000E+00
  0.00000000E+00  0.00000000E+00  0.00000000E+00
  0.00000000E+00  0.00000000E+00  0.00000000E+00
  0.00000000E+00  0.00000000E+00  0.00000000E+00
  0.00000000E+00  0.00000000E+00  0.00000000E+00
  0.00000000E+00  0.00000000E+00  0.00000000E+00
  0.00000000E+00  0.00000000E+00  0.00000000E+00
  0.00000000E+00  0.00000000E+00  0.00000000E+00
  0.00000000E+00  0.00000000E+00  0.00000000E+00
  0.00000000E+00  0.00000000E+00  0.00000000E+00
  0.00000000E+00  0.00000000E+00  0.00000000E+00
  0.00000000E+00  0.00000000E+00  0.00000000E+00
  0.00000000E+00  0.00000000E+00  0.00000000E+00
  0.00000000E+00  0.00000000E+00  0.00000000E+00
  0.00000000E+00  0.00000000E+00  0.00000000E+00
  0.00000000E+00  0.00000000E+00  0.00000000E+00
  0.00000000E+00  0.00000000E+00  0.00000000E+00
  0.00000000E+00  0.00000000E+00  0.00000000E+00
  0.00000000E+00  0.00000000E+00  0.00000000E+00
  0.00000000E+00  0.00000000E+00  0.00000000E+00
  0.00000000E+00  0.00000000E+00  0.00000000E+00
  0.00000000E+00  0.00000000E+00  0.00000000E+00
  0.00000000E+00  0.00000000E+00  0.00000000E+00
  0.00000000E+00  0.00000000E+00  0.00000000E+00
  0.00000000E+00  0.00000000E+00  0.00000000E+00
  0.00000000E+00  0.00000000E+00  0.00000000E+00
  0.00000000E+00  0.00000000E+00  0.00000000E+00
  0.00000000E+00  0.00000000E+00  0.00000000E+00
  0.00000000E+00  0.00000000E+00  0.00000000E+00
  0.00000000E+00  0.00000000E+00  0.00000000E+00
  0.00000000E+00  0.00000000E+00  0.00000000E+00
  0.00000000E+00  0.00000000E+00  0.00000000E+00
  0.00000000E+00  0.00000000E+00  0.00000000E+00
  0.00000000E+00  0.00000000E+00  0.00000000E+00
  0.00000000E+00  0.00000000E+00  0.00000000E+00
  0.00000000E+00  0.00000000E+00  0.00000000E+00
  0.00000000E+00  0.00000000E+00  0.00000000E+00
  0.00000000E+00  0.00000000E+00  0.00000000E+00
  0.00000000E+00  0.00000000E+00  0.00000000E+00
  0.00000000E+00  0.00000000E+00  0.00000000E+00
  0.00000000E+00  0.00000000E+00  0.00000000E+00
  0.00000000E+00  0.00000000E+00  0.00000000E+00
  0.00000000E+00  0.00000000E+00  0.00000000E+00
  0.00000000E+00  0.00000000E+00  0.00000000E+00
  0.00000000E+00  0.00000000E+00  0.00000000E+00
  0.00000000E+00  0.00000000E+00  0.00000000E+00
  0.00000000E+00  0.00000000E+00  0.00000000E+00
  0.00000000E+00  0.00000000E+00  0.00000000E+00
  0.00000000E+00  0.00000000E+00  0.00000000E+00
  0.00000000E+00  0.00000000E+00  0.00000000E+00
  0.00000000E+00  0.00000000E+00  0.00000000E+00
  0.00000000E+00  0.00000000E+00  0.00000000E+00
  0.00000000E+00  0.00000000E+00  0.00000000E+00
  0.00000000E+00  0.00000000E+00  0.00000000E+00
  0.00000000E+00  0.00000000E+00  0.00000000E+00
  0.00000000E+00  0.00000000E+00  0.00000000E+00
  0.00000000E+00  0.00000000E+00  0.00000000E+00
  0.00000000E+00  0.00000000E+00  0.00000000E+00
  0.00000000E+00  0.00000000E+00  0.00000000E+00
  0.00000000E+00  0.00000000E+00  0.00000000E+00
  0.00000000E+00  0.00000000E+00  0.00000000E+00
  0.00000000E+00  0.00000000E+00  0.00000000E+00
  0.00000000E+00  0.00000000E+00  0.00000000E+00
  0.00000000E+00  0.00000000E+00  0.00000000E+00
  0.00000000E+00  0.00000000E+00  0.00000000E+00
  0.00000000E+00  0.00000000E+00  0.00000000E+00
  0.00000000E+00  0.00000000E+00  0.00000000E+00
  0.00000000E+00  0.00000000E+00  0.00000000E+00
  0.00000000E+00  0.00000000E+00  0.00000000E+00
  0.00000000E+00  0.00000000E+00  0.00000000E+00
  0.00000000E+00  0.00000000E+00  0.00000000E+00
  0.00000000E+00  0.00000000E+00  0.00000000E+00
  0.00000000E+00  0.00000000E+00  0.00000000E+00
  0.00000000E+00  0.00000000E+00  0.00000000E+00
  0.00000000E+00  0.00000000E+00  0.00000000E+00
  0.00000000E+00  0.00000000E+00  0.00000000E+00
  0.00000000E+00  0.00000000E+00  0.00000000E+00
  0.00000000E+00  0.00000000E+00  0.00000000E+00
  0.00000000E+00  0.00000000E+00  0.00000000E+00
  0.00000000E+00  0.00000000E+00  0.00000000E+00
  0.00000000E+00  0.00000000E+00  0.00000000E+00
  0.00000000E+00  0.00000000E+00  0.00000000E+00
  0.00000000E+00  0.00000000E+00  0.00000000E+00
  0.00000000E+00  0.00000000E+00  0.00000000E+00
  0.00000000E+00  0.00000000E+00  0.00000000E+00
  0.00000000E+00  0.00000000E+00  0.00000000E+00
  0.00000000E+00  0.00000000E+00  0.00000000E+00
  0.00000000E+00  0.00000000E+00  0.00000000E+00
  0.00000000E+00  0.00000000E+00  0.00000000E+00
  0.00000000E+00  0.00000000E+00  0.00000000E+00
  0.00000000E+00  0.00000000E+00  0.00000000E+00
  0.00000000E+00  0.00000000E+00  0.00000000E+00
  0.00000000E+00  0.00000000E+00  0.00000000E+00
  0.00000000E+00  0.00000000E+00  0.00000000E+00
  0.00000000E+00  0.00000000E+00  0.00000000E+00
  0.00000000E+00  0.00000000E+00  0.00000000E+00
  0.00000000E+00  0.00000000E+00  0.00000000E+00
  0.00000000E+00  0.00000000E+00  0.00000000E+00
  0.00000000E+00  0.00000000E+00  0.00000000E+00
  0.00000000E+00  0.00000000E+00  0.00000000E+00
  0.00000000E+00  0.00000000E+00  0.00000000E+00
  0.00000000E+00  0.00000000E+00  0.00000000E+00
  0.00000000E+00  0.00000000E+00  0.00000000E+00
  0.00000000E+00  0.00000000E+00  0.00000000E+00
  0.00000000E+00  0.00000000E+00  0.00000000E+00
  0.00000000E+00  0.00000000E+00  0.00000000E+00
  0.00000000E+00  0.00000000E+00  0.00000000E+00
  0.00000000E+00  0.00000000E+00  0.00000000E+00
  0.00000000E+00  0.00000000E+00  0.00000000E+00
  0.00000000E+00  0.00000000E+00  0.00000000E+00
  0.00000000E+00  0.00000000E+00  0.00000000E+00
  0.00000000E+00  0.00000000E+00  0.00000000E+00
  0.00000000E+00  0.00000000E+00  0.00000000E+00
  0.00000000E+00  0.00000000E+00  0.00000000E+00
  0.00000000E+00  0.00000000E+00  0.00000000E+00
  0.00000000E+00  0.00000000E+00  0.00000000E+00
  0.00000000E+00  0.00000000E+00  0.00000000E+00
  0.00000000E+00  0.00000000E+00  0.00000000E+00
  0.00000000E+00  0.00000000E+00  0.00000000E+00
  0.00000000E+00  0.00000000E+00  0.00000000E+00
  0.00000000E+00  0.00000000E+00  0.00000000E+00
  0.00000000E+00  0.00000000E+00  0.00000000E+00
  0.00000000E+00  0.00000000E+00  0.00000000E+00
  0.00000000E+00  0.00000000E+00  0.00000000E+00
  0.00000000E+00  0.00000000E+00  0.00000000E+00
  0.00000000E+00  0.00000000E+00  0.00000000E+00
  0.00000000E+00  0.00000000E+00  0.00000000E+00
  0.00000000E+00  0.00000000E+00  0.00000000E+00
  0.00000000E+00  0.00000000E+00  0.00000000E+00
  0.00000000E+00  0.00000000E+00  0.00000000E+00
  0.00000000E+00  0.00000000E+00  0.00000000E+00
  0.00000000E+00  0.00000000E+00  0.00000000E+00
  0.00000000E+00  0.00000000E+00  0.00000000E+00
  0.00000000E+00  0.00000000E+00  0.00000000E+00
  0.00000000E+00  0.00000000E+00  0.00000000E+00
  0.00000000E+00  0.00000000E+00  0.00000000E+00
  0.00000000E+00  0.00000000E+00  0.00000000E+00
  0.00000000E+00  0.00000000E+00  0.00000000E+00
  0.00000000E+00  0.00000000E+00  0.00000000E+00
  0.00000000E+00  0.00000000E+00  0.00000000E+00
  0.00000000E+00  0.00000000E+00  0.00000000E+00
  0.00000000E+00  0.00000000E+00  0.00000000E+00
  0.00000000E+00  0.00000000E+00  0.00000000E+00
  0.00000000E+00  0.00000000E+00  0.00000000E+00
  0.00000000E+00  0.00000000E+00  0.00000000E+00
  0.00000000E+00  0.00000000E+00  0.00000000E+00
  0.00000000E+00  0.00000000E+00  0.00000000E+00
  0.00000000E+00  0.00000000E+00  0.00000000E+00
  0.00000000E+00  0.00000000E+00  0.00000000E+00
  0.00000000E+00  0.00000000E+00  0.00000000E+00
  0.00000000E+00  0.00000000E+00  0.00000000E+00
  0.00000000E+00  0.00000000E+00  0.00000000E+00
  0.00000000E+00  0.00000000E+00  0.00000000E+00
  0.00000000E+00  0.00000000E+00  0.00000000E+00
  0.00000000E+00  0.00000000E+00  0.00000000E+00
  0.00000000E+00  0.00000000E+00  0.00000000E+00
  0.00000000E+00  0.00000000E+00  0.00000000E+00
  0.00000000E+00  0.00000000E+00  0.00000000E+00
  0.00000000E+00  0.00000000E+00  0.00000000E+00
  0.00000000E+00  0.00000000E+00  0.00000000E+00
  0.00000000E+00  0.00000000E+00  0.00000000E+00
  0.00000000E+00  0.00000000E+00  0.00000000E+00
  0.00000000E+00  0.00000000E+00  0.00000000E+00
  0.00000000E+00  0.00000000E+00  0.00000000E+00
  0.00000000E+00  0.00000000E+00  0.00000000E+00
  0.00000000E+00  0.00000000E+00  0.00000000E+00
  0.00000000E+00  0.00000000E+00  0.00000000E+00
  0.00000000E+00  0.00000000E+00  0.00000000E+00
  0.00000000E+00  0.00000000E+00  0.00000000E+00
  0.00000000E+00  0.00000000E+00  0.00000000E+00
  0.00000000E+00  0.00000000E+00  0.00000000E+00
  0.00000000E+00  0.00000000E+00  0.00000000E+00
  0.00000000E+00  0.00000000E+00  0.00000000E+00
  0.00000000E+00  0.00000000E+00  0.00000000E+00
  0.00000000E+00  0.00000000E+00  0.00000000E+00
  0.00000000E+00  0.00000000E+00  0.00000000E+00
  0.00000000E+00  0.00000000E+00  0.00000000E+00
  0.00000000E+00  0.00000000E+00  0.00000000E+00
  0.00000000E+00  0.00000000E+00  0.00000000E+00
  0.00000000E+00  0.00000000E+00  0.00000000E+00
  0.00000000E+00  0.00000000E+00  0.00000000E+00
  0.00000000E+00  0.00000000E+00  0.00000000E+00
  0.00000000E+00  0.00000000E+00  0.00000000E+00
  0.00000000E+00  0.00000000E+00  0.00000000E+00
  0.00000000E+00  0.00000000E+00  0.00000000E+00
  0.00000000E+00  0.00000000E+00  0.00000000E+00
  0.00000000E+00  0.00000000E+00  0.00000000E+00
  0.00000000E+00  0.00000000E+00  0.00000000E+00
  0.00000000E+00  0.00000000E+00  0.00000000E+00
  0.00000000E+00  0.00000000E+00  0.00000000E+00
  0.00000000E+00  0.00000000E+00  0.00000000E+00
  0.00000000E+00  0.00000000E+00  0.00000000E+00
  0.00000000E+00  0.00000000E+00  0.00000000E+00
  0.00000000E+00  0.00000000E+00  0.00000000E+00
  0.00000000E+00  0.00000000E+00  0.00000000E+00
  0.00000000E+00  0.00000000E+00  0.00000000E+00
  0.00000000E+00  0.00000000E+00  0.00000000E+00
  0.00000000E+00  0.00000000E+00  0.00000000E+00
  0.00000000E+00  0.00000000E+00  0.00000000E+00
  0.00000000E+00  0.00000000E+00  0.00000000E+00
  0.00000000E+00  0.00000000E+00  0.00000000E+00
  0.00000000E+00  0.00000000E+00  0.00000000E+00
  0.00000000E+00  0.00000000E+00  0.00000000E+00
  0.00000000E+00  0.00000000E+00  0.00000000E+00
  0.00000000E+00  0.00000000E+00  0.00000000E+00
  0.00000000E+00  0.00000000E+00  0.00000000E+00
  0.00000000E+00  0.00000000E+00  0.00000000E+00
  0.00000000E+00  0.00000000E+00  0.00000000E+00
  0.00000000E+00  0.00000000E+00  0.00000000E+00
  0.00000000E+00  0.00000000E+00  0.00000000E+00
  0.00000000E+00  0.00000000E+00  0.00000000E+00
  0.00000000E+00  0.00000000E+00  0.00000000E+00
  0.00000000E+00  0.00000000E+00  0.00000000E+00
  0.00000000E+00  0.00000000E+00  0.00000000E+00
  0.00000000E+00  0.00000000E+00  0.00000000E+00
  0.00000000E+00  0.00000000E+00  0.00000000E+00
  0.00000000E+00  0.00000000E+00  0.00000000E+00
  0.00000000E+00  0.00000000E+00  0.00000000E+00
  0.00000000E+00  0.00000000E+00  0.00000000E+00
  0.00000000E+00  0.00000000E+00  0.00000000E+00
  0.00000000E+00  0.00000000E+00  0.00000000E+00
  0.00000000E+00  0.00000000E+00  0.00000000E+00
  0.00000000E+00  0.00000000E+00  0.00000000E+00
  0.00000000E+00  0.00000000E+00  0.00000000E+00
  0.00000000E+00  0.00000000E+00  0.00000000E+00
  0.00000000E+00  0.00000000E+00  0.00000000E+00
  0.00000000E+00  0.00000000E+00  0.00000000E+00
  0.00000000E+00  0.00000000E+00  0.00000000E+00
  0.00000000E+00  0.00000000E+00  0.00000000E+00
  0.00000000E+00  0.00000000E+00  0.00000000E+00
  0.00000000E+00  0.00000000E+00  0.00000000E+00
  0.00000000E+00  0.00000000E+00  0.00000000E+00
  0.00000000E+00  0.00000000E+00  0.00000000E+00
  0.00000000E+00  0.00000000E+00  0.00000000E+00
  0.00000000E+00  0.00000000E+00  0.00000000E+00
  0.00000000E+00  0.00000000E+00  0.00000000E+00
  0.00000000E+00  0.00000000E+00  0.00000000E+00
  0.00000000E+00  0.00000000E+00  0.00000000E+00
  0.00000000E+00  0.00000000E+00  0.00000000E+00
  0.00000000E+00  0.00000000E+00  0.00000000E+00
  0.00000000E+00  0.00000000E+00  0.00000000E+00
  0.00000000E+00  0.00000000E+00  0.00000000E+00
  0.00000000E+00  0.00000000E+00  0.00000000E+00
  0.00000000E+00  0.00000000E+00  0.00000000E+00
  0.00000000E+00  0.00000000E+00  0.00000000E+00
  0.00000000E+00  0.00000000E+00  0.00000000E+00
  0.00000000E+00  0.00000000E+00  0.00000000E+00
  0.00000000E+00  0.00000000E+00  0.00000000E+00
  0.00000000E+00  0.00000000E+00  0.00000000E+00
  0.00000000E+00  0.00000000E+00  0.00000000E+00
  0.00000000E+00  0.00000000E+00  0.00000000E+00
  0.00000000E+00  0.00000000E+00  0.00000000E+00
  0.00000000E+00  0.00000000E+00  0.00000000E+00
  0.00000000E+00  0.00000000E+00  0.00000000E+00
  0.00000000E+00  0.00000000E+00  0.00000000E+00
  0.00000000E+00  0.00000000E+00  0.00000000E+00
  0.00000000E+00  0.00000000E+00  0.00000000E+00
  0.00000000E+00  0.00000000E+00  0.00000000E+00
  0.00000000E+00  0.00000000E+00  0.00000000E+00
  0.00000000E+00  0.00000000E+00  0.00000000E+00
  0.00000000E+00  0.00000000E+00  0.00000000E+00
  0.00000000E+00  0.00000000E+00  0.00000000E+00
  0.00000000E+00  0.00000000E+00  0.00000000E+00
  0.00000000E+00  0.00000000E+00  0.00000000E+00
  0.00000000E+00  0.00000000E+00  0.00000000E+00
  0.00000000E+00  0.00000000E+00  0.00000000E+00
  0.00000000E+00  0.00000000E+00  0.00000000E+00
  0.00000000E+00  0.00000000E+00  0.00000000E+00
  0.00000000E+00  0.00000000E+00  0.00000000E+00
  0.00000000E+00  0.00000000E+00  0.00000000E+00
  0.00000000E+00  0.00000000E+00  0.00000000E+00
  0.00000000E+00  0.00000000E+00  0.00000000E+00
  0.00000000E+00  0.00000000E+00  0.00000000E+00
  0.00000000E+00  0.00000000E+00  0.00000000E+00
  0.00000000E+00  0.00000000E+00  0.00000000E+00
  0.00000000E+00  0.00000000E+00  0.00000000E+00
  0.00000000E+00  0.00000000E+00  0.00000000E+00
  0.00000000E+00  0.00000000E+00  0.00000000E+00
  0.00000000E+00  0.00000000E+00  0.00000000E+00
  0.00000000E+00  0.00000000E+00  0.00000000E+00
  0.00000000E+00  0.00000000E+00  0.00000000E+00
  0.00000000E+00  0.00000000E+00  0.00000000E+00
  0.00000000E+00  0.00000000E+00  0.00000000E+00
  0.00000000E+00  0.00000000E+00  0.00000000E+00
  0.00000000E+00  0.00000000E+00  0.00000000E+00
  0.00000000E+00  0.00000000E+00  0.00000000E+00
  0.00000000E+00  0.00000000E+00  0.00000000E+00
  0.00000000E+00  0.00000000E+00  0.00000000E+00
  0.00000000E+00  0.00000000E+00  0.00000000E+00
  0.00000000E+00  0.00000000E+00  0.00000000E+00
  0.00000000E+00  0.00000000E+00  0.00000000E+00
  0.00000000E+00  0.00000000E+00  0.00000000E+00
  0.00000000E+00  0.00000000E+00  0.00000000E+00
  0.00000000E+00  0.00000000E+00  0.00000000E+00
  0.00000000E+00  0.00000000E+00  0.00000000E+00
  0.00000000E+00  0.00000000E+00  0.00000000E+00
  0.00000000E+00  0.00000000E+00  0.00000000E+00
  0.00000000E+00  0.00000000E+00  0.00000000E+00
  0.00000000E+00  0.00000000E+00  0.00000000E+00
  0.00000000E+00  0.00000000E+00  0.00000000E+00
  0.00000000E+00  0.00000000E+00  0.00000000E+00
  0.00000000E+00  0.00000000E+00  0.00000000E+00
  0.00000000E+00  0.00000000E+00  0.00000000E+00
  0.00000000E+00  0.00000000E+00  0.00000000E+00
  0.00000000E+00  0.00000000E+00  0.00000000E+00
  0.00000000E+00  0.00000000E+00  0.00000000E+00
  0.00000000E+00  0.00000000E+00  0.00000000E+00
  0.00000000E+00  0.00000000E+00  0.00000000E+00
  0.00000000E+00  0.00000000E+00  0.00000000E+00
  0.00000000E+00  0.00000000E+00  0.00000000E+00
  0.00000000E+00  0.00000000E+00  0.00000000E+00
  0.00000000E+00  0.00000000E+00  0.00000000E+00
  0.00000000E+00  0.00000000E+00  0.00000000E+00
  0.00000000E+00  0.00000000E+00  0.00000000E+00
  0.00000000E+00  0.00000000E+00  0.00000000E+00
  0.00000000E+00  0.00000000E+00  0.00000000E+00
  0.00000000E+00  0.00000000E+00  0.00000000E+00
  0.00000000E+00  0.00000000E+00  0.00000000E+00
  0.00000000E+00  0.00000000E+00  0.00000000E+00
  0.00000000E+00  0.00000000E+00  0.00000000E+00
  0.00000000E+00  0.00000000E+00  0.00000000E+00
  0.00000000E+00  0.00000000E+00  0.00000000E+00
  0.00000000E+00  0.00000000E+00  0.00000000E+00
  0.00000000E+00  0.00000000E+00  0.00000000E+00
  0.00000000E+00  0.00000000E+00  0.00000000E+00
  0.00000000E+00  0.00000000E+00  0.00000000E+00
  0.00000000E+00  0.00000000E+00  0.00000000E+00
  0.00000000E+00  0.00000000E+00  0.00000000E+00
  0.00000000E+00  0.00000000E+00  0.00000000E+00
  0.00000000E+00  0.00000000E+00  0.00000000E+00
  0.00000000E+00  0.00000000E+00  0.00000000E+00
  0.00000000E+00  0.00000000E+00  0.00000000E+00
  0.00000000E+00  0.00000000E+00  0.00000000E+00
  0.00000000E+00  0.00000000E+00  0.00000000E+00
  0.00000000E+00  0.00000000E+00  0.00000000E+00
  0.00000000E+00  0.00000000E+00  0.00000000E+00
  0.00000000E+00  0.00000000E+00  0.00000000E+00
  0.00000000E+00  0.00000000E+00  0.00000000E+00
  0.00000000E+00  0.00000000E+00  0.00000000E+00
  0.00000000E+00  0.00000000E+00  0.00000000E+00
  0.00000000E+00  0.00000000E+00  0.00000000E+00
  0.00000000E+00  0.00000000E+00  0.00000000E+00
  0.00000000E+00  0.00000000E+00  0.00000000E+00
  0.00000000E+00  0.00000000E+00  0.00000000E+00
  0.00000000E+00  0.00000000E+00  0.00000000E+00
  0.00000000E+00  0.00000000E+00  0.00000000E+00
  0.00000000E+00  0.00000000E+00  0.00000000E+00
  0.00000000E+00  0.00000000E+00  0.00000000E+00
  0.00000000E+00  0.00000000E+00  0.00000000E+00
  0.00000000E+00  0.00000000E+00  0.00000000E+00
  0.00000000E+00  0.00000000E+00  0.00000000E+00
  0.00000000E+00  0.00000000E+00  0.00000000E+00
  0.00000000E+00  0.00000000E+00  0.00000000E+00
  0.00000000E+00  0.00000000E+00  0.00000000E+00
  0.00000000E+00  0.00000000E+00  0.00000000E+00
  0.00000000E+00  0.00000000E+00  0.00000000E+00
  0.00000000E+00  0.00000000E+00  0.00000000E+00
  0.00000000E+00  0.00000000E+00  0.00000000E+00
  0.00000000E+00  0.00000000E+00  0.00000000E+00
  0.00000000E+00  0.00000000E+00  0.00000000E+00
  0.00000000E+00  0.00000000E+00  0.00000000E+00
  0.00000000E+00  0.00000000E+00  0.00000000E+00
  0.00000000E+00  0.00000000E+00  0.00000000E+00
  0.00000000E+00  0.00000000E+00  0.00000000E+00
  0.00000000E+00  0.00000000E+00  0.00000000E+00
  0.00000000E+00  0.00000000E+00  0.00000000E+00
  0.00000000E+00  0.00000000E+00  0.00000000E+00
  0.00000000E+00  0.00000000E+00  0.00000000E+00
  0.00000000E+00  0.00000000E+00  0.00000000E+00
  0.00000000E+00  0.00000000E+00  0.00000000E+00
  0.00000000E+00  0.00000000E+00  0.00000000E+00
  0.00000000E+00  0.00000000E+00  0.00000000E+00
  0.00000000E+00  0.00000000E+00  0.00000000E+00
  0.00000000E+00  0.00000000E+00  0.00000000E+00
  0.00000000E+00  0.00000000E+00  0.00000000E+00
  0.00000000E+00  0.00000000E+00  0.00000000E+00
  0.00000000E+00  0.00000000E+00  0.00000000E+00
  0.00000000E+00  0.00000000E+00  0.00000000E+00
  0.00000000E+00  0.00000000E+00  0.00000000E+00
  0.00000000E+00  0.00000000E+00  0.00000000E+00
  0.00000000E+00  0.00000000E+00  0.00000000E+00
  0.00000000E+00  0.00000000E+00  0.00000000E+00
  0.00000000E+00  0.00000000E+00  0.00000000E+00
  0.00000000E+00  0.00000000E+00  0.00000000E+00
  0.00000000E+00  0.00000000E+00  0.00000000E+00
  0.00000000E+00  0.00000000E+00  0.00000000E+00
  0.00000000E+00  0.00000000E+00  0.00000000E+00
  0.00000000E+00  0.00000000E+00  0.00000000E+00
  0.00000000E+00  0.00000000E+00  0.00000000E+00
  0.00000000E+00  0.00000000E+00  0.00000000E+00
  0.00000000E+00  0.00000000E+00  0.00000000E+00
  0.00000000E+00  0.00000000E+00  0.00000000E+00
  0.00000000E+00  0.00000000E+00  0.00000000E+00
  0.00000000E+00  0.00000000E+00  0.00000000E+00
  0.00000000E+00  0.00000000E+00  0.00000000E+00
  0.00000000E+00  0.00000000E+00  0.00000000E+00
  0.00000000E+00  0.00000000E+00  0.00000000E+00
  0.00000000E+00  0.00000000E+00  0.00000000E+00
  0.00000000E+00  0.00000000E+00  0.00000000E+00
  0.00000000E+00  0.00000000E+00  0.00000000E+00
  0.00000000E+00  0.00000000E+00  0.00000000E+00
  0.00000000E+00  0.00000000E+00  0.00000000E+00
  0.00000000E+00  0.00000000E+00  0.00000000E+00
  0.00000000E+00  0.00000000E+00  0.00000000E+00
  0.00000000E+00  0.00000000E+00  0.00000000E+00
  0.00000000E+00  0.00000000E+00  0.00000000E+00
  0.00000000E+00  0.00000000E+00  0.00000000E+00
  0.00000000E+00  0.00000000E+00  0.00000000E+00
  0.00000000E+00  0.00000000E+00  0.00000000E+00
  0.00000000E+00  0.00000000E+00  0.00000000E+00
  0.00000000E+00  0.00000000E+00  0.00000000E+00
  0.00000000E+00  0.00000000E+00  0.00000000E+00
  0.00000000E+00  0.00000000E+00  0.00000000E+00
  0.00000000E+00  0.00000000E+00  0.00000000E+00
  0.00000000E+00  0.00000000E+00  0.00000000E+00
  0.00000000E+00  0.00000000E+00  0.00000000E+00
  0.00000000E+00  0.00000000E+00  0.00000000E+00
  0.00000000E+00  0.00000000E+00  0.00000000E+00
  0.00000000E+00  0.00000000E+00  0.00000000E+00
  0.00000000E+00  0.00000000E+00  0.00000000E+00
  0.00000000E+00  0.00000000E+00  0.00000000E+00
  0.00000000E+00  0.00000000E+00  0.00000000E+00
  0.00000000E+00  0.00000000E+00  0.00000000E+00
  0.00000000E+00  0.00000000E+00  0.00000000E+00
  0.00000000E+00  0.00000000E+00  0.00000000E+00
  0.00000000E+00  0.00000000E+00  0.00000000E+00
  0.00000000E+00  0.00000000E+00  0.00000000E+00
