# Supplementary material for: Water Adsorption at Pairs of Proximate Brønsted Acid Sites in Zeolites
Source: J Phys Chem Lett. 2026 Jan 14;17(4):1201–6. doi: 10.1021/acs.jpclett.5c03794 (PMC12862806; doi:10.1021/acs.jpclett.5c03794)
Supplement: Supplementary file 2 [file jz5c03794_si_002.zip › Water_BAS_Pairs_SI/QM/STRUCTURES_PBE+D2/HFAU__FAU_1__2_h2o__PBE_D2.vasp]

image0                                  
   1.00000000000000     
    24.3449999999999989    0.0000000000000000    0.0000000000000000
     0.0000000000000010   24.3449999999999989    0.0000000000000000
     0.0000000000000010    0.0000000000000010   24.3449999999999989
   Al   H    O    Si
     2     6   386   190
Direct
  0.5497375103919787  0.4648709454122829  0.8745964150660727
  0.6254122745910429  0.2968282768040948  0.7115307001265506
  0.6266789761864939  0.3933943971059001  0.7368344220939580
  0.6776094197879626  0.4543473941770158  0.6933368897501236
  0.6948831800525773  0.3925805163575687  0.7032218376981747
  0.6465865705012335  0.4960366443819072  0.8596800842492954
  0.7245652898419170  0.5044729533708298  0.8255999790039256
  0.6883064226232497  0.4652061787973283  0.7881273041925376
  0.8940484569782106  0.1061981933189920 -0.0000253029104132
  0.8946300775037602  0.6062330800403464  0.4998509351936939
  0.3972820003066147  0.6064749128010828  0.9984975656357752
  0.3963024321820599  0.1048563626235171  0.4979392104871088
  0.0004810558767995  0.8949310418449422  0.1058604404192705
  0.9998906853610973  0.3941428227923696  0.6069004526697730
  0.4991104287917502  0.3937512295242981  0.1077625647330682
  0.5003487696752169  0.8936476845414987  0.6063118297954219
  0.1059521976079377 -0.0001623822705137  0.8944367297758740
  0.1061678299420415  0.4991067254621786  0.3954018402405556
  0.6156916363689380  0.4987789690798313  0.8901422133505275
  0.6075812940418662  0.9984712815580048  0.3951845477932107
  0.1056375840487857  0.3562434962263917  0.2498988454452568
  0.1050989518998273  0.8560215914246437  0.7496517281604551
  0.6053221081508148  0.8560476533751680  0.2497117562864207
  0.6004310763210919  0.3613111407088139  0.7422681661466251
  0.0004494785406997  0.1445250269907389  0.3552752073170376
  0.9994770423120473  0.6447907055452192  0.8555174735670782
  0.5002094027799878  0.6444660388095453  0.3562589817302568
  0.4987444277278534  0.1453059802014579  0.8558461331909133
  0.8941063433544860  0.2503081487197486  0.1441538899652454
  0.8933541885475783  0.7502799244000570  0.6441531980295115
  0.3941362546424552  0.7492634162913365  0.1443708996069812
  0.3869524041097265  0.2451130731640802  0.6433424070375949
  0.1443312436011958  0.8939921951531896  0.2498856125721442
  0.1444146575736570  0.3958340176720967  0.7504810985971608
  0.6440581054275570  0.3951965144121081  0.2515369941084984
  0.6435392263311291  0.8923842292024909  0.7493861053622901
  0.2499963515530451  0.1055956643262116  0.3560381518226807
  0.2502902156902989  0.6077527713955105  0.8568064082943878
  0.7500504698409339  0.6057695299968948  0.3563378688898545
  0.7522730020070055  0.1029962785241762  0.8535310752315360
  0.3563229896563241 -0.0001165480638910  0.1437105236293822
  0.3546282550882365  0.5021074561881121  0.6472513935722070
  0.8553076494642754  0.4998318443590045  0.1452914695908893
  0.8542274718346985  0.9985322754653586  0.6435230246064050
  0.3563778129417243  0.6437671033088113  0.5002553426468999
  0.3552552413261335  0.1456407512464579  0.0010602023341070
  0.8576098698400694  0.1436767891830754  0.5010152433165748
  0.8580742838392673  0.6452145202437971  0.0020678511214630
  0.2501479053960083  0.8559032748296482  0.6059076335157269
  0.2508668926167939  0.3562364514472712  0.1067750566755740
  0.7506048352295396  0.3570041912918231  0.6035689890592059
  0.7496479318910539  0.8566849222832270  0.1061730175317824
  0.1449042598924317  0.7496454033414260  0.3940106660082134
  0.1443722991782249  0.2505709876665224  0.8952282063069398
  0.6454448079036742  0.2473803688161161  0.3923036923859144
  0.6453815354047364  0.7493647165643585  0.8952597046618619
  0.1057141158582275  0.8951589397328645  0.9998214574664697
  0.1061385056244614  0.3954515430799204  0.4990069080657419
  0.6063906830891528  0.3912432619717430  0.0022508943240847
  0.6050321099826551  0.8951100275857872  0.5006798727232830
  0.8945871674767547  0.0001113612064980  0.1062261439629705
  0.8941372174642257  0.5002579553897188  0.6059971134287829
  0.3946288429445134  0.4990311736020487  0.1070152124997304
  0.3929571702743226  0.0013335452717822  0.6064180014954645
  0.0000798526689321  0.1065719755388745  0.8937785940125190
  0.9997426654476973  0.6066991692161435  0.3945194119090168
  0.4931580427731225  0.6137092325932649  0.8956170639816995
  0.4986250355872501  0.1063578025104417  0.3955916759017457
  0.3569171719140717  0.1060427430051085  0.2494352647209652
  0.3532334218576306  0.6030893678927970  0.7466597620892701
  0.8562358742232086  0.6060100314619925  0.2505437545415723
  0.8528830967021602  0.1062269262405119  0.7527282397961483
  0.1449619070795778  0.0006373943456136  0.3557840941627398
  0.1427449481089750  0.4997527794454559  0.8564132968223823
  0.6449700697276638  0.4999889215353412  0.3552276096752420
  0.6436067220304630  0.0014280162312414  0.8583106606171558
  0.2501651775089985  0.8938413863185940  0.1439004467211503
  0.2475462283044204  0.3940890526931736  0.6456193024817228
  0.7512137788602424  0.3955235738352096  0.1439959582778936
  0.7499314206197205  0.8954990342294081  0.6456892721472662
  0.8948585083691721  0.1443494075511922  0.2505515082032950
  0.8943140876533737  0.6443170001313236  0.7507264313751116
  0.3948519549875766  0.6443088178565874  0.2507909223422170
  0.3943515433908994  0.1459513402363948  0.7494756526609091
  0.1062280693463185  0.2499328292070216  0.3560943453621424
  0.1057633912670788  0.7509275872860983  0.8556017123698743
  0.6062773855032316  0.7502448348097182  0.3570072124640808
  0.6057462261252232  0.2448535853611518  0.8648947834032560
  0.0002303802912268  0.3560040648556673  0.1448267453180074
  0.0000659899624734  0.8562390891691798  0.6444251816318844
  0.5013153052460901  0.8559588306214980  0.1453628077883090
  0.5030842651160280  0.3575962227425686  0.6463171727687986
  0.6448399441061828  0.3579432253625512  0.5025638591535166
  0.6448489825044184  0.8553792951102049  0.0008693505272874
  0.1435859589466014  0.8566137965873588  0.4996602137219291
  0.1432784364890325  0.3559090271111729  0.9994868050682367
  0.8570282539314142  0.2491386815693149  0.6055474658258202
  0.8570905074614906  0.7500493600435979  0.1062210556985956
  0.3549037269598088  0.7506105106243671  0.6059563628644155
  0.3545261834029985  0.2493143407581070  0.1046677483254610
  0.7490186520533341  0.1451618190356982  0.3935308099061889
  0.7501494849930375  0.6443355801525037  0.8943502185578889
  0.2494310318628215  0.6447569257064513  0.3939149566367577
  0.2488182318097303  0.1450653738703780  0.8938044551306674
  0.9681049397316522  0.0753353517849904  0.0749153253140792
  0.9681034272350398  0.5754242635610525  0.5753005295667505
  0.4680521410274712  0.5743087952251613  0.0763079162273116
  0.4683188954397206  0.0744521494698416  0.5750285345633585
  0.0754313845844430  0.9689543630672212  0.0752128348063114
  0.0739376651684201  0.4682740505978122  0.5746556842794849
  0.5746723150912056  0.4670152727909253  0.0759420980016435
  0.5742389065287331  0.9688900362528892  0.5758916523824034
  0.0745588864379292  0.0750216354527467  0.9679537537910318
  0.0746969434927383  0.5751030684258962  0.4680748446873403
  0.5721462383894723  0.5708805387701104  0.9594029932250112
  0.5751819671625301  0.0744619171241666  0.4673400715842680
  0.0322527537685073  0.3249421622919507  0.3252274512504832
  0.0313966679624889  0.8255874921328116  0.8251107711411905
  0.5322765077486762  0.8248246995267631  0.3254196611328984
  0.5372038353265052  0.3166346578178785  0.8190358440475685
  0.9254406538237540  0.2188445793593550  0.3251080237880342
  0.9249310190318419  0.7192365484249277  0.8252573399159255
  0.4253293356297155  0.7186723048122045  0.3254862359926883
  0.4238544267837979  0.2196461966979208  0.8251158259485482
  0.9249229430567766  0.3250267791176886  0.2184284013912864
  0.9250027313396619  0.8249195310813677  0.7181085688500285
  0.4253464680773395  0.8245635494662027  0.2179490871642272
  0.4227082790724938  0.3223822930024722  0.7122385550137126
  0.2183450889592399  0.9251358775701527  0.3246271980218817
  0.2180914220353810  0.4260653532515897  0.8259090586226440
  0.7192700874005382  0.4245350451721464  0.3257423625860500
  0.7157310883984287  0.9255346595864063  0.8250009395805852
  0.3253002465561911  0.0323173884873947  0.3242073695554365
  0.3235152615244234  0.5325840684029306  0.8257171819831574
  0.8251749171177435  0.5319562671580255  0.3253330871438739
  0.8270699081397027  0.0280826309924339  0.8260404063011301
  0.3251503506973449  0.9250084051083676  0.2177251170208807
  0.3244558900879729  0.4239847877194260  0.7180773895607839
  0.8253795642259066  0.4247215672819191  0.2194159263802524
  0.8254245287171155  0.9252057938223353  0.7198498540110569
  0.2817881153281651  0.6751180674423152  0.5742331177806753
  0.2798253783360605  0.1742845258948209  0.0755822448046768
  0.7827150954098935  0.1744411956441841  0.5750981157790714
  0.7827580146476987  0.6753663626242492  0.0763069414566946
  0.1744384089974143  0.7827982167539683  0.5747037186956657
  0.1755319106382419  0.2829859433503138  0.0748070035523577
  0.6739221847889386  0.2825968009002839  0.5759289903173854
  0.6755588852120160  0.7814723119540102  0.0758751056446094
  0.1750647499132519  0.6750973248525554  0.4687603891978354
  0.1748392397578919  0.1750905959721384  0.9690212417856376
  0.6749568338963414  0.1744848868579318  0.4690002451547572
  0.6764185473216832  0.6753922732377096  0.9700920869039449
  0.0313622559206609  0.9253482523246774  0.9247893958660715
  0.0308895752525661  0.4246475717217591  0.4247226151261547
  0.5312895447154158  0.4310974229204870  0.9339461418462404
  0.5314063967773658  0.9253349020816228  0.4249860263674407
  0.9257479100900292  0.0323330911533837  0.9252141181361764
  0.9254859608397515  0.5319703397267062  0.4250670243133589
  0.4241013321866326  0.5328058895234038  0.9220303400370609
  0.4249471547762845  0.0295968073086684  0.4236009845465307
  0.9252536833465603  0.9253261901991954  0.0319447625133471
  0.9264357925659894  0.4256146444896219  0.5319560348213984
  0.4253960568441567  0.4242312575441017  0.0326097080168633
  0.4250869378594663  0.9257398171117921  0.5333970540017666
  0.9675393805162458  0.6756276641350312  0.6752215653028867
  0.9681835391036216  0.1755041578139116  0.1750558196890824
  0.4674248443335348  0.1769504635381332  0.6733209525671660
  0.4684330239092825  0.6745965330155917  0.1752195740836722
  0.0750141282525228  0.7819189485303261  0.6744664719596734
  0.0750573023326443  0.2817268472394571  0.1753691140072804
  0.5722466297507482  0.2748647524009109  0.6706450726109916
  0.5757651949168117  0.7809511188055589  0.1754001010136572
  0.0745833243415226  0.6758912111147249  0.7818009269134817
  0.0757717319318965  0.1752371161203591  0.2816551933971438
  0.5769320939939578  0.1750337244238773  0.7851713489069910
  0.5753261778368473  0.6756210781649351  0.2826175940348794
  0.7820663430511681  0.0751253972669969  0.6752123046090406
  0.7820951794503442  0.5760998152432729  0.1755766453981600
  0.2772725711592364  0.5764006283507567  0.6727368490295768
  0.2824325593689983  0.0746437315273048  0.1752386265277931
  0.6741714988550411  0.9685630217876553  0.6765780876138930
  0.6751863599193314  0.4680502052209440  0.1755253421345949
  0.1744954168883426  0.4701920525107202  0.6750316561833275
  0.1755117088477174  0.9680023013429264  0.1750862341940146
  0.6733794926103205  0.0745109837771160  0.7824379447914858
  0.6754060306650366  0.5756133713706774  0.2817735081219894
  0.1752987964777442  0.5749943058913698  0.7835349240056775
  0.1752853481182765  0.0754857881890552  0.2814596236772946
  0.7159809075183473  0.3242219822525111  0.4259057311498866
  0.7186889783501035  0.8252165140689173  0.9255351781233651
  0.2180319625374708  0.8251656119323530  0.4253421023245499
  0.2184440932982592  0.3257050071283240  0.9254039471647102
  0.8252571720535870  0.2170725326202437  0.4261529528772203
  0.8249374107502654  0.7176221383680372  0.9264037750407609
  0.3248956964419397  0.7178497152523365  0.4256634377082826
  0.3236273488566475  0.2186957726412213  0.9254846343568799
  0.8259468009654460  0.3242004858831410  0.5310102597351696
  0.8250166285923497  0.8251899678963135  0.0329606928400976
  0.3250455765210416  0.8256399240992432  0.5315749573266904
  0.3247200134846268  0.3257563892350142  0.0317235078147462
  0.9969729761219615  0.1448129306832874  0.9969430354410965
  0.9975208831148663  0.6450786127200692  0.4976100487882613
  0.5018381405735951  0.6428726866785379  0.0007839995289550
  0.4987891511598243  0.1446454295583183  0.4985995016251602
  0.9975658506762546  0.9978233906612635  0.1447097501883508
  0.9968537714388626  0.4974071288746779  0.6449362611245401
  0.4975392880731743  0.4969362729934820  0.1459633432052456
  0.4956526378866076  0.9965472321129312  0.6452490935213580
  0.1448201188766071  0.9978757722689163  0.9973187309489494
  0.1447529348991333  0.4983941023810489  0.4983452222683149
  0.6421434328910295  0.4960195660952016  0.9969839753260931
  0.6447832506245926  0.9976360126662193  0.4986629489357298
  0.0025649925393239  0.3946282867975057  0.2478266137672822
  0.0022906320471659  0.8950282413190630  0.7473272727677625
  0.5022772669743982  0.8946193311163104  0.2482433999037820
  0.4953888726198468  0.3909627034401719  0.7510150379808691
  0.0033272498942298  0.2471320687857128  0.3948614846282213
  0.0030976055415519  0.7476883260095364  0.8947502344731723
  0.5032172971464619  0.7472859470216586  0.3952270338877455
  0.5005899081644284  0.2487599906877625  0.8954106978710664
  0.8555211397803952  0.2470158849390322  0.2471559340381319
  0.8551935770043181  0.7471521533094739  0.7471535654081090
  0.3557090139157155  0.7470732467239961  0.2473887429058363
  0.3529831390832651  0.2478916025083208  0.7478725106587668
  0.2473348592313345  0.8554369339424659  0.2469398291172673
  0.2466055424353500  0.3555769784901708  0.7486605207242906
  0.7465173254653654  0.3556875245923070  0.2465434848207635
  0.7472281290561422  0.8557758347741683  0.7483462576519659
  0.2480480913215919  0.0025103953631913  0.3941666595496731
  0.2455066659905579  0.5048636860824680  0.8954202255624891
  0.7474011867193545  0.5028671988692882  0.3950805973594409
  0.7476187765697726  0.0013532131778173  0.8950889437109212
  0.3948724941450781  0.0027890723029363  0.2467082382992014
  0.3939908956626001  0.5012703563804383  0.7497562003677419
  0.8948655053524284  0.5029408927282819  0.2477275441759156
  0.8950607944755515  0.0047256040346473  0.7452738112979811
  0.2533238559890930  0.6053284905415610  0.4965547243251371
  0.2530689677335360  0.1052793749396738  0.9964417144423914
  0.7544083290296975  0.1059055005793404  0.4961297474360156
  0.7556419605583932  0.6063473106248027  0.9976966771890733
  0.2517532292593790  0.7526861681604260  0.6439223542653624
  0.2523238810913309  0.2529378586084478  0.1449531193025958
  0.7540337812384730  0.2538943911753008  0.6426233996140494
  0.7541463698792747  0.7539756621663101  0.1451685216364222
  0.1054560501222215  0.7534777940560051  0.4966701315847316
  0.1052108568799097  0.2527706115514379  0.9980430186059571
  0.6070941746735474  0.2547305552099289  0.4951223225064527
  0.6058799841415783  0.7526124856183930  0.9979982891838914
  0.0030872153957535  0.8558254831652257  0.0030233643457231
  0.0038842597656119  0.3554493444075773  0.5037342378705809
  0.5034830865837564  0.3531710108477885  0.0055619075919552
  0.5021973811200373  0.8559997300295702  0.5029914116192482
  0.0031780703455619  0.0035514635292286  0.8552247732028538
  0.0037474333090849  0.5037251172310039  0.3557228994806542
  0.5051752741369134  0.5137869801527097  0.8519483067224171
  0.5051232771817049  0.0042432123449601  0.3553493759727158
  0.8560481464080004  0.0031186323249485  0.0031625432695494
  0.8562398256705340  0.5032381639728314  0.5028964376419134
  0.3580090416673770  0.5039060922208516  0.0033452263996077
  0.3556822333398944  0.0027798537611927  0.5027767913958484
  0.9972518896503388  0.6058402648268192  0.7527165239087874
  0.9978886775510420  0.1057945792857692  0.2524134812930143
  0.4978606419632279  0.1086976712247779  0.7521381033410146
  0.4978261078176615  0.6056974798898785  0.2533449244754801
  0.9964394111877799  0.7534543795670876  0.6055926922743099
  0.9970731588463555  0.2533330103476804  0.1055688697366273
  0.4884675525839944  0.2579844018696149  0.6028406244044290
  0.4971854103052735  0.7531500577079939  0.1062783614928387
  0.1443981143875475  0.7533376237933962  0.7526572713431795
  0.1449763215571694  0.2535634668554148  0.2532237740538769
  0.6467680368692852  0.2547949285418850  0.7630597079380013
  0.6450342875617792  0.7534971837820565  0.2540800476422366
  0.7499041050540453  0.1447332008194486  0.7521047090990296
  0.7534842396217640  0.6453596431695423  0.2537979424370193
  0.2518053508084520  0.6450166320955911  0.7529750558916357
  0.2538177196526088  0.1443668881230331  0.2531807574302740
  0.7510006070940793  0.9980562710846443  0.6059472017480038
  0.7525650394544279  0.4986630808543838  0.1059512490540434
  0.2532822156857681  0.4959077569216260  0.6046982183511556
  0.2532711680047096  0.9969515092554589  0.1055311340325522
  0.6047522023879710  0.9951676786961015  0.7556537976992130
  0.6054671700923976  0.4981476948527074  0.2526257834145595
  0.1049031431229617  0.4984184530623660  0.7530987157166467
  0.1060917351556210  0.9971468603890895  0.2529964372786936
  0.7488693654211576  0.3947595061785458  0.5006707493142415
  0.7475320481390737  0.8948998146157271  0.0031423133174156
  0.2467116294338635  0.8948742766008380  0.5031565838887851
  0.2460639154134202  0.3949604467670352  0.0039751718473146
  0.7491387461263194  0.2486022142838112  0.3558763879760172
  0.7479150841383276  0.7474895858684388  0.8560764027926663
  0.2479541416012846  0.7478202299361579  0.3556039244436495
  0.2467204013319488  0.2480177035960479  0.8550954507920621
  0.8960264649313042  0.2467300737891632  0.5027587037557815
  0.8952151132756849  0.7485359585185356  0.0028974606284823
  0.3943166079237354  0.7470864672143459  0.5033893753787595
  0.3942798093025119  0.2483632089437172  0.0022039677046102
  0.9266853812885587  0.1773311622473306  0.0730138636002171
  0.9263242891984498  0.6772433959951054  0.5731895460398926
  0.4278408961239652  0.6767893339846729  0.0729210584606478
  0.4249334010194527  0.1757835277812726  0.5719325985967721
  0.0733322703079045  0.9270216750111103  0.1770489892849538
  0.0732062993021243  0.4274876373412742  0.6772482013352256
  0.5732373302460516  0.4261477623411364  0.1778873365778141
  0.5722755075983580  0.9269321135662333  0.6777610523886867
  0.1765078555111802  0.0735835149014702  0.9263485285351293
  0.1766921661661053  0.5734302442106665  0.4265740674006210
  0.6793440498512472  0.5731631610836073  0.9294224503253010
  0.6777345935720066  0.0726275769833143  0.4271590892415337
  0.0734819440216803  0.4271156243650591  0.3232885727283762
  0.0732991144137995  0.9273128508178683  0.8229239459019346
  0.5738811830600602  0.9267650727212227  0.3233960756456596
  0.5721970517845306  0.4225614869513339  0.8227044002549903
  0.9274923292531352  0.1761479972181609  0.4266220909447424
  0.9271945205409632  0.6773230799175752  0.9270963832540252
  0.4271599034849705  0.6768936242751494  0.4273474095157121
  0.4254309260652637  0.1768986280218429  0.9265929500512589
  0.8229846919839738  0.3231884927343435  0.1768075273538753
  0.8226581348217552  0.8236602066177080  0.6773149706012569
  0.3233113009234442  0.8228303017794355  0.1766081483207429
  0.3194194693915036  0.3218697270491476  0.6757741106637745
  0.1769425930656433  0.8231549059489854  0.3231233977608124
  0.1754610061674288  0.3243756592053422  0.8242243918536378
  0.6769635946022234  0.3228513204951559  0.3230584356704415
  0.6765557903534740  0.8226355944531623  0.8236908688380932
  0.3238041542919231  0.0730605346742318  0.4264206534628109
  0.3224303953180064  0.5739049590191001  0.9285084752119726
  0.8233491520782135  0.5735547793561904  0.4271782792632589
  0.8233780564436114  0.0725037886016976  0.9267648763622826
  0.4271857526171420  0.9266018663320001  0.1765108610791055
  0.4258552098649601  0.4269090009839533  0.6763424067680415
  0.9269837469315504  0.4270334803504980  0.1770128789813953
  0.9264925251766545  0.9269113274787305  0.6764498007698205
  0.3232090636622301  0.5726952534900264  0.5730048405905140
  0.3232365706363211  0.0731567264753967  0.0728922095979678
  0.8231838626895653  0.0722445305202375  0.5729197926170241
  0.8248295756131599  0.5734051781059599  0.0742372431638681
  0.1766952012811222  0.8239767729317625  0.6768130909443193
  0.1767859723074790  0.3240080515630068  0.1769416398621156
  0.6810287675290421  0.3266790366842573  0.6771508708960373
  0.6773436342958383  0.8234434690723579  0.1776898975738871
  0.0733359478947331  0.6771990763382368  0.4267043890911119
  0.0731918611203160  0.1772880327635913  0.9268643982141437
  0.5733036055874456  0.1768625974020419  0.4268803426203824
  0.5751627175084456  0.6755981433348281  0.9275036334682897
  0.1771283867140071  0.9268364018597054  0.0729408728563304
  0.1757613122162426  0.4267113477478416  0.5737937364378574
  0.6776336261949248  0.4277404580888205  0.0730213877878885
  0.6757353823531533  0.9264092159786932  0.5747658886753277
  0.9267729741574081  0.0735306227799457  0.1769980109034739
  0.9262676766468076  0.5734395759471725  0.6771747022258494
  0.4267286449222628  0.5725704550744115  0.1781968967596780
  0.4271700026049419  0.0744719615807821  0.6771818874817400
  0.4277932315933900  0.0730648930231210  0.3225775695359633
  0.4232518145545528  0.5787478687818504  0.8222211291945187
  0.9272537836423898  0.5736421785228463  0.3233247466891661
  0.9270040150622451  0.0737369565736841  0.8228246032408938
  0.1768445782820723  0.9272525922891813  0.4266313255121614
  0.1763213527380441  0.4276050434137748  0.9276511482120093
  0.6762795465581157  0.4271257251241693  0.4270148847381285
  0.6760276169497131  0.9266804319981561  0.9276511839970393
  0.8237833485836569  0.1767203401707266  0.3236636740132847
  0.8235375513903048  0.6767231771193244  0.8237624988622173
  0.3235105842602740  0.6767381990822771  0.3235526099638705
  0.3226908608369967  0.1766311841349204  0.8234793489696167
  0.0737219596247615  0.3231547005025119  0.4271565502499415
  0.0735134142369176  0.8237365404311136  0.9269690295272996
  0.5733310345704540  0.8235937781684026  0.4276689835074987
  0.5699495708556735  0.3277353696371798  0.9239043737919455
  0.5704320632534979  0.3224074396756222  0.5713393068647500
  0.5735453099356195  0.8231454369903506  0.0738122076234275
  0.0722759838971476  0.8237028434424934  0.5724979806972704
  0.0732151326327889  0.3237840374758806  0.0736262540794264
  0.8225620514336203  0.1773042624000161  0.6778502671084520
  0.8242135561901307  0.6778964813153342  0.1781679516667295
  0.3220207068509515  0.6770120534557179  0.6765568670027247
  0.3232541563887481  0.1769551901959508  0.1766626395837499
  0.8233389675567450  0.9273679171373089  0.0737823626674863
  0.8241986344476644  0.4266678446341389  0.5722727824638374
  0.3228919229776602  0.4280052302397016  0.0727497263342369
  0.3226707216327842  0.9274834958825071  0.5736212267310705
  0.1763838676993436  0.6775101600134146  0.8237097536232597
  0.1777167800782079  0.1773435160352808  0.3232598740010384
  0.6775530668056861  0.1740692885916180  0.8292567209093870
  0.6772739113274449  0.6772535001168092  0.3242394743213806
  0.5707737735825673  0.0723038789302348  0.8238739423335134
  0.5737692473361792  0.5736351520269104  0.3240350570040579
  0.0728719103032914  0.5739943459932015  0.8238786617985453
  0.0734594195060311  0.0732377331724386  0.3231958787024685
  0.9272018796826474  0.3233177075994801  0.5734414606002427
  0.9274116984642993  0.8237750505422246  0.0740325618901442
  0.4266828369591801  0.8231817184390526  0.5737023955944638
  0.4259793843747073  0.3227948005203901  0.0750339258257233
  0.6820567745452155  0.4269907963971639  0.7222178201318549
  0.6870461778429765  0.4947591731381980  0.8159503167029737
  0.9466450029356532  0.1257153521563305  0.0361305810115436
  0.9469195342026492  0.6258375808719798  0.5363692285289444
  0.4485945904994784  0.6248390640059684  0.0368687432139486
  0.4473138552496035  0.1247740360134836  0.5359509061606496
  0.0366547318382800  0.9474336795032468  0.1255177675763496
  0.0360517495974789  0.4470084390123925  0.6257426113726774
  0.5358662495508182  0.4460314585444503  0.1265548207289436
  0.5355187835679185  0.9468280207062998  0.6260963452694347
  0.1252560068735198  0.0365402724001608  0.9467191592933321
  0.1254300086608729  0.5364726634025908  0.4472126073641832
  0.6271713846390969  0.5360008475063297  0.9466002990711619
  0.6261420950399541  0.0358181494930136  0.4472955487771146
  0.0533201063636686  0.3755032587327793  0.2865027670362310
  0.0528914839489225  0.8758249364023235  0.7861588676240435
  0.5532170709044923  0.8753987965290966  0.2866397334762463
  0.5485874009821593  0.3737506462696987  0.7867259119216795
  0.9642691039429983  0.1968730835934671  0.3752420172479592
  0.9639026429992165  0.6975379707259097  0.8754375468443577
  0.4640394801562376  0.6970410415330800  0.3758378854891682
  0.4625480057772067  0.1978001173976647  0.8754500748723275
  0.8745733044168926  0.2862912350877472  0.1968423332067078
  0.8742531005679777  0.7865846530503733  0.6968361278066181
  0.3748082000876090  0.7858837700093971  0.1967277502058166
  0.3706721488335142  0.2841479055524589  0.6948541511045563
  0.1969575310667504  0.8746126768250870  0.2860574076552434
  0.1963166909171327  0.3756670289272911  0.7873189690730402
  0.6969191392657108  0.3747575695884123  0.2866417675405900
  0.6958978492808766  0.8743868987770748  0.7865502633011507
  0.2867503549954370  0.0532122222254899  0.3749689230364683
  0.2856959466776207  0.5545934496132239  0.8765410858045948
  0.7863834752362849  0.5532952962508703  0.3757297037848820
  0.7873749044245514  0.0509387952415562  0.8751369953557138
  0.3756517723758451  0.9636976837861032  0.1963482495101661
  0.3746947457206693  0.4636956801074450  0.6980943331508488
  0.8754534233502316  0.4636464214078304  0.1975999228175397
  0.8750711516855390  0.9639802563915144  0.6965829974471246
  0.3034836346505737  0.6243786664749141  0.5360642875661953
  0.3026753791505392  0.1248350666342384  0.0363732026630219
  0.8042596355047950  0.1242844918576127  0.5361706689398279
  0.8053647044906835  0.6254152889752775  0.0378107107855363
  0.2133615496801169  0.8037088985079730  0.6251446422040114
  0.2140223557685295  0.3039004142567693  0.1256312594051031
  0.7146655472893495  0.3045377845631829  0.6245587075026583
  0.7142167854890011  0.8037449486724779  0.1260334040902123
  0.1249923482390906  0.7139811002619679  0.4467571575684262
  0.1246683081395808  0.2140403900007876  0.9474500075825760
  0.6253042458153855  0.2135377585761818  0.4462459356203280
  0.6256251051393025  0.7135675953269351  0.9479336203489106
  0.1256189600534405  0.9473959347667386  0.0362634448375386
  0.1249623189874142  0.4473978795719484  0.5363620225149001
  0.6245127939801843  0.4450505836761154  0.0368924688183213
  0.6247464045544913  0.9472467908155895  0.5373923990037809
  0.9469828158104463  0.0366617826463115  0.1254910342819358
  0.9466663399786173  0.5366036098062605  0.6255921527185926
  0.4468019206262327  0.5355665796833556  0.1266666888253333
  0.4461778271951225  0.0367619947297821  0.6259090033665370
  0.0361543751691833  0.1257208370194122  0.9465723024244472
  0.0363222177432226  0.6258582465478438  0.4469287951512600
  0.5350680620244660  0.6257483201304650  0.9456550989360215
  0.5364607688537421  0.1253843033090897  0.4471917326888329
  0.3760575082910003  0.0533977813394261  0.2857290516451880
  0.3736285361003983  0.5534917370432343  0.7862011642514449
  0.8756459409430560  0.5534012773172137  0.2866804667697824
  0.8751764402269779  0.0531308405382262  0.7865061139055846
  0.1972410103655840  0.9639609783645806  0.3750922760713488
  0.1960686988047678  0.4647070961607461  0.8761714857715985
  0.6971448267071718  0.4637063582100198  0.3755113291400766
  0.6957946331734962  0.9639948328735587  0.8762329379196370
  0.2864406958859610  0.8744952230720511  0.1964878845626249
  0.2846592786425958  0.3742022460206885  0.6972862173008488
  0.7863924617850026  0.3749583483529265  0.1968623830514344
  0.7861539290057251  0.8753740700616091  0.6979664214145528
  0.8750864855055110  0.1969570211430534  0.2865166635266895
  0.8748486251180748  0.6972200326824826  0.7865183850749300
  0.3750618736824785  0.6969187112137827  0.2867032255626117
  0.3737947951314514  0.1976175979473253  0.7863180852185624
  0.0537326422076542  0.2861937706060696  0.3756031393592845
  0.0533084090423837  0.7870035601330296  0.8753985562940705
  0.5535753482557491  0.7864797772692378  0.3761634765040129
  0.5535339047157414  0.2846468816889871  0.8763889872799731
  0.9637872607540164  0.3754138313452035  0.1972072478772133
  0.9635292049400642  0.8756133618582873  0.6967752056633902
  0.4640347783380108  0.8752848016500330  0.1972196203941212
  0.4616745749107919  0.3741051558042445  0.6957681901582837
  0.6239044476183196  0.3041176351816512  0.5365691573459175
  0.6251586895646720  0.8030260254018585  0.0371589201589320
  0.1241430740449567  0.8040131927294161  0.5358091645530797
  0.1245549390911296  0.3036483877654689  0.0364499982551119
  0.8039304010233833  0.2136042668877136  0.6252277178849062
  0.8043456803130119  0.7145522515165159  0.1263934444365685
  0.3024700734202700  0.7139368074354292  0.6249051491472941
  0.3022589151963884  0.2134942414341331  0.1252122233314423
  0.7140906347204056  0.1247849560709856  0.4466627180062259
  0.7156605059619688  0.6258026254013754  0.9484374380535635
  0.2137700187860087  0.6248774693922495  0.4466947675833882
  0.2134843374159955  0.1249944322875454  0.9466497863093052
  0.0532473306785248  0.8753126399756269  0.9637485172008888
  0.0534495590198369  0.3748671183936777  0.4636915067119870
  0.5516892398299329  0.3767354806105226  0.9654532222593090
  0.5527918496070818  0.8752696288887230  0.4642135703591685
  0.9639732758532865  0.0538772565885142  0.8744294906792123
  0.9642511737260976  0.5537710140603276  0.3748293507909307
  0.4621933078162402  0.5585013103602831  0.8725720807365025
  0.4642351268206572  0.0531677587212092  0.3745471496054659
  0.8749954541591942  0.9641034455059100  0.0536066546692138
  0.8757007666986266  0.4640231377101208  0.5529894084781384
  0.3755469747026561  0.4638501066778610  0.0535082428201216
  0.3743369151898590  0.9644779406094544  0.5539795599418552
  0.9466640512344399  0.6250517519405758  0.7139353596166429
  0.9471107363830261  0.1250056967886773  0.2138463036799266
  0.4470856069642820  0.1268948792928592  0.7131560424152038
  0.4471282030730117  0.6244686765142579  0.2143952043168635
  0.0359545592743214  0.8036698322566133  0.6244548594710361
  0.0363446538662270  0.3034661732068508  0.1250606951499150
  0.5342110506493730  0.3020552368012454  0.6239893492297697
  0.5367561534050093  0.8030769099214214  0.1254827768874136
  0.1251770495946593  0.7144882035875147  0.8032025535496827
  0.1259927031578463  0.2140717399138024  0.3033716813019838
  0.6269999229994019  0.2130972470817558  0.8095570541435919
  0.6257155517012466  0.7142418150161416  0.3042979494357040
  0.8016333985865239  0.1257853585606757  0.7145969388688612
  0.8037881859550707  0.6261522983440946  0.2146352882931515
  0.3007607757544256  0.6251745214700580  0.7124363458580096
  0.3039241986587221  0.1252730041404194  0.2136932322913744
  0.7127479560409687  0.9473307448502121  0.6259540842051243
  0.7140659984072725  0.4475823161393170  0.1248881501520382
  0.2128950662087448  0.4470688884781022  0.6250397816942657
  0.2141244705823716  0.9465912130237581  0.1245675766945785
  0.6231928061107480  0.0361120149738466  0.8048985365545051
  0.6250556775408210  0.5367518431700797  0.3032214958327876
  0.1242737374255192  0.5367007728795351  0.8040714202827980
  0.1251809462132481  0.0365489390183073  0.3031615339166833
  0.6963785810477502  0.3756470404879136  0.4640890242103771
  0.6969675707762802  0.8754720341300840  0.9644072770860838
  0.1965286313053538  0.8757770302390179  0.4637856211755083
  0.1963165706078709  0.3757992552132474  0.9641847954991727
  0.7867164876383779  0.1970120776459217  0.3750147537489149
  0.7867864977371347  0.6970737294581607  0.8753090182052117
  0.2863973456368616  0.6969538878088142  0.3748753553968798
  0.2855194444603251  0.1973701390578223  0.8745565146734231
  0.8763280352360182  0.2856296857446948  0.5530905660288228
  0.8759521615295391  0.7869200386560615  0.0538884169593288
  0.3750139654177739  0.7865539559107446  0.5534497848872533
  0.3747630887208693  0.2865370628200076  0.0531753204650097
  0.8750696184162983  0.0533841991567197  0.9638304213123617
  0.8751831455902950  0.5536336855268660  0.4637107560975319
  0.3758192194975740  0.5539345485177528  0.9630990927541492
  0.3754241807662066  0.0522794796197296  0.4628498902097820
  0.0532344667664638  0.9641399984924315  0.8745634717505969
  0.0533953846196959  0.4637394498822202  0.3750132532027013
  0.5542412423269016  0.9638481390152837  0.3749826158048181
  0.9642271477977699  0.8752199151923994  0.0535019290469799
  0.9644685713521031  0.3747303407883787  0.5537717217593875
  0.4637243338011112  0.3737124225975788  0.0546968100495096
  0.4635901664083248  0.8748494269057334  0.5539226735585213
  0.6238462799191390  0.9461764876807998  0.7149665302572394
  0.6246430794721671  0.4470614502661717  0.2143765289217066
  0.1246054858983538  0.4481252303619231  0.7141233226353960
  0.1250711918607347  0.9467490886580304  0.2138468158735220
  0.8024077034393599  0.0360839407215221  0.6246878626098142
  0.8034764006632499  0.5368282145061635  0.1256179474618973
  0.3020837620779022  0.5365492337190868  0.6247706110222739
  0.3036542395316052  0.0361568141974044  0.1245338211398339
  0.7130983987947817  0.1242011597837118  0.8039819513885026
  0.7140742254099868  0.6257970666791484  0.3038257890780066
  0.2136665818703873  0.6260381171121921  0.8041493419918464
  0.2143041208011719  0.1255068779202427  0.3033025500462115
  0.1251087627441251  0.8036384718512363  0.7134922446383690
  0.1254492310314591  0.3036446112165036  0.2139164953239904
  0.6256209812841298  0.8032874340964367  0.2143422752194665
  0.9461319841246573  0.7143243291416402  0.6247141176845780
  0.9467019838753822  0.2141586355608512  0.1246265548155684
  0.4427505463803669  0.2142675797254052  0.6231469910429529
  0.4470279670655880  0.7134833783967435  0.1249165384553232
  0.0361282867862323  0.6253388359637564  0.8032414805295131
  0.0368579997292102  0.1249123181468479  0.3029326544436312
  0.5361220839335110  0.1257311646605495  0.8040420930403197
  0.5366562722926403  0.6250444307279787  0.3038478480316389
  0.3754843010809178  0.6966061321380322  0.4642498838637666
  0.3744984077312349  0.1976098789585895  0.9638632444043510
  0.8763769981954830  0.1960497598258165  0.4641615456953074
  0.8762773909582174  0.6974605431042566  0.9647082425010844
  0.1971514381785936  0.7864140042500302  0.3747227465638085
  0.1965449198665692  0.2870162825564524  0.8751306710152836
  0.6969877566217829  0.2857058551512381  0.3744316748173734
  0.6972490209332578  0.7863471041026763  0.8753358453228665
  0.2861236745459659  0.8757920188031225  0.5533404074625533
  0.2861755574505720  0.3760517693645542  0.0536412888548252
  0.7875612494590412  0.3752532930084557  0.5512179462083966
  0.7863273956409944  0.8759038384361980  0.0538380845863866
 
  0.00000000E+00  0.00000000E+00  0.00000000E+00
  0.00000000E+00  0.00000000E+00  0.00000000E+00
  0.00000000E+00  0.00000000E+00  0.00000000E+00
  0.00000000E+00  0.00000000E+00  0.00000000E+00
  0.00000000E+00  0.00000000E+00  0.00000000E+00
  0.00000000E+00  0.00000000E+00  0.00000000E+00
  0.00000000E+00  0.00000000E+00  0.00000000E+00
  0.00000000E+00  0.00000000E+00  0.00000000E+00
  0.00000000E+00  0.00000000E+00  0.00000000E+00
  0.00000000E+00  0.00000000E+00  0.00000000E+00
  0.00000000E+00  0.00000000E+00  0.00000000E+00
  0.00000000E+00  0.00000000E+00  0.00000000E+00
  0.00000000E+00  0.00000000E+00  0.00000000E+00
  0.00000000E+00  0.00000000E+00  0.00000000E+00
  0.00000000E+00  0.00000000E+00  0.00000000E+00
  0.00000000E+00  0.00000000E+00  0.00000000E+00
  0.00000000E+00  0.00000000E+00  0.00000000E+00
  0.00000000E+00  0.00000000E+00  0.00000000E+00
  0.00000000E+00  0.00000000E+00  0.00000000E+00
  0.00000000E+00  0.00000000E+00  0.00000000E+00
  0.00000000E+00  0.00000000E+00  0.00000000E+00
  0.00000000E+00  0.00000000E+00  0.00000000E+00
  0.00000000E+00  0.00000000E+00  0.00000000E+00
  0.00000000E+00  0.00000000E+00  0.00000000E+00
  0.00000000E+00  0.00000000E+00  0.00000000E+00
  0.00000000E+00  0.00000000E+00  0.00000000E+00
  0.00000000E+00  0.00000000E+00  0.00000000E+00
  0.00000000E+00  0.00000000E+00  0.00000000E+00
  0.00000000E+00  0.00000000E+00  0.00000000E+00
  0.00000000E+00  0.00000000E+00  0.00000000E+00
  0.00000000E+00  0.00000000E+00  0.00000000E+00
  0.00000000E+00  0.00000000E+00  0.00000000E+00
  0.00000000E+00  0.00000000E+00  0.00000000E+00
  0.00000000E+00  0.00000000E+00  0.00000000E+00
  0.00000000E+00  0.00000000E+00  0.00000000E+00
  0.00000000E+00  0.00000000E+00  0.00000000E+00
  0.00000000E+00  0.00000000E+00  0.00000000E+00
  0.00000000E+00  0.00000000E+00  0.00000000E+00
  0.00000000E+00  0.00000000E+00  0.00000000E+00
  0.00000000E+00  0.00000000E+00  0.00000000E+00
  0.00000000E+00  0.00000000E+00  0.00000000E+00
  0.00000000E+00  0.00000000E+00  0.00000000E+00
  0.00000000E+00  0.00000000E+00  0.00000000E+00
  0.00000000E+00  0.00000000E+00  0.00000000E+00
  0.00000000E+00  0.00000000E+00  0.00000000E+00
  0.00000000E+00  0.00000000E+00  0.00000000E+00
  0.00000000E+00  0.00000000E+00  0.00000000E+00
  0.00000000E+00  0.00000000E+00  0.00000000E+00
  0.00000000E+00  0.00000000E+00  0.00000000E+00
  0.00000000E+00  0.00000000E+00  0.00000000E+00
  0.00000000E+00  0.00000000E+00  0.00000000E+00
  0.00000000E+00  0.00000000E+00  0.00000000E+00
  0.00000000E+00  0.00000000E+00  0.00000000E+00
  0.00000000E+00  0.00000000E+00  0.00000000E+00
  0.00000000E+00  0.00000000E+00  0.00000000E+00
  0.00000000E+00  0.00000000E+00  0.00000000E+00
  0.00000000E+00  0.00000000E+00  0.00000000E+00
  0.00000000E+00  0.00000000E+00  0.00000000E+00
  0.00000000E+00  0.00000000E+00  0.00000000E+00
  0.00000000E+00  0.00000000E+00  0.00000000E+00
  0.00000000E+00  0.00000000E+00  0.00000000E+00
  0.00000000E+00  0.00000000E+00  0.00000000E+00
  0.00000000E+00  0.00000000E+00  0.00000000E+00
  0.00000000E+00  0.00000000E+00  0.00000000E+00
  0.00000000E+00  0.00000000E+00  0.00000000E+00
  0.00000000E+00  0.00000000E+00  0.00000000E+00
  0.00000000E+00  0.00000000E+00  0.00000000E+00
  0.00000000E+00  0.00000000E+00  0.00000000E+00
  0.00000000E+00  0.00000000E+00  0.00000000E+00
  0.00000000E+00  0.00000000E+00  0.00000000E+00
  0.00000000E+00  0.00000000E+00  0.00000000E+00
  0.00000000E+00  0.00000000E+00  0.00000000E+00
  0.00000000E+00  0.00000000E+00  0.00000000E+00
  0.00000000E+00  0.00000000E+00  0.00000000E+00
  0.00000000E+00  0.00000000E+00  0.00000000E+00
  0.00000000E+00  0.00000000E+00  0.00000000E+00
  0.00000000E+00  0.00000000E+00  0.00000000E+00
  0.00000000E+00  0.00000000E+00  0.00000000E+00
  0.00000000E+00  0.00000000E+00  0.00000000E+00
  0.00000000E+00  0.00000000E+00  0.00000000E+00
  0.00000000E+00  0.00000000E+00  0.00000000E+00
  0.00000000E+00  0.00000000E+00  0.00000000E+00
  0.00000000E+00  0.00000000E+00  0.00000000E+00
  0.00000000E+00  0.00000000E+00  0.00000000E+00
  0.00000000E+00  0.00000000E+00  0.00000000E+00
  0.00000000E+00  0.00000000E+00  0.00000000E+00
  0.00000000E+00  0.00000000E+00  0.00000000E+00
  0.00000000E+00  0.00000000E+00  0.00000000E+00
  0.00000000E+00  0.00000000E+00  0.00000000E+00
  0.00000000E+00  0.00000000E+00  0.00000000E+00
  0.00000000E+00  0.00000000E+00  0.00000000E+00
  0.00000000E+00  0.00000000E+00  0.00000000E+00
  0.00000000E+00  0.00000000E+00  0.00000000E+00
  0.00000000E+00  0.00000000E+00  0.00000000E+00
  0.00000000E+00  0.00000000E+00  0.00000000E+00
  0.00000000E+00  0.00000000E+00  0.00000000E+00
  0.00000000E+00  0.00000000E+00  0.00000000E+00
  0.00000000E+00  0.00000000E+00  0.00000000E+00
  0.00000000E+00  0.00000000E+00  0.00000000E+00
  0.00000000E+00  0.00000000E+00  0.00000000E+00
  0.00000000E+00  0.00000000E+00  0.00000000E+00
  0.00000000E+00  0.00000000E+00  0.00000000E+00
  0.00000000E+00  0.00000000E+00  0.00000000E+00
  0.00000000E+00  0.00000000E+00  0.00000000E+00
  0.00000000E+00  0.00000000E+00  0.00000000E+00
  0.00000000E+00  0.00000000E+00  0.00000000E+00
  0.00000000E+00  0.00000000E+00  0.00000000E+00
  0.00000000E+00  0.00000000E+00  0.00000000E+00
  0.00000000E+00  0.00000000E+00  0.00000000E+00
  0.00000000E+00  0.00000000E+00  0.00000000E+00
  0.00000000E+00  0.00000000E+00  0.00000000E+00
  0.00000000E+00  0.00000000E+00  0.00000000E+00
  0.00000000E+00  0.00000000E+00  0.00000000E+00
  0.00000000E+00  0.00000000E+00  0.00000000E+00
  0.00000000E+00  0.00000000E+00  0.00000000E+00
  0.00000000E+00  0.00000000E+00  0.00000000E+00
  0.00000000E+00  0.00000000E+00  0.00000000E+00
  0.00000000E+00  0.00000000E+00  0.00000000E+00
  0.00000000E+00  0.00000000E+00  0.00000000E+00
  0.00000000E+00  0.00000000E+00  0.00000000E+00
  0.00000000E+00  0.00000000E+00  0.00000000E+00
  0.00000000E+00  0.00000000E+00  0.00000000E+00
  0.00000000E+00  0.00000000E+00  0.00000000E+00
  0.00000000E+00  0.00000000E+00  0.00000000E+00
  0.00000000E+00  0.00000000E+00  0.00000000E+00
  0.00000000E+00  0.00000000E+00  0.00000000E+00
  0.00000000E+00  0.00000000E+00  0.00000000E+00
  0.00000000E+00  0.00000000E+00  0.00000000E+00
  0.00000000E+00  0.00000000E+00  0.00000000E+00
  0.00000000E+00  0.00000000E+00  0.00000000E+00
  0.00000000E+00  0.00000000E+00  0.00000000E+00
  0.00000000E+00  0.00000000E+00  0.00000000E+00
  0.00000000E+00  0.00000000E+00  0.00000000E+00
  0.00000000E+00  0.00000000E+00  0.00000000E+00
  0.00000000E+00  0.00000000E+00  0.00000000E+00
  0.00000000E+00  0.00000000E+00  0.00000000E+00
  0.00000000E+00  0.00000000E+00  0.00000000E+00
  0.00000000E+00  0.00000000E+00  0.00000000E+00
  0.00000000E+00  0.00000000E+00  0.00000000E+00
  0.00000000E+00  0.00000000E+00  0.00000000E+00
  0.00000000E+00  0.00000000E+00  0.00000000E+00
  0.00000000E+00  0.00000000E+00  0.00000000E+00
  0.00000000E+00  0.00000000E+00  0.00000000E+00
  0.00000000E+00  0.00000000E+00  0.00000000E+00
  0.00000000E+00  0.00000000E+00  0.00000000E+00
  0.00000000E+00  0.00000000E+00  0.00000000E+00
  0.00000000E+00  0.00000000E+00  0.00000000E+00
  0.00000000E+00  0.00000000E+00  0.00000000E+00
  0.00000000E+00  0.00000000E+00  0.00000000E+00
  0.00000000E+00  0.00000000E+00  0.00000000E+00
  0.00000000E+00  0.00000000E+00  0.00000000E+00
  0.00000000E+00  0.00000000E+00  0.00000000E+00
  0.00000000E+00  0.00000000E+00  0.00000000E+00
  0.00000000E+00  0.00000000E+00  0.00000000E+00
  0.00000000E+00  0.00000000E+00  0.00000000E+00
  0.00000000E+00  0.00000000E+00  0.00000000E+00
  0.00000000E+00  0.00000000E+00  0.00000000E+00
  0.00000000E+00  0.00000000E+00  0.00000000E+00
  0.00000000E+00  0.00000000E+00  0.00000000E+00
  0.00000000E+00  0.00000000E+00  0.00000000E+00
  0.00000000E+00  0.00000000E+00  0.00000000E+00
  0.00000000E+00  0.00000000E+00  0.00000000E+00
  0.00000000E+00  0.00000000E+00  0.00000000E+00
  0.00000000E+00  0.00000000E+00  0.00000000E+00
  0.00000000E+00  0.00000000E+00  0.00000000E+00
  0.00000000E+00  0.00000000E+00  0.00000000E+00
  0.00000000E+00  0.00000000E+00  0.00000000E+00
  0.00000000E+00  0.00000000E+00  0.00000000E+00
  0.00000000E+00  0.00000000E+00  0.00000000E+00
  0.00000000E+00  0.00000000E+00  0.00000000E+00
  0.00000000E+00  0.00000000E+00  0.00000000E+00
  0.00000000E+00  0.00000000E+00  0.00000000E+00
  0.00000000E+00  0.00000000E+00  0.00000000E+00
  0.00000000E+00  0.00000000E+00  0.00000000E+00
  0.00000000E+00  0.00000000E+00  0.00000000E+00
  0.00000000E+00  0.00000000E+00  0.00000000E+00
  0.00000000E+00  0.00000000E+00  0.00000000E+00
  0.00000000E+00  0.00000000E+00  0.00000000E+00
  0.00000000E+00  0.00000000E+00  0.00000000E+00
  0.00000000E+00  0.00000000E+00  0.00000000E+00
  0.00000000E+00  0.00000000E+00  0.00000000E+00
  0.00000000E+00  0.00000000E+00  0.00000000E+00
  0.00000000E+00  0.00000000E+00  0.00000000E+00
  0.00000000E+00  0.00000000E+00  0.00000000E+00
  0.00000000E+00  0.00000000E+00  0.00000000E+00
  0.00000000E+00  0.00000000E+00  0.00000000E+00
  0.00000000E+00  0.00000000E+00  0.00000000E+00
  0.00000000E+00  0.00000000E+00  0.00000000E+00
  0.00000000E+00  0.00000000E+00  0.00000000E+00
  0.00000000E+00  0.00000000E+00  0.00000000E+00
  0.00000000E+00  0.00000000E+00  0.00000000E+00
  0.00000000E+00  0.00000000E+00  0.00000000E+00
  0.00000000E+00  0.00000000E+00  0.00000000E+00
  0.00000000E+00  0.00000000E+00  0.00000000E+00
  0.00000000E+00  0.00000000E+00  0.00000000E+00
  0.00000000E+00  0.00000000E+00  0.00000000E+00
  0.00000000E+00  0.00000000E+00  0.00000000E+00
  0.00000000E+00  0.00000000E+00  0.00000000E+00
  0.00000000E+00  0.00000000E+00  0.00000000E+00
  0.00000000E+00  0.00000000E+00  0.00000000E+00
  0.00000000E+00  0.00000000E+00  0.00000000E+00
  0.00000000E+00  0.00000000E+00  0.00000000E+00
  0.00000000E+00  0.00000000E+00  0.00000000E+00
  0.00000000E+00  0.00000000E+00  0.00000000E+00
  0.00000000E+00  0.00000000E+00  0.00000000E+00
  0.00000000E+00  0.00000000E+00  0.00000000E+00
  0.00000000E+00  0.00000000E+00  0.00000000E+00
  0.00000000E+00  0.00000000E+00  0.00000000E+00
  0.00000000E+00  0.00000000E+00  0.00000000E+00
  0.00000000E+00  0.00000000E+00  0.00000000E+00
  0.00000000E+00  0.00000000E+00  0.00000000E+00
  0.00000000E+00  0.00000000E+00  0.00000000E+00
  0.00000000E+00  0.00000000E+00  0.00000000E+00
  0.00000000E+00  0.00000000E+00  0.00000000E+00
  0.00000000E+00  0.00000000E+00  0.00000000E+00
  0.00000000E+00  0.00000000E+00  0.00000000E+00
  0.00000000E+00  0.00000000E+00  0.00000000E+00
  0.00000000E+00  0.00000000E+00  0.00000000E+00
  0.00000000E+00  0.00000000E+00  0.00000000E+00
  0.00000000E+00  0.00000000E+00  0.00000000E+00
  0.00000000E+00  0.00000000E+00  0.00000000E+00
  0.00000000E+00  0.00000000E+00  0.00000000E+00
  0.00000000E+00  0.00000000E+00  0.00000000E+00
  0.00000000E+00  0.00000000E+00  0.00000000E+00
  0.00000000E+00  0.00000000E+00  0.00000000E+00
  0.00000000E+00  0.00000000E+00  0.00000000E+00
  0.00000000E+00  0.00000000E+00  0.00000000E+00
  0.00000000E+00  0.00000000E+00  0.00000000E+00
  0.00000000E+00  0.00000000E+00  0.00000000E+00
  0.00000000E+00  0.00000000E+00  0.00000000E+00
  0.00000000E+00  0.00000000E+00  0.00000000E+00
  0.00000000E+00  0.00000000E+00  0.00000000E+00
  0.00000000E+00  0.00000000E+00  0.00000000E+00
  0.00000000E+00  0.00000000E+00  0.00000000E+00
  0.00000000E+00  0.00000000E+00  0.00000000E+00
  0.00000000E+00  0.00000000E+00  0.00000000E+00
  0.00000000E+00  0.00000000E+00  0.00000000E+00
  0.00000000E+00  0.00000000E+00  0.00000000E+00
  0.00000000E+00  0.00000000E+00  0.00000000E+00
  0.00000000E+00  0.00000000E+00  0.00000000E+00
  0.00000000E+00  0.00000000E+00  0.00000000E+00
  0.00000000E+00  0.00000000E+00  0.00000000E+00
  0.00000000E+00  0.00000000E+00  0.00000000E+00
  0.00000000E+00  0.00000000E+00  0.00000000E+00
  0.00000000E+00  0.00000000E+00  0.00000000E+00
  0.00000000E+00  0.00000000E+00  0.00000000E+00
  0.00000000E+00  0.00000000E+00  0.00000000E+00
  0.00000000E+00  0.00000000E+00  0.00000000E+00
  0.00000000E+00  0.00000000E+00  0.00000000E+00
  0.00000000E+00  0.00000000E+00  0.00000000E+00
  0.00000000E+00  0.00000000E+00  0.00000000E+00
  0.00000000E+00  0.00000000E+00  0.00000000E+00
  0.00000000E+00  0.00000000E+00  0.00000000E+00
  0.00000000E+00  0.00000000E+00  0.00000000E+00
  0.00000000E+00  0.00000000E+00  0.00000000E+00
  0.00000000E+00  0.00000000E+00  0.00000000E+00
  0.00000000E+00  0.00000000E+00  0.00000000E+00
  0.00000000E+00  0.00000000E+00  0.00000000E+00
  0.00000000E+00  0.00000000E+00  0.00000000E+00
  0.00000000E+00  0.00000000E+00  0.00000000E+00
  0.00000000E+00  0.00000000E+00  0.00000000E+00
  0.00000000E+00  0.00000000E+00  0.00000000E+00
  0.00000000E+00  0.00000000E+00  0.00000000E+00
  0.00000000E+00  0.00000000E+00  0.00000000E+00
  0.00000000E+00  0.00000000E+00  0.00000000E+00
  0.00000000E+00  0.00000000E+00  0.00000000E+00
  0.00000000E+00  0.00000000E+00  0.00000000E+00
  0.00000000E+00  0.00000000E+00  0.00000000E+00
  0.00000000E+00  0.00000000E+00  0.00000000E+00
  0.00000000E+00  0.00000000E+00  0.00000000E+00
  0.00000000E+00  0.00000000E+00  0.00000000E+00
  0.00000000E+00  0.00000000E+00  0.00000000E+00
  0.00000000E+00  0.00000000E+00  0.00000000E+00
  0.00000000E+00  0.00000000E+00  0.00000000E+00
  0.00000000E+00  0.00000000E+00  0.00000000E+00
  0.00000000E+00  0.00000000E+00  0.00000000E+00
  0.00000000E+00  0.00000000E+00  0.00000000E+00
  0.00000000E+00  0.00000000E+00  0.00000000E+00
  0.00000000E+00  0.00000000E+00  0.00000000E+00
  0.00000000E+00  0.00000000E+00  0.00000000E+00
  0.00000000E+00  0.00000000E+00  0.00000000E+00
  0.00000000E+00  0.00000000E+00  0.00000000E+00
  0.00000000E+00  0.00000000E+00  0.00000000E+00
  0.00000000E+00  0.00000000E+00  0.00000000E+00
  0.00000000E+00  0.00000000E+00  0.00000000E+00
  0.00000000E+00  0.00000000E+00  0.00000000E+00
  0.00000000E+00  0.00000000E+00  0.00000000E+00
  0.00000000E+00  0.00000000E+00  0.00000000E+00
  0.00000000E+00  0.00000000E+00  0.00000000E+00
  0.00000000E+00  0.00000000E+00  0.00000000E+00
  0.00000000E+00  0.00000000E+00  0.00000000E+00
  0.00000000E+00  0.00000000E+00  0.00000000E+00
  0.00000000E+00  0.00000000E+00  0.00000000E+00
  0.00000000E+00  0.00000000E+00  0.00000000E+00
  0.00000000E+00  0.00000000E+00  0.00000000E+00
  0.00000000E+00  0.00000000E+00  0.00000000E+00
  0.00000000E+00  0.00000000E+00  0.00000000E+00
  0.00000000E+00  0.00000000E+00  0.00000000E+00
  0.00000000E+00  0.00000000E+00  0.00000000E+00
  0.00000000E+00  0.00000000E+00  0.00000000E+00
  0.00000000E+00  0.00000000E+00  0.00000000E+00
  0.00000000E+00  0.00000000E+00  0.00000000E+00
  0.00000000E+00  0.00000000E+00  0.00000000E+00
  0.00000000E+00  0.00000000E+00  0.00000000E+00
  0.00000000E+00  0.00000000E+00  0.00000000E+00
  0.00000000E+00  0.00000000E+00  0.00000000E+00
  0.00000000E+00  0.00000000E+00  0.00000000E+00
  0.00000000E+00  0.00000000E+00  0.00000000E+00
  0.00000000E+00  0.00000000E+00  0.00000000E+00
  0.00000000E+00  0.00000000E+00  0.00000000E+00
  0.00000000E+00  0.00000000E+00  0.00000000E+00
  0.00000000E+00  0.00000000E+00  0.00000000E+00
  0.00000000E+00  0.00000000E+00  0.00000000E+00
  0.00000000E+00  0.00000000E+00  0.00000000E+00
  0.00000000E+00  0.00000000E+00  0.00000000E+00
  0.00000000E+00  0.00000000E+00  0.00000000E+00
  0.00000000E+00  0.00000000E+00  0.00000000E+00
  0.00000000E+00  0.00000000E+00  0.00000000E+00
  0.00000000E+00  0.00000000E+00  0.00000000E+00
  0.00000000E+00  0.00000000E+00  0.00000000E+00
  0.00000000E+00  0.00000000E+00  0.00000000E+00
  0.00000000E+00  0.00000000E+00  0.00000000E+00
  0.00000000E+00  0.00000000E+00  0.00000000E+00
  0.00000000E+00  0.00000000E+00  0.00000000E+00
  0.00000000E+00  0.00000000E+00  0.00000000E+00
  0.00000000E+00  0.00000000E+00  0.00000000E+00
  0.00000000E+00  0.00000000E+00  0.00000000E+00
  0.00000000E+00  0.00000000E+00  0.00000000E+00
  0.00000000E+00  0.00000000E+00  0.00000000E+00
  0.00000000E+00  0.00000000E+00  0.00000000E+00
  0.00000000E+00  0.00000000E+00  0.00000000E+00
  0.00000000E+00  0.00000000E+00  0.00000000E+00
  0.00000000E+00  0.00000000E+00  0.00000000E+00
  0.00000000E+00  0.00000000E+00  0.00000000E+00
  0.00000000E+00  0.00000000E+00  0.00000000E+00
  0.00000000E+00  0.00000000E+00  0.00000000E+00
  0.00000000E+00  0.00000000E+00  0.00000000E+00
  0.00000000E+00  0.00000000E+00  0.00000000E+00
  0.00000000E+00  0.00000000E+00  0.00000000E+00
  0.00000000E+00  0.00000000E+00  0.00000000E+00
  0.00000000E+00  0.00000000E+00  0.00000000E+00
  0.00000000E+00  0.00000000E+00  0.00000000E+00
  0.00000000E+00  0.00000000E+00  0.00000000E+00
  0.00000000E+00  0.00000000E+00  0.00000000E+00
  0.00000000E+00  0.00000000E+00  0.00000000E+00
  0.00000000E+00  0.00000000E+00  0.00000000E+00
  0.00000000E+00  0.00000000E+00  0.00000000E+00
  0.00000000E+00  0.00000000E+00  0.00000000E+00
  0.00000000E+00  0.00000000E+00  0.00000000E+00
  0.00000000E+00  0.00000000E+00  0.00000000E+00
  0.00000000E+00  0.00000000E+00  0.00000000E+00
  0.00000000E+00  0.00000000E+00  0.00000000E+00
  0.00000000E+00  0.00000000E+00  0.00000000E+00
  0.00000000E+00  0.00000000E+00  0.00000000E+00
  0.00000000E+00  0.00000000E+00  0.00000000E+00
  0.00000000E+00  0.00000000E+00  0.00000000E+00
  0.00000000E+00  0.00000000E+00  0.00000000E+00
  0.00000000E+00  0.00000000E+00  0.00000000E+00
  0.00000000E+00  0.00000000E+00  0.00000000E+00
  0.00000000E+00  0.00000000E+00  0.00000000E+00
  0.00000000E+00  0.00000000E+00  0.00000000E+00
  0.00000000E+00  0.00000000E+00  0.00000000E+00
  0.00000000E+00  0.00000000E+00  0.00000000E+00
  0.00000000E+00  0.00000000E+00  0.00000000E+00
  0.00000000E+00  0.00000000E+00  0.00000000E+00
  0.00000000E+00  0.00000000E+00  0.00000000E+00
  0.00000000E+00  0.00000000E+00  0.00000000E+00
  0.00000000E+00  0.00000000E+00  0.00000000E+00
  0.00000000E+00  0.00000000E+00  0.00000000E+00
  0.00000000E+00  0.00000000E+00  0.00000000E+00
  0.00000000E+00  0.00000000E+00  0.00000000E+00
  0.00000000E+00  0.00000000E+00  0.00000000E+00
  0.00000000E+00  0.00000000E+00  0.00000000E+00
  0.00000000E+00  0.00000000E+00  0.00000000E+00
  0.00000000E+00  0.00000000E+00  0.00000000E+00
  0.00000000E+00  0.00000000E+00  0.00000000E+00
  0.00000000E+00  0.00000000E+00  0.00000000E+00
  0.00000000E+00  0.00000000E+00  0.00000000E+00
  0.00000000E+00  0.00000000E+00  0.00000000E+00
  0.00000000E+00  0.00000000E+00  0.00000000E+00
  0.00000000E+00  0.00000000E+00  0.00000000E+00
  0.00000000E+00  0.00000000E+00  0.00000000E+00
  0.00000000E+00  0.00000000E+00  0.00000000E+00
  0.00000000E+00  0.00000000E+00  0.00000000E+00
  0.00000000E+00  0.00000000E+00  0.00000000E+00
  0.00000000E+00  0.00000000E+00  0.00000000E+00
  0.00000000E+00  0.00000000E+00  0.00000000E+00
  0.00000000E+00  0.00000000E+00  0.00000000E+00
  0.00000000E+00  0.00000000E+00  0.00000000E+00
  0.00000000E+00  0.00000000E+00  0.00000000E+00
  0.00000000E+00  0.00000000E+00  0.00000000E+00
  0.00000000E+00  0.00000000E+00  0.00000000E+00
  0.00000000E+00  0.00000000E+00  0.00000000E+00
  0.00000000E+00  0.00000000E+00  0.00000000E+00
  0.00000000E+00  0.00000000E+00  0.00000000E+00
  0.00000000E+00  0.00000000E+00  0.00000000E+00
  0.00000000E+00  0.00000000E+00  0.00000000E+00
  0.00000000E+00  0.00000000E+00  0.00000000E+00
  0.00000000E+00  0.00000000E+00  0.00000000E+00
  0.00000000E+00  0.00000000E+00  0.00000000E+00
  0.00000000E+00  0.00000000E+00  0.00000000E+00
  0.00000000E+00  0.00000000E+00  0.00000000E+00
  0.00000000E+00  0.00000000E+00  0.00000000E+00
  0.00000000E+00  0.00000000E+00  0.00000000E+00
  0.00000000E+00  0.00000000E+00  0.00000000E+00
  0.00000000E+00  0.00000000E+00  0.00000000E+00
  0.00000000E+00  0.00000000E+00  0.00000000E+00
  0.00000000E+00  0.00000000E+00  0.00000000E+00
  0.00000000E+00  0.00000000E+00  0.00000000E+00
  0.00000000E+00  0.00000000E+00  0.00000000E+00
  0.00000000E+00  0.00000000E+00  0.00000000E+00
  0.00000000E+00  0.00000000E+00  0.00000000E+00
  0.00000000E+00  0.00000000E+00  0.00000000E+00
  0.00000000E+00  0.00000000E+00  0.00000000E+00
  0.00000000E+00  0.00000000E+00  0.00000000E+00
  0.00000000E+00  0.00000000E+00  0.00000000E+00
  0.00000000E+00  0.00000000E+00  0.00000000E+00
  0.00000000E+00  0.00000000E+00  0.00000000E+00
  0.00000000E+00  0.00000000E+00  0.00000000E+00
  0.00000000E+00  0.00000000E+00  0.00000000E+00
  0.00000000E+00  0.00000000E+00  0.00000000E+00
  0.00000000E+00  0.00000000E+00  0.00000000E+00
  0.00000000E+00  0.00000000E+00  0.00000000E+00
  0.00000000E+00  0.00000000E+00  0.00000000E+00
  0.00000000E+00  0.00000000E+00  0.00000000E+00
  0.00000000E+00  0.00000000E+00  0.00000000E+00
  0.00000000E+00  0.00000000E+00  0.00000000E+00
  0.00000000E+00  0.00000000E+00  0.00000000E+00
  0.00000000E+00  0.00000000E+00  0.00000000E+00
  0.00000000E+00  0.00000000E+00  0.00000000E+00
  0.00000000E+00  0.00000000E+00  0.00000000E+00
  0.00000000E+00  0.00000000E+00  0.00000000E+00
  0.00000000E+00  0.00000000E+00  0.00000000E+00
  0.00000000E+00  0.00000000E+00  0.00000000E+00
  0.00000000E+00  0.00000000E+00  0.00000000E+00
  0.00000000E+00  0.00000000E+00  0.00000000E+00
  0.00000000E+00  0.00000000E+00  0.00000000E+00
  0.00000000E+00  0.00000000E+00  0.00000000E+00
  0.00000000E+00  0.00000000E+00  0.00000000E+00
  0.00000000E+00  0.00000000E+00  0.00000000E+00
  0.00000000E+00  0.00000000E+00  0.00000000E+00
  0.00000000E+00  0.00000000E+00  0.00000000E+00
  0.00000000E+00  0.00000000E+00  0.00000000E+00
  0.00000000E+00  0.00000000E+00  0.00000000E+00
  0.00000000E+00  0.00000000E+00  0.00000000E+00
  0.00000000E+00  0.00000000E+00  0.00000000E+00
  0.00000000E+00  0.00000000E+00  0.00000000E+00
  0.00000000E+00  0.00000000E+00  0.00000000E+00
  0.00000000E+00  0.00000000E+00  0.00000000E+00
  0.00000000E+00  0.00000000E+00  0.00000000E+00
  0.00000000E+00  0.00000000E+00  0.00000000E+00
  0.00000000E+00  0.00000000E+00  0.00000000E+00
  0.00000000E+00  0.00000000E+00  0.00000000E+00
  0.00000000E+00  0.00000000E+00  0.00000000E+00
  0.00000000E+00  0.00000000E+00  0.00000000E+00
  0.00000000E+00  0.00000000E+00  0.00000000E+00
  0.00000000E+00  0.00000000E+00  0.00000000E+00
  0.00000000E+00  0.00000000E+00  0.00000000E+00
  0.00000000E+00  0.00000000E+00  0.00000000E+00
  0.00000000E+00  0.00000000E+00  0.00000000E+00
  0.00000000E+00  0.00000000E+00  0.00000000E+00
  0.00000000E+00  0.00000000E+00  0.00000000E+00
  0.00000000E+00  0.00000000E+00  0.00000000E+00
  0.00000000E+00  0.00000000E+00  0.00000000E+00
  0.00000000E+00  0.00000000E+00  0.00000000E+00
  0.00000000E+00  0.00000000E+00  0.00000000E+00
  0.00000000E+00  0.00000000E+00  0.00000000E+00
  0.00000000E+00  0.00000000E+00  0.00000000E+00
  0.00000000E+00  0.00000000E+00  0.00000000E+00
  0.00000000E+00  0.00000000E+00  0.00000000E+00
  0.00000000E+00  0.00000000E+00  0.00000000E+00
  0.00000000E+00  0.00000000E+00  0.00000000E+00
  0.00000000E+00  0.00000000E+00  0.00000000E+00
  0.00000000E+00  0.00000000E+00  0.00000000E+00
  0.00000000E+00  0.00000000E+00  0.00000000E+00
  0.00000000E+00  0.00000000E+00  0.00000000E+00
  0.00000000E+00  0.00000000E+00  0.00000000E+00
  0.00000000E+00  0.00000000E+00  0.00000000E+00
  0.00000000E+00  0.00000000E+00  0.00000000E+00
  0.00000000E+00  0.00000000E+00  0.00000000E+00
  0.00000000E+00  0.00000000E+00  0.00000000E+00
  0.00000000E+00  0.00000000E+00  0.00000000E+00
  0.00000000E+00  0.00000000E+00  0.00000000E+00
  0.00000000E+00  0.00000000E+00  0.00000000E+00
  0.00000000E+00  0.00000000E+00  0.00000000E+00
  0.00000000E+00  0.00000000E+00  0.00000000E+00
  0.00000000E+00  0.00000000E+00  0.00000000E+00
  0.00000000E+00  0.00000000E+00  0.00000000E+00
  0.00000000E+00  0.00000000E+00  0.00000000E+00
  0.00000000E+00  0.00000000E+00  0.00000000E+00
  0.00000000E+00  0.00000000E+00  0.00000000E+00
  0.00000000E+00  0.00000000E+00  0.00000000E+00
  0.00000000E+00  0.00000000E+00  0.00000000E+00
  0.00000000E+00  0.00000000E+00  0.00000000E+00
  0.00000000E+00  0.00000000E+00  0.00000000E+00
  0.00000000E+00  0.00000000E+00  0.00000000E+00
  0.00000000E+00  0.00000000E+00  0.00000000E+00
  0.00000000E+00  0.00000000E+00  0.00000000E+00
  0.00000000E+00  0.00000000E+00  0.00000000E+00
  0.00000000E+00  0.00000000E+00  0.00000000E+00
  0.00000000E+00  0.00000000E+00  0.00000000E+00
  0.00000000E+00  0.00000000E+00  0.00000000E+00
  0.00000000E+00  0.00000000E+00  0.00000000E+00
  0.00000000E+00  0.00000000E+00  0.00000000E+00
  0.00000000E+00  0.00000000E+00  0.00000000E+00
  0.00000000E+00  0.00000000E+00  0.00000000E+00
  0.00000000E+00  0.00000000E+00  0.00000000E+00
  0.00000000E+00  0.00000000E+00  0.00000000E+00
  0.00000000E+00  0.00000000E+00  0.00000000E+00
  0.00000000E+00  0.00000000E+00  0.00000000E+00
  0.00000000E+00  0.00000000E+00  0.00000000E+00
  0.00000000E+00  0.00000000E+00  0.00000000E+00
  0.00000000E+00  0.00000000E+00  0.00000000E+00
  0.00000000E+00  0.00000000E+00  0.00000000E+00
  0.00000000E+00  0.00000000E+00  0.00000000E+00
  0.00000000E+00  0.00000000E+00  0.00000000E+00
  0.00000000E+00  0.00000000E+00  0.00000000E+00
  0.00000000E+00  0.00000000E+00  0.00000000E+00
  0.00000000E+00  0.00000000E+00  0.00000000E+00
  0.00000000E+00  0.00000000E+00  0.00000000E+00
  0.00000000E+00  0.00000000E+00  0.00000000E+00
  0.00000000E+00  0.00000000E+00  0.00000000E+00
  0.00000000E+00  0.00000000E+00  0.00000000E+00
  0.00000000E+00  0.00000000E+00  0.00000000E+00
  0.00000000E+00  0.00000000E+00  0.00000000E+00
  0.00000000E+00  0.00000000E+00  0.00000000E+00
  0.00000000E+00  0.00000000E+00  0.00000000E+00
  0.00000000E+00  0.00000000E+00  0.00000000E+00
  0.00000000E+00  0.00000000E+00  0.00000000E+00
  0.00000000E+00  0.00000000E+00  0.00000000E+00
  0.00000000E+00  0.00000000E+00  0.00000000E+00
  0.00000000E+00  0.00000000E+00  0.00000000E+00
  0.00000000E+00  0.00000000E+00  0.00000000E+00
  0.00000000E+00  0.00000000E+00  0.00000000E+00
  0.00000000E+00  0.00000000E+00  0.00000000E+00
  0.00000000E+00  0.00000000E+00  0.00000000E+00
  0.00000000E+00  0.00000000E+00  0.00000000E+00
  0.00000000E+00  0.00000000E+00  0.00000000E+00
  0.00000000E+00  0.00000000E+00  0.00000000E+00
  0.00000000E+00  0.00000000E+00  0.00000000E+00
  0.00000000E+00  0.00000000E+00  0.00000000E+00
  0.00000000E+00  0.00000000E+00  0.00000000E+00
  0.00000000E+00  0.00000000E+00  0.00000000E+00
  0.00000000E+00  0.00000000E+00  0.00000000E+00
  0.00000000E+00  0.00000000E+00  0.00000000E+00
  0.00000000E+00  0.00000000E+00  0.00000000E+00
  0.00000000E+00  0.00000000E+00  0.00000000E+00
  0.00000000E+00  0.00000000E+00  0.00000000E+00
  0.00000000E+00  0.00000000E+00  0.00000000E+00
  0.00000000E+00  0.00000000E+00  0.00000000E+00
  0.00000000E+00  0.00000000E+00  0.00000000E+00
  0.00000000E+00  0.00000000E+00  0.00000000E+00
  0.00000000E+00  0.00000000E+00  0.00000000E+00
  0.00000000E+00  0.00000000E+00  0.00000000E+00
  0.00000000E+00  0.00000000E+00  0.00000000E+00
  0.00000000E+00  0.00000000E+00  0.00000000E+00
  0.00000000E+00  0.00000000E+00  0.00000000E+00
  0.00000000E+00  0.00000000E+00  0.00000000E+00
  0.00000000E+00  0.00000000E+00  0.00000000E+00
  0.00000000E+00  0.00000000E+00  0.00000000E+00
  0.00000000E+00  0.00000000E+00  0.00000000E+00
  0.00000000E+00  0.00000000E+00  0.00000000E+00
  0.00000000E+00  0.00000000E+00  0.00000000E+00
  0.00000000E+00  0.00000000E+00  0.00000000E+00
  0.00000000E+00  0.00000000E+00  0.00000000E+00
  0.00000000E+00  0.00000000E+00  0.00000000E+00
  0.00000000E+00  0.00000000E+00  0.00000000E+00
  0.00000000E+00  0.00000000E+00  0.00000000E+00
  0.00000000E+00  0.00000000E+00  0.00000000E+00
  0.00000000E+00  0.00000000E+00  0.00000000E+00
  0.00000000E+00  0.00000000E+00  0.00000000E+00
  0.00000000E+00  0.00000000E+00  0.00000000E+00
  0.00000000E+00  0.00000000E+00  0.00000000E+00
  0.00000000E+00  0.00000000E+00  0.00000000E+00
  0.00000000E+00  0.00000000E+00  0.00000000E+00
  0.00000000E+00  0.00000000E+00  0.00000000E+00
  0.00000000E+00  0.00000000E+00  0.00000000E+00
  0.00000000E+00  0.00000000E+00  0.00000000E+00
  0.00000000E+00  0.00000000E+00  0.00000000E+00
  0.00000000E+00  0.00000000E+00  0.00000000E+00
  0.00000000E+00  0.00000000E+00  0.00000000E+00
  0.00000000E+00  0.00000000E+00  0.00000000E+00
  0.00000000E+00  0.00000000E+00  0.00000000E+00
  0.00000000E+00  0.00000000E+00  0.00000000E+00
