# Supplementary material for: Water Adsorption at Pairs of Proximate Brønsted Acid Sites in Zeolites
Source: J Phys Chem Lett. 2026 Jan 14;17(4):1201–6. doi: 10.1021/acs.jpclett.5c03794 (PMC12862806; doi:10.1021/acs.jpclett.5c03794)
Supplement: Supplementary file 2 [file jz5c03794_si_002.zip › Water_BAS_Pairs_SI/QM/STRUCTURES_PBE+D2/HFAU__FAU_1__bare__PBE_D2.vasp]

image0                                  
   1.00000000000000     
    24.3449999999999989    0.0000000000000000    0.0000000000000000
     0.0000000000000010   24.3449999999999989    0.0000000000000000
     0.0000000000000010    0.0000000000000010   24.3449999999999989
   Al   H    O    Si
     2     2   384   190
Direct
  0.5474065399653544  0.4647316759509133  0.8737918447527138
  0.6262591522245593  0.2950722810760470  0.7103203455333558
  0.6285041202849735  0.3923716845912970  0.7319600236677031
  0.6454458856053694  0.4918813544170227  0.8687796052507181
  0.8943322403079326  0.1058553567732479  0.9996934241119572
  0.8950054477847760  0.6054009535152091  0.4996896492803969
  0.3965891151519399  0.6061512817968095  0.9992637623981534
  0.3960328440953659  0.1043751215559126  0.4978329300284861
  0.0003606002198389  0.8945779570783873  0.1058240833956281
  0.0006007990892768  0.3932558287333170  0.6065586621838102
  0.4985670773165551  0.3932772042996826  0.1086321396711605
  0.5006780762251467  0.8933389338246358  0.6057891987162469
  0.1063444782965367  0.9992957951287368  0.8942307831844531
  0.1067798664441245  0.4986879815024521  0.3951014598537437
  0.6142102686372652  0.4990579183925161  0.8927700924907824
  0.6071190500198639  0.9987293959888470  0.3949085064765451
  0.1055392304837789  0.3567562491239512  0.2487832959256762
  0.1050254403057482  0.8559050757557568  0.7492153518680055
  0.6057174426685542  0.8559961908806316  0.2495873675869181
  0.6056138217385809  0.3615155476565491  0.7432355481750670
  0.0015187472133525  0.1454384416924433  0.3549730561101997
 -0.0000021634857008  0.6449007389393859  0.8553521260459377
  0.5003665382906552  0.6444855017714810  0.3560400271471320
  0.4998906789757419  0.1459141466714613  0.8558388578716007
  0.8939624959176115  0.2500636377771445  0.1438467196721679
  0.8935929745132957  0.7501459586336341  0.6437444245578146
  0.3947914022229846  0.7499649147210997  0.1447017204642119
  0.3891969755186614  0.2469997937983335  0.6432904884888128
  0.1442878860371529  0.8943369287317504  0.2499850588154061
  0.1455682373214241  0.3961150214435120  0.7500248035015007
  0.6442420346649967  0.3949248753533792  0.2514067447919526
  0.6435362404661320  0.8924320746899131  0.7493158486471638
  0.2505058254786722  0.1060729398803175  0.3556024590549202
  0.2512105588862565  0.6083588851930750  0.8561341596711819
  0.7502346505349274  0.6056362145659774  0.3562424404617714
  0.7529215660712378  0.1026419531862233  0.8528336168798869
  0.3564863209540017  0.9998009828142458  0.1434240455811684
  0.3557867075693413  0.5030096973649664  0.6473497803008768
  0.8551674409435307  0.4995184239073485  0.1449353436932363
  0.8544762658382064  0.9982647887548980  0.6434062456785696
  0.3563404400766044  0.6434964345590384  0.4997022376547353
  0.3557341925226022  0.1446417871529010 -0.0002190796637121
  0.8571747956513771  0.1413564702191815  0.4986203064202678
  0.8582696393958352  0.6446270531315174  0.0018190158888726
  0.2498657403057481  0.8556024767776903  0.6054284748816171
  0.2514974716384648  0.3553759653178337  0.1066055029009197
  0.7537849326100722  0.3530502222943179  0.6029755452471719
  0.7496095716162129  0.8563225368418714  0.1054766393022868
  0.1449857941717569  0.7490858214657017  0.3935018923189573
  0.1444695511477025  0.2504539991040176  0.8947637483337413
  0.6451778460129582  0.2465560595004371  0.3915159800172489
  0.6458088355556459  0.7482100802015207  0.8943833081896996
  0.1060480749824683  0.8950662934419623  0.9990912416127452
  0.1068221322616942  0.3955410077410222  0.4981460800526985
  0.6067235062501671  0.3935304768697733 -0.0001256778197885
  0.6049379968108262  0.8949770668006499  0.5003487651648150
  0.8947926601080111  0.9998020468487966  0.1059175203974322
  0.8943854450772246  0.4996756659210032  0.6053196214432931
  0.3946456792016756  0.4991045760158288  0.1065618411387245
  0.3929527045906586  0.0009728663232241  0.6062747867462654
  0.9998603258581015  0.1066797790362436  0.8935098702158845
  0.9995025983107959  0.6069304467417669  0.3942147486681057
  0.4923662797889055  0.6152618697323644  0.8956250900562062
  0.4980977399414067  0.1057949678950754  0.3957328319507767
  0.3564458105802956  0.1056410242049571  0.2493079386813347
  0.3521668133934818  0.6029041085602094  0.7469408053754309
  0.8564480528547710  0.6056310058934566  0.2497625713253156
  0.8529726539245780  0.1052001694009261  0.7521443442041348
  0.1441789623863960  0.9997440066614655  0.3552220490012953
  0.1420747811534792  0.4987960892917661  0.8560387866820687
  0.6452081277882071  0.4997785476505089  0.3552793816097241
  0.6438029443009091  0.0012133600690425  0.8576890983632942
  0.2500957263200052  0.8934768726990896  0.1435126839123242
  0.2474446311780850  0.3934964707827846  0.6458024750430411
  0.7506797789912952  0.3949592866275555  0.1440815530325330
  0.7496179643257901  0.8946726369996333  0.6453811535446748
  0.8942726159350505  0.1439158291352698  0.2501990890568688
  0.8938435365979660  0.6432843477368899  0.7505594135693066
  0.3947690053454493  0.6439156197285550  0.2510158808705503
  0.3939948731853568  0.1455588031273981  0.7488398550007708
  0.1054458027157114  0.2488135420286303  0.3559137018604167
  0.1050719172274905  0.7501113996213401  0.8554698106589265
  0.6062524015306113  0.7499960544105840  0.3565694300159262
  0.6062360390969823  0.2445587032769968  0.8642741400340209
  0.0002683544629296  0.3556195629365961  0.1447775465797513
  0.9997348432269729  0.8551910067470467  0.6444091713682409
  0.5002382193214008  0.8549836517422057  0.1452543052533244
  0.5008624947753894  0.3567798603708135  0.6433145289865706
  0.6435247475760022  0.3579570532180751  0.5018211214305801
  0.6447859826783647  0.8567250480847295  0.0016852957837016
  0.1437845610736546  0.8568112922205987  0.5001925645231616
  0.1431614077674941  0.3559742856947577  0.9994273693316476
  0.8557035839328049  0.2509855248811712  0.6059272687262994
  0.8569188357605897  0.7498176085595618  0.1057646868608414
  0.3551635030708474  0.7504470630607654  0.6060267896513778
  0.3544261613780345  0.2498093633355994  0.1050086529033523
  0.7491805825323097  0.1453625479156572  0.3942692876828939
  0.7484875300612339  0.6455077433994161  0.8939290767199494
  0.2494047448946645  0.6450560774750368  0.3940773257545160
  0.2490341121786985  0.1450478529713171  0.8935275748042814
  0.9682800247989541  0.0751460150372524  0.0747929209445410
  0.9685389032556035  0.5749530181929990  0.5752920778624246
  0.4683220904568585  0.5743052137727226  0.0763343843763900
  0.4681232794057718  0.0743346097989143  0.5749799308496598
  0.0752350032480944  0.9684643196218626  0.0746386228368223
  0.0744134093498903  0.4676875908005788  0.5743940641671140
  0.5738728383667034  0.4662022370346433  0.0761923103040931
  0.5744746719389520  0.9687938068766971  0.5756252274886368
  0.0745559094815638  0.0747741248617302  0.9672966084026970
  0.0745399731204726  0.5746947328407418  0.4674102463202705
  0.5698132777673345  0.5709784840902893  0.9599615786165049
  0.5746776136156658  0.0741750397099541  0.4676005376126988
  0.0328154058159696  0.3247985845653262  0.3244231310198469
  0.0314405653501199  0.8253796602248988  0.8247396117769726
  0.5324384457587359  0.8247585484346484  0.3250187129989348
  0.5403955988888816  0.3188042156007985  0.8184766401952567
  0.9254014780372065  0.2184256399216085  0.3244835992326912
  0.9246810271308726  0.7184535198447135  0.8247251044204357
  0.4253649982415655  0.7185761541878702  0.3252847847449048
  0.4239203564027790  0.2190203154921530  0.8244441549996365
  0.9248570618294175  0.3246125854059850  0.2182646430724231
  0.9247370725991442  0.8243443483890268  0.7183800399173753
  0.4248614958362492  0.8249103861606488  0.2190417179409355
  0.4236407809607602  0.3235196429729999  0.7142928943272261
  0.2184836614309449  0.9248219444027889  0.3248603823452316
  0.2186607943562330  0.4260696749675633  0.8261576891215783
  0.7192910787025283  0.4241864834279832  0.3256987634389991
  0.7160969012925088  0.9253274398913510  0.8247627526115542
  0.3249631123999526  0.0318498841565864  0.3241461070018249
  0.3237360253038600  0.5320087490415732  0.8262846516872544
  0.8253172390418635  0.5320066447328640  0.3248912054001505
  0.8274956467421604  0.0273410651134060  0.8259526371363186
  0.3248600972906643  0.9250416455604985  0.2173531230344299
  0.3244975619539527  0.4250016430424423  0.7175864000996572
  0.8250649962267763  0.4245829518225602  0.2190717547274996
  0.8251075626356856  0.9247967394128717  0.7193897396578713
  0.2820799808849425  0.6750891392687193  0.5738718309817010
  0.2809256609894278  0.1742892219301308  0.0746142200708362
  0.7845999613798001  0.1740694509925035  0.5741322415777856
  0.7827875887088747  0.6749006511313714  0.0758295604917966
  0.1742229737366268  0.7822358055758362  0.5746496635909550
  0.1755374502336835  0.2828488253712689  0.0743675466138802
  0.6773413725251953  0.2805888778306132  0.5708759377388838
  0.6750247150845629  0.7814441295942701  0.0755618944330081
  0.1749485012376754  0.6750731394696217  0.4688972275629488
  0.1749403784444941  0.1750197724882127  0.9686287866153720
  0.6742677908548532  0.1745597086751876  0.4690645149842237
  0.6761808422658657  0.6761531890310430  0.9713624927614607
  0.0313665522436855  0.9250567209239151  0.9243648806428466
  0.0311470237737295  0.4245573335180541  0.4241638483665095
  0.5292057768387869  0.4295067013614530  0.9319567161912599
  0.5313250731651220  0.9251317766133744  0.4246275961272258
  0.9259262525653988  0.0320242745861310  0.9248587995783235
  0.9257096324862438  0.5316107832719302  0.4243597786271186
  0.4241837226170762  0.5336100024692061  0.9221463724142376
  0.4244819563677514  0.0289696921609503  0.4234379554344279
  0.9253894821834201  0.9249654668373765  0.0316492607067206
  0.9270240631317527  0.4248815331610785  0.5318182555414891
  0.4259357909616802  0.4240495456969992  0.0325811575059029
  0.4252006747838064  0.9255752447995806  0.5331258527309479
  0.9670476583783617  0.6750110691753892  0.6752972180661069
  0.9678606606579536  0.1752116833324212  0.1749636362262814
  0.4674618128393048  0.1763034738378546  0.6729880641406287
  0.4684197916079985  0.6745731850996507  0.1757058736150144
  0.0751970279633381  0.7813697713977092  0.6743418560639090
  0.0752762844648443  0.2813497110224962  0.1750310800446639
  0.5680925669602155  0.2756704856017619  0.6751704410749730
  0.5757803855181425  0.7810533399303379  0.1752682661093498
  0.0746676660670293  0.6753681074822114  0.7809706944141251
  0.0762569051648290  0.1747588777688148  0.2802133936544343
  0.5775350758836418  0.1747940614924844  0.7844513523057084
  0.5755030396589080  0.6752425285672538  0.2822170769647968
  0.7820313592131664  0.0748267044542740  0.6744474746204355
  0.7819454044385127  0.5758983330327261  0.1750321991836837
  0.2771055513115950  0.5761079363066839  0.6722382975469701
  0.2823259759332138  0.0744052181096960  0.1745807292603283
  0.6742616056300467  0.9681785323104204  0.6761000545998331
  0.6747564103843166  0.4679413491541646  0.1752940253778010
  0.1748375162060718  0.4703799856850175  0.6742532253035401
  0.1757465690477319  0.9678546467015146  0.1747579451235594
  0.6738307082223572  0.0742175673351638  0.7818632327245861
  0.6755007052256523  0.5753945552291759  0.2817342486508997
  0.1756861054575493  0.5743309069602999  0.7840804954032230
  0.1755484213514223  0.0750162409267690  0.2817488208632900
  0.7151327929115682  0.3237629499189637  0.4258914264290373
  0.7175477753205836  0.8247709498861683  0.9260547555190595
  0.2174673520496287  0.8250144466723695  0.4252644113809645
  0.2183337928342425  0.3256124252594871  0.9254123142079071
  0.8258735626450371  0.2173313464689523  0.4258947842479924
  0.8247124980911505  0.7169436537984518  0.9263645832282899
  0.3251021887997637  0.7180966843803667  0.4255426861649664
  0.3244066791011569  0.2183718782679762  0.9247715396658925
  0.8281487167063510  0.3245058161591644  0.5279618422096229
  0.8251609488772379  0.8249588410084578  0.0324013350868140
  0.3250247529111205  0.8251321836883330  0.5314328356774878
  0.3251034699440497  0.3255711858232727  0.0310403434507490
  0.9972129505698107  0.1446081632954972  0.9968051115992269
  0.9976631997199397  0.6447142997253447  0.4975847330271365
  0.5006160733047182  0.6439829392382068  0.0010623215149766
  0.4983058278674191  0.1446189287500009  0.4985319761838942
  0.9977304100266183  0.9975564825478972  0.1444734815134297
  0.9970758660131761  0.4965859313427392  0.6445394935929443
  0.4972398095660936  0.4967744111280692  0.1462057335322307
  0.4957478461033495  0.9961669674775324  0.6448443400141058
  0.1449138886983289  0.9979299644685248  0.9971888405238415
  0.1450343119991145  0.4985821057762174  0.4982278256446924
  0.6418866180280037  0.4981338141265518  0.9993002522566889
  0.6447994685793537  0.9974739788936188  0.4981848106827528
  0.0022766843345010  0.3946383964069197  0.2476046355553895
  0.0021249129226041  0.8946980984304693  0.7470192969216402
  0.5027196476761817  0.8946033868684258  0.2477535470104794
  0.4999269189378553  0.3915474634809174  0.7478732518873804
  0.0025234969918339  0.2480394239031726  0.3945574037234630
  0.0023421693900285  0.7478804622571986  0.8944272981465021
  0.5032473836945619  0.7473303970922818  0.3949187255435065
  0.5006297167600484  0.2502600165831776  0.8931558851762220
  0.8552342598145778  0.2466352560211752  0.2468382521237863
  0.8549662270376359  0.7462192546235620  0.7465936493760784
  0.3555112017089671  0.7466660359908214  0.2473053679270851
  0.3535970045945239  0.2479239176328266  0.7472976656510367
  0.2471178788029333  0.8554640581800936  0.2467401203922526
  0.2477751182119624  0.3556948838296864  0.7490264816474835
  0.7465856997955068  0.3552396642994607  0.2466075615580581
  0.7470702009375987  0.8552809792783610  0.7481361400418233
  0.2471156608343173  0.0030318330343816  0.3939004335726082
  0.2446190258497611  0.5056692177384917  0.8953289239337925
  0.7477473560383642  0.5026251853945829  0.3946992967170136
  0.7477244674367122  0.0012601646065893  0.8948687346645792
  0.3946626570136105  0.0025708171895729  0.2466160244132314
  0.3943893746025030  0.5015835770334918  0.7501567731151844
  0.8948795275770154  0.5025536926824461  0.2473221799976462
  0.8953221946855602  0.0037262092707024  0.7452035203733738
  0.2532060930073454  0.6051690012006918  0.4965189974411243
  0.2531847940908462  0.1051328253445667  0.9960447762746547
  0.7532894370517844  0.1054051557428453  0.4966481622068684
  0.7556148612686369  0.6063240053621143  0.9969443174714150
  0.2518781752562611  0.7524834744096593  0.6436599529400228
  0.2519327073222644  0.2519846351479852  0.1444925249125028
  0.7523314324786328  0.2508423251603130  0.6429588636302435
  0.7538641155061753  0.7535646306307482  0.1444236163174217
  0.1054430451155940  0.7537915081212273  0.4960720332154963
  0.1052764208649116  0.2527461501423310  0.9975491776940200
  0.6055182182517027  0.2549240147635465  0.4938417651076183
  0.6055421213484059  0.7541854427022414  0.9969401601537191
  0.0034348204596672  0.8556735722195186  0.0029193092884038
  0.0046911138992356  0.3551907151306160  0.5032673057877703
  0.5046961538580678  0.3533200458555082  0.0063486136785687
  0.5021365970313317  0.8556878460240258  0.5024912100245956
  0.0036151887730152  0.0036364903789222  0.8550381457196833
  0.0044159457475154  0.5040445238715536  0.3553043134699954
  0.5052728418412530  0.5156906867141400  0.8520429704023728
  0.5046340477195773  0.0038482019614579  0.3549945239802110
  0.8562416352919728  0.0028096559202908  0.0028650778312754
  0.8568056885741415  0.5022710250187594  0.5021624073499833
  0.3581576352823818  0.5031633724390033  0.0028512656844243
  0.3553457463873533  0.0023516939336287  0.5027427353567895
  0.9969319944232584  0.6053464795145819  0.7527352638840048
  0.9974330511707203  0.1056883028296714  0.2525038936212396
  0.4976411891798049  0.1087316963488439  0.7523752877375355
  0.4978363306953130  0.6052240761689350  0.2533688622058139
  0.9967868431917062  0.7523975069881347  0.6055232946158772
  0.9970445626906878  0.2529640249017317  0.1055128273925240
  0.4904183369341784  0.2558842442572987  0.6013891000156647
  0.4976909972976064  0.7522176546541036  0.1060088687443138
  0.1444445391931913  0.7533003905774788  0.7528116108876195
  0.1449867760933772  0.2541128337239874  0.2534213031467646
  0.6478015709168287  0.2541910283353238  0.7626730676435218
  0.6451029959619897  0.7532641107764283  0.2536986549066258
  0.7503736148589524  0.1444809896046632  0.7514505004359480
  0.7536389682246557  0.6449328556793232  0.2535781033439856
  0.2508708573077221  0.6450247669068230  0.7520899674679146
  0.2534293879671451  0.1441419402694100  0.2524175629939411
  0.7513553100811623  0.9972381944013570  0.6056183943575122
  0.7523393402594686  0.4980953670664967  0.1057969191067371
  0.2545865085510760  0.4949426506142544  0.6044904736936038
  0.2535114680219216  0.9965214843024146  0.1049820174463443
  0.6048224365665944  0.9952292153850371  0.7550293512788242
  0.6054878175530602  0.4979610583170113  0.2528008324645256
  0.1052177639817689  0.4983929811735074  0.7524141488231084
  0.1059830356100678  0.9974784762527936  0.2521796184496815
  0.7483751243898659  0.3935861049038576  0.5010271853706831
  0.7479072422734468  0.8949426171982733  0.0025787090989764
  0.2470694144189447  0.8946941492949617  0.5027106801413305
  0.2460907919116936  0.3947215667873948  0.0040440329398512
  0.7491573771381396  0.2485345242683718  0.3559468191660388
  0.7486153829497113  0.7485027054653148  0.8557929337912688
  0.2481501500218621  0.7480444876412100  0.3554707252704820
  0.2469918579377868  0.2481275177330711  0.8551233589102714
  0.8964023493630734  0.2440563891937266  0.5040326013228431
  0.8951977068653042  0.7480243906302129  0.0025414254169553
  0.3945457925141543  0.7467151109032389  0.5034582729534035
  0.3942334711428928  0.2475314289928400  0.0024884600278931
  0.9267131216310228  0.1770549453570849  0.0727643139113741
  0.9262726758734312  0.6765817626662155  0.5730729351839338
  0.4269108160723588  0.6764626783302754  0.0738684825711612
  0.4241202665215912  0.1753860624975220  0.5720355207520407
  0.0736284799779270  0.9267654615686123  0.1765663512461316
  0.0737958716006043  0.4270044332515812  0.6769018495418248
  0.5729634239140586  0.4259303465744545  0.1783565237720557
  0.5723528731826608  0.9266228573971248  0.6774446911629154
  0.1766063343745407  0.0734874717703608  0.9259839682865901
  0.1766805783049774  0.5735645514014096  0.4262925302083443
  0.6774626302658180  0.5747571726177649  0.9299890807458304
  0.6770973239068855  0.0729995818131966  0.4268256854901523
  0.0736568268526717  0.4271847812744224  0.3226921174120069
  0.0732795051596232  0.9271365579726991  0.8225016679068151
  0.5739760203011074  0.9267807086753576  0.3231423134322071
  0.5738232445136340  0.4253931345386668  0.8213319547028372
  0.9277702513217068  0.1756878646740914  0.4259881471973450
  0.9270996173423381  0.6768306242347197  0.9266352709962264
  0.4272792820478955  0.6768337680312759  0.4271157551684538
  0.4266846556084971  0.1776323499773083  0.9264427409097656
  0.8229550483102873  0.3229787682189603  0.1765684855689039
  0.8225618812369037  0.8230912341267175  0.6771597855343165
  0.3232042542937678  0.8226809214894485  0.1767226528777870
  0.3209750536941449  0.3228004654963860  0.6758806468910565
  0.1767688411265139  0.8230058875807104  0.3228682715518636
  0.1759049771365434  0.3245003340911026  0.8239860218221914
  0.6767829893375265  0.3224349648171801  0.3228536011405458
  0.6762404368602348  0.8227965201994576  0.8237490918400117
  0.3234934861961775  0.0726899110080226  0.4263806511165424
  0.3221341563350440  0.5738249856998417  0.9287291749866907
  0.8237095085938786  0.5732155778458615  0.4269156175266426
  0.8235964658536687  0.0722441536653604  0.9265060365645034
  0.4270806484545898  0.9264367198661054  0.1764857075596286
  0.4265841392947514  0.4274293504432947  0.6770151912946839
  0.9266479269539291  0.4264766409046201  0.1765737739759828
  0.9262032612420916  0.9260215362931110  0.6760420163846970
  0.3234508555535054  0.5726286780184678  0.5726891257910047
  0.3234547014514979  0.0727968591228041  0.0723222653737590
  0.8233527629195861  0.0712511276736238  0.5721341468215158
  0.8243663396724570  0.5726889825701652  0.0735683664912447
  0.1768031531168386  0.8236308409177389  0.6766924129298584
  0.1769844707806391  0.3237292704414735  0.1765475763564975
  0.6775745446864281  0.3242991885900181  0.6719211290378323
  0.6774762542497197  0.8232876485492920  0.1773542196646748
  0.0733072730495912  0.6770336974986737  0.4266198686452478
  0.0732776058389957  0.1771443033670236  0.9265117510671460
  0.5728567002196073  0.1762468713922355  0.4263127401370420
  0.5752623256670810  0.6755991180716324  0.9282509442650682
  0.1770717115316874  0.9266334236817236  0.0726213100992129
  0.1764590096334704  0.4265583132884188  0.5731702230248075
  0.6772108318179932  0.4272894667039848  0.0730797227568111
  0.6758312451752552  0.9260822984360080  0.5742334320894439
  0.9267751262509232  0.0731282182123776  0.1768323138781184
  0.9264378996291992  0.5725192020728728  0.6769556715754543
  0.4265547896244265  0.5726130845506630  0.1780459410109804
  0.4273577335619919  0.0737722561321201  0.6772970434209249
  0.4273198773519753  0.0728493025525919  0.3225774282940309
  0.4226526216729983  0.5796787061667656  0.8222301149178434
  0.9275565066852087  0.5734193679073646  0.3226431823775932
  0.9271884350525212  0.0733149574023577  0.8223640904811689
  0.1766618778836802  0.9272484348902524  0.4267267875069244
  0.1764999972162750  0.4276488542413283  0.9277701938611446
  0.6765805617553471  0.4270258382830804  0.4270793156719209
  0.6760465636856119  0.9267194079177005  0.9272863684373007
  0.8235548335756333  0.1765242989805955  0.3236608697858293
  0.8231458349275117  0.6763858998600460  0.8235957098082280
  0.3234856993794669  0.6765716502185946  0.3236652152714461
  0.3224522484484118  0.1766761882493002  0.8226986388549848
  0.0742454307755986  0.3232211966302700  0.4263577365471853
  0.0734316447150019  0.8233904184347313  0.9266318789008090
  0.5735118533588132  0.8234972473810276  0.4272464242931116
  0.5707598739703458  0.3273392582728089  0.9240054857223816
  0.5735136004095549  0.3203935960337133  0.5739785907370923
  0.5730670330652513  0.8234083514611725  0.0737682535773110
  0.0721288290255680  0.8232783953602471  0.5724538217792843
  0.0730788934005513  0.3234367226993083  0.0733627434502715
  0.8236795199090432  0.1765119001176578  0.6771140553762083
  0.8240119242409869  0.6776770684745890  0.1777439000537808
  0.3219708906089981  0.6766814874209298  0.6763010573048446
  0.3233837990516266  0.1764951822027646  0.1761935310134502
  0.8235398447826701  0.9270351660243695  0.0735352609180416
  0.8245209430141658  0.4257476274634532  0.5714704401755409
  0.3232895895081200  0.4274548477311008  0.0726145216523807
  0.3228605054879410  0.9268890603286357  0.5736112792984706
  0.1760926346826129  0.6771613643931050  0.8236740973992747
  0.1777290978719714  0.1772816426477894  0.3227747854605310
  0.6780048244950247  0.1734560598364777  0.8290404086099186
  0.6774448919901975  0.6771063520679608  0.3239044291210610
  0.5711654825472385  0.0722768960002330  0.8234516114900918
  0.5738987855829075  0.5734603370107167  0.3241163960227693
  0.0729103595364795  0.5737107425604056  0.8235243248328321
  0.0734420077079587  0.0732208823524433  0.3228135148310168
  0.9283208368229492  0.3220970771285858  0.5727054231073088
  0.9275248381574562  0.8233321098742570  0.0735550002885106
  0.4267445799506714  0.8230753441137937  0.5734971630871847
  0.4262718727630049  0.3223310350786015  0.0745252939932901
  0.9468327517611428  0.1254680656529094  0.0359248550470392
  0.9471109717396174  0.6251941686107018  0.5363211282718958
  0.4478468644410956  0.6249175583232290  0.0374814947540199
  0.4468909238175113  0.1245697961560196  0.5358894910602970
  0.0366889109687029  0.9470990377957510  0.1251948712042165
  0.0364290271577088  0.4463058763546320  0.6253993004539483
  0.5353404539852691  0.4455825831881276  0.1272521165935230
  0.5357196877708250  0.9465489093136410  0.6256954286335384
  0.1254011928544339  0.0363440198421854  0.9463597756850122
  0.1255893997817017  0.5363251855499813  0.4468874429822654
  0.6261611409037553  0.5381684641398597  0.9495822378337131
  0.6257857177932805  0.0359134910283772  0.4471196543607542
  0.0534164754422871  0.3756472015387978  0.2858863241577806
  0.0528294581445283  0.8756368759238926  0.7857756546077250
  0.5534961463151500  0.8753779161397020  0.2863658010129971
  0.5518090885546639  0.3753425536122301  0.7855837448073838
  0.9643349390555839  0.1971196728210748  0.3748216528368094
  0.9637585975842132  0.6972708515056478  0.8750066126874818
  0.4641412375781763  0.6970123966150478  0.3756275424237100
  0.4631266901348632  0.1982370928790766  0.8747084103718896
  0.8744627192952743  0.2859379425774634  0.1966343340947511
  0.8741747363968305  0.7859912592737646  0.6966140207629501
  0.3747583300862223  0.7860297114584563  0.1971674556077993
  0.3721480952339621  0.2850775794991213  0.6952215297870713
  0.1968631935686987  0.8746027831745956  0.2860268012785527
  0.1971003759424725  0.3757950176474851  0.7872344433032340
  0.6969775674198398  0.3743646238079328  0.2867097433802576
  0.6959115380877423  0.8742837375761463  0.7863441466458849
  0.2864720557360493  0.0532278075754122  0.3747763449321323
  0.2855208518871263  0.5547657978557957  0.8765140845054797
  0.7866522445784455  0.5531233480961785  0.3755090915745257
  0.7877595327912271  0.0505857112151749  0.8747967966255175
  0.3755289143411633  0.9635922230313717  0.1961562609783598
  0.3752635521924213  0.4642633680413350  0.6981553929087402
  0.8753111051263996  0.4632941721537093  0.1972549008109513
  0.8750286787014593  0.9633542376289733  0.6963081433062426
  0.3035731399454595  0.6242388026172042  0.5357452423405636
  0.3031862622112162  0.1244356738714213  0.0355995046812838
  0.8044254708918670  0.1232972119375002  0.5353618531486615
  0.8054098041032268  0.6249777189164089  0.0373436203081490
  0.2132820553738733  0.8033582310236005  0.6248957497563070
  0.2140894268349492  0.3033446566563495  0.1252872757795123
  0.7147972475829285  0.3024071455533612  0.6226355069754703
  0.7140896629610982  0.8035317954316210  0.1255344310051194
  0.1249524375077549  0.7138638962685353  0.4465168474381655
  0.1247401423077682  0.2139440417502711  0.9470184690117995
  0.6246164111664896  0.2133044398369418  0.4456935332507587
  0.6257004045695929  0.7141106762349890  0.9479845657084621
  0.1256574325753230  0.9472179462449598  0.0358256034311371
  0.1254503582345154  0.4472456085398469  0.5359381795690707
  0.6242286453024364  0.4454655578473487  0.0374310438959621
  0.6248474918381767  0.9471026782418355  0.5369701957071507
  0.9471215685880578  0.0363964308751695  0.1252956456552199
  0.9468326198581790  0.5358035390360254  0.6252718929201702
  0.4467141162963510  0.5355539648700850  0.1266453612167781
  0.4462008013559100  0.0363747307938718  0.6257367384190554
  0.0361697144962989  0.1256125366659149  0.9462129667686134
  0.0362308540914002  0.6256712240233004  0.4466833147803943
  0.5338326680830947  0.6269437500411549  0.9460626012763919
  0.5359968746435964  0.1250636277924916  0.4472000805073299
  0.3756728080512512  0.0530786560546627  0.2856816717541574
  0.3731999779627830  0.5536110672592772  0.7863621239550717
  0.8758296326768870  0.5531771887002398  0.2861925033344729
  0.8754065920923391  0.0523738049023045  0.7861443202953308
  0.1968041707117882  0.9638040734737499  0.3749744768688038
  0.1958444038112946  0.4646591166886890  0.8760989836154106
  0.6973889471751490  0.4634193683260374  0.3755657440891451
  0.6959917448340891  0.9639129176913558  0.8758319704153281
  0.2862427666599723  0.8744015915950654  0.1962846391594083
  0.2852816778745315  0.3745257118168464  0.6972888516284707
  0.7862563524377308  0.3745612068606073  0.1968309044849200
  0.7859800780456248  0.8747885769436877  0.6976560407345536
  0.8747483516932554  0.1965776138510923  0.2862851471794995
  0.8745162574712270  0.6963591944720947  0.7860962668771212
  0.3749880999572955  0.6966728324938872  0.2867593668851429
  0.3737524550253365  0.1973301049920884  0.7856502162550114
  0.0536107251195626  0.2861528461885362  0.3751515172420639
  0.0529446273326715  0.7867242636909237  0.8751150610183006
  0.5536817959140767  0.7863873379169987  0.3757820812518716
  0.5546689844371604  0.2850787105969793  0.8755057426082665
  0.9636358858053502  0.3750657343414148  0.1970187054958091
  0.9632748058143374  0.8748810059080644  0.6966737078847317
  0.4637663456884957  0.8750930497778070  0.1973829864082988
  0.4626592151023885  0.3742863057464345  0.6948587379339037
  0.6248915566916579  0.3031502331167252  0.5357269846503629
  0.6248504993093981  0.8038753065458317  0.0370738758135087
  0.1240928598194352  0.8038903653524687  0.5357541235766353
  0.1244588619933062  0.3035264006394925  0.0361528701627900
  0.8039474931446711  0.2132221675933014  0.6250240086494342
  0.8042262817899634  0.7142380903078656  0.1258942391876780
  0.3026223097979043  0.7137814172041304  0.6246756904340355
  0.3024210000410494  0.2131925767043703  0.1248686623451491
  0.7135782286782995  0.1249066799011415  0.4469346064302753
  0.7152714263149359  0.6269205801005588  0.9485645034174671
  0.2136798534682747  0.6249286436617879  0.4467083661898487
  0.2135805960885446  0.1249034179333731  0.9462831765193932
  0.0533848967728583  0.8750991776218628  0.9633540126031840
  0.0539707653971050  0.3748335796970464  0.4631006125530294
  0.5516260717807606  0.3765838456289564  0.9647907183065102
  0.5527879020326327  0.8750881023754009  0.4638259079955692
  0.9641004924707897  0.0537557546997746  0.8741024243620537
  0.9644630952929849  0.5537609743104556  0.3743337360948480
  0.4615702395351835  0.5599667655491752  0.8726125296407743
  0.4637782260013030  0.0527105535681542  0.3744651529845500
  0.8751839158207327  0.9638037307179098  0.0533155604365438
  0.8759529299199921  0.4631207033393078  0.5525092814693554
  0.3757643432086795  0.4634559771937856  0.0532948047787615
  0.3743332986854335  0.9640923364276891  0.5538554261006832
  0.9463010762577596  0.6241970448596255  0.7137992246246916
  0.9467479787206795  0.1247110088214661  0.2137413051558774
  0.4470321834708420  0.1264643887512367  0.7129572452548022
  0.4470820126144894  0.6242468396732770  0.2146288533789266
  0.0359387512980483  0.8028828899209173  0.6243765704991986
  0.0363399847341581  0.3031023385288884  0.1249011564192242
  0.5341844366243341  0.3010766621141676  0.6244637332525571
  0.5365293053956963  0.8027332886242572  0.1253894473679076
  0.1249045967962489  0.7140987136989988  0.8029471970290268
  0.1258788127582252  0.2138399758608439  0.3028865927574644
  0.6277176024963264  0.2125920403927532  0.8090087500715568
  0.6258227801523395  0.7139778458680497  0.3039293896667165
  0.8020479662286184  0.1253320849550913  0.7138588885105071
  0.8038009658829732  0.6258329203947747  0.2142132709865054
  0.3001378507950699  0.6250003291747924  0.7120266851668824
  0.3037143711576711  0.1249219716676130  0.2132389045851791
  0.7128289546635951  0.9467515179419320  0.6255330332810445
  0.7138433599304974  0.4471553403887050  0.1250028608563843
  0.2133966192145203  0.4466891778337680  0.6246427594178379
  0.2141971907616053  0.9463301471117714  0.1241662837033090
  0.6235019507028180  0.0360192795196295  0.8043125349795738
  0.6252246109366053  0.5365602733656336  0.3033967664990796
  0.1241891176213892  0.5362485365325849  0.8038299708233128
  0.1250039334675387  0.0363242481065800  0.3028312966511209
  0.6958758545386634  0.3752606248015981  0.4642591991914804
  0.6967866686087979  0.8757808167877950  0.9644520510659936
  0.1964497927458224  0.8757483076109313  0.4637958290909986
  0.1962825451824202  0.3757227340049353  0.9641968258256505
  0.7868171357075342  0.1970700671565934  0.3752290088450718
  0.7865616115221099  0.6973164272469728  0.8749270021933664
  0.2864358632721660  0.6971241105996783  0.3749145408949528
  0.2857295532036163  0.1973001556650553  0.8741511683933689
  0.8766964549394072  0.2852046226666092  0.5525852823370484
  0.8759919581338601  0.7865836516490654  0.0534193258034005
  0.3751495009032618  0.7862903895340561  0.5533886980449475
  0.3747924442545604  0.2862132480159892  0.0530236724902147
  0.8752986957182456  0.0530811393429817  0.9635314190773989
  0.8755156440988554  0.5529515294462090  0.4633633623877082
  0.3754680267339356  0.5538646243650628  0.9632914135049028
  0.3750980885728158  0.0518130216770908  0.4627643752388450
  0.0534320904979925  0.9639112872148580  0.8742562504183075
  0.0537767194569684  0.4637191130017242  0.3745800513883076
  0.5540269814438623  0.9637963373177774  0.3746877135851971
  0.9643515118172288  0.8748875894315118  0.0532793367763064
  0.9650711700101197  0.3739629119817191  0.5533976869703130
  0.4639761716713321  0.3734436760347032  0.0549728230069045
  0.4637074012845565  0.8746295254473544  0.5535292645136156
  0.6239197040415915  0.9460390024066667  0.7145628432271472
  0.6245885294135299  0.4468638042216795  0.2146210251113203
  0.1251518092638620  0.4481015929334561  0.7135299702190198
  0.1251650518842357  0.9468161537431439  0.2134764728566586
  0.8025961722879008  0.0355572167882991  0.6241949387540364
  0.8032917293977545  0.5363987577459758  0.1252649109957448
  0.3026702934762525  0.5364046899524252  0.6245080552430899
  0.3037691516602806  0.0358777133767602  0.1240099121207441
  0.7136942440722580  0.1238501492106818  0.8033433850884761
  0.7142575063550697  0.6255542769663531  0.3037187012407790
  0.2135928373610422  0.6259720509359112  0.8038958032523090
  0.2143550290095171  0.1254441691540061  0.3029771341464128
  0.1251596374109170  0.8033784492643540  0.7133401078629692
  0.1254993007884101  0.3037259967050672  0.2135436974808423
  0.6257918510564323  0.8032182280310821  0.2141294787339476
  0.9461127849352181  0.7136548431171305  0.6245770100127009
  0.9465761709266469  0.2138570511768708  0.1244584157274233
  0.4435314066450055  0.2139209791754301  0.6226971145606611
  0.4471000659851768  0.7134175708618868  0.1253628350817325
  0.0361215857858421  0.6250334387948062  0.8028634278430672
  0.0370620802989750  0.1250164011693169  0.3024084041794280
  0.5365857236110969  0.1257701937653947  0.8037256000032010
  0.5368078122753898  0.6247998316991624  0.3037468058428588
  0.3756105265542779  0.6965005400656080  0.4640477381496985
  0.3750363860384598  0.1971716932390554  0.9633680300479742
  0.8765380971412301  0.1948850320751843  0.4637771684899330
  0.8763084916544822  0.6969079181732574  0.9643817451425253
  0.1970104429789082  0.7862812517694886  0.3744796201469309
  0.1966620338129181  0.2870285079201526  0.8749459164286608
  0.6966626008613659  0.2852757307573617  0.3743316406825574
  0.6972043025281343  0.7863327214711737  0.8751115418506825
  0.2861705842458430  0.8754050414530313  0.5530657252922406
  0.2864231177471924  0.3755791308951096  0.0534084020168528
  0.7884808308237952  0.3738320270351213  0.5504312826490112
  0.7865154310414564  0.8756851985957478  0.0533394391702732
 
  0.00000000E+00  0.00000000E+00  0.00000000E+00
  0.00000000E+00  0.00000000E+00  0.00000000E+00
  0.00000000E+00  0.00000000E+00  0.00000000E+00
  0.00000000E+00  0.00000000E+00  0.00000000E+00
  0.00000000E+00  0.00000000E+00  0.00000000E+00
  0.00000000E+00  0.00000000E+00  0.00000000E+00
  0.00000000E+00  0.00000000E+00  0.00000000E+00
  0.00000000E+00  0.00000000E+00  0.00000000E+00
  0.00000000E+00  0.00000000E+00  0.00000000E+00
  0.00000000E+00  0.00000000E+00  0.00000000E+00
  0.00000000E+00  0.00000000E+00  0.00000000E+00
  0.00000000E+00  0.00000000E+00  0.00000000E+00
  0.00000000E+00  0.00000000E+00  0.00000000E+00
  0.00000000E+00  0.00000000E+00  0.00000000E+00
  0.00000000E+00  0.00000000E+00  0.00000000E+00
  0.00000000E+00  0.00000000E+00  0.00000000E+00
  0.00000000E+00  0.00000000E+00  0.00000000E+00
  0.00000000E+00  0.00000000E+00  0.00000000E+00
  0.00000000E+00  0.00000000E+00  0.00000000E+00
  0.00000000E+00  0.00000000E+00  0.00000000E+00
  0.00000000E+00  0.00000000E+00  0.00000000E+00
  0.00000000E+00  0.00000000E+00  0.00000000E+00
  0.00000000E+00  0.00000000E+00  0.00000000E+00
  0.00000000E+00  0.00000000E+00  0.00000000E+00
  0.00000000E+00  0.00000000E+00  0.00000000E+00
  0.00000000E+00  0.00000000E+00  0.00000000E+00
  0.00000000E+00  0.00000000E+00  0.00000000E+00
  0.00000000E+00  0.00000000E+00  0.00000000E+00
  0.00000000E+00  0.00000000E+00  0.00000000E+00
  0.00000000E+00  0.00000000E+00  0.00000000E+00
  0.00000000E+00  0.00000000E+00  0.00000000E+00
  0.00000000E+00  0.00000000E+00  0.00000000E+00
  0.00000000E+00  0.00000000E+00  0.00000000E+00
  0.00000000E+00  0.00000000E+00  0.00000000E+00
  0.00000000E+00  0.00000000E+00  0.00000000E+00
  0.00000000E+00  0.00000000E+00  0.00000000E+00
  0.00000000E+00  0.00000000E+00  0.00000000E+00
  0.00000000E+00  0.00000000E+00  0.00000000E+00
  0.00000000E+00  0.00000000E+00  0.00000000E+00
  0.00000000E+00  0.00000000E+00  0.00000000E+00
  0.00000000E+00  0.00000000E+00  0.00000000E+00
  0.00000000E+00  0.00000000E+00  0.00000000E+00
  0.00000000E+00  0.00000000E+00  0.00000000E+00
  0.00000000E+00  0.00000000E+00  0.00000000E+00
  0.00000000E+00  0.00000000E+00  0.00000000E+00
  0.00000000E+00  0.00000000E+00  0.00000000E+00
  0.00000000E+00  0.00000000E+00  0.00000000E+00
  0.00000000E+00  0.00000000E+00  0.00000000E+00
  0.00000000E+00  0.00000000E+00  0.00000000E+00
  0.00000000E+00  0.00000000E+00  0.00000000E+00
  0.00000000E+00  0.00000000E+00  0.00000000E+00
  0.00000000E+00  0.00000000E+00  0.00000000E+00
  0.00000000E+00  0.00000000E+00  0.00000000E+00
  0.00000000E+00  0.00000000E+00  0.00000000E+00
  0.00000000E+00  0.00000000E+00  0.00000000E+00
  0.00000000E+00  0.00000000E+00  0.00000000E+00
  0.00000000E+00  0.00000000E+00  0.00000000E+00
  0.00000000E+00  0.00000000E+00  0.00000000E+00
  0.00000000E+00  0.00000000E+00  0.00000000E+00
  0.00000000E+00  0.00000000E+00  0.00000000E+00
  0.00000000E+00  0.00000000E+00  0.00000000E+00
  0.00000000E+00  0.00000000E+00  0.00000000E+00
  0.00000000E+00  0.00000000E+00  0.00000000E+00
  0.00000000E+00  0.00000000E+00  0.00000000E+00
  0.00000000E+00  0.00000000E+00  0.00000000E+00
  0.00000000E+00  0.00000000E+00  0.00000000E+00
  0.00000000E+00  0.00000000E+00  0.00000000E+00
  0.00000000E+00  0.00000000E+00  0.00000000E+00
  0.00000000E+00  0.00000000E+00  0.00000000E+00
  0.00000000E+00  0.00000000E+00  0.00000000E+00
  0.00000000E+00  0.00000000E+00  0.00000000E+00
  0.00000000E+00  0.00000000E+00  0.00000000E+00
  0.00000000E+00  0.00000000E+00  0.00000000E+00
  0.00000000E+00  0.00000000E+00  0.00000000E+00
  0.00000000E+00  0.00000000E+00  0.00000000E+00
  0.00000000E+00  0.00000000E+00  0.00000000E+00
  0.00000000E+00  0.00000000E+00  0.00000000E+00
  0.00000000E+00  0.00000000E+00  0.00000000E+00
  0.00000000E+00  0.00000000E+00  0.00000000E+00
  0.00000000E+00  0.00000000E+00  0.00000000E+00
  0.00000000E+00  0.00000000E+00  0.00000000E+00
  0.00000000E+00  0.00000000E+00  0.00000000E+00
  0.00000000E+00  0.00000000E+00  0.00000000E+00
  0.00000000E+00  0.00000000E+00  0.00000000E+00
  0.00000000E+00  0.00000000E+00  0.00000000E+00
  0.00000000E+00  0.00000000E+00  0.00000000E+00
  0.00000000E+00  0.00000000E+00  0.00000000E+00
  0.00000000E+00  0.00000000E+00  0.00000000E+00
  0.00000000E+00  0.00000000E+00  0.00000000E+00
  0.00000000E+00  0.00000000E+00  0.00000000E+00
  0.00000000E+00  0.00000000E+00  0.00000000E+00
  0.00000000E+00  0.00000000E+00  0.00000000E+00
  0.00000000E+00  0.00000000E+00  0.00000000E+00
  0.00000000E+00  0.00000000E+00  0.00000000E+00
  0.00000000E+00  0.00000000E+00  0.00000000E+00
  0.00000000E+00  0.00000000E+00  0.00000000E+00
  0.00000000E+00  0.00000000E+00  0.00000000E+00
  0.00000000E+00  0.00000000E+00  0.00000000E+00
  0.00000000E+00  0.00000000E+00  0.00000000E+00
  0.00000000E+00  0.00000000E+00  0.00000000E+00
  0.00000000E+00  0.00000000E+00  0.00000000E+00
  0.00000000E+00  0.00000000E+00  0.00000000E+00
  0.00000000E+00  0.00000000E+00  0.00000000E+00
  0.00000000E+00  0.00000000E+00  0.00000000E+00
  0.00000000E+00  0.00000000E+00  0.00000000E+00
  0.00000000E+00  0.00000000E+00  0.00000000E+00
  0.00000000E+00  0.00000000E+00  0.00000000E+00
  0.00000000E+00  0.00000000E+00  0.00000000E+00
  0.00000000E+00  0.00000000E+00  0.00000000E+00
  0.00000000E+00  0.00000000E+00  0.00000000E+00
  0.00000000E+00  0.00000000E+00  0.00000000E+00
  0.00000000E+00  0.00000000E+00  0.00000000E+00
  0.00000000E+00  0.00000000E+00  0.00000000E+00
  0.00000000E+00  0.00000000E+00  0.00000000E+00
  0.00000000E+00  0.00000000E+00  0.00000000E+00
  0.00000000E+00  0.00000000E+00  0.00000000E+00
  0.00000000E+00  0.00000000E+00  0.00000000E+00
  0.00000000E+00  0.00000000E+00  0.00000000E+00
  0.00000000E+00  0.00000000E+00  0.00000000E+00
  0.00000000E+00  0.00000000E+00  0.00000000E+00
  0.00000000E+00  0.00000000E+00  0.00000000E+00
  0.00000000E+00  0.00000000E+00  0.00000000E+00
  0.00000000E+00  0.00000000E+00  0.00000000E+00
  0.00000000E+00  0.00000000E+00  0.00000000E+00
  0.00000000E+00  0.00000000E+00  0.00000000E+00
  0.00000000E+00  0.00000000E+00  0.00000000E+00
  0.00000000E+00  0.00000000E+00  0.00000000E+00
  0.00000000E+00  0.00000000E+00  0.00000000E+00
  0.00000000E+00  0.00000000E+00  0.00000000E+00
  0.00000000E+00  0.00000000E+00  0.00000000E+00
  0.00000000E+00  0.00000000E+00  0.00000000E+00
  0.00000000E+00  0.00000000E+00  0.00000000E+00
  0.00000000E+00  0.00000000E+00  0.00000000E+00
  0.00000000E+00  0.00000000E+00  0.00000000E+00
  0.00000000E+00  0.00000000E+00  0.00000000E+00
  0.00000000E+00  0.00000000E+00  0.00000000E+00
  0.00000000E+00  0.00000000E+00  0.00000000E+00
  0.00000000E+00  0.00000000E+00  0.00000000E+00
  0.00000000E+00  0.00000000E+00  0.00000000E+00
  0.00000000E+00  0.00000000E+00  0.00000000E+00
  0.00000000E+00  0.00000000E+00  0.00000000E+00
  0.00000000E+00  0.00000000E+00  0.00000000E+00
  0.00000000E+00  0.00000000E+00  0.00000000E+00
  0.00000000E+00  0.00000000E+00  0.00000000E+00
  0.00000000E+00  0.00000000E+00  0.00000000E+00
  0.00000000E+00  0.00000000E+00  0.00000000E+00
  0.00000000E+00  0.00000000E+00  0.00000000E+00
  0.00000000E+00  0.00000000E+00  0.00000000E+00
  0.00000000E+00  0.00000000E+00  0.00000000E+00
  0.00000000E+00  0.00000000E+00  0.00000000E+00
  0.00000000E+00  0.00000000E+00  0.00000000E+00
  0.00000000E+00  0.00000000E+00  0.00000000E+00
  0.00000000E+00  0.00000000E+00  0.00000000E+00
  0.00000000E+00  0.00000000E+00  0.00000000E+00
  0.00000000E+00  0.00000000E+00  0.00000000E+00
  0.00000000E+00  0.00000000E+00  0.00000000E+00
  0.00000000E+00  0.00000000E+00  0.00000000E+00
  0.00000000E+00  0.00000000E+00  0.00000000E+00
  0.00000000E+00  0.00000000E+00  0.00000000E+00
  0.00000000E+00  0.00000000E+00  0.00000000E+00
  0.00000000E+00  0.00000000E+00  0.00000000E+00
  0.00000000E+00  0.00000000E+00  0.00000000E+00
  0.00000000E+00  0.00000000E+00  0.00000000E+00
  0.00000000E+00  0.00000000E+00  0.00000000E+00
  0.00000000E+00  0.00000000E+00  0.00000000E+00
  0.00000000E+00  0.00000000E+00  0.00000000E+00
  0.00000000E+00  0.00000000E+00  0.00000000E+00
  0.00000000E+00  0.00000000E+00  0.00000000E+00
  0.00000000E+00  0.00000000E+00  0.00000000E+00
  0.00000000E+00  0.00000000E+00  0.00000000E+00
  0.00000000E+00  0.00000000E+00  0.00000000E+00
  0.00000000E+00  0.00000000E+00  0.00000000E+00
  0.00000000E+00  0.00000000E+00  0.00000000E+00
  0.00000000E+00  0.00000000E+00  0.00000000E+00
  0.00000000E+00  0.00000000E+00  0.00000000E+00
  0.00000000E+00  0.00000000E+00  0.00000000E+00
  0.00000000E+00  0.00000000E+00  0.00000000E+00
  0.00000000E+00  0.00000000E+00  0.00000000E+00
  0.00000000E+00  0.00000000E+00  0.00000000E+00
  0.00000000E+00  0.00000000E+00  0.00000000E+00
  0.00000000E+00  0.00000000E+00  0.00000000E+00
  0.00000000E+00  0.00000000E+00  0.00000000E+00
  0.00000000E+00  0.00000000E+00  0.00000000E+00
  0.00000000E+00  0.00000000E+00  0.00000000E+00
  0.00000000E+00  0.00000000E+00  0.00000000E+00
  0.00000000E+00  0.00000000E+00  0.00000000E+00
  0.00000000E+00  0.00000000E+00  0.00000000E+00
  0.00000000E+00  0.00000000E+00  0.00000000E+00
  0.00000000E+00  0.00000000E+00  0.00000000E+00
  0.00000000E+00  0.00000000E+00  0.00000000E+00
  0.00000000E+00  0.00000000E+00  0.00000000E+00
  0.00000000E+00  0.00000000E+00  0.00000000E+00
  0.00000000E+00  0.00000000E+00  0.00000000E+00
  0.00000000E+00  0.00000000E+00  0.00000000E+00
  0.00000000E+00  0.00000000E+00  0.00000000E+00
  0.00000000E+00  0.00000000E+00  0.00000000E+00
  0.00000000E+00  0.00000000E+00  0.00000000E+00
  0.00000000E+00  0.00000000E+00  0.00000000E+00
  0.00000000E+00  0.00000000E+00  0.00000000E+00
  0.00000000E+00  0.00000000E+00  0.00000000E+00
  0.00000000E+00  0.00000000E+00  0.00000000E+00
  0.00000000E+00  0.00000000E+00  0.00000000E+00
  0.00000000E+00  0.00000000E+00  0.00000000E+00
  0.00000000E+00  0.00000000E+00  0.00000000E+00
  0.00000000E+00  0.00000000E+00  0.00000000E+00
  0.00000000E+00  0.00000000E+00  0.00000000E+00
  0.00000000E+00  0.00000000E+00  0.00000000E+00
  0.00000000E+00  0.00000000E+00  0.00000000E+00
  0.00000000E+00  0.00000000E+00  0.00000000E+00
  0.00000000E+00  0.00000000E+00  0.00000000E+00
  0.00000000E+00  0.00000000E+00  0.00000000E+00
  0.00000000E+00  0.00000000E+00  0.00000000E+00
  0.00000000E+00  0.00000000E+00  0.00000000E+00
  0.00000000E+00  0.00000000E+00  0.00000000E+00
  0.00000000E+00  0.00000000E+00  0.00000000E+00
  0.00000000E+00  0.00000000E+00  0.00000000E+00
  0.00000000E+00  0.00000000E+00  0.00000000E+00
  0.00000000E+00  0.00000000E+00  0.00000000E+00
  0.00000000E+00  0.00000000E+00  0.00000000E+00
  0.00000000E+00  0.00000000E+00  0.00000000E+00
  0.00000000E+00  0.00000000E+00  0.00000000E+00
  0.00000000E+00  0.00000000E+00  0.00000000E+00
  0.00000000E+00  0.00000000E+00  0.00000000E+00
  0.00000000E+00  0.00000000E+00  0.00000000E+00
  0.00000000E+00  0.00000000E+00  0.00000000E+00
  0.00000000E+00  0.00000000E+00  0.00000000E+00
  0.00000000E+00  0.00000000E+00  0.00000000E+00
  0.00000000E+00  0.00000000E+00  0.00000000E+00
  0.00000000E+00  0.00000000E+00  0.00000000E+00
  0.00000000E+00  0.00000000E+00  0.00000000E+00
  0.00000000E+00  0.00000000E+00  0.00000000E+00
  0.00000000E+00  0.00000000E+00  0.00000000E+00
  0.00000000E+00  0.00000000E+00  0.00000000E+00
  0.00000000E+00  0.00000000E+00  0.00000000E+00
  0.00000000E+00  0.00000000E+00  0.00000000E+00
  0.00000000E+00  0.00000000E+00  0.00000000E+00
  0.00000000E+00  0.00000000E+00  0.00000000E+00
  0.00000000E+00  0.00000000E+00  0.00000000E+00
  0.00000000E+00  0.00000000E+00  0.00000000E+00
  0.00000000E+00  0.00000000E+00  0.00000000E+00
  0.00000000E+00  0.00000000E+00  0.00000000E+00
  0.00000000E+00  0.00000000E+00  0.00000000E+00
  0.00000000E+00  0.00000000E+00  0.00000000E+00
  0.00000000E+00  0.00000000E+00  0.00000000E+00
  0.00000000E+00  0.00000000E+00  0.00000000E+00
  0.00000000E+00  0.00000000E+00  0.00000000E+00
  0.00000000E+00  0.00000000E+00  0.00000000E+00
  0.00000000E+00  0.00000000E+00  0.00000000E+00
  0.00000000E+00  0.00000000E+00  0.00000000E+00
  0.00000000E+00  0.00000000E+00  0.00000000E+00
  0.00000000E+00  0.00000000E+00  0.00000000E+00
  0.00000000E+00  0.00000000E+00  0.00000000E+00
  0.00000000E+00  0.00000000E+00  0.00000000E+00
  0.00000000E+00  0.00000000E+00  0.00000000E+00
  0.00000000E+00  0.00000000E+00  0.00000000E+00
  0.00000000E+00  0.00000000E+00  0.00000000E+00
  0.00000000E+00  0.00000000E+00  0.00000000E+00
  0.00000000E+00  0.00000000E+00  0.00000000E+00
  0.00000000E+00  0.00000000E+00  0.00000000E+00
  0.00000000E+00  0.00000000E+00  0.00000000E+00
  0.00000000E+00  0.00000000E+00  0.00000000E+00
  0.00000000E+00  0.00000000E+00  0.00000000E+00
  0.00000000E+00  0.00000000E+00  0.00000000E+00
  0.00000000E+00  0.00000000E+00  0.00000000E+00
  0.00000000E+00  0.00000000E+00  0.00000000E+00
  0.00000000E+00  0.00000000E+00  0.00000000E+00
  0.00000000E+00  0.00000000E+00  0.00000000E+00
  0.00000000E+00  0.00000000E+00  0.00000000E+00
  0.00000000E+00  0.00000000E+00  0.00000000E+00
  0.00000000E+00  0.00000000E+00  0.00000000E+00
  0.00000000E+00  0.00000000E+00  0.00000000E+00
  0.00000000E+00  0.00000000E+00  0.00000000E+00
  0.00000000E+00  0.00000000E+00  0.00000000E+00
  0.00000000E+00  0.00000000E+00  0.00000000E+00
  0.00000000E+00  0.00000000E+00  0.00000000E+00
  0.00000000E+00  0.00000000E+00  0.00000000E+00
  0.00000000E+00  0.00000000E+00  0.00000000E+00
  0.00000000E+00  0.00000000E+00  0.00000000E+00
  0.00000000E+00  0.00000000E+00  0.00000000E+00
  0.00000000E+00  0.00000000E+00  0.00000000E+00
  0.00000000E+00  0.00000000E+00  0.00000000E+00
  0.00000000E+00  0.00000000E+00  0.00000000E+00
  0.00000000E+00  0.00000000E+00  0.00000000E+00
  0.00000000E+00  0.00000000E+00  0.00000000E+00
  0.00000000E+00  0.00000000E+00  0.00000000E+00
  0.00000000E+00  0.00000000E+00  0.00000000E+00
  0.00000000E+00  0.00000000E+00  0.00000000E+00
  0.00000000E+00  0.00000000E+00  0.00000000E+00
  0.00000000E+00  0.00000000E+00  0.00000000E+00
  0.00000000E+00  0.00000000E+00  0.00000000E+00
  0.00000000E+00  0.00000000E+00  0.00000000E+00
  0.00000000E+00  0.00000000E+00  0.00000000E+00
  0.00000000E+00  0.00000000E+00  0.00000000E+00
  0.00000000E+00  0.00000000E+00  0.00000000E+00
  0.00000000E+00  0.00000000E+00  0.00000000E+00
  0.00000000E+00  0.00000000E+00  0.00000000E+00
  0.00000000E+00  0.00000000E+00  0.00000000E+00
  0.00000000E+00  0.00000000E+00  0.00000000E+00
  0.00000000E+00  0.00000000E+00  0.00000000E+00
  0.00000000E+00  0.00000000E+00  0.00000000E+00
  0.00000000E+00  0.00000000E+00  0.00000000E+00
  0.00000000E+00  0.00000000E+00  0.00000000E+00
  0.00000000E+00  0.00000000E+00  0.00000000E+00
  0.00000000E+00  0.00000000E+00  0.00000000E+00
  0.00000000E+00  0.00000000E+00  0.00000000E+00
  0.00000000E+00  0.00000000E+00  0.00000000E+00
  0.00000000E+00  0.00000000E+00  0.00000000E+00
  0.00000000E+00  0.00000000E+00  0.00000000E+00
  0.00000000E+00  0.00000000E+00  0.00000000E+00
  0.00000000E+00  0.00000000E+00  0.00000000E+00
  0.00000000E+00  0.00000000E+00  0.00000000E+00
  0.00000000E+00  0.00000000E+00  0.00000000E+00
  0.00000000E+00  0.00000000E+00  0.00000000E+00
  0.00000000E+00  0.00000000E+00  0.00000000E+00
  0.00000000E+00  0.00000000E+00  0.00000000E+00
  0.00000000E+00  0.00000000E+00  0.00000000E+00
  0.00000000E+00  0.00000000E+00  0.00000000E+00
  0.00000000E+00  0.00000000E+00  0.00000000E+00
  0.00000000E+00  0.00000000E+00  0.00000000E+00
  0.00000000E+00  0.00000000E+00  0.00000000E+00
  0.00000000E+00  0.00000000E+00  0.00000000E+00
  0.00000000E+00  0.00000000E+00  0.00000000E+00
  0.00000000E+00  0.00000000E+00  0.00000000E+00
  0.00000000E+00  0.00000000E+00  0.00000000E+00
  0.00000000E+00  0.00000000E+00  0.00000000E+00
  0.00000000E+00  0.00000000E+00  0.00000000E+00
  0.00000000E+00  0.00000000E+00  0.00000000E+00
  0.00000000E+00  0.00000000E+00  0.00000000E+00
  0.00000000E+00  0.00000000E+00  0.00000000E+00
  0.00000000E+00  0.00000000E+00  0.00000000E+00
  0.00000000E+00  0.00000000E+00  0.00000000E+00
  0.00000000E+00  0.00000000E+00  0.00000000E+00
  0.00000000E+00  0.00000000E+00  0.00000000E+00
  0.00000000E+00  0.00000000E+00  0.00000000E+00
  0.00000000E+00  0.00000000E+00  0.00000000E+00
  0.00000000E+00  0.00000000E+00  0.00000000E+00
  0.00000000E+00  0.00000000E+00  0.00000000E+00
  0.00000000E+00  0.00000000E+00  0.00000000E+00
  0.00000000E+00  0.00000000E+00  0.00000000E+00
  0.00000000E+00  0.00000000E+00  0.00000000E+00
  0.00000000E+00  0.00000000E+00  0.00000000E+00
  0.00000000E+00  0.00000000E+00  0.00000000E+00
  0.00000000E+00  0.00000000E+00  0.00000000E+00
  0.00000000E+00  0.00000000E+00  0.00000000E+00
  0.00000000E+00  0.00000000E+00  0.00000000E+00
  0.00000000E+00  0.00000000E+00  0.00000000E+00
  0.00000000E+00  0.00000000E+00  0.00000000E+00
  0.00000000E+00  0.00000000E+00  0.00000000E+00
  0.00000000E+00  0.00000000E+00  0.00000000E+00
  0.00000000E+00  0.00000000E+00  0.00000000E+00
  0.00000000E+00  0.00000000E+00  0.00000000E+00
  0.00000000E+00  0.00000000E+00  0.00000000E+00
  0.00000000E+00  0.00000000E+00  0.00000000E+00
  0.00000000E+00  0.00000000E+00  0.00000000E+00
  0.00000000E+00  0.00000000E+00  0.00000000E+00
  0.00000000E+00  0.00000000E+00  0.00000000E+00
  0.00000000E+00  0.00000000E+00  0.00000000E+00
  0.00000000E+00  0.00000000E+00  0.00000000E+00
  0.00000000E+00  0.00000000E+00  0.00000000E+00
  0.00000000E+00  0.00000000E+00  0.00000000E+00
  0.00000000E+00  0.00000000E+00  0.00000000E+00
  0.00000000E+00  0.00000000E+00  0.00000000E+00
  0.00000000E+00  0.00000000E+00  0.00000000E+00
  0.00000000E+00  0.00000000E+00  0.00000000E+00
  0.00000000E+00  0.00000000E+00  0.00000000E+00
  0.00000000E+00  0.00000000E+00  0.00000000E+00
  0.00000000E+00  0.00000000E+00  0.00000000E+00
  0.00000000E+00  0.00000000E+00  0.00000000E+00
  0.00000000E+00  0.00000000E+00  0.00000000E+00
  0.00000000E+00  0.00000000E+00  0.00000000E+00
  0.00000000E+00  0.00000000E+00  0.00000000E+00
  0.00000000E+00  0.00000000E+00  0.00000000E+00
  0.00000000E+00  0.00000000E+00  0.00000000E+00
  0.00000000E+00  0.00000000E+00  0.00000000E+00
  0.00000000E+00  0.00000000E+00  0.00000000E+00
  0.00000000E+00  0.00000000E+00  0.00000000E+00
  0.00000000E+00  0.00000000E+00  0.00000000E+00
  0.00000000E+00  0.00000000E+00  0.00000000E+00
  0.00000000E+00  0.00000000E+00  0.00000000E+00
  0.00000000E+00  0.00000000E+00  0.00000000E+00
  0.00000000E+00  0.00000000E+00  0.00000000E+00
  0.00000000E+00  0.00000000E+00  0.00000000E+00
  0.00000000E+00  0.00000000E+00  0.00000000E+00
  0.00000000E+00  0.00000000E+00  0.00000000E+00
  0.00000000E+00  0.00000000E+00  0.00000000E+00
  0.00000000E+00  0.00000000E+00  0.00000000E+00
  0.00000000E+00  0.00000000E+00  0.00000000E+00
  0.00000000E+00  0.00000000E+00  0.00000000E+00
  0.00000000E+00  0.00000000E+00  0.00000000E+00
  0.00000000E+00  0.00000000E+00  0.00000000E+00
  0.00000000E+00  0.00000000E+00  0.00000000E+00
  0.00000000E+00  0.00000000E+00  0.00000000E+00
  0.00000000E+00  0.00000000E+00  0.00000000E+00
  0.00000000E+00  0.00000000E+00  0.00000000E+00
  0.00000000E+00  0.00000000E+00  0.00000000E+00
  0.00000000E+00  0.00000000E+00  0.00000000E+00
  0.00000000E+00  0.00000000E+00  0.00000000E+00
  0.00000000E+00  0.00000000E+00  0.00000000E+00
  0.00000000E+00  0.00000000E+00  0.00000000E+00
  0.00000000E+00  0.00000000E+00  0.00000000E+00
  0.00000000E+00  0.00000000E+00  0.00000000E+00
  0.00000000E+00  0.00000000E+00  0.00000000E+00
  0.00000000E+00  0.00000000E+00  0.00000000E+00
  0.00000000E+00  0.00000000E+00  0.00000000E+00
  0.00000000E+00  0.00000000E+00  0.00000000E+00
  0.00000000E+00  0.00000000E+00  0.00000000E+00
  0.00000000E+00  0.00000000E+00  0.00000000E+00
  0.00000000E+00  0.00000000E+00  0.00000000E+00
  0.00000000E+00  0.00000000E+00  0.00000000E+00
  0.00000000E+00  0.00000000E+00  0.00000000E+00
  0.00000000E+00  0.00000000E+00  0.00000000E+00
  0.00000000E+00  0.00000000E+00  0.00000000E+00
  0.00000000E+00  0.00000000E+00  0.00000000E+00
  0.00000000E+00  0.00000000E+00  0.00000000E+00
  0.00000000E+00  0.00000000E+00  0.00000000E+00
  0.00000000E+00  0.00000000E+00  0.00000000E+00
  0.00000000E+00  0.00000000E+00  0.00000000E+00
  0.00000000E+00  0.00000000E+00  0.00000000E+00
  0.00000000E+00  0.00000000E+00  0.00000000E+00
  0.00000000E+00  0.00000000E+00  0.00000000E+00
  0.00000000E+00  0.00000000E+00  0.00000000E+00
  0.00000000E+00  0.00000000E+00  0.00000000E+00
  0.00000000E+00  0.00000000E+00  0.00000000E+00
  0.00000000E+00  0.00000000E+00  0.00000000E+00
  0.00000000E+00  0.00000000E+00  0.00000000E+00
  0.00000000E+00  0.00000000E+00  0.00000000E+00
  0.00000000E+00  0.00000000E+00  0.00000000E+00
  0.00000000E+00  0.00000000E+00  0.00000000E+00
  0.00000000E+00  0.00000000E+00  0.00000000E+00
  0.00000000E+00  0.00000000E+00  0.00000000E+00
  0.00000000E+00  0.00000000E+00  0.00000000E+00
  0.00000000E+00  0.00000000E+00  0.00000000E+00
  0.00000000E+00  0.00000000E+00  0.00000000E+00
  0.00000000E+00  0.00000000E+00  0.00000000E+00
  0.00000000E+00  0.00000000E+00  0.00000000E+00
  0.00000000E+00  0.00000000E+00  0.00000000E+00
  0.00000000E+00  0.00000000E+00  0.00000000E+00
  0.00000000E+00  0.00000000E+00  0.00000000E+00
  0.00000000E+00  0.00000000E+00  0.00000000E+00
  0.00000000E+00  0.00000000E+00  0.00000000E+00
  0.00000000E+00  0.00000000E+00  0.00000000E+00
  0.00000000E+00  0.00000000E+00  0.00000000E+00
  0.00000000E+00  0.00000000E+00  0.00000000E+00
  0.00000000E+00  0.00000000E+00  0.00000000E+00
  0.00000000E+00  0.00000000E+00  0.00000000E+00
  0.00000000E+00  0.00000000E+00  0.00000000E+00
  0.00000000E+00  0.00000000E+00  0.00000000E+00
  0.00000000E+00  0.00000000E+00  0.00000000E+00
  0.00000000E+00  0.00000000E+00  0.00000000E+00
  0.00000000E+00  0.00000000E+00  0.00000000E+00
  0.00000000E+00  0.00000000E+00  0.00000000E+00
  0.00000000E+00  0.00000000E+00  0.00000000E+00
  0.00000000E+00  0.00000000E+00  0.00000000E+00
  0.00000000E+00  0.00000000E+00  0.00000000E+00
  0.00000000E+00  0.00000000E+00  0.00000000E+00
  0.00000000E+00  0.00000000E+00  0.00000000E+00
  0.00000000E+00  0.00000000E+00  0.00000000E+00
  0.00000000E+00  0.00000000E+00  0.00000000E+00
  0.00000000E+00  0.00000000E+00  0.00000000E+00
  0.00000000E+00  0.00000000E+00  0.00000000E+00
  0.00000000E+00  0.00000000E+00  0.00000000E+00
  0.00000000E+00  0.00000000E+00  0.00000000E+00
  0.00000000E+00  0.00000000E+00  0.00000000E+00
  0.00000000E+00  0.00000000E+00  0.00000000E+00
  0.00000000E+00  0.00000000E+00  0.00000000E+00
  0.00000000E+00  0.00000000E+00  0.00000000E+00
  0.00000000E+00  0.00000000E+00  0.00000000E+00
  0.00000000E+00  0.00000000E+00  0.00000000E+00
  0.00000000E+00  0.00000000E+00  0.00000000E+00
  0.00000000E+00  0.00000000E+00  0.00000000E+00
  0.00000000E+00  0.00000000E+00  0.00000000E+00
  0.00000000E+00  0.00000000E+00  0.00000000E+00
  0.00000000E+00  0.00000000E+00  0.00000000E+00
  0.00000000E+00  0.00000000E+00  0.00000000E+00
  0.00000000E+00  0.00000000E+00  0.00000000E+00
  0.00000000E+00  0.00000000E+00  0.00000000E+00
  0.00000000E+00  0.00000000E+00  0.00000000E+00
  0.00000000E+00  0.00000000E+00  0.00000000E+00
  0.00000000E+00  0.00000000E+00  0.00000000E+00
  0.00000000E+00  0.00000000E+00  0.00000000E+00
  0.00000000E+00  0.00000000E+00  0.00000000E+00
  0.00000000E+00  0.00000000E+00  0.00000000E+00
  0.00000000E+00  0.00000000E+00  0.00000000E+00
  0.00000000E+00  0.00000000E+00  0.00000000E+00
  0.00000000E+00  0.00000000E+00  0.00000000E+00
  0.00000000E+00  0.00000000E+00  0.00000000E+00
  0.00000000E+00  0.00000000E+00  0.00000000E+00
  0.00000000E+00  0.00000000E+00  0.00000000E+00
  0.00000000E+00  0.00000000E+00  0.00000000E+00
  0.00000000E+00  0.00000000E+00  0.00000000E+00
  0.00000000E+00  0.00000000E+00  0.00000000E+00
  0.00000000E+00  0.00000000E+00  0.00000000E+00
  0.00000000E+00  0.00000000E+00  0.00000000E+00
  0.00000000E+00  0.00000000E+00  0.00000000E+00
  0.00000000E+00  0.00000000E+00  0.00000000E+00
  0.00000000E+00  0.00000000E+00  0.00000000E+00
  0.00000000E+00  0.00000000E+00  0.00000000E+00
  0.00000000E+00  0.00000000E+00  0.00000000E+00
  0.00000000E+00  0.00000000E+00  0.00000000E+00
  0.00000000E+00  0.00000000E+00  0.00000000E+00
  0.00000000E+00  0.00000000E+00  0.00000000E+00
  0.00000000E+00  0.00000000E+00  0.00000000E+00
  0.00000000E+00  0.00000000E+00  0.00000000E+00
  0.00000000E+00  0.00000000E+00  0.00000000E+00
  0.00000000E+00  0.00000000E+00  0.00000000E+00
  0.00000000E+00  0.00000000E+00  0.00000000E+00
  0.00000000E+00  0.00000000E+00  0.00000000E+00
  0.00000000E+00  0.00000000E+00  0.00000000E+00
  0.00000000E+00  0.00000000E+00  0.00000000E+00
  0.00000000E+00  0.00000000E+00  0.00000000E+00
  0.00000000E+00  0.00000000E+00  0.00000000E+00
  0.00000000E+00  0.00000000E+00  0.00000000E+00
  0.00000000E+00  0.00000000E+00  0.00000000E+00
  0.00000000E+00  0.00000000E+00  0.00000000E+00
  0.00000000E+00  0.00000000E+00  0.00000000E+00
  0.00000000E+00  0.00000000E+00  0.00000000E+00
  0.00000000E+00  0.00000000E+00  0.00000000E+00
  0.00000000E+00  0.00000000E+00  0.00000000E+00
  0.00000000E+00  0.00000000E+00  0.00000000E+00
  0.00000000E+00  0.00000000E+00  0.00000000E+00
  0.00000000E+00  0.00000000E+00  0.00000000E+00
  0.00000000E+00  0.00000000E+00  0.00000000E+00
  0.00000000E+00  0.00000000E+00  0.00000000E+00
  0.00000000E+00  0.00000000E+00  0.00000000E+00
  0.00000000E+00  0.00000000E+00  0.00000000E+00
  0.00000000E+00  0.00000000E+00  0.00000000E+00
  0.00000000E+00  0.00000000E+00  0.00000000E+00
  0.00000000E+00  0.00000000E+00  0.00000000E+00
  0.00000000E+00  0.00000000E+00  0.00000000E+00
  0.00000000E+00  0.00000000E+00  0.00000000E+00
  0.00000000E+00  0.00000000E+00  0.00000000E+00
  0.00000000E+00  0.00000000E+00  0.00000000E+00
  0.00000000E+00  0.00000000E+00  0.00000000E+00
  0.00000000E+00  0.00000000E+00  0.00000000E+00
  0.00000000E+00  0.00000000E+00  0.00000000E+00
  0.00000000E+00  0.00000000E+00  0.00000000E+00
  0.00000000E+00  0.00000000E+00  0.00000000E+00
  0.00000000E+00  0.00000000E+00  0.00000000E+00
  0.00000000E+00  0.00000000E+00  0.00000000E+00
  0.00000000E+00  0.00000000E+00  0.00000000E+00
  0.00000000E+00  0.00000000E+00  0.00000000E+00
  0.00000000E+00  0.00000000E+00  0.00000000E+00
  0.00000000E+00  0.00000000E+00  0.00000000E+00
  0.00000000E+00  0.00000000E+00  0.00000000E+00
  0.00000000E+00  0.00000000E+00  0.00000000E+00
  0.00000000E+00  0.00000000E+00  0.00000000E+00
  0.00000000E+00  0.00000000E+00  0.00000000E+00
  0.00000000E+00  0.00000000E+00  0.00000000E+00
  0.00000000E+00  0.00000000E+00  0.00000000E+00
  0.00000000E+00  0.00000000E+00  0.00000000E+00
  0.00000000E+00  0.00000000E+00  0.00000000E+00
  0.00000000E+00  0.00000000E+00  0.00000000E+00
  0.00000000E+00  0.00000000E+00  0.00000000E+00
  0.00000000E+00  0.00000000E+00  0.00000000E+00
  0.00000000E+00  0.00000000E+00  0.00000000E+00
  0.00000000E+00  0.00000000E+00  0.00000000E+00
  0.00000000E+00  0.00000000E+00  0.00000000E+00
  0.00000000E+00  0.00000000E+00  0.00000000E+00
  0.00000000E+00  0.00000000E+00  0.00000000E+00
  0.00000000E+00  0.00000000E+00  0.00000000E+00
  0.00000000E+00  0.00000000E+00  0.00000000E+00
  0.00000000E+00  0.00000000E+00  0.00000000E+00
  0.00000000E+00  0.00000000E+00  0.00000000E+00
  0.00000000E+00  0.00000000E+00  0.00000000E+00
  0.00000000E+00  0.00000000E+00  0.00000000E+00
  0.00000000E+00  0.00000000E+00  0.00000000E+00
  0.00000000E+00  0.00000000E+00  0.00000000E+00
  0.00000000E+00  0.00000000E+00  0.00000000E+00
  0.00000000E+00  0.00000000E+00  0.00000000E+00
  0.00000000E+00  0.00000000E+00  0.00000000E+00
  0.00000000E+00  0.00000000E+00  0.00000000E+00
  0.00000000E+00  0.00000000E+00  0.00000000E+00
  0.00000000E+00  0.00000000E+00  0.00000000E+00
  0.00000000E+00  0.00000000E+00  0.00000000E+00
  0.00000000E+00  0.00000000E+00  0.00000000E+00
  0.00000000E+00  0.00000000E+00  0.00000000E+00
  0.00000000E+00  0.00000000E+00  0.00000000E+00
  0.00000000E+00  0.00000000E+00  0.00000000E+00
