# Supplementary material for: Water Adsorption at Pairs of Proximate Brønsted Acid Sites in Zeolites
Source: J Phys Chem Lett. 2026 Jan 14;17(4):1201–6. doi: 10.1021/acs.jpclett.5c03794 (PMC12862806; doi:10.1021/acs.jpclett.5c03794)
Supplement: Supplementary file 2 [file jz5c03794_si_002.zip › Water_BAS_Pairs_SI/QM/STRUCTURES_PBE+D2/HFAU__FAU_2__1_h2o__conformer_1__PBE_D2.vasp]

image0                                  
   1.00000000000000     
    24.3449999999999989    0.0000000000000000    0.0000000000000000
     0.0000000000000010   24.3449999999999989    0.0000000000000000
     0.0000000000000010    0.0000000000000010   24.3449999999999989
   Al   H    O    Si
     2     4   385   190
Direct
  0.6229692582518030  0.5378506496661383  0.9441471469562386
  0.6263504061674930  0.2983407760843244  0.7116377356711864
  0.6341187435999959  0.3928372318575772  0.7487988078109826
  0.7610617993501456  0.4877024475053185  0.0291242923189766
  0.7002186991400813  0.4913496508700687  0.9920720491790632
  0.7576579295936756  0.5331611987488700  0.9834788076070674
  0.8932899469095045  0.1047403314141652  0.0011222531348951
  0.8935728738506225  0.6062536828075882  0.4993276588867301
  0.3888033066673998  0.6063479478827273  0.0039986027238692
  0.3952030013459737  0.1032541503221752  0.4990998185555717
  0.0012727999110831  0.8937095585412576  0.1056524713096458
  0.9997173750551660  0.3940751003227005  0.6056569039142359
  0.4999610449550042  0.3949921440989541  0.1042048073942452
  0.5002514318440510  0.8926979883491043  0.6056486119839111
  0.1050813300228013  0.0002040000651891  0.8941252430505913
  0.1055631928882424  0.4995830862559135  0.3942642552293423
  0.6018125293645331  0.4982181130611575  0.8898617755968932
  0.6062413137740196  0.9995233657935222  0.3946195150616045
  0.1065762826550957  0.3566096467328899  0.2495802237460331
  0.1061621137663870  0.8555984549567983  0.7500247233221771
  0.6068565976413991  0.8562500272840050  0.2494912098056682
  0.6084137225220546  0.3622178132485481  0.7513332275177160
  0.0011607583339867  0.1453914913766201  0.3549519505413335
  0.9995292332160334  0.6439856250690871  0.8544564498390359
  0.5016324372455419  0.6447366827691552  0.3562073475074125
  0.4995704120399281  0.1445233792683225  0.8554096720262565
  0.8957487223331961  0.2513661642400359  0.1431368251973123
  0.8942376638639816  0.7514742383763163  0.6425779245214515
  0.3957067516020154  0.7518038734109754  0.1451311040734553
  0.3918564118292731  0.2487689448944021  0.6420870162103945
  0.1445583885828933  0.8948321906701987  0.2499549809064959
  0.1437185109407928  0.3946484349965163  0.7494114075670758
  0.6461559057610609  0.3931327483649361  0.2467960726930228
  0.6450867582194053  0.8931143296738221  0.7484399875909820
  0.2511878953451229  0.1065809723159048  0.3553549019899285
  0.2491882569491476  0.6064170704917529  0.8556754326721372
  0.7505293744480375  0.6051232246769761  0.3539509650220588
  0.7529932620294107  0.1037885396903293  0.8527677676568169
  0.3566601237753352  0.0000775057298968  0.1429657525669542
  0.3548445204351418  0.5018672821487860  0.6462307593651853
  0.8569916342095821  0.5010080903228568  0.1440944829498439
  0.8551551810510289  0.9988281142071480  0.6427248517961078
  0.3551119560937456  0.6427249887300046  0.4983244351960172
  0.3546757048545202  0.1455785737854058  0.0000054082990209
  0.8560248310026365  0.1426548678521614  0.4984248945492959
  0.8593107831522779  0.6454761012985356  0.0020507997845269
  0.2502239832615745  0.8548128626059704  0.6048761125946731
  0.2494746861472673  0.3565226611369643  0.1050263431158542
  0.7532204468859829  0.3541847601100068  0.6028426119537238
  0.7497394675490775  0.8555750166801943  0.1047847865549717
  0.1443089344051595  0.7502199319556118  0.3934722856997528
  0.1438126141545614  0.2500645628824451  0.8941575230158171
  0.6440437335884263  0.2475268050708765  0.3918888398239400
  0.6466109701975247  0.7466249895513660  0.8923045930567318
  0.1055822749498018  0.8945088110388365  0.9998989953631989
  0.1060612527474504  0.3958379078756058  0.4975979390501844
  0.6047249767947591  0.3916278811593271  0.9985803686485660
  0.6063447670729549  0.8940463018668811  0.4991303381473541
  0.8943631088658407  0.0003080955908593  0.1050992088383894
  0.8941555738273366  0.5004309719141129  0.6042502736390375
  0.3960936332516263  0.4998535746241878  0.1035424513624023
  0.3941198217406004  0.9996521481632565  0.6048680181305615
  0.0008354387567617  0.1056774076211456  0.8929632972749115
  0.9997246025507499  0.6073352816334793  0.3923020831979784
  0.5014425302591357  0.6066812264668329  0.8919958272255346
  0.4992520791644345  0.1049839364695015  0.3950170866569599
  0.3559462124409178  0.1063596222476967  0.2501816754271287
  0.3539080612686528  0.6034001776156437  0.7482069596645715
  0.8540845020652754  0.6030887292442553  0.2479423800632930
  0.8527406706986139  0.1062205316501273  0.7524483775665136
  0.1436982706285392  0.9993646046070868  0.3554264436925440
  0.1427163512255152  0.4994905261793393  0.8553602575088955
  0.6434506116649809  0.5002007572989196  0.3560305319932885
  0.6430572146451370  0.9999233103865290  0.8571585215592802
  0.2500999888315229  0.8941296120477247  0.1436822992731442
  0.2477875124672537  0.3932676819418704  0.6439905784798624
  0.7484589995231414  0.3913242950603689  0.1459679117744795
  0.7494073367433894  0.8952331344994876  0.6457936339598814
  0.8941030950884945  0.1426523057939230  0.2507558481922402
  0.8947768335185463  0.6443167827586733  0.7502720822704193
  0.3924222533922308  0.6436065464448810  0.2481742689016452
  0.3926141958230269  0.1426449115810079  0.7491657267961878
  0.1050619020447981  0.2493571888027217  0.3553533558663324
  0.1064037263399258  0.7510107741329216  0.8546853855158218
  0.6045923378930892  0.7480555046026477  0.3558159174942318
  0.6042518105943497  0.2436982008132604  0.8609854600114100
  0.9989460611532769  0.3541186163232429  0.1435123859741932
  0.0000209089083186  0.8562170705289679  0.6433307425990603
  0.4993671124325182  0.8544968568045236  0.1447215488080511
  0.4936980379032862  0.3546284613524104  0.6373430442005508
  0.6435237615418127  0.3575064476214576  0.5015731685047229
  0.6455450427310991  0.8587267504235276  0.0038160272704860
  0.1448246508620661  0.8560244033007069  0.4999044542408825
  0.1448770189716660  0.3559776207552139  0.0005897505239704
  0.8554269747106658  0.2509868056848740  0.6053514315011651
  0.8569992830266193  0.7477934968536039  0.1044927354644512
  0.3556076042391861  0.7500831473334456  0.6060292747175607
  0.3561050826455999  0.2485191568946284  0.1042863892915604
  0.7492871734403577  0.1452725067320409  0.3942855041072825
  0.7490319257839810  0.6493006097313065  0.8920099337896878
  0.2498402647448771  0.6444562854711358  0.3941788384645013
  0.2489906841834223  0.1447487842233244  0.8939193359493112
  0.9689012889393307  0.0750582059191495  0.0750456523686446
  0.9680113495851093  0.5757986614961973  0.5741136304284797
  0.4683149557162867  0.5773106680362223  0.0735232377383084
  0.4691356229856185  0.0736769318283084  0.5747250472747508
  0.0752708458276182  0.9686723691344336  0.0748875554498915
  0.0740612476976303  0.4681386802741971  0.5738827637937126
  0.5767854664931970  0.4671180614954817  0.0731648626052788
  0.5745373568997720  0.9671478295843046  0.5745793478562422
  0.0746897989709675  0.0752731703253311  0.9682520421065647
  0.0738291034340736  0.5753985637299631  0.4667630521342739
  0.5706347606952964  0.5765486389476792  0.9724971491205772
  0.5749895574806055  0.0746483669372474  0.4682898498057622
  0.0321237936802040  0.3251265625319740  0.3236929472297929
  0.0314975859041996  0.8252841733609211  0.8246996408298342
  0.5327605647154049  0.8246157789333188  0.3238744888579093
  0.5353377974022734  0.3174597797178632  0.8179854649643802
  0.9248712404766796  0.2180696981553176  0.3243052515931803
  0.9266055739139245  0.7197659140578319  0.8237176452906571
  0.4252693860024946  0.7162590051985378  0.3237061238932012
  0.4234560600533843  0.2171610652783860  0.8234771111102417
  0.9251656503007184  0.3247699339153898  0.2194021176638037
  0.9253113449376249  0.8255419956081971  0.7174669353074495
  0.4246967710441914  0.8261738276670783  0.2202976099353257
  0.4217354728543783  0.3244440037889677  0.7156112084177680
  0.2186013391701101  0.9250532883984784  0.3250350006182507
  0.2174924921120326  0.4253227435657946  0.8246720688813580
  0.7166731130796649  0.4251151152114047  0.3245435554030293
  0.7169338661472002  0.9254524589609331  0.8250252763528685
  0.3250520965400265  0.0315625685642443  0.3242288255109107
  0.3240246487919227  0.5319524916778289  0.8261907053307413
  0.8252888415013792  0.5303303934853090  0.3247026986488232
  0.8271409428319729  0.0280445193409087  0.8258674546048581
  0.3250221324055222  0.9258989278394407  0.2173232902266867
  0.3238775996620807  0.4237775035627204  0.7169171397130975
  0.8242581293286411  0.4257262378218913  0.2166614493709564
  0.8257989091275525  0.9254020568491662  0.7187849956296924
  0.2824123948159143  0.6749947493416935  0.5739866270993501
  0.2802554589626307  0.1746525526112454  0.0752529900048505
  0.7833547972638354  0.1747598327819146  0.5742908525344053
  0.7814547831457199  0.6739064529363574  0.0743295958864262
  0.1746905522688041  0.7812145397056534  0.5744776890430885
  0.1753148304777865  0.2812905223693484  0.0750216574664532
  0.6768352805049458  0.2811522098588138  0.5721795172079152
  0.6746226469891999  0.7808980657656075  0.0755334297621731
  0.1746113588660896  0.6754500901938526  0.4678814429092456
  0.1743828460722036  0.1750418928967605  0.9683668657310169
  0.6741371596152135  0.1748647582443196  0.4684766870465362
  0.6758973724930410  0.6758874886513309  0.9700085306493360
  0.0314104103471528  0.9249041737239934  0.9248463074457076
  0.0303889894930800  0.4250904866189640  0.4236480233628011
  0.5276091227245570  0.4257435526701379  0.9267870351617622
  0.5317930993113520  0.9246104848767090  0.4245400578096745
  0.9258135519811679  0.0325544031964242  0.9251173907504869
  0.9252780381279407  0.5331921251893927  0.4237114533846854
  0.4237510841414834  0.5372909185215173  0.9263658921276646
  0.4248532244047437  0.0293112006265373  0.4237096872963748
  0.9259806615461864  0.9247006068642762  0.0320691870193175
  0.9262728636112627  0.4252648037394910  0.5307277333211550
  0.4248224139083569  0.4239536862727037  0.0297958505640620
  0.4256696409253381  0.9242111956565283  0.5315684124862756
  0.9672200284340018  0.6757211855959968  0.6741706181609082
  0.9672943678606769  0.1749950666482530  0.1755314898991524
  0.4662644045994910  0.1750371058682646  0.6744891839953612
  0.4680289931185562  0.6748968350900234  0.1751495595115741
  0.0748274999884435  0.7823155103320814  0.6745573294465529
  0.0752696839391523  0.2820459111646177  0.1754988093621545
  0.5659120150508601  0.2834803250780383  0.6782501957406747
  0.5757772651507452  0.7818352160465570  0.1750691657930816
  0.0742988639316293  0.6759752069262538  0.7810342544760304
  0.0759828138322953  0.1747516033808666  0.2802481400813089
  0.5759061122743250  0.1733583693562336  0.7820893380792193
  0.5752746026884566  0.6739041177029093  0.2802137907369369
  0.7824649940478504  0.0747537835368823  0.6745266825840490
  0.7796385312469298  0.5739985073758564  0.1725770406023222
  0.2785301241354149  0.5758611408650810  0.6732404133549877
  0.2826881129918584  0.0746143289636515  0.1748523119629419
  0.6738671931829937  0.9692749185291893  0.6747707038287298
  0.6750064837659437  0.4690484431897324  0.1731692557157425
  0.1743633994634722  0.4687991416445518  0.6742486924196499
  0.1755270636191337  0.9684604934316282  0.1746244699385436
  0.6746083887294735  0.0726712062574617  0.7818907533893775
  0.6745174227540419  0.5741011468706003  0.2810886326540158
  0.1750916701890597  0.5743435895869174  0.7815950823884386
  0.1757036807887326  0.0748216232492338  0.2823834489885697
  0.7151360212964732  0.3242487384904306  0.4250748650484235
  0.7155626424731626  0.8245675568985043  0.9266707118750870
  0.2182932634937069  0.8250964388967891  0.4244533887989103
  0.2179521739894989  0.3249509176130881  0.9248003190219255
  0.8255965369346342  0.2181869670803057  0.4248120315803877
  0.8257652212668484  0.7186593476636310  0.9266053728139114
  0.3253089034100967  0.7181900280144212  0.4243320906087125
  0.3241301678217037  0.2187561148168868  0.9240238597746269
  0.8273635368162979  0.3249455997209997  0.5279520878218212
  0.8256448865526854  0.8240739581051043  0.0322691053684017
  0.3252910009599993  0.8240306881441565  0.5308709652856638
  0.3245501867711085  0.3246725575170780  0.0317375819237588
  0.9958657252655385  0.1441809363156610  0.9959909028192294
  0.9962773672874243  0.6451418207875134  0.4956372915131437
  0.4904623305909822  0.6478431578985004  0.9930354625769227
  0.4971768318274288  0.1442350133781243  0.4976823044831716
  0.9970423450590644  0.9966223794027942  0.1443635823078004
  0.9967189654117591  0.4975220668512763  0.6435937699444972
  0.4990778539756858  0.4987538733522744  0.1416266967969594
  0.4966618700490101  0.9955625400191133  0.6444773646377395
  0.1444796127929772  0.9973621170704111  0.9967451514697810
  0.1441703075707355  0.4988466287420267  0.4973308502001098
  0.6505107421060178  0.4918307334843942  0.9960998261801672
  0.6447525081365914  0.9971023090714434  0.4975639519070712
  0.0035093861673605  0.3948325563111051  0.2457786204697154
  0.0034593714238128  0.8947606832663434  0.7463635159245285
  0.5039588071119309  0.8951264933687600  0.2467738696643940
  0.5024897936239932  0.3896516999101695  0.7416696007358996
  0.0020998310796873  0.2482360031602054  0.3939180919469766
  0.0040786002795132  0.7467857578865572  0.8943357972258552
  0.5014904541994087  0.7480601931187869  0.3938581339228457
  0.4993564721664298  0.2483150922785916  0.8934262108588946
  0.8557937096606169  0.2454790969424025  0.2457236961334403
  0.8563078301023817  0.7472688351002801  0.7456337043890054
  0.3552775395519301  0.7472579859121904  0.2472769678357283
  0.3537717059527255  0.2455506870399847  0.7453781325064532
  0.2474717218027850  0.8560791206602516  0.2468231389999070
  0.2461923802583410  0.3550315063541464  0.7472064024293079
  0.7490598833285713  0.3545994074062243  0.2493035794775785
  0.7482696988098941  0.8555845095610308  0.7485120277891101
  0.2466622202675654  0.0036220901392524  0.3938437093105037
  0.2452884988950068  0.5034844019390426  0.8945937811463183
  0.7466271834867648  0.5026787500388081  0.3939213172697299
  0.7469428599806821  0.0024053929941835  0.8945928262240750
  0.3947905019770060  0.0035177194626068  0.2461248594801176
  0.3932989006927113  0.5009372283004577  0.7492382772418689
  0.8953405220205145  0.5015368600120224  0.2470756379666877
  0.8950839494045439  0.0048314160830769  0.7449106815488363
  0.2518165613359307  0.6052222777405779  0.4969767771188549
  0.2523631903162520  0.1054074167799725  0.9966730984283185
  0.7526427348536123  0.1056343106221564  0.4968670509588369
  0.7573380932721852  0.6061764386748449  0.9922246961908852
  0.2523526795213932  0.7520667867480897  0.6440257645771712
  0.2538693529103530  0.2538023788427936  0.1444183423586148
  0.7525001604676006  0.2522338385103713  0.6435149579265169
  0.7540502635648388  0.7527992114658228  0.1435447414029786
  0.1050744298807827  0.7535531388329653  0.4962230725882270
  0.1053260227781659  0.2533083279204796  0.9970772469628081
  0.6055194464412808  0.2545813112013920  0.4947599112202916
  0.6069951578238169  0.7560385137149681  0.9947291103797139
  0.0031086044636072  0.8547443873351778  0.0027334948305586
  0.0039268344051808  0.3554609977140228  0.5025487102093527
  0.5025002582014276  0.3528062911747367  0.0027336462970626
  0.5035472788524368  0.8547672967686581  0.5024699372630191
  0.0023621313928763  0.0024712748081738  0.8548474653356081
  0.0031009621068530  0.5040650342932188  0.3543344200973644
  0.4964835541328868  0.5018315680768169  0.8557019951893138
  0.5038111346865273  0.0027560066021540  0.3546277077525598
  0.8559194827990149  0.0014414118728036  0.0020162516201956
  0.8563441843588738  0.5027471575946723  0.5011353691831033
  0.3546976294291323  0.5019305512129035  0.0015587539559375
  0.3552683422139763  0.0008820501063883  0.5018008996908577
  0.9975606336507052  0.6056572518687098  0.7511739154661047
  0.9975019650187344  0.1052560537484190  0.2525681310388087
  0.4962674476250091  0.1058816815405901  0.7525979531248063
  0.4953870338643007  0.6054195056428870  0.2534674917000522
  0.9973970021633896  0.7531321754346595  0.6046687491309011
  0.9988933075083547  0.2511092414514602  0.1051747303209842
  0.4946782143085156  0.2512001360789042  0.6019473529902017
  0.4982743271450061  0.7518207067058267  0.1055136122422616
  0.1448575353951106  0.7526837593027312  0.7517075992224475
  0.1452381544183978  0.2536064713723236  0.2531130647450339
  0.6470749224518083  0.2522230951031604  0.7598696860412657
  0.6446058001536110  0.7529455440829305  0.2533926818810647
  0.7497317695210530  0.1443802851886926  0.7509395103998634
  0.7515933755528672  0.6435152175711379  0.2510014594010519
  0.2521373041033838  0.6447866737416147  0.7525017053407794
  0.2527535469835853  0.1445273072855536  0.2521106408614964
  0.7519687965711862  0.9974558427038309  0.6051091502442612
  0.7554597988250287  0.4923414071277679  0.1033141967151072
  0.2530816590562251  0.4958963002669571  0.6047474452337774
  0.2534109204989235  0.9970906054973530  0.1050277182844000
  0.6044544210725706  0.9950707836024745  0.7540954726450751
  0.6059548123514185  0.4956000522708339  0.2527058112038981
  0.1047543868630637  0.4974258804509136  0.7521812827702136
  0.1058379569085244  0.9978175114945450  0.2522293926851439
  0.7479991040909274  0.3940179581877303  0.5005431991791338
  0.7491933306140708  0.8946995420567505  0.0018211992200061
  0.2479173904491808  0.8942952560457758  0.5022721187958985
  0.2476900635443369  0.3950156931682968  0.0020302933210598
  0.7477793485979934  0.2482371962762610  0.3553548537201585
  0.7508485635978980  0.7522690590627364  0.8551847748403754
  0.2472861603330747  0.7472034860606586  0.3549689174759276
  0.2462928586393306  0.2474762517024632  0.8544699117740848
  0.8958221404406564  0.2450679532388611  0.5032163790144122
  0.8972357227226816  0.7482408712605421  0.0022771684086066
  0.3944692564995202  0.7453300088177636  0.5031828318204338
  0.3945406448632063  0.2479946852091419  0.0012528262530570
  0.9266669863352898  0.1766090050561518  0.0730364136803308
  0.9263536237687423  0.6777185692980989  0.5719769994603581
  0.4248466403140159  0.6782187261152229  0.0738350478954597
  0.4242930236495298  0.1742454593849927  0.5728334445749685
  0.0736173435037717  0.9268568548680246  0.1767901333343449
  0.0726405061538989  0.4270328748000850  0.6762263128836709
  0.5735653085984903  0.4268418699783189  0.1751715150554600
  0.5729641657265836  0.9256112875675233  0.6767152612383205
  0.1763434732307273  0.0733160188807001  0.9261266007486577
  0.1760260552557713  0.5738385980189837  0.4256857283008327
  0.6808598044201865  0.5738969275568054  0.9256543291425589
  0.6769165200157377  0.0730670705012689  0.4265851762173644
  0.0730355059819029  0.4275726578962887  0.3222523058070366
  0.0734507090113092  0.9268897265120266  0.8229576332270351
  0.5744376211873666  0.9266484021503676  0.3231199555584742
  0.5641692931833318  0.4246021982454072  0.8236487753097774
  0.9273266587826280  0.1759960074299602  0.4259406165884345
  0.9274240441179149  0.6769314596095354  0.9256520754829186
  0.4269354222055890  0.6759936906172793  0.4262631433664557
  0.4254002650212955  0.1760214860746137  0.9257804648160068
  0.8239509672727461  0.3227924752999515  0.1769214600832101
  0.8230319292071491  0.8239294036616331  0.6763727218691996
  0.3235163923675770  0.8235947951204744  0.1768219192332700
  0.3200131360406467  0.3212920512850989  0.6752635188985185
  0.1768933007433878  0.8231606853747767  0.3224156959984457
  0.1753586713663126  0.3236764380493064  0.8232221789875497
  0.6756062999672888  0.3227235586675890  0.3224527222818756
  0.6759068314559804  0.8236042469138696  0.8235890264926775
  0.3235932754518499  0.0725030174756349  0.4263971464621287
  0.3202324793854303  0.5741562400663547  0.9282578558175276
  0.8228207157887384  0.5733785965195463  0.4259654064722350
  0.8233124515706488  0.0724011489675595  0.9266653411451342
  0.4274530777810119  0.9270510531428163  0.1764858754541088
  0.4256809433707635  0.4275110297137005  0.6759576294832292
  0.9265587717240690  0.4257613392261028  0.1756192459453184
  0.9273912921131529  0.9275240407138312  0.6761260589920497
  0.3227722715222596  0.5724905777367705  0.5724525000141648
  0.3233043532366987  0.0734000165862475  0.0724391835863410
  0.8233482893467871  0.0723127994442270  0.5721280171001102
  0.8211877005868581  0.5707006826931331  0.0701753529964375
  0.1769189059820749  0.8235300939559408  0.6761133085434452
  0.1773154745760070  0.3236344605765948  0.1766107863945689
  0.6778757132155107  0.3261935113978900  0.6728657480897804
  0.6782471246857135  0.8226023739828581  0.1773762730727247
  0.0728339813038578  0.6776480749641813  0.4257838512682428
  0.0724777875319847  0.1773859027034953  0.9267924232056081
  0.5723620352658750  0.1765794343759205  0.4265925083987838
  0.5726915329644582  0.6776373804392227  0.9284908289658728
  0.1771301698343636  0.9269172432714315  0.0726304110997372
  0.1760328996226759  0.4269005152603114  0.5723058205714699
  0.6780648062024949  0.4228235615429921  0.0725441253268599
  0.6766470377020083  0.9260754731583013  0.5734321298909680
  0.9267875863602355  0.0726456350014297  0.1767983605990820
  0.9261451966511102  0.5735341357046482  0.6758943446577722
  0.4272226792900990  0.5725361022504769  0.1757155894594938
  0.4267487052868299  0.0722012991194823  0.6764296005460937
  0.4272371238951215  0.0729949807852538  0.3227522374209177
  0.4249030770984462  0.5754944863498311  0.8229534347447295
  0.9265595536456126  0.5739639367079757  0.3215483967479270
  0.9269413460308483  0.0736789002363848  0.8225448069799923
  0.1770101191651373  0.9271989420266070  0.4269401299334311
  0.1758875391122476  0.4266833035443809  0.9266636507839704
  0.6757698093931729  0.4269619456063930  0.4268451639570301
  0.6764620570240741  0.9272733731276603  0.9277307603249193
  0.8226525677520645  0.1767224225492967  0.3229272391641421
  0.8249294520057731  0.6789949956282481  0.8236252260303888
  0.3227072375107473  0.6761325072837000  0.3225930379317903
  0.3215729067564844  0.1761287108537625  0.8222042470678508
  0.0735293019512726  0.3237642348275256  0.4255852397242365
  0.0737992712117720  0.8233808623160985  0.9265019564416880
  0.5736354197786806  0.8227642676103077  0.4261133922386275
  0.5706709469889670  0.3249854103619614  0.9222613132153927
  0.5733194190443713  0.3208301867995502  0.5741165765388471
  0.5729955195724755  0.8233065272224400  0.0732606274788530
  0.0732096404778796  0.8238326645232142  0.5725126919459829
  0.0736196944710355  0.3234306407469407  0.0734310303113604
  0.8231589879116249  0.1769142422925392  0.6769159431222570
  0.8230704894705211  0.6751488582982289  0.1755290963171999
  0.3229788497328397  0.6763898732987166  0.6764655283472200
  0.3234838240825668  0.1768851725471434  0.1765208316982678
  0.8241524141042099  0.9260554706860576  0.0737130595919904
  0.8240523400808371  0.4265510194731466  0.5708341734043281
  0.3237813688233309  0.4266838258471174  0.0731707102288205
  0.3238016938087647  0.9255956279100009  0.5733461398898316
  0.1759978341760327  0.6766329317138353  0.8227778132376791
  0.1773421534275332  0.1771495676543089  0.3231560761965981
  0.6761665678056294  0.1723358276049922  0.8276846053638588
  0.6767044345601653  0.6761295007328971  0.3227689519965845
  0.5715186868887773  0.0717192593907056  0.8231356885986835
  0.5722146421589063  0.5721418643228405  0.3220513496205359
  0.0730081985522759  0.5736823580314049  0.8224614182364597
  0.0734680920653372  0.0733654444316633  0.3231786550496260
  0.9276562588725545  0.3226715056515223  0.5722987345438986
  0.9274915771821440  0.8230921361587974  0.0744622566719925
  0.4273061681268850  0.8219755524506827  0.5724757394185730
  0.4263914581876144  0.3229264116325084  0.0736776078021127
  0.7499675940019768  0.4935055034202894  0.9903334636425212
  0.9464021274702782  0.1248791410910401  0.0361092848005538
  0.9462813435630223  0.6259987736246760  0.5352495948227687
  0.4438808777808315  0.6272386026364268  0.0355431953073109
  0.4467387626403441  0.1237343763900385  0.5360582171504779
  0.0367515766470100  0.9467288910230637  0.1252097397747400
  0.0357165596757369  0.4469091701744359  0.6246598907281899
  0.5367272013366650  0.4471288607655506  0.1234777962258205
  0.5360786750974535  0.9455211515128884  0.6251506729397351
  0.1249120502730136  0.0364448241875666  0.9464970112701688
  0.1247382516475726  0.5368405411540583  0.4462015282416795
  0.6255569209289166  0.0360670853896324  0.4470209392850598
  0.0536707923569226  0.3757895173028069  0.2853962963244523
  0.0534614004065456  0.8754449289045396  0.7858580403128679
  0.5542505442578100  0.8755118494439345  0.2857913723655452
  0.5485540647531373  0.3737400458527378  0.7856425375009150
  0.9639505237155666  0.1971014905549299  0.3746716392674618
  0.9645505605230085  0.6971804869118359  0.8742264598641465
  0.4638047375703897  0.6964794525683892  0.3748748753726748
  0.4621208575086184  0.1963504274471566  0.8741571568115901
  0.8755895638686660  0.2856646837681517  0.1966266601098484
  0.8748948296041679  0.7870906869014280  0.6956203588779877
  0.3750271400097193  0.7870955079869786  0.1976785542678219
  0.3720250607583988  0.2846026455898815  0.6946326472275612
  0.1970794653072155  0.8749835987797738  0.2859751638651423
  0.1958948861484280  0.3748704705001117  0.7860302565578172
  0.6968235184735525  0.3740245530358209  0.2860222061358977
  0.6967312219288427  0.8745998012984010  0.7862960532380594
  0.2865451425527792  0.0533552261660831  0.3746926637335900
  0.2847695424334580  0.5537682861249846  0.8759485744841178
  0.7861680120027231  0.5526051118122420  0.3745756193762548
  0.7874036937283307  0.0513545314821052  0.8747073330265847
  0.3758003512757380  0.9641704988131363  0.1958937738543759
  0.3741501910676132  0.4636289584612833  0.6973877606545802
  0.8758934431789026  0.4633086034445865  0.1962613671065923
  0.8755740454816415  0.9642107799656617  0.6959163689439999
  0.3028780676537988  0.6240460697959355  0.5354576920704371
  0.3024518308588986  0.1249571286662263  0.0359683532495670
  0.8036523997326601  0.1241506024771025  0.5354775774707280
  0.8051070753023963  0.6254194536532919  0.0350292976955920
  0.2136535270864546  0.8027008526096975  0.6247042342473095
  0.2141476694626792  0.3035779767668769  0.1250183777626629
  0.7146051419652045  0.3036657987413782  0.6234650957030196
  0.7140984092733075  0.8029333640294388  0.1249946497815067
  0.1244649425807444  0.7143036612192495  0.4460643416036108
  0.1242455735258250  0.2139901931475343  0.9467468857113460
  0.6241472152581093  0.2135719542848764  0.4459274540887930
  0.6252213793032746  0.7137054114750829  0.9465853008351988
  0.1254518093852373  0.9470313982632284  0.0359491598521881
  0.1248848938064182  0.4475759786069711  0.5352686472716274
  0.6260142864816846  0.4426926789149367  0.0353763211521610
  0.6254017974526199  0.9463016756680435  0.5361146890265924
  0.9470104817123320  0.0360736924760393  0.1250798128738902
  0.9464624124227602  0.5367223363112682  0.6242706687114187
  0.4477422767248956  0.5372833328111517  0.1231172719168315
  0.4468759222888628  0.0352686375556867  0.6250123062822579
  0.0358935897502867  0.1253817203521053  0.9461909356565390
  0.0356354408509597  0.6262054471373203  0.4453791134845323
  0.5345533044250242  0.6258656704725947  0.9474896833454839
  0.5359270211404138  0.1249184869882306  0.4470974259959976
  0.3755578068433832  0.0534119099916496  0.2857950467721152
  0.3740805925104753  0.5527711945434012  0.7866583367917684
  0.8751470339338809  0.5521212181092450  0.2855627623926584
  0.8751008413005105  0.0531436168995495  0.7861461173675940
  0.1966852016641379  0.9638977557449091  0.3751223360698604
  0.1955896613380596  0.4638084392169774  0.8751007478317668
  0.6958657043050017  0.4636933826509030  0.3753911751015577
  0.6959741351012753  0.9639123058576679  0.8758071851050973
  0.2864637083999620  0.8751794712643147  0.1963422378773220
  0.2846018787389562  0.3735786457321867  0.6960182477408355
  0.7866872636111187  0.3734530673496213  0.1978671940882155
  0.7864466116268714  0.8753344727664414  0.6975783504714310
  0.8745101457558907  0.1958094666288059  0.2860373916197907
  0.8759471487263085  0.6978166936722482  0.7855074364010773
  0.3741067379677304  0.6959608693910648  0.2853690128668466
  0.3730908703883938  0.1955023324090268  0.7848412823804676
  0.0530446603126429  0.2865093779413933  0.3744722900068991
  0.0537686124242631  0.7866537000617523  0.8748246575632065
  0.5529315160077811  0.7858949710701282  0.3747937084850094
  0.5525629867351878  0.2831866499300298  0.8739304603008958
  0.9638666416395176  0.3745341802574721  0.1963697133412722
  0.9641337934097368  0.8758758293529357  0.6960361528168818
  0.4639767270179457  0.8754815872838367  0.1972437899758020
  0.4607762658988785  0.3733958560656728  0.6919103667140604
  0.6247989867749966  0.3032116475950319  0.5362001951772432
  0.6251035112168247  0.8043218843096028  0.0365799784879722
  0.1246888340237949  0.8034747755427564  0.5357060958132397
  0.1250823389521296  0.3032831879778560  0.0363571936898978
  0.8033839301312234  0.2138777854548685  0.6250247916218358
  0.8036945133653065  0.7130877355741820  0.1244006414268888
  0.3031604648997900  0.7134188424014677  0.6249292362867335
  0.3031873682425613  0.2135284036231822  0.1249001525545655
  0.7133315606506015  0.1249680407051373  0.4467759335440425
  0.7138103265848933  0.6269701613945734  0.9439558507813484
  0.2132222926269280  0.6249479261285126  0.4464111262205739
  0.2131338262451218  0.1248343951661453  0.9464731545807473
  0.0532701155750478  0.8746478215012262  0.9635605274003796
  0.0532230598581020  0.3752562752157952  0.4624803329482245
  0.5509333778372055  0.3741851783407890  0.9622979018975696
  0.5536621961178868  0.8743057375998523  0.4632160076061147
  0.9638943191149792  0.0534266789321714  0.8739699430961353
  0.9638553249912916  0.5544494424784759  0.3732090503797705
  0.4622261510820386  0.5557709472576317  0.8746229272748630
  0.4639150407773548  0.0523660979815815  0.3742749389117307
  0.8752543268229933  0.9632741806609483  0.0530140918075559
  0.8754853978427015  0.4637692413026100  0.5516381176610310
  0.3750584985166124  0.4633760803458176  0.0517775183586062
  0.3749813495284158  0.9627293192290073  0.5527477845965485
  0.9465854026436321  0.6249617767084861  0.7128411722066971
  0.9466019593543592  0.1240480265430045  0.2139701405378967
  0.4458628138608900  0.1242497640610493  0.7132000587034206
  0.4458646593947779  0.6242871970472004  0.2130926481655954
  0.0362768636826711  0.8036740050286746  0.6239812268631664
  0.0367269680847898  0.3024187195805372  0.1245622805781296
  0.5331170965015211  0.3015823144303986  0.6238383597092044
  0.5364949073647095  0.8027627087223910  0.1248453580427237
  0.1251904633496656  0.7141727246146117  0.8023327446733037
  0.1257084244124665  0.2137852647209975  0.3028054235339872
  0.6262515253742234  0.2111752963242268  0.8062854206997720
  0.6249239896760933  0.7129925023830084  0.3028516544338768
  0.8018405665191716  0.1256571739571413  0.7137359643255834
  0.8018926414293861  0.6239666504137887  0.2122533143498287
  0.3017450366895248  0.6248635038976210  0.7127942435747002
  0.3035391065608805  0.1253445432590948  0.2134941565769624
  0.7130735247688584  0.9472074460580465  0.6249941878353160
  0.7135607020415905  0.4436585434933760  0.1249681418693878
  0.2129109115060407  0.4464647132441363  0.6240592800044336
  0.2141326613238455  0.9468476760224067  0.1241760747639495
  0.6235368761674420  0.0351209955520213  0.8038337984146554
  0.6241421939392271  0.5355395504504875  0.3029149349416720
  0.1241900142595037  0.5361296252005568  0.8027432259779532
  0.1249002846667141  0.0362974287491943  0.3031471104964630
  0.6955934945334808  0.3753077712106952  0.4639353565737357
  0.6968071916793959  0.8762034497890947  0.9649158477397448
  0.1972109541523644  0.8754460601555838  0.4634495160757333
  0.1968784232597921  0.3754939232334567  0.9635650660531294
  0.7861825611642590  0.1972773272800714  0.3746931664858408
  0.7877042406577012  0.7002831849668155  0.8743552852412614
  0.2861995933312434  0.6967140908699133  0.3742315451675878
  0.2852676828562652  0.1969993573116546  0.8738139642237984
  0.8760944733506494  0.2856871891391985  0.5522148747977549
  0.8766307754971154  0.7859648355895393  0.0532337670935785
  0.3754590013353857  0.7853022449929838  0.5529307644733582
  0.3752161860349886  0.2859455486015394  0.0525129837750725
  0.8747704229646834  0.0526267705300612  0.9637071242529629
  0.8747386366712934  0.5537771443156746  0.4626926470007934
  0.3721923102251595  0.5549145315309046  0.9649720918096325
  0.3749579525543014  0.0512177734872699  0.4628636880106057
  0.0528519519226834  0.9636866539035457  0.8743970600230861
  0.0527919906674092  0.4641996663154813  0.3739342213091436
  0.5480636342551722  0.4643483122327581  0.8752242426767507
  0.5538332250159766  0.9635289927930359  0.3744983747793995
  0.9646029370936681  0.8742599725423916  0.0534844447845115
  0.9642938151459179  0.3744672187929539  0.5526051745775016
  0.4633501832977170  0.3739405431990979  0.0523680423536923
  0.4642458788062922  0.8736352058985840  0.5528410854545548
  0.6242949483028408  0.9461203516256699  0.7136582764328798
  0.6249999479979939  0.4462855929058894  0.2125225095743313
  0.1241562303287778  0.4471113795366385  0.7131195656755761
  0.1251662071436848  0.9472103139596805  0.2134956044189666
  0.8030036366027882  0.0359487405756571  0.6239075649963456
  0.8036892209924035  0.5352464069408995  0.1238736246808729
  0.3021389194861099  0.5363760557821745  0.6244007238937754
  0.3038417558015135  0.0362394741854999  0.1240319781013272
  0.7133470674870971  0.1233897161116217  0.8028824016482453
  0.7132382825804959  0.6245999782120366  0.3022469927303922
  0.2132073048837769  0.6253108100174095  0.8028744989890400
  0.2143112825009329  0.1256022097573694  0.3031066351908562
  0.1254830450257928  0.8034266462804115  0.7131501727846865
  0.1259626755488730  0.3037276144131162  0.2137635169375458
  0.6260771294904295  0.8032572880974873  0.2138369905133282
  0.9464817092375444  0.7145709180936043  0.6235559225298614
  0.9473873156595792  0.2134141014063959  0.1243424785771714
  0.4448485701009265  0.2126552687005099  0.6231324268114602
  0.4468984667653264  0.7141842603883410  0.1250055697833388
  0.0361019072495085  0.6249858190549032  0.8019633908518555
  0.0369227606066281  0.1249251054407102  0.3025276397067622
  0.5358326016664398  0.1242130586314418  0.8029997346977540
  0.5358830369197071  0.6244088178441386  0.3027030881807680
  0.3752322313131513  0.6957585747354448  0.4631597967724195
  0.3744800428714262  0.1973024034948361  0.9628418439726025
  0.8758843406913895  0.1957238722154263  0.4632460102292387
  0.8772838096561526  0.6976621103408808  0.9638572029128356
  0.1969131812523532  0.7863723541505948  0.3740481430385939
  0.1960886282145109  0.2864845845162708  0.8743248179843677
  0.6957709942225515  0.2855447459129244  0.3740067917788711
  0.6969943422603097  0.7865958327901369  0.8746594367242038
  0.2867374020298412  0.8744651244479356  0.5526341136400793
  0.2863312360254637  0.3756357602882748  0.0527759329347058
  0.7879526453853165  0.3745487349949130  0.5502214897372634
  0.7870050155088147  0.8749813336107104  0.0529228210578097
 
  0.00000000E+00  0.00000000E+00  0.00000000E+00
  0.00000000E+00  0.00000000E+00  0.00000000E+00
  0.00000000E+00  0.00000000E+00  0.00000000E+00
  0.00000000E+00  0.00000000E+00  0.00000000E+00
  0.00000000E+00  0.00000000E+00  0.00000000E+00
  0.00000000E+00  0.00000000E+00  0.00000000E+00
  0.00000000E+00  0.00000000E+00  0.00000000E+00
  0.00000000E+00  0.00000000E+00  0.00000000E+00
  0.00000000E+00  0.00000000E+00  0.00000000E+00
  0.00000000E+00  0.00000000E+00  0.00000000E+00
  0.00000000E+00  0.00000000E+00  0.00000000E+00
  0.00000000E+00  0.00000000E+00  0.00000000E+00
  0.00000000E+00  0.00000000E+00  0.00000000E+00
  0.00000000E+00  0.00000000E+00  0.00000000E+00
  0.00000000E+00  0.00000000E+00  0.00000000E+00
  0.00000000E+00  0.00000000E+00  0.00000000E+00
  0.00000000E+00  0.00000000E+00  0.00000000E+00
  0.00000000E+00  0.00000000E+00  0.00000000E+00
  0.00000000E+00  0.00000000E+00  0.00000000E+00
  0.00000000E+00  0.00000000E+00  0.00000000E+00
  0.00000000E+00  0.00000000E+00  0.00000000E+00
  0.00000000E+00  0.00000000E+00  0.00000000E+00
  0.00000000E+00  0.00000000E+00  0.00000000E+00
  0.00000000E+00  0.00000000E+00  0.00000000E+00
  0.00000000E+00  0.00000000E+00  0.00000000E+00
  0.00000000E+00  0.00000000E+00  0.00000000E+00
  0.00000000E+00  0.00000000E+00  0.00000000E+00
  0.00000000E+00  0.00000000E+00  0.00000000E+00
  0.00000000E+00  0.00000000E+00  0.00000000E+00
  0.00000000E+00  0.00000000E+00  0.00000000E+00
  0.00000000E+00  0.00000000E+00  0.00000000E+00
  0.00000000E+00  0.00000000E+00  0.00000000E+00
  0.00000000E+00  0.00000000E+00  0.00000000E+00
  0.00000000E+00  0.00000000E+00  0.00000000E+00
  0.00000000E+00  0.00000000E+00  0.00000000E+00
  0.00000000E+00  0.00000000E+00  0.00000000E+00
  0.00000000E+00  0.00000000E+00  0.00000000E+00
  0.00000000E+00  0.00000000E+00  0.00000000E+00
  0.00000000E+00  0.00000000E+00  0.00000000E+00
  0.00000000E+00  0.00000000E+00  0.00000000E+00
  0.00000000E+00  0.00000000E+00  0.00000000E+00
  0.00000000E+00  0.00000000E+00  0.00000000E+00
  0.00000000E+00  0.00000000E+00  0.00000000E+00
  0.00000000E+00  0.00000000E+00  0.00000000E+00
  0.00000000E+00  0.00000000E+00  0.00000000E+00
  0.00000000E+00  0.00000000E+00  0.00000000E+00
  0.00000000E+00  0.00000000E+00  0.00000000E+00
  0.00000000E+00  0.00000000E+00  0.00000000E+00
  0.00000000E+00  0.00000000E+00  0.00000000E+00
  0.00000000E+00  0.00000000E+00  0.00000000E+00
  0.00000000E+00  0.00000000E+00  0.00000000E+00
  0.00000000E+00  0.00000000E+00  0.00000000E+00
  0.00000000E+00  0.00000000E+00  0.00000000E+00
  0.00000000E+00  0.00000000E+00  0.00000000E+00
  0.00000000E+00  0.00000000E+00  0.00000000E+00
  0.00000000E+00  0.00000000E+00  0.00000000E+00
  0.00000000E+00  0.00000000E+00  0.00000000E+00
  0.00000000E+00  0.00000000E+00  0.00000000E+00
  0.00000000E+00  0.00000000E+00  0.00000000E+00
  0.00000000E+00  0.00000000E+00  0.00000000E+00
  0.00000000E+00  0.00000000E+00  0.00000000E+00
  0.00000000E+00  0.00000000E+00  0.00000000E+00
  0.00000000E+00  0.00000000E+00  0.00000000E+00
  0.00000000E+00  0.00000000E+00  0.00000000E+00
  0.00000000E+00  0.00000000E+00  0.00000000E+00
  0.00000000E+00  0.00000000E+00  0.00000000E+00
  0.00000000E+00  0.00000000E+00  0.00000000E+00
  0.00000000E+00  0.00000000E+00  0.00000000E+00
  0.00000000E+00  0.00000000E+00  0.00000000E+00
  0.00000000E+00  0.00000000E+00  0.00000000E+00
  0.00000000E+00  0.00000000E+00  0.00000000E+00
  0.00000000E+00  0.00000000E+00  0.00000000E+00
  0.00000000E+00  0.00000000E+00  0.00000000E+00
  0.00000000E+00  0.00000000E+00  0.00000000E+00
  0.00000000E+00  0.00000000E+00  0.00000000E+00
  0.00000000E+00  0.00000000E+00  0.00000000E+00
  0.00000000E+00  0.00000000E+00  0.00000000E+00
  0.00000000E+00  0.00000000E+00  0.00000000E+00
  0.00000000E+00  0.00000000E+00  0.00000000E+00
  0.00000000E+00  0.00000000E+00  0.00000000E+00
  0.00000000E+00  0.00000000E+00  0.00000000E+00
  0.00000000E+00  0.00000000E+00  0.00000000E+00
  0.00000000E+00  0.00000000E+00  0.00000000E+00
  0.00000000E+00  0.00000000E+00  0.00000000E+00
  0.00000000E+00  0.00000000E+00  0.00000000E+00
  0.00000000E+00  0.00000000E+00  0.00000000E+00
  0.00000000E+00  0.00000000E+00  0.00000000E+00
  0.00000000E+00  0.00000000E+00  0.00000000E+00
  0.00000000E+00  0.00000000E+00  0.00000000E+00
  0.00000000E+00  0.00000000E+00  0.00000000E+00
  0.00000000E+00  0.00000000E+00  0.00000000E+00
  0.00000000E+00  0.00000000E+00  0.00000000E+00
  0.00000000E+00  0.00000000E+00  0.00000000E+00
  0.00000000E+00  0.00000000E+00  0.00000000E+00
  0.00000000E+00  0.00000000E+00  0.00000000E+00
  0.00000000E+00  0.00000000E+00  0.00000000E+00
  0.00000000E+00  0.00000000E+00  0.00000000E+00
  0.00000000E+00  0.00000000E+00  0.00000000E+00
  0.00000000E+00  0.00000000E+00  0.00000000E+00
  0.00000000E+00  0.00000000E+00  0.00000000E+00
  0.00000000E+00  0.00000000E+00  0.00000000E+00
  0.00000000E+00  0.00000000E+00  0.00000000E+00
  0.00000000E+00  0.00000000E+00  0.00000000E+00
  0.00000000E+00  0.00000000E+00  0.00000000E+00
  0.00000000E+00  0.00000000E+00  0.00000000E+00
  0.00000000E+00  0.00000000E+00  0.00000000E+00
  0.00000000E+00  0.00000000E+00  0.00000000E+00
  0.00000000E+00  0.00000000E+00  0.00000000E+00
  0.00000000E+00  0.00000000E+00  0.00000000E+00
  0.00000000E+00  0.00000000E+00  0.00000000E+00
  0.00000000E+00  0.00000000E+00  0.00000000E+00
  0.00000000E+00  0.00000000E+00  0.00000000E+00
  0.00000000E+00  0.00000000E+00  0.00000000E+00
  0.00000000E+00  0.00000000E+00  0.00000000E+00
  0.00000000E+00  0.00000000E+00  0.00000000E+00
  0.00000000E+00  0.00000000E+00  0.00000000E+00
  0.00000000E+00  0.00000000E+00  0.00000000E+00
  0.00000000E+00  0.00000000E+00  0.00000000E+00
  0.00000000E+00  0.00000000E+00  0.00000000E+00
  0.00000000E+00  0.00000000E+00  0.00000000E+00
  0.00000000E+00  0.00000000E+00  0.00000000E+00
  0.00000000E+00  0.00000000E+00  0.00000000E+00
  0.00000000E+00  0.00000000E+00  0.00000000E+00
  0.00000000E+00  0.00000000E+00  0.00000000E+00
  0.00000000E+00  0.00000000E+00  0.00000000E+00
  0.00000000E+00  0.00000000E+00  0.00000000E+00
  0.00000000E+00  0.00000000E+00  0.00000000E+00
  0.00000000E+00  0.00000000E+00  0.00000000E+00
  0.00000000E+00  0.00000000E+00  0.00000000E+00
  0.00000000E+00  0.00000000E+00  0.00000000E+00
  0.00000000E+00  0.00000000E+00  0.00000000E+00
  0.00000000E+00  0.00000000E+00  0.00000000E+00
  0.00000000E+00  0.00000000E+00  0.00000000E+00
  0.00000000E+00  0.00000000E+00  0.00000000E+00
  0.00000000E+00  0.00000000E+00  0.00000000E+00
  0.00000000E+00  0.00000000E+00  0.00000000E+00
  0.00000000E+00  0.00000000E+00  0.00000000E+00
  0.00000000E+00  0.00000000E+00  0.00000000E+00
  0.00000000E+00  0.00000000E+00  0.00000000E+00
  0.00000000E+00  0.00000000E+00  0.00000000E+00
  0.00000000E+00  0.00000000E+00  0.00000000E+00
  0.00000000E+00  0.00000000E+00  0.00000000E+00
  0.00000000E+00  0.00000000E+00  0.00000000E+00
  0.00000000E+00  0.00000000E+00  0.00000000E+00
  0.00000000E+00  0.00000000E+00  0.00000000E+00
  0.00000000E+00  0.00000000E+00  0.00000000E+00
  0.00000000E+00  0.00000000E+00  0.00000000E+00
  0.00000000E+00  0.00000000E+00  0.00000000E+00
  0.00000000E+00  0.00000000E+00  0.00000000E+00
  0.00000000E+00  0.00000000E+00  0.00000000E+00
  0.00000000E+00  0.00000000E+00  0.00000000E+00
  0.00000000E+00  0.00000000E+00  0.00000000E+00
  0.00000000E+00  0.00000000E+00  0.00000000E+00
  0.00000000E+00  0.00000000E+00  0.00000000E+00
  0.00000000E+00  0.00000000E+00  0.00000000E+00
  0.00000000E+00  0.00000000E+00  0.00000000E+00
  0.00000000E+00  0.00000000E+00  0.00000000E+00
  0.00000000E+00  0.00000000E+00  0.00000000E+00
  0.00000000E+00  0.00000000E+00  0.00000000E+00
  0.00000000E+00  0.00000000E+00  0.00000000E+00
  0.00000000E+00  0.00000000E+00  0.00000000E+00
  0.00000000E+00  0.00000000E+00  0.00000000E+00
  0.00000000E+00  0.00000000E+00  0.00000000E+00
  0.00000000E+00  0.00000000E+00  0.00000000E+00
  0.00000000E+00  0.00000000E+00  0.00000000E+00
  0.00000000E+00  0.00000000E+00  0.00000000E+00
  0.00000000E+00  0.00000000E+00  0.00000000E+00
  0.00000000E+00  0.00000000E+00  0.00000000E+00
  0.00000000E+00  0.00000000E+00  0.00000000E+00
  0.00000000E+00  0.00000000E+00  0.00000000E+00
  0.00000000E+00  0.00000000E+00  0.00000000E+00
  0.00000000E+00  0.00000000E+00  0.00000000E+00
  0.00000000E+00  0.00000000E+00  0.00000000E+00
  0.00000000E+00  0.00000000E+00  0.00000000E+00
  0.00000000E+00  0.00000000E+00  0.00000000E+00
  0.00000000E+00  0.00000000E+00  0.00000000E+00
  0.00000000E+00  0.00000000E+00  0.00000000E+00
  0.00000000E+00  0.00000000E+00  0.00000000E+00
  0.00000000E+00  0.00000000E+00  0.00000000E+00
  0.00000000E+00  0.00000000E+00  0.00000000E+00
  0.00000000E+00  0.00000000E+00  0.00000000E+00
  0.00000000E+00  0.00000000E+00  0.00000000E+00
  0.00000000E+00  0.00000000E+00  0.00000000E+00
  0.00000000E+00  0.00000000E+00  0.00000000E+00
  0.00000000E+00  0.00000000E+00  0.00000000E+00
  0.00000000E+00  0.00000000E+00  0.00000000E+00
  0.00000000E+00  0.00000000E+00  0.00000000E+00
  0.00000000E+00  0.00000000E+00  0.00000000E+00
  0.00000000E+00  0.00000000E+00  0.00000000E+00
  0.00000000E+00  0.00000000E+00  0.00000000E+00
  0.00000000E+00  0.00000000E+00  0.00000000E+00
  0.00000000E+00  0.00000000E+00  0.00000000E+00
  0.00000000E+00  0.00000000E+00  0.00000000E+00
  0.00000000E+00  0.00000000E+00  0.00000000E+00
  0.00000000E+00  0.00000000E+00  0.00000000E+00
  0.00000000E+00  0.00000000E+00  0.00000000E+00
  0.00000000E+00  0.00000000E+00  0.00000000E+00
  0.00000000E+00  0.00000000E+00  0.00000000E+00
  0.00000000E+00  0.00000000E+00  0.00000000E+00
  0.00000000E+00  0.00000000E+00  0.00000000E+00
  0.00000000E+00  0.00000000E+00  0.00000000E+00
  0.00000000E+00  0.00000000E+00  0.00000000E+00
  0.00000000E+00  0.00000000E+00  0.00000000E+00
  0.00000000E+00  0.00000000E+00  0.00000000E+00
  0.00000000E+00  0.00000000E+00  0.00000000E+00
  0.00000000E+00  0.00000000E+00  0.00000000E+00
  0.00000000E+00  0.00000000E+00  0.00000000E+00
  0.00000000E+00  0.00000000E+00  0.00000000E+00
  0.00000000E+00  0.00000000E+00  0.00000000E+00
  0.00000000E+00  0.00000000E+00  0.00000000E+00
  0.00000000E+00  0.00000000E+00  0.00000000E+00
  0.00000000E+00  0.00000000E+00  0.00000000E+00
  0.00000000E+00  0.00000000E+00  0.00000000E+00
  0.00000000E+00  0.00000000E+00  0.00000000E+00
  0.00000000E+00  0.00000000E+00  0.00000000E+00
  0.00000000E+00  0.00000000E+00  0.00000000E+00
  0.00000000E+00  0.00000000E+00  0.00000000E+00
  0.00000000E+00  0.00000000E+00  0.00000000E+00
  0.00000000E+00  0.00000000E+00  0.00000000E+00
  0.00000000E+00  0.00000000E+00  0.00000000E+00
  0.00000000E+00  0.00000000E+00  0.00000000E+00
  0.00000000E+00  0.00000000E+00  0.00000000E+00
  0.00000000E+00  0.00000000E+00  0.00000000E+00
  0.00000000E+00  0.00000000E+00  0.00000000E+00
  0.00000000E+00  0.00000000E+00  0.00000000E+00
  0.00000000E+00  0.00000000E+00  0.00000000E+00
  0.00000000E+00  0.00000000E+00  0.00000000E+00
  0.00000000E+00  0.00000000E+00  0.00000000E+00
  0.00000000E+00  0.00000000E+00  0.00000000E+00
  0.00000000E+00  0.00000000E+00  0.00000000E+00
  0.00000000E+00  0.00000000E+00  0.00000000E+00
  0.00000000E+00  0.00000000E+00  0.00000000E+00
  0.00000000E+00  0.00000000E+00  0.00000000E+00
  0.00000000E+00  0.00000000E+00  0.00000000E+00
  0.00000000E+00  0.00000000E+00  0.00000000E+00
  0.00000000E+00  0.00000000E+00  0.00000000E+00
  0.00000000E+00  0.00000000E+00  0.00000000E+00
  0.00000000E+00  0.00000000E+00  0.00000000E+00
  0.00000000E+00  0.00000000E+00  0.00000000E+00
  0.00000000E+00  0.00000000E+00  0.00000000E+00
  0.00000000E+00  0.00000000E+00  0.00000000E+00
  0.00000000E+00  0.00000000E+00  0.00000000E+00
  0.00000000E+00  0.00000000E+00  0.00000000E+00
  0.00000000E+00  0.00000000E+00  0.00000000E+00
  0.00000000E+00  0.00000000E+00  0.00000000E+00
  0.00000000E+00  0.00000000E+00  0.00000000E+00
  0.00000000E+00  0.00000000E+00  0.00000000E+00
  0.00000000E+00  0.00000000E+00  0.00000000E+00
  0.00000000E+00  0.00000000E+00  0.00000000E+00
  0.00000000E+00  0.00000000E+00  0.00000000E+00
  0.00000000E+00  0.00000000E+00  0.00000000E+00
  0.00000000E+00  0.00000000E+00  0.00000000E+00
  0.00000000E+00  0.00000000E+00  0.00000000E+00
  0.00000000E+00  0.00000000E+00  0.00000000E+00
  0.00000000E+00  0.00000000E+00  0.00000000E+00
  0.00000000E+00  0.00000000E+00  0.00000000E+00
  0.00000000E+00  0.00000000E+00  0.00000000E+00
  0.00000000E+00  0.00000000E+00  0.00000000E+00
  0.00000000E+00  0.00000000E+00  0.00000000E+00
  0.00000000E+00  0.00000000E+00  0.00000000E+00
  0.00000000E+00  0.00000000E+00  0.00000000E+00
  0.00000000E+00  0.00000000E+00  0.00000000E+00
  0.00000000E+00  0.00000000E+00  0.00000000E+00
  0.00000000E+00  0.00000000E+00  0.00000000E+00
  0.00000000E+00  0.00000000E+00  0.00000000E+00
  0.00000000E+00  0.00000000E+00  0.00000000E+00
  0.00000000E+00  0.00000000E+00  0.00000000E+00
  0.00000000E+00  0.00000000E+00  0.00000000E+00
  0.00000000E+00  0.00000000E+00  0.00000000E+00
  0.00000000E+00  0.00000000E+00  0.00000000E+00
  0.00000000E+00  0.00000000E+00  0.00000000E+00
  0.00000000E+00  0.00000000E+00  0.00000000E+00
  0.00000000E+00  0.00000000E+00  0.00000000E+00
  0.00000000E+00  0.00000000E+00  0.00000000E+00
  0.00000000E+00  0.00000000E+00  0.00000000E+00
  0.00000000E+00  0.00000000E+00  0.00000000E+00
  0.00000000E+00  0.00000000E+00  0.00000000E+00
  0.00000000E+00  0.00000000E+00  0.00000000E+00
  0.00000000E+00  0.00000000E+00  0.00000000E+00
  0.00000000E+00  0.00000000E+00  0.00000000E+00
  0.00000000E+00  0.00000000E+00  0.00000000E+00
  0.00000000E+00  0.00000000E+00  0.00000000E+00
  0.00000000E+00  0.00000000E+00  0.00000000E+00
  0.00000000E+00  0.00000000E+00  0.00000000E+00
  0.00000000E+00  0.00000000E+00  0.00000000E+00
  0.00000000E+00  0.00000000E+00  0.00000000E+00
  0.00000000E+00  0.00000000E+00  0.00000000E+00
  0.00000000E+00  0.00000000E+00  0.00000000E+00
  0.00000000E+00  0.00000000E+00  0.00000000E+00
  0.00000000E+00  0.00000000E+00  0.00000000E+00
  0.00000000E+00  0.00000000E+00  0.00000000E+00
  0.00000000E+00  0.00000000E+00  0.00000000E+00
  0.00000000E+00  0.00000000E+00  0.00000000E+00
  0.00000000E+00  0.00000000E+00  0.00000000E+00
  0.00000000E+00  0.00000000E+00  0.00000000E+00
  0.00000000E+00  0.00000000E+00  0.00000000E+00
  0.00000000E+00  0.00000000E+00  0.00000000E+00
  0.00000000E+00  0.00000000E+00  0.00000000E+00
  0.00000000E+00  0.00000000E+00  0.00000000E+00
  0.00000000E+00  0.00000000E+00  0.00000000E+00
  0.00000000E+00  0.00000000E+00  0.00000000E+00
  0.00000000E+00  0.00000000E+00  0.00000000E+00
  0.00000000E+00  0.00000000E+00  0.00000000E+00
  0.00000000E+00  0.00000000E+00  0.00000000E+00
  0.00000000E+00  0.00000000E+00  0.00000000E+00
  0.00000000E+00  0.00000000E+00  0.00000000E+00
  0.00000000E+00  0.00000000E+00  0.00000000E+00
  0.00000000E+00  0.00000000E+00  0.00000000E+00
  0.00000000E+00  0.00000000E+00  0.00000000E+00
  0.00000000E+00  0.00000000E+00  0.00000000E+00
  0.00000000E+00  0.00000000E+00  0.00000000E+00
  0.00000000E+00  0.00000000E+00  0.00000000E+00
  0.00000000E+00  0.00000000E+00  0.00000000E+00
  0.00000000E+00  0.00000000E+00  0.00000000E+00
  0.00000000E+00  0.00000000E+00  0.00000000E+00
  0.00000000E+00  0.00000000E+00  0.00000000E+00
  0.00000000E+00  0.00000000E+00  0.00000000E+00
  0.00000000E+00  0.00000000E+00  0.00000000E+00
  0.00000000E+00  0.00000000E+00  0.00000000E+00
  0.00000000E+00  0.00000000E+00  0.00000000E+00
  0.00000000E+00  0.00000000E+00  0.00000000E+00
  0.00000000E+00  0.00000000E+00  0.00000000E+00
  0.00000000E+00  0.00000000E+00  0.00000000E+00
  0.00000000E+00  0.00000000E+00  0.00000000E+00
  0.00000000E+00  0.00000000E+00  0.00000000E+00
  0.00000000E+00  0.00000000E+00  0.00000000E+00
  0.00000000E+00  0.00000000E+00  0.00000000E+00
  0.00000000E+00  0.00000000E+00  0.00000000E+00
  0.00000000E+00  0.00000000E+00  0.00000000E+00
  0.00000000E+00  0.00000000E+00  0.00000000E+00
  0.00000000E+00  0.00000000E+00  0.00000000E+00
  0.00000000E+00  0.00000000E+00  0.00000000E+00
  0.00000000E+00  0.00000000E+00  0.00000000E+00
  0.00000000E+00  0.00000000E+00  0.00000000E+00
  0.00000000E+00  0.00000000E+00  0.00000000E+00
  0.00000000E+00  0.00000000E+00  0.00000000E+00
  0.00000000E+00  0.00000000E+00  0.00000000E+00
  0.00000000E+00  0.00000000E+00  0.00000000E+00
  0.00000000E+00  0.00000000E+00  0.00000000E+00
  0.00000000E+00  0.00000000E+00  0.00000000E+00
  0.00000000E+00  0.00000000E+00  0.00000000E+00
  0.00000000E+00  0.00000000E+00  0.00000000E+00
  0.00000000E+00  0.00000000E+00  0.00000000E+00
  0.00000000E+00  0.00000000E+00  0.00000000E+00
  0.00000000E+00  0.00000000E+00  0.00000000E+00
  0.00000000E+00  0.00000000E+00  0.00000000E+00
  0.00000000E+00  0.00000000E+00  0.00000000E+00
  0.00000000E+00  0.00000000E+00  0.00000000E+00
  0.00000000E+00  0.00000000E+00  0.00000000E+00
  0.00000000E+00  0.00000000E+00  0.00000000E+00
  0.00000000E+00  0.00000000E+00  0.00000000E+00
  0.00000000E+00  0.00000000E+00  0.00000000E+00
  0.00000000E+00  0.00000000E+00  0.00000000E+00
  0.00000000E+00  0.00000000E+00  0.00000000E+00
  0.00000000E+00  0.00000000E+00  0.00000000E+00
  0.00000000E+00  0.00000000E+00  0.00000000E+00
  0.00000000E+00  0.00000000E+00  0.00000000E+00
  0.00000000E+00  0.00000000E+00  0.00000000E+00
  0.00000000E+00  0.00000000E+00  0.00000000E+00
  0.00000000E+00  0.00000000E+00  0.00000000E+00
  0.00000000E+00  0.00000000E+00  0.00000000E+00
  0.00000000E+00  0.00000000E+00  0.00000000E+00
  0.00000000E+00  0.00000000E+00  0.00000000E+00
  0.00000000E+00  0.00000000E+00  0.00000000E+00
  0.00000000E+00  0.00000000E+00  0.00000000E+00
  0.00000000E+00  0.00000000E+00  0.00000000E+00
  0.00000000E+00  0.00000000E+00  0.00000000E+00
  0.00000000E+00  0.00000000E+00  0.00000000E+00
  0.00000000E+00  0.00000000E+00  0.00000000E+00
  0.00000000E+00  0.00000000E+00  0.00000000E+00
  0.00000000E+00  0.00000000E+00  0.00000000E+00
  0.00000000E+00  0.00000000E+00  0.00000000E+00
  0.00000000E+00  0.00000000E+00  0.00000000E+00
  0.00000000E+00  0.00000000E+00  0.00000000E+00
  0.00000000E+00  0.00000000E+00  0.00000000E+00
  0.00000000E+00  0.00000000E+00  0.00000000E+00
  0.00000000E+00  0.00000000E+00  0.00000000E+00
  0.00000000E+00  0.00000000E+00  0.00000000E+00
  0.00000000E+00  0.00000000E+00  0.00000000E+00
  0.00000000E+00  0.00000000E+00  0.00000000E+00
  0.00000000E+00  0.00000000E+00  0.00000000E+00
  0.00000000E+00  0.00000000E+00  0.00000000E+00
  0.00000000E+00  0.00000000E+00  0.00000000E+00
  0.00000000E+00  0.00000000E+00  0.00000000E+00
  0.00000000E+00  0.00000000E+00  0.00000000E+00
  0.00000000E+00  0.00000000E+00  0.00000000E+00
  0.00000000E+00  0.00000000E+00  0.00000000E+00
  0.00000000E+00  0.00000000E+00  0.00000000E+00
  0.00000000E+00  0.00000000E+00  0.00000000E+00
  0.00000000E+00  0.00000000E+00  0.00000000E+00
  0.00000000E+00  0.00000000E+00  0.00000000E+00
  0.00000000E+00  0.00000000E+00  0.00000000E+00
  0.00000000E+00  0.00000000E+00  0.00000000E+00
  0.00000000E+00  0.00000000E+00  0.00000000E+00
  0.00000000E+00  0.00000000E+00  0.00000000E+00
  0.00000000E+00  0.00000000E+00  0.00000000E+00
  0.00000000E+00  0.00000000E+00  0.00000000E+00
  0.00000000E+00  0.00000000E+00  0.00000000E+00
  0.00000000E+00  0.00000000E+00  0.00000000E+00
  0.00000000E+00  0.00000000E+00  0.00000000E+00
  0.00000000E+00  0.00000000E+00  0.00000000E+00
  0.00000000E+00  0.00000000E+00  0.00000000E+00
  0.00000000E+00  0.00000000E+00  0.00000000E+00
  0.00000000E+00  0.00000000E+00  0.00000000E+00
  0.00000000E+00  0.00000000E+00  0.00000000E+00
  0.00000000E+00  0.00000000E+00  0.00000000E+00
  0.00000000E+00  0.00000000E+00  0.00000000E+00
  0.00000000E+00  0.00000000E+00  0.00000000E+00
  0.00000000E+00  0.00000000E+00  0.00000000E+00
  0.00000000E+00  0.00000000E+00  0.00000000E+00
  0.00000000E+00  0.00000000E+00  0.00000000E+00
  0.00000000E+00  0.00000000E+00  0.00000000E+00
  0.00000000E+00  0.00000000E+00  0.00000000E+00
  0.00000000E+00  0.00000000E+00  0.00000000E+00
  0.00000000E+00  0.00000000E+00  0.00000000E+00
  0.00000000E+00  0.00000000E+00  0.00000000E+00
  0.00000000E+00  0.00000000E+00  0.00000000E+00
  0.00000000E+00  0.00000000E+00  0.00000000E+00
  0.00000000E+00  0.00000000E+00  0.00000000E+00
  0.00000000E+00  0.00000000E+00  0.00000000E+00
  0.00000000E+00  0.00000000E+00  0.00000000E+00
  0.00000000E+00  0.00000000E+00  0.00000000E+00
  0.00000000E+00  0.00000000E+00  0.00000000E+00
  0.00000000E+00  0.00000000E+00  0.00000000E+00
  0.00000000E+00  0.00000000E+00  0.00000000E+00
  0.00000000E+00  0.00000000E+00  0.00000000E+00
  0.00000000E+00  0.00000000E+00  0.00000000E+00
  0.00000000E+00  0.00000000E+00  0.00000000E+00
  0.00000000E+00  0.00000000E+00  0.00000000E+00
  0.00000000E+00  0.00000000E+00  0.00000000E+00
  0.00000000E+00  0.00000000E+00  0.00000000E+00
  0.00000000E+00  0.00000000E+00  0.00000000E+00
  0.00000000E+00  0.00000000E+00  0.00000000E+00
  0.00000000E+00  0.00000000E+00  0.00000000E+00
  0.00000000E+00  0.00000000E+00  0.00000000E+00
  0.00000000E+00  0.00000000E+00  0.00000000E+00
  0.00000000E+00  0.00000000E+00  0.00000000E+00
  0.00000000E+00  0.00000000E+00  0.00000000E+00
  0.00000000E+00  0.00000000E+00  0.00000000E+00
  0.00000000E+00  0.00000000E+00  0.00000000E+00
  0.00000000E+00  0.00000000E+00  0.00000000E+00
  0.00000000E+00  0.00000000E+00  0.00000000E+00
  0.00000000E+00  0.00000000E+00  0.00000000E+00
  0.00000000E+00  0.00000000E+00  0.00000000E+00
  0.00000000E+00  0.00000000E+00  0.00000000E+00
  0.00000000E+00  0.00000000E+00  0.00000000E+00
  0.00000000E+00  0.00000000E+00  0.00000000E+00
  0.00000000E+00  0.00000000E+00  0.00000000E+00
  0.00000000E+00  0.00000000E+00  0.00000000E+00
  0.00000000E+00  0.00000000E+00  0.00000000E+00
  0.00000000E+00  0.00000000E+00  0.00000000E+00
  0.00000000E+00  0.00000000E+00  0.00000000E+00
  0.00000000E+00  0.00000000E+00  0.00000000E+00
  0.00000000E+00  0.00000000E+00  0.00000000E+00
  0.00000000E+00  0.00000000E+00  0.00000000E+00
  0.00000000E+00  0.00000000E+00  0.00000000E+00
  0.00000000E+00  0.00000000E+00  0.00000000E+00
  0.00000000E+00  0.00000000E+00  0.00000000E+00
  0.00000000E+00  0.00000000E+00  0.00000000E+00
  0.00000000E+00  0.00000000E+00  0.00000000E+00
  0.00000000E+00  0.00000000E+00  0.00000000E+00
  0.00000000E+00  0.00000000E+00  0.00000000E+00
  0.00000000E+00  0.00000000E+00  0.00000000E+00
  0.00000000E+00  0.00000000E+00  0.00000000E+00
  0.00000000E+00  0.00000000E+00  0.00000000E+00
  0.00000000E+00  0.00000000E+00  0.00000000E+00
  0.00000000E+00  0.00000000E+00  0.00000000E+00
  0.00000000E+00  0.00000000E+00  0.00000000E+00
  0.00000000E+00  0.00000000E+00  0.00000000E+00
  0.00000000E+00  0.00000000E+00  0.00000000E+00
  0.00000000E+00  0.00000000E+00  0.00000000E+00
  0.00000000E+00  0.00000000E+00  0.00000000E+00
  0.00000000E+00  0.00000000E+00  0.00000000E+00
  0.00000000E+00  0.00000000E+00  0.00000000E+00
  0.00000000E+00  0.00000000E+00  0.00000000E+00
  0.00000000E+00  0.00000000E+00  0.00000000E+00
  0.00000000E+00  0.00000000E+00  0.00000000E+00
  0.00000000E+00  0.00000000E+00  0.00000000E+00
  0.00000000E+00  0.00000000E+00  0.00000000E+00
  0.00000000E+00  0.00000000E+00  0.00000000E+00
  0.00000000E+00  0.00000000E+00  0.00000000E+00
  0.00000000E+00  0.00000000E+00  0.00000000E+00
  0.00000000E+00  0.00000000E+00  0.00000000E+00
  0.00000000E+00  0.00000000E+00  0.00000000E+00
  0.00000000E+00  0.00000000E+00  0.00000000E+00
  0.00000000E+00  0.00000000E+00  0.00000000E+00
  0.00000000E+00  0.00000000E+00  0.00000000E+00
  0.00000000E+00  0.00000000E+00  0.00000000E+00
  0.00000000E+00  0.00000000E+00  0.00000000E+00
  0.00000000E+00  0.00000000E+00  0.00000000E+00
  0.00000000E+00  0.00000000E+00  0.00000000E+00
  0.00000000E+00  0.00000000E+00  0.00000000E+00
  0.00000000E+00  0.00000000E+00  0.00000000E+00
  0.00000000E+00  0.00000000E+00  0.00000000E+00
  0.00000000E+00  0.00000000E+00  0.00000000E+00
  0.00000000E+00  0.00000000E+00  0.00000000E+00
  0.00000000E+00  0.00000000E+00  0.00000000E+00
  0.00000000E+00  0.00000000E+00  0.00000000E+00
  0.00000000E+00  0.00000000E+00  0.00000000E+00
  0.00000000E+00  0.00000000E+00  0.00000000E+00
  0.00000000E+00  0.00000000E+00  0.00000000E+00
  0.00000000E+00  0.00000000E+00  0.00000000E+00
  0.00000000E+00  0.00000000E+00  0.00000000E+00
  0.00000000E+00  0.00000000E+00  0.00000000E+00
  0.00000000E+00  0.00000000E+00  0.00000000E+00
  0.00000000E+00  0.00000000E+00  0.00000000E+00
  0.00000000E+00  0.00000000E+00  0.00000000E+00
  0.00000000E+00  0.00000000E+00  0.00000000E+00
  0.00000000E+00  0.00000000E+00  0.00000000E+00
  0.00000000E+00  0.00000000E+00  0.00000000E+00
  0.00000000E+00  0.00000000E+00  0.00000000E+00
  0.00000000E+00  0.00000000E+00  0.00000000E+00
  0.00000000E+00  0.00000000E+00  0.00000000E+00
  0.00000000E+00  0.00000000E+00  0.00000000E+00
  0.00000000E+00  0.00000000E+00  0.00000000E+00
  0.00000000E+00  0.00000000E+00  0.00000000E+00
  0.00000000E+00  0.00000000E+00  0.00000000E+00
  0.00000000E+00  0.00000000E+00  0.00000000E+00
  0.00000000E+00  0.00000000E+00  0.00000000E+00
  0.00000000E+00  0.00000000E+00  0.00000000E+00
  0.00000000E+00  0.00000000E+00  0.00000000E+00
  0.00000000E+00  0.00000000E+00  0.00000000E+00
  0.00000000E+00  0.00000000E+00  0.00000000E+00
  0.00000000E+00  0.00000000E+00  0.00000000E+00
  0.00000000E+00  0.00000000E+00  0.00000000E+00
  0.00000000E+00  0.00000000E+00  0.00000000E+00
  0.00000000E+00  0.00000000E+00  0.00000000E+00
  0.00000000E+00  0.00000000E+00  0.00000000E+00
  0.00000000E+00  0.00000000E+00  0.00000000E+00
  0.00000000E+00  0.00000000E+00  0.00000000E+00
  0.00000000E+00  0.00000000E+00  0.00000000E+00
  0.00000000E+00  0.00000000E+00  0.00000000E+00
  0.00000000E+00  0.00000000E+00  0.00000000E+00
  0.00000000E+00  0.00000000E+00  0.00000000E+00
  0.00000000E+00  0.00000000E+00  0.00000000E+00
  0.00000000E+00  0.00000000E+00  0.00000000E+00
  0.00000000E+00  0.00000000E+00  0.00000000E+00
  0.00000000E+00  0.00000000E+00  0.00000000E+00
  0.00000000E+00  0.00000000E+00  0.00000000E+00
  0.00000000E+00  0.00000000E+00  0.00000000E+00
  0.00000000E+00  0.00000000E+00  0.00000000E+00
  0.00000000E+00  0.00000000E+00  0.00000000E+00
  0.00000000E+00  0.00000000E+00  0.00000000E+00
  0.00000000E+00  0.00000000E+00  0.00000000E+00
  0.00000000E+00  0.00000000E+00  0.00000000E+00
  0.00000000E+00  0.00000000E+00  0.00000000E+00
  0.00000000E+00  0.00000000E+00  0.00000000E+00
  0.00000000E+00  0.00000000E+00  0.00000000E+00
  0.00000000E+00  0.00000000E+00  0.00000000E+00
  0.00000000E+00  0.00000000E+00  0.00000000E+00
  0.00000000E+00  0.00000000E+00  0.00000000E+00
  0.00000000E+00  0.00000000E+00  0.00000000E+00
  0.00000000E+00  0.00000000E+00  0.00000000E+00
  0.00000000E+00  0.00000000E+00  0.00000000E+00
  0.00000000E+00  0.00000000E+00  0.00000000E+00
  0.00000000E+00  0.00000000E+00  0.00000000E+00
  0.00000000E+00  0.00000000E+00  0.00000000E+00
  0.00000000E+00  0.00000000E+00  0.00000000E+00
  0.00000000E+00  0.00000000E+00  0.00000000E+00
  0.00000000E+00  0.00000000E+00  0.00000000E+00
  0.00000000E+00  0.00000000E+00  0.00000000E+00
  0.00000000E+00  0.00000000E+00  0.00000000E+00
  0.00000000E+00  0.00000000E+00  0.00000000E+00
  0.00000000E+00  0.00000000E+00  0.00000000E+00
  0.00000000E+00  0.00000000E+00  0.00000000E+00
  0.00000000E+00  0.00000000E+00  0.00000000E+00
  0.00000000E+00  0.00000000E+00  0.00000000E+00
  0.00000000E+00  0.00000000E+00  0.00000000E+00
  0.00000000E+00  0.00000000E+00  0.00000000E+00
  0.00000000E+00  0.00000000E+00  0.00000000E+00
  0.00000000E+00  0.00000000E+00  0.00000000E+00
  0.00000000E+00  0.00000000E+00  0.00000000E+00
  0.00000000E+00  0.00000000E+00  0.00000000E+00
  0.00000000E+00  0.00000000E+00  0.00000000E+00
  0.00000000E+00  0.00000000E+00  0.00000000E+00
  0.00000000E+00  0.00000000E+00  0.00000000E+00
  0.00000000E+00  0.00000000E+00  0.00000000E+00
  0.00000000E+00  0.00000000E+00  0.00000000E+00
  0.00000000E+00  0.00000000E+00  0.00000000E+00
  0.00000000E+00  0.00000000E+00  0.00000000E+00
  0.00000000E+00  0.00000000E+00  0.00000000E+00
