# Supplementary material for: Water Adsorption at Pairs of Proximate Brønsted Acid Sites in Zeolites
Source: J Phys Chem Lett. 2026 Jan 14;17(4):1201–6. doi: 10.1021/acs.jpclett.5c03794 (PMC12862806; doi:10.1021/acs.jpclett.5c03794)
Supplement: Supplementary file 2 [file jz5c03794_si_002.zip › Water_BAS_Pairs_SI/QM/STRUCTURES_PBE+D2/HFAU__FAU_2__1_h2o__conformer_2__PBE_D2.vasp]

image0                                  
   1.00000000000000     
    24.3449999999999989    0.0000000000000000    0.0000000000000000
     0.0000000000000010   24.3449999999999989    0.0000000000000000
     0.0000000000000010    0.0000000000000010   24.3449999999999989
   Al   H    O    Si
     2     4   385   190
Direct
  0.6264843849540446  0.5380973790274414  0.9518518937882749
  0.6240767615564753  0.3045074362087969  0.7115015824442180
  0.7702775580108319  0.2364750168334991  0.7482641783730201
  0.6957516806255483  0.2556385375481303  0.7601227471895275
  0.7517144772372907  0.2961109569722597  0.7328300205494284
  0.6337313995852315  0.5027732917034006  0.8568569293798713
  0.8945971266793008  0.1064183395049773  0.9995141682787072
  0.8938626224280402  0.6070851758047580  0.4990266450847174
  0.3915814143982755  0.6078578121233713  0.0013828903607791
  0.3956285374196664  0.1046101092424479  0.4983780576015021
  0.0011580171269451  0.8947518494898158  0.1048471450759596
  0.9994428913272956  0.3953497033124391  0.6060230036525094
  0.4994644877634420  0.3946440700907100  0.1054075244276435
  0.5008016976028842  0.8939087641631061  0.6055288354446287
  0.1056164052748146  0.0008735758727683  0.8935604882627882
  0.1058525133557741  0.5001035712827581  0.3945359228787447
  0.6082466662255019  0.4990960382352506  0.8875463887631899
  0.6069579428525411  0.0000185811820900  0.3944481927453773
  0.1055791982878836  0.3559492979170998  0.2500135606033683
  0.1059869549011620  0.8560046494937484  0.7504565839071548
  0.6062872728898130  0.8557014735478513  0.2502436172202654
  0.6024891337902062  0.3562171292125041  0.7540373288643158
  0.0010197749880931  0.1444919632836176  0.3555682253980267
  0.9998539365892933  0.6444520476287714  0.8557506018382069
  0.5005441838092637  0.6446587177088040  0.3571196923753618
  0.4985168909753257  0.1442082512166141  0.8550163137644562
  0.8939388931686065  0.2497759519611506  0.1446930770173938
  0.8937577418541295  0.7510359790979776  0.6435949064471854
  0.3951458695675635  0.7510250230577863  0.1464600775287946
  0.3893162152151941  0.2464647481866201  0.6436665691877504
  0.1439219005862467  0.8944073004848254  0.2502542442971001
  0.1431328797194185  0.3944967177121748  0.7500345899564667
  0.6433827597578798  0.3927085647163226  0.2495676810821753
  0.6436553360638603  0.8934750978132771  0.7495531069965072
  0.2502672324473949  0.1061384713806703  0.3557790871540202
  0.2481766735485257  0.6058735413889459  0.8563565061698217
  0.7498787115549512  0.6043289552382803  0.3543927357356605
  0.7503503217698745  0.1044683170621783  0.8563094084223137
  0.3562526074116117  0.9999341794099714  0.1434769081176081
  0.3546029683169590  0.5014662005549907  0.6461453986321185
  0.8529329349805674  0.4972950053929551  0.1435935379184149
  0.8539353346952451  0.0007418180045549  0.6457641419735989
  0.3554036788476823  0.6435976704115460  0.4994767725735749
  0.3553304826879995  0.1458913274828644  0.0013413468810750
  0.8579997604488495  0.1452341383631471  0.5019173951658240
  0.8555049416479777  0.6445666848570247  0.9989792334892461
  0.2501642735170936  0.8553755346077372  0.6056106252489201
  0.2489751800906565  0.3562161138568842  0.1052215633688012
  0.7474197589652078  0.3589811112166692  0.6005245410691540
  0.7495507226017577  0.8555200409630409  0.1049749653814984
  0.1444700566601563  0.7502986482824199  0.3940902265976812
  0.1443814531436736  0.2499139842155901  0.8942521630333933
  0.6458207460912383  0.2457781947782726  0.3909064964161967
  0.6434478232354170  0.7486563097434199  0.8929020315322681
  0.1051900981118365  0.8947438498743984  0.0003718124717347
  0.1065155152009841  0.3952025965439190  0.4989229192902277
  0.6045980214305485  0.3881665751071586  0.0064947886253365
  0.6050302077461203  0.8943750113103780  0.5014349511170630
  0.8940732552467695 -0.0002662183044736  0.1066003105344040
  0.8948005699861165  0.4996802325140525  0.6054733937547171
  0.3929640925233618  0.5007623253517923  0.1070618859728398
  0.3929237964302941  0.0009811541023406  0.6059684370610504
  0.9995184071111205  0.1062741516619528  0.8948146676297017
  0.0002914025842180  0.6064311586395066  0.3936676397439032
  0.4949429285448033  0.6114974662133121  0.8949050984485148
  0.4994250494687588  0.1054738451770576  0.3955974268425742
  0.3567409602984382  0.1070038825428002  0.2500873087381680
  0.3549517966649338  0.6038332112082130  0.7485881937027404
  0.8548932008025131  0.6073010264149918  0.2515544187589044
  0.8540055829092993  0.1063968282553464  0.7510855612548101
  0.1445755693278309  0.0002597594782543  0.3554962860526704
  0.1436124526258689  0.5005784286290164  0.8555134937426053
  0.6447850433370486  0.5014583438331484  0.3570436269897916
  0.6442921454912863  0.0019339679842023  0.8575055194253739
  0.2507557276494347  0.8945390003498230  0.1436368110694546
  0.2488111988637838  0.3940088329321996  0.6439507844233177
  0.7529637769941674  0.3973344326895616  0.1465666302849987
  0.7503846281999312  0.8963044480760990  0.6455445303587408
  0.8947425141213333  0.1445231884093188  0.2499628282559835
  0.8940993578931652  0.6454347498790685  0.7496686117554491
  0.3938472321086719  0.6449828865038367  0.2500987687300794
  0.3953182560047022  0.1458836698293824  0.7500897252478991
  0.1058495344851267  0.2501442234141296  0.3553915511098875
  0.1060598423831914  0.7518241429358662  0.8545349075606018
  0.6060244517781882  0.7501523756337721  0.3562446937662942
  0.6044976312557891  0.2522874701279810  0.8563341285271625
  0.0004502908885420  0.3565338682403683  0.1442498622348190
 -0.0003322036395236  0.8574343542617526  0.6428393793416479
  0.4995711209746105  0.8550054173925290  0.1452414977157854
  0.5007702005073752  0.3570971496327318  0.6430650151355665
  0.6471688008767786  0.3581790812894077  0.5035784055684617
  0.6443046133449072  0.8574946326125592  0.0024939897957176
  0.1442654341067969  0.8562605068329150  0.4997437335794205
  0.1440687634259938  0.3557083867409136 -0.0000072256025664
  0.8606167076716190  0.2463094575796194  0.6043442248966209
  0.8562465292245168  0.7511626131886407  0.1071965565788699
  0.3551401526359359  0.7514081709769944  0.6071799023925503
  0.3548262659601514  0.2497479076181475  0.1043405272950133
  0.7490011396289429  0.1453219254484231  0.3933981529677024
  0.7534294378251936  0.6467022818891721  0.8957186050134702
  0.2503659207026649  0.6448094917038318  0.3951864659729813
  0.2494282235748166  0.1448294904808326  0.8937965413959895
  0.9676706133942971  0.0748431822384431  0.0748641660246508
  0.9673179993038675  0.5759300283931259  0.5744277537057169
  0.4664101371145906  0.5757399513763160  0.0747982833751673
  0.4682354852254417  0.0744707486508254  0.5749763017999012
  0.0758656718249416  0.9694793333411347  0.0752667442993742
  0.0743344057816737  0.4686996676660254  0.5740162573353255
  0.5760702175723184  0.4675033103815857  0.0762746030109137
  0.5748397393606299  0.9693012568802685  0.5759202682192121
  0.0749378023135126  0.0750505897374076  0.9682563840790988
  0.0747622018195404  0.5754679129325807  0.4680516134977198
  0.5663499930064891  0.5716884152894813  0.9674292913086782
  0.5757334305098583  0.0749552312543985  0.4682825341104473
  0.0316782439329219  0.3252508074277363  0.3250446815842591
  0.0308807130999794  0.8260585447346614  0.8247573098325582
  0.5322062582645894  0.8253212376610949  0.3252917155941421
  0.5259214069492792  0.3242831168285228  0.8260883931631566
  0.9259522978792446  0.2184545792695997  0.3248643411003612
  0.9262641098819629  0.7192306236843499  0.8245603037275325
  0.4255527939555754  0.7182684093399047  0.3254871993464692
  0.4246457476725492  0.2197052289990033  0.8257873868274119
  0.9257245280859071  0.3250531602731511  0.2179973468257385
  0.9252766459782099  0.8262689881292306  0.7171255082345889
  0.4248791527878419  0.8262063317113519  0.2205901152607798
  0.4238679864595150  0.3235000580181283  0.7137449016219877
  0.2182837015138851  0.9249494547598992  0.3250137561190439
  0.2173855426348772  0.4254253552117648  0.8246434032763030
  0.7168161708036855  0.4252338365528178  0.3242760441565853
  0.7162370376876269  0.9256899119709321  0.8250474846426679
  0.3252329238337932  0.0324610560660350  0.3241427845144378
  0.3241126962559343  0.5326010147979420  0.8262345110439283
  0.8260112780937834  0.5308411034075093  0.3247295910593916
  0.8250916787126622  0.0310043049347707  0.8253261807634066
  0.3250192094262276  0.9259567793187979  0.2181635056638720
  0.3239922598350459  0.4240477983168186  0.7178652589645986
  0.8273341549866047  0.4242143504334478  0.2220810485627839
  0.8256235787035071  0.9253296032707173  0.7200695723270331
  0.2825457449301446  0.6756747903150380  0.5749296414344762
  0.2799413649373119  0.1747408545619900  0.0756470114967117
  0.7829056630257054  0.1734129922176849  0.5768577769423928
  0.7833215713677253  0.6755220916038598  0.0752005412500597
  0.1747456132037340  0.7819358031151844  0.5745825810250009
  0.1747152906135616  0.2814347966615472  0.0749183274218071
  0.6730810827497726  0.2812452833122630  0.5765057456711108
  0.6743820481533167  0.7812291719548949  0.0754142792763721
  0.1748176766548306  0.6756120968455777  0.4685890947475495
  0.1749460439276760  0.1751655331601462  0.9685470940857582
  0.6748824858033690  0.1744249498163737  0.4691193216730522
  0.6771328738943764  0.6776312362253488  0.9687112141431353
  0.0317779169260942  0.9261067642095516  0.9248999353404238
  0.0314913459641221  0.4250884932468175  0.4247118448947913
  0.5364776959602539  0.4306065377735512  0.9316731353757366
  0.5324472827897107  0.9256869397841273  0.4252914819861258
  0.9250078795719932  0.0315407061804076  0.9251454361947669
  0.9253559392660864  0.5326667940595662  0.4246797783887276
  0.4220984379392716  0.5343956121527372  0.9258735869860134
  0.4248768366242739  0.0297292770508987  0.4238725599554691
  0.9251241478726999  0.9254961087160452  0.0319670929755780
  0.9264974126721079  0.4259437117700706  0.5302225084540931
  0.4234605695791516  0.4263340854484067  0.0325297380360966
  0.4251422781504106  0.9256113855390092  0.5328679787976305
  0.9677221708023512  0.6757940479972763  0.6742155619909408
  0.9686577947533777  0.1751318335132952  0.1748515797732191
  0.4679446817716854  0.1761689267359838  0.6731960048469755
  0.4689023430176804  0.6752807800717546  0.1761846683408910
  0.0739644063573347  0.7832627160981425  0.6749301351878293
  0.0746836909394604  0.2818378882560967  0.1751210614882406
  0.5726763658542255  0.2780163499949229  0.6708497328194092
  0.5751876132701957  0.7815650549259864  0.1755277463863718
  0.0742850206017479  0.6759748054405589  0.7816486795320140
  0.0755445607976186  0.1751839057553684  0.2811445381698403
  0.5748796157729233  0.1761703473543991  0.7829950214012076
  0.5747575852778676  0.6752213448881899  0.2823584224214812
  0.7810118222829804  0.0780243219510825  0.6740479856264358
  0.7827153302473496  0.5751324146897848  0.1752750577714317
  0.2792148731657725  0.5761979598585583  0.6742164808880045
  0.2828946634942276  0.0750498604350096  0.1754535356037979
  0.6741449920388204  0.9690971296491228  0.6761141955782587
  0.6745215501528801  0.4684210372003930  0.1770728847559080
  0.1749414332134294  0.4686575744793257  0.6753662408410213
  0.1754150618855507  0.9678641512812324  0.1749629549055330
  0.6744451264195230  0.0752313378545109  0.7818122022713273
  0.6739452337933505  0.5749523422828757  0.2808893204243450
  0.1744095588820163  0.5755001481389368  0.7811970078380390
  0.1756034516558206  0.0752705103514694  0.2815444286921087
  0.7154824048811521  0.3230404157213226  0.4254379059174289
  0.7156723423431552  0.8247247187862501  0.9258755289051741
  0.2182465749001985  0.8255450674731113  0.4247271901270794
  0.2181047597481577  0.3252362337737323  0.9249313559296414
  0.8251934084590566  0.2171114206881756  0.4258869134429323
  0.8272816401342999  0.7218735291237605  0.9250202900846103
  0.3252426051319496  0.7190610226115629  0.4257442924067827
  0.3241872364643502  0.2186620036519745  0.9252065616424392
  0.8251302037190487  0.3225949970306902  0.5330020110235261
  0.8256844790173387  0.8249240255233817  0.0318984327658969
  0.3253306859996037  0.8252562365818445  0.5315738357290076
  0.3241374858308660  0.3258986710694697  0.0313665569629696
  0.9975750488684004  0.1448881188544779  0.9977446357994956
  0.9969756193236053  0.6452307222709109  0.4966442965610680
  0.4943281345091972  0.6479203980355487  0.9980786647837100
  0.4981392881114594  0.1445140509861863  0.4982993646114229
  0.9972888881312627  0.9973419786772169  0.1444622487439496
  0.9975348669685918  0.4986482046895876  0.6442400862370807
  0.4966337842148619  0.4975850804791287  0.1437621896436414
  0.4956466901020615  0.9966281860223283  0.6449827632266758
  0.1448089511713402  0.9971610637028454  0.9964114918046854
  0.1448449148977454  0.4982366571216295  0.4973391654866853
  0.6472369272197714  0.4892343644220704  0.9972613927490682
  0.6447411031213842  0.9969432859954361  0.4977418159725767
  0.0028251192018813  0.3951068809939387  0.2472914278334862
  0.0033600939148247  0.8954864585109887  0.7460563978039728
  0.5037037892444387  0.8953526925876556  0.2474963589848966
  0.4981762662467962  0.3937550411463826  0.7473971076395854
  0.0033032558153002  0.2472522367699194  0.3949075860014670
  0.0037698367255395  0.7475171499989058  0.8945185355160100
  0.5030836910700701  0.7478062494589602  0.3951651917353598
  0.5029452632285724  0.2456726968762840  0.8968143747138594
  0.8559177226343875  0.2474706285888776  0.2477457690067175
  0.8563384495898277  0.7485866683424875  0.7469812525765666
  0.3551867148801961  0.7481205060845038  0.2488180954135888
  0.3544913791984148  0.2480688375631838  0.7478939881616338
  0.2469751234368162  0.8561845659287065  0.2466629325386842
  0.2457642354287998  0.3552778597348769  0.7469463877440905
  0.7473059362321006  0.3553159880190240  0.2478680625830751
  0.7470290688276015  0.8561389527451021  0.7479320103521943
  0.2475988090535380  0.0030174105551842  0.3939245334016690
  0.2461671961294761  0.5028046983924490  0.8949536070506217
  0.7480804610671453  0.5017138595361683  0.3942731602367166
  0.7474781844368074  0.0018042227622983  0.8952825029423822
  0.3949259243643394  0.0038716825041829  0.2463932676651144
  0.3934852512872688  0.5008229890419584  0.7488552530799639
  0.8952152317388424  0.5053042920170991  0.2449858505500417
  0.8950242180428416  0.0042854688967334  0.7471868398567700
  0.2521219042758833  0.6057152976281701  0.4979791401465525
  0.2531260465381259  0.1056054874450494  0.9965811485405843
  0.7549601147086132  0.1066470680765570  0.4961209128925731
  0.7526455628605111  0.6061908721646200  0.9977400757174444
  0.2518663557169399  0.7525527503964449  0.6448037074948314
  0.2526841190223142  0.2535577259022537  0.1448224046647429
  0.7578029651884076  0.2575387048793918  0.6403317323339525
  0.7529397963276797  0.7529499182034688  0.1445414822785007
  0.1050140130124342  0.7535426322187331  0.4967079591539593
  0.1050796841964346  0.2529659493329639  0.9970074276064688
  0.6077703750183836  0.2557429395789509  0.4936406585375331
  0.6056059180675241  0.7546239813417114  0.9959412688417659
  0.0023726961796529  0.8558299781211575  0.0019845422571366
  0.0041924034905709  0.3554936175419681  0.5032634812512535
  0.4994776619943012  0.3564668247529256  0.0016403787677119
  0.5021305666257828  0.8557766658798760  0.5023485709222921
  0.0026220355725414  0.0037056355112965  0.8549462207467210
  0.0031661097895450  0.5033396438814324  0.3552916952985120
  0.5020984674083906  0.5068468604687238  0.8603117470516237
  0.5042713645437268  0.0033669167349835  0.3550962622442755
  0.8556518341324464  0.0034308102527807  0.0037421464646672
  0.8561349766610629  0.5039079073969975  0.5025937317079667
  0.3537465666455973  0.5044746464417980  0.0042962107218156
  0.3552742956532756  0.0024057365930988  0.5025112872119722
  0.9967756768803414  0.6063641443581795  0.7523524582216308
  0.9975711283039639  0.1055697638006679  0.2527157432226687
  0.4979988293183290  0.1070357983773190  0.7511354757683278
  0.4964757203446961  0.6056096958777548  0.2543566832388137
  0.9966086468402228  0.7540869933280209  0.6050220093109585
  0.9966343430461930  0.2535406517716451  0.1055052526737106
  0.4909868823301977  0.2558706036906075  0.6021032143810200
  0.4972939601462407  0.7523885554546831  0.1058956645001115
  0.1443080957545658  0.7528495340600294  0.7515465807866984
  0.1448957656967300  0.2532624651039840  0.2526298957781320
  0.6507570680700241  0.2497508884355798  0.7563401244562802
  0.6448202126902201  0.7527504335646806  0.2533635481266129
  0.7516462386595212  0.1463772609139517  0.7546323036558092
  0.7516616011733297  0.6447979911118195  0.2520904666701926
  0.2529898217141230  0.6449636963714139  0.7536794073435287
  0.2534605670221874  0.1448926719953417  0.2528640383349391
  0.7511492148272522  0.9989818251956503  0.6063679145051210
  0.7499085963952451  0.4989558852290790  0.1054412385433651
  0.2526146928508621  0.4970222244629344  0.6052875406975653
  0.2529361364010891  0.9977309990454357  0.1056134789279323
  0.6050191306071023  0.9963501885625549  0.7546859686886893
  0.6044912955556676  0.4956708899249868  0.2549759536593552
  0.1047938595939485  0.4975386597651440  0.7526890298440396
  0.1059279670183311  0.9975529421767840  0.2525048411542106
  0.7516259963191260  0.3945076525704571  0.4972888319367502
  0.7479254799770289  0.8944614293526262  0.0020638030863674
  0.2472268990037478  0.8946928507108424  0.5028759558300371
  0.2465009365185085  0.3955505261398223  0.0024341477752698
  0.7494568639152223  0.2484616531353438  0.3548655259662204
  0.7477634538381189  0.7490279454542290  0.8559955720794182
  0.2475258242764947  0.7474194284764737  0.3557284704790223
  0.2470670357610251  0.2476846779235683  0.8548819237432304
  0.8969092070503920  0.2481228443612395  0.5010328447874851
  0.8959521950153122  0.7466788483242778  0.0047242367004519
  0.3944552617728165  0.7463326632533260  0.5045634329708063
  0.3944350055112321  0.2487317289622703  0.0018749036202816
  0.9265510101408324  0.1771324215982221  0.0732262442989804
  0.9262990065809598  0.6781066624977715  0.5722573903295815
  0.4244805014411031  0.6774149461785455  0.0754136426488420
  0.4246303948104632  0.1755998459201860  0.5722141342303044
  0.0732537501069880  0.9269319264272800  0.1768328936714489
  0.0729712883566245  0.4274165581366758  0.6763205831506290
  0.5715986663372028  0.4268517462272718  0.1780924381312982
  0.5722013197829134  0.9272606678770842  0.6776422082808435
  0.1768199366407902  0.0735257123607933  0.9263229142030120
  0.1766974968878587  0.5739037387843415  0.4264424962660791
  0.6779715731086089  0.5768380499730129  0.9238638360613798
  0.6781914821329431  0.0725785702819790  0.4275074910573287
  0.0735726761894057  0.4271634212089521  0.3231221090429914
  0.0730292934302941  0.9277227342848043  0.8226686274045052
  0.5745190041318748  0.9269124914792737  0.3234570211144644
  0.5655736049555797  0.4264102091426609  0.8244417613176549
  0.9274653133225406  0.1758410861426477  0.4262974722061357
  0.9275933133686611  0.6775429160429410  0.9270885213251875
  0.4271730044853165  0.6772650853134820  0.4276752432901345
  0.4257196037962170  0.1761184371939202  0.9270246803661931
  0.8234862303939742  0.3235049012163608  0.1775139583543609
  0.8228533360486286  0.8241929370293212  0.6767843865446661
  0.3236062288548050  0.8237425720062984  0.1773807818062138
  0.3206150013485398  0.3219486163790892  0.6759529861165146
  0.1769141773721763  0.8229476124679735  0.3226629806946084
  0.1757298060883827  0.3234593438400299  0.8233178614648189
  0.6763820740823075  0.3224805275301746  0.3227652435172982
  0.6758628959015200  0.8231734087037061  0.8233265207930062
  0.3236142324423331  0.0730823382641597  0.4263677223582144
  0.3202342857329811  0.5746135248520301  0.9284845679770697
  0.8230026624072703  0.5735202327188377  0.4261235424034679
  0.8232678588563701  0.0729822150471570  0.9272987647958717
  0.4273280213147836  0.9271742469723588  0.1769859429231170
  0.4252327070726466  0.4266962733639610  0.6750312790750531
  0.9271616633108540  0.4274388444534306  0.1764313334269881
  0.9268546836668566  0.9284654994432858  0.6763977595265754
  0.3230955551419114  0.5732245700875673  0.5733806194411553
  0.3232912978048280  0.0735154897044184  0.0730440476363743
  0.8239029557751802  0.0722085386796122  0.5726150330125832
  0.8233779019067923  0.5729963190716679  0.0730720470386571
  0.1762807056172573  0.8240625099760985  0.6762367112337659
  0.1763804893719343  0.3239178136602835  0.1765639232091410
  0.6841595069217727  0.3236788291021864  0.6790691013659830
  0.6771687273981363  0.8232473147477531  0.1771314655164043
  0.0731621545108072  0.6774004638575928  0.4263160941478297
  0.0731410398769286  0.1769645270951529  0.9265441916703030
  0.5730678905468917  0.1769027927943707  0.4271080598277650
  0.5736101422763852  0.6755547207273139  0.9291746827741409
  0.1773942820643812  0.9270331739547829  0.0726507917156985
  0.1761608888732436  0.4271466742213378  0.5732600479827303
  0.6764121203050864  0.4220798992103368  0.0776749931199943
  0.6763800255785349  0.9269244864657868  0.5743525602949582
  0.9268049447438454  0.0732549721151829  0.1770455166324996
  0.9261137987564323  0.5738542315018574  0.6765156418217078
  0.4268294747527578  0.5734690493856127  0.1776048812374086
  0.4263613520812370  0.0740458716739932  0.6768446613794485
  0.4276459218134169  0.0734121489589722  0.3229592593526225
  0.4259633581514959  0.5735523079020489  0.8226339665495881
  0.9273784402158239  0.5738648367665257  0.3225792045557284
  0.9262414887114491  0.0746154224168759  0.8237594743185807
  0.1768870230581152  0.9275907330150660  0.4270278786976467
  0.1754073078690265  0.4267447755145182  0.9263802961962125
  0.6762749934342233  0.4263203390426676  0.4262932700307343
  0.6757310715068645  0.9271988772254537  0.9276697557003152
  0.8242494415313623  0.1763207431952054  0.3236610194691137
  0.8240465496846929  0.6790846662516190  0.8233646425158768
  0.3235862121497485  0.6766777829097751  0.3241509806805261
  0.3233911333741369  0.1767633268387035  0.8233857342908184
  0.0739311382892821  0.3233593556913986  0.4266323155429467
  0.0735935555644063  0.8243216377990481  0.9262262422693791
  0.5738017359928733  0.8236406728988980  0.4272401848172830
  0.5709921748704597  0.3258927058972431  0.9259639539835770
  0.5705481745210668  0.3226123155543030  0.5700400138919669
  0.5726514619995701  0.8232705590921522  0.0736362656602185
  0.0730201237671279  0.8241258431209578  0.5726422173351238
  0.0729840712139501  0.3234476783818690  0.0730805971111771
  0.8208533325620492  0.1810357190521767  0.6806328994663229
  0.8235550868539249  0.6775321397634390  0.1775599740464063
  0.3230366695860795  0.6771590021245470  0.6773706704122824
  0.3234514605215282  0.1775057017826779  0.1766905614484462
  0.8229927299249971  0.9267987022567495  0.0734289085391236
  0.8249477416368977  0.4260687135554302  0.5713385801563381
  0.3217267664958676  0.4277642197541174  0.0738954274232285
  0.3228493420777914  0.9269884119438463  0.5736527215522076
  0.1762113453248398  0.6774775332895271  0.8230060528195227
  0.1772979954693212  0.1772689456730713  0.3231242902076943
  0.6760592295226171  0.1752016768756196  0.8283120746323627
  0.6766804124941683  0.6763891677990500  0.3238679665705983
  0.5726320294068237  0.0739881587131966  0.8231961186356910
  0.5728448603191080  0.5732186129362696  0.3241624492920078
  0.0726205718219713  0.5736937275767376  0.8228561348240881
  0.0736819371819466  0.0733401483000969  0.3230943012428247
  0.9274361250876083  0.3240207203403656  0.5729883820807028
  0.9274371454963439  0.8237973110996115  0.0740041302406628
  0.4269886343688686  0.8233075671172595  0.5737516978498627
  0.4254888533423044  0.3240992481266393  0.0738835040780246
  0.7499147664048047  0.2683548287415691  0.7620983381382785
  0.9468353092736826  0.1256587949878507  0.0363926403471854
  0.9462941565356475  0.6263910844346130  0.5355198616406829
  0.4447919305234533  0.6269545818789812  0.0371041526183108
  0.4468767848140861  0.1247005928978916  0.5359196420576390
  0.0367936787511081  0.9473349119666975  0.1251232643576123
  0.0360671478692161  0.4478265967100281  0.6249690261452918
  0.5359644078676242  0.4469565710717714  0.1255585173801791
  0.5356823396375079  0.9470571803372677  0.6256916452306649
  0.1253686726849187  0.0365464095159679  0.9463864529714956
  0.1253240252815988  0.5368692218128478  0.4467088441268926
  0.6261378192832640  0.0361359986462998  0.4471521730158254
  0.0531799184752116  0.3756723045072092  0.2862886189613568
  0.0531049876541683  0.8760318648879742  0.7858826380904920
  0.5539565341190481  0.8755734840931670  0.2864991510005097
  0.5485369230543800  0.3739009344173319  0.7862367037716974
  0.9645914504594854  0.1967619396955085  0.3751875678841119
  0.9642800501532427  0.6973972590334914  0.8753803231080336
  0.4641412302829979  0.6972033357771444  0.3761408423737041
  0.4628181381187071  0.1967248064208600  0.8758980519881358
  0.8749792864169197  0.2864398625508771  0.1971660913195780
  0.8747780758129083  0.7873951475446188  0.6962332158750995
  0.3749306975438280  0.7871688659381221  0.1985859357165112
  0.3723775736156421  0.2850413083229801  0.6953318678928875
  0.1966994728289713  0.8748079666730830  0.2860721070180886
  0.1957247703057595  0.3748886136605215  0.7861772716268299
  0.6960897586896967  0.3742308912482942  0.2859786280680102
  0.6959326681806282  0.8746002078266960  0.7865176375101931
  0.2865934321061779  0.0534813844737280  0.3747871818650242
  0.2847681066793792  0.5537893757778770  0.8762717984502825
  0.7865648734392231  0.5524047426609412  0.3745723998223219
  0.7866320591697150  0.0519767096131269  0.8761247470400196
  0.3756914111457884  0.9642493809954699  0.1964557618685922
  0.3743268820386454  0.4632518019475872  0.6971396819044866
  0.8752918549322739  0.4638482317963504  0.1968356325174909
  0.8751790769276718  0.9644848688591249  0.6975524938084855
  0.3031234281401556  0.6247503797876689  0.5364062756592798
  0.3026550533749921  0.1251352579537165  0.0365950626797004
  0.8047536169840952  0.1245529746349269  0.5362625383700184
  0.8034907517356499  0.6248315577623924  0.0360898707092356
  0.2133982342087010  0.8032474983088568  0.6251157283705552
  0.2133009537279392  0.3035489482075885  0.1251732177339326
  0.7141759362443487  0.3058422422563973  0.6234604298565424
  0.7135876212887738  0.8030310865635911  0.1252533818432126
  0.1246081652817401  0.7142783229594094  0.4466032669696006
  0.1246517757104251  0.2138747622262815  0.9467965560111148
  0.6254576489770608  0.2134440753359541  0.4456250135106981
  0.6249471334313721  0.7135947527933483  0.9469789965412611
  0.1256236007706809  0.9472493555978920  0.0361209121308646
  0.1252625487538197  0.4475363305230738  0.5357976845758606
  0.6264908119726580  0.4431176559349242  0.0386871882771858
  0.6249374469341732  0.9470736855047754  0.5371592877330169
  0.9466512003148888  0.0362097647996014  0.1255501126016927
  0.9465990207768760  0.5370552199053095  0.6249882592102886
  0.4460984313028954  0.5368677990975572  0.1254962081825761
  0.4459361801541170  0.0365082198031048  0.6255191436767626
  0.0362823799876013  0.1256020658432040  0.9470896658976129
  0.0362056741485017  0.6259223164191962  0.4463883727191563
  0.5334915832684483  0.6257570658015199  0.9484000574281435
  0.5365299378958073  0.1252546110586978  0.4474145225838120
  0.3759633952650255  0.0540146264162267  0.2858710686937057
  0.3743318134710495  0.5524389749257107  0.7864724015456611
  0.8755986783828671  0.5540314049741488  0.2858663588703015
  0.8750736681723478  0.0537927091023131  0.7868470381357159
  0.1970190157721999  0.9640221579213534  0.3751710961890504
  0.1958400343951201  0.4639782106368511  0.8751822004984789
  0.6966719479188918  0.4637819303831828  0.3752819293113517
  0.6960070779775643  0.9639282410672182  0.8762334824988660
  0.2865115473388433  0.8753705872561011  0.1966594360509639
  0.2848501338722326  0.3740464578849956  0.6963963019452779
  0.7875938368020796  0.3753517831405821  0.1988234436154852
  0.7863130911081541  0.8755968103113129  0.6978280224608564
  0.8753641889517028  0.1969128794536203  0.2864202870531574
  0.8754714503029073  0.6982213846146084  0.7861153899502501
  0.3748040650386474  0.6971638860423144  0.2870106632378862
  0.3746489844122395  0.1978353157017356  0.7865355755230214
  0.0535026246582314  0.2864400318656394  0.3752284429186467
  0.0533347411105007  0.7873133527584849  0.8748063456018992
  0.5536239472324083  0.7866022326155467  0.3757385188939166
  0.5505420722067624  0.2872493937661829  0.8759625333381271
  0.9639690390124058  0.3759070875755365  0.1966776216276970
  0.9639517394599449  0.8766807438633073  0.6957921814234888
  0.4640034963975467  0.8756901323318698  0.1977305327661934
  0.4624305071943834  0.3748814174427942  0.6944360370612929
  0.6244960492858007  0.3042687627322896  0.5361068175294509
  0.6243649187942489  0.8036566318200044  0.0366816419039988
  0.1245095472557941  0.8037574480497895  0.5358428093689456
  0.1244514231698262  0.3032252424453749  0.0361963125022135
  0.8055873244046945  0.2144358937992075  0.6244360505024216
  0.8038085956934438  0.7142692162762032  0.1258026144046843
  0.3029897688458039  0.7141911995753270  0.6258897014213586
  0.3025297309250919  0.2140025841539236  0.1251837461974864
  0.7142603553296254  0.1250301782856382  0.4466422836272456
  0.7147867186357750  0.6262440886170199  0.9462815881925476
  0.2136044623001015  0.6251894531916742  0.4472481408270658
  0.2137061488503356  0.1250075047728992  0.9465453393045045
  0.0530625874342036  0.8754379484277556  0.9634637006720241
  0.0538419728634346  0.3750111466952284  0.4633551370678334
  0.5530583976506123  0.3750869590606434  0.9668888188896826
  0.5531686420525990  0.8750230045834205  0.4640801365023784
  0.9635543000287444  0.0537761267319342  0.8749294669917652
  0.9641085289024217  0.5538675635140222  0.3741971040110582
  0.4611649023613849  0.5573129362838801  0.8765970042915858
  0.4641733212261057  0.0528426077162290  0.3746058007025962
  0.8746122465310701  0.9637913841205060  0.0538440298949788
  0.8758719894468665  0.4641939399909716  0.5521605837269757
  0.3732152901198510  0.4650610605637742  0.0543220975261588
  0.3742424762599564  0.9640727428921368  0.5535716730952847
  0.9463777763168518  0.6255574831236739  0.7132644345430722
  0.9471633955835562  0.1248479237950680  0.2137112380541306
  0.4469124978351606  0.1262404763644459  0.7126153540810042
  0.4467139788902800  0.6249584261863683  0.2145727248477642
  0.0357692093627185  0.8044804416879575  0.6240409254079556
  0.0360997048535164  0.3036425994600982  0.1247303572313309
  0.5344708545536675  0.3024850036238758  0.6227940106744783
  0.5361444244870134  0.8028636769729396  0.1252813559569614
  0.1250054526220198  0.7145671621390218  0.8025374019935925
  0.1257245045105532  0.2140438570057101  0.3029085388685587
  0.6249971696539861  0.2125208279522325  0.8074136403817569
  0.6253971965896425  0.7137083599072300  0.3037359719905678
  0.8020835254154126  0.1266437512606619  0.7146248625602798
  0.8029815041282536  0.6259124269848779  0.2140071684570598
  0.3023888849497546  0.6253142369895486  0.7136129249052813
  0.3039749688291693  0.1258930852157727  0.2138290843490785
  0.7130006194902987  0.9478289602401241  0.6257258763403868
  0.7134419800745352  0.4471450859367994  0.1266114638987445
  0.2132419151569550  0.4469826027422947  0.6246999155587513
  0.2141842272886152  0.9469282932503410  0.1243909965704739
  0.6240788008627702  0.0364147934446789  0.8041308608477288
  0.6242123206393689  0.5361972795692419  0.3039086984280049
  0.1241362836568544  0.5367392205670442  0.8029207530706820
  0.1252176684737523  0.0365038251855958  0.3029447636870473
  0.6974597276239332  0.3753043687013043  0.4632836434476565
  0.6960625646816780  0.8756523524303508  0.9646580236616190
  0.1968537504274931  0.8758015799815185  0.4636342727180126
  0.1962520056230184  0.3756389581360091  0.9635096443531938
  0.7868368797774361  0.1969951574764892  0.3745783281473358
  0.7879307651726324  0.6995208433526365  0.8754077970466785
  0.2865991179179100  0.6972101063829154  0.3754114146467417
  0.2859432784043787  0.1972046533113902  0.8744258718650096
  0.8773579756973762  0.2855044906282524  0.5525813349317937
  0.8760325194575215  0.7864981465595693  0.0542053193556726
  0.3752490747487777  0.7864544287733427  0.5540607230240555
  0.3745112101998688  0.2870649325261563  0.0526924362607116
  0.8750143376287600  0.0533146358925885  0.9642545533211127
  0.8747565592814457  0.5541810131839884  0.4630701670792312
  0.3720940745256016  0.5553006757503511  0.9653901047204907
  0.3750756146525551  0.0521487931009604  0.4628793811468126
  0.0530767194059799  0.9645829845088680  0.8742514725076456
  0.0533375736645210  0.4640647500505165  0.3746105609846640
  0.5491238356443626  0.4636886320325589  0.8757371281734264
  0.5543058469190888  0.9640454244802474  0.3747447344483712
  0.9640893579220642  0.8750876803838696  0.0530113295260182
  0.9645172835017165  0.3754725492984706  0.5528051103477090
  0.4621569033924096  0.3757587222843277  0.0535320416785063
  0.4637751248024706  0.8747991151392538  0.5533923398948144
  0.6239027515127510  0.9466235613774173  0.7144927874294170
  0.6236312414717419  0.4461549230672075  0.2146864639955692
  0.1242516127204344  0.4472028571849321  0.7137111754851109
  0.1248648418868226  0.9468557864095216  0.2136940774500721
  0.8023293039864098  0.0371999261136065  0.6248353597950710
  0.8020581975368192  0.5360765742488321  0.1242504222249853
  0.3022280469739837  0.5368188448901964  0.6249904606515153
  0.3036663623842004  0.0364619601074439  0.1246547569325467
  0.7130659175288788  0.1245478286122495  0.8052123538144934
  0.7131275082996078  0.6248964988432387  0.3026212202544377
  0.2130206446119865  0.6257313051114747  0.8033166552909640
  0.2142387168559499  0.1257033300379510  0.3031323873078429
  0.1249587090156498  0.8038641731615034  0.7133600019890683
  0.1251404281480904  0.3035424361041271  0.2136735333356477
  0.6256882944979359  0.8030602815649488  0.2140844116983640
  0.9462947103120075  0.7147886858764675  0.6239951237244171
  0.9466401321315112  0.2140368816481308  0.1248144214304051
  0.4439339314003961  0.2140346233732545  0.6229596897948754
  0.4467286196771499  0.7140487706587385  0.1261154639073531
  0.0358012592212254  0.6253227265332474  0.8029308838707234
  0.0369005630730272  0.1248568617743570  0.3028709227152022
  0.5353878287420907  0.1252039189427239  0.8028878633222475
  0.5361160686644710  0.6248904255415153  0.3042273683674283
  0.3753547161399318  0.6967712733170214  0.4644185598005827
  0.3746822934423113  0.1975936284036261  0.9639943142872991
  0.8766716403415460  0.1967400767939130  0.4636713635714664
  0.8761197226458625  0.6976629693890749  0.9641812211386857
  0.1969867517154385  0.7864854914860360  0.3745057571349671
  0.1965867612872863  0.2865171449749785  0.8745346310991945
  0.6968931102693346  0.2850091159546148  0.3735759491524394
  0.6956800799261948  0.7859894036333097  0.8748970679489366
  0.2862882895733612  0.8753469846789721  0.5532036295211262
  0.2853495464464589  0.3762090741511591  0.0530121415688887
  0.7874289244812825  0.3754765650403202  0.5501131918120905
  0.7864067929529187  0.8750969013440861  0.0529335347653147
 
  0.00000000E+00  0.00000000E+00  0.00000000E+00
  0.00000000E+00  0.00000000E+00  0.00000000E+00
  0.00000000E+00  0.00000000E+00  0.00000000E+00
  0.00000000E+00  0.00000000E+00  0.00000000E+00
  0.00000000E+00  0.00000000E+00  0.00000000E+00
  0.00000000E+00  0.00000000E+00  0.00000000E+00
  0.00000000E+00  0.00000000E+00  0.00000000E+00
  0.00000000E+00  0.00000000E+00  0.00000000E+00
  0.00000000E+00  0.00000000E+00  0.00000000E+00
  0.00000000E+00  0.00000000E+00  0.00000000E+00
  0.00000000E+00  0.00000000E+00  0.00000000E+00
  0.00000000E+00  0.00000000E+00  0.00000000E+00
  0.00000000E+00  0.00000000E+00  0.00000000E+00
  0.00000000E+00  0.00000000E+00  0.00000000E+00
  0.00000000E+00  0.00000000E+00  0.00000000E+00
  0.00000000E+00  0.00000000E+00  0.00000000E+00
  0.00000000E+00  0.00000000E+00  0.00000000E+00
  0.00000000E+00  0.00000000E+00  0.00000000E+00
  0.00000000E+00  0.00000000E+00  0.00000000E+00
  0.00000000E+00  0.00000000E+00  0.00000000E+00
  0.00000000E+00  0.00000000E+00  0.00000000E+00
  0.00000000E+00  0.00000000E+00  0.00000000E+00
  0.00000000E+00  0.00000000E+00  0.00000000E+00
  0.00000000E+00  0.00000000E+00  0.00000000E+00
  0.00000000E+00  0.00000000E+00  0.00000000E+00
  0.00000000E+00  0.00000000E+00  0.00000000E+00
  0.00000000E+00  0.00000000E+00  0.00000000E+00
  0.00000000E+00  0.00000000E+00  0.00000000E+00
  0.00000000E+00  0.00000000E+00  0.00000000E+00
  0.00000000E+00  0.00000000E+00  0.00000000E+00
  0.00000000E+00  0.00000000E+00  0.00000000E+00
  0.00000000E+00  0.00000000E+00  0.00000000E+00
  0.00000000E+00  0.00000000E+00  0.00000000E+00
  0.00000000E+00  0.00000000E+00  0.00000000E+00
  0.00000000E+00  0.00000000E+00  0.00000000E+00
  0.00000000E+00  0.00000000E+00  0.00000000E+00
  0.00000000E+00  0.00000000E+00  0.00000000E+00
  0.00000000E+00  0.00000000E+00  0.00000000E+00
  0.00000000E+00  0.00000000E+00  0.00000000E+00
  0.00000000E+00  0.00000000E+00  0.00000000E+00
  0.00000000E+00  0.00000000E+00  0.00000000E+00
  0.00000000E+00  0.00000000E+00  0.00000000E+00
  0.00000000E+00  0.00000000E+00  0.00000000E+00
  0.00000000E+00  0.00000000E+00  0.00000000E+00
  0.00000000E+00  0.00000000E+00  0.00000000E+00
  0.00000000E+00  0.00000000E+00  0.00000000E+00
  0.00000000E+00  0.00000000E+00  0.00000000E+00
  0.00000000E+00  0.00000000E+00  0.00000000E+00
  0.00000000E+00  0.00000000E+00  0.00000000E+00
  0.00000000E+00  0.00000000E+00  0.00000000E+00
  0.00000000E+00  0.00000000E+00  0.00000000E+00
  0.00000000E+00  0.00000000E+00  0.00000000E+00
  0.00000000E+00  0.00000000E+00  0.00000000E+00
  0.00000000E+00  0.00000000E+00  0.00000000E+00
  0.00000000E+00  0.00000000E+00  0.00000000E+00
  0.00000000E+00  0.00000000E+00  0.00000000E+00
  0.00000000E+00  0.00000000E+00  0.00000000E+00
  0.00000000E+00  0.00000000E+00  0.00000000E+00
  0.00000000E+00  0.00000000E+00  0.00000000E+00
  0.00000000E+00  0.00000000E+00  0.00000000E+00
  0.00000000E+00  0.00000000E+00  0.00000000E+00
  0.00000000E+00  0.00000000E+00  0.00000000E+00
  0.00000000E+00  0.00000000E+00  0.00000000E+00
  0.00000000E+00  0.00000000E+00  0.00000000E+00
  0.00000000E+00  0.00000000E+00  0.00000000E+00
  0.00000000E+00  0.00000000E+00  0.00000000E+00
  0.00000000E+00  0.00000000E+00  0.00000000E+00
  0.00000000E+00  0.00000000E+00  0.00000000E+00
  0.00000000E+00  0.00000000E+00  0.00000000E+00
  0.00000000E+00  0.00000000E+00  0.00000000E+00
  0.00000000E+00  0.00000000E+00  0.00000000E+00
  0.00000000E+00  0.00000000E+00  0.00000000E+00
  0.00000000E+00  0.00000000E+00  0.00000000E+00
  0.00000000E+00  0.00000000E+00  0.00000000E+00
  0.00000000E+00  0.00000000E+00  0.00000000E+00
  0.00000000E+00  0.00000000E+00  0.00000000E+00
  0.00000000E+00  0.00000000E+00  0.00000000E+00
  0.00000000E+00  0.00000000E+00  0.00000000E+00
  0.00000000E+00  0.00000000E+00  0.00000000E+00
  0.00000000E+00  0.00000000E+00  0.00000000E+00
  0.00000000E+00  0.00000000E+00  0.00000000E+00
  0.00000000E+00  0.00000000E+00  0.00000000E+00
  0.00000000E+00  0.00000000E+00  0.00000000E+00
  0.00000000E+00  0.00000000E+00  0.00000000E+00
  0.00000000E+00  0.00000000E+00  0.00000000E+00
  0.00000000E+00  0.00000000E+00  0.00000000E+00
  0.00000000E+00  0.00000000E+00  0.00000000E+00
  0.00000000E+00  0.00000000E+00  0.00000000E+00
  0.00000000E+00  0.00000000E+00  0.00000000E+00
  0.00000000E+00  0.00000000E+00  0.00000000E+00
  0.00000000E+00  0.00000000E+00  0.00000000E+00
  0.00000000E+00  0.00000000E+00  0.00000000E+00
  0.00000000E+00  0.00000000E+00  0.00000000E+00
  0.00000000E+00  0.00000000E+00  0.00000000E+00
  0.00000000E+00  0.00000000E+00  0.00000000E+00
  0.00000000E+00  0.00000000E+00  0.00000000E+00
  0.00000000E+00  0.00000000E+00  0.00000000E+00
  0.00000000E+00  0.00000000E+00  0.00000000E+00
  0.00000000E+00  0.00000000E+00  0.00000000E+00
  0.00000000E+00  0.00000000E+00  0.00000000E+00
  0.00000000E+00  0.00000000E+00  0.00000000E+00
  0.00000000E+00  0.00000000E+00  0.00000000E+00
  0.00000000E+00  0.00000000E+00  0.00000000E+00
  0.00000000E+00  0.00000000E+00  0.00000000E+00
  0.00000000E+00  0.00000000E+00  0.00000000E+00
  0.00000000E+00  0.00000000E+00  0.00000000E+00
  0.00000000E+00  0.00000000E+00  0.00000000E+00
  0.00000000E+00  0.00000000E+00  0.00000000E+00
  0.00000000E+00  0.00000000E+00  0.00000000E+00
  0.00000000E+00  0.00000000E+00  0.00000000E+00
  0.00000000E+00  0.00000000E+00  0.00000000E+00
  0.00000000E+00  0.00000000E+00  0.00000000E+00
  0.00000000E+00  0.00000000E+00  0.00000000E+00
  0.00000000E+00  0.00000000E+00  0.00000000E+00
  0.00000000E+00  0.00000000E+00  0.00000000E+00
  0.00000000E+00  0.00000000E+00  0.00000000E+00
  0.00000000E+00  0.00000000E+00  0.00000000E+00
  0.00000000E+00  0.00000000E+00  0.00000000E+00
  0.00000000E+00  0.00000000E+00  0.00000000E+00
  0.00000000E+00  0.00000000E+00  0.00000000E+00
  0.00000000E+00  0.00000000E+00  0.00000000E+00
  0.00000000E+00  0.00000000E+00  0.00000000E+00
  0.00000000E+00  0.00000000E+00  0.00000000E+00
  0.00000000E+00  0.00000000E+00  0.00000000E+00
  0.00000000E+00  0.00000000E+00  0.00000000E+00
  0.00000000E+00  0.00000000E+00  0.00000000E+00
  0.00000000E+00  0.00000000E+00  0.00000000E+00
  0.00000000E+00  0.00000000E+00  0.00000000E+00
  0.00000000E+00  0.00000000E+00  0.00000000E+00
  0.00000000E+00  0.00000000E+00  0.00000000E+00
  0.00000000E+00  0.00000000E+00  0.00000000E+00
  0.00000000E+00  0.00000000E+00  0.00000000E+00
  0.00000000E+00  0.00000000E+00  0.00000000E+00
  0.00000000E+00  0.00000000E+00  0.00000000E+00
  0.00000000E+00  0.00000000E+00  0.00000000E+00
  0.00000000E+00  0.00000000E+00  0.00000000E+00
  0.00000000E+00  0.00000000E+00  0.00000000E+00
  0.00000000E+00  0.00000000E+00  0.00000000E+00
  0.00000000E+00  0.00000000E+00  0.00000000E+00
  0.00000000E+00  0.00000000E+00  0.00000000E+00
  0.00000000E+00  0.00000000E+00  0.00000000E+00
  0.00000000E+00  0.00000000E+00  0.00000000E+00
  0.00000000E+00  0.00000000E+00  0.00000000E+00
  0.00000000E+00  0.00000000E+00  0.00000000E+00
  0.00000000E+00  0.00000000E+00  0.00000000E+00
  0.00000000E+00  0.00000000E+00  0.00000000E+00
  0.00000000E+00  0.00000000E+00  0.00000000E+00
  0.00000000E+00  0.00000000E+00  0.00000000E+00
  0.00000000E+00  0.00000000E+00  0.00000000E+00
  0.00000000E+00  0.00000000E+00  0.00000000E+00
  0.00000000E+00  0.00000000E+00  0.00000000E+00
  0.00000000E+00  0.00000000E+00  0.00000000E+00
  0.00000000E+00  0.00000000E+00  0.00000000E+00
  0.00000000E+00  0.00000000E+00  0.00000000E+00
  0.00000000E+00  0.00000000E+00  0.00000000E+00
  0.00000000E+00  0.00000000E+00  0.00000000E+00
  0.00000000E+00  0.00000000E+00  0.00000000E+00
  0.00000000E+00  0.00000000E+00  0.00000000E+00
  0.00000000E+00  0.00000000E+00  0.00000000E+00
  0.00000000E+00  0.00000000E+00  0.00000000E+00
  0.00000000E+00  0.00000000E+00  0.00000000E+00
  0.00000000E+00  0.00000000E+00  0.00000000E+00
  0.00000000E+00  0.00000000E+00  0.00000000E+00
  0.00000000E+00  0.00000000E+00  0.00000000E+00
  0.00000000E+00  0.00000000E+00  0.00000000E+00
  0.00000000E+00  0.00000000E+00  0.00000000E+00
  0.00000000E+00  0.00000000E+00  0.00000000E+00
  0.00000000E+00  0.00000000E+00  0.00000000E+00
  0.00000000E+00  0.00000000E+00  0.00000000E+00
  0.00000000E+00  0.00000000E+00  0.00000000E+00
  0.00000000E+00  0.00000000E+00  0.00000000E+00
  0.00000000E+00  0.00000000E+00  0.00000000E+00
  0.00000000E+00  0.00000000E+00  0.00000000E+00
  0.00000000E+00  0.00000000E+00  0.00000000E+00
  0.00000000E+00  0.00000000E+00  0.00000000E+00
  0.00000000E+00  0.00000000E+00  0.00000000E+00
  0.00000000E+00  0.00000000E+00  0.00000000E+00
  0.00000000E+00  0.00000000E+00  0.00000000E+00
  0.00000000E+00  0.00000000E+00  0.00000000E+00
  0.00000000E+00  0.00000000E+00  0.00000000E+00
  0.00000000E+00  0.00000000E+00  0.00000000E+00
  0.00000000E+00  0.00000000E+00  0.00000000E+00
  0.00000000E+00  0.00000000E+00  0.00000000E+00
  0.00000000E+00  0.00000000E+00  0.00000000E+00
  0.00000000E+00  0.00000000E+00  0.00000000E+00
  0.00000000E+00  0.00000000E+00  0.00000000E+00
  0.00000000E+00  0.00000000E+00  0.00000000E+00
  0.00000000E+00  0.00000000E+00  0.00000000E+00
  0.00000000E+00  0.00000000E+00  0.00000000E+00
  0.00000000E+00  0.00000000E+00  0.00000000E+00
  0.00000000E+00  0.00000000E+00  0.00000000E+00
  0.00000000E+00  0.00000000E+00  0.00000000E+00
  0.00000000E+00  0.00000000E+00  0.00000000E+00
  0.00000000E+00  0.00000000E+00  0.00000000E+00
  0.00000000E+00  0.00000000E+00  0.00000000E+00
  0.00000000E+00  0.00000000E+00  0.00000000E+00
  0.00000000E+00  0.00000000E+00  0.00000000E+00
  0.00000000E+00  0.00000000E+00  0.00000000E+00
  0.00000000E+00  0.00000000E+00  0.00000000E+00
  0.00000000E+00  0.00000000E+00  0.00000000E+00
  0.00000000E+00  0.00000000E+00  0.00000000E+00
  0.00000000E+00  0.00000000E+00  0.00000000E+00
  0.00000000E+00  0.00000000E+00  0.00000000E+00
  0.00000000E+00  0.00000000E+00  0.00000000E+00
  0.00000000E+00  0.00000000E+00  0.00000000E+00
  0.00000000E+00  0.00000000E+00  0.00000000E+00
  0.00000000E+00  0.00000000E+00  0.00000000E+00
  0.00000000E+00  0.00000000E+00  0.00000000E+00
  0.00000000E+00  0.00000000E+00  0.00000000E+00
  0.00000000E+00  0.00000000E+00  0.00000000E+00
  0.00000000E+00  0.00000000E+00  0.00000000E+00
  0.00000000E+00  0.00000000E+00  0.00000000E+00
  0.00000000E+00  0.00000000E+00  0.00000000E+00
  0.00000000E+00  0.00000000E+00  0.00000000E+00
  0.00000000E+00  0.00000000E+00  0.00000000E+00
  0.00000000E+00  0.00000000E+00  0.00000000E+00
  0.00000000E+00  0.00000000E+00  0.00000000E+00
  0.00000000E+00  0.00000000E+00  0.00000000E+00
  0.00000000E+00  0.00000000E+00  0.00000000E+00
  0.00000000E+00  0.00000000E+00  0.00000000E+00
  0.00000000E+00  0.00000000E+00  0.00000000E+00
  0.00000000E+00  0.00000000E+00  0.00000000E+00
  0.00000000E+00  0.00000000E+00  0.00000000E+00
  0.00000000E+00  0.00000000E+00  0.00000000E+00
  0.00000000E+00  0.00000000E+00  0.00000000E+00
  0.00000000E+00  0.00000000E+00  0.00000000E+00
  0.00000000E+00  0.00000000E+00  0.00000000E+00
  0.00000000E+00  0.00000000E+00  0.00000000E+00
  0.00000000E+00  0.00000000E+00  0.00000000E+00
  0.00000000E+00  0.00000000E+00  0.00000000E+00
  0.00000000E+00  0.00000000E+00  0.00000000E+00
  0.00000000E+00  0.00000000E+00  0.00000000E+00
  0.00000000E+00  0.00000000E+00  0.00000000E+00
  0.00000000E+00  0.00000000E+00  0.00000000E+00
  0.00000000E+00  0.00000000E+00  0.00000000E+00
  0.00000000E+00  0.00000000E+00  0.00000000E+00
  0.00000000E+00  0.00000000E+00  0.00000000E+00
  0.00000000E+00  0.00000000E+00  0.00000000E+00
  0.00000000E+00  0.00000000E+00  0.00000000E+00
  0.00000000E+00  0.00000000E+00  0.00000000E+00
  0.00000000E+00  0.00000000E+00  0.00000000E+00
  0.00000000E+00  0.00000000E+00  0.00000000E+00
  0.00000000E+00  0.00000000E+00  0.00000000E+00
  0.00000000E+00  0.00000000E+00  0.00000000E+00
  0.00000000E+00  0.00000000E+00  0.00000000E+00
  0.00000000E+00  0.00000000E+00  0.00000000E+00
  0.00000000E+00  0.00000000E+00  0.00000000E+00
  0.00000000E+00  0.00000000E+00  0.00000000E+00
  0.00000000E+00  0.00000000E+00  0.00000000E+00
  0.00000000E+00  0.00000000E+00  0.00000000E+00
  0.00000000E+00  0.00000000E+00  0.00000000E+00
  0.00000000E+00  0.00000000E+00  0.00000000E+00
  0.00000000E+00  0.00000000E+00  0.00000000E+00
  0.00000000E+00  0.00000000E+00  0.00000000E+00
  0.00000000E+00  0.00000000E+00  0.00000000E+00
  0.00000000E+00  0.00000000E+00  0.00000000E+00
  0.00000000E+00  0.00000000E+00  0.00000000E+00
  0.00000000E+00  0.00000000E+00  0.00000000E+00
  0.00000000E+00  0.00000000E+00  0.00000000E+00
  0.00000000E+00  0.00000000E+00  0.00000000E+00
  0.00000000E+00  0.00000000E+00  0.00000000E+00
  0.00000000E+00  0.00000000E+00  0.00000000E+00
  0.00000000E+00  0.00000000E+00  0.00000000E+00
  0.00000000E+00  0.00000000E+00  0.00000000E+00
  0.00000000E+00  0.00000000E+00  0.00000000E+00
  0.00000000E+00  0.00000000E+00  0.00000000E+00
  0.00000000E+00  0.00000000E+00  0.00000000E+00
  0.00000000E+00  0.00000000E+00  0.00000000E+00
  0.00000000E+00  0.00000000E+00  0.00000000E+00
  0.00000000E+00  0.00000000E+00  0.00000000E+00
  0.00000000E+00  0.00000000E+00  0.00000000E+00
  0.00000000E+00  0.00000000E+00  0.00000000E+00
  0.00000000E+00  0.00000000E+00  0.00000000E+00
  0.00000000E+00  0.00000000E+00  0.00000000E+00
  0.00000000E+00  0.00000000E+00  0.00000000E+00
  0.00000000E+00  0.00000000E+00  0.00000000E+00
  0.00000000E+00  0.00000000E+00  0.00000000E+00
  0.00000000E+00  0.00000000E+00  0.00000000E+00
  0.00000000E+00  0.00000000E+00  0.00000000E+00
  0.00000000E+00  0.00000000E+00  0.00000000E+00
  0.00000000E+00  0.00000000E+00  0.00000000E+00
  0.00000000E+00  0.00000000E+00  0.00000000E+00
  0.00000000E+00  0.00000000E+00  0.00000000E+00
  0.00000000E+00  0.00000000E+00  0.00000000E+00
  0.00000000E+00  0.00000000E+00  0.00000000E+00
  0.00000000E+00  0.00000000E+00  0.00000000E+00
  0.00000000E+00  0.00000000E+00  0.00000000E+00
  0.00000000E+00  0.00000000E+00  0.00000000E+00
  0.00000000E+00  0.00000000E+00  0.00000000E+00
  0.00000000E+00  0.00000000E+00  0.00000000E+00
  0.00000000E+00  0.00000000E+00  0.00000000E+00
  0.00000000E+00  0.00000000E+00  0.00000000E+00
  0.00000000E+00  0.00000000E+00  0.00000000E+00
  0.00000000E+00  0.00000000E+00  0.00000000E+00
  0.00000000E+00  0.00000000E+00  0.00000000E+00
  0.00000000E+00  0.00000000E+00  0.00000000E+00
  0.00000000E+00  0.00000000E+00  0.00000000E+00
  0.00000000E+00  0.00000000E+00  0.00000000E+00
  0.00000000E+00  0.00000000E+00  0.00000000E+00
  0.00000000E+00  0.00000000E+00  0.00000000E+00
  0.00000000E+00  0.00000000E+00  0.00000000E+00
  0.00000000E+00  0.00000000E+00  0.00000000E+00
  0.00000000E+00  0.00000000E+00  0.00000000E+00
  0.00000000E+00  0.00000000E+00  0.00000000E+00
  0.00000000E+00  0.00000000E+00  0.00000000E+00
  0.00000000E+00  0.00000000E+00  0.00000000E+00
  0.00000000E+00  0.00000000E+00  0.00000000E+00
  0.00000000E+00  0.00000000E+00  0.00000000E+00
  0.00000000E+00  0.00000000E+00  0.00000000E+00
  0.00000000E+00  0.00000000E+00  0.00000000E+00
  0.00000000E+00  0.00000000E+00  0.00000000E+00
  0.00000000E+00  0.00000000E+00  0.00000000E+00
  0.00000000E+00  0.00000000E+00  0.00000000E+00
  0.00000000E+00  0.00000000E+00  0.00000000E+00
  0.00000000E+00  0.00000000E+00  0.00000000E+00
  0.00000000E+00  0.00000000E+00  0.00000000E+00
  0.00000000E+00  0.00000000E+00  0.00000000E+00
  0.00000000E+00  0.00000000E+00  0.00000000E+00
  0.00000000E+00  0.00000000E+00  0.00000000E+00
  0.00000000E+00  0.00000000E+00  0.00000000E+00
  0.00000000E+00  0.00000000E+00  0.00000000E+00
  0.00000000E+00  0.00000000E+00  0.00000000E+00
  0.00000000E+00  0.00000000E+00  0.00000000E+00
  0.00000000E+00  0.00000000E+00  0.00000000E+00
  0.00000000E+00  0.00000000E+00  0.00000000E+00
  0.00000000E+00  0.00000000E+00  0.00000000E+00
  0.00000000E+00  0.00000000E+00  0.00000000E+00
  0.00000000E+00  0.00000000E+00  0.00000000E+00
  0.00000000E+00  0.00000000E+00  0.00000000E+00
  0.00000000E+00  0.00000000E+00  0.00000000E+00
  0.00000000E+00  0.00000000E+00  0.00000000E+00
  0.00000000E+00  0.00000000E+00  0.00000000E+00
  0.00000000E+00  0.00000000E+00  0.00000000E+00
  0.00000000E+00  0.00000000E+00  0.00000000E+00
  0.00000000E+00  0.00000000E+00  0.00000000E+00
  0.00000000E+00  0.00000000E+00  0.00000000E+00
  0.00000000E+00  0.00000000E+00  0.00000000E+00
  0.00000000E+00  0.00000000E+00  0.00000000E+00
  0.00000000E+00  0.00000000E+00  0.00000000E+00
  0.00000000E+00  0.00000000E+00  0.00000000E+00
  0.00000000E+00  0.00000000E+00  0.00000000E+00
  0.00000000E+00  0.00000000E+00  0.00000000E+00
  0.00000000E+00  0.00000000E+00  0.00000000E+00
  0.00000000E+00  0.00000000E+00  0.00000000E+00
  0.00000000E+00  0.00000000E+00  0.00000000E+00
  0.00000000E+00  0.00000000E+00  0.00000000E+00
  0.00000000E+00  0.00000000E+00  0.00000000E+00
  0.00000000E+00  0.00000000E+00  0.00000000E+00
  0.00000000E+00  0.00000000E+00  0.00000000E+00
  0.00000000E+00  0.00000000E+00  0.00000000E+00
  0.00000000E+00  0.00000000E+00  0.00000000E+00
  0.00000000E+00  0.00000000E+00  0.00000000E+00
  0.00000000E+00  0.00000000E+00  0.00000000E+00
  0.00000000E+00  0.00000000E+00  0.00000000E+00
  0.00000000E+00  0.00000000E+00  0.00000000E+00
  0.00000000E+00  0.00000000E+00  0.00000000E+00
  0.00000000E+00  0.00000000E+00  0.00000000E+00
  0.00000000E+00  0.00000000E+00  0.00000000E+00
  0.00000000E+00  0.00000000E+00  0.00000000E+00
  0.00000000E+00  0.00000000E+00  0.00000000E+00
  0.00000000E+00  0.00000000E+00  0.00000000E+00
  0.00000000E+00  0.00000000E+00  0.00000000E+00
  0.00000000E+00  0.00000000E+00  0.00000000E+00
  0.00000000E+00  0.00000000E+00  0.00000000E+00
  0.00000000E+00  0.00000000E+00  0.00000000E+00
  0.00000000E+00  0.00000000E+00  0.00000000E+00
  0.00000000E+00  0.00000000E+00  0.00000000E+00
  0.00000000E+00  0.00000000E+00  0.00000000E+00
  0.00000000E+00  0.00000000E+00  0.00000000E+00
  0.00000000E+00  0.00000000E+00  0.00000000E+00
  0.00000000E+00  0.00000000E+00  0.00000000E+00
  0.00000000E+00  0.00000000E+00  0.00000000E+00
  0.00000000E+00  0.00000000E+00  0.00000000E+00
  0.00000000E+00  0.00000000E+00  0.00000000E+00
  0.00000000E+00  0.00000000E+00  0.00000000E+00
  0.00000000E+00  0.00000000E+00  0.00000000E+00
  0.00000000E+00  0.00000000E+00  0.00000000E+00
  0.00000000E+00  0.00000000E+00  0.00000000E+00
  0.00000000E+00  0.00000000E+00  0.00000000E+00
  0.00000000E+00  0.00000000E+00  0.00000000E+00
  0.00000000E+00  0.00000000E+00  0.00000000E+00
  0.00000000E+00  0.00000000E+00  0.00000000E+00
  0.00000000E+00  0.00000000E+00  0.00000000E+00
  0.00000000E+00  0.00000000E+00  0.00000000E+00
  0.00000000E+00  0.00000000E+00  0.00000000E+00
  0.00000000E+00  0.00000000E+00  0.00000000E+00
  0.00000000E+00  0.00000000E+00  0.00000000E+00
  0.00000000E+00  0.00000000E+00  0.00000000E+00
  0.00000000E+00  0.00000000E+00  0.00000000E+00
  0.00000000E+00  0.00000000E+00  0.00000000E+00
  0.00000000E+00  0.00000000E+00  0.00000000E+00
  0.00000000E+00  0.00000000E+00  0.00000000E+00
  0.00000000E+00  0.00000000E+00  0.00000000E+00
  0.00000000E+00  0.00000000E+00  0.00000000E+00
  0.00000000E+00  0.00000000E+00  0.00000000E+00
  0.00000000E+00  0.00000000E+00  0.00000000E+00
  0.00000000E+00  0.00000000E+00  0.00000000E+00
  0.00000000E+00  0.00000000E+00  0.00000000E+00
  0.00000000E+00  0.00000000E+00  0.00000000E+00
  0.00000000E+00  0.00000000E+00  0.00000000E+00
  0.00000000E+00  0.00000000E+00  0.00000000E+00
  0.00000000E+00  0.00000000E+00  0.00000000E+00
  0.00000000E+00  0.00000000E+00  0.00000000E+00
  0.00000000E+00  0.00000000E+00  0.00000000E+00
  0.00000000E+00  0.00000000E+00  0.00000000E+00
  0.00000000E+00  0.00000000E+00  0.00000000E+00
  0.00000000E+00  0.00000000E+00  0.00000000E+00
  0.00000000E+00  0.00000000E+00  0.00000000E+00
  0.00000000E+00  0.00000000E+00  0.00000000E+00
  0.00000000E+00  0.00000000E+00  0.00000000E+00
  0.00000000E+00  0.00000000E+00  0.00000000E+00
  0.00000000E+00  0.00000000E+00  0.00000000E+00
  0.00000000E+00  0.00000000E+00  0.00000000E+00
  0.00000000E+00  0.00000000E+00  0.00000000E+00
  0.00000000E+00  0.00000000E+00  0.00000000E+00
  0.00000000E+00  0.00000000E+00  0.00000000E+00
  0.00000000E+00  0.00000000E+00  0.00000000E+00
  0.00000000E+00  0.00000000E+00  0.00000000E+00
  0.00000000E+00  0.00000000E+00  0.00000000E+00
  0.00000000E+00  0.00000000E+00  0.00000000E+00
  0.00000000E+00  0.00000000E+00  0.00000000E+00
  0.00000000E+00  0.00000000E+00  0.00000000E+00
  0.00000000E+00  0.00000000E+00  0.00000000E+00
  0.00000000E+00  0.00000000E+00  0.00000000E+00
  0.00000000E+00  0.00000000E+00  0.00000000E+00
  0.00000000E+00  0.00000000E+00  0.00000000E+00
  0.00000000E+00  0.00000000E+00  0.00000000E+00
  0.00000000E+00  0.00000000E+00  0.00000000E+00
  0.00000000E+00  0.00000000E+00  0.00000000E+00
  0.00000000E+00  0.00000000E+00  0.00000000E+00
  0.00000000E+00  0.00000000E+00  0.00000000E+00
  0.00000000E+00  0.00000000E+00  0.00000000E+00
  0.00000000E+00  0.00000000E+00  0.00000000E+00
  0.00000000E+00  0.00000000E+00  0.00000000E+00
  0.00000000E+00  0.00000000E+00  0.00000000E+00
  0.00000000E+00  0.00000000E+00  0.00000000E+00
  0.00000000E+00  0.00000000E+00  0.00000000E+00
  0.00000000E+00  0.00000000E+00  0.00000000E+00
  0.00000000E+00  0.00000000E+00  0.00000000E+00
  0.00000000E+00  0.00000000E+00  0.00000000E+00
  0.00000000E+00  0.00000000E+00  0.00000000E+00
  0.00000000E+00  0.00000000E+00  0.00000000E+00
  0.00000000E+00  0.00000000E+00  0.00000000E+00
  0.00000000E+00  0.00000000E+00  0.00000000E+00
  0.00000000E+00  0.00000000E+00  0.00000000E+00
  0.00000000E+00  0.00000000E+00  0.00000000E+00
  0.00000000E+00  0.00000000E+00  0.00000000E+00
  0.00000000E+00  0.00000000E+00  0.00000000E+00
  0.00000000E+00  0.00000000E+00  0.00000000E+00
  0.00000000E+00  0.00000000E+00  0.00000000E+00
  0.00000000E+00  0.00000000E+00  0.00000000E+00
  0.00000000E+00  0.00000000E+00  0.00000000E+00
  0.00000000E+00  0.00000000E+00  0.00000000E+00
  0.00000000E+00  0.00000000E+00  0.00000000E+00
  0.00000000E+00  0.00000000E+00  0.00000000E+00
  0.00000000E+00  0.00000000E+00  0.00000000E+00
  0.00000000E+00  0.00000000E+00  0.00000000E+00
  0.00000000E+00  0.00000000E+00  0.00000000E+00
  0.00000000E+00  0.00000000E+00  0.00000000E+00
  0.00000000E+00  0.00000000E+00  0.00000000E+00
  0.00000000E+00  0.00000000E+00  0.00000000E+00
  0.00000000E+00  0.00000000E+00  0.00000000E+00
  0.00000000E+00  0.00000000E+00  0.00000000E+00
  0.00000000E+00  0.00000000E+00  0.00000000E+00
  0.00000000E+00  0.00000000E+00  0.00000000E+00
  0.00000000E+00  0.00000000E+00  0.00000000E+00
  0.00000000E+00  0.00000000E+00  0.00000000E+00
  0.00000000E+00  0.00000000E+00  0.00000000E+00
  0.00000000E+00  0.00000000E+00  0.00000000E+00
  0.00000000E+00  0.00000000E+00  0.00000000E+00
  0.00000000E+00  0.00000000E+00  0.00000000E+00
  0.00000000E+00  0.00000000E+00  0.00000000E+00
  0.00000000E+00  0.00000000E+00  0.00000000E+00
  0.00000000E+00  0.00000000E+00  0.00000000E+00
  0.00000000E+00  0.00000000E+00  0.00000000E+00
  0.00000000E+00  0.00000000E+00  0.00000000E+00
  0.00000000E+00  0.00000000E+00  0.00000000E+00
  0.00000000E+00  0.00000000E+00  0.00000000E+00
  0.00000000E+00  0.00000000E+00  0.00000000E+00
  0.00000000E+00  0.00000000E+00  0.00000000E+00
  0.00000000E+00  0.00000000E+00  0.00000000E+00
  0.00000000E+00  0.00000000E+00  0.00000000E+00
  0.00000000E+00  0.00000000E+00  0.00000000E+00
  0.00000000E+00  0.00000000E+00  0.00000000E+00
  0.00000000E+00  0.00000000E+00  0.00000000E+00
  0.00000000E+00  0.00000000E+00  0.00000000E+00
  0.00000000E+00  0.00000000E+00  0.00000000E+00
  0.00000000E+00  0.00000000E+00  0.00000000E+00
  0.00000000E+00  0.00000000E+00  0.00000000E+00
  0.00000000E+00  0.00000000E+00  0.00000000E+00
  0.00000000E+00  0.00000000E+00  0.00000000E+00
  0.00000000E+00  0.00000000E+00  0.00000000E+00
  0.00000000E+00  0.00000000E+00  0.00000000E+00
  0.00000000E+00  0.00000000E+00  0.00000000E+00
  0.00000000E+00  0.00000000E+00  0.00000000E+00
  0.00000000E+00  0.00000000E+00  0.00000000E+00
  0.00000000E+00  0.00000000E+00  0.00000000E+00
  0.00000000E+00  0.00000000E+00  0.00000000E+00
  0.00000000E+00  0.00000000E+00  0.00000000E+00
  0.00000000E+00  0.00000000E+00  0.00000000E+00
  0.00000000E+00  0.00000000E+00  0.00000000E+00
  0.00000000E+00  0.00000000E+00  0.00000000E+00
  0.00000000E+00  0.00000000E+00  0.00000000E+00
  0.00000000E+00  0.00000000E+00  0.00000000E+00
  0.00000000E+00  0.00000000E+00  0.00000000E+00
  0.00000000E+00  0.00000000E+00  0.00000000E+00
  0.00000000E+00  0.00000000E+00  0.00000000E+00
  0.00000000E+00  0.00000000E+00  0.00000000E+00
  0.00000000E+00  0.00000000E+00  0.00000000E+00
  0.00000000E+00  0.00000000E+00  0.00000000E+00
  0.00000000E+00  0.00000000E+00  0.00000000E+00
  0.00000000E+00  0.00000000E+00  0.00000000E+00
  0.00000000E+00  0.00000000E+00  0.00000000E+00
  0.00000000E+00  0.00000000E+00  0.00000000E+00
  0.00000000E+00  0.00000000E+00  0.00000000E+00
  0.00000000E+00  0.00000000E+00  0.00000000E+00
  0.00000000E+00  0.00000000E+00  0.00000000E+00
  0.00000000E+00  0.00000000E+00  0.00000000E+00
  0.00000000E+00  0.00000000E+00  0.00000000E+00
  0.00000000E+00  0.00000000E+00  0.00000000E+00
  0.00000000E+00  0.00000000E+00  0.00000000E+00
  0.00000000E+00  0.00000000E+00  0.00000000E+00
  0.00000000E+00  0.00000000E+00  0.00000000E+00
  0.00000000E+00  0.00000000E+00  0.00000000E+00
  0.00000000E+00  0.00000000E+00  0.00000000E+00
  0.00000000E+00  0.00000000E+00  0.00000000E+00
  0.00000000E+00  0.00000000E+00  0.00000000E+00
  0.00000000E+00  0.00000000E+00  0.00000000E+00
  0.00000000E+00  0.00000000E+00  0.00000000E+00
  0.00000000E+00  0.00000000E+00  0.00000000E+00
  0.00000000E+00  0.00000000E+00  0.00000000E+00
  0.00000000E+00  0.00000000E+00  0.00000000E+00
  0.00000000E+00  0.00000000E+00  0.00000000E+00
  0.00000000E+00  0.00000000E+00  0.00000000E+00
  0.00000000E+00  0.00000000E+00  0.00000000E+00
  0.00000000E+00  0.00000000E+00  0.00000000E+00
  0.00000000E+00  0.00000000E+00  0.00000000E+00
  0.00000000E+00  0.00000000E+00  0.00000000E+00
  0.00000000E+00  0.00000000E+00  0.00000000E+00
  0.00000000E+00  0.00000000E+00  0.00000000E+00
  0.00000000E+00  0.00000000E+00  0.00000000E+00
  0.00000000E+00  0.00000000E+00  0.00000000E+00
  0.00000000E+00  0.00000000E+00  0.00000000E+00
  0.00000000E+00  0.00000000E+00  0.00000000E+00
  0.00000000E+00  0.00000000E+00  0.00000000E+00
  0.00000000E+00  0.00000000E+00  0.00000000E+00
  0.00000000E+00  0.00000000E+00  0.00000000E+00
  0.00000000E+00  0.00000000E+00  0.00000000E+00
  0.00000000E+00  0.00000000E+00  0.00000000E+00
  0.00000000E+00  0.00000000E+00  0.00000000E+00
  0.00000000E+00  0.00000000E+00  0.00000000E+00
  0.00000000E+00  0.00000000E+00  0.00000000E+00
  0.00000000E+00  0.00000000E+00  0.00000000E+00
  0.00000000E+00  0.00000000E+00  0.00000000E+00
  0.00000000E+00  0.00000000E+00  0.00000000E+00
  0.00000000E+00  0.00000000E+00  0.00000000E+00
  0.00000000E+00  0.00000000E+00  0.00000000E+00
  0.00000000E+00  0.00000000E+00  0.00000000E+00
  0.00000000E+00  0.00000000E+00  0.00000000E+00
  0.00000000E+00  0.00000000E+00  0.00000000E+00
  0.00000000E+00  0.00000000E+00  0.00000000E+00
  0.00000000E+00  0.00000000E+00  0.00000000E+00
  0.00000000E+00  0.00000000E+00  0.00000000E+00
  0.00000000E+00  0.00000000E+00  0.00000000E+00
  0.00000000E+00  0.00000000E+00  0.00000000E+00
  0.00000000E+00  0.00000000E+00  0.00000000E+00
  0.00000000E+00  0.00000000E+00  0.00000000E+00
  0.00000000E+00  0.00000000E+00  0.00000000E+00
  0.00000000E+00  0.00000000E+00  0.00000000E+00
  0.00000000E+00  0.00000000E+00  0.00000000E+00
  0.00000000E+00  0.00000000E+00  0.00000000E+00
  0.00000000E+00  0.00000000E+00  0.00000000E+00
  0.00000000E+00  0.00000000E+00  0.00000000E+00
  0.00000000E+00  0.00000000E+00  0.00000000E+00
  0.00000000E+00  0.00000000E+00  0.00000000E+00
  0.00000000E+00  0.00000000E+00  0.00000000E+00
  0.00000000E+00  0.00000000E+00  0.00000000E+00
  0.00000000E+00  0.00000000E+00  0.00000000E+00
  0.00000000E+00  0.00000000E+00  0.00000000E+00
  0.00000000E+00  0.00000000E+00  0.00000000E+00
  0.00000000E+00  0.00000000E+00  0.00000000E+00
