# Supplementary material for: Water Adsorption at Pairs of Proximate Brønsted Acid Sites in Zeolites
Source: J Phys Chem Lett. 2026 Jan 14;17(4):1201–6. doi: 10.1021/acs.jpclett.5c03794 (PMC12862806; doi:10.1021/acs.jpclett.5c03794)
Supplement: Supplementary file 2 [file jz5c03794_si_002.zip › Water_BAS_Pairs_SI/QM/STRUCTURES_PBE+D2/HFAU__FAU_2__2_h2o__PBE_D2.vasp]

image0                                  
   1.00000000000000     
    24.3449999999999989    0.0000000000000000    0.0000000000000000
     0.0000000000000010   24.3449999999999989    0.0000000000000000
     0.0000000000000010    0.0000000000000010   24.3449999999999989
   Al   H    O    Si
     2     6   386   190
Direct
  0.6283993417556074  0.5361372196714506  0.9487039229831823
  0.6259326561949823  0.2993831981338093  0.7135209974467369
  0.6939612491994276  0.3963990227689030  0.7040439221232717
  0.6741144413412936  0.4571884229156672  0.6935910197195142
  0.6268760996295067  0.3966368247152442  0.7397876698156111
  0.6442228715264139  0.4850406753792422  0.8612138340454489
  0.6939518430178311  0.4645793054942196  0.7919002148422157
  0.7156530403601434  0.5115140709075989  0.8327935402296610
  0.8940392840080665  0.1047610363823626  0.0009171847051637
  0.8937708819156330  0.6068036385448433  0.4996833915840331
  0.3952903863324623  0.6054336321032109 -0.0002988499703531
  0.3959616022022841  0.1034541972680749  0.4993907384472530
  0.0017098554830372  0.8933485826956663  0.1058255743268002
  0.9999619545927980  0.3948532925875989  0.6057736993341929
  0.4989308189201426  0.3925481420309445  0.1073617636399120
  0.5018104546892004  0.8923193570066950  0.6057198805123934
  0.1051254720271498 -0.0001697086559731  0.8947533927269273
  0.1057478451667290  0.4993965932550539  0.3944102953113412
  0.6111664070627322  0.4924929926690618  0.8889248591952940
  0.6078418959763776  0.9991223842102424  0.3939206794256295
  0.1054238483920391  0.3556264147950622  0.2497692819946692
  0.1058811030867527  0.8555594186291062  0.7503953665311406
  0.6059360091909219  0.8550903432168505  0.2493874604595883
  0.6014267920641941  0.3638771872882638  0.7470645431791721
  0.0000826992375274  0.1436240545674631  0.3560856739134299
  0.9991497458904149  0.6436503928533621  0.8546787589715905
  0.5002611732638874  0.6440914934042700  0.3566176896572532
  0.4997722920410610  0.1460680644482762  0.8559415015967955
  0.8940542062178704  0.2497058038267435  0.1444595846002232
  0.8936203268234828  0.7506107943036319  0.6433053406253105
  0.3938261087021566  0.7490649354197140  0.1449861965093529
  0.3881013769515010  0.2453643612944207  0.6426048937241473
  0.1445203124088767  0.8941559186812392  0.2503545858978650
  0.1419213936029403  0.3944733513030557  0.7508448281939621
  0.6438725178817158  0.3925930164662907  0.2504493061450218
  0.6443397671506982  0.8936860396500259  0.7496530910159919
  0.2507022364035071  0.1058304509371303  0.3558748927872412
  0.2487203801335562  0.6054505761103777  0.8570401171943856
  0.7504789600793810  0.6043389113941355  0.3535721835966092
  0.7524646211061625  0.1043231869815890  0.8547131049198958
  0.3563384157845788 -0.0007357951325757  0.1433596770536966
  0.3530586047671446  0.5001446065548533  0.6458382668055280
  0.8533204634370193  0.4970792990395814  0.1431148415079825
  0.8541176050946832  0.9989621363592541  0.6437495094014629
  0.3559489305538171  0.6432457315753151  0.4999321186392350
  0.3549235990317208  0.1451392657572328  0.0009513358026550
  0.8570310296902608  0.1453560506923910  0.5021918221365684
  0.8576600421911477  0.6441067840320895  0.0005521623783695
  0.2511830681354456  0.8552113844233188  0.6062512489407367
  0.2500216329149074  0.3556900292541210  0.1059703107331386
  0.7506176787361417  0.3590360300879439  0.6050830623097847
  0.7500875138359873  0.8545210687253388  0.1051870947303960
  0.1451065548513490  0.7507236479903669  0.3949215223613388
  0.1440874578372895  0.2494050712238275  0.8947572543115484
  0.6455799701894017  0.2480997839910148  0.3942793672831431
  0.6462387291726025  0.7471597686708998  0.8920938077847694
  0.1049522421023663  0.8945435864331698  0.0008489406365511
  0.1047276299960578  0.3955005010075421  0.4994371198960939
  0.6052522718757410  0.3914804799448592  0.0015273944994173
  0.6055419089857578  0.8937354300335661  0.5012204465389694
  0.8936581877492974  0.0001642426710289  0.1063796901756465
  0.8937641765806190  0.5021204858017261  0.6047411991607162
  0.3933529098315630  0.5005563207892801  0.1060608604853993
  0.3930745945289934  0.0018534735657233  0.6051783536647506
  0.0002907884110560  0.1053038555813233  0.8944492463528997
  0.0005904481838168  0.6069186817830893  0.3922205264124161
  0.4927364427166839  0.6130205365214734  0.8945718914435501
  0.5001970068534051  0.1057882875510056  0.3944460280217960
  0.3571276977036379  0.1062964429933892  0.2495917881346028
  0.3561313034775151  0.6029527019165518  0.7468733773885075
  0.8539597705268670  0.6057251998876535  0.2508424779594358
  0.8530162799147414  0.1074949392653596  0.7535825092384280
  0.1452111126518262  0.0004080592521091  0.3560584998673051
  0.1446853805174323  0.5006064439372224  0.8554661458597068
  0.6445780991880823  0.5010251226856453  0.3572148082049613
  0.6431562431310263  0.0002771375924666  0.8577726528234962
  0.2504079809698509  0.8940364673066425  0.1442121308110620
  0.2485722094718882  0.3938178852255574  0.6430689593195126
  0.7511710470857854  0.3949057756754842  0.1465859835293781
  0.7510220202447000  0.8969736685285384  0.6455829194898975
  0.8951574036282244  0.1435829729713119  0.2513218390349388
  0.8963228850818703  0.6461717950232179  0.7501400444031497
  0.3940906479756994  0.6441770006140558  0.2501404044498031
  0.3937788792514658  0.1442120693316788  0.7494922771474625
  0.1068636769940244  0.2506246696831764  0.3560212344724324
  0.1078260724859138  0.7520327491931886  0.8551745705728347
  0.6061175816148613  0.7493410929235523  0.3562625193182417
  0.6035426815877540  0.2442469407127394  0.8644748368431249
  0.0001376647241500  0.3555068193208981  0.1444691127170278
  0.0014864590174872  0.8582572788650472  0.6436532475346838
  0.5009779940024693  0.8551834894501890  0.1443895768988535
  0.5009246994376598  0.3572330566692890  0.6444979797051962
  0.6448418170384663  0.3571379447521623  0.5023345791578075
  0.6449194673142434  0.8564616193160941  0.0021742099030792
  0.1444800551413753  0.8555494895630938  0.4988898460461488
  0.1432835069184636  0.3555239267166978  0.9993082961016085
  0.8568368887434215  0.2495972583638527  0.6059713432031094
  0.8562110997966803  0.7492493523548915  0.1059933533052293
  0.3551707091710681  0.7507419587782811  0.6064095981513551
  0.3542462541589017  0.2489392450181148  0.1039421497634421
  0.7498759651659608  0.1448577068932566  0.3946512912418380
  0.7523461724478012  0.6468189190630126  0.8924131876836859
  0.2499009199441843  0.6443020164497030  0.3942842923875148
  0.2482943812978937  0.1442433096601658  0.8936511838393373
  0.9683999641734358  0.0746127490065942  0.0757423561542156
  0.9684393475140296  0.5765072728661170  0.5743190087167909
  0.4684170061660642  0.5745470919868791  0.0753165373252369
  0.4697181899568789  0.0743504327373514  0.5754919509245853
  0.0754731238115223  0.9689540352709159  0.0759563570640544
  0.0739671990778281  0.4695161861950833  0.5746769548452904
  0.5743599885308857  0.4654462715094722  0.0758965900818206
  0.5748964666276690  0.9684177463630915  0.5756775586440167
  0.0746196489394206  0.0745795317721120  0.9691288479878166
  0.0744594214893350  0.5754373783142425  0.4670432367499126
  0.5685666151739123  0.5716721734605343  0.9612267518732230
  0.5759398319893080  0.0743533027505319  0.4672167941473027
  0.0318355476296271  0.3246187108155769  0.3249398493421206
  0.0315505922753158  0.8249206202982816  0.8252246882036570
  0.5325142937414390  0.8245766088560584  0.3250793340674010
  0.5351083530434209  0.3172874203872596  0.8194125159408562
  0.9253775823972424  0.2181588232323865  0.3260341938673201
  0.9272176712343750  0.7206600037131776  0.8249530301485790
  0.4254058114181984  0.7179570282848271  0.3253078362124812
  0.4232824893528088  0.2185114783562176  0.8245296234211135
  0.9252314718837098  0.3246002545348162  0.2183781967123244
  0.9258446933255496  0.8261763919508925  0.7161133876570184
  0.4255185127915868  0.8245718879751930  0.2180792297756782
  0.4218618104857434  0.3219600153967321  0.7128915990358050
  0.2187776197561093  0.9251019589241770  0.3249396134423078
  0.2175626230876410  0.4246691543379068  0.8244224565708984
  0.7173194013997058  0.4251783762352189  0.3252516237553246
  0.7169136411776443  0.9255820390275751  0.8253768737068670
  0.3257256774846483  0.0321852651307396  0.3240151684853058
  0.3245958198582362  0.5329141659135673  0.8253372620740190
  0.8261175596453738  0.5298507043369990  0.3250706329931699
  0.8263892996139286  0.0289594037538820  0.8260972537863035
  0.3255946436233041  0.9249732085638850  0.2180138199024807
  0.3233060490156643  0.4223356050396199  0.7178811351011786
  0.8263876323698744  0.4238032268602132  0.2207597900346508
  0.8268589544933886  0.9250695853797087  0.7200422034467432
  0.2821624867825681  0.6751623011953862  0.5745876235684692
  0.2795196099798796  0.1737949628642822  0.0754317514032816
  0.7814220109680121  0.1759589548038494  0.5758690734003472
  0.7824153891849898  0.6742533338547895  0.0741715430588332
  0.1755497194596023  0.7822998249016353  0.5744630831723965
  0.1749896270880044  0.2821540767946328  0.0745856059491034
  0.6742886569508558  0.2840052812395284  0.5779222931590423
  0.6749075022379988  0.7803017143414909  0.0752227898667410
  0.1749315623200310  0.6749038624748915  0.4684541693470385
  0.1746758368001819  0.1745815950244378  0.9690686593664574
  0.6751268892930962  0.1737907875304547  0.4695925398772584
  0.6755881867671750  0.6730058686503807  0.9669284854070380
  0.0310786158628611  0.9250139095385501  0.9254029852171519
  0.0305269144307842  0.4250790156424613  0.4243712793496976
  0.5307297518954552  0.4300227183764537  0.9301755860152041
  0.5330503882668831  0.9251500968062876  0.4249190102397065
  0.9255284009358636  0.0313773000271596  0.9255695768685578
  0.9258285052310208  0.5335568581417646  0.4244161878774934
  0.4233729462331026  0.5318986156158005  0.9231123517485266
  0.4259813630832809  0.0300818078608828  0.4237389848436894
  0.9258228764832739  0.9248903500033389  0.0332639352477639
  0.9261064644196720  0.4265484913957261  0.5314768119020619
  0.4244181817457573  0.4246768606597728  0.0331766485123279
  0.4260810546513281  0.9253434671696806  0.5336570322659860
  0.9689002220251018  0.6764875890789498  0.6736627470711621
  0.9680956375725591  0.1748869395235194  0.1754675815964803
  0.4670517735318727  0.1760793094083693  0.6740365402291950
  0.4685159896169231  0.6746517587652833  0.1756859429487475
  0.0747538354803459  0.7825516730721759  0.6746384243745507
  0.0749428221141754  0.2812166809235030  0.1750118837329137
  0.5718431235451767  0.2785920072137354  0.6734264209221985
  0.5754822416405372  0.7806494371141660  0.1746335224613733
  0.0751329348082730  0.6763292910746640  0.7826232400221798
  0.0754412696290727  0.1752615596091293  0.2827979629403334
  0.5770227124657150  0.1748635890077883  0.7838651989320603
  0.5747828589428992  0.6746313928738553  0.2821731268737401
  0.7821130430198723  0.0752955652443536  0.6766671236232473
  0.7816553651755839  0.5736425758827118  0.1744894744928818
  0.2787609035436035  0.5758671634011503  0.6740868664423834
  0.2829099085279533  0.0742962000996750  0.1754012103981375
  0.6742939879036171  0.9692988028435391  0.6759602593159050
  0.6744417070608976  0.4676710862271717  0.1768431662983755
  0.1746436224585626  0.4677249892573582  0.6756388213597475
  0.1754362659085018  0.9679754627892587  0.1753187097261179
  0.6740732202955674  0.0745403986051461  0.7834941739950970
  0.6739753043540595  0.5742822936064693  0.2809867751925879
  0.1752389526820904  0.5756188131904034  0.7812744148449019
  0.1755313500283432  0.0753562359893831  0.2818598270106300
  0.7173243362830216  0.3243850053445318  0.4265052436991798
  0.7167543986839574  0.8244181830774141  0.9258388505647656
  0.2196440399851168  0.8255816988258624  0.4248081848245109
  0.2179529418751116  0.3248452792799734  0.9248864828921933
  0.8257773300643027  0.2177285476938804  0.4259351712517681
  0.8269143411825257  0.7196387704041589  0.9259632668129039
  0.3250231737592743  0.7178654954357069  0.4256417318938847
  0.3232496892418526  0.2178598707775593  0.9249111992040178
  0.8249422208187266  0.3248014376343649  0.5321522198975351
  0.8260459929030219  0.8243212941742287  0.0318492063311130
  0.3256389541510210  0.8252440871076363  0.5313938781341438
  0.3244377747468364  0.3256433430385767  0.0312005621541553
  0.9966522583198144  0.1441250134031342  0.9974205273436200
  0.9967159961442433  0.6452329688855069  0.4953774387718982
  0.4977770999608992  0.6461394427356605  0.9986611133122772
  0.4983281835159803  0.1436637374700183  0.4976254254635862
  0.9965318758975754  0.9961393141286318  0.1449852816235548
  0.9961840271995185  0.4980863315646862  0.6441701383578303
  0.4962524470112520  0.4958548404937722  0.1447271169296035
  0.4955278465092928  0.9950845333786875  0.6446611490844879
  0.1446844170287025  0.9969567616878328  0.9974331844155688
  0.1441277134971159  0.4982005924631358  0.4973946252356217
  0.6477182717883126  0.4931326613570630  0.0006362207229273
  0.6446977795013363  0.9964431345650027  0.4975497918007811
  0.0025288488779150  0.3945154139386535  0.2473026776092503
  0.0032287579632483  0.8949819421035344  0.7473194256907606
  0.5031817916418110  0.8941436149668562  0.2473073017029726
  0.4948652335814883  0.3913687162992899  0.7488674276555970
  0.0040076011084960  0.2465161490466710  0.3948445767725549
  0.0055963557456427  0.7459694650729569  0.8950833086217584
  0.5031496760860773  0.7471720247836864  0.3949639718406955
  0.4984680639530742  0.2493450533349574  0.8955854568676882
  0.8561981835702094  0.2463779131140637  0.2476616173673461
  0.8570773599888116  0.7488348423459152  0.7468337016458997
  0.3555805444084616  0.7473710790088425  0.2480028875840714
  0.3527093936654236  0.2462388046707367  0.7469152314133140
  0.2475640877341033  0.8555842945733796  0.2471557524524221
  0.2440241641490182  0.3544599743512092  0.7460403828851271
  0.7475081755702110  0.3548350698411952  0.2488736955145940
  0.7477045665656046  0.8564137071204752  0.7478373805930151
  0.2483948460919666  0.0027978967590009  0.3941253468766531
  0.2474900290733374  0.5019803245162796  0.8944371087661230
  0.7477741790934803  0.5023376446606582  0.3949286753734068
  0.7468501349497083  0.0023274395804727  0.8952051060158899
  0.3952405615924365  0.0030690640377580  0.2461648836785349
  0.3930148941801040  0.4994371962792150  0.7482449363093866
  0.8948104229577352  0.5039651752562451  0.2450125110491481
  0.8948215996945429  0.0058768966748028  0.7454663880096946
  0.2526898354705928  0.6052660548064599  0.4970859050161994
  0.2528812125858778  0.1046664064394403  0.9963631787087258
  0.7544961010935282  0.1058909117590086  0.4974109120247315
  0.7551313712547839  0.6057839046472464  0.9943536746694431
  0.2521066103050674  0.7521906654979196  0.6447712074854520
  0.2521969818236862  0.2526236129817800  0.1446045527448208
  0.7543829739400832  0.2558735203558030  0.6443889051517261
  0.7532148393034068  0.7517604407320648  0.1442426690444328
  0.1053746790850494  0.7527351115163211  0.4974554361023403
  0.1049606176068619  0.2525039548690789  0.9974878123877312
  0.6078251607445799  0.2534767530804812  0.4974438723160672
  0.6076937335062145  0.7531049524025112  0.9949020633089858
  0.0024929795377232  0.8547280548877321  0.0028308553209723
  0.0025063319142390  0.3555007697320710  0.5027790010122957
  0.5013334876997910  0.3552506325036094  0.0033383554704440
  0.5024600971201962  0.8554196267303577  0.5020977511638123
  0.0025100793426501  0.0025561463468472  0.8551348385871386
  0.0032178846314168  0.5034847951565772  0.3547978998278152
  0.5064323928876273  0.5094704125449214  0.8583794861461159
  0.5050828982619410  0.0032322359090313  0.3549403736131105
  0.8558272241961240  0.0016512961421963  0.0031720629155849
  0.8559949905562196  0.5036912618877076  0.5014687440461312
  0.3558306164795473  0.5026351703334285  0.0026512367111108
  0.3560032371224368  0.0011429099220116  0.5014624243898729
  0.9988387613958565  0.6064487329256347  0.7510634162115472
  0.9982208639185335  0.1054207886616047  0.2529013340468098
  0.4975573515101520  0.1079637986221303  0.7527857925071761
  0.4967383557968175  0.6050267989558844  0.2537709642094800
  0.9964981317416814  0.7553540345220277  0.6047580843790579
  0.9968974053714569  0.2525736406353288  0.1055926661066326
  0.4906761514801962  0.2560534027508515  0.6037609165762214
  0.4964869684117512  0.7522766506471178  0.1058220891360453
  0.1450604211556826  0.7527560688243866  0.7517040530462935
  0.1447915310422820  0.2529166260748720  0.2528477892144612
  0.6464701391331266  0.2561142802843878  0.7642184723458331
  0.6445611088418830  0.7522701286945693  0.2531909722114630
  0.7497933678114417  0.1455089290044837  0.7529659059912993
  0.7511513616885465  0.6440727539657732  0.2509417913804234
  0.2544970886146226  0.6444996266358437  0.7543603310147193
  0.2538321191992042  0.1442833742768605  0.2529439465512142
  0.7510601024782189  0.9994944145366396  0.6057739699213915
  0.7502475459558188  0.4964438834520945  0.1049430452333684
  0.2512374973801904  0.4971150179750161  0.6049051705881362
  0.2529959254266302  0.9969596483175072  0.1056096295628102
  0.6048531030024666  0.9963269362992933  0.7547229623520012
  0.6045259300870524  0.4952096533692060  0.2549385137166173
  0.1051316546907827  0.4979933394430944  0.7528292163349585
  0.1061460330233199  0.9972383714422594  0.2532826739315130
  0.7481803015272470  0.3954752194567789  0.5017459345228823
  0.7482946686664140  0.8939978694502891  0.0025006028008650
  0.2471985940117441  0.8946377899710812  0.5036240352686373
  0.2459726942490698  0.3946543772223166  0.0030632527230618
  0.7487095311871669  0.2479992737181191  0.3562909962862822
  0.7502644614397292  0.7501410903695344  0.8551805867778638
  0.2477561472382835  0.7471917250416679  0.3555777782601039
  0.2464206998080052  0.2471847098917979  0.8545965221699831
  0.8956470526540263  0.2481454354819139  0.5029529483159743
  0.8967647026915520  0.7468567925239898  0.0038415653063638
  0.3944678185074028  0.7462120324894909  0.5038194183199708
  0.3937701523761545  0.2479648331307799  0.0013552093819354
  0.9264264792416660  0.1764004893809684  0.0735535754567627
  0.9271524811615756  0.6785047007615248  0.5718007472674579
  0.4257865526233711  0.6758658796159410  0.0741565630170148
  0.4258074342460462  0.1752806291128204  0.5719425839981004
  0.0733076497236819  0.9267638052882032  0.1776386397790236
  0.0721700752088371  0.4278579560708916  0.6768981284251939
  0.5719654906591153  0.4256990302474989  0.1784793412296294
  0.5728309434085188  0.9267474199027793  0.6777045796525528
  0.1761350487244588  0.0729042739280573  0.9266032124313170
  0.1767158952395030  0.5732268586975442  0.4262174699802861
  0.6820075859281932  0.5725528321887171  0.9204782866512067
  0.6786363859337701  0.0720703051006051  0.4274799572126564
  0.0732364150407637  0.4267070843029139  0.3229945177115260
  0.0734803825571774  0.9266025660375561  0.8236746134468516
  0.5744362789019535  0.9262874752103388  0.3228135701370760
  0.5641870181929068  0.4243640210224959  0.8249487496381890
  0.9279018953873014  0.1765223066776765  0.4279769511899401
  0.9279585667091647  0.6770183603939943  0.9266774793226772
  0.4271814981018748  0.6766329893642915  0.4273917863397029
  0.4248564654785219  0.1758476335413124  0.9261836690719728
  0.8229384046751785  0.3224008838032989  0.1778860286553377
  0.8229856504878785  0.8241406893141625  0.6764757557666382
  0.3234214779114182  0.8228992803675227  0.1768580346876613
  0.3188185688208517  0.3205173124419782  0.6752781710701621
  0.1772579209216571  0.8231219639693171  0.3232047344418746
  0.1750099807992660  0.3230269704190022  0.8235677598459201
  0.6765992854058133  0.3228174332915564  0.3243694638836533
  0.6767777186349324  0.8230898980202034  0.8231544766784999
  0.3245390464704094  0.0729488699524798  0.4261763565005146
  0.3221054575780478  0.5736025918586175  0.9279350531641598
  0.8232836187146623  0.5740958472677602  0.4257699306338114
  0.8234315939117950  0.0721414344350398  0.9274317461473477
  0.4275901782020883  0.9264248511557850  0.1763672452965842
  0.4241393455117334  0.4257393922931390  0.6746634303617359
  0.9268605835710755  0.4265702589827655  0.1761739611188479
  0.9280255019648643  0.9289254954321696  0.6766349654934241
  0.3226980619834170  0.5726803637259975  0.5732637061083986
  0.3232060575250634  0.0727728147956753  0.0728830426496619
  0.8235820881862762  0.0743377659152328  0.5747014733222111
  0.8223785066789649  0.5716593964258854  0.0722489765640365
  0.1767375527205595  0.8239810505780314  0.6763863054290290
  0.1765574548610433  0.3234974179639477  0.1767055703131155
  0.6811593724352690  0.3292339790461608  0.6788288951050599
  0.6774841566319117  0.8222685242177100  0.1769702951965963
  0.0734642125357081  0.6776117120871704  0.4258529982305164
  0.0728900962542556  0.1764287060535913  0.9271392207126191
  0.5734737199445832  0.1770869789392028  0.4275541382566825
  0.5728194163037573  0.6768358393420036  0.9264154585252616
  0.1769948582227250  0.9263994079712602  0.0733501949153062
  0.1751571448895439  0.4267898842098177  0.5731571325487091
  0.6749708550944367  0.4210509120307994  0.0773998202834205
  0.6767160956888439  0.9267119845827865  0.5743558279587700
  0.9269622460969814  0.0727184720611372  0.1777170326250019
  0.9265693628249408  0.5748944609544145  0.6762385040803647
  0.4268438205909436  0.5726883579212226  0.1773546354640725
  0.4276961432377309  0.0731996890201575  0.6772643769728257
  0.4282253582761749  0.0728484256276542  0.3223886950667017
  0.4273156218165960  0.5724031489497962  0.8205796301002135
  0.9271203646361016  0.5735152414581283  0.3218030071121527
  0.9267302084891127  0.0738566038618498  0.8236568427292509
  0.1776255309555577  0.9273807599147373  0.4270612136343398
  0.1760804304713275  0.4266692754636549  0.9263686554319907
  0.6762751155188061  0.4268848971734414  0.4273079442336845
  0.6763436778122803  0.9267277410339464  0.9278946744842074
  0.8236439497677754  0.1763166033138210  0.3238913269335784
  0.8257479209417348  0.6789211468901524  0.8232675662085081
  0.3235224514759913  0.6763488875873175  0.3236351159293132
  0.3220567852661870  0.1755757389947327  0.8230551804902475
  0.0733100680279018  0.3235312026938659  0.4268676366001412
  0.0739844400461487  0.8237552872295034  0.9269952078124608
  0.5739793319860718  0.8229698193833225  0.4271228698904413
  0.5691363056054182  0.3278955817558425  0.9229409031904883
  0.5709347227971132  0.3225072427008325  0.5721546102558448
  0.5727819997138998  0.8212847307686708  0.0722905501291694
  0.0737976901429226  0.8243441329589624  0.5727125899575609
  0.0728313205285666  0.3232132741588437  0.0732038774527804
  0.8219677100560289  0.1779108959501298  0.6783136996804895
  0.8234561246434366  0.6756109142927416  0.1762111519542620
  0.3232165347142117  0.6766074251151927  0.6767146066766718
  0.3232962923832950  0.1767776661866372  0.1763828115832337
  0.8234924596519011  0.9259369243752480  0.0740349801895259
  0.8241483144692620  0.4279802142007297  0.5721467781734431
  0.3220423252896808  0.4275561213132386  0.0732442749121887
  0.3235306691503036  0.9268743763148705  0.5737390844743486
  0.1774795361796900  0.6775395086628843  0.8231201094230843
  0.1778907442320552  0.1773003934124441  0.3233187937063965
  0.6769431382424653  0.1744530862236821  0.8296070675152973
  0.6768149205934978  0.6759224579118750  0.3234263476447091
  0.5713525576116734  0.0726288997895285  0.8241730168297471
  0.5727298481316619  0.5727045626489567  0.3240848221461907
  0.0735088476199262  0.5738935096949109  0.8232126835070257
  0.0737660914440598  0.0731191834015047  0.3238432214726968
  0.9264130782551518  0.3245228813986578  0.5738242845868143
  0.9274421401383653  0.8228883350456435  0.0747766892796614
  0.4273599192772196  0.8225975497910667  0.5734352940781294
  0.4258482667992798  0.3222299250410947  0.0737914418793322
  0.6798776153345522  0.4304598773763400  0.7228468988993608
  0.6933823112619308  0.4783194451652103  0.8300042490889863
  0.9465819781562055  0.1247474804374954  0.0368364002511311
  0.9467520977721972  0.6265893653661403  0.5351778512529820
  0.4473978470726982  0.6252723518856924  0.0366307527561295
  0.4476970531434942  0.1239324605384057  0.5360447895509513
  0.0366141011775420  0.9465465718221280  0.1258613998632186
  0.0355626886675842  0.4478286760956645  0.6251765847546513
  0.5355621097145389  0.4452427199774242  0.1262898027498300
  0.5361952306591310  0.9459349813121518  0.6257120851890029
  0.1248917770722111  0.0359442606485813  0.9472138763223980
  0.1250524575397120  0.5365394127622166  0.4463578605113981
  0.6265545613357764  0.0354488813243228  0.4467039955557623
  0.0530221244591952  0.3751417406797841  0.2861538056626982
  0.0533224582082133  0.8752796855177928  0.7865250252599290
  0.5538226867974890  0.8748277002420062  0.2860398338330095
  0.5457933835214200  0.3737269690164901  0.7867016377425423
  0.9644306252561160  0.1963761571419124  0.3760174661688732
  0.9649506511384629  0.6971289214508550  0.8752922459947547
  0.4640689368342061  0.6967233603294091  0.3758231487793615
  0.4617827289807874  0.1972821417010730  0.8752322444547120
  0.8748155484267912  0.2857100962379620  0.1972583860641302
  0.8750477135095445  0.7875455365740605  0.6957424487672389
  0.3748259313921787  0.7859238603973241  0.1971718257936332
  0.3703277175274552  0.2832127858627776  0.6944423967049144
  0.1972314443465627  0.8746975120058185  0.2863037239914724
  0.1948194994076183  0.3743564603148394  0.7862521339706144
  0.6964621651271043  0.3741184661420732  0.2870113600306916
  0.6966480444980580  0.8748539756614773  0.7865197974601561
  0.2872629230695613  0.0532830333070560  0.3747721996345019
  0.2857724260811024  0.5533492920732341  0.8760990096254024
  0.7867241900581761  0.5524332847926461  0.3744796017649358
  0.7871182328634538  0.0515649246799107  0.8756678438231824
  0.3760365417594292  0.9634747847898449  0.1961691166636021
  0.3729120830412369  0.4621433924944583  0.6968178705851831
  0.8749777676319279  0.4630878384875577  0.1962906400106456
  0.8757147459920414  0.9647679923936531  0.6967625362783550
  0.3031686528949775  0.6243486161131421  0.5361325160126764
  0.3023872186262313  0.1242697918858987  0.0363491116545951
  0.8038623125603986  0.1256685852391985  0.5374055556302801
  0.8040520705560522  0.6239861489116598  0.0352228409491777
  0.2139539401381938  0.8032549789574427  0.6253098560126686
  0.2135176508570338  0.3032963185378531  0.1252694174225002
  0.7149784933059421  0.3065127109140877  0.6263153981959364
  0.7139812932867351  0.8020536223305079  0.1251453249308633
  0.1249491727748770  0.7140879296280023  0.4468487074404756
  0.1243845523460219  0.2133039222502898  0.9473040291292868
  0.6255949206684172  0.2132445649681610  0.4475209860101927
  0.6256957364959309  0.7122061768565793  0.9453960459707158
  0.1253126581863988  0.9468816459429817  0.0368340416052715
  0.1242459040706930  0.4477223260115309  0.5359635065892293
  0.6260479481429327  0.4442054705561624  0.0381111848117046
  0.6252472284811665  0.9465073979086110  0.5370705296277599
  0.9465645101978009  0.0358221844634859  0.1259671014118717
  0.9465613107206272  0.5379236260637444  0.6246244735748162
  0.4466309289285889  0.5358756360771069  0.1255625394918846
  0.4467015698224962  0.0360628833965871  0.6255318787465013
  0.0360016552921492  0.1248948998025430  0.9472633891202122
  0.0362335577084047  0.6260970611763520  0.4452851837026069
  0.5343129270570081  0.6259310778137037  0.9461354742228403
  0.5369680926011708  0.1249451272821357  0.4467621976562009
  0.3764179112776831  0.0534026397530271  0.2854987203279000
  0.3748953660747528  0.5518470775434909  0.7853896220268258
  0.8752480456706911  0.5529771122905072  0.2855411188363431
  0.8748989005057901  0.0539405676051786  0.7870018411249712
  0.1976771376404081  0.9639926626675310  0.3753208150156018
  0.1966681122299568  0.4635686000267705  0.8750184329276556
  0.6967061042930263  0.4639049210385991  0.3759036638967255
  0.6959018006289737  0.9638143753365214  0.8763400413876277
  0.2866978360016322  0.8746048862081910  0.1967411315042193
  0.2835555178089028  0.3729636403566252  0.6958272088635767
  0.7868381201771577  0.3742430953703486  0.1987416321676914
  0.7869365741938008  0.8759509476809262  0.6977197254845556
  0.8753116345188398  0.1962954016128408  0.2870783442457900
  0.8769687483358557  0.6990068825535685  0.7861633757782428
  0.3749076492001790  0.6966397036512321  0.2865932213626488
  0.3731913079283410  0.1961707497153083  0.7858425711493437
  0.0538102987636892  0.2862031692992181  0.3753784706458000
  0.0544769272809760  0.7866584275030186  0.8754141525339548
  0.5537748133330713  0.7859594665368043  0.3756366828506192
  0.5517969643375296  0.2841107140154018  0.8763006361922786
  0.9636525967368507  0.3751543002465350  0.1967561003896016
  0.9646821444658232  0.8769955265976179  0.6960833464625429
  0.4644219956631909  0.8748529602585071  0.1966359712819194
  0.4600543408751218  0.3733882497280257  0.6942322855815438
  0.6244761845257818  0.3039704325655152  0.5375221838373112
  0.6251741234178210  0.8023433053855600  0.0359411769080006
  0.1250136331348435  0.8035446814335340  0.5358167021990742
  0.1242355952523031  0.3032018451405906  0.0361181652988033
  0.8034250888732282  0.2147391452553134  0.6260569259500089
  0.8035677218995954  0.7127718566238445  0.1247863382887391
  0.3029727462122883  0.7137608049713159  0.6253856450382994
  0.3020759927883742  0.2131283636786185  0.1249043624337772
  0.7145846795128983  0.1243250141607845  0.4474205083117733
  0.7156587989906963  0.6240459471999095  0.9435539302801552
  0.2136514838828130  0.6246272536730317  0.4466931959307294
  0.2131078747619844  0.1243214031760980  0.9467058574398920
  0.0529009686074926  0.8747384092614422  0.9641316239642066
  0.0525305812169552  0.3750736206646318  0.4633188947864281
  0.5518004535700209  0.3760441161546654  0.9654325220007334
  0.5536056711580708  0.8745425555004220  0.4638957646165334
  0.9637259889462348  0.0530485979107687  0.8748638763589212
  0.9642432103107689  0.5541827622196874  0.3733976212535252
  0.4624347492632230  0.5572913802278758  0.8749524857915673
  0.4649780700884253  0.0528285995749078  0.3740806442702302
  0.8748367263076594  0.9631709044359261  0.0540887893196358
  0.8754627470041761  0.4652533007784400  0.5521434360498662
  0.3741515301802181  0.4640110367052801  0.0537209513026483
  0.3748876761231334  0.9638846871153134  0.5533910804249959
  0.9479634173858011  0.6262679169749410  0.7128709900332593
  0.9472844349987365  0.1243453124957972  0.2143602805095079
  0.4468850296672428  0.1256280690558765  0.7134389581303971
  0.4467319430765505  0.6242707974755337  0.2142101052067233
  0.0365420025413842  0.8049052372844299  0.6241945996487175
  0.0360883157539344  0.3028949894421446  0.1247801704923622
  0.5343936772386937  0.3022235281966396  0.6244158176798233
  0.5363974025438470  0.8021557717220408  0.1244800491806155
  0.1261909758197026  0.7147175806737330  0.8030254430718683
  0.1260802478686789  0.2140315548709461  0.3035805408633800
  0.6264345829675770  0.2130384543516064  0.8093403039280526
  0.6253759921055111  0.7131650902054921  0.3035380259595475
  0.8015463640702384  0.1264760464209423  0.7154559464139522
  0.8023252035834707  0.6244652841406523  0.2129856976684143
  0.3028897406595246  0.6248385933827169  0.7131592807442357
  0.3041151001490640  0.1251700897208119  0.2136665994295237
  0.7133018711594660  0.9482612445949095  0.6256146498475755
  0.7127097730618293  0.4454459548584511  0.1262234353009814
  0.2124248160813882  0.4466322226080701  0.6244091135198074
  0.2140244434164288  0.9464952114085871  0.1248181421238351
  0.6234854537779807  0.0360402325342990  0.8049017721401237
  0.6241364626628884  0.5356832282697430  0.3039380591550653
  0.1249521998477858  0.5369086984410557  0.8030834966625933
  0.1253787915422621  0.0364436346230998  0.3035383820375973
  0.6965871408281238  0.3755913156865821  0.4643935247961453
  0.6967357206728386  0.8752208195005007  0.9646523891818544
  0.1974762197184902  0.8755781699106843  0.4636677024647569
  0.1960602516262141  0.3752069494993892  0.9635169728654087
  0.7869316628892158  0.1968686350616258  0.3753642669625267
  0.7887323097572461  0.6993786136635711  0.8746859368658384
  0.2865124348163922  0.6966361423328414  0.3749556585940317
  0.2849552090237297  0.1964202011877432  0.8741792739227744
  0.8757728419683370  0.2864719640855410  0.5536261156233218
  0.8763308847570648  0.7857406419424453  0.0539254997834696
  0.3754387282618250  0.7861318738757889  0.5535628945492884
  0.3743151631900047  0.2861269820508736  0.0524012998623868
  0.8749445772167763  0.0522798828042722  0.9643823995169235
  0.8749589006024965  0.5544985891987204  0.4627108256550859
  0.3744425547044433  0.5533762785563265  0.9638149166692860
  0.3758192368009441  0.0516190473661901  0.4627499388341751
  0.0527781971710077  0.9635672121785098  0.8749451796899439
  0.0529862696541319  0.4637874934049457  0.3743213136272957
  0.5503542132725537  0.4640119694452122  0.8766085149756602
  0.5548851564145808  0.9634878879207368  0.3743335922888050
  0.9643938414497576  0.8741013887840466  0.0539899023610585
  0.9638441507330621  0.3754396182812173  0.5531773136857131
  0.4627946417199206  0.3740259891227778  0.0545400105201030
  0.4644427656362148  0.8740929641773271  0.5535369912561157
  0.6242822214692769  0.9468441715417706  0.7146729129825409
  0.6238659084405327  0.4455308100928931  0.2149338237174080
  0.1237169040092869  0.4471409397968071  0.7141313070427594
  0.1250737389083496  0.9467478433994864  0.2141991260166348
  0.8024893408039059  0.0370338498847748  0.6255064064720151
  0.8016091833464299  0.5346845101262286  0.1235797231521055
  0.3011959018539634  0.5364067672840330  0.6246856432150681
  0.3037052454733531  0.0357466028506813  0.1245651071007605
  0.7132303878856369  0.1246923930358957  0.8048920422871022
  0.7131828567450887  0.6244740521688907  0.3020131759335282
  0.2140521548316788  0.6255621968744817  0.8037282711481710
  0.2145608851312206  0.1255155330781433  0.3033264302840376
  0.1253740214933340  0.8035701057832239  0.7133938142293290
  0.1252049524618530  0.3031002667040896  0.2136875272688287
  0.6256353269028123  0.8023485212506930  0.2135370602614821
  0.9467568172493085  0.7153386985559436  0.6235919129558568
  0.9465662967697179  0.2134521671571463  0.1249597996913249
  0.4436207378412982  0.2133889550009613  0.6233351720071525
  0.4463889133835015  0.7129971118320777  0.1252420332123498
  0.0366370322188363  0.6252729896158072  0.8027088684137332
  0.0368012348726491  0.1245724186805377  0.3037019157646919
  0.5364661260892674  0.1256423416825285  0.8039147994296739
  0.5360569215218595  0.6243328458154017  0.3038745305786024
  0.3754432182117067  0.6962008883147179  0.4642152979873824
  0.3739606290720836  0.1968760140394890  0.9634832574286791
  0.8764076680777657  0.1970253282035767  0.4647101829949316
  0.8769361311731758  0.6968844240738311  0.9644857967184702
  0.1976511202065358  0.7865761266183076  0.3748429508769830
  0.1961061939415688  0.2860122760985386  0.8746878463148248
  0.6972694081163762  0.2857431296938148  0.3754409542229074
  0.6974331982716780  0.7860219413766903  0.8744206404452857
  0.2867891098832522  0.8752905746732946  0.5535179323457209
  0.2855828764860657  0.3757216862296197  0.0531802729638449
  0.7872536464922915  0.3764296250045548  0.5520993285932670
  0.7868352009095136  0.8744456944803084  0.0531938330069779
 
  0.00000000E+00  0.00000000E+00  0.00000000E+00
  0.00000000E+00  0.00000000E+00  0.00000000E+00
  0.00000000E+00  0.00000000E+00  0.00000000E+00
  0.00000000E+00  0.00000000E+00  0.00000000E+00
  0.00000000E+00  0.00000000E+00  0.00000000E+00
  0.00000000E+00  0.00000000E+00  0.00000000E+00
  0.00000000E+00  0.00000000E+00  0.00000000E+00
  0.00000000E+00  0.00000000E+00  0.00000000E+00
  0.00000000E+00  0.00000000E+00  0.00000000E+00
  0.00000000E+00  0.00000000E+00  0.00000000E+00
  0.00000000E+00  0.00000000E+00  0.00000000E+00
  0.00000000E+00  0.00000000E+00  0.00000000E+00
  0.00000000E+00  0.00000000E+00  0.00000000E+00
  0.00000000E+00  0.00000000E+00  0.00000000E+00
  0.00000000E+00  0.00000000E+00  0.00000000E+00
  0.00000000E+00  0.00000000E+00  0.00000000E+00
  0.00000000E+00  0.00000000E+00  0.00000000E+00
  0.00000000E+00  0.00000000E+00  0.00000000E+00
  0.00000000E+00  0.00000000E+00  0.00000000E+00
  0.00000000E+00  0.00000000E+00  0.00000000E+00
  0.00000000E+00  0.00000000E+00  0.00000000E+00
  0.00000000E+00  0.00000000E+00  0.00000000E+00
  0.00000000E+00  0.00000000E+00  0.00000000E+00
  0.00000000E+00  0.00000000E+00  0.00000000E+00
  0.00000000E+00  0.00000000E+00  0.00000000E+00
  0.00000000E+00  0.00000000E+00  0.00000000E+00
  0.00000000E+00  0.00000000E+00  0.00000000E+00
  0.00000000E+00  0.00000000E+00  0.00000000E+00
  0.00000000E+00  0.00000000E+00  0.00000000E+00
  0.00000000E+00  0.00000000E+00  0.00000000E+00
  0.00000000E+00  0.00000000E+00  0.00000000E+00
  0.00000000E+00  0.00000000E+00  0.00000000E+00
  0.00000000E+00  0.00000000E+00  0.00000000E+00
  0.00000000E+00  0.00000000E+00  0.00000000E+00
  0.00000000E+00  0.00000000E+00  0.00000000E+00
  0.00000000E+00  0.00000000E+00  0.00000000E+00
  0.00000000E+00  0.00000000E+00  0.00000000E+00
  0.00000000E+00  0.00000000E+00  0.00000000E+00
  0.00000000E+00  0.00000000E+00  0.00000000E+00
  0.00000000E+00  0.00000000E+00  0.00000000E+00
  0.00000000E+00  0.00000000E+00  0.00000000E+00
  0.00000000E+00  0.00000000E+00  0.00000000E+00
  0.00000000E+00  0.00000000E+00  0.00000000E+00
  0.00000000E+00  0.00000000E+00  0.00000000E+00
  0.00000000E+00  0.00000000E+00  0.00000000E+00
  0.00000000E+00  0.00000000E+00  0.00000000E+00
  0.00000000E+00  0.00000000E+00  0.00000000E+00
  0.00000000E+00  0.00000000E+00  0.00000000E+00
  0.00000000E+00  0.00000000E+00  0.00000000E+00
  0.00000000E+00  0.00000000E+00  0.00000000E+00
  0.00000000E+00  0.00000000E+00  0.00000000E+00
  0.00000000E+00  0.00000000E+00  0.00000000E+00
  0.00000000E+00  0.00000000E+00  0.00000000E+00
  0.00000000E+00  0.00000000E+00  0.00000000E+00
  0.00000000E+00  0.00000000E+00  0.00000000E+00
  0.00000000E+00  0.00000000E+00  0.00000000E+00
  0.00000000E+00  0.00000000E+00  0.00000000E+00
  0.00000000E+00  0.00000000E+00  0.00000000E+00
  0.00000000E+00  0.00000000E+00  0.00000000E+00
  0.00000000E+00  0.00000000E+00  0.00000000E+00
  0.00000000E+00  0.00000000E+00  0.00000000E+00
  0.00000000E+00  0.00000000E+00  0.00000000E+00
  0.00000000E+00  0.00000000E+00  0.00000000E+00
  0.00000000E+00  0.00000000E+00  0.00000000E+00
  0.00000000E+00  0.00000000E+00  0.00000000E+00
  0.00000000E+00  0.00000000E+00  0.00000000E+00
  0.00000000E+00  0.00000000E+00  0.00000000E+00
  0.00000000E+00  0.00000000E+00  0.00000000E+00
  0.00000000E+00  0.00000000E+00  0.00000000E+00
  0.00000000E+00  0.00000000E+00  0.00000000E+00
  0.00000000E+00  0.00000000E+00  0.00000000E+00
  0.00000000E+00  0.00000000E+00  0.00000000E+00
  0.00000000E+00  0.00000000E+00  0.00000000E+00
  0.00000000E+00  0.00000000E+00  0.00000000E+00
  0.00000000E+00  0.00000000E+00  0.00000000E+00
  0.00000000E+00  0.00000000E+00  0.00000000E+00
  0.00000000E+00  0.00000000E+00  0.00000000E+00
  0.00000000E+00  0.00000000E+00  0.00000000E+00
  0.00000000E+00  0.00000000E+00  0.00000000E+00
  0.00000000E+00  0.00000000E+00  0.00000000E+00
  0.00000000E+00  0.00000000E+00  0.00000000E+00
  0.00000000E+00  0.00000000E+00  0.00000000E+00
  0.00000000E+00  0.00000000E+00  0.00000000E+00
  0.00000000E+00  0.00000000E+00  0.00000000E+00
  0.00000000E+00  0.00000000E+00  0.00000000E+00
  0.00000000E+00  0.00000000E+00  0.00000000E+00
  0.00000000E+00  0.00000000E+00  0.00000000E+00
  0.00000000E+00  0.00000000E+00  0.00000000E+00
  0.00000000E+00  0.00000000E+00  0.00000000E+00
  0.00000000E+00  0.00000000E+00  0.00000000E+00
  0.00000000E+00  0.00000000E+00  0.00000000E+00
  0.00000000E+00  0.00000000E+00  0.00000000E+00
  0.00000000E+00  0.00000000E+00  0.00000000E+00
  0.00000000E+00  0.00000000E+00  0.00000000E+00
  0.00000000E+00  0.00000000E+00  0.00000000E+00
  0.00000000E+00  0.00000000E+00  0.00000000E+00
  0.00000000E+00  0.00000000E+00  0.00000000E+00
  0.00000000E+00  0.00000000E+00  0.00000000E+00
  0.00000000E+00  0.00000000E+00  0.00000000E+00
  0.00000000E+00  0.00000000E+00  0.00000000E+00
  0.00000000E+00  0.00000000E+00  0.00000000E+00
  0.00000000E+00  0.00000000E+00  0.00000000E+00
  0.00000000E+00  0.00000000E+00  0.00000000E+00
  0.00000000E+00  0.00000000E+00  0.00000000E+00
  0.00000000E+00  0.00000000E+00  0.00000000E+00
  0.00000000E+00  0.00000000E+00  0.00000000E+00
  0.00000000E+00  0.00000000E+00  0.00000000E+00
  0.00000000E+00  0.00000000E+00  0.00000000E+00
  0.00000000E+00  0.00000000E+00  0.00000000E+00
  0.00000000E+00  0.00000000E+00  0.00000000E+00
  0.00000000E+00  0.00000000E+00  0.00000000E+00
  0.00000000E+00  0.00000000E+00  0.00000000E+00
  0.00000000E+00  0.00000000E+00  0.00000000E+00
  0.00000000E+00  0.00000000E+00  0.00000000E+00
  0.00000000E+00  0.00000000E+00  0.00000000E+00
  0.00000000E+00  0.00000000E+00  0.00000000E+00
  0.00000000E+00  0.00000000E+00  0.00000000E+00
  0.00000000E+00  0.00000000E+00  0.00000000E+00
  0.00000000E+00  0.00000000E+00  0.00000000E+00
  0.00000000E+00  0.00000000E+00  0.00000000E+00
  0.00000000E+00  0.00000000E+00  0.00000000E+00
  0.00000000E+00  0.00000000E+00  0.00000000E+00
  0.00000000E+00  0.00000000E+00  0.00000000E+00
  0.00000000E+00  0.00000000E+00  0.00000000E+00
  0.00000000E+00  0.00000000E+00  0.00000000E+00
  0.00000000E+00  0.00000000E+00  0.00000000E+00
  0.00000000E+00  0.00000000E+00  0.00000000E+00
  0.00000000E+00  0.00000000E+00  0.00000000E+00
  0.00000000E+00  0.00000000E+00  0.00000000E+00
  0.00000000E+00  0.00000000E+00  0.00000000E+00
  0.00000000E+00  0.00000000E+00  0.00000000E+00
  0.00000000E+00  0.00000000E+00  0.00000000E+00
  0.00000000E+00  0.00000000E+00  0.00000000E+00
  0.00000000E+00  0.00000000E+00  0.00000000E+00
  0.00000000E+00  0.00000000E+00  0.00000000E+00
  0.00000000E+00  0.00000000E+00  0.00000000E+00
  0.00000000E+00  0.00000000E+00  0.00000000E+00
  0.00000000E+00  0.00000000E+00  0.00000000E+00
  0.00000000E+00  0.00000000E+00  0.00000000E+00
  0.00000000E+00  0.00000000E+00  0.00000000E+00
  0.00000000E+00  0.00000000E+00  0.00000000E+00
  0.00000000E+00  0.00000000E+00  0.00000000E+00
  0.00000000E+00  0.00000000E+00  0.00000000E+00
  0.00000000E+00  0.00000000E+00  0.00000000E+00
  0.00000000E+00  0.00000000E+00  0.00000000E+00
  0.00000000E+00  0.00000000E+00  0.00000000E+00
  0.00000000E+00  0.00000000E+00  0.00000000E+00
  0.00000000E+00  0.00000000E+00  0.00000000E+00
  0.00000000E+00  0.00000000E+00  0.00000000E+00
  0.00000000E+00  0.00000000E+00  0.00000000E+00
  0.00000000E+00  0.00000000E+00  0.00000000E+00
  0.00000000E+00  0.00000000E+00  0.00000000E+00
  0.00000000E+00  0.00000000E+00  0.00000000E+00
  0.00000000E+00  0.00000000E+00  0.00000000E+00
  0.00000000E+00  0.00000000E+00  0.00000000E+00
  0.00000000E+00  0.00000000E+00  0.00000000E+00
  0.00000000E+00  0.00000000E+00  0.00000000E+00
  0.00000000E+00  0.00000000E+00  0.00000000E+00
  0.00000000E+00  0.00000000E+00  0.00000000E+00
  0.00000000E+00  0.00000000E+00  0.00000000E+00
  0.00000000E+00  0.00000000E+00  0.00000000E+00
  0.00000000E+00  0.00000000E+00  0.00000000E+00
  0.00000000E+00  0.00000000E+00  0.00000000E+00
  0.00000000E+00  0.00000000E+00  0.00000000E+00
  0.00000000E+00  0.00000000E+00  0.00000000E+00
  0.00000000E+00  0.00000000E+00  0.00000000E+00
  0.00000000E+00  0.00000000E+00  0.00000000E+00
  0.00000000E+00  0.00000000E+00  0.00000000E+00
  0.00000000E+00  0.00000000E+00  0.00000000E+00
  0.00000000E+00  0.00000000E+00  0.00000000E+00
  0.00000000E+00  0.00000000E+00  0.00000000E+00
  0.00000000E+00  0.00000000E+00  0.00000000E+00
  0.00000000E+00  0.00000000E+00  0.00000000E+00
  0.00000000E+00  0.00000000E+00  0.00000000E+00
  0.00000000E+00  0.00000000E+00  0.00000000E+00
  0.00000000E+00  0.00000000E+00  0.00000000E+00
  0.00000000E+00  0.00000000E+00  0.00000000E+00
  0.00000000E+00  0.00000000E+00  0.00000000E+00
  0.00000000E+00  0.00000000E+00  0.00000000E+00
  0.00000000E+00  0.00000000E+00  0.00000000E+00
  0.00000000E+00  0.00000000E+00  0.00000000E+00
  0.00000000E+00  0.00000000E+00  0.00000000E+00
  0.00000000E+00  0.00000000E+00  0.00000000E+00
  0.00000000E+00  0.00000000E+00  0.00000000E+00
  0.00000000E+00  0.00000000E+00  0.00000000E+00
  0.00000000E+00  0.00000000E+00  0.00000000E+00
  0.00000000E+00  0.00000000E+00  0.00000000E+00
  0.00000000E+00  0.00000000E+00  0.00000000E+00
  0.00000000E+00  0.00000000E+00  0.00000000E+00
  0.00000000E+00  0.00000000E+00  0.00000000E+00
  0.00000000E+00  0.00000000E+00  0.00000000E+00
  0.00000000E+00  0.00000000E+00  0.00000000E+00
  0.00000000E+00  0.00000000E+00  0.00000000E+00
  0.00000000E+00  0.00000000E+00  0.00000000E+00
  0.00000000E+00  0.00000000E+00  0.00000000E+00
  0.00000000E+00  0.00000000E+00  0.00000000E+00
  0.00000000E+00  0.00000000E+00  0.00000000E+00
  0.00000000E+00  0.00000000E+00  0.00000000E+00
  0.00000000E+00  0.00000000E+00  0.00000000E+00
  0.00000000E+00  0.00000000E+00  0.00000000E+00
  0.00000000E+00  0.00000000E+00  0.00000000E+00
  0.00000000E+00  0.00000000E+00  0.00000000E+00
  0.00000000E+00  0.00000000E+00  0.00000000E+00
  0.00000000E+00  0.00000000E+00  0.00000000E+00
  0.00000000E+00  0.00000000E+00  0.00000000E+00
  0.00000000E+00  0.00000000E+00  0.00000000E+00
  0.00000000E+00  0.00000000E+00  0.00000000E+00
  0.00000000E+00  0.00000000E+00  0.00000000E+00
  0.00000000E+00  0.00000000E+00  0.00000000E+00
  0.00000000E+00  0.00000000E+00  0.00000000E+00
  0.00000000E+00  0.00000000E+00  0.00000000E+00
  0.00000000E+00  0.00000000E+00  0.00000000E+00
  0.00000000E+00  0.00000000E+00  0.00000000E+00
  0.00000000E+00  0.00000000E+00  0.00000000E+00
  0.00000000E+00  0.00000000E+00  0.00000000E+00
  0.00000000E+00  0.00000000E+00  0.00000000E+00
  0.00000000E+00  0.00000000E+00  0.00000000E+00
  0.00000000E+00  0.00000000E+00  0.00000000E+00
  0.00000000E+00  0.00000000E+00  0.00000000E+00
  0.00000000E+00  0.00000000E+00  0.00000000E+00
  0.00000000E+00  0.00000000E+00  0.00000000E+00
  0.00000000E+00  0.00000000E+00  0.00000000E+00
  0.00000000E+00  0.00000000E+00  0.00000000E+00
  0.00000000E+00  0.00000000E+00  0.00000000E+00
  0.00000000E+00  0.00000000E+00  0.00000000E+00
  0.00000000E+00  0.00000000E+00  0.00000000E+00
  0.00000000E+00  0.00000000E+00  0.00000000E+00
  0.00000000E+00  0.00000000E+00  0.00000000E+00
  0.00000000E+00  0.00000000E+00  0.00000000E+00
  0.00000000E+00  0.00000000E+00  0.00000000E+00
  0.00000000E+00  0.00000000E+00  0.00000000E+00
  0.00000000E+00  0.00000000E+00  0.00000000E+00
  0.00000000E+00  0.00000000E+00  0.00000000E+00
  0.00000000E+00  0.00000000E+00  0.00000000E+00
  0.00000000E+00  0.00000000E+00  0.00000000E+00
  0.00000000E+00  0.00000000E+00  0.00000000E+00
  0.00000000E+00  0.00000000E+00  0.00000000E+00
  0.00000000E+00  0.00000000E+00  0.00000000E+00
  0.00000000E+00  0.00000000E+00  0.00000000E+00
  0.00000000E+00  0.00000000E+00  0.00000000E+00
  0.00000000E+00  0.00000000E+00  0.00000000E+00
  0.00000000E+00  0.00000000E+00  0.00000000E+00
  0.00000000E+00  0.00000000E+00  0.00000000E+00
  0.00000000E+00  0.00000000E+00  0.00000000E+00
  0.00000000E+00  0.00000000E+00  0.00000000E+00
  0.00000000E+00  0.00000000E+00  0.00000000E+00
  0.00000000E+00  0.00000000E+00  0.00000000E+00
  0.00000000E+00  0.00000000E+00  0.00000000E+00
  0.00000000E+00  0.00000000E+00  0.00000000E+00
  0.00000000E+00  0.00000000E+00  0.00000000E+00
  0.00000000E+00  0.00000000E+00  0.00000000E+00
  0.00000000E+00  0.00000000E+00  0.00000000E+00
  0.00000000E+00  0.00000000E+00  0.00000000E+00
  0.00000000E+00  0.00000000E+00  0.00000000E+00
  0.00000000E+00  0.00000000E+00  0.00000000E+00
  0.00000000E+00  0.00000000E+00  0.00000000E+00
  0.00000000E+00  0.00000000E+00  0.00000000E+00
  0.00000000E+00  0.00000000E+00  0.00000000E+00
  0.00000000E+00  0.00000000E+00  0.00000000E+00
  0.00000000E+00  0.00000000E+00  0.00000000E+00
  0.00000000E+00  0.00000000E+00  0.00000000E+00
  0.00000000E+00  0.00000000E+00  0.00000000E+00
  0.00000000E+00  0.00000000E+00  0.00000000E+00
  0.00000000E+00  0.00000000E+00  0.00000000E+00
  0.00000000E+00  0.00000000E+00  0.00000000E+00
  0.00000000E+00  0.00000000E+00  0.00000000E+00
  0.00000000E+00  0.00000000E+00  0.00000000E+00
  0.00000000E+00  0.00000000E+00  0.00000000E+00
  0.00000000E+00  0.00000000E+00  0.00000000E+00
  0.00000000E+00  0.00000000E+00  0.00000000E+00
  0.00000000E+00  0.00000000E+00  0.00000000E+00
  0.00000000E+00  0.00000000E+00  0.00000000E+00
  0.00000000E+00  0.00000000E+00  0.00000000E+00
  0.00000000E+00  0.00000000E+00  0.00000000E+00
  0.00000000E+00  0.00000000E+00  0.00000000E+00
  0.00000000E+00  0.00000000E+00  0.00000000E+00
  0.00000000E+00  0.00000000E+00  0.00000000E+00
  0.00000000E+00  0.00000000E+00  0.00000000E+00
  0.00000000E+00  0.00000000E+00  0.00000000E+00
  0.00000000E+00  0.00000000E+00  0.00000000E+00
  0.00000000E+00  0.00000000E+00  0.00000000E+00
  0.00000000E+00  0.00000000E+00  0.00000000E+00
  0.00000000E+00  0.00000000E+00  0.00000000E+00
  0.00000000E+00  0.00000000E+00  0.00000000E+00
  0.00000000E+00  0.00000000E+00  0.00000000E+00
  0.00000000E+00  0.00000000E+00  0.00000000E+00
  0.00000000E+00  0.00000000E+00  0.00000000E+00
  0.00000000E+00  0.00000000E+00  0.00000000E+00
  0.00000000E+00  0.00000000E+00  0.00000000E+00
  0.00000000E+00  0.00000000E+00  0.00000000E+00
  0.00000000E+00  0.00000000E+00  0.00000000E+00
  0.00000000E+00  0.00000000E+00  0.00000000E+00
  0.00000000E+00  0.00000000E+00  0.00000000E+00
  0.00000000E+00  0.00000000E+00  0.00000000E+00
  0.00000000E+00  0.00000000E+00  0.00000000E+00
  0.00000000E+00  0.00000000E+00  0.00000000E+00
  0.00000000E+00  0.00000000E+00  0.00000000E+00
  0.00000000E+00  0.00000000E+00  0.00000000E+00
  0.00000000E+00  0.00000000E+00  0.00000000E+00
  0.00000000E+00  0.00000000E+00  0.00000000E+00
  0.00000000E+00  0.00000000E+00  0.00000000E+00
  0.00000000E+00  0.00000000E+00  0.00000000E+00
  0.00000000E+00  0.00000000E+00  0.00000000E+00
  0.00000000E+00  0.00000000E+00  0.00000000E+00
  0.00000000E+00  0.00000000E+00  0.00000000E+00
  0.00000000E+00  0.00000000E+00  0.00000000E+00
  0.00000000E+00  0.00000000E+00  0.00000000E+00
  0.00000000E+00  0.00000000E+00  0.00000000E+00
  0.00000000E+00  0.00000000E+00  0.00000000E+00
  0.00000000E+00  0.00000000E+00  0.00000000E+00
  0.00000000E+00  0.00000000E+00  0.00000000E+00
  0.00000000E+00  0.00000000E+00  0.00000000E+00
  0.00000000E+00  0.00000000E+00  0.00000000E+00
  0.00000000E+00  0.00000000E+00  0.00000000E+00
  0.00000000E+00  0.00000000E+00  0.00000000E+00
  0.00000000E+00  0.00000000E+00  0.00000000E+00
  0.00000000E+00  0.00000000E+00  0.00000000E+00
  0.00000000E+00  0.00000000E+00  0.00000000E+00
  0.00000000E+00  0.00000000E+00  0.00000000E+00
  0.00000000E+00  0.00000000E+00  0.00000000E+00
  0.00000000E+00  0.00000000E+00  0.00000000E+00
  0.00000000E+00  0.00000000E+00  0.00000000E+00
  0.00000000E+00  0.00000000E+00  0.00000000E+00
  0.00000000E+00  0.00000000E+00  0.00000000E+00
  0.00000000E+00  0.00000000E+00  0.00000000E+00
  0.00000000E+00  0.00000000E+00  0.00000000E+00
  0.00000000E+00  0.00000000E+00  0.00000000E+00
  0.00000000E+00  0.00000000E+00  0.00000000E+00
  0.00000000E+00  0.00000000E+00  0.00000000E+00
  0.00000000E+00  0.00000000E+00  0.00000000E+00
  0.00000000E+00  0.00000000E+00  0.00000000E+00
  0.00000000E+00  0.00000000E+00  0.00000000E+00
  0.00000000E+00  0.00000000E+00  0.00000000E+00
  0.00000000E+00  0.00000000E+00  0.00000000E+00
  0.00000000E+00  0.00000000E+00  0.00000000E+00
  0.00000000E+00  0.00000000E+00  0.00000000E+00
  0.00000000E+00  0.00000000E+00  0.00000000E+00
  0.00000000E+00  0.00000000E+00  0.00000000E+00
  0.00000000E+00  0.00000000E+00  0.00000000E+00
  0.00000000E+00  0.00000000E+00  0.00000000E+00
  0.00000000E+00  0.00000000E+00  0.00000000E+00
  0.00000000E+00  0.00000000E+00  0.00000000E+00
  0.00000000E+00  0.00000000E+00  0.00000000E+00
  0.00000000E+00  0.00000000E+00  0.00000000E+00
  0.00000000E+00  0.00000000E+00  0.00000000E+00
  0.00000000E+00  0.00000000E+00  0.00000000E+00
  0.00000000E+00  0.00000000E+00  0.00000000E+00
  0.00000000E+00  0.00000000E+00  0.00000000E+00
  0.00000000E+00  0.00000000E+00  0.00000000E+00
  0.00000000E+00  0.00000000E+00  0.00000000E+00
  0.00000000E+00  0.00000000E+00  0.00000000E+00
  0.00000000E+00  0.00000000E+00  0.00000000E+00
  0.00000000E+00  0.00000000E+00  0.00000000E+00
  0.00000000E+00  0.00000000E+00  0.00000000E+00
  0.00000000E+00  0.00000000E+00  0.00000000E+00
  0.00000000E+00  0.00000000E+00  0.00000000E+00
  0.00000000E+00  0.00000000E+00  0.00000000E+00
  0.00000000E+00  0.00000000E+00  0.00000000E+00
  0.00000000E+00  0.00000000E+00  0.00000000E+00
  0.00000000E+00  0.00000000E+00  0.00000000E+00
  0.00000000E+00  0.00000000E+00  0.00000000E+00
  0.00000000E+00  0.00000000E+00  0.00000000E+00
  0.00000000E+00  0.00000000E+00  0.00000000E+00
  0.00000000E+00  0.00000000E+00  0.00000000E+00
  0.00000000E+00  0.00000000E+00  0.00000000E+00
  0.00000000E+00  0.00000000E+00  0.00000000E+00
  0.00000000E+00  0.00000000E+00  0.00000000E+00
  0.00000000E+00  0.00000000E+00  0.00000000E+00
  0.00000000E+00  0.00000000E+00  0.00000000E+00
  0.00000000E+00  0.00000000E+00  0.00000000E+00
  0.00000000E+00  0.00000000E+00  0.00000000E+00
  0.00000000E+00  0.00000000E+00  0.00000000E+00
  0.00000000E+00  0.00000000E+00  0.00000000E+00
  0.00000000E+00  0.00000000E+00  0.00000000E+00
  0.00000000E+00  0.00000000E+00  0.00000000E+00
  0.00000000E+00  0.00000000E+00  0.00000000E+00
  0.00000000E+00  0.00000000E+00  0.00000000E+00
  0.00000000E+00  0.00000000E+00  0.00000000E+00
  0.00000000E+00  0.00000000E+00  0.00000000E+00
  0.00000000E+00  0.00000000E+00  0.00000000E+00
  0.00000000E+00  0.00000000E+00  0.00000000E+00
  0.00000000E+00  0.00000000E+00  0.00000000E+00
  0.00000000E+00  0.00000000E+00  0.00000000E+00
  0.00000000E+00  0.00000000E+00  0.00000000E+00
  0.00000000E+00  0.00000000E+00  0.00000000E+00
  0.00000000E+00  0.00000000E+00  0.00000000E+00
  0.00000000E+00  0.00000000E+00  0.00000000E+00
  0.00000000E+00  0.00000000E+00  0.00000000E+00
  0.00000000E+00  0.00000000E+00  0.00000000E+00
  0.00000000E+00  0.00000000E+00  0.00000000E+00
  0.00000000E+00  0.00000000E+00  0.00000000E+00
  0.00000000E+00  0.00000000E+00  0.00000000E+00
  0.00000000E+00  0.00000000E+00  0.00000000E+00
  0.00000000E+00  0.00000000E+00  0.00000000E+00
  0.00000000E+00  0.00000000E+00  0.00000000E+00
  0.00000000E+00  0.00000000E+00  0.00000000E+00
  0.00000000E+00  0.00000000E+00  0.00000000E+00
  0.00000000E+00  0.00000000E+00  0.00000000E+00
  0.00000000E+00  0.00000000E+00  0.00000000E+00
  0.00000000E+00  0.00000000E+00  0.00000000E+00
  0.00000000E+00  0.00000000E+00  0.00000000E+00
  0.00000000E+00  0.00000000E+00  0.00000000E+00
  0.00000000E+00  0.00000000E+00  0.00000000E+00
  0.00000000E+00  0.00000000E+00  0.00000000E+00
  0.00000000E+00  0.00000000E+00  0.00000000E+00
  0.00000000E+00  0.00000000E+00  0.00000000E+00
  0.00000000E+00  0.00000000E+00  0.00000000E+00
  0.00000000E+00  0.00000000E+00  0.00000000E+00
  0.00000000E+00  0.00000000E+00  0.00000000E+00
  0.00000000E+00  0.00000000E+00  0.00000000E+00
  0.00000000E+00  0.00000000E+00  0.00000000E+00
  0.00000000E+00  0.00000000E+00  0.00000000E+00
  0.00000000E+00  0.00000000E+00  0.00000000E+00
  0.00000000E+00  0.00000000E+00  0.00000000E+00
  0.00000000E+00  0.00000000E+00  0.00000000E+00
  0.00000000E+00  0.00000000E+00  0.00000000E+00
  0.00000000E+00  0.00000000E+00  0.00000000E+00
  0.00000000E+00  0.00000000E+00  0.00000000E+00
  0.00000000E+00  0.00000000E+00  0.00000000E+00
  0.00000000E+00  0.00000000E+00  0.00000000E+00
  0.00000000E+00  0.00000000E+00  0.00000000E+00
  0.00000000E+00  0.00000000E+00  0.00000000E+00
  0.00000000E+00  0.00000000E+00  0.00000000E+00
  0.00000000E+00  0.00000000E+00  0.00000000E+00
  0.00000000E+00  0.00000000E+00  0.00000000E+00
  0.00000000E+00  0.00000000E+00  0.00000000E+00
  0.00000000E+00  0.00000000E+00  0.00000000E+00
  0.00000000E+00  0.00000000E+00  0.00000000E+00
  0.00000000E+00  0.00000000E+00  0.00000000E+00
  0.00000000E+00  0.00000000E+00  0.00000000E+00
  0.00000000E+00  0.00000000E+00  0.00000000E+00
  0.00000000E+00  0.00000000E+00  0.00000000E+00
  0.00000000E+00  0.00000000E+00  0.00000000E+00
  0.00000000E+00  0.00000000E+00  0.00000000E+00
  0.00000000E+00  0.00000000E+00  0.00000000E+00
  0.00000000E+00  0.00000000E+00  0.00000000E+00
  0.00000000E+00  0.00000000E+00  0.00000000E+00
  0.00000000E+00  0.00000000E+00  0.00000000E+00
  0.00000000E+00  0.00000000E+00  0.00000000E+00
  0.00000000E+00  0.00000000E+00  0.00000000E+00
  0.00000000E+00  0.00000000E+00  0.00000000E+00
  0.00000000E+00  0.00000000E+00  0.00000000E+00
  0.00000000E+00  0.00000000E+00  0.00000000E+00
  0.00000000E+00  0.00000000E+00  0.00000000E+00
  0.00000000E+00  0.00000000E+00  0.00000000E+00
  0.00000000E+00  0.00000000E+00  0.00000000E+00
  0.00000000E+00  0.00000000E+00  0.00000000E+00
  0.00000000E+00  0.00000000E+00  0.00000000E+00
  0.00000000E+00  0.00000000E+00  0.00000000E+00
  0.00000000E+00  0.00000000E+00  0.00000000E+00
  0.00000000E+00  0.00000000E+00  0.00000000E+00
  0.00000000E+00  0.00000000E+00  0.00000000E+00
  0.00000000E+00  0.00000000E+00  0.00000000E+00
  0.00000000E+00  0.00000000E+00  0.00000000E+00
  0.00000000E+00  0.00000000E+00  0.00000000E+00
  0.00000000E+00  0.00000000E+00  0.00000000E+00
  0.00000000E+00  0.00000000E+00  0.00000000E+00
  0.00000000E+00  0.00000000E+00  0.00000000E+00
  0.00000000E+00  0.00000000E+00  0.00000000E+00
  0.00000000E+00  0.00000000E+00  0.00000000E+00
  0.00000000E+00  0.00000000E+00  0.00000000E+00
  0.00000000E+00  0.00000000E+00  0.00000000E+00
  0.00000000E+00  0.00000000E+00  0.00000000E+00
  0.00000000E+00  0.00000000E+00  0.00000000E+00
  0.00000000E+00  0.00000000E+00  0.00000000E+00
  0.00000000E+00  0.00000000E+00  0.00000000E+00
  0.00000000E+00  0.00000000E+00  0.00000000E+00
  0.00000000E+00  0.00000000E+00  0.00000000E+00
  0.00000000E+00  0.00000000E+00  0.00000000E+00
  0.00000000E+00  0.00000000E+00  0.00000000E+00
  0.00000000E+00  0.00000000E+00  0.00000000E+00
  0.00000000E+00  0.00000000E+00  0.00000000E+00
  0.00000000E+00  0.00000000E+00  0.00000000E+00
  0.00000000E+00  0.00000000E+00  0.00000000E+00
  0.00000000E+00  0.00000000E+00  0.00000000E+00
  0.00000000E+00  0.00000000E+00  0.00000000E+00
  0.00000000E+00  0.00000000E+00  0.00000000E+00
  0.00000000E+00  0.00000000E+00  0.00000000E+00
  0.00000000E+00  0.00000000E+00  0.00000000E+00
  0.00000000E+00  0.00000000E+00  0.00000000E+00
  0.00000000E+00  0.00000000E+00  0.00000000E+00
  0.00000000E+00  0.00000000E+00  0.00000000E+00
  0.00000000E+00  0.00000000E+00  0.00000000E+00
  0.00000000E+00  0.00000000E+00  0.00000000E+00
  0.00000000E+00  0.00000000E+00  0.00000000E+00
  0.00000000E+00  0.00000000E+00  0.00000000E+00
  0.00000000E+00  0.00000000E+00  0.00000000E+00
  0.00000000E+00  0.00000000E+00  0.00000000E+00
  0.00000000E+00  0.00000000E+00  0.00000000E+00
  0.00000000E+00  0.00000000E+00  0.00000000E+00
  0.00000000E+00  0.00000000E+00  0.00000000E+00
  0.00000000E+00  0.00000000E+00  0.00000000E+00
  0.00000000E+00  0.00000000E+00  0.00000000E+00
  0.00000000E+00  0.00000000E+00  0.00000000E+00
  0.00000000E+00  0.00000000E+00  0.00000000E+00
  0.00000000E+00  0.00000000E+00  0.00000000E+00
  0.00000000E+00  0.00000000E+00  0.00000000E+00
  0.00000000E+00  0.00000000E+00  0.00000000E+00
  0.00000000E+00  0.00000000E+00  0.00000000E+00
  0.00000000E+00  0.00000000E+00  0.00000000E+00
  0.00000000E+00  0.00000000E+00  0.00000000E+00
  0.00000000E+00  0.00000000E+00  0.00000000E+00
  0.00000000E+00  0.00000000E+00  0.00000000E+00
  0.00000000E+00  0.00000000E+00  0.00000000E+00
  0.00000000E+00  0.00000000E+00  0.00000000E+00
  0.00000000E+00  0.00000000E+00  0.00000000E+00
  0.00000000E+00  0.00000000E+00  0.00000000E+00
  0.00000000E+00  0.00000000E+00  0.00000000E+00
  0.00000000E+00  0.00000000E+00  0.00000000E+00
  0.00000000E+00  0.00000000E+00  0.00000000E+00
  0.00000000E+00  0.00000000E+00  0.00000000E+00
  0.00000000E+00  0.00000000E+00  0.00000000E+00
  0.00000000E+00  0.00000000E+00  0.00000000E+00
  0.00000000E+00  0.00000000E+00  0.00000000E+00
  0.00000000E+00  0.00000000E+00  0.00000000E+00
  0.00000000E+00  0.00000000E+00  0.00000000E+00
  0.00000000E+00  0.00000000E+00  0.00000000E+00
  0.00000000E+00  0.00000000E+00  0.00000000E+00
  0.00000000E+00  0.00000000E+00  0.00000000E+00
  0.00000000E+00  0.00000000E+00  0.00000000E+00
  0.00000000E+00  0.00000000E+00  0.00000000E+00
  0.00000000E+00  0.00000000E+00  0.00000000E+00
  0.00000000E+00  0.00000000E+00  0.00000000E+00
  0.00000000E+00  0.00000000E+00  0.00000000E+00
  0.00000000E+00  0.00000000E+00  0.00000000E+00
  0.00000000E+00  0.00000000E+00  0.00000000E+00
  0.00000000E+00  0.00000000E+00  0.00000000E+00
  0.00000000E+00  0.00000000E+00  0.00000000E+00
  0.00000000E+00  0.00000000E+00  0.00000000E+00
  0.00000000E+00  0.00000000E+00  0.00000000E+00
  0.00000000E+00  0.00000000E+00  0.00000000E+00
  0.00000000E+00  0.00000000E+00  0.00000000E+00
  0.00000000E+00  0.00000000E+00  0.00000000E+00
  0.00000000E+00  0.00000000E+00  0.00000000E+00
  0.00000000E+00  0.00000000E+00  0.00000000E+00
  0.00000000E+00  0.00000000E+00  0.00000000E+00
  0.00000000E+00  0.00000000E+00  0.00000000E+00
  0.00000000E+00  0.00000000E+00  0.00000000E+00
  0.00000000E+00  0.00000000E+00  0.00000000E+00
  0.00000000E+00  0.00000000E+00  0.00000000E+00
  0.00000000E+00  0.00000000E+00  0.00000000E+00
  0.00000000E+00  0.00000000E+00  0.00000000E+00
  0.00000000E+00  0.00000000E+00  0.00000000E+00
  0.00000000E+00  0.00000000E+00  0.00000000E+00
  0.00000000E+00  0.00000000E+00  0.00000000E+00
  0.00000000E+00  0.00000000E+00  0.00000000E+00
  0.00000000E+00  0.00000000E+00  0.00000000E+00
  0.00000000E+00  0.00000000E+00  0.00000000E+00
  0.00000000E+00  0.00000000E+00  0.00000000E+00
  0.00000000E+00  0.00000000E+00  0.00000000E+00
  0.00000000E+00  0.00000000E+00  0.00000000E+00
  0.00000000E+00  0.00000000E+00  0.00000000E+00
  0.00000000E+00  0.00000000E+00  0.00000000E+00
  0.00000000E+00  0.00000000E+00  0.00000000E+00
  0.00000000E+00  0.00000000E+00  0.00000000E+00
  0.00000000E+00  0.00000000E+00  0.00000000E+00
  0.00000000E+00  0.00000000E+00  0.00000000E+00
  0.00000000E+00  0.00000000E+00  0.00000000E+00
  0.00000000E+00  0.00000000E+00  0.00000000E+00
  0.00000000E+00  0.00000000E+00  0.00000000E+00
  0.00000000E+00  0.00000000E+00  0.00000000E+00
  0.00000000E+00  0.00000000E+00  0.00000000E+00
  0.00000000E+00  0.00000000E+00  0.00000000E+00
  0.00000000E+00  0.00000000E+00  0.00000000E+00
  0.00000000E+00  0.00000000E+00  0.00000000E+00
  0.00000000E+00  0.00000000E+00  0.00000000E+00
  0.00000000E+00  0.00000000E+00  0.00000000E+00
  0.00000000E+00  0.00000000E+00  0.00000000E+00
  0.00000000E+00  0.00000000E+00  0.00000000E+00
  0.00000000E+00  0.00000000E+00  0.00000000E+00
  0.00000000E+00  0.00000000E+00  0.00000000E+00
  0.00000000E+00  0.00000000E+00  0.00000000E+00
  0.00000000E+00  0.00000000E+00  0.00000000E+00
  0.00000000E+00  0.00000000E+00  0.00000000E+00
  0.00000000E+00  0.00000000E+00  0.00000000E+00
  0.00000000E+00  0.00000000E+00  0.00000000E+00
  0.00000000E+00  0.00000000E+00  0.00000000E+00
  0.00000000E+00  0.00000000E+00  0.00000000E+00
  0.00000000E+00  0.00000000E+00  0.00000000E+00
  0.00000000E+00  0.00000000E+00  0.00000000E+00
  0.00000000E+00  0.00000000E+00  0.00000000E+00
  0.00000000E+00  0.00000000E+00  0.00000000E+00
  0.00000000E+00  0.00000000E+00  0.00000000E+00
  0.00000000E+00  0.00000000E+00  0.00000000E+00
