# Supplementary material for: Water Adsorption at Pairs of Proximate Brønsted Acid Sites in Zeolites
Source: J Phys Chem Lett. 2026 Jan 14;17(4):1201–6. doi: 10.1021/acs.jpclett.5c03794 (PMC12862806; doi:10.1021/acs.jpclett.5c03794)
Supplement: Supplementary file 2 [file jz5c03794_si_002.zip › Water_BAS_Pairs_SI/QM/STRUCTURES_PBE+D2/HFAU__FAU_2__bare__PBE_D2.vasp]

image0                                  
   1.00000000000000     
    24.3449999999999989    0.0000000000000000    0.0000000000000000
     0.0000000000000010   24.3449999999999989    0.0000000000000000
     0.0000000000000010    0.0000000000000010   24.3449999999999989
   Al   H    O    Si
     2     2   384   190
Direct
  0.6267209236141457  0.5380225266587926  0.9527833890543295
  0.6267099369631287  0.2971458637908316  0.7119115247089202
  0.6300596571693201  0.3944060095702046  0.7361781746619207
  0.6300227081766216  0.5138159174842543  0.8555005505090185
  0.8941718948268900  0.1052943995870342  0.0002324881038638
  0.8940582504319808  0.6065928991776141  0.4993275051174521
  0.3920819423988371  0.6068346593151707  0.0013348423965996
  0.3953273688326933  0.1037295194670879  0.4992618547277827
  0.0012770229363164  0.8937628687819863  0.1055697304285806
  0.0001469020359549  0.3945743212807291  0.6056583739899813
  0.5007208227301818  0.3934178876855209  0.1040006964027282
  0.5014304212166073  0.8927769075175295  0.6054213867156786
  0.1056985643551652  0.0002543248189507  0.8941145408436068
  0.1060333829478463  0.4996940592524020  0.3942863421067415
  0.6086026872540846  0.5003312656063753  0.8865756255407787
  0.6067831823616902  0.0000789074200682  0.3942055943888892
  0.1057156628720904  0.3558031572839100  0.2497167705216506
  0.1060286845487144  0.8556114900795885  0.7502566742967672
  0.6067847501667164  0.8557563688595925  0.2498706333968814
  0.6086135235168132  0.3633389045429448  0.7496401559405871
  0.0012339165236636  0.1443423415102488  0.3561677964978704
  0.0001378432387503  0.6442208566189266  0.8554249347241836
  0.5014610382414407  0.6445472680535167  0.3571919514133403
  0.5007143411235035  0.1459312659022121  0.8565399079446803
  0.8941501977170546  0.2497292712412581  0.1445926732161049
  0.8940324850486739  0.7505778693251995  0.6433977682728191
  0.3953270291762485  0.7506475536816980  0.1462441369497704
  0.3920966246523679  0.2485868913342352  0.6431432046879455
  0.1442866171023582  0.8944626003928827  0.2503984367481349
  0.1437838858599085  0.3944470942010734  0.7497212540866917
  0.6438330327172772  0.3922870962448647  0.2494982867637308
  0.6447356219235121  0.8929186138354175  0.7488097281082400
  0.2509895413055752  0.1063220361116315  0.3555496017559777
  0.2487705043532930  0.6058649650947905  0.8561716948620215
  0.7503898613044984  0.6041943339437225  0.3538552242080235
  0.7524376280181403  0.1029834522736880  0.8540555389951329
  0.3564269044528666  0.9996895266587820  0.1432724256354845
  0.3547045393563050  0.5017444726048357  0.6463515128566181
  0.8531760097735566  0.4968342662906078  0.1434993166244331
  0.8546563786597412  0.9989873538108817  0.6436863254498880
  0.3558137263151643  0.6433277770791620  0.4994031967555859
  0.3552622974913818  0.1446864210734425  0.9995347812046820
  0.8562566371734071  0.1432376018293694  0.4997878482670489
  0.8557647297674579  0.6435389699320745  0.9987161284360825
  0.2503451646081502  0.8552866248787280  0.6055326926878662
  0.2494734668780226  0.3558255607549370  0.1055333720711825
  0.7533788496459157  0.3552285829564577  0.6040778493350588
  0.7499867215944848  0.8543803874317545  0.1045969699404589
  0.1449324128108538  0.7502216970523834  0.3941641568608069
  0.1437508816156887  0.2498872793766126  0.8942100248886092
  0.6448875824420346  0.2473621651954706  0.3930106416883338
  0.6436467523602206  0.7481267003206195  0.8923405119783603
  0.1058218114121972  0.8942632679448945  0.0002563692047672
  0.1060696780635083  0.3949974459368470  0.4990081456443535
  0.6047955767140639  0.3872530611865153  0.0050777696442486
  0.6057411472347746  0.8938993470045329  0.5007725737721478
  0.8941565388415700  0.9993086971868314  0.1064748480630321
  0.8945958175447299  0.5005082606687171  0.6047378213041902
  0.3932254232087643  0.5010313110520406  0.1059649717758658
  0.3934463686361341  0.0007361548484542  0.6056139914917720
  0.0001916658736902  0.1055037149130158  0.8944505087179713
  0.0008174020533107  0.6064885938461205  0.3928051767259012
  0.4964354181052144  0.6106424463749428  0.8942097759226001
  0.4995322494534527  0.1051683008134174  0.3952985276623309
  0.3564281613509128  0.1066730467420752  0.2502616600275892
  0.3546980412070417  0.6035825221355436  0.7481957054159769
  0.8546484234851104  0.6062295892586639  0.2509494437580917
  0.8531931428975262  0.1064946612903886  0.7531353571562037
  0.1442795759418682  0.9995315721438287  0.3554766863243233
  0.1437768129634394  0.5001909083629604  0.8554812220952557
  0.6447335630669153  0.5011405275385651  0.3570232088354510
  0.6438404171322955  0.0004544287519833  0.8576716022126389
  0.2510063871630852  0.8944088491081124  0.1436110760902651
  0.2487826322273779  0.3937707496719004  0.6440520634330481
  0.7524374542474727  0.3958944968129608  0.1469694849110896
  0.7504116393753427  0.8961140990518029  0.6457468325471707
  0.8941601294709185  0.1434325896104991  0.2506715747907010
  0.8945772741045376  0.6452541439968863  0.7493999743977700
  0.3934383201343351  0.6443772865616312  0.2491489994180726
  0.3932228491187600  0.1440053277866883  0.7488927267860567
  0.1058441886130329  0.2497310363996819  0.3556485352891692
  0.1061122653307176  0.7509580295788771  0.8549361071451523
  0.6057204568243899  0.7491611137068501  0.3560627194405043
  0.6047910960283767  0.2448788792649299  0.8626606138670548
  0.0001609451830531  0.3555001554172584  0.1443859089824741
  0.0008516694851409  0.8571767895873412  0.6434553068818787
  0.4995587647696508  0.8546776875887208  0.1447727689940652
  0.4964203487055699  0.3557274353159205  0.6392833984016748
  0.6436473278218759  0.3576050957328655  0.5018320286283660
  0.6448979213104186  0.8569282756517550  0.0025788535056401
  0.1449436126596175  0.8557544118623543  0.4997120442310835
  0.1437922951629327  0.3557058688490531  0.0000706696537084
  0.8557716029069355  0.2512344535037278  0.6063951543368081
  0.8562567239186033  0.7501706176065448  0.1067440242632948
  0.3558158211591798  0.7505215985390075  0.6066101382929843
  0.3552898989012115  0.2504004026976268  0.1052751989695816
  0.7499826732177125  0.1453714517483299  0.3955706466423322
  0.7534061722952119  0.6458579066688630  0.8947385369729655
  0.2503683751196781  0.6443883558928976  0.3946413232911820
  0.2495212288405036  0.1443686199164426  0.8941321944291633
  0.9679082551873320  0.0745649788877376  0.0754160450248639
  0.9682753860367401  0.5758859071733532  0.5743023635848244
  0.4673941051102026  0.5757496347581376  0.0746240536737697
  0.4689221460632116  0.0741872712269896  0.5753326173508430
  0.0755435247844289  0.9686335622244332  0.0751088751162746
  0.0746838763599976  0.4686696969753064  0.5742904669053006
  0.5770333445442082  0.4663629321172919  0.0757631191875637
  0.5751166259939459  0.9683378856935627  0.5754178223083787
  0.0750057582971161  0.0747918107578017  0.9686785824804056
  0.0748804439676482  0.5752623731009183  0.4675416856360054
  0.5663332939287044  0.5711308699996389  0.9682272528653120
  0.5753582890233533  0.0745823527484730  0.4684162650405618
  0.0319107806879918  0.3247991427955110  0.3246841131602400
  0.0313565049557797  0.8253611334600037  0.8249080225181256
  0.5327300363253583  0.8249766608428527  0.3247289205904932
  0.5376139106527568  0.3194286521322580  0.8181193523128161
  0.9255486126810754  0.2174828812333400  0.3253874980921040
  0.9264992692256663  0.7190556482812159  0.8243736912373257
  0.4258892331369438  0.7171154346974212  0.3247534729809468
  0.4238706189153319  0.2176370491500818  0.8240719449891796
  0.9256859995211549  0.3244640424151339  0.2185932677961432
  0.9258468767841693  0.8256881661359493  0.7168901356046911
  0.4250635083129473  0.8259548534359586  0.2202650332099154
  0.4230601007023695  0.3246580545696398  0.7159422420668903
  0.2187472299645717  0.9248600698038024  0.3250752424917901
  0.2177576873683945  0.4251319371582332  0.8247918678636221
  0.7167066931749664  0.4249155495811378  0.3248788511158068
  0.7167039034300852  0.9250700401253651  0.8250372699239684
  0.3253593940674385  0.0318994274374054  0.3243047384170250
  0.3242485499031133  0.5321982819701671  0.8260804930750640
  0.8263711950982713  0.5302638344469371  0.3248022778971998
  0.8269751882042370  0.0280854094778738  0.8260127206189742
  0.3253711453888068  0.9256402050924837  0.2180442702011672
  0.3242523436374472  0.4238620654125803  0.7177314720608862
  0.8269705729927910  0.4239164572403241  0.2218785686821753
  0.8263983192447865  0.9251549473985295  0.7196770349629792
  0.2825289129855528  0.6753839395200499  0.5745456701254917
  0.2815297438872778  0.1750421910504284  0.0749206200288485
  0.7832177349142497  0.1754031564107826  0.5753222881031075
  0.7832290377379610  0.6746341305279380  0.0745541338630425
  0.1751091941307356  0.7815499554960091  0.5747624029433105
  0.1748763500746769  0.2815385767883390  0.0747741329249785
  0.6779377667490283  0.2815181520142869  0.5722775180138405
  0.6743141559908055  0.7803234855380052  0.0754227520638633
  0.1751298511264458  0.6751825558631307  0.4683654116596349
  0.1748965920688311  0.1751923472601508  0.9683592286258911
  0.6742996173061312  0.1745254279706144  0.4696229933075332
  0.6779356358407672  0.6776640945876972  0.9684129993340430
  0.0319321254407157  0.9252655411040984  0.9251638444878810
  0.0313722405242817  0.4250364200345699  0.4245505371463956
  0.5376493215297611  0.4318304194681281  0.9305204620392223
  0.5327243552927524  0.9252210393723775  0.4249768324951842
  0.9256895077723627  0.0313162339372631  0.9254677380036059
  0.9258266237650503  0.5330272165953496  0.4242707790717229
  0.4230579588326140  0.5340087044671700  0.9252988491361626
  0.4250471852587892  0.0296568308276499  0.4239975362170831
  0.9255550615324443  0.9245543323264090  0.0324716614388365
  0.9264634105164125  0.4255886482961193  0.5308557747475267
  0.4238587411178184  0.4258683391570197  0.0323090030275788
  0.4258656089201205  0.9251682654623909  0.5328225915707425
  0.9683077068075250  0.6756393885724186  0.6740524171177733
  0.9678574825550340  0.1745442833032248  0.1753865558099409
  0.4674273110402259  0.1752957500970517  0.6741882070400602
  0.4689694503313468  0.6745994975263053  0.1757300273130675
  0.0748723609947619  0.7823888783243691  0.6746582069433857
  0.0749832168843004  0.2812962677614798  0.1751471736068002
  0.5663104830962725  0.2817146041129828  0.6788195058091354
  0.5753557962667800  0.7815371179327155  0.1753753675711952
  0.0746542961534577  0.6756443087365798  0.7813294437804603
  0.0755310659212566  0.1748307986969532  0.2813393504447651
  0.5770180620144855  0.1741694815132531  0.7835809086431924
  0.5751260417136212  0.6745232999768574  0.2816028078064750
  0.7822613635003104  0.0752105382519720  0.6757955412107756
  0.7822174625664675  0.5741653742678716  0.1747411967284900
  0.2788489036906969  0.5759608671369782  0.6739677532205678
  0.2830439770363897  0.0748593708044002  0.1750894461160649
  0.6741852231723710  0.9691838962407584  0.6755655507231904
  0.6740997745900723  0.4675938841544570  0.1759952179971612
  0.1749450468824099  0.4686278764777589  0.6749241392763801
  0.1758269753909205  0.9678624769541609  0.1751198488232650
  0.6741003236790142  0.0739510590815839  0.7823552301944363
  0.6741740396358921  0.5743959055227398  0.2807659865305802
  0.1749348631135141  0.5749996378295986  0.7813116627958744
  0.1758121235054909  0.0748275575649862  0.2820885860096454
  0.7158733294972218  0.3241003586440607  0.4261423739353850
  0.7158863979408904  0.8238098763708950  0.9258419860848593
  0.2189578146267791  0.8253036881930863  0.4246160961121570
  0.2177695457228484  0.3249156152216878  0.9250017422772069
  0.8263016782750716  0.2183948972373563  0.4256938981401819
  0.8271352955277644  0.7208015963020438  0.9250070983408747
  0.3253987991469600  0.7183842066798114  0.4253390419435269
  0.3245730423218386  0.2185087558423826  0.9241224139771800
  0.8271255077537679  0.3249587319181919  0.5291527288974511
  0.8263000825867707  0.8242463969335428  0.0315700688257966
  0.3254097525333030  0.8245987488702425  0.5315655496140552
  0.3245830182975600  0.3258164225206432  0.0314640383415101
  0.9970072534539105  0.1441366085053693  0.9975218621221438
  0.9970219305075330  0.6449745570414603  0.4959320617850652
  0.4941921390921237  0.6478022118147166  0.9972815544360651
  0.4975708962481646  0.1441432502831523  0.4980624963673089
  0.9972443088449957  0.9966137704870894  0.1446159601873381
  0.9972053852939107  0.4978839919429381  0.6439749648839725
  0.4968607392762570  0.4964168797187378  0.1424644035867664
  0.4961995813425512  0.9954708504624876  0.6445890057037218
  0.1449226585612333  0.9969891440230325  0.9968797012451940
  0.1447951313643880  0.4979380692730346  0.4971779375865788
  0.6476852616694401  0.4878052895572487  0.9963092763295857
  0.6448311007860370  0.9966646795574002  0.4973497226654320
  0.0028891424293779  0.3947893338642434  0.2471318408686513
  0.0034337373200410  0.8950825810684664  0.7467088535307413
  0.5040658594088111  0.8949959576707723  0.2470491948403919
  0.5021392636666044  0.3921892932144299  0.7432152766608744
  0.0031016941515978  0.2473057150870777  0.3948088282022257
  0.0037532837204914  0.7470663404822764  0.8947578697433444
  0.5026983662644949  0.7479150378432731  0.3946919201558336
  0.4994590869067089  0.2504306434224043  0.8931143155731335
  0.8560784119713165  0.2465088381894537  0.2477511475658688
  0.8565391949659708  0.7483466713239258  0.7466768031833927
  0.3554353998094510  0.7477743782558113  0.2485553380919511
  0.3542448213735552  0.2468695719295962  0.7465955468209841
  0.2472731993228086  0.8560241638908644  0.2466500787252779
  0.2463114184312674  0.3549890840707736  0.7471647339462557
  0.7475369767069309  0.3547985417296889  0.2487169130160249
  0.7481216444400794  0.8556693575279843  0.7480618270933037
  0.2472620991185850  0.0032788048506069  0.3939192073620287
  0.2463030299495221  0.5027524058798064  0.8949476024256872
  0.7481093168397238  0.5018815032508044  0.3943014437125669
  0.7475514223439137  0.0012337753991590  0.8951418487380054
  0.3949904771312595  0.0037246842410181  0.2462239803510402
  0.3938014061885008  0.5007898580566059  0.7491502627077583
  0.8953955678026327  0.5044447432435172  0.2449751612130141
  0.8953959052542185  0.0050165403857389  0.7454715615529096
  0.2525602192084695  0.6053312230753920  0.4974361788050937
  0.2526683768828823  0.1054491737695667  0.9970488749985724
  0.7529628598283776  0.1057163639354585  0.4981030498512972
  0.7528478866571460  0.6053295611956251  0.9969125482457397
  0.2525583787053901  0.7524934738306625  0.6445958087283994
  0.2526937688043958  0.2529312776957844  0.1445051738886742
  0.7528605678951702  0.2530608267802562  0.6446191620789536
  0.7529599799866752  0.7518414145797513  0.1442478897397686
  0.1054992796366419  0.7531228295846271  0.4968034396414265
  0.1050534170935681  0.2528389443123449  0.9970933357616772
  0.6058243318648125  0.2543676500580597  0.4957058902988710
  0.6058323254123525  0.7542357042949922  0.9955810875964476
  0.0030758100603627  0.8551105005682754  0.0026126405388398
  0.0037021082985328  0.3551959048345502  0.5028266747518487
  0.4994561541789169  0.3568397809986819 -0.0004995548500358
  0.5027196460146828  0.8552639677709322  0.5020579279965286
  0.0028782409167188  0.0027685292954449  0.8551289765798854
  0.0034229224759161  0.5032489423970580  0.3548618050934254
  0.5021164001170413  0.5067059899101274  0.8577558434847046
  0.5040655231577806  0.0029018166865599  0.3549588418603567
  0.8560606166604533  0.0021498292165472  0.0033981378467773
  0.8565224476584965  0.5033329629502930  0.5016593435380929
  0.3542518464535350  0.5033702931242930  0.0031004349581784
  0.3554410052139598  0.0014177185342408  0.5022172953334804
  0.9971752862987284  0.6059784428873791  0.7520926921886963
  0.9972591254970478  0.1053272656398239  0.2533041658268460
  0.4968418047818147  0.1074623719593431  0.7535470336833224
  0.4961765700219969  0.6053732651921764  0.2545012642880870
  0.9969775826620084  0.7540518092497867  0.6049707195550572
  0.9970058616252920  0.2524077418641249  0.1057994969817161
  0.4941867827890400  0.2526515846047147  0.6021338914196621
  0.4975617727913015  0.7519145663928545  0.1058039665659216
  0.1447774257659930  0.7527118194704063  0.7519728383142997
  0.1449165087465833  0.2530248743573657  0.2529107699726698
  0.6476873238140846  0.2535940509744265  0.7621004552834116
  0.6448260824180863  0.7526125035692278  0.2533037110376874
  0.7502692093158316  0.1449293258418921  0.7525591472202320
  0.7515822007632444  0.6442255729413148  0.2513946256431500
  0.2529431660238102  0.6449107143172710  0.7534473971429942
  0.2531524931209250  0.1446022179756696  0.2524521493857759
  0.7515767307244485  0.9985800721715867  0.6057301367242802
  0.7502669768779647  0.4973881850146536  0.1050181628998435
  0.2529498870505980  0.4964917081599561  0.6050051664354370
  0.2531549771167674  0.9975037332782698  0.1053308675890710
  0.6048823197316464  0.9953171420760434  0.7548436332262999
  0.6048792162725256  0.4951148398538064  0.2546228626428130
  0.1051252456620978  0.4973302275355317  0.7525930557806253
  0.1059979296372721  0.9975528503139173  0.2523867535415927
  0.7479556922456672  0.3942761806982385  0.5015699670239848
  0.7485155471726596  0.8936557126699821  0.0018507033586076
  0.2478083315284346  0.8945101732739789  0.5027834698901342
  0.2464781486828161  0.3949719048090850  0.0026410933884138
  0.7485085507545881  0.2481110634285839  0.3562859152226831
  0.7479595311326412  0.7483612976597086  0.8556859615735586
  0.2477986876178503  0.7471335734404863  0.3554081379097018
  0.2464441720837911  0.2472551397591201  0.8549601284964324
  0.8961985506061274  0.2455384326381561  0.5042167113008745
  0.8961946049347337  0.7457169812316699  0.0044447626882259
  0.3947543436382318  0.7460913882134476  0.5038460992544098
  0.3936657350303558  0.2477097740290687  0.0022387157119748
  0.9264345143990095  0.1765555683994471  0.0733729030699291
  0.9269320385353199  0.6779003556001036  0.5720512364352861
  0.4246620464778553  0.6771580325055089  0.0749870020046214
  0.4246474407052831  0.1749448137314550  0.5728012106931519
  0.0737088257612577  0.9266466985377888  0.1768445076704809
  0.0730213796068890  0.4271741695577843  0.6763908844192650
  0.5715743839617746  0.4260626740781931  0.1779267672882829
  0.5728889168936075  0.9263072818784702  0.6773419313225724
  0.1766860701551089  0.0732608806981808  0.9265398396748722
  0.1769148226958083  0.5734174070112202  0.4262312105256861
  0.6773142257645091  0.5770090373997461  0.9235585056207226
  0.6776079000745782  0.0730164515333476  0.4272987234481391
  0.0736278792286034  0.4267988542717187  0.3229768745055007
  0.0736462894223191  0.9269235203796475  0.8231648780548558
  0.5746344537711207  0.9268073230109950  0.3231470685891821
  0.5661510612940115  0.4267579085550727  0.8231840487114691
  0.9279168610086375  0.1759361353468009  0.4273503266687796
  0.9275618528761316  0.6767060206607748  0.9266116751677492
  0.4273522154353413  0.6766927626516072  0.4271846611640986
  0.4265077395305183  0.1772766930441542  0.9266703102875933
  0.8234983866029408  0.3228314454603695  0.1780642695286443
  0.8233666270442247  0.8240853629953296  0.6763452529175628
  0.3237398017200165  0.8234253838469727  0.1772135652907228
  0.3210744983380848  0.3219750332712374  0.6756405617352826
  0.1772673405654429  0.8228877389585124  0.3226955079484854
  0.1757150842125815  0.3233578081870284  0.8232650992108183
  0.6761617319852864  0.3223935407093979  0.3235860348469735
  0.6763597493212484  0.8226861437955258  0.8229039730281050
  0.3237247126127693  0.0727100320862445  0.4265275800034790
  0.3210589368532312  0.5742832934875132  0.9279710115521514
  0.8233600007011563  0.5736062533888537  0.4258691691638203
  0.8235178753312634  0.0718847818636322  0.9271017469073128
  0.4275929006753199  0.9270307822236199  0.1768026709674230
  0.4258352645196520  0.4275873503016234  0.6757619929440619
  0.9269237085784311  0.4265104847952225  0.1763146785596255
  0.9276332727755248  0.9279981064918547  0.6762668856587104
  0.3231852270134905  0.5730394468462097  0.5732183648030741
  0.3236555612685051  0.0733145256098579  0.0727595968375667
  0.8236725240068723  0.0731876570031750  0.5736513679380628
  0.8230598776934492  0.5719506059673457  0.0725852519516429
  0.1769100169546352  0.8236888254373288  0.6765231592843900
  0.1766797354910323  0.3234080563959079  0.1766785833566776
  0.6772937703240980  0.3263876658901307  0.6729248960101497
  0.6776059230401624  0.8226473510265008  0.1769367497972195
  0.0735217948286751  0.6773102203950110  0.4260571047414271
  0.0728782492463198  0.1766659113459589  0.9269064390561798
  0.5727254928005988  0.1766735914307814  0.4271758686087858
  0.5745251121641931  0.6746695972109268  0.9291146934360549
  0.1773810526222869  0.9267361739032652  0.0729576093765978
  0.1763569215230250  0.4267725796981579  0.5728820624597807
  0.6770854172348183  0.4205465325909132  0.0767471923247901
  0.6768680923972804  0.9265283442012879  0.5739785794194958
  0.9267949038586243  0.0723890420033017  0.1775502493860944
  0.9265202198633464  0.5737700109534717  0.6761847797954553
  0.4275984323307937  0.5725333794638094  0.1773342327782648
  0.4275835487903287  0.0726067526377357  0.6774164693400363
  0.4275814870363589  0.0731370279545556  0.3229300133412791
  0.4258254843421970  0.5741754671275173  0.8223632265231899
  0.9276035480372153  0.5736847168112534  0.3219767683546450
  0.9269399054806929  0.0736327716130688  0.8234373217242985
  0.1772603114446487  0.9272224347285244  0.4270425381251868
  0.1757084961059949  0.4266431033902606  0.9265647243745159
  0.6763384042275985  0.4270339091805438  0.4272528122436692
  0.6761795907985306  0.9263683294604560  0.9275651954085692
  0.8233700609199495  0.1763888327401106  0.3240058485792456
  0.8244277997286450  0.6786381008187783  0.8229981348839370
  0.3236477206164460  0.6761804208521308  0.3236697677310496
  0.3219658243820984  0.1762747757997659  0.8223505758965403
  0.0738733234015905  0.3233737802890451  0.4263909095817734
  0.0738790923594517  0.8235518400281183  0.9265635484973405
  0.5740994414516597  0.8231834090649657  0.4267700145842490
  0.5702843878047889  0.3281225389207971  0.9218149960212036
  0.5745268096241753  0.3208185309263740  0.5752813937105533
  0.5727438319922269  0.8227694566654722  0.0732763334596300
  0.0735105776824176  0.8238753608846924  0.5726087305781807
  0.0728700236857035  0.3230272945016386  0.0732554435897376
  0.8230615205373736  0.1773831576336167  0.6780009288455811
  0.8236701235373169  0.6762920514359235  0.1767757290469270
  0.3231749283709919  0.6767111235926313  0.6768974494668578
  0.3236496651201780  0.1771951330863286  0.1766508281609038
  0.8233793058222350  0.9259349134325887  0.0735743547423257
  0.8244068989077121  0.4269685324191742  0.5713137971066423
  0.3219519406417705  0.4276001050111604  0.0736682768213803
  0.3236258244890568  0.9262687367373229  0.5737619340472891
  0.1763531307073181  0.6770382482769859  0.8231671096725450
  0.1773786743261211  0.1769896713840199  0.3232098155320969
  0.6770766632387023  0.1731933044768220  0.8293985199811712
  0.6768685359307823  0.6759789668391085  0.3234336743738782
  0.5715736465099808  0.0720121235502043  0.8238911238095264
  0.5728784077261202  0.5726026714274677  0.3236427246493165
  0.0730105384709464  0.5735163392974018  0.8227609803147975
  0.0736916364091612  0.0730820191305031  0.3232991740977408
  0.9275531660642922  0.3233676975409900  0.5732442433100959
  0.9279183074659342  0.8225975980749380  0.0740264908979225
  0.4273638570184546  0.8227418432532713  0.5732545504861076
  0.4265288448288753  0.3232690943438836  0.0726704219851898
  0.9465645213349092  0.1249345557037198  0.0365819568621085
  0.9467588167361538  0.6261202436509657  0.5353346721086805
  0.4451419165709063  0.6266583778613239  0.0368946317930024
  0.4468707439718746  0.1240638542733212  0.5362588270372421
  0.0367995071587667  0.9466577869412582  0.1253020403259540
  0.0361332567516677  0.4473127577914741  0.6248596979958903
  0.5365755536326215  0.4459099693891250  0.1248860489951891
  0.5363773639652274  0.9459883194900635  0.6254424713756088
  0.1253160644783474  0.0362050942245106  0.9467652010764656
  0.1254101683797807  0.5365106180151045  0.4464372733290037
  0.6259661086829862  0.0360691708336556  0.4470408133254182
  0.0532934441097777  0.3753439057716084  0.2860790341108075
  0.0533930338665998  0.8755312705960026  0.7861488882418137
  0.5543520833924106  0.8754314145573088  0.2861239907963106
  0.5497734129046364  0.3750220096758184  0.7848961885305702
  0.9644851115846628  0.1964539336131060  0.3757683539894742
  0.9644090296134662  0.6970151351555612  0.8751777748434459
  0.4643974196750812  0.6968002335718428  0.3757557691915913
  0.4627426237459231  0.1975183294897373  0.8747988164111413
  0.8751066854689157  0.2857612039255440  0.1974590654388005
  0.8751187824322362  0.7871905986253229  0.6959202691043114
  0.3751116168811908  0.7868920284664374  0.1983486764888806
  0.3727313790146681  0.2850659579639774  0.6953464449960078
  0.1970697972494921  0.8747642496933864  0.2861181599061633
  0.1960310992747892  0.3746793336201562  0.7861977370476529
  0.6961650707833209  0.3738431119393634  0.2865841619349104
  0.6967063100089530  0.8742237725415076  0.7862088756938759
  0.2867409595375668  0.0533542539164015  0.3748108286198734
  0.2849516536483255  0.5535885111665750  0.8761351662959876
  0.7868878508433069  0.5522767201574562  0.3744259905772790
  0.7874943221268428  0.0506738112609705  0.8753795034224227
  0.3759096802499886  0.9640554274953097  0.1962742306355379
  0.3741581660099288  0.4635855610838792  0.6973460639852374
  0.8752785670485054  0.4631774254258901  0.1967440082050322
  0.8757654228166259  0.9643434464018604  0.6965692689143341
  0.3033199645159931  0.6245320093591754  0.5360415810496113
  0.3030618348601501  0.1247730808977436  0.0360553256074785
  0.8038188524512526  0.1247152358011992  0.5366656990379149
  0.8035746362744199  0.6239123559780124  0.0356085050648665
  0.2137844559929840  0.8030791362850608  0.6251611811486685
  0.2134866762171456  0.3031846279426875  0.1251845277742810
  0.7150456035578410  0.3042309153186542  0.6238888406871513
  0.7138268587904151  0.8021451546834220  0.1250267096251707
  0.1249853558783970  0.7140461710264834  0.4465284100459591
  0.1243386900848405  0.2136855768607799  0.9468248801105104
  0.6246082805315305  0.2134068229707773  0.4467655713687946
  0.6255305832865412  0.7133962613617140  0.9466865165876307
  0.1256942946391825  0.9468229032862748  0.0362410998716487
  0.1251944744954221  0.4472788330561724  0.5356993982771278
  0.6271421509031184  0.4417343858172243  0.0380100544235518
  0.6254785744525475  0.9465753756153602  0.5367442955632580
  0.9466807744874673  0.0356680970696887  0.1257979962135710
  0.9468519952334440  0.5369720436689993  0.6245822366583447
  0.4466784761370490  0.5364301035846611  0.1248585317716984
  0.4467216193698836  0.0356983080853674  0.6255623972793898
  0.0361287092222108  0.1250487927119964  0.9471204442129442
  0.0364473516400268  0.6257921459102459  0.4458067449275563
  0.5340194355660300  0.6253468377362750  0.9483977890740847
  0.5362928120943956  0.1249092743226092  0.4473800364737795
  0.3759034680537638  0.0536689383447980  0.2858962339459024
  0.3741530769035882  0.5525899525237579  0.7863576346383930
  0.8757494305329701  0.5533625243520036  0.2856223556830757
  0.8752896953346774  0.0532295646305767  0.7867643480154994
  0.1970618180228312  0.9638097688588484  0.3751728197551850
  0.1960265810971307  0.4637177425856748  0.8752479236010365
  0.6966985475832816  0.4637381417625727  0.3757260297676416
  0.6961737719783658  0.9633678706407398  0.8761107661382747
  0.2867534369691650  0.8751382899787483  0.1965783603342566
  0.2849600223128818  0.3738082877694616  0.6963313775366353
  0.7874854036849439  0.3745574670906861  0.1992797377201434
  0.7869033010552199  0.8755382466781494  0.6976666893553873
  0.8749365253206602  0.1960900707522165  0.2869210740996589
  0.8758208847106811  0.6980509018632985  0.7857665649684183
  0.3748419414309961  0.6965138456283504  0.2864333299499015
  0.3734800813397741  0.1961845745003882  0.7853395553312374
  0.0534714416201725  0.2861979721168157  0.3751560626557013
  0.0535046725230251  0.7867066544672076  0.8751050040013354
  0.5536744885193778  0.7862383159119247  0.3753435090724103
  0.5532211433710922  0.2847210178549933  0.8745821039273105
  0.9638652373095921  0.3751569685659170  0.1968162085366431
  0.9644912053203563  0.8763494339915898  0.6960232288897876
  0.4642055553209316  0.8754465876175834  0.1973947056913054
  0.4614466392623700  0.3741493758696768  0.6925507461319002
  0.6255309468374125  0.3032523537635766  0.5365523724498592
  0.6246219471727907  0.8031765265366780  0.0365395314279171
  0.1249800591700041  0.8033960165811708  0.5358849898462332
  0.1243432190309891  0.3030963297070753  0.0362593437770472
  0.8035777318882579  0.2143537746024448  0.6260338764491257
  0.8038202728362158  0.7132830202737467  0.1252514200158358
  0.3033179783804524  0.7138855924095356  0.6254000343415823
  0.3030724739336099  0.2139027790705302  0.1251883532060143
  0.7138242043795880  0.1249308865728494  0.4478006494228853
  0.7150530186153411  0.6260509087490301  0.9457231192677177
  0.2137958614659191  0.6247719942444278  0.4468449841679785
  0.2134959715651891  0.1247541899098166  0.9467612406727435
  0.0534678812097061  0.8747730088716231  0.9637522478165413
  0.0534855753050744  0.3748380312950018  0.4632201226240201
  0.5532313041161170  0.3753550908856407  0.9652203249949024
  0.5536812234752214  0.8746121965136366  0.4637169835213291
  0.9638755906769171  0.0530936238062477  0.8747807519511349
  0.9644696930239410  0.5539176144320629  0.3736164552442893
  0.4614411251022545  0.5573840810268329  0.8757986283112601
  0.4641926652232018  0.0525431122555981  0.3745148612169753
  0.8749351369025348  0.9630204093869545  0.0538443938073544
  0.8758077334858013  0.4641960025383806  0.5519143781262696
  0.3734762747807126  0.4646058505983621  0.0537722093742667
  0.3748345948943020  0.9634972374922056  0.5534501900554657
  0.9468497683643723  0.6253799187677989  0.7129757501204460
  0.9466717770388899  0.1241405606859741  0.2142773062200955
  0.4466782513960906  0.1250806839485117  0.7135158402130056
  0.4467312078184182  0.6243962758453377  0.2142327217362924
  0.0364404159777009  0.8041514063882291  0.6241397848449648
  0.0361131439064529  0.3028267267747576  0.1248731179624683
  0.5340078783920420  0.3015386637783983  0.6245934324765710
  0.5363030487579665  0.8025813240902208  0.1250406922844362
  0.1251932911337089  0.7142259152156711  0.8026665105689825
  0.1256936737997611  0.2137023131864420  0.3031108201110504
  0.6271347582884442  0.2119224771123171  0.8081930997427933
  0.6254742688517123  0.7132048353353517  0.3033831774805090
  0.8020346536470213  0.1260502699183524  0.7148799049146375
  0.8028093974076995  0.6249298163079733  0.2133965292188276
  0.3021127477649485  0.6251726523817083  0.7132088263375288
  0.3038912531518075  0.1255987687176120  0.2137113596123073
  0.7133378330493123  0.9477502354285831  0.6254615420374717
  0.7135493014883665  0.4457793143501854  0.1262117872034446
  0.2132302518273252  0.4466783763640971  0.6244026741169482
  0.2143876593958660  0.9468033378297126  0.1244342579276686
  0.6237682156497528  0.0355252636507960  0.8045044812967158
  0.6244024436100748  0.5356599482721282  0.3036776731375018
  0.1244168515929024  0.5364340135999676  0.8028845729648759
  0.1251591066686557  0.0362029055691176  0.3031199661260164
  0.6959788553978120  0.3754500071862578  0.4643725744997553
  0.6965662848443683  0.8750044269919298  0.9645006612916533
  0.1974349343436938  0.8754844345092088  0.4635854037085492
  0.1961272100903972  0.3753348423260558  0.9636694060924876
  0.7869200902073028  0.1972358239586193  0.3756381959408399
  0.7881363442556252  0.6988812800983457  0.8749590562422613
  0.2867017417900516  0.6967569718778940  0.3749556694249427
  0.2855116596837406  0.1967854932124004  0.8740759839309059
  0.8762498142769156  0.2860297742992750  0.5531981066250989
  0.8764057189195730  0.7856161690472999  0.0539514004441402
  0.3756258143651438  0.7859543770885590  0.5535983367106939
  0.3746796668080437  0.2866597800768471  0.0527877819603513
  0.8751133031472577  0.0524547162271025  0.9641722643676397
  0.8751152786918835  0.5540454225698453  0.4627665085287758
  0.3727246446967323  0.5546083197044265  0.9648833474791114
  0.3751047491717928  0.0515970172669013  0.4630606041360450
  0.0532976875274473  0.9638484106705983  0.8745948533436347
  0.0533906596671267  0.4638036421848024  0.3743811768805901
  0.5497731820628984  0.4650490137250957  0.8749174696723609
  0.5543513676064311  0.9638272605377851  0.3745245826511884
  0.9644909478668690  0.8741667117637056  0.0534834088238220
  0.9643894398843342  0.3747960041677119  0.5528948607968903
  0.4627467708361838  0.3751498345348422  0.0524191464305380
  0.4643934350183492  0.8741880889970958  0.5531580856211851
  0.6244085198186478  0.9462683321808606  0.7142935031221822
  0.6237647456356578  0.4454501080980633  0.2144198260686444
  0.1244235362817533  0.4470468602552098  0.7134820949209274
  0.1251680692276190  0.9468246034026598  0.2137342676737668
  0.8028225304385364  0.0365617189130158  0.6250137344123573
  0.8020184361171074  0.5350761380255229  0.1239155948593912
  0.3021186705438635  0.5367259516823011  0.6247537262500178
  0.3038923596039526  0.0362426139015005  0.1243462117929401
  0.7135496911094716  0.1237354427033652  0.8041672484688279
  0.7133316173826858  0.6244906257500165  0.3022136449230989
  0.2132241471956411  0.6255161073748530  0.8032615334241557
  0.2143803880230873  0.1255059643288516  0.3031502988375452
  0.1254019240482642  0.8034725556052289  0.7134208924437311
  0.1253121820107194  0.3031701821354393  0.2137308686699821
  0.6259646188997059  0.8029141640333599  0.2138888384438550
  0.9467500635949144  0.7146127049656567  0.6238379543562540
  0.9465459005928551  0.2133621506406334  0.1249897897443482
  0.4451492485640445  0.2130327007719899  0.6232957896041795
  0.4468843869974776  0.7136872989459302  0.1258784702301602
  0.0361167610734083  0.6250581011941162  0.8026660323219083
  0.0367867481503737  0.1246271201224530  0.3032868209256809
  0.5365661368948496  0.1250473596275559  0.8040444223681804
  0.5363780490574396  0.6245117712088712  0.3039676189374615
  0.3756183249271252  0.6963460228416084  0.4639775260256322
  0.3746640998985147  0.1971731839194447  0.9632811534593528
  0.8764073124261138  0.1960217994319646  0.4643297794465937
  0.8762509789606262  0.6967458383919899  0.9639404605203602
  0.1974305403963067  0.7863391865011452  0.3744326834540350
  0.1961107288809033  0.2862551523026060  0.8745831135941153
  0.6965525458733196  0.2854499637332701  0.3749421671554242
  0.6959884955169063  0.7855733076887748  0.8744977223436283
  0.2866961402984970  0.8749740954427557  0.5531769556836816
  0.2855103699801220  0.3758705201348105  0.0531446812867935
  0.7881210547385609  0.3750071326014883  0.5510619461384509
  0.7869231051568654  0.8743058762842023  0.0527286302383823
 
  0.00000000E+00  0.00000000E+00  0.00000000E+00
  0.00000000E+00  0.00000000E+00  0.00000000E+00
  0.00000000E+00  0.00000000E+00  0.00000000E+00
  0.00000000E+00  0.00000000E+00  0.00000000E+00
  0.00000000E+00  0.00000000E+00  0.00000000E+00
  0.00000000E+00  0.00000000E+00  0.00000000E+00
  0.00000000E+00  0.00000000E+00  0.00000000E+00
  0.00000000E+00  0.00000000E+00  0.00000000E+00
  0.00000000E+00  0.00000000E+00  0.00000000E+00
  0.00000000E+00  0.00000000E+00  0.00000000E+00
  0.00000000E+00  0.00000000E+00  0.00000000E+00
  0.00000000E+00  0.00000000E+00  0.00000000E+00
  0.00000000E+00  0.00000000E+00  0.00000000E+00
  0.00000000E+00  0.00000000E+00  0.00000000E+00
  0.00000000E+00  0.00000000E+00  0.00000000E+00
  0.00000000E+00  0.00000000E+00  0.00000000E+00
  0.00000000E+00  0.00000000E+00  0.00000000E+00
  0.00000000E+00  0.00000000E+00  0.00000000E+00
  0.00000000E+00  0.00000000E+00  0.00000000E+00
  0.00000000E+00  0.00000000E+00  0.00000000E+00
  0.00000000E+00  0.00000000E+00  0.00000000E+00
  0.00000000E+00  0.00000000E+00  0.00000000E+00
  0.00000000E+00  0.00000000E+00  0.00000000E+00
  0.00000000E+00  0.00000000E+00  0.00000000E+00
  0.00000000E+00  0.00000000E+00  0.00000000E+00
  0.00000000E+00  0.00000000E+00  0.00000000E+00
  0.00000000E+00  0.00000000E+00  0.00000000E+00
  0.00000000E+00  0.00000000E+00  0.00000000E+00
  0.00000000E+00  0.00000000E+00  0.00000000E+00
  0.00000000E+00  0.00000000E+00  0.00000000E+00
  0.00000000E+00  0.00000000E+00  0.00000000E+00
  0.00000000E+00  0.00000000E+00  0.00000000E+00
  0.00000000E+00  0.00000000E+00  0.00000000E+00
  0.00000000E+00  0.00000000E+00  0.00000000E+00
  0.00000000E+00  0.00000000E+00  0.00000000E+00
  0.00000000E+00  0.00000000E+00  0.00000000E+00
  0.00000000E+00  0.00000000E+00  0.00000000E+00
  0.00000000E+00  0.00000000E+00  0.00000000E+00
  0.00000000E+00  0.00000000E+00  0.00000000E+00
  0.00000000E+00  0.00000000E+00  0.00000000E+00
  0.00000000E+00  0.00000000E+00  0.00000000E+00
  0.00000000E+00  0.00000000E+00  0.00000000E+00
  0.00000000E+00  0.00000000E+00  0.00000000E+00
  0.00000000E+00  0.00000000E+00  0.00000000E+00
  0.00000000E+00  0.00000000E+00  0.00000000E+00
  0.00000000E+00  0.00000000E+00  0.00000000E+00
  0.00000000E+00  0.00000000E+00  0.00000000E+00
  0.00000000E+00  0.00000000E+00  0.00000000E+00
  0.00000000E+00  0.00000000E+00  0.00000000E+00
  0.00000000E+00  0.00000000E+00  0.00000000E+00
  0.00000000E+00  0.00000000E+00  0.00000000E+00
  0.00000000E+00  0.00000000E+00  0.00000000E+00
  0.00000000E+00  0.00000000E+00  0.00000000E+00
  0.00000000E+00  0.00000000E+00  0.00000000E+00
  0.00000000E+00  0.00000000E+00  0.00000000E+00
  0.00000000E+00  0.00000000E+00  0.00000000E+00
  0.00000000E+00  0.00000000E+00  0.00000000E+00
  0.00000000E+00  0.00000000E+00  0.00000000E+00
  0.00000000E+00  0.00000000E+00  0.00000000E+00
  0.00000000E+00  0.00000000E+00  0.00000000E+00
  0.00000000E+00  0.00000000E+00  0.00000000E+00
  0.00000000E+00  0.00000000E+00  0.00000000E+00
  0.00000000E+00  0.00000000E+00  0.00000000E+00
  0.00000000E+00  0.00000000E+00  0.00000000E+00
  0.00000000E+00  0.00000000E+00  0.00000000E+00
  0.00000000E+00  0.00000000E+00  0.00000000E+00
  0.00000000E+00  0.00000000E+00  0.00000000E+00
  0.00000000E+00  0.00000000E+00  0.00000000E+00
  0.00000000E+00  0.00000000E+00  0.00000000E+00
  0.00000000E+00  0.00000000E+00  0.00000000E+00
  0.00000000E+00  0.00000000E+00  0.00000000E+00
  0.00000000E+00  0.00000000E+00  0.00000000E+00
  0.00000000E+00  0.00000000E+00  0.00000000E+00
  0.00000000E+00  0.00000000E+00  0.00000000E+00
  0.00000000E+00  0.00000000E+00  0.00000000E+00
  0.00000000E+00  0.00000000E+00  0.00000000E+00
  0.00000000E+00  0.00000000E+00  0.00000000E+00
  0.00000000E+00  0.00000000E+00  0.00000000E+00
  0.00000000E+00  0.00000000E+00  0.00000000E+00
  0.00000000E+00  0.00000000E+00  0.00000000E+00
  0.00000000E+00  0.00000000E+00  0.00000000E+00
  0.00000000E+00  0.00000000E+00  0.00000000E+00
  0.00000000E+00  0.00000000E+00  0.00000000E+00
  0.00000000E+00  0.00000000E+00  0.00000000E+00
  0.00000000E+00  0.00000000E+00  0.00000000E+00
  0.00000000E+00  0.00000000E+00  0.00000000E+00
  0.00000000E+00  0.00000000E+00  0.00000000E+00
  0.00000000E+00  0.00000000E+00  0.00000000E+00
  0.00000000E+00  0.00000000E+00  0.00000000E+00
  0.00000000E+00  0.00000000E+00  0.00000000E+00
  0.00000000E+00  0.00000000E+00  0.00000000E+00
  0.00000000E+00  0.00000000E+00  0.00000000E+00
  0.00000000E+00  0.00000000E+00  0.00000000E+00
  0.00000000E+00  0.00000000E+00  0.00000000E+00
  0.00000000E+00  0.00000000E+00  0.00000000E+00
  0.00000000E+00  0.00000000E+00  0.00000000E+00
  0.00000000E+00  0.00000000E+00  0.00000000E+00
  0.00000000E+00  0.00000000E+00  0.00000000E+00
  0.00000000E+00  0.00000000E+00  0.00000000E+00
  0.00000000E+00  0.00000000E+00  0.00000000E+00
  0.00000000E+00  0.00000000E+00  0.00000000E+00
  0.00000000E+00  0.00000000E+00  0.00000000E+00
  0.00000000E+00  0.00000000E+00  0.00000000E+00
  0.00000000E+00  0.00000000E+00  0.00000000E+00
  0.00000000E+00  0.00000000E+00  0.00000000E+00
  0.00000000E+00  0.00000000E+00  0.00000000E+00
  0.00000000E+00  0.00000000E+00  0.00000000E+00
  0.00000000E+00  0.00000000E+00  0.00000000E+00
  0.00000000E+00  0.00000000E+00  0.00000000E+00
  0.00000000E+00  0.00000000E+00  0.00000000E+00
  0.00000000E+00  0.00000000E+00  0.00000000E+00
  0.00000000E+00  0.00000000E+00  0.00000000E+00
  0.00000000E+00  0.00000000E+00  0.00000000E+00
  0.00000000E+00  0.00000000E+00  0.00000000E+00
  0.00000000E+00  0.00000000E+00  0.00000000E+00
  0.00000000E+00  0.00000000E+00  0.00000000E+00
  0.00000000E+00  0.00000000E+00  0.00000000E+00
  0.00000000E+00  0.00000000E+00  0.00000000E+00
  0.00000000E+00  0.00000000E+00  0.00000000E+00
  0.00000000E+00  0.00000000E+00  0.00000000E+00
  0.00000000E+00  0.00000000E+00  0.00000000E+00
  0.00000000E+00  0.00000000E+00  0.00000000E+00
  0.00000000E+00  0.00000000E+00  0.00000000E+00
  0.00000000E+00  0.00000000E+00  0.00000000E+00
  0.00000000E+00  0.00000000E+00  0.00000000E+00
  0.00000000E+00  0.00000000E+00  0.00000000E+00
  0.00000000E+00  0.00000000E+00  0.00000000E+00
  0.00000000E+00  0.00000000E+00  0.00000000E+00
  0.00000000E+00  0.00000000E+00  0.00000000E+00
  0.00000000E+00  0.00000000E+00  0.00000000E+00
  0.00000000E+00  0.00000000E+00  0.00000000E+00
  0.00000000E+00  0.00000000E+00  0.00000000E+00
  0.00000000E+00  0.00000000E+00  0.00000000E+00
  0.00000000E+00  0.00000000E+00  0.00000000E+00
  0.00000000E+00  0.00000000E+00  0.00000000E+00
  0.00000000E+00  0.00000000E+00  0.00000000E+00
  0.00000000E+00  0.00000000E+00  0.00000000E+00
  0.00000000E+00  0.00000000E+00  0.00000000E+00
  0.00000000E+00  0.00000000E+00  0.00000000E+00
  0.00000000E+00  0.00000000E+00  0.00000000E+00
  0.00000000E+00  0.00000000E+00  0.00000000E+00
  0.00000000E+00  0.00000000E+00  0.00000000E+00
  0.00000000E+00  0.00000000E+00  0.00000000E+00
  0.00000000E+00  0.00000000E+00  0.00000000E+00
  0.00000000E+00  0.00000000E+00  0.00000000E+00
  0.00000000E+00  0.00000000E+00  0.00000000E+00
  0.00000000E+00  0.00000000E+00  0.00000000E+00
  0.00000000E+00  0.00000000E+00  0.00000000E+00
  0.00000000E+00  0.00000000E+00  0.00000000E+00
  0.00000000E+00  0.00000000E+00  0.00000000E+00
  0.00000000E+00  0.00000000E+00  0.00000000E+00
  0.00000000E+00  0.00000000E+00  0.00000000E+00
  0.00000000E+00  0.00000000E+00  0.00000000E+00
  0.00000000E+00  0.00000000E+00  0.00000000E+00
  0.00000000E+00  0.00000000E+00  0.00000000E+00
  0.00000000E+00  0.00000000E+00  0.00000000E+00
  0.00000000E+00  0.00000000E+00  0.00000000E+00
  0.00000000E+00  0.00000000E+00  0.00000000E+00
  0.00000000E+00  0.00000000E+00  0.00000000E+00
  0.00000000E+00  0.00000000E+00  0.00000000E+00
  0.00000000E+00  0.00000000E+00  0.00000000E+00
  0.00000000E+00  0.00000000E+00  0.00000000E+00
  0.00000000E+00  0.00000000E+00  0.00000000E+00
  0.00000000E+00  0.00000000E+00  0.00000000E+00
  0.00000000E+00  0.00000000E+00  0.00000000E+00
  0.00000000E+00  0.00000000E+00  0.00000000E+00
  0.00000000E+00  0.00000000E+00  0.00000000E+00
  0.00000000E+00  0.00000000E+00  0.00000000E+00
  0.00000000E+00  0.00000000E+00  0.00000000E+00
  0.00000000E+00  0.00000000E+00  0.00000000E+00
  0.00000000E+00  0.00000000E+00  0.00000000E+00
  0.00000000E+00  0.00000000E+00  0.00000000E+00
  0.00000000E+00  0.00000000E+00  0.00000000E+00
  0.00000000E+00  0.00000000E+00  0.00000000E+00
  0.00000000E+00  0.00000000E+00  0.00000000E+00
  0.00000000E+00  0.00000000E+00  0.00000000E+00
  0.00000000E+00  0.00000000E+00  0.00000000E+00
  0.00000000E+00  0.00000000E+00  0.00000000E+00
  0.00000000E+00  0.00000000E+00  0.00000000E+00
  0.00000000E+00  0.00000000E+00  0.00000000E+00
  0.00000000E+00  0.00000000E+00  0.00000000E+00
  0.00000000E+00  0.00000000E+00  0.00000000E+00
  0.00000000E+00  0.00000000E+00  0.00000000E+00
  0.00000000E+00  0.00000000E+00  0.00000000E+00
  0.00000000E+00  0.00000000E+00  0.00000000E+00
  0.00000000E+00  0.00000000E+00  0.00000000E+00
  0.00000000E+00  0.00000000E+00  0.00000000E+00
  0.00000000E+00  0.00000000E+00  0.00000000E+00
  0.00000000E+00  0.00000000E+00  0.00000000E+00
  0.00000000E+00  0.00000000E+00  0.00000000E+00
  0.00000000E+00  0.00000000E+00  0.00000000E+00
  0.00000000E+00  0.00000000E+00  0.00000000E+00
  0.00000000E+00  0.00000000E+00  0.00000000E+00
  0.00000000E+00  0.00000000E+00  0.00000000E+00
  0.00000000E+00  0.00000000E+00  0.00000000E+00
  0.00000000E+00  0.00000000E+00  0.00000000E+00
  0.00000000E+00  0.00000000E+00  0.00000000E+00
  0.00000000E+00  0.00000000E+00  0.00000000E+00
  0.00000000E+00  0.00000000E+00  0.00000000E+00
  0.00000000E+00  0.00000000E+00  0.00000000E+00
  0.00000000E+00  0.00000000E+00  0.00000000E+00
  0.00000000E+00  0.00000000E+00  0.00000000E+00
  0.00000000E+00  0.00000000E+00  0.00000000E+00
  0.00000000E+00  0.00000000E+00  0.00000000E+00
  0.00000000E+00  0.00000000E+00  0.00000000E+00
  0.00000000E+00  0.00000000E+00  0.00000000E+00
  0.00000000E+00  0.00000000E+00  0.00000000E+00
  0.00000000E+00  0.00000000E+00  0.00000000E+00
  0.00000000E+00  0.00000000E+00  0.00000000E+00
  0.00000000E+00  0.00000000E+00  0.00000000E+00
  0.00000000E+00  0.00000000E+00  0.00000000E+00
  0.00000000E+00  0.00000000E+00  0.00000000E+00
  0.00000000E+00  0.00000000E+00  0.00000000E+00
  0.00000000E+00  0.00000000E+00  0.00000000E+00
  0.00000000E+00  0.00000000E+00  0.00000000E+00
  0.00000000E+00  0.00000000E+00  0.00000000E+00
  0.00000000E+00  0.00000000E+00  0.00000000E+00
  0.00000000E+00  0.00000000E+00  0.00000000E+00
  0.00000000E+00  0.00000000E+00  0.00000000E+00
  0.00000000E+00  0.00000000E+00  0.00000000E+00
  0.00000000E+00  0.00000000E+00  0.00000000E+00
  0.00000000E+00  0.00000000E+00  0.00000000E+00
  0.00000000E+00  0.00000000E+00  0.00000000E+00
  0.00000000E+00  0.00000000E+00  0.00000000E+00
  0.00000000E+00  0.00000000E+00  0.00000000E+00
  0.00000000E+00  0.00000000E+00  0.00000000E+00
  0.00000000E+00  0.00000000E+00  0.00000000E+00
  0.00000000E+00  0.00000000E+00  0.00000000E+00
  0.00000000E+00  0.00000000E+00  0.00000000E+00
  0.00000000E+00  0.00000000E+00  0.00000000E+00
  0.00000000E+00  0.00000000E+00  0.00000000E+00
  0.00000000E+00  0.00000000E+00  0.00000000E+00
  0.00000000E+00  0.00000000E+00  0.00000000E+00
  0.00000000E+00  0.00000000E+00  0.00000000E+00
  0.00000000E+00  0.00000000E+00  0.00000000E+00
  0.00000000E+00  0.00000000E+00  0.00000000E+00
  0.00000000E+00  0.00000000E+00  0.00000000E+00
  0.00000000E+00  0.00000000E+00  0.00000000E+00
  0.00000000E+00  0.00000000E+00  0.00000000E+00
  0.00000000E+00  0.00000000E+00  0.00000000E+00
  0.00000000E+00  0.00000000E+00  0.00000000E+00
  0.00000000E+00  0.00000000E+00  0.00000000E+00
  0.00000000E+00  0.00000000E+00  0.00000000E+00
  0.00000000E+00  0.00000000E+00  0.00000000E+00
  0.00000000E+00  0.00000000E+00  0.00000000E+00
  0.00000000E+00  0.00000000E+00  0.00000000E+00
  0.00000000E+00  0.00000000E+00  0.00000000E+00
  0.00000000E+00  0.00000000E+00  0.00000000E+00
  0.00000000E+00  0.00000000E+00  0.00000000E+00
  0.00000000E+00  0.00000000E+00  0.00000000E+00
  0.00000000E+00  0.00000000E+00  0.00000000E+00
  0.00000000E+00  0.00000000E+00  0.00000000E+00
  0.00000000E+00  0.00000000E+00  0.00000000E+00
  0.00000000E+00  0.00000000E+00  0.00000000E+00
  0.00000000E+00  0.00000000E+00  0.00000000E+00
  0.00000000E+00  0.00000000E+00  0.00000000E+00
  0.00000000E+00  0.00000000E+00  0.00000000E+00
  0.00000000E+00  0.00000000E+00  0.00000000E+00
  0.00000000E+00  0.00000000E+00  0.00000000E+00
  0.00000000E+00  0.00000000E+00  0.00000000E+00
  0.00000000E+00  0.00000000E+00  0.00000000E+00
  0.00000000E+00  0.00000000E+00  0.00000000E+00
  0.00000000E+00  0.00000000E+00  0.00000000E+00
  0.00000000E+00  0.00000000E+00  0.00000000E+00
  0.00000000E+00  0.00000000E+00  0.00000000E+00
  0.00000000E+00  0.00000000E+00  0.00000000E+00
  0.00000000E+00  0.00000000E+00  0.00000000E+00
  0.00000000E+00  0.00000000E+00  0.00000000E+00
  0.00000000E+00  0.00000000E+00  0.00000000E+00
  0.00000000E+00  0.00000000E+00  0.00000000E+00
  0.00000000E+00  0.00000000E+00  0.00000000E+00
  0.00000000E+00  0.00000000E+00  0.00000000E+00
  0.00000000E+00  0.00000000E+00  0.00000000E+00
  0.00000000E+00  0.00000000E+00  0.00000000E+00
  0.00000000E+00  0.00000000E+00  0.00000000E+00
  0.00000000E+00  0.00000000E+00  0.00000000E+00
  0.00000000E+00  0.00000000E+00  0.00000000E+00
  0.00000000E+00  0.00000000E+00  0.00000000E+00
  0.00000000E+00  0.00000000E+00  0.00000000E+00
  0.00000000E+00  0.00000000E+00  0.00000000E+00
  0.00000000E+00  0.00000000E+00  0.00000000E+00
  0.00000000E+00  0.00000000E+00  0.00000000E+00
  0.00000000E+00  0.00000000E+00  0.00000000E+00
  0.00000000E+00  0.00000000E+00  0.00000000E+00
  0.00000000E+00  0.00000000E+00  0.00000000E+00
  0.00000000E+00  0.00000000E+00  0.00000000E+00
  0.00000000E+00  0.00000000E+00  0.00000000E+00
  0.00000000E+00  0.00000000E+00  0.00000000E+00
  0.00000000E+00  0.00000000E+00  0.00000000E+00
  0.00000000E+00  0.00000000E+00  0.00000000E+00
  0.00000000E+00  0.00000000E+00  0.00000000E+00
  0.00000000E+00  0.00000000E+00  0.00000000E+00
  0.00000000E+00  0.00000000E+00  0.00000000E+00
  0.00000000E+00  0.00000000E+00  0.00000000E+00
  0.00000000E+00  0.00000000E+00  0.00000000E+00
  0.00000000E+00  0.00000000E+00  0.00000000E+00
  0.00000000E+00  0.00000000E+00  0.00000000E+00
  0.00000000E+00  0.00000000E+00  0.00000000E+00
  0.00000000E+00  0.00000000E+00  0.00000000E+00
  0.00000000E+00  0.00000000E+00  0.00000000E+00
  0.00000000E+00  0.00000000E+00  0.00000000E+00
  0.00000000E+00  0.00000000E+00  0.00000000E+00
  0.00000000E+00  0.00000000E+00  0.00000000E+00
  0.00000000E+00  0.00000000E+00  0.00000000E+00
  0.00000000E+00  0.00000000E+00  0.00000000E+00
  0.00000000E+00  0.00000000E+00  0.00000000E+00
  0.00000000E+00  0.00000000E+00  0.00000000E+00
  0.00000000E+00  0.00000000E+00  0.00000000E+00
  0.00000000E+00  0.00000000E+00  0.00000000E+00
  0.00000000E+00  0.00000000E+00  0.00000000E+00
  0.00000000E+00  0.00000000E+00  0.00000000E+00
  0.00000000E+00  0.00000000E+00  0.00000000E+00
  0.00000000E+00  0.00000000E+00  0.00000000E+00
  0.00000000E+00  0.00000000E+00  0.00000000E+00
  0.00000000E+00  0.00000000E+00  0.00000000E+00
  0.00000000E+00  0.00000000E+00  0.00000000E+00
  0.00000000E+00  0.00000000E+00  0.00000000E+00
  0.00000000E+00  0.00000000E+00  0.00000000E+00
  0.00000000E+00  0.00000000E+00  0.00000000E+00
  0.00000000E+00  0.00000000E+00  0.00000000E+00
  0.00000000E+00  0.00000000E+00  0.00000000E+00
  0.00000000E+00  0.00000000E+00  0.00000000E+00
  0.00000000E+00  0.00000000E+00  0.00000000E+00
  0.00000000E+00  0.00000000E+00  0.00000000E+00
  0.00000000E+00  0.00000000E+00  0.00000000E+00
  0.00000000E+00  0.00000000E+00  0.00000000E+00
  0.00000000E+00  0.00000000E+00  0.00000000E+00
  0.00000000E+00  0.00000000E+00  0.00000000E+00
  0.00000000E+00  0.00000000E+00  0.00000000E+00
  0.00000000E+00  0.00000000E+00  0.00000000E+00
  0.00000000E+00  0.00000000E+00  0.00000000E+00
  0.00000000E+00  0.00000000E+00  0.00000000E+00
  0.00000000E+00  0.00000000E+00  0.00000000E+00
  0.00000000E+00  0.00000000E+00  0.00000000E+00
  0.00000000E+00  0.00000000E+00  0.00000000E+00
  0.00000000E+00  0.00000000E+00  0.00000000E+00
  0.00000000E+00  0.00000000E+00  0.00000000E+00
  0.00000000E+00  0.00000000E+00  0.00000000E+00
  0.00000000E+00  0.00000000E+00  0.00000000E+00
  0.00000000E+00  0.00000000E+00  0.00000000E+00
  0.00000000E+00  0.00000000E+00  0.00000000E+00
  0.00000000E+00  0.00000000E+00  0.00000000E+00
  0.00000000E+00  0.00000000E+00  0.00000000E+00
  0.00000000E+00  0.00000000E+00  0.00000000E+00
  0.00000000E+00  0.00000000E+00  0.00000000E+00
  0.00000000E+00  0.00000000E+00  0.00000000E+00
  0.00000000E+00  0.00000000E+00  0.00000000E+00
  0.00000000E+00  0.00000000E+00  0.00000000E+00
  0.00000000E+00  0.00000000E+00  0.00000000E+00
  0.00000000E+00  0.00000000E+00  0.00000000E+00
  0.00000000E+00  0.00000000E+00  0.00000000E+00
  0.00000000E+00  0.00000000E+00  0.00000000E+00
  0.00000000E+00  0.00000000E+00  0.00000000E+00
  0.00000000E+00  0.00000000E+00  0.00000000E+00
  0.00000000E+00  0.00000000E+00  0.00000000E+00
  0.00000000E+00  0.00000000E+00  0.00000000E+00
  0.00000000E+00  0.00000000E+00  0.00000000E+00
  0.00000000E+00  0.00000000E+00  0.00000000E+00
  0.00000000E+00  0.00000000E+00  0.00000000E+00
  0.00000000E+00  0.00000000E+00  0.00000000E+00
  0.00000000E+00  0.00000000E+00  0.00000000E+00
  0.00000000E+00  0.00000000E+00  0.00000000E+00
  0.00000000E+00  0.00000000E+00  0.00000000E+00
  0.00000000E+00  0.00000000E+00  0.00000000E+00
  0.00000000E+00  0.00000000E+00  0.00000000E+00
  0.00000000E+00  0.00000000E+00  0.00000000E+00
  0.00000000E+00  0.00000000E+00  0.00000000E+00
  0.00000000E+00  0.00000000E+00  0.00000000E+00
  0.00000000E+00  0.00000000E+00  0.00000000E+00
  0.00000000E+00  0.00000000E+00  0.00000000E+00
  0.00000000E+00  0.00000000E+00  0.00000000E+00
  0.00000000E+00  0.00000000E+00  0.00000000E+00
  0.00000000E+00  0.00000000E+00  0.00000000E+00
  0.00000000E+00  0.00000000E+00  0.00000000E+00
  0.00000000E+00  0.00000000E+00  0.00000000E+00
  0.00000000E+00  0.00000000E+00  0.00000000E+00
  0.00000000E+00  0.00000000E+00  0.00000000E+00
  0.00000000E+00  0.00000000E+00  0.00000000E+00
  0.00000000E+00  0.00000000E+00  0.00000000E+00
  0.00000000E+00  0.00000000E+00  0.00000000E+00
  0.00000000E+00  0.00000000E+00  0.00000000E+00
  0.00000000E+00  0.00000000E+00  0.00000000E+00
  0.00000000E+00  0.00000000E+00  0.00000000E+00
  0.00000000E+00  0.00000000E+00  0.00000000E+00
  0.00000000E+00  0.00000000E+00  0.00000000E+00
  0.00000000E+00  0.00000000E+00  0.00000000E+00
  0.00000000E+00  0.00000000E+00  0.00000000E+00
  0.00000000E+00  0.00000000E+00  0.00000000E+00
  0.00000000E+00  0.00000000E+00  0.00000000E+00
  0.00000000E+00  0.00000000E+00  0.00000000E+00
  0.00000000E+00  0.00000000E+00  0.00000000E+00
  0.00000000E+00  0.00000000E+00  0.00000000E+00
  0.00000000E+00  0.00000000E+00  0.00000000E+00
  0.00000000E+00  0.00000000E+00  0.00000000E+00
  0.00000000E+00  0.00000000E+00  0.00000000E+00
  0.00000000E+00  0.00000000E+00  0.00000000E+00
  0.00000000E+00  0.00000000E+00  0.00000000E+00
  0.00000000E+00  0.00000000E+00  0.00000000E+00
  0.00000000E+00  0.00000000E+00  0.00000000E+00
  0.00000000E+00  0.00000000E+00  0.00000000E+00
  0.00000000E+00  0.00000000E+00  0.00000000E+00
  0.00000000E+00  0.00000000E+00  0.00000000E+00
  0.00000000E+00  0.00000000E+00  0.00000000E+00
  0.00000000E+00  0.00000000E+00  0.00000000E+00
  0.00000000E+00  0.00000000E+00  0.00000000E+00
  0.00000000E+00  0.00000000E+00  0.00000000E+00
  0.00000000E+00  0.00000000E+00  0.00000000E+00
  0.00000000E+00  0.00000000E+00  0.00000000E+00
  0.00000000E+00  0.00000000E+00  0.00000000E+00
  0.00000000E+00  0.00000000E+00  0.00000000E+00
  0.00000000E+00  0.00000000E+00  0.00000000E+00
  0.00000000E+00  0.00000000E+00  0.00000000E+00
  0.00000000E+00  0.00000000E+00  0.00000000E+00
  0.00000000E+00  0.00000000E+00  0.00000000E+00
  0.00000000E+00  0.00000000E+00  0.00000000E+00
  0.00000000E+00  0.00000000E+00  0.00000000E+00
  0.00000000E+00  0.00000000E+00  0.00000000E+00
  0.00000000E+00  0.00000000E+00  0.00000000E+00
  0.00000000E+00  0.00000000E+00  0.00000000E+00
  0.00000000E+00  0.00000000E+00  0.00000000E+00
  0.00000000E+00  0.00000000E+00  0.00000000E+00
  0.00000000E+00  0.00000000E+00  0.00000000E+00
  0.00000000E+00  0.00000000E+00  0.00000000E+00
  0.00000000E+00  0.00000000E+00  0.00000000E+00
  0.00000000E+00  0.00000000E+00  0.00000000E+00
  0.00000000E+00  0.00000000E+00  0.00000000E+00
  0.00000000E+00  0.00000000E+00  0.00000000E+00
  0.00000000E+00  0.00000000E+00  0.00000000E+00
  0.00000000E+00  0.00000000E+00  0.00000000E+00
  0.00000000E+00  0.00000000E+00  0.00000000E+00
  0.00000000E+00  0.00000000E+00  0.00000000E+00
  0.00000000E+00  0.00000000E+00  0.00000000E+00
  0.00000000E+00  0.00000000E+00  0.00000000E+00
  0.00000000E+00  0.00000000E+00  0.00000000E+00
  0.00000000E+00  0.00000000E+00  0.00000000E+00
  0.00000000E+00  0.00000000E+00  0.00000000E+00
  0.00000000E+00  0.00000000E+00  0.00000000E+00
  0.00000000E+00  0.00000000E+00  0.00000000E+00
  0.00000000E+00  0.00000000E+00  0.00000000E+00
  0.00000000E+00  0.00000000E+00  0.00000000E+00
  0.00000000E+00  0.00000000E+00  0.00000000E+00
  0.00000000E+00  0.00000000E+00  0.00000000E+00
  0.00000000E+00  0.00000000E+00  0.00000000E+00
  0.00000000E+00  0.00000000E+00  0.00000000E+00
  0.00000000E+00  0.00000000E+00  0.00000000E+00
  0.00000000E+00  0.00000000E+00  0.00000000E+00
  0.00000000E+00  0.00000000E+00  0.00000000E+00
  0.00000000E+00  0.00000000E+00  0.00000000E+00
  0.00000000E+00  0.00000000E+00  0.00000000E+00
  0.00000000E+00  0.00000000E+00  0.00000000E+00
  0.00000000E+00  0.00000000E+00  0.00000000E+00
  0.00000000E+00  0.00000000E+00  0.00000000E+00
  0.00000000E+00  0.00000000E+00  0.00000000E+00
  0.00000000E+00  0.00000000E+00  0.00000000E+00
  0.00000000E+00  0.00000000E+00  0.00000000E+00
  0.00000000E+00  0.00000000E+00  0.00000000E+00
  0.00000000E+00  0.00000000E+00  0.00000000E+00
  0.00000000E+00  0.00000000E+00  0.00000000E+00
  0.00000000E+00  0.00000000E+00  0.00000000E+00
  0.00000000E+00  0.00000000E+00  0.00000000E+00
  0.00000000E+00  0.00000000E+00  0.00000000E+00
  0.00000000E+00  0.00000000E+00  0.00000000E+00
  0.00000000E+00  0.00000000E+00  0.00000000E+00
  0.00000000E+00  0.00000000E+00  0.00000000E+00
  0.00000000E+00  0.00000000E+00  0.00000000E+00
  0.00000000E+00  0.00000000E+00  0.00000000E+00
  0.00000000E+00  0.00000000E+00  0.00000000E+00
  0.00000000E+00  0.00000000E+00  0.00000000E+00
  0.00000000E+00  0.00000000E+00  0.00000000E+00
  0.00000000E+00  0.00000000E+00  0.00000000E+00
  0.00000000E+00  0.00000000E+00  0.00000000E+00
  0.00000000E+00  0.00000000E+00  0.00000000E+00
  0.00000000E+00  0.00000000E+00  0.00000000E+00
  0.00000000E+00  0.00000000E+00  0.00000000E+00
  0.00000000E+00  0.00000000E+00  0.00000000E+00
  0.00000000E+00  0.00000000E+00  0.00000000E+00
  0.00000000E+00  0.00000000E+00  0.00000000E+00
  0.00000000E+00  0.00000000E+00  0.00000000E+00
  0.00000000E+00  0.00000000E+00  0.00000000E+00
  0.00000000E+00  0.00000000E+00  0.00000000E+00
  0.00000000E+00  0.00000000E+00  0.00000000E+00
  0.00000000E+00  0.00000000E+00  0.00000000E+00
  0.00000000E+00  0.00000000E+00  0.00000000E+00
  0.00000000E+00  0.00000000E+00  0.00000000E+00
  0.00000000E+00  0.00000000E+00  0.00000000E+00
  0.00000000E+00  0.00000000E+00  0.00000000E+00
  0.00000000E+00  0.00000000E+00  0.00000000E+00
  0.00000000E+00  0.00000000E+00  0.00000000E+00
  0.00000000E+00  0.00000000E+00  0.00000000E+00
  0.00000000E+00  0.00000000E+00  0.00000000E+00
  0.00000000E+00  0.00000000E+00  0.00000000E+00
  0.00000000E+00  0.00000000E+00  0.00000000E+00
  0.00000000E+00  0.00000000E+00  0.00000000E+00
  0.00000000E+00  0.00000000E+00  0.00000000E+00
  0.00000000E+00  0.00000000E+00  0.00000000E+00
  0.00000000E+00  0.00000000E+00  0.00000000E+00
  0.00000000E+00  0.00000000E+00  0.00000000E+00
  0.00000000E+00  0.00000000E+00  0.00000000E+00
  0.00000000E+00  0.00000000E+00  0.00000000E+00
  0.00000000E+00  0.00000000E+00  0.00000000E+00
  0.00000000E+00  0.00000000E+00  0.00000000E+00
  0.00000000E+00  0.00000000E+00  0.00000000E+00
  0.00000000E+00  0.00000000E+00  0.00000000E+00
  0.00000000E+00  0.00000000E+00  0.00000000E+00
  0.00000000E+00  0.00000000E+00  0.00000000E+00
  0.00000000E+00  0.00000000E+00  0.00000000E+00
  0.00000000E+00  0.00000000E+00  0.00000000E+00
  0.00000000E+00  0.00000000E+00  0.00000000E+00
  0.00000000E+00  0.00000000E+00  0.00000000E+00
  0.00000000E+00  0.00000000E+00  0.00000000E+00
  0.00000000E+00  0.00000000E+00  0.00000000E+00
  0.00000000E+00  0.00000000E+00  0.00000000E+00
  0.00000000E+00  0.00000000E+00  0.00000000E+00
  0.00000000E+00  0.00000000E+00  0.00000000E+00
  0.00000000E+00  0.00000000E+00  0.00000000E+00
  0.00000000E+00  0.00000000E+00  0.00000000E+00
  0.00000000E+00  0.00000000E+00  0.00000000E+00
  0.00000000E+00  0.00000000E+00  0.00000000E+00
  0.00000000E+00  0.00000000E+00  0.00000000E+00
  0.00000000E+00  0.00000000E+00  0.00000000E+00
  0.00000000E+00  0.00000000E+00  0.00000000E+00
  0.00000000E+00  0.00000000E+00  0.00000000E+00
  0.00000000E+00  0.00000000E+00  0.00000000E+00
  0.00000000E+00  0.00000000E+00  0.00000000E+00
  0.00000000E+00  0.00000000E+00  0.00000000E+00
  0.00000000E+00  0.00000000E+00  0.00000000E+00
  0.00000000E+00  0.00000000E+00  0.00000000E+00
  0.00000000E+00  0.00000000E+00  0.00000000E+00
  0.00000000E+00  0.00000000E+00  0.00000000E+00
  0.00000000E+00  0.00000000E+00  0.00000000E+00
  0.00000000E+00  0.00000000E+00  0.00000000E+00
  0.00000000E+00  0.00000000E+00  0.00000000E+00
  0.00000000E+00  0.00000000E+00  0.00000000E+00
  0.00000000E+00  0.00000000E+00  0.00000000E+00
  0.00000000E+00  0.00000000E+00  0.00000000E+00
  0.00000000E+00  0.00000000E+00  0.00000000E+00
  0.00000000E+00  0.00000000E+00  0.00000000E+00
  0.00000000E+00  0.00000000E+00  0.00000000E+00
  0.00000000E+00  0.00000000E+00  0.00000000E+00
  0.00000000E+00  0.00000000E+00  0.00000000E+00
  0.00000000E+00  0.00000000E+00  0.00000000E+00
  0.00000000E+00  0.00000000E+00  0.00000000E+00
  0.00000000E+00  0.00000000E+00  0.00000000E+00
  0.00000000E+00  0.00000000E+00  0.00000000E+00
  0.00000000E+00  0.00000000E+00  0.00000000E+00
  0.00000000E+00  0.00000000E+00  0.00000000E+00
  0.00000000E+00  0.00000000E+00  0.00000000E+00
  0.00000000E+00  0.00000000E+00  0.00000000E+00
  0.00000000E+00  0.00000000E+00  0.00000000E+00
  0.00000000E+00  0.00000000E+00  0.00000000E+00
  0.00000000E+00  0.00000000E+00  0.00000000E+00
  0.00000000E+00  0.00000000E+00  0.00000000E+00
  0.00000000E+00  0.00000000E+00  0.00000000E+00
  0.00000000E+00  0.00000000E+00  0.00000000E+00
  0.00000000E+00  0.00000000E+00  0.00000000E+00
  0.00000000E+00  0.00000000E+00  0.00000000E+00
  0.00000000E+00  0.00000000E+00  0.00000000E+00
  0.00000000E+00  0.00000000E+00  0.00000000E+00
  0.00000000E+00  0.00000000E+00  0.00000000E+00
  0.00000000E+00  0.00000000E+00  0.00000000E+00
  0.00000000E+00  0.00000000E+00  0.00000000E+00
  0.00000000E+00  0.00000000E+00  0.00000000E+00
  0.00000000E+00  0.00000000E+00  0.00000000E+00
  0.00000000E+00  0.00000000E+00  0.00000000E+00
  0.00000000E+00  0.00000000E+00  0.00000000E+00
  0.00000000E+00  0.00000000E+00  0.00000000E+00
  0.00000000E+00  0.00000000E+00  0.00000000E+00
  0.00000000E+00  0.00000000E+00  0.00000000E+00
  0.00000000E+00  0.00000000E+00  0.00000000E+00
  0.00000000E+00  0.00000000E+00  0.00000000E+00
  0.00000000E+00  0.00000000E+00  0.00000000E+00
  0.00000000E+00  0.00000000E+00  0.00000000E+00
  0.00000000E+00  0.00000000E+00  0.00000000E+00
  0.00000000E+00  0.00000000E+00  0.00000000E+00
  0.00000000E+00  0.00000000E+00  0.00000000E+00
  0.00000000E+00  0.00000000E+00  0.00000000E+00
  0.00000000E+00  0.00000000E+00  0.00000000E+00
  0.00000000E+00  0.00000000E+00  0.00000000E+00
