# Supplementary material for: Water Adsorption at Pairs of Proximate Brønsted Acid Sites in Zeolites
Source: J Phys Chem Lett. 2026 Jan 14;17(4):1201–6. doi: 10.1021/acs.jpclett.5c03794 (PMC12862806; doi:10.1021/acs.jpclett.5c03794)
Supplement: Supplementary file 2 [file jz5c03794_si_002.zip › Water_BAS_Pairs_SI/QM/STRUCTURES_PBE+D2/HMFI__13__1_h2o__conformer_1__PBE_D2.vasp]

Al  H  O Si                             
   1.00000000000000     
    20.2029999999999994    0.0000000000000000    0.0000000000000000
     0.0000000000000000   19.8490000000000002    0.0000000000000000
     0.0000000000000000    0.0000000000000000   13.2159999999999993
   Al   H    O    Si
     2     4   193    94
Direct
  0.2671648497803291  0.8338465652985212  0.0298835816331386
  0.6103273777450967  0.6722778739275882  0.4725046760308214
  0.3263603113157328  0.8311780037657562  0.1909692505773163
  0.4432719643170226  0.6924050749008094  0.4492241720701335
  0.5139893191467870  0.6648461488721572  0.3674705581250424
  0.4957398436706117  0.7468525116459961  0.4132860369098495
  0.8206515796338355  0.0151772259472524  0.4502552827295394
  0.7004634113156094  0.0636204926336597  0.4845850021808966
  0.8000981335714944  0.1481002418460466  0.4480568350609571
  0.7269200863308369  0.0276609825690709  0.7673232631295624
  0.7984785564077987  0.0799299917842223  0.6197609751474952
  0.5986589650477814  0.1479339273966070  0.4551611824171703
  0.9210274824958042  0.9882832383835909  0.9416689781102862
  0.9296996817257944  0.1199377552222058  0.9237691853169889
  0.8549853282321879  0.0521125876469098  0.7943698744084862
  0.9856528694490032  0.0407628405625667  0.7865257487280936
  0.8145000252303125  0.9511395144916566  0.6751274445537118
  0.6017296845788606  0.0725314185528556  0.6186445583769593
  0.6958803116836727  0.1284116476398424  0.8920614954854204
  0.5772080200030584  0.9503509655199553  0.6871892455862393
  0.9817797059518185  0.8598012460204308  0.7901351107031790
  0.8532335533743872  0.8408701539363244  0.7745001483199683
  0.7969945219050685  0.8286197352595963  0.5977896892326330
  0.7254592623413691  0.8689302049463608  0.7553930216421374
  0.6866218275528569  0.8501626655754230  0.4932693469653893
  0.5877450580602632  0.8258637789090632  0.6217235654439945
  0.6030564016361665  0.8496889034038729  0.8173735620696173
  0.4929908061653967  0.4555002990503306  0.7184126230908636
  0.3665892020331186  0.4283705097581456  0.7507306826109038
  0.4286288479545597  0.3829442243138693  0.5859966075482755
  0.6026159272030165  0.0496995513728586  0.8172602570502473
  0.8916103197090202  0.1637048780408553  0.3039642856638834
  0.8084487072057090  0.1430820066398369  0.9947156037176508
  0.3982071174887248  0.5131915172493956  0.6062407843084962
  0.8101191506577411  0.6485420003004051  0.5430838930206821
  0.7340062466079827  0.6760899288517918  0.7008376645646687
  0.6914742090140255  0.6509398668901776  0.4556288793453376
  0.5747266444404723  0.6408981061086361  0.5803461504578088
  0.6098118050601884  0.6725725705555313  0.7713380328914993
  0.5110996391857675  0.9563862301027277  0.2966428562031557
  0.6417085620944853  0.9367913139041204  0.3008556543669874
  0.5645393563750694  0.8860779942701500  0.4451475982810147
  0.5819961414709014  0.0176029342440825  0.4365696703970794
  0.6997162496302677  0.9323418174234328  0.1227994001287436
  0.6725396238091590  0.0509775250747339  0.2104884783478611
  0.9133227243901838  0.1757507194573822  0.1058745031265746
  0.7691840833317687  0.9734285861853403  0.2775569633755412
  0.8024269851104012  0.9436565911657696  0.9935435798613185
  0.6870104690331206  0.0018810622810605  0.9550186531148257
  0.4665615494011193  0.7103139950427549  0.3885445499322485
  0.9036858326205058  0.9307576004391219  0.1215449677731891
  0.8959722003490925  0.9520794410039495  0.3186951161630749
  0.9155827287806094  0.0547365033936648  0.1908258094125862
  0.8037160262035958  0.8836961924541246  0.4161056811974272
  0.5149802893635441  0.1483954446957265  0.2958873994632661
  0.6417736948900513  0.1742995417131563  0.2680154961418624
  0.6927963597665753  0.1546181514606578  0.0885966621044320
  0.7682871979748975  0.1397188564091314  0.2517957256859914
  0.6980435337301911  0.8670516032131732  0.9530224597387692
  0.3202523666460078  0.4308016340613564  0.9354659141192848
  0.2389478996361493  0.4552717601315208  0.7856348088271954
  0.8665338688001163  0.6754995887306520  0.7172032087310289
  0.3103476539773437  0.6222888131398364  0.0948172030298151
  0.0148937373165028  0.3631130151287011  0.2094280828520514
  0.1336858807592282  0.3274859214631196  0.2688874739813378
  0.1886265443845561  0.3617146513196699  0.4414832448015129
  0.2650760332407825  0.3295694038165834  0.2870948033646186
  0.3087159828642292  0.3572311494742847  0.5169646376765690
  0.4153871240103716  0.3324688615984833  0.4027941910327087
  0.3850033965437289  0.3262243847969215  0.2069369372105902
  0.4399527799291707  0.7492283595479643  0.6505285687390899
  0.2790730825238602  0.7501373076526312  0.0598164465126254
  0.1110969005264942  0.7506368790481602  0.0593966156061519
  0.4110255123006183  0.4438473050078665  0.2925425213100796
  0.1965149130222120  0.7387657059148394  0.6693202246545159
  0.2253763488999178  0.2556518860637543  0.5580298627190539
  0.3902052575335844  0.2564084682947055  0.5638620473614192
  0.2968205162182738  0.2345980229073602  0.1538013385442097
  0.5689598133514825  0.2614238114635313  0.3674766891331100
  0.7286672482663642  0.2477202146853089  0.9574923022819761
  0.8865466404425242  0.2442046970952746  0.9373605085976082
  0.7988992446846488  0.2576953160162697  0.3377302334142778
  0.9284686965307135  0.7463203074150377  0.8590859853179390
  0.7735887290913163  0.7562599933534863  0.4342402793543092
  0.5916384870751092  0.7569833923387416  0.4525994869972652
  0.6959220778103101  0.7545740013795273  0.8535090102436914
  0.0689526288333924  0.2481549084659666  0.1445067947981828
  0.3897334865445987  0.5680301164987888  0.2270242734499827
  0.4293715844924625  0.5468667284617980  0.4165928111548883
  0.4136498622712360  0.6400694810801910  0.5515718768200831
  0.2810690728090694  0.3586093247196692  0.0912501467602425
  0.2035530039953411  0.4566845995442786  0.0237269511500258
  0.3169180857302779  0.4873175873511292  0.1142501263428665
  0.1153331069449105  0.3624295604196162  0.0753192940573574
  0.1023767107952535  0.4264576867577868  0.9016922960871171
  0.1198128152188887  0.4635237362551329  0.7076680745229454
  0.0725855865835988  0.5497678220420701  0.8441432016014137
  0.2037169172776241  0.3713649925689225  0.6395797104276778
  0.4863925966574218  0.6338742849960658  0.7258489621027572
  0.3570389536819868  0.6576845580143108  0.7280616238469056
  0.3062192003007547  0.6681636144029268  0.9088789812401279
  0.2326192634921145  0.6219801122708540  0.7573735930919668
  0.1943837435827959  0.6502976909872743  0.0112674269199261
  0.0875754976022795  0.6760251754794961  0.8985075863863132
  0.1081650353128843  0.6415169985710418  0.7056190483176439
  0.0025131562524472  0.5500852614974971  0.2061385133216634
  0.1303337619555890  0.5557259734273849  0.2368002465144840
  0.0753955754550007  0.6245886288647042  0.0846757161269115
  0.0815703578433800  0.4913510919953603  0.0744378532886570
  0.1869565597299714  0.5409124353815593  0.4164753675140888
  0.1970712581462583  0.4438012372311487  0.2788088128377576
  0.2601989613077119  0.5612467311027718  0.2562675838602811
  0.2001849151743763  0.6288193190334973  0.5626884477772798
  0.3079571599714691  0.5702239144781739  0.4859693922656320
  0.2257671225001475  0.4988798038676760  0.5971753951230295
  0.3300623277826771  0.5463386249809662  0.8322499559825347
  0.9872963258424108  0.6408584180981495  0.7755535146700255
  0.4893495797131518  0.0481262945923033  0.7200811756107943
  0.5874155679590277  0.5472866616698562  0.7247770416725398
  0.1866482421392515  0.9956222102243297  0.5850718376871732
  0.4037091640020907  0.8641396327554268  0.5748157428043500
  0.4019183999537100  0.9304421889239926  0.4052585565115479
  0.3930804772854027  0.9599051367043065  0.2116403544519905
  0.4257365810020240  0.0550499696490025  0.3438519413680932
  0.3083334227999143  0.8668672140082501  0.1483463138971780
  0.0115218253806744  0.1430025786006647  0.2317980627716256
  0.1423492722844952  0.1536646117972768  0.2362373614664228
  0.2062623221327433  0.1753422733868991  0.4047963335241633
  0.2702701765794170  0.1197449220352051  0.2505356227857874
  0.3079283506796273  0.1524675636720426  0.5298123233409654
  0.4088222460293949  0.1791613800539739  0.4066570461832130
  0.3957788849677027  0.1525760810553723  0.2119960083901322
  0.7090535437945674  0.3583270193493166  0.8567583538426018
  0.5123519508441485  0.5296214785173170  0.2668749292368092
  0.6305291965800984  0.5800252018001821  0.2210935158780294
  0.5612975701357362  0.6357753145288613  0.3683682683277701
  0.6151525403945282  0.5177449428476124  0.3961217654580619
  0.6778977070047559  0.5548581458270567  0.0427294176634095
  0.6781751222129394  0.4587173923669765  0.1870271395117826
  0.7615073457436446  0.5633678115094232  0.1944087541082090
  0.7120339798683043  0.6246824165048056  0.8822050321221917
  0.7972196098770697  0.5362423527526021  0.9627309826567375
  0.6900427216811922  0.4915049424254435  0.8726477602451460
  0.8849022050368507  0.6253339867015655  0.9007156534034109
  0.2976601532467348  0.9372792495379456  0.5264237101582282
  0.1982474417257402  0.8611438008803122  0.5956215547509793
  0.2692017514302385  0.9605100874721630  0.2816131844953753
  0.1814273586405223  0.0490208210065290  0.3495327769634218
  0.3595795587456145  0.0663224358959006  0.7320093737016234
  0.4300795915377799  0.1300440211705100  0.5922796439895971
  0.4108224286173809  0.9982082617862650  0.5767174729512808
  0.3028390062135177  0.0409505601261394  0.9070144078929215
  0.3045398670604659  0.9470945231487493  0.7639397775230738
  0.2287084430731399  0.0583655896472073  0.7481450547563486
  0.3152422265262690  0.1185705592907463  0.0631483218349951
  0.1960522734288720  0.0674684927377057  0.0235284113941322
  0.2912680939769711  0.9873570737909797  0.0861538780678145
  0.0827697506339916  0.1300529782281244  0.0622177375638004
  0.0948997201949490  0.0614612700854596  0.8961040774278631
  0.1005691136807243  0.0615767094577739  0.6979029134414952
  0.9022852014850870  0.5686215156013325  0.0768926968470730
  0.0813640223690326  0.9469582169910724  0.7965139007189730
  0.4839098719624255  0.8615866215537786  0.7361981153904454
  0.3571143967062051  0.8261278781621836  0.7547624001519614
  0.3126357328334793  0.8693591805565655  0.9331324865203557
  0.2276779575734649  0.8399759119073792  0.7895456018540546
  0.1862461669715893  0.8605328209528083  0.0335484557588268
  0.0768502722763178  0.8417909375174734  0.9230607942201119
  0.1032804230279792  0.8250257357691198  0.7272334724330021
  0.0113272461174495  0.9652961206735927  0.2284125047567084
  0.1410789428488447  0.9454602062719276  0.2372609440978387
  0.0670164422945367  0.8689878265663663  0.1180635170559025
  0.0879777783249017  0.9966364524005561  0.0707943840086782
  0.1860343084013360  0.9226521446301796  0.4214327499297700
  0.1853045017902595  0.1304484381724680  0.5912093089122880
  0.8820117529204077  0.5524925375256602  0.2745492038307760
  0.9029575617354140  0.8575648149128672  0.9567812055239795
  0.8007870290267691  0.6433814626401420  0.3445625084907864
  0.8109060797425086  0.3504579891341307  0.9853711001089727
  0.9310577332394955  0.3356767338537692  0.0636340278658262
  0.8904746057278358  0.3362221236832166  0.2576646169017795
  0.8004064125722398  0.5606731089627922  0.6970832865825478
  0.7445930409392922  0.4395595988906447  0.7081585185157317
  0.8087386142807884  0.3831466954635118  0.4013294557925882
  0.9172013937582658  0.4944395408541498  0.9131208159506569
  0.9164663382592234  0.3640738323957803  0.8669521064813539
  0.8746416930733456  0.4531989178663219  0.7311455487991598
  0.0005379269534231  0.4458385555777103  0.7762555603177331
  0.8195007196930308  0.4679909697592579  0.5522359759174025
  0.7644225629516292  0.3586268416389475  0.2156993661054835
  0.6990669698619041  0.4340234019314201  0.4854814371124674
  0.7754206538873432  0.5126061479271644  0.3762682585920606
  0.5865565213101047  0.3879810989471342  0.4083079489380012
  0.5063841998232780  0.3538814714505037  0.2590069722401097
  0.5805964424766461  0.4628977256596752  0.5688144953878711
  0.6352266606230146  0.3373693170393246  0.2351962379300057
  0.6879783691767888  0.3585545924573498  0.0542169211360783
  0.6173081951370614  0.4182565926652874  0.7493855041948293
  0.9187290880453127  0.4497686099021678  0.1616186122435118
  0.4220969464030285  0.0600307062982991  0.6555968353435914
  0.2987005076080595  0.0274680783701827  0.7869259948577648
  0.2749393077055191  0.0543242219690266  0.0187295889235594
  0.1159007516640477  0.0630477986125846  0.0134928778525318
  0.9382987566207976  0.3712892664427653  0.1736172646518579
  0.1758868726117774  0.0614706912493224  0.6551480196404755
  0.4208485965545911  0.8261226868795645  0.6807656842554618
  0.3013053213959642  0.8711319646000169  0.8133088879820703
  0.1121688955000843  0.8307591251109631  0.0323730708652250
  0.0609272297506646  0.8682628259469742  0.8103296167696227
  0.8861713103660800  0.3241265718426249  0.9634362839079578
  0.8157199156512575  0.3343061654161490  0.3033742263648712
  0.0647881262606576  0.0269875810862800  0.7950078151202696
  0.1808340640821408  0.8167689713509863  0.6955514058263889
  0.3182312049059425  0.5598181367089468  0.1712180797936036
  0.1932441204485819  0.5250266916402373  0.2965258978663008
  0.9263639791570834  0.4397582290975889  0.8222165125045839
  0.8098820753919367  0.4808849726578990  0.6725316568073907
  0.7756452038411400  0.4493375754479437  0.4532421070537518
  0.6214149239159265  0.4505345180300299  0.4655288011121925
  0.5697050093020714  0.4710043980144729  0.6898855229767160
  0.6908370131836105  0.4272633350498789  0.7975297694822904
  0.9168525769027898  0.6717893752428969  0.8127223703965327
  0.8027820347499738  0.6400363904928066  0.6641441625925351
  0.7668846237575588  0.6748770289547232  0.4458251153820062
  0.5653320050691980  0.6244377590999011  0.6975480886021892
  0.6873469052977070  0.6810183183316708  0.8017491209222215
  0.3070805938304733  0.3128555569927765  0.1846074006787352
  0.4296261323527574  0.3640916996635238  0.2916208247477095
  0.3854639046033593  0.3320409377986503  0.5166288699806684
  0.2319199048033283  0.3358474809443150  0.5381270040676038
  0.1958756837169885  0.3662748461011232  0.3193333412137842
  0.0828567679847544  0.3259342874926573  0.1737788230648327
  0.7342762376762203  0.3286280767777491  0.9639898913412426
  0.4351066532246332  0.5214199649969615  0.2999151027846846
  0.3858138402820233  0.5659800900504329  0.5151293237109705
  0.2301107286838395  0.5597124024820993  0.5158019476061159
  0.0735808874046759  0.5555684507170781  0.1499265564116714
  0.6915415246005389  0.3785794130884592  0.1732173978060491
  0.2717900165822268  0.6742788999590592  0.0202655740385751
  0.1841993336966583  0.6584293755214539  0.6748292120957941
  0.2313546131640931  0.1781913937062442  0.5215966549621205
  0.6805695431519849  0.8344140045270644  0.8439017492248576
  0.5629621793674088  0.8720117161644535  0.7158080335712704
  0.6088350654048836  0.8286422674469106  0.5024783483299987
  0.7645262166666180  0.8294499143260714  0.4850288137705670
  0.7976935565262863  0.8725091429736770  0.7009948700328423
  0.9171416225349938  0.8263760902079937  0.8447562147224587
  0.6785157297229421  0.0518020715463096  0.8584029953605385
  0.5675967939326584  0.0301139504585207  0.7103883153006073
  0.6213942593084328  0.0751373771765110  0.4998389684255348
  0.7795424048862905  0.0768983608785893  0.5003919836417086
  0.7993548142196848  0.0274695327162492  0.7143918603768765
  0.9222446887264104  0.0499902915399641  0.8609014194149930
  0.3842551487551641  0.1792284995140024  0.5236882722731767
  0.4368899398466745  0.1337744580798854  0.3141532183040635
  0.3199373714008388  0.1573801600325986  0.1709079857851775
  0.8218496678368442  0.9554678943870173  0.3664090744938241
  0.5808467304129756  0.1821121268205396  0.3465668372390054
  0.6944006628947503  0.1296112666995529  0.2049287823346303
  0.7319430681402351  0.1685123587044920  0.9836008617173587
  0.8846176550999817  0.1706387631112460  0.9909631967308933
  0.9328365161923164  0.1339578098940551  0.2079474778113363
  0.8148016636370020  0.1776370030160620  0.3353307133318139
  0.9319040145301976  0.9758369650746818  0.2146903279255588
  0.0765217001912844  0.1689098998715071  0.1698112571151670
  0.3159413134127328  0.9486082989752919  0.1849074248704912
  0.4341539123644355  0.9760672497832514  0.3159782088836057
  0.0638938078931225  0.6272971192810555  0.8063146695696448
  0.1175364760518232  0.6754405918146063  0.0133494420757476
  0.3063885052868857  0.6229868859833503  0.8074480063319867
  0.4252382950850879  0.6699255133304782  0.6674150368901492
  0.1966776590533243  0.4477698222541069  0.6819965164000495
  0.0738123865133398  0.4714048578424163  0.8080903363584321
  0.1260026938709094  0.4343023231780682  0.0187056891132660
  0.2799153852045089  0.4333781633824684  0.0416635709131828
  0.3142865433958043  0.4659669243459100  0.8252471513015729
  0.4217197928634263  0.4450082013658302  0.6650774030517453
  0.8049365973948385  0.5682277891961491  0.2983105469324048
  0.5752567636420398  0.3354022113077511  0.3166995049492204
  0.9268150007153754  0.5302200959272664  0.1788739147118166
  0.7200325957172395  0.5528133322070030  0.9382640721512545
  0.6880243203329409  0.5384886158972721  0.1612462502522305
  0.5793432392887564  0.5637156864795829  0.3115759137565916
  0.5762093832920101  0.9492968250489958  0.3695867673549059
  0.6958949136034108  0.9734753251244936  0.2283426502318020
  0.7225337586355437  0.9363951986245933  0.0055321407104494
  0.8815761457191126  0.9300285592978568  0.0038266348303934
  0.0765952244754474  0.9441468503784091  0.1638226702801650
  0.1928719799335864  0.9698498416656408  0.3219783969176379
  0.2178529030116320  0.9287303275961285  0.5346073878287153
  0.3776346715907115  0.9331040316848148  0.5227781412953090
  0.8751754079756424  0.5560666055436722  0.9630224050012247
  0.1994238605424080  0.1245571892736750  0.3095595731723927
 
  0.00000000E+00  0.00000000E+00  0.00000000E+00
  0.00000000E+00  0.00000000E+00  0.00000000E+00
  0.00000000E+00  0.00000000E+00  0.00000000E+00
  0.00000000E+00  0.00000000E+00  0.00000000E+00
  0.00000000E+00  0.00000000E+00  0.00000000E+00
  0.00000000E+00  0.00000000E+00  0.00000000E+00
  0.00000000E+00  0.00000000E+00  0.00000000E+00
  0.00000000E+00  0.00000000E+00  0.00000000E+00
  0.00000000E+00  0.00000000E+00  0.00000000E+00
  0.00000000E+00  0.00000000E+00  0.00000000E+00
  0.00000000E+00  0.00000000E+00  0.00000000E+00
  0.00000000E+00  0.00000000E+00  0.00000000E+00
  0.00000000E+00  0.00000000E+00  0.00000000E+00
  0.00000000E+00  0.00000000E+00  0.00000000E+00
  0.00000000E+00  0.00000000E+00  0.00000000E+00
  0.00000000E+00  0.00000000E+00  0.00000000E+00
  0.00000000E+00  0.00000000E+00  0.00000000E+00
  0.00000000E+00  0.00000000E+00  0.00000000E+00
  0.00000000E+00  0.00000000E+00  0.00000000E+00
  0.00000000E+00  0.00000000E+00  0.00000000E+00
  0.00000000E+00  0.00000000E+00  0.00000000E+00
  0.00000000E+00  0.00000000E+00  0.00000000E+00
  0.00000000E+00  0.00000000E+00  0.00000000E+00
  0.00000000E+00  0.00000000E+00  0.00000000E+00
  0.00000000E+00  0.00000000E+00  0.00000000E+00
  0.00000000E+00  0.00000000E+00  0.00000000E+00
  0.00000000E+00  0.00000000E+00  0.00000000E+00
  0.00000000E+00  0.00000000E+00  0.00000000E+00
  0.00000000E+00  0.00000000E+00  0.00000000E+00
  0.00000000E+00  0.00000000E+00  0.00000000E+00
  0.00000000E+00  0.00000000E+00  0.00000000E+00
  0.00000000E+00  0.00000000E+00  0.00000000E+00
  0.00000000E+00  0.00000000E+00  0.00000000E+00
  0.00000000E+00  0.00000000E+00  0.00000000E+00
  0.00000000E+00  0.00000000E+00  0.00000000E+00
  0.00000000E+00  0.00000000E+00  0.00000000E+00
  0.00000000E+00  0.00000000E+00  0.00000000E+00
  0.00000000E+00  0.00000000E+00  0.00000000E+00
  0.00000000E+00  0.00000000E+00  0.00000000E+00
  0.00000000E+00  0.00000000E+00  0.00000000E+00
  0.00000000E+00  0.00000000E+00  0.00000000E+00
  0.00000000E+00  0.00000000E+00  0.00000000E+00
  0.00000000E+00  0.00000000E+00  0.00000000E+00
  0.00000000E+00  0.00000000E+00  0.00000000E+00
  0.00000000E+00  0.00000000E+00  0.00000000E+00
  0.00000000E+00  0.00000000E+00  0.00000000E+00
  0.00000000E+00  0.00000000E+00  0.00000000E+00
  0.00000000E+00  0.00000000E+00  0.00000000E+00
  0.00000000E+00  0.00000000E+00  0.00000000E+00
  0.00000000E+00  0.00000000E+00  0.00000000E+00
  0.00000000E+00  0.00000000E+00  0.00000000E+00
  0.00000000E+00  0.00000000E+00  0.00000000E+00
  0.00000000E+00  0.00000000E+00  0.00000000E+00
  0.00000000E+00  0.00000000E+00  0.00000000E+00
  0.00000000E+00  0.00000000E+00  0.00000000E+00
  0.00000000E+00  0.00000000E+00  0.00000000E+00
  0.00000000E+00  0.00000000E+00  0.00000000E+00
  0.00000000E+00  0.00000000E+00  0.00000000E+00
  0.00000000E+00  0.00000000E+00  0.00000000E+00
  0.00000000E+00  0.00000000E+00  0.00000000E+00
  0.00000000E+00  0.00000000E+00  0.00000000E+00
  0.00000000E+00  0.00000000E+00  0.00000000E+00
  0.00000000E+00  0.00000000E+00  0.00000000E+00
  0.00000000E+00  0.00000000E+00  0.00000000E+00
  0.00000000E+00  0.00000000E+00  0.00000000E+00
  0.00000000E+00  0.00000000E+00  0.00000000E+00
  0.00000000E+00  0.00000000E+00  0.00000000E+00
  0.00000000E+00  0.00000000E+00  0.00000000E+00
  0.00000000E+00  0.00000000E+00  0.00000000E+00
  0.00000000E+00  0.00000000E+00  0.00000000E+00
  0.00000000E+00  0.00000000E+00  0.00000000E+00
  0.00000000E+00  0.00000000E+00  0.00000000E+00
  0.00000000E+00  0.00000000E+00  0.00000000E+00
  0.00000000E+00  0.00000000E+00  0.00000000E+00
  0.00000000E+00  0.00000000E+00  0.00000000E+00
  0.00000000E+00  0.00000000E+00  0.00000000E+00
  0.00000000E+00  0.00000000E+00  0.00000000E+00
  0.00000000E+00  0.00000000E+00  0.00000000E+00
  0.00000000E+00  0.00000000E+00  0.00000000E+00
  0.00000000E+00  0.00000000E+00  0.00000000E+00
  0.00000000E+00  0.00000000E+00  0.00000000E+00
  0.00000000E+00  0.00000000E+00  0.00000000E+00
  0.00000000E+00  0.00000000E+00  0.00000000E+00
  0.00000000E+00  0.00000000E+00  0.00000000E+00
  0.00000000E+00  0.00000000E+00  0.00000000E+00
  0.00000000E+00  0.00000000E+00  0.00000000E+00
  0.00000000E+00  0.00000000E+00  0.00000000E+00
  0.00000000E+00  0.00000000E+00  0.00000000E+00
  0.00000000E+00  0.00000000E+00  0.00000000E+00
  0.00000000E+00  0.00000000E+00  0.00000000E+00
  0.00000000E+00  0.00000000E+00  0.00000000E+00
  0.00000000E+00  0.00000000E+00  0.00000000E+00
  0.00000000E+00  0.00000000E+00  0.00000000E+00
  0.00000000E+00  0.00000000E+00  0.00000000E+00
  0.00000000E+00  0.00000000E+00  0.00000000E+00
  0.00000000E+00  0.00000000E+00  0.00000000E+00
  0.00000000E+00  0.00000000E+00  0.00000000E+00
  0.00000000E+00  0.00000000E+00  0.00000000E+00
  0.00000000E+00  0.00000000E+00  0.00000000E+00
  0.00000000E+00  0.00000000E+00  0.00000000E+00
  0.00000000E+00  0.00000000E+00  0.00000000E+00
  0.00000000E+00  0.00000000E+00  0.00000000E+00
  0.00000000E+00  0.00000000E+00  0.00000000E+00
  0.00000000E+00  0.00000000E+00  0.00000000E+00
  0.00000000E+00  0.00000000E+00  0.00000000E+00
  0.00000000E+00  0.00000000E+00  0.00000000E+00
  0.00000000E+00  0.00000000E+00  0.00000000E+00
  0.00000000E+00  0.00000000E+00  0.00000000E+00
  0.00000000E+00  0.00000000E+00  0.00000000E+00
  0.00000000E+00  0.00000000E+00  0.00000000E+00
  0.00000000E+00  0.00000000E+00  0.00000000E+00
  0.00000000E+00  0.00000000E+00  0.00000000E+00
  0.00000000E+00  0.00000000E+00  0.00000000E+00
  0.00000000E+00  0.00000000E+00  0.00000000E+00
  0.00000000E+00  0.00000000E+00  0.00000000E+00
  0.00000000E+00  0.00000000E+00  0.00000000E+00
  0.00000000E+00  0.00000000E+00  0.00000000E+00
  0.00000000E+00  0.00000000E+00  0.00000000E+00
  0.00000000E+00  0.00000000E+00  0.00000000E+00
  0.00000000E+00  0.00000000E+00  0.00000000E+00
  0.00000000E+00  0.00000000E+00  0.00000000E+00
  0.00000000E+00  0.00000000E+00  0.00000000E+00
  0.00000000E+00  0.00000000E+00  0.00000000E+00
  0.00000000E+00  0.00000000E+00  0.00000000E+00
  0.00000000E+00  0.00000000E+00  0.00000000E+00
  0.00000000E+00  0.00000000E+00  0.00000000E+00
  0.00000000E+00  0.00000000E+00  0.00000000E+00
  0.00000000E+00  0.00000000E+00  0.00000000E+00
  0.00000000E+00  0.00000000E+00  0.00000000E+00
  0.00000000E+00  0.00000000E+00  0.00000000E+00
  0.00000000E+00  0.00000000E+00  0.00000000E+00
  0.00000000E+00  0.00000000E+00  0.00000000E+00
  0.00000000E+00  0.00000000E+00  0.00000000E+00
  0.00000000E+00  0.00000000E+00  0.00000000E+00
  0.00000000E+00  0.00000000E+00  0.00000000E+00
  0.00000000E+00  0.00000000E+00  0.00000000E+00
  0.00000000E+00  0.00000000E+00  0.00000000E+00
  0.00000000E+00  0.00000000E+00  0.00000000E+00
  0.00000000E+00  0.00000000E+00  0.00000000E+00
  0.00000000E+00  0.00000000E+00  0.00000000E+00
  0.00000000E+00  0.00000000E+00  0.00000000E+00
  0.00000000E+00  0.00000000E+00  0.00000000E+00
  0.00000000E+00  0.00000000E+00  0.00000000E+00
  0.00000000E+00  0.00000000E+00  0.00000000E+00
  0.00000000E+00  0.00000000E+00  0.00000000E+00
  0.00000000E+00  0.00000000E+00  0.00000000E+00
  0.00000000E+00  0.00000000E+00  0.00000000E+00
  0.00000000E+00  0.00000000E+00  0.00000000E+00
  0.00000000E+00  0.00000000E+00  0.00000000E+00
  0.00000000E+00  0.00000000E+00  0.00000000E+00
  0.00000000E+00  0.00000000E+00  0.00000000E+00
  0.00000000E+00  0.00000000E+00  0.00000000E+00
  0.00000000E+00  0.00000000E+00  0.00000000E+00
  0.00000000E+00  0.00000000E+00  0.00000000E+00
  0.00000000E+00  0.00000000E+00  0.00000000E+00
  0.00000000E+00  0.00000000E+00  0.00000000E+00
  0.00000000E+00  0.00000000E+00  0.00000000E+00
  0.00000000E+00  0.00000000E+00  0.00000000E+00
  0.00000000E+00  0.00000000E+00  0.00000000E+00
  0.00000000E+00  0.00000000E+00  0.00000000E+00
  0.00000000E+00  0.00000000E+00  0.00000000E+00
  0.00000000E+00  0.00000000E+00  0.00000000E+00
  0.00000000E+00  0.00000000E+00  0.00000000E+00
  0.00000000E+00  0.00000000E+00  0.00000000E+00
  0.00000000E+00  0.00000000E+00  0.00000000E+00
  0.00000000E+00  0.00000000E+00  0.00000000E+00
  0.00000000E+00  0.00000000E+00  0.00000000E+00
  0.00000000E+00  0.00000000E+00  0.00000000E+00
  0.00000000E+00  0.00000000E+00  0.00000000E+00
  0.00000000E+00  0.00000000E+00  0.00000000E+00
  0.00000000E+00  0.00000000E+00  0.00000000E+00
  0.00000000E+00  0.00000000E+00  0.00000000E+00
  0.00000000E+00  0.00000000E+00  0.00000000E+00
  0.00000000E+00  0.00000000E+00  0.00000000E+00
  0.00000000E+00  0.00000000E+00  0.00000000E+00
  0.00000000E+00  0.00000000E+00  0.00000000E+00
  0.00000000E+00  0.00000000E+00  0.00000000E+00
  0.00000000E+00  0.00000000E+00  0.00000000E+00
  0.00000000E+00  0.00000000E+00  0.00000000E+00
  0.00000000E+00  0.00000000E+00  0.00000000E+00
  0.00000000E+00  0.00000000E+00  0.00000000E+00
  0.00000000E+00  0.00000000E+00  0.00000000E+00
  0.00000000E+00  0.00000000E+00  0.00000000E+00
  0.00000000E+00  0.00000000E+00  0.00000000E+00
  0.00000000E+00  0.00000000E+00  0.00000000E+00
  0.00000000E+00  0.00000000E+00  0.00000000E+00
  0.00000000E+00  0.00000000E+00  0.00000000E+00
  0.00000000E+00  0.00000000E+00  0.00000000E+00
  0.00000000E+00  0.00000000E+00  0.00000000E+00
  0.00000000E+00  0.00000000E+00  0.00000000E+00
  0.00000000E+00  0.00000000E+00  0.00000000E+00
  0.00000000E+00  0.00000000E+00  0.00000000E+00
  0.00000000E+00  0.00000000E+00  0.00000000E+00
  0.00000000E+00  0.00000000E+00  0.00000000E+00
  0.00000000E+00  0.00000000E+00  0.00000000E+00
  0.00000000E+00  0.00000000E+00  0.00000000E+00
  0.00000000E+00  0.00000000E+00  0.00000000E+00
  0.00000000E+00  0.00000000E+00  0.00000000E+00
  0.00000000E+00  0.00000000E+00  0.00000000E+00
  0.00000000E+00  0.00000000E+00  0.00000000E+00
  0.00000000E+00  0.00000000E+00  0.00000000E+00
  0.00000000E+00  0.00000000E+00  0.00000000E+00
  0.00000000E+00  0.00000000E+00  0.00000000E+00
  0.00000000E+00  0.00000000E+00  0.00000000E+00
  0.00000000E+00  0.00000000E+00  0.00000000E+00
  0.00000000E+00  0.00000000E+00  0.00000000E+00
  0.00000000E+00  0.00000000E+00  0.00000000E+00
  0.00000000E+00  0.00000000E+00  0.00000000E+00
  0.00000000E+00  0.00000000E+00  0.00000000E+00
  0.00000000E+00  0.00000000E+00  0.00000000E+00
  0.00000000E+00  0.00000000E+00  0.00000000E+00
  0.00000000E+00  0.00000000E+00  0.00000000E+00
  0.00000000E+00  0.00000000E+00  0.00000000E+00
  0.00000000E+00  0.00000000E+00  0.00000000E+00
  0.00000000E+00  0.00000000E+00  0.00000000E+00
  0.00000000E+00  0.00000000E+00  0.00000000E+00
  0.00000000E+00  0.00000000E+00  0.00000000E+00
  0.00000000E+00  0.00000000E+00  0.00000000E+00
  0.00000000E+00  0.00000000E+00  0.00000000E+00
  0.00000000E+00  0.00000000E+00  0.00000000E+00
  0.00000000E+00  0.00000000E+00  0.00000000E+00
  0.00000000E+00  0.00000000E+00  0.00000000E+00
  0.00000000E+00  0.00000000E+00  0.00000000E+00
  0.00000000E+00  0.00000000E+00  0.00000000E+00
  0.00000000E+00  0.00000000E+00  0.00000000E+00
  0.00000000E+00  0.00000000E+00  0.00000000E+00
  0.00000000E+00  0.00000000E+00  0.00000000E+00
  0.00000000E+00  0.00000000E+00  0.00000000E+00
  0.00000000E+00  0.00000000E+00  0.00000000E+00
  0.00000000E+00  0.00000000E+00  0.00000000E+00
  0.00000000E+00  0.00000000E+00  0.00000000E+00
  0.00000000E+00  0.00000000E+00  0.00000000E+00
  0.00000000E+00  0.00000000E+00  0.00000000E+00
  0.00000000E+00  0.00000000E+00  0.00000000E+00
  0.00000000E+00  0.00000000E+00  0.00000000E+00
  0.00000000E+00  0.00000000E+00  0.00000000E+00
  0.00000000E+00  0.00000000E+00  0.00000000E+00
  0.00000000E+00  0.00000000E+00  0.00000000E+00
  0.00000000E+00  0.00000000E+00  0.00000000E+00
  0.00000000E+00  0.00000000E+00  0.00000000E+00
  0.00000000E+00  0.00000000E+00  0.00000000E+00
  0.00000000E+00  0.00000000E+00  0.00000000E+00
  0.00000000E+00  0.00000000E+00  0.00000000E+00
  0.00000000E+00  0.00000000E+00  0.00000000E+00
  0.00000000E+00  0.00000000E+00  0.00000000E+00
  0.00000000E+00  0.00000000E+00  0.00000000E+00
  0.00000000E+00  0.00000000E+00  0.00000000E+00
  0.00000000E+00  0.00000000E+00  0.00000000E+00
  0.00000000E+00  0.00000000E+00  0.00000000E+00
  0.00000000E+00  0.00000000E+00  0.00000000E+00
  0.00000000E+00  0.00000000E+00  0.00000000E+00
  0.00000000E+00  0.00000000E+00  0.00000000E+00
  0.00000000E+00  0.00000000E+00  0.00000000E+00
  0.00000000E+00  0.00000000E+00  0.00000000E+00
  0.00000000E+00  0.00000000E+00  0.00000000E+00
  0.00000000E+00  0.00000000E+00  0.00000000E+00
  0.00000000E+00  0.00000000E+00  0.00000000E+00
  0.00000000E+00  0.00000000E+00  0.00000000E+00
  0.00000000E+00  0.00000000E+00  0.00000000E+00
  0.00000000E+00  0.00000000E+00  0.00000000E+00
  0.00000000E+00  0.00000000E+00  0.00000000E+00
  0.00000000E+00  0.00000000E+00  0.00000000E+00
  0.00000000E+00  0.00000000E+00  0.00000000E+00
  0.00000000E+00  0.00000000E+00  0.00000000E+00
  0.00000000E+00  0.00000000E+00  0.00000000E+00
  0.00000000E+00  0.00000000E+00  0.00000000E+00
  0.00000000E+00  0.00000000E+00  0.00000000E+00
  0.00000000E+00  0.00000000E+00  0.00000000E+00
  0.00000000E+00  0.00000000E+00  0.00000000E+00
  0.00000000E+00  0.00000000E+00  0.00000000E+00
  0.00000000E+00  0.00000000E+00  0.00000000E+00
  0.00000000E+00  0.00000000E+00  0.00000000E+00
  0.00000000E+00  0.00000000E+00  0.00000000E+00
  0.00000000E+00  0.00000000E+00  0.00000000E+00
  0.00000000E+00  0.00000000E+00  0.00000000E+00
  0.00000000E+00  0.00000000E+00  0.00000000E+00
  0.00000000E+00  0.00000000E+00  0.00000000E+00
  0.00000000E+00  0.00000000E+00  0.00000000E+00
  0.00000000E+00  0.00000000E+00  0.00000000E+00
  0.00000000E+00  0.00000000E+00  0.00000000E+00
  0.00000000E+00  0.00000000E+00  0.00000000E+00
  0.00000000E+00  0.00000000E+00  0.00000000E+00
  0.00000000E+00  0.00000000E+00  0.00000000E+00
  0.00000000E+00  0.00000000E+00  0.00000000E+00
  0.00000000E+00  0.00000000E+00  0.00000000E+00
  0.00000000E+00  0.00000000E+00  0.00000000E+00
  0.00000000E+00  0.00000000E+00  0.00000000E+00
  0.00000000E+00  0.00000000E+00  0.00000000E+00
  0.00000000E+00  0.00000000E+00  0.00000000E+00
  0.00000000E+00  0.00000000E+00  0.00000000E+00
  0.00000000E+00  0.00000000E+00  0.00000000E+00
  0.00000000E+00  0.00000000E+00  0.00000000E+00
  0.00000000E+00  0.00000000E+00  0.00000000E+00
