# Supplementary material for: Water Adsorption at Pairs of Proximate Brønsted Acid Sites in Zeolites
Source: J Phys Chem Lett. 2026 Jan 14;17(4):1201–6. doi: 10.1021/acs.jpclett.5c03794 (PMC12862806; doi:10.1021/acs.jpclett.5c03794)
Supplement: Supplementary file 2 [file jz5c03794_si_002.zip › Water_BAS_Pairs_SI/QM/STRUCTURES_PBE+D2/HMFI__13__1_h2o__conformer_2__PBE_D2.vasp]

Al  H  O Si                             
   1.00000000000000     
    20.2029999999999994    0.0000000000000000    0.0000000000000000
     0.0000000000000000   19.8490000000000002    0.0000000000000000
     0.0000000000000000    0.0000000000000000   13.2159999999999993
   Al   H    O    Si
     2     4   193    94
Direct
  0.2623910898537825  0.8319732183660000  0.0081957625302729
  0.6097632861724146  0.6662222265358868  0.4923946159147718
  0.3371797036973941  0.7134173250371859  0.1800230457053080
  0.3398132508519717  0.7504684776816056  0.2861099548749222
  0.5774031713938468  0.7517183513846644  0.3716300911436842
  0.3271254118465711  0.8135226997353758  0.1661641061235120
  0.4897398032284807  0.0472159426594317  0.7158996470602916
  0.8138979612043569  0.9956707843015203  0.4468333336652316
  0.6984280053823310  0.0542001190357652  0.4777110019770923
  0.8015033574178656  0.1301014440257190  0.4281576202307839
  0.8230003558253833  0.9484547163242772  0.6823729221928011
  0.6028840978565498  0.1422506295128120  0.4329803889630374
  0.7997063680243286  0.0718824159758960  0.6066570596959538
  0.9216156662270035  0.9956853791875577  0.9342855835459599
  0.9325649456550501  0.1275005189389766  0.9072977490053977
  0.8559023089154153  0.0581587995397087  0.7847327473160611
  0.7289801814508705  0.0245499433747100  0.7582990665031017
  0.5978594582745527  0.0762629944329436  0.6052208212672461
  0.7004555932208315  0.1309135478036380  0.8741958584949289
  0.5795752803989794  0.9530912430770422  0.6722026482661347
  0.9820204774315910  0.8677883238342478  0.7753870574898218
  0.8575762828627348  0.8278561805498990  0.7500678751415595
  0.8051742411351448  0.8402163474819132  0.5696761506097737
  0.7295403046336792  0.8588523038247705  0.7312060665614938
  0.6885477209976878  0.8510905953561343  0.4801326069900043
  0.5835608461342191  0.8305943681830978  0.5974878989085213
  0.6053517772337330  0.8491838588851012  0.7936953814119941
  0.4898989982262529  0.4548479409090918  0.7197487654414186
  0.3613675957821592  0.4284010915972765  0.7300718593401243
  0.4354866586474052  0.3721121518927247  0.5876182054610757
  0.6049615701534361  0.0530302558056202  0.8032223793078626
  0.9868200562441815  0.0432899577881477  0.7755020023470116
  0.8114579216154488  0.1491403488819069  0.9790738650897801
  0.9164180979858652  0.1724138001486540  0.0951710456711969
  0.8060817767940667  0.6701980599903964  0.5831178772819946
  0.7282971644107930  0.6437177276248626  0.7413501142011739
  0.6923093201116417  0.6466476672804390  0.4878550535378582
  0.5780931200978379  0.6756907127344506  0.6113952360439823
  0.6041001872853204  0.6555971050707451  0.8069981274857584
  0.5113023084655194  0.9608909486988374  0.2775036495310291
  0.6425100029583698  0.9456323592120012  0.2817791423485754
  0.5673694102083742  0.8791252274513849  0.4088117351830114
  0.5789545637318055  0.0108476945278810  0.4323063916562460
  0.7008065924643129  0.9314216078411774  0.1058517988088754
  0.6767941539515948  0.0551848467743200  0.1806830470868147
  0.8933657023801270  0.1585145518091764  0.2913961379933360
  0.7697752730847647  0.9789381873579667  0.2599717945917630
  0.8019752932764268  0.9505755680138575  0.9772989614851217
  0.6849986337325247  0.0062522747378727  0.9451395426132622
  0.9020338840310150  0.9284671534179635  0.1058667254947941
  0.8938373648709763  0.9489006040948552  0.3042358050761844
  0.9157623532982623  0.0510400436944016  0.1767422136717202
  0.7976251206576700  0.8718393541672316  0.3740281483339345
  0.5152074518645735  0.1352549737888040  0.2810390211349547
  0.6388716037865818  0.1749569470924263  0.2461187563605236
  0.6950767428096619  0.1640286398196276  0.0687405911901049
  0.7679203250100426  0.1459092418314961  0.2338937694410197
  0.4095859080606105  0.5015276937848695  0.5770338521084747
  0.7003545197680010  0.8720909961978484  0.9279679657736856
  0.3169170064574344  0.4580619034318589  0.9121481585086080
  0.2312369816594386  0.4351702732229148  0.7677541909765955
  0.8572418129097940  0.6672718928169588  0.7642239812753628
  0.3050676600808673  0.6421860724708361  0.1157185337414526
  0.0142801394614782  0.3638584651862845  0.2207185564981793
  0.1378325715596826  0.3296609240941849  0.2585631752878216
  0.2034835581541175  0.3698771481714450  0.4191941360332630
  0.2692710663241747  0.3392514272161677  0.2529659814979607
  0.3117966186652073  0.3531503131512887  0.5279789740957662
  0.4105113435088726  0.3314913581603947  0.3986679735975426
  0.3955534870562462  0.3392221436862215  0.2000365582127208
  0.4365977582533509  0.7486273983719312  0.6514633058115947
  0.2742196451265302  0.7461062320789462  0.0027102296142701
  0.1020349045738956  0.7505713188041671  0.0521085483773893
  0.4069743876981647  0.4511353055970184  0.3091398564658030
  0.1862651146891753  0.7499428325091295  0.6271575890390049
  0.2273269800324177  0.2507670613613204  0.5042488506024639
  0.3935149949989745  0.2492739057188061  0.5539184329345902
  0.3137824512200682  0.2481355697676635  0.1206728977169182
  0.5570541449725449  0.2531120630396302  0.3495060360848369
  0.7326935065066766  0.2528103284179147  0.9297691001417246
  0.8924311949913273  0.2521705999138629  0.9397155371054137
  0.8043359822723692  0.2501222969029749  0.3475747088609731
  0.9413531674627816  0.7512673403578179  0.8522079472132338
  0.7688077637442845  0.7494944183674879  0.4319002553165324
  0.5998324899447344  0.7540425385612953  0.4370363989239255
  0.6921049461027251  0.7535667536599727  0.8423235042243129
  0.0622982706033363  0.2502361050553028  0.1447488236541088
  0.3920346825575496  0.5664488768991880  0.2083591673893270
  0.4099600535601706  0.5690937736906518  0.4053752637338549
  0.3971057751905682  0.6342956146440999  0.5759369336574136
  0.3033594725656944  0.3744617850852375  0.0649774494489430
  0.2000252485503813  0.4470347710254299  0.0045596511014815
  0.3009917904816124  0.5074696304759372  0.0930646110587021
  0.1056209049447498  0.3643143299639313  0.0713106212425157
  0.0881353797157979  0.4306367741920795  0.9031226379030265
  0.1053769877649596  0.4343985458096393  0.7052927071225227
  0.0851671666981670  0.5480657209067771  0.8071390326959719
  0.1933267618102870  0.3570444398871346  0.6153287078992216
  0.4819199201319092  0.6359409163290223  0.7354174215066904
  0.3564962860119534  0.6699091428406365  0.7592971828210002
  0.2926902911877926  0.6234341969965946  0.9204878229770838
  0.2257728649229643  0.6538807152383848  0.7553201091518300
  0.1856356486688809  0.6463322947312906  0.0301292753183470
  0.0870536053404227  0.6665830798462672  0.8994677144415264
  0.1001296466547484  0.6604243041224553  0.7005002257253228
  0.0073661781927020  0.5429224774544023  0.2184415213663486
  0.1357414907511505  0.5674184097520290  0.2315030586915990
  0.0629405075754553  0.6267371225490181  0.0891835773653178
  0.0873404916318683  0.4963921600335215  0.0763563043641153
  0.1828524656400315  0.5395001473689389  0.4131113505237429
  0.1948248074488429  0.4503961294727146  0.2599884610408758
  0.2658612384343472  0.5637301986288457  0.2661620932787842
  0.1916282526109130  0.6244437963376757  0.5650843899693678
  0.2984440218459962  0.5570449103906751  0.5075438849273606
  0.1996380385497632  0.4912338976885426  0.5944048490286731
  0.3057213985599581  0.5466398237068127  0.7585704221723357
  0.9837737588293313  0.6329957691542017  0.7848447257304790
  0.8981896709559435  0.8638240853913368  0.9330816586976950
  0.5788992290737872  0.5520044203660950  0.6852547921006444
  0.2021376821303515  0.0104383844708623  0.5907265312621942
  0.3980320035116271  0.8604337030234044  0.5632351458063656
  0.4110870260973808  0.9314321615533794  0.4010102169763742
  0.3927037959968065  0.9408880318886402  0.2038226332806510
  0.4149850694314206  0.0511008250939670  0.3133676170790137
  0.3080417855953905  0.8555441276675482  0.1236615410949674
  0.0140800514521712  0.1361699318732131  0.2185517075346044
  0.1394009782210817  0.1701080165754174  0.2519381669558406
  0.2005014266841409  0.1326785561793541  0.4171870181713059
  0.2713688775643656  0.1565093024060631  0.2530953927039861
  0.3111102240843289  0.1470086140700578  0.5198923893221316
  0.4118103645112938  0.1727284092728563  0.3940253422773618
  0.3977803055884260  0.1585370589331667  0.1965972610570724
  0.6961518564871754  0.3773609945575196  0.8960321887915013
  0.5091869383432543  0.5341988431988298  0.2816135188214298
  0.6385208295054827  0.5526504903076198  0.2779926969819586
  0.5634461125757771  0.6258652319749357  0.4013694859881434
  0.5820060838739739  0.4963162627674231  0.4398806597184355
  0.7075381534225181  0.5766124745606293  0.1135151118481291
  0.6851264432340162  0.4497422318514644  0.1703584539658400
  0.7679585993497087  0.5257809708340259  0.2727531735188345
  0.7015331797887716  0.6399055762089862  0.9396329782764234
  0.8020682296761712  0.5567546290280677  0.9734846700224186
  0.6814158944742192  0.5063305015562479  0.9500853584459721
  0.9040193330720105  0.6414900444474122  0.9469238088936858
  0.2990189607092560  0.9415317579144857  0.5033399674335447
  0.1925613755080608  0.8762606514793403  0.5683311915966308
  0.2672945865937550  0.9383127805923965  0.2681014504713553
  0.1931335142330860  0.0487137342655487  0.2613727412229412
  0.3609851732333964  0.0718389974337741  0.7256952371027339
  0.4340786898866363  0.1239039645540507  0.5779501452265107
  0.4105774859741520  0.9930556424326621  0.5787960300092957
  0.3170343677570890  0.0404664286367463  0.9083952734898703
  0.3043948167352765  0.9541178969495557  0.7504499625260200
  0.2312484182841204  0.0659513576374523  0.7658657643787069
  0.3058103260052465  0.1202493155244621  0.0658286302764668
  0.1995663849317851  0.0558999134470857 -0.0006652536815052
  0.2950358441883745  0.9863529492021990  0.0857460390863497
  0.1029440346861300  0.1355989470025064  0.0667518079888813
  0.0866394373713023  0.0684456020991382  0.9000812712103777
  0.1060752519457713  0.0649525432730919  0.7017079837405612
  0.8962930252144897  0.5717578402336965  0.1142525306018442
  0.0831358912268778  0.9517808705157264  0.8036905800963634
  0.4841695885060022  0.8650750707090388  0.7181408430236297
  0.3584198850981202  0.8326644679646525  0.7497338610676803
  0.3013507153575183  0.8779056801001093  0.9157720493985693
  0.2278147497710607  0.8445348842654431  0.7569141418411439
  0.1814981753419107  0.8567905390012032  0.0240393733457167
  0.0786056787354290  0.8337630291601600  0.9005982927459473
  0.1013120656951193  0.8383247079972296  0.7027314744848568
  0.0091600269362824  0.9600406394274190  0.2189153056916561
  0.1368583568682846  0.9310127384526791  0.2299035224033497
  0.0594442364407187  0.8729829600985520  0.0908134729668905
  0.0894348964678937  0.0027033709367152  0.0744297042868741
  0.1821354612800162  0.9579962627151271  0.4130927355370749
  0.1940413771788730  0.1439651354594721  0.6136840914037146
  0.8946482275657700  0.5463597092195954  0.3121812898753965
  0.3517261016017513  0.7554087020751974  0.2150946992556127
  0.8071992695514107  0.6277496088271302  0.3918008407115289
  0.8111096268374474  0.3543776476445842  0.9862333584889162
  0.9155425834093869  0.3263226687867404  0.1006191675026189
  0.8944960203909977  0.3426114991106597  0.2974586939884193
  0.8170653690075055  0.5532477479492891  0.6798195949843961
  0.7281040677303641  0.4770231940373580  0.7692720082855400
  0.8054214688288167  0.3659536958885843  0.4415404295637858
  0.9220609737396016  0.5094710942035933  0.9393813840440322
  0.9316149874473265  0.3776881837155425  0.9151994115210277
  0.8561082614520387  0.4477402871878832  0.7895733996492448
  0.9869820134982842  0.4590463601255172  0.7817366841314461
  0.7953194973765919  0.4270704687465500  0.6164904917308011
  0.7686170814892748  0.3605383541134761  0.2478192409896242
  0.6985709518627966  0.4402177562263871  0.4776268852768747
  0.8147975691789588  0.5004411201032373  0.4548662065048165
  0.5929347181536252  0.3633176620720462  0.4435558859108756
  0.5114226380578484  0.3699599238971595  0.2831269537139659
  0.6008969117783529  0.4307457664607166  0.6134506937010762
  0.6382263472822070  0.3391423145832583  0.2586614279176227
  0.6987511047090897  0.3298364064580589  0.0845900470387869
  0.6031359427976866  0.4503823430585792  0.8126347534803516
  0.9164948172513347  0.4486104874803534  0.1776995381112839
  0.4228569510593887  0.0584480249915379  0.6500016218306973
  0.3033740130360977  0.0323359619536860  0.7881431987216672
  0.2786662452493713  0.0512163177137218  0.0148355449810632
  0.1202505135542625  0.0648905269453511  0.0109592094607835
  0.9351607400371011  0.3704931563135342  0.1996169391299399
  0.1829428670918755  0.0710278142914605  0.6673661728379701
  0.4191331503557799  0.8269815652524349  0.6713226974414639
  0.2978883973291744  0.8773251197787154  0.7954902821742931
  0.1072290214936328  0.8289030447481647  0.0157810593014887
  0.0615412932427721  0.8729159301114853  0.7965030630845230
  0.8876146238554667  0.3280093722631212  0.9855219914242491
  0.8182288700157024  0.3299322776457402  0.3332095015886856
  0.0656020116916972  0.0315218911726176  0.7955316484255041
  0.1772499760784915  0.8276145828380566  0.6644917236092281
  0.3158818720993380  0.5684779348255755  0.1698086261142605
  0.1944186905079587  0.5297728307574379  0.2930511269583597
  0.9234088681382046  0.4490207106074454  0.8558980832870666
  0.7996881485450953  0.4766723703376179  0.7141144178091368
  0.7778738982732312  0.4333685924274100  0.4970095603768543
  0.6190898927135118  0.4333097159792032  0.4940013553267942
  0.5680695405992260  0.4724174120600381  0.7070807298533638
  0.6778050808751803  0.4525471945509207  0.8576170877817453
  0.9216116852498326  0.6728823734896808  0.8363038082421198
  0.8016866108926692  0.6333152191066626  0.6922940961879743
  0.7670354891316731  0.6721831893483377  0.4748377724505990
  0.5610991458604848  0.6306729060227909  0.7087656698745411
  0.6812312675945612  0.6729473114689283  0.8314721460523307
  0.3204432408989424  0.3256345836501800  0.1596073805501718
  0.4314754972443917  0.3731986526113881  0.2979464052404007
  0.3878457677084721  0.3267877794435001  0.5160973970084192
  0.2343316425887742  0.3316194527494287  0.5168969887193154
  0.2014391233826492  0.3722884447676285  0.2969768033152197
  0.0797205691717870  0.3275405136859179  0.1736272026908038
  0.7347067266598432  0.3289767012997310  0.9745302210752863
  0.4302770322295608  0.5298060874373847  0.3022150868392073
  0.3779986942425546  0.5650456396665281  0.5177730229450737
  0.2188027064365789  0.5532232281948538  0.5210564111344673
  0.0739011769707168  0.5580476102657117  0.1539615970429986
  0.6977181657008777  0.3701842100284024  0.1913957775060404
  0.2630779231086431  0.6672118597745241  0.0143924581882305
  0.1759573773468424  0.6720967833362025  0.6620320035297436
  0.2336277961079363  0.1697504345473680  0.5141385927419773
  0.6822362661313952  0.8331371036371117  0.8235859102221529
  0.5626430565530979  0.8748385998591504  0.6970850244951650
  0.6111014245900550  0.8330421361814702  0.4839713666606250
  0.7659879296559766  0.8274691039123188  0.4646981274614804
  0.8035541201737492  0.8690019708445511  0.6842800229965297
  0.9200437312308476  0.8281166739509735  0.8274391955410872
  0.6803629071449618  0.0541886730792742  0.8456582260410225
  0.5678858491220506  0.0324414924362277  0.6988753141616297
  0.6201486701407529  0.0712831898568689  0.4876610129513960
  0.7782470269176527  0.0635800590379991  0.4890667818272054
  0.8023836449953485  0.0256351795649370  0.7080834494718562
  0.9238410404348154  0.0556027577938805  0.8499429052902416
  0.3873371973582729  0.1731781242670372  0.5109554655968500
  0.4354478447747945  0.1297044003117775  0.2962352780708142
  0.3218080761531337  0.1707430711217127  0.1588480503387937
  0.8186577134363680  0.9485478210578568  0.3465577526048487
  0.5785996992502387  0.1761652022020498  0.3270171946348814
  0.6953345266740518  0.1350193159129841  0.1829917426138584
  0.7352897789234563  0.1743555996493046  0.9635253737200340
  0.8881654862978008  0.1751215511192341  0.9804531165362942
  0.9351479045360669  0.1294218056234472  0.1954991718692538
  0.8167455148416466  0.1711617875219432  0.3246512738282955
  0.9307030792042043  0.9720667202530313  0.2006442101982057
  0.0793839503146962  0.1723878449152866  0.1702756278064079
  0.3159663600219674  0.9330316565770329  0.1708076255106185
  0.4327299103660895  0.9719187558744216  0.3000608069566701
  0.0637088345919211  0.6268824437474272  0.7983842635833315
  0.1095839039935574  0.6730938941555050  0.0168676987658104
  0.2952343296396900  0.6238105062827957  0.7979940739131115
  0.4185575421910264  0.6714001811811520  0.6808664776576472
  0.1821745109988417  0.4296406444617364  0.6700206043907625
  0.0661206445785254  0.4685028573188262  0.7997302559464318
  0.1209875770396071  0.4350244370593547  0.0144693352662089
  0.2795006304291062  0.4463043888104446  0.0191419611160817
  0.3036707565429489  0.4673684765362711  0.7922314945210625
  0.4237652171332533  0.4399595821246806  0.6544462691260361
  0.8202616259565378  0.5506233551831354  0.3581716548696007
  0.5751726851105793  0.3320139086753106  0.3332829929769370
  0.9289584783905166  0.5275231050511971  0.2052054797280503
  0.7234254132896575  0.5699763833181631  0.9936113914767497
  0.6992684242246977  0.5261733395816203  0.2097204758223137
  0.5737648501188296  0.5530173653302775  0.3506992337556915
  0.5759327557795232  0.9509649377171782  0.3489635919401903
  0.6975633501282266  0.9781792786910934  0.2065573756175353
  0.7225584936988896  0.9395657499928421  0.9880027020325637
  0.8807431294434725  0.9346760690741652  0.9878711729734901
  0.0746572269951898  0.9417094981705272  0.1529704763953980
  0.1939950157803709  0.9693719307926695  0.2934953765437312
  0.2195197669116999  0.9462763154378956  0.5206102860686889
  0.3783409711693947  0.9324788179670027  0.5133419709282979
  0.8805181246314954  0.5697217009772549  0.9939690639946731
  0.2012955248045015  0.1271911114272766  0.2952209252357896
 
  0.00000000E+00  0.00000000E+00  0.00000000E+00
  0.00000000E+00  0.00000000E+00  0.00000000E+00
  0.00000000E+00  0.00000000E+00  0.00000000E+00
  0.00000000E+00  0.00000000E+00  0.00000000E+00
  0.00000000E+00  0.00000000E+00  0.00000000E+00
  0.00000000E+00  0.00000000E+00  0.00000000E+00
  0.00000000E+00  0.00000000E+00  0.00000000E+00
  0.00000000E+00  0.00000000E+00  0.00000000E+00
  0.00000000E+00  0.00000000E+00  0.00000000E+00
  0.00000000E+00  0.00000000E+00  0.00000000E+00
  0.00000000E+00  0.00000000E+00  0.00000000E+00
  0.00000000E+00  0.00000000E+00  0.00000000E+00
  0.00000000E+00  0.00000000E+00  0.00000000E+00
  0.00000000E+00  0.00000000E+00  0.00000000E+00
  0.00000000E+00  0.00000000E+00  0.00000000E+00
  0.00000000E+00  0.00000000E+00  0.00000000E+00
  0.00000000E+00  0.00000000E+00  0.00000000E+00
  0.00000000E+00  0.00000000E+00  0.00000000E+00
  0.00000000E+00  0.00000000E+00  0.00000000E+00
  0.00000000E+00  0.00000000E+00  0.00000000E+00
  0.00000000E+00  0.00000000E+00  0.00000000E+00
  0.00000000E+00  0.00000000E+00  0.00000000E+00
  0.00000000E+00  0.00000000E+00  0.00000000E+00
  0.00000000E+00  0.00000000E+00  0.00000000E+00
  0.00000000E+00  0.00000000E+00  0.00000000E+00
  0.00000000E+00  0.00000000E+00  0.00000000E+00
  0.00000000E+00  0.00000000E+00  0.00000000E+00
  0.00000000E+00  0.00000000E+00  0.00000000E+00
  0.00000000E+00  0.00000000E+00  0.00000000E+00
  0.00000000E+00  0.00000000E+00  0.00000000E+00
  0.00000000E+00  0.00000000E+00  0.00000000E+00
  0.00000000E+00  0.00000000E+00  0.00000000E+00
  0.00000000E+00  0.00000000E+00  0.00000000E+00
  0.00000000E+00  0.00000000E+00  0.00000000E+00
  0.00000000E+00  0.00000000E+00  0.00000000E+00
  0.00000000E+00  0.00000000E+00  0.00000000E+00
  0.00000000E+00  0.00000000E+00  0.00000000E+00
  0.00000000E+00  0.00000000E+00  0.00000000E+00
  0.00000000E+00  0.00000000E+00  0.00000000E+00
  0.00000000E+00  0.00000000E+00  0.00000000E+00
  0.00000000E+00  0.00000000E+00  0.00000000E+00
  0.00000000E+00  0.00000000E+00  0.00000000E+00
  0.00000000E+00  0.00000000E+00  0.00000000E+00
  0.00000000E+00  0.00000000E+00  0.00000000E+00
  0.00000000E+00  0.00000000E+00  0.00000000E+00
  0.00000000E+00  0.00000000E+00  0.00000000E+00
  0.00000000E+00  0.00000000E+00  0.00000000E+00
  0.00000000E+00  0.00000000E+00  0.00000000E+00
  0.00000000E+00  0.00000000E+00  0.00000000E+00
  0.00000000E+00  0.00000000E+00  0.00000000E+00
  0.00000000E+00  0.00000000E+00  0.00000000E+00
  0.00000000E+00  0.00000000E+00  0.00000000E+00
  0.00000000E+00  0.00000000E+00  0.00000000E+00
  0.00000000E+00  0.00000000E+00  0.00000000E+00
  0.00000000E+00  0.00000000E+00  0.00000000E+00
  0.00000000E+00  0.00000000E+00  0.00000000E+00
  0.00000000E+00  0.00000000E+00  0.00000000E+00
  0.00000000E+00  0.00000000E+00  0.00000000E+00
  0.00000000E+00  0.00000000E+00  0.00000000E+00
  0.00000000E+00  0.00000000E+00  0.00000000E+00
  0.00000000E+00  0.00000000E+00  0.00000000E+00
  0.00000000E+00  0.00000000E+00  0.00000000E+00
  0.00000000E+00  0.00000000E+00  0.00000000E+00
  0.00000000E+00  0.00000000E+00  0.00000000E+00
  0.00000000E+00  0.00000000E+00  0.00000000E+00
  0.00000000E+00  0.00000000E+00  0.00000000E+00
  0.00000000E+00  0.00000000E+00  0.00000000E+00
  0.00000000E+00  0.00000000E+00  0.00000000E+00
  0.00000000E+00  0.00000000E+00  0.00000000E+00
  0.00000000E+00  0.00000000E+00  0.00000000E+00
  0.00000000E+00  0.00000000E+00  0.00000000E+00
  0.00000000E+00  0.00000000E+00  0.00000000E+00
  0.00000000E+00  0.00000000E+00  0.00000000E+00
  0.00000000E+00  0.00000000E+00  0.00000000E+00
  0.00000000E+00  0.00000000E+00  0.00000000E+00
  0.00000000E+00  0.00000000E+00  0.00000000E+00
  0.00000000E+00  0.00000000E+00  0.00000000E+00
  0.00000000E+00  0.00000000E+00  0.00000000E+00
  0.00000000E+00  0.00000000E+00  0.00000000E+00
  0.00000000E+00  0.00000000E+00  0.00000000E+00
  0.00000000E+00  0.00000000E+00  0.00000000E+00
  0.00000000E+00  0.00000000E+00  0.00000000E+00
  0.00000000E+00  0.00000000E+00  0.00000000E+00
  0.00000000E+00  0.00000000E+00  0.00000000E+00
  0.00000000E+00  0.00000000E+00  0.00000000E+00
  0.00000000E+00  0.00000000E+00  0.00000000E+00
  0.00000000E+00  0.00000000E+00  0.00000000E+00
  0.00000000E+00  0.00000000E+00  0.00000000E+00
  0.00000000E+00  0.00000000E+00  0.00000000E+00
  0.00000000E+00  0.00000000E+00  0.00000000E+00
  0.00000000E+00  0.00000000E+00  0.00000000E+00
  0.00000000E+00  0.00000000E+00  0.00000000E+00
  0.00000000E+00  0.00000000E+00  0.00000000E+00
  0.00000000E+00  0.00000000E+00  0.00000000E+00
  0.00000000E+00  0.00000000E+00  0.00000000E+00
  0.00000000E+00  0.00000000E+00  0.00000000E+00
  0.00000000E+00  0.00000000E+00  0.00000000E+00
  0.00000000E+00  0.00000000E+00  0.00000000E+00
  0.00000000E+00  0.00000000E+00  0.00000000E+00
  0.00000000E+00  0.00000000E+00  0.00000000E+00
  0.00000000E+00  0.00000000E+00  0.00000000E+00
  0.00000000E+00  0.00000000E+00  0.00000000E+00
  0.00000000E+00  0.00000000E+00  0.00000000E+00
  0.00000000E+00  0.00000000E+00  0.00000000E+00
  0.00000000E+00  0.00000000E+00  0.00000000E+00
  0.00000000E+00  0.00000000E+00  0.00000000E+00
  0.00000000E+00  0.00000000E+00  0.00000000E+00
  0.00000000E+00  0.00000000E+00  0.00000000E+00
  0.00000000E+00  0.00000000E+00  0.00000000E+00
  0.00000000E+00  0.00000000E+00  0.00000000E+00
  0.00000000E+00  0.00000000E+00  0.00000000E+00
  0.00000000E+00  0.00000000E+00  0.00000000E+00
  0.00000000E+00  0.00000000E+00  0.00000000E+00
  0.00000000E+00  0.00000000E+00  0.00000000E+00
  0.00000000E+00  0.00000000E+00  0.00000000E+00
  0.00000000E+00  0.00000000E+00  0.00000000E+00
  0.00000000E+00  0.00000000E+00  0.00000000E+00
  0.00000000E+00  0.00000000E+00  0.00000000E+00
  0.00000000E+00  0.00000000E+00  0.00000000E+00
  0.00000000E+00  0.00000000E+00  0.00000000E+00
  0.00000000E+00  0.00000000E+00  0.00000000E+00
  0.00000000E+00  0.00000000E+00  0.00000000E+00
  0.00000000E+00  0.00000000E+00  0.00000000E+00
  0.00000000E+00  0.00000000E+00  0.00000000E+00
  0.00000000E+00  0.00000000E+00  0.00000000E+00
  0.00000000E+00  0.00000000E+00  0.00000000E+00
  0.00000000E+00  0.00000000E+00  0.00000000E+00
  0.00000000E+00  0.00000000E+00  0.00000000E+00
  0.00000000E+00  0.00000000E+00  0.00000000E+00
  0.00000000E+00  0.00000000E+00  0.00000000E+00
  0.00000000E+00  0.00000000E+00  0.00000000E+00
  0.00000000E+00  0.00000000E+00  0.00000000E+00
  0.00000000E+00  0.00000000E+00  0.00000000E+00
  0.00000000E+00  0.00000000E+00  0.00000000E+00
  0.00000000E+00  0.00000000E+00  0.00000000E+00
  0.00000000E+00  0.00000000E+00  0.00000000E+00
  0.00000000E+00  0.00000000E+00  0.00000000E+00
  0.00000000E+00  0.00000000E+00  0.00000000E+00
  0.00000000E+00  0.00000000E+00  0.00000000E+00
  0.00000000E+00  0.00000000E+00  0.00000000E+00
  0.00000000E+00  0.00000000E+00  0.00000000E+00
  0.00000000E+00  0.00000000E+00  0.00000000E+00
  0.00000000E+00  0.00000000E+00  0.00000000E+00
  0.00000000E+00  0.00000000E+00  0.00000000E+00
  0.00000000E+00  0.00000000E+00  0.00000000E+00
  0.00000000E+00  0.00000000E+00  0.00000000E+00
  0.00000000E+00  0.00000000E+00  0.00000000E+00
  0.00000000E+00  0.00000000E+00  0.00000000E+00
  0.00000000E+00  0.00000000E+00  0.00000000E+00
  0.00000000E+00  0.00000000E+00  0.00000000E+00
  0.00000000E+00  0.00000000E+00  0.00000000E+00
  0.00000000E+00  0.00000000E+00  0.00000000E+00
  0.00000000E+00  0.00000000E+00  0.00000000E+00
  0.00000000E+00  0.00000000E+00  0.00000000E+00
  0.00000000E+00  0.00000000E+00  0.00000000E+00
  0.00000000E+00  0.00000000E+00  0.00000000E+00
  0.00000000E+00  0.00000000E+00  0.00000000E+00
  0.00000000E+00  0.00000000E+00  0.00000000E+00
  0.00000000E+00  0.00000000E+00  0.00000000E+00
  0.00000000E+00  0.00000000E+00  0.00000000E+00
  0.00000000E+00  0.00000000E+00  0.00000000E+00
  0.00000000E+00  0.00000000E+00  0.00000000E+00
  0.00000000E+00  0.00000000E+00  0.00000000E+00
  0.00000000E+00  0.00000000E+00  0.00000000E+00
  0.00000000E+00  0.00000000E+00  0.00000000E+00
  0.00000000E+00  0.00000000E+00  0.00000000E+00
  0.00000000E+00  0.00000000E+00  0.00000000E+00
  0.00000000E+00  0.00000000E+00  0.00000000E+00
  0.00000000E+00  0.00000000E+00  0.00000000E+00
  0.00000000E+00  0.00000000E+00  0.00000000E+00
  0.00000000E+00  0.00000000E+00  0.00000000E+00
  0.00000000E+00  0.00000000E+00  0.00000000E+00
  0.00000000E+00  0.00000000E+00  0.00000000E+00
  0.00000000E+00  0.00000000E+00  0.00000000E+00
  0.00000000E+00  0.00000000E+00  0.00000000E+00
  0.00000000E+00  0.00000000E+00  0.00000000E+00
  0.00000000E+00  0.00000000E+00  0.00000000E+00
  0.00000000E+00  0.00000000E+00  0.00000000E+00
  0.00000000E+00  0.00000000E+00  0.00000000E+00
  0.00000000E+00  0.00000000E+00  0.00000000E+00
  0.00000000E+00  0.00000000E+00  0.00000000E+00
  0.00000000E+00  0.00000000E+00  0.00000000E+00
  0.00000000E+00  0.00000000E+00  0.00000000E+00
  0.00000000E+00  0.00000000E+00  0.00000000E+00
  0.00000000E+00  0.00000000E+00  0.00000000E+00
  0.00000000E+00  0.00000000E+00  0.00000000E+00
  0.00000000E+00  0.00000000E+00  0.00000000E+00
  0.00000000E+00  0.00000000E+00  0.00000000E+00
  0.00000000E+00  0.00000000E+00  0.00000000E+00
  0.00000000E+00  0.00000000E+00  0.00000000E+00
  0.00000000E+00  0.00000000E+00  0.00000000E+00
  0.00000000E+00  0.00000000E+00  0.00000000E+00
  0.00000000E+00  0.00000000E+00  0.00000000E+00
  0.00000000E+00  0.00000000E+00  0.00000000E+00
  0.00000000E+00  0.00000000E+00  0.00000000E+00
  0.00000000E+00  0.00000000E+00  0.00000000E+00
  0.00000000E+00  0.00000000E+00  0.00000000E+00
  0.00000000E+00  0.00000000E+00  0.00000000E+00
  0.00000000E+00  0.00000000E+00  0.00000000E+00
  0.00000000E+00  0.00000000E+00  0.00000000E+00
  0.00000000E+00  0.00000000E+00  0.00000000E+00
  0.00000000E+00  0.00000000E+00  0.00000000E+00
  0.00000000E+00  0.00000000E+00  0.00000000E+00
  0.00000000E+00  0.00000000E+00  0.00000000E+00
  0.00000000E+00  0.00000000E+00  0.00000000E+00
  0.00000000E+00  0.00000000E+00  0.00000000E+00
  0.00000000E+00  0.00000000E+00  0.00000000E+00
  0.00000000E+00  0.00000000E+00  0.00000000E+00
  0.00000000E+00  0.00000000E+00  0.00000000E+00
  0.00000000E+00  0.00000000E+00  0.00000000E+00
  0.00000000E+00  0.00000000E+00  0.00000000E+00
  0.00000000E+00  0.00000000E+00  0.00000000E+00
  0.00000000E+00  0.00000000E+00  0.00000000E+00
  0.00000000E+00  0.00000000E+00  0.00000000E+00
  0.00000000E+00  0.00000000E+00  0.00000000E+00
  0.00000000E+00  0.00000000E+00  0.00000000E+00
  0.00000000E+00  0.00000000E+00  0.00000000E+00
  0.00000000E+00  0.00000000E+00  0.00000000E+00
  0.00000000E+00  0.00000000E+00  0.00000000E+00
  0.00000000E+00  0.00000000E+00  0.00000000E+00
  0.00000000E+00  0.00000000E+00  0.00000000E+00
  0.00000000E+00  0.00000000E+00  0.00000000E+00
  0.00000000E+00  0.00000000E+00  0.00000000E+00
  0.00000000E+00  0.00000000E+00  0.00000000E+00
  0.00000000E+00  0.00000000E+00  0.00000000E+00
  0.00000000E+00  0.00000000E+00  0.00000000E+00
  0.00000000E+00  0.00000000E+00  0.00000000E+00
  0.00000000E+00  0.00000000E+00  0.00000000E+00
  0.00000000E+00  0.00000000E+00  0.00000000E+00
  0.00000000E+00  0.00000000E+00  0.00000000E+00
  0.00000000E+00  0.00000000E+00  0.00000000E+00
  0.00000000E+00  0.00000000E+00  0.00000000E+00
  0.00000000E+00  0.00000000E+00  0.00000000E+00
  0.00000000E+00  0.00000000E+00  0.00000000E+00
  0.00000000E+00  0.00000000E+00  0.00000000E+00
  0.00000000E+00  0.00000000E+00  0.00000000E+00
  0.00000000E+00  0.00000000E+00  0.00000000E+00
  0.00000000E+00  0.00000000E+00  0.00000000E+00
  0.00000000E+00  0.00000000E+00  0.00000000E+00
  0.00000000E+00  0.00000000E+00  0.00000000E+00
  0.00000000E+00  0.00000000E+00  0.00000000E+00
  0.00000000E+00  0.00000000E+00  0.00000000E+00
  0.00000000E+00  0.00000000E+00  0.00000000E+00
  0.00000000E+00  0.00000000E+00  0.00000000E+00
  0.00000000E+00  0.00000000E+00  0.00000000E+00
  0.00000000E+00  0.00000000E+00  0.00000000E+00
  0.00000000E+00  0.00000000E+00  0.00000000E+00
  0.00000000E+00  0.00000000E+00  0.00000000E+00
  0.00000000E+00  0.00000000E+00  0.00000000E+00
  0.00000000E+00  0.00000000E+00  0.00000000E+00
  0.00000000E+00  0.00000000E+00  0.00000000E+00
  0.00000000E+00  0.00000000E+00  0.00000000E+00
  0.00000000E+00  0.00000000E+00  0.00000000E+00
  0.00000000E+00  0.00000000E+00  0.00000000E+00
  0.00000000E+00  0.00000000E+00  0.00000000E+00
  0.00000000E+00  0.00000000E+00  0.00000000E+00
  0.00000000E+00  0.00000000E+00  0.00000000E+00
  0.00000000E+00  0.00000000E+00  0.00000000E+00
  0.00000000E+00  0.00000000E+00  0.00000000E+00
  0.00000000E+00  0.00000000E+00  0.00000000E+00
  0.00000000E+00  0.00000000E+00  0.00000000E+00
  0.00000000E+00  0.00000000E+00  0.00000000E+00
  0.00000000E+00  0.00000000E+00  0.00000000E+00
  0.00000000E+00  0.00000000E+00  0.00000000E+00
  0.00000000E+00  0.00000000E+00  0.00000000E+00
  0.00000000E+00  0.00000000E+00  0.00000000E+00
  0.00000000E+00  0.00000000E+00  0.00000000E+00
  0.00000000E+00  0.00000000E+00  0.00000000E+00
  0.00000000E+00  0.00000000E+00  0.00000000E+00
  0.00000000E+00  0.00000000E+00  0.00000000E+00
  0.00000000E+00  0.00000000E+00  0.00000000E+00
  0.00000000E+00  0.00000000E+00  0.00000000E+00
  0.00000000E+00  0.00000000E+00  0.00000000E+00
  0.00000000E+00  0.00000000E+00  0.00000000E+00
  0.00000000E+00  0.00000000E+00  0.00000000E+00
  0.00000000E+00  0.00000000E+00  0.00000000E+00
  0.00000000E+00  0.00000000E+00  0.00000000E+00
  0.00000000E+00  0.00000000E+00  0.00000000E+00
  0.00000000E+00  0.00000000E+00  0.00000000E+00
  0.00000000E+00  0.00000000E+00  0.00000000E+00
  0.00000000E+00  0.00000000E+00  0.00000000E+00
  0.00000000E+00  0.00000000E+00  0.00000000E+00
  0.00000000E+00  0.00000000E+00  0.00000000E+00
  0.00000000E+00  0.00000000E+00  0.00000000E+00
  0.00000000E+00  0.00000000E+00  0.00000000E+00
  0.00000000E+00  0.00000000E+00  0.00000000E+00
  0.00000000E+00  0.00000000E+00  0.00000000E+00
  0.00000000E+00  0.00000000E+00  0.00000000E+00
  0.00000000E+00  0.00000000E+00  0.00000000E+00
  0.00000000E+00  0.00000000E+00  0.00000000E+00
  0.00000000E+00  0.00000000E+00  0.00000000E+00
  0.00000000E+00  0.00000000E+00  0.00000000E+00
  0.00000000E+00  0.00000000E+00  0.00000000E+00
