# Supplementary material for: Water Adsorption at Pairs of Proximate Brønsted Acid Sites in Zeolites
Source: J Phys Chem Lett. 2026 Jan 14;17(4):1201–6. doi: 10.1021/acs.jpclett.5c03794 (PMC12862806; doi:10.1021/acs.jpclett.5c03794)
Supplement: Supplementary file 2 [file jz5c03794_si_002.zip › Water_BAS_Pairs_SI/QM/STRUCTURES_PBE+D2/HMFI__13__2_h2o__PBE_D2.vasp]

Al  H  O Si                             
   1.00000000000000     
    20.2029999999999994    0.0000000000000000    0.0000000000000000
     0.0000000000000000   19.8490000000000002    0.0000000000000000
     0.0000000000000000    0.0000000000000000   13.2159999999999993
   Al   H    O    Si
     2     6   194    94
Direct
  0.2711505385476283  0.8246153235899334  0.0490492567784557
  0.6091853997627110  0.6771401338393652  0.4673919530084858
  0.3331646234244047  0.8136462689359432  0.2107245587728744
  0.3473957130744393  0.7213378076376759  0.1988760299485973
  0.4960076905687472  0.7527362803402984  0.4009002415569008
  0.4406030916792985  0.7005843782413620  0.4322066238068649
  0.5184584286497003  0.6657155374431941  0.3488748469640682
  0.3967544249879892  0.7459506785445494  0.2878200146506290
  0.6011369939399909  0.0683972685924736  0.6247058627851867
  0.5978883762743992  0.1521637269637917  0.4701044690896041
  0.8197776608947773  0.0199119035194311  0.4511961587326199
  0.6987956175630841  0.0639289262259308  0.4903758004032037
  0.7297805614160923  0.0318257635292661  0.7756377765128381
  0.6033085328528243  0.0454047901290659  0.8225466870476994
  0.8157938483849869  0.9552741299707374  0.6791146989878585
  0.7978259985672955  0.0829130830060526  0.6237867631529158
  0.9204549807853037  0.9823192787868668  0.9372903924919989
  0.7949200913998083  0.1520465294805844  0.4536773692666384
  0.5672406436641811  0.9484376372691991  0.6944906357918529
  0.8554213570823330  0.8465533685687102  0.7799150411610674
  0.9834887056162477  0.8499857620655782  0.8054827088902918
  0.9262893754668159  0.1149965381411676  0.9439416636457525
  0.7995357246823910  0.8324418690057119  0.6022412251674565
  0.7278314130553840  0.8724266446281721  0.7599525154643157
  0.6875877866057857  0.8420473004002512  0.4978035490609663
  0.5895942815975228  0.8257992697599825  0.6295755998953249
  0.6073496429827466  0.8528973517411920  0.8255367943924978
  0.4892713124256845  0.4502089353020571  0.6992361143307801
  0.3605238783656392  0.4324423484038439  0.7235415816992129
  0.4221458899818192  0.3916794972139144  0.5543253680131889
  0.4032686773534976  0.5214904656664787  0.5899433583753285
  0.6909170739375942  0.1243774779502438  0.9085917739072265
  0.8584500442818307  0.0566988456431393  0.7963200489298140
  0.4892917608229879  0.0537836015453293  0.7290280040252017
  0.8913425644611982  0.1606392282169824  0.3169226312486639
  0.6907862339412406  0.6625698973709787  0.4441656494126748
  0.5769651952758622  0.6384947805065752  0.5719991768635143
  0.6066043085983224  0.6724541097941410  0.7653815949806481
  0.5112592601715861  0.9536639969343129  0.3026762932559117
  0.6425939588301243  0.9413144083266638  0.3065436932346123
  0.5692560083307270  0.8923219445906903  0.4568186606206384
  0.5795341101421712  0.0238908601385994  0.4358699633783054
  0.6984139968913444  0.9283887995025341  0.1279296998380526
  0.6743455620991788  0.0515362373149974  0.2022699942064274
  0.7695788398207003  0.9761148387057774  0.2779218070810813
  0.7051810186189410  0.8603132997852900  0.9585915147381278
  0.9895683680601328  0.0484437820979727  0.8006931103911966
  0.8034675276846995  0.9436918868821544  0.0047550695584970
  0.9006418126024761  0.8535884354778243  0.9672230300278692
  0.8952243889905114  0.9535085362208151  0.3228564241426794
  0.9244082273011168  0.0556606336004542  0.1987833418375584
  0.8002964879632446  0.8886568465296720  0.4210268487587683
  0.5179783563628193  0.1543855254834799  0.3051085024555424
  0.6461105574524650  0.1703911347412549  0.2852906328578366
  0.6905633173130159  0.1653018686011159  0.1001461090325419
  0.7704776986677518  0.1370557669991324  0.2552339373268005
  0.8044700397361326  0.1441872521153633  0.0058278663634442
  0.3162219299181809  0.4302147209471801  0.9109917908641900
  0.9090966794234971  0.1774212880176217  0.1191079097063805
  0.6865685653743844  0.9943502583657283  0.9569003268170702
  0.3247473410871951  0.5476403144611598  0.8139488716174886
  0.3154817460480002  0.4756523487222450  0.0988768147741425
  0.2811834566028189  0.3500951892566435  0.0624781831603377
  0.0159570888829466  0.3565573165384765  0.1967400992945212
  0.1387124083247341  0.3268381733108139  0.2381837352354873
  0.1831516834761510  0.3602511270498223  0.4177858955287683
  0.2670235468042408  0.3418036580248640  0.2651841360541152
  0.3014026759998982  0.3594189998483331  0.4982888365631359
  0.4057041838281618  0.3235384026808651  0.3844158308550766
  0.3851118298230799  0.3331719990109008  0.1853350092878508
  0.4300683327835862  0.7570858351787153  0.6371302509410027
  0.2845637913878225  0.7384633817329406  0.0642393067766880
  0.1047676432454001  0.7460853009783952  0.0462097379679226
  0.1962112694117677  0.7450363730454314  0.6572746582607517
  0.3102515144295653  0.6087265387353606  0.0696932613411226
  0.0716264358621523  0.2424659357481157  0.1274050331491786
  0.3834352709991859  0.2641314400801132  0.5618085680785407
  0.2973336990250990  0.2344844537942007  0.1506567593245104
  0.5775218643548393  0.2659075851788030  0.3747726224174368
  0.7256426825266065  0.2473126083241546  0.9530187767139213
  0.8856510846125907  0.2408132973688625  0.9445021415951562
  0.7990504509663623  0.2576675955731692  0.3357750147760480
  0.9150420269327126  0.7421371100472614  0.8654219128004284
  0.7840054217625682  0.7585971199996027  0.4379935991818393
  0.5835754186353213  0.7608440671024689  0.4556823935353682
  0.6969340967690788  0.7534124770862016  0.8441418067909754
  0.4633200066269253  0.7204041127314196  0.3722864396522155
  0.2183279066606458  0.2571161374575891  0.5376500236812940
  0.4186708386910284  0.4415587552066295  0.2938755491867283
  0.3933667910410568  0.5582147562712594  0.2015985457953812
  0.4263413610042129  0.5561592518747264  0.3967651449696446
  0.2011161725469426  0.4499163373657413  0.0066183181974939
  0.7289387528977503  0.6716852186910893  0.6915673331672428
  0.1071425903185839  0.3576579990731785  0.0467530274337623
  0.0978366033430478  0.4347119492982782  0.8847535112396172
  0.1129906076195126  0.4670401650697880  0.6894044130454068
  0.0602493722430899  0.5547457850275059  0.8178441841505163
  0.1947542871304856  0.3753190609178288  0.6156105339336886
  0.4831563958405266  0.6430305044998498  0.7105308218058235
  0.3532569614156401  0.6594973167522127  0.7116583144290193
  0.3037881179843736  0.6692910708441874  0.8944601601291727
  0.2287977986216581  0.6259280808596935  0.7425267567779926
  0.1932062127871674  0.6491688296305527  0.9992569068112173
  0.0913315347681428  0.6773820181965415  0.8774372237636430
  0.1065485246282280  0.6456532954519600  0.6834953585908443
  0.0062856422942614  0.5517285619788650  0.1974942122100772
  0.1358378522788009  0.5658275125170018  0.2125924453813552
  0.0713714558504223  0.6188388277518282  0.0558982290405827
  0.0821509183061374  0.4865815905189487  0.0693073046268236
  0.1865687804213239  0.5506375806841941  0.3967732250996707
  0.1872783923869667  0.4486341883589873  0.2647192902675014
  0.2655670355839544  0.5556100272598635  0.2410623310043715
  0.2016063302699221  0.6364758413918130  0.5461646785290025
  0.3069019624637154  0.5726670183718007  0.4743575188909198
  0.2177655436611990  0.5040568132854462  0.5776775723203477
  0.4116303134949253  0.6477903121036690  0.5347214084681788
  0.2334174150957614  0.4568410459959956  0.7634006213631732
  0.8068142200968759  0.6433995054872217  0.5368984207730462
  0.9081325337575764  0.9333989188724358  0.1251588320667049
  0.9870878081644869  0.6578563321641735  0.7544550005283237
  0.2039166198858356  0.0118782210855973  0.6181044650587156
  0.4139099239274471  0.8850484686362680  0.6009621112160317
  0.4063341081857366  0.9393811700608626  0.4233007321618689
  0.3900323935970432  0.9509720704585761  0.2272494611072466
  0.4284966077937760  0.0566807920863362  0.3329921905768851
  0.3106876231990222  0.8539812607820132  0.1666211538049252
  0.0110391134595303  0.1525407238939478  0.2438648076642367
  0.1414214658590518  0.1638063632762662  0.2535301986961352
  0.1865351962378471  0.1446264666546392  0.4413784045293871
  0.2693261910341844  0.1405321726482916  0.2882860651318674
  0.3058223300850466  0.1572196201681142  0.5255744410953872
  0.4241592207648129  0.1682018857871480  0.4399745502578657
  0.3003927458171426  0.9384966948240369  0.5416578091934499
  0.3940708109343175  0.1698109687545023  0.2430865407644834
  0.5153410861220978  0.5318688169233923  0.2589331621895090
  0.6341534799127252  0.5808331860625164  0.2154009173574793
  0.5627657817869492  0.6405708587486715  0.3576139691987646
  0.6158095021124538  0.5246960176121113  0.3952003029436533
  0.6800767811924430  0.5524503269066477  0.0371649482037001
  0.6823012596619281  0.4589223923694160  0.1851124002510020
  0.7646550028881691  0.5647937072967698  0.1877151767575231
  0.7090294099917520  0.6242018483929602  0.8761410478023599
  0.7986871661315798  0.5394494357171437  0.9540414476005726
  0.6921924447707765  0.4908270844054247  0.8654780278096110
  0.8977812952107722  0.6128180222382955  0.8848762938235655
  0.9055657801795430  0.5622009548626841  0.0676753485901941
  0.8600537825182702  0.6731661947591100  0.7145712679025341
  0.8856296040201811  0.5597875220616092  0.2665028001595745
  0.1963790566693652  0.8760286757109768  0.6209480874230779
  0.1804902871612579  0.0427148001369790  0.3117341474170909
  0.3619943666631116  0.0600939824957252  0.7644795346254208
  0.4158497274808772  0.1459298829903785  0.6368622049404379
  0.4036398647028984  0.0184511355154138  0.5832161226988078
  0.3137644249531616  0.0344694760428274  0.9433845769241269
  0.2969933055314011  0.9458838811333987  0.7922445086778458
  0.2324015616302570  0.0641448505256699  0.7951015728678535
  0.3183265649954973  0.1059080229103742  0.1090338661787950
  0.2007360860799490  0.0678855576684592  0.0372631447146007
  0.2818632064149574  0.9769518875260721  0.1146202126028536
  0.0830395124817070  0.1155492775420692  0.0854798544031046
  0.0946101065013219  0.0408604161707494  0.9237595325702261
  0.1084998101545709  0.0689344723373544  0.7287840003749508
  0.2678735586353236  0.9421003192193333  0.3062845185901565
  0.0746096215290974  0.9459409532211565  0.7861600852978983
  0.4875292986766736  0.8485535840500525  0.7553809922557787
  0.3573673914766008  0.8292021799089293  0.7643005935426038
  0.3139314528086493  0.8607188027285467  0.9494733953441736
  0.2292419179619504  0.8311467579186940  0.8033871487555252
  0.1894595198170987  0.8488508324589500  0.0534964083527517
  0.0832999343651514  0.8559257052237675  0.9343924496302551
  0.1044550599406470  0.8209755247578571  0.7414817452643353
  0.0133567535740870  0.9591821301270937  0.2400643635575375
  0.1375720044101254  0.9205687911415380  0.2723399593880915
  0.0675042063212834  0.8595754785323568  0.1310509920889182
  0.1070278915261180  0.9850820774887294  0.1034138158609359
  0.1820028339034123  0.9445993901428539  0.4537907116551020
  0.1984970829536923  0.1448085818000885  0.6408453111611698
  0.9215214034701876  0.4493467495248739  0.1722960299076168
  0.3534871209334117  0.7537108634666762  0.2541012231227811
  0.5054031385541681  0.3436873473338049  0.2534936577193047
  0.7970871221439046  0.5567929528379461  0.6913888604174081
  0.7369960564793416  0.4373103933253176  0.6960573309697548
  0.8129251051232291  0.3854676115440211  0.3879558278197714
  0.6996708112637140  0.4325963642333759  0.4647389077729505
  0.7803151652129041  0.5157474002953825  0.3701912419547674
  0.5814596701922682  0.3968381196049978  0.3939831129284014
  0.9131536907061800  0.4811480017619248  0.9105379212593377
  0.9155416271118989  0.3543858493661262  0.8523919081843875
  0.8667110578247413  0.4466953381599047  0.7275522430022097
  0.9944651463597594  0.4438391799534724  0.7618390934432104
  0.8170096252015008  0.4649574583388622  0.5456416844782619
  0.8093369235736542  0.3497202901606251  0.9726682750473841
  0.6877032419396573  0.3606585639900531  0.0475424849067192
  0.7648813468052010  0.3546596134021324  0.2069864580016348
  0.8009053970908518  0.6468672828805260  0.3378803239423671
  0.9295053101286003  0.3434794417365531  0.0517947149218711
  0.6350482786575505  0.3386790433727395  0.2294111206852425
  0.8910952333682279  0.3303885026633389  0.2459264373283264
  0.7050875920362165  0.3570436303084738  0.8494150597661313
  0.5768417442420870  0.5479699820866790  0.7202981621535541
  0.6113684370783399  0.4203043701635635  0.7502827691368377
  0.5871664297543072  0.4630749728749958  0.5645970555324895
  0.2777852533831722  0.0469491051909725  0.0507047815902781
  0.1216854046458313  0.0516542791156257  0.0372097303217872
  0.0665609211924267  0.0256239887068422  0.8113244072780366
  0.0747801160136448  0.5559469910672720  0.1336753578850361
  0.3009838138787060  0.0251343717963904  0.8234193675649470
  0.1856795776433990  0.0724034101201282  0.6952051717757888
  0.9391368197206890  0.3700809144983410  0.1667342358068400
  0.3002343938772040  0.8671464437914984  0.8308944713557931
  0.1134573168664062  0.8276093349857306  0.0403688021846303
  0.0613985946035204  0.8679301135833818  0.8186777050396885
  0.1815568718404056  0.8188708135257355  0.7056746728265917
  0.1933080377034930  0.5297704682900390  0.2786873500547377
  0.8171562769566235  0.3323893787314515  0.2946434334477079
  0.4211531631214062  0.8304391111633811  0.6911656374158905
  0.2279837774091623  0.5659162536468330  0.4992147676231684
  0.4287434603946979  0.3604875015379991  0.2799117875436654
  0.4374572281542071  0.5204784241165736  0.2873099153511288
  0.9222504686387948  0.4319111025344288  0.8126815766559109
  0.8046131984527728  0.4769164737165483  0.6654280390367492
  0.7773840479168361  0.4496356491284590  0.4414488613510830
  0.6222196195918940  0.4535289043673008  0.4561748495578135
  0.5662565376067622  0.4708878849099779  0.6826446671655807
  0.6869581376942160  0.4264335869883933  0.7911810142754654
  0.9147683593500745  0.6713688099445990  0.8043960167589634
  0.7986150030109994  0.6360778583411556  0.6580876688571702
  0.7685014609183011  0.6780923430495824  0.4405128785462412
  0.5616469108176384  0.6261873681097589  0.6891031208895098
  0.6845714732334106  0.6798796403941013  0.7943416351777658
  0.4178694713219927  0.0687360820488657  0.6784201024601259
  0.3075519698131103  0.3148382527021646  0.1659862676931139
  0.8847550580906866  0.3221343648246110  0.9554922099106028
  0.3780233714452869  0.3342632360700556  0.4990146652784755
  0.2246950616557880  0.3370859783584356  0.5174484418682676
  0.1940948332621539  0.3699968808281521  0.2970845568468007
  0.0826058430571878  0.3216853559972581  0.1511231589258914
  0.3200525953478700  0.5494150743382663  0.1511742859291265
  0.3853046346683236  0.5727910121040192  0.4989796887092655
  0.7320705545779744  0.3283684534917806  0.9564855276955910
  0.1830833256520163  0.6645166568188247  0.6583766331159380
  0.5758052826778411  0.3362292383925223  0.3123192797799070
  0.0776161087548208  0.1683499952208322  0.1785007901851888
  0.1939329080860509  0.1229794837438054  0.3234216366714460
  0.8208822117335276  0.9590188039943880  0.3690559822272814
  0.3817276795805052  0.1833994135033724  0.5409628830073210
  0.4411429904843205  0.1370802713900958  0.3301594201349380
  0.3195665472113655  0.1623690381126664  0.1975965682263648
  0.6845126830308115  0.8339826843077478  0.8465488039463980
  0.5630779531041601  0.8693755442847292  0.7258542706805083
  0.6083126646777022  0.8296181475135429  0.5093606217135352
  0.7670977107536535  0.8303093274669268  0.4894604829335208
  0.7999556733610536  0.8765856337623836  0.7052373811378460
  0.3130058231251366  0.9335228858740343  0.2057539129010053
  0.9145790786584239  0.8233262696980254  0.8544234270745029
  0.5652258584408079  0.0287355202221882  0.7173694874817593
  0.6199862940098847  0.0769360396448668  0.5065780506119748
  0.7776012494383741  0.0795967257275222  0.5049562509108915
  0.8010653298021450  0.0314484405763647  0.7194965032590152
  0.9228782218205358  0.0503623753845743  0.8689597384124856
  0.5840700683323954  0.1851700157166529  0.3589749412352441
  0.6955230523276381  0.1304116256623958  0.2107328992928594
  0.7283671793045858  0.1702491563049235  0.9919187136098997
  0.8814032271844313  0.1693842295392265  0.0039701469705169
  0.9338828110222480  0.1358834621122125  0.2191359418823538
  0.8139819945867623  0.1773945803741757  0.3402153509933193
  0.6783493616867622  0.0488374998568870  0.8662687583314627
  0.6924349715835802  0.3783520608290200  0.1673704485880831
  0.4348256482927350  0.9760014366350485  0.3226977179287336
  0.2211928807830305  0.9422097442441839  0.5608871957623317
  0.8081054110829106  0.5719526175379606  0.2915432965459910
  0.0613375267676316  0.6336622962515037  0.7837946730077778
  0.1160281053579101  0.6733694019341563  0.9948134308063928
  0.2717893354938009  0.6681825554004939  0.0080548724660391
  0.3027544067275329  0.6252168848350295  0.7915783370186216
  0.4208172537260610  0.6767352913342466  0.6519960201894693
  0.1894486659558726  0.4512292026568691  0.6608356418978357
  0.0664958082741954  0.4753558859754121  0.7892282584840542
  0.1223552012457245  0.4323000896375953  0.0013807492203890
  0.2778579790353756  0.4265910775066812  0.0188207131299463
  0.3089343658826839  0.4675046717635671  0.8022733517284402
  0.3799624583303748  0.9459336522152926  0.5387578327708433
  0.4185760487424342  0.4486741652616899  0.6421655850250870
  0.8783543397280439  0.5491915138157654  0.9541770409318845
  0.7209101923538560  0.5525771491302310  0.9313035210579220
  0.6915092797190517  0.5383404499313351  0.1559513652718376
  0.5817271382291137  0.5661992634474616  0.3043730634403286
  0.5768414478227372  0.9526770287138991  0.3750882823906588
  0.6961071476918556  0.9745274490962451  0.2292317585806899
  0.7239594730805556  0.9316855993355621  0.0115948347487219
  0.8825058677650403  0.9283524478110603  0.0096232086091953
  0.9354869283923767  0.9757428190041567  0.2216493401412872
  0.0806104570662280  0.9312732180767653  0.1866767715496216
  0.1916944164724070  0.9630204570358861  0.3358915290907009
  0.9301300500790954  0.5304850329148658  0.1746520556996014
  0.2274952961351193  0.1761358278709702  0.5363456160597132
 
  0.00000000E+00  0.00000000E+00  0.00000000E+00
  0.00000000E+00  0.00000000E+00  0.00000000E+00
  0.00000000E+00  0.00000000E+00  0.00000000E+00
  0.00000000E+00  0.00000000E+00  0.00000000E+00
  0.00000000E+00  0.00000000E+00  0.00000000E+00
  0.00000000E+00  0.00000000E+00  0.00000000E+00
  0.00000000E+00  0.00000000E+00  0.00000000E+00
  0.00000000E+00  0.00000000E+00  0.00000000E+00
  0.00000000E+00  0.00000000E+00  0.00000000E+00
  0.00000000E+00  0.00000000E+00  0.00000000E+00
  0.00000000E+00  0.00000000E+00  0.00000000E+00
  0.00000000E+00  0.00000000E+00  0.00000000E+00
  0.00000000E+00  0.00000000E+00  0.00000000E+00
  0.00000000E+00  0.00000000E+00  0.00000000E+00
  0.00000000E+00  0.00000000E+00  0.00000000E+00
  0.00000000E+00  0.00000000E+00  0.00000000E+00
  0.00000000E+00  0.00000000E+00  0.00000000E+00
  0.00000000E+00  0.00000000E+00  0.00000000E+00
  0.00000000E+00  0.00000000E+00  0.00000000E+00
  0.00000000E+00  0.00000000E+00  0.00000000E+00
  0.00000000E+00  0.00000000E+00  0.00000000E+00
  0.00000000E+00  0.00000000E+00  0.00000000E+00
  0.00000000E+00  0.00000000E+00  0.00000000E+00
  0.00000000E+00  0.00000000E+00  0.00000000E+00
  0.00000000E+00  0.00000000E+00  0.00000000E+00
  0.00000000E+00  0.00000000E+00  0.00000000E+00
  0.00000000E+00  0.00000000E+00  0.00000000E+00
  0.00000000E+00  0.00000000E+00  0.00000000E+00
  0.00000000E+00  0.00000000E+00  0.00000000E+00
  0.00000000E+00  0.00000000E+00  0.00000000E+00
  0.00000000E+00  0.00000000E+00  0.00000000E+00
  0.00000000E+00  0.00000000E+00  0.00000000E+00
  0.00000000E+00  0.00000000E+00  0.00000000E+00
  0.00000000E+00  0.00000000E+00  0.00000000E+00
  0.00000000E+00  0.00000000E+00  0.00000000E+00
  0.00000000E+00  0.00000000E+00  0.00000000E+00
  0.00000000E+00  0.00000000E+00  0.00000000E+00
  0.00000000E+00  0.00000000E+00  0.00000000E+00
  0.00000000E+00  0.00000000E+00  0.00000000E+00
  0.00000000E+00  0.00000000E+00  0.00000000E+00
  0.00000000E+00  0.00000000E+00  0.00000000E+00
  0.00000000E+00  0.00000000E+00  0.00000000E+00
  0.00000000E+00  0.00000000E+00  0.00000000E+00
  0.00000000E+00  0.00000000E+00  0.00000000E+00
  0.00000000E+00  0.00000000E+00  0.00000000E+00
  0.00000000E+00  0.00000000E+00  0.00000000E+00
  0.00000000E+00  0.00000000E+00  0.00000000E+00
  0.00000000E+00  0.00000000E+00  0.00000000E+00
  0.00000000E+00  0.00000000E+00  0.00000000E+00
  0.00000000E+00  0.00000000E+00  0.00000000E+00
  0.00000000E+00  0.00000000E+00  0.00000000E+00
  0.00000000E+00  0.00000000E+00  0.00000000E+00
  0.00000000E+00  0.00000000E+00  0.00000000E+00
  0.00000000E+00  0.00000000E+00  0.00000000E+00
  0.00000000E+00  0.00000000E+00  0.00000000E+00
  0.00000000E+00  0.00000000E+00  0.00000000E+00
  0.00000000E+00  0.00000000E+00  0.00000000E+00
  0.00000000E+00  0.00000000E+00  0.00000000E+00
  0.00000000E+00  0.00000000E+00  0.00000000E+00
  0.00000000E+00  0.00000000E+00  0.00000000E+00
  0.00000000E+00  0.00000000E+00  0.00000000E+00
  0.00000000E+00  0.00000000E+00  0.00000000E+00
  0.00000000E+00  0.00000000E+00  0.00000000E+00
  0.00000000E+00  0.00000000E+00  0.00000000E+00
  0.00000000E+00  0.00000000E+00  0.00000000E+00
  0.00000000E+00  0.00000000E+00  0.00000000E+00
  0.00000000E+00  0.00000000E+00  0.00000000E+00
  0.00000000E+00  0.00000000E+00  0.00000000E+00
  0.00000000E+00  0.00000000E+00  0.00000000E+00
  0.00000000E+00  0.00000000E+00  0.00000000E+00
  0.00000000E+00  0.00000000E+00  0.00000000E+00
  0.00000000E+00  0.00000000E+00  0.00000000E+00
  0.00000000E+00  0.00000000E+00  0.00000000E+00
  0.00000000E+00  0.00000000E+00  0.00000000E+00
  0.00000000E+00  0.00000000E+00  0.00000000E+00
  0.00000000E+00  0.00000000E+00  0.00000000E+00
  0.00000000E+00  0.00000000E+00  0.00000000E+00
  0.00000000E+00  0.00000000E+00  0.00000000E+00
  0.00000000E+00  0.00000000E+00  0.00000000E+00
  0.00000000E+00  0.00000000E+00  0.00000000E+00
  0.00000000E+00  0.00000000E+00  0.00000000E+00
  0.00000000E+00  0.00000000E+00  0.00000000E+00
  0.00000000E+00  0.00000000E+00  0.00000000E+00
  0.00000000E+00  0.00000000E+00  0.00000000E+00
  0.00000000E+00  0.00000000E+00  0.00000000E+00
  0.00000000E+00  0.00000000E+00  0.00000000E+00
  0.00000000E+00  0.00000000E+00  0.00000000E+00
  0.00000000E+00  0.00000000E+00  0.00000000E+00
  0.00000000E+00  0.00000000E+00  0.00000000E+00
  0.00000000E+00  0.00000000E+00  0.00000000E+00
  0.00000000E+00  0.00000000E+00  0.00000000E+00
  0.00000000E+00  0.00000000E+00  0.00000000E+00
  0.00000000E+00  0.00000000E+00  0.00000000E+00
  0.00000000E+00  0.00000000E+00  0.00000000E+00
  0.00000000E+00  0.00000000E+00  0.00000000E+00
  0.00000000E+00  0.00000000E+00  0.00000000E+00
  0.00000000E+00  0.00000000E+00  0.00000000E+00
  0.00000000E+00  0.00000000E+00  0.00000000E+00
  0.00000000E+00  0.00000000E+00  0.00000000E+00
  0.00000000E+00  0.00000000E+00  0.00000000E+00
  0.00000000E+00  0.00000000E+00  0.00000000E+00
  0.00000000E+00  0.00000000E+00  0.00000000E+00
  0.00000000E+00  0.00000000E+00  0.00000000E+00
  0.00000000E+00  0.00000000E+00  0.00000000E+00
  0.00000000E+00  0.00000000E+00  0.00000000E+00
  0.00000000E+00  0.00000000E+00  0.00000000E+00
  0.00000000E+00  0.00000000E+00  0.00000000E+00
  0.00000000E+00  0.00000000E+00  0.00000000E+00
  0.00000000E+00  0.00000000E+00  0.00000000E+00
  0.00000000E+00  0.00000000E+00  0.00000000E+00
  0.00000000E+00  0.00000000E+00  0.00000000E+00
  0.00000000E+00  0.00000000E+00  0.00000000E+00
  0.00000000E+00  0.00000000E+00  0.00000000E+00
  0.00000000E+00  0.00000000E+00  0.00000000E+00
  0.00000000E+00  0.00000000E+00  0.00000000E+00
  0.00000000E+00  0.00000000E+00  0.00000000E+00
  0.00000000E+00  0.00000000E+00  0.00000000E+00
  0.00000000E+00  0.00000000E+00  0.00000000E+00
  0.00000000E+00  0.00000000E+00  0.00000000E+00
  0.00000000E+00  0.00000000E+00  0.00000000E+00
  0.00000000E+00  0.00000000E+00  0.00000000E+00
  0.00000000E+00  0.00000000E+00  0.00000000E+00
  0.00000000E+00  0.00000000E+00  0.00000000E+00
  0.00000000E+00  0.00000000E+00  0.00000000E+00
  0.00000000E+00  0.00000000E+00  0.00000000E+00
  0.00000000E+00  0.00000000E+00  0.00000000E+00
  0.00000000E+00  0.00000000E+00  0.00000000E+00
  0.00000000E+00  0.00000000E+00  0.00000000E+00
  0.00000000E+00  0.00000000E+00  0.00000000E+00
  0.00000000E+00  0.00000000E+00  0.00000000E+00
  0.00000000E+00  0.00000000E+00  0.00000000E+00
  0.00000000E+00  0.00000000E+00  0.00000000E+00
  0.00000000E+00  0.00000000E+00  0.00000000E+00
  0.00000000E+00  0.00000000E+00  0.00000000E+00
  0.00000000E+00  0.00000000E+00  0.00000000E+00
  0.00000000E+00  0.00000000E+00  0.00000000E+00
  0.00000000E+00  0.00000000E+00  0.00000000E+00
  0.00000000E+00  0.00000000E+00  0.00000000E+00
  0.00000000E+00  0.00000000E+00  0.00000000E+00
  0.00000000E+00  0.00000000E+00  0.00000000E+00
  0.00000000E+00  0.00000000E+00  0.00000000E+00
  0.00000000E+00  0.00000000E+00  0.00000000E+00
  0.00000000E+00  0.00000000E+00  0.00000000E+00
  0.00000000E+00  0.00000000E+00  0.00000000E+00
  0.00000000E+00  0.00000000E+00  0.00000000E+00
  0.00000000E+00  0.00000000E+00  0.00000000E+00
  0.00000000E+00  0.00000000E+00  0.00000000E+00
  0.00000000E+00  0.00000000E+00  0.00000000E+00
  0.00000000E+00  0.00000000E+00  0.00000000E+00
  0.00000000E+00  0.00000000E+00  0.00000000E+00
  0.00000000E+00  0.00000000E+00  0.00000000E+00
  0.00000000E+00  0.00000000E+00  0.00000000E+00
  0.00000000E+00  0.00000000E+00  0.00000000E+00
  0.00000000E+00  0.00000000E+00  0.00000000E+00
  0.00000000E+00  0.00000000E+00  0.00000000E+00
  0.00000000E+00  0.00000000E+00  0.00000000E+00
  0.00000000E+00  0.00000000E+00  0.00000000E+00
  0.00000000E+00  0.00000000E+00  0.00000000E+00
  0.00000000E+00  0.00000000E+00  0.00000000E+00
  0.00000000E+00  0.00000000E+00  0.00000000E+00
  0.00000000E+00  0.00000000E+00  0.00000000E+00
  0.00000000E+00  0.00000000E+00  0.00000000E+00
  0.00000000E+00  0.00000000E+00  0.00000000E+00
  0.00000000E+00  0.00000000E+00  0.00000000E+00
  0.00000000E+00  0.00000000E+00  0.00000000E+00
  0.00000000E+00  0.00000000E+00  0.00000000E+00
  0.00000000E+00  0.00000000E+00  0.00000000E+00
  0.00000000E+00  0.00000000E+00  0.00000000E+00
  0.00000000E+00  0.00000000E+00  0.00000000E+00
  0.00000000E+00  0.00000000E+00  0.00000000E+00
  0.00000000E+00  0.00000000E+00  0.00000000E+00
  0.00000000E+00  0.00000000E+00  0.00000000E+00
  0.00000000E+00  0.00000000E+00  0.00000000E+00
  0.00000000E+00  0.00000000E+00  0.00000000E+00
  0.00000000E+00  0.00000000E+00  0.00000000E+00
  0.00000000E+00  0.00000000E+00  0.00000000E+00
  0.00000000E+00  0.00000000E+00  0.00000000E+00
  0.00000000E+00  0.00000000E+00  0.00000000E+00
  0.00000000E+00  0.00000000E+00  0.00000000E+00
  0.00000000E+00  0.00000000E+00  0.00000000E+00
  0.00000000E+00  0.00000000E+00  0.00000000E+00
  0.00000000E+00  0.00000000E+00  0.00000000E+00
  0.00000000E+00  0.00000000E+00  0.00000000E+00
  0.00000000E+00  0.00000000E+00  0.00000000E+00
  0.00000000E+00  0.00000000E+00  0.00000000E+00
  0.00000000E+00  0.00000000E+00  0.00000000E+00
  0.00000000E+00  0.00000000E+00  0.00000000E+00
  0.00000000E+00  0.00000000E+00  0.00000000E+00
  0.00000000E+00  0.00000000E+00  0.00000000E+00
  0.00000000E+00  0.00000000E+00  0.00000000E+00
  0.00000000E+00  0.00000000E+00  0.00000000E+00
  0.00000000E+00  0.00000000E+00  0.00000000E+00
  0.00000000E+00  0.00000000E+00  0.00000000E+00
  0.00000000E+00  0.00000000E+00  0.00000000E+00
  0.00000000E+00  0.00000000E+00  0.00000000E+00
  0.00000000E+00  0.00000000E+00  0.00000000E+00
  0.00000000E+00  0.00000000E+00  0.00000000E+00
  0.00000000E+00  0.00000000E+00  0.00000000E+00
  0.00000000E+00  0.00000000E+00  0.00000000E+00
  0.00000000E+00  0.00000000E+00  0.00000000E+00
  0.00000000E+00  0.00000000E+00  0.00000000E+00
  0.00000000E+00  0.00000000E+00  0.00000000E+00
  0.00000000E+00  0.00000000E+00  0.00000000E+00
  0.00000000E+00  0.00000000E+00  0.00000000E+00
  0.00000000E+00  0.00000000E+00  0.00000000E+00
  0.00000000E+00  0.00000000E+00  0.00000000E+00
  0.00000000E+00  0.00000000E+00  0.00000000E+00
  0.00000000E+00  0.00000000E+00  0.00000000E+00
  0.00000000E+00  0.00000000E+00  0.00000000E+00
  0.00000000E+00  0.00000000E+00  0.00000000E+00
  0.00000000E+00  0.00000000E+00  0.00000000E+00
  0.00000000E+00  0.00000000E+00  0.00000000E+00
  0.00000000E+00  0.00000000E+00  0.00000000E+00
  0.00000000E+00  0.00000000E+00  0.00000000E+00
  0.00000000E+00  0.00000000E+00  0.00000000E+00
  0.00000000E+00  0.00000000E+00  0.00000000E+00
  0.00000000E+00  0.00000000E+00  0.00000000E+00
  0.00000000E+00  0.00000000E+00  0.00000000E+00
  0.00000000E+00  0.00000000E+00  0.00000000E+00
  0.00000000E+00  0.00000000E+00  0.00000000E+00
  0.00000000E+00  0.00000000E+00  0.00000000E+00
  0.00000000E+00  0.00000000E+00  0.00000000E+00
  0.00000000E+00  0.00000000E+00  0.00000000E+00
  0.00000000E+00  0.00000000E+00  0.00000000E+00
  0.00000000E+00  0.00000000E+00  0.00000000E+00
  0.00000000E+00  0.00000000E+00  0.00000000E+00
  0.00000000E+00  0.00000000E+00  0.00000000E+00
  0.00000000E+00  0.00000000E+00  0.00000000E+00
  0.00000000E+00  0.00000000E+00  0.00000000E+00
  0.00000000E+00  0.00000000E+00  0.00000000E+00
  0.00000000E+00  0.00000000E+00  0.00000000E+00
  0.00000000E+00  0.00000000E+00  0.00000000E+00
  0.00000000E+00  0.00000000E+00  0.00000000E+00
  0.00000000E+00  0.00000000E+00  0.00000000E+00
  0.00000000E+00  0.00000000E+00  0.00000000E+00
  0.00000000E+00  0.00000000E+00  0.00000000E+00
  0.00000000E+00  0.00000000E+00  0.00000000E+00
  0.00000000E+00  0.00000000E+00  0.00000000E+00
  0.00000000E+00  0.00000000E+00  0.00000000E+00
  0.00000000E+00  0.00000000E+00  0.00000000E+00
  0.00000000E+00  0.00000000E+00  0.00000000E+00
  0.00000000E+00  0.00000000E+00  0.00000000E+00
  0.00000000E+00  0.00000000E+00  0.00000000E+00
  0.00000000E+00  0.00000000E+00  0.00000000E+00
  0.00000000E+00  0.00000000E+00  0.00000000E+00
  0.00000000E+00  0.00000000E+00  0.00000000E+00
  0.00000000E+00  0.00000000E+00  0.00000000E+00
  0.00000000E+00  0.00000000E+00  0.00000000E+00
  0.00000000E+00  0.00000000E+00  0.00000000E+00
  0.00000000E+00  0.00000000E+00  0.00000000E+00
  0.00000000E+00  0.00000000E+00  0.00000000E+00
  0.00000000E+00  0.00000000E+00  0.00000000E+00
  0.00000000E+00  0.00000000E+00  0.00000000E+00
  0.00000000E+00  0.00000000E+00  0.00000000E+00
  0.00000000E+00  0.00000000E+00  0.00000000E+00
  0.00000000E+00  0.00000000E+00  0.00000000E+00
  0.00000000E+00  0.00000000E+00  0.00000000E+00
  0.00000000E+00  0.00000000E+00  0.00000000E+00
  0.00000000E+00  0.00000000E+00  0.00000000E+00
  0.00000000E+00  0.00000000E+00  0.00000000E+00
  0.00000000E+00  0.00000000E+00  0.00000000E+00
  0.00000000E+00  0.00000000E+00  0.00000000E+00
  0.00000000E+00  0.00000000E+00  0.00000000E+00
  0.00000000E+00  0.00000000E+00  0.00000000E+00
  0.00000000E+00  0.00000000E+00  0.00000000E+00
  0.00000000E+00  0.00000000E+00  0.00000000E+00
  0.00000000E+00  0.00000000E+00  0.00000000E+00
  0.00000000E+00  0.00000000E+00  0.00000000E+00
  0.00000000E+00  0.00000000E+00  0.00000000E+00
  0.00000000E+00  0.00000000E+00  0.00000000E+00
  0.00000000E+00  0.00000000E+00  0.00000000E+00
  0.00000000E+00  0.00000000E+00  0.00000000E+00
  0.00000000E+00  0.00000000E+00  0.00000000E+00
  0.00000000E+00  0.00000000E+00  0.00000000E+00
  0.00000000E+00  0.00000000E+00  0.00000000E+00
  0.00000000E+00  0.00000000E+00  0.00000000E+00
  0.00000000E+00  0.00000000E+00  0.00000000E+00
  0.00000000E+00  0.00000000E+00  0.00000000E+00
  0.00000000E+00  0.00000000E+00  0.00000000E+00
  0.00000000E+00  0.00000000E+00  0.00000000E+00
  0.00000000E+00  0.00000000E+00  0.00000000E+00
  0.00000000E+00  0.00000000E+00  0.00000000E+00
  0.00000000E+00  0.00000000E+00  0.00000000E+00
  0.00000000E+00  0.00000000E+00  0.00000000E+00
  0.00000000E+00  0.00000000E+00  0.00000000E+00
  0.00000000E+00  0.00000000E+00  0.00000000E+00
  0.00000000E+00  0.00000000E+00  0.00000000E+00
  0.00000000E+00  0.00000000E+00  0.00000000E+00
  0.00000000E+00  0.00000000E+00  0.00000000E+00
  0.00000000E+00  0.00000000E+00  0.00000000E+00
  0.00000000E+00  0.00000000E+00  0.00000000E+00
  0.00000000E+00  0.00000000E+00  0.00000000E+00
  0.00000000E+00  0.00000000E+00  0.00000000E+00
  0.00000000E+00  0.00000000E+00  0.00000000E+00
  0.00000000E+00  0.00000000E+00  0.00000000E+00
  0.00000000E+00  0.00000000E+00  0.00000000E+00
