# Supplementary material for: Water Adsorption at Pairs of Proximate Brønsted Acid Sites in Zeolites
Source: J Phys Chem Lett. 2026 Jan 14;17(4):1201–6. doi: 10.1021/acs.jpclett.5c03794 (PMC12862806; doi:10.1021/acs.jpclett.5c03794)
Supplement: Supplementary file 2 [file jz5c03794_si_002.zip › Water_BAS_Pairs_SI/QM/STRUCTURES_PBE+D2/HMFI__13__bare__PBE_D2.vasp]

Al  H  O Si                             
   1.00000000000000     
    20.2029999999999994    0.0000000000000000    0.0000000000000000
     0.0000000000000000   19.8490000000000002    0.0000000000000000
     0.0000000000000000    0.0000000000000000   13.2159999999999993
   Al   H    O    Si
     2     2   192    94
Direct
  0.6064619149721117  0.6665495388255913  0.4491490422599818
  0.2667250052168449  0.8351480454990130  0.0191516524091911
  0.3238875202801927  0.8362426056628726  0.1795079821750157
  0.5595367230373840  0.7650894829452033  0.3672614457879730
  0.9856494031379315  0.0437660506105023  0.7860765019291065
  0.8555071696785419  0.0612208599865838  0.7903789899836455
  0.9300630700668913  0.1185466098454873  0.9296831659271689
  0.9162943220309696  0.9859349351730391  0.9314641054331719
  0.7960398059278186  0.0808625057341007  0.6154296203770069
  0.8191702346695738  0.9557429466141015  0.6783882233239733
  0.7281128143911746  0.0306810110391728  0.7671552832254369
  0.8005417606275538  0.1460968096970948  0.4442010327911489
  0.6982141403045071  0.0651455506508219  0.4791344300090735
  0.8167167626692151  0.0124344449112519  0.4472596573916268
  0.5962596250096680  0.1511017340030692  0.4537413809836806
  0.6012430764182101  0.0721848708314109  0.6154850835769474
  0.5823798702516240  0.9466677032155189  0.6772508929013298
  0.6902773726119537  0.1223607633716143  0.9022520509790645
  0.9824161091246535  0.8628262284065249  0.7850280966483648
  0.8545860616152858  0.8395946657944240  0.7627474081890400
  0.7949222322322270  0.8392188041079403  0.5877242654137117
  0.7276056322514413  0.8739085319664159  0.7518567185901760
  0.6877891983970672  0.8428827940309699  0.4720699503537372
  0.5882054826609268  0.8240198805378602  0.6021535793202853
  0.6058672933580105  0.8404834464616187  0.7994570473453368
  0.5106942386005607  0.4484328601632585  0.7063191893873401
  0.3974834724957864  0.4421896346921985  0.8036531950174378
  0.6019403867566429  0.0449467404170163  0.8123324455252573
  0.8928056013681027  0.1571076350620321  0.3021506353617536
  0.9099565646474506  0.1795877968606775  0.1061226976709267
  0.8074630335815799  0.1467675361676903  0.9876639769477226
  0.8875383256588344  0.6678783082907190  0.6859293328581567
  0.8145386436014022  0.6401682237612679  0.5239510414242505
  0.7562598336111112  0.6656232084356677  0.6996648070835415
  0.6903247819797951  0.6664418435241166  0.4674336275592257
  0.5654113672911606  0.6448342372177589  0.5575660869829279
  0.6267764281687102  0.6705317364256808  0.7350929184524467
  0.5102180910354656  0.9632073335374362  0.2864310204982887
  0.6413088349251332  0.9481826905988830  0.2889526558183314
  0.5669582783735354  0.8880729299441632  0.4255019413259781
  0.5793339212333288  0.0202665266106833  0.4333211048521604
  0.7011010735834590  0.9254937026302199  0.1165466280409800
  0.4196589423641732  0.3601940608962009  0.6497159777084619
  0.6785665520482090  0.0524874619254026  0.1752589885787685
  0.6944160017963291  0.8584785770800829  0.9460509851574287
  0.6837577499800959  0.9924740641900993  0.9474476510751577
  0.9031088942298459  0.8538126942019831  0.9478012216332040
  0.9012351102748266  0.9288847975495212  0.1125704064814535
  0.8949102633707456  0.9565203458590644  0.3094569279079729
  0.9133385677688468  0.0546025293104253  0.1739751897408227
  0.8024543702684138  0.8837636326748208  0.3981728978675214
  0.5128415565588792  0.1448301748348106  0.2952403202917844
  0.6405530583368259  0.1651809713795172  0.2666022604503325
  0.6963146977887829  0.1718799817152058  0.0887026991350493
  0.7687193903610988  0.1364128083718859  0.2483759659154525
  0.7689888822876531  0.9789371298417900  0.2672438844359942
  0.3983361205817222  0.4891974028381047  0.6159818631725612
  0.3300728601324535  0.4581962198970804  0.9691402210941507
  0.3169283003129859  0.5474628214094110  0.8144657796965024
  0.4001114349278016  0.4504325097651412  0.3293892204675775
  0.2910578197826902  0.6420872508100466  0.1577641707216723
  0.0004582640468556  0.3695239899166260  0.2086363304009349
  0.1087778421962952  0.3347004457532576  0.3101070755823979
  0.1880911254528508  0.3507785844542010  0.4639423575751817
  0.2394412923034070  0.3223516122071438  0.2828622093803032
  0.3080557076931647  0.3468257868403352  0.5412890738944627
  0.4249998966101164  0.3454259193905493  0.4504224678626856
  0.3705836978246365  0.3269945920739074  0.2694738106957899
  0.4401214950421290  0.7414616035104374  0.6596200291595491
  0.2824924893722383  0.7530324431297838  0.0508985758905139
  0.1072889321990133  0.7557146660007802  0.0724630186840937
  0.1768661618439883  0.7373534419325637  0.6704262313923002
  0.0611763328712495  0.2553102826653013  0.1628324961902442
  0.2256247945452729  0.2435577882874719  0.5743497111454662
  0.3899639048361620  0.2439064996987317  0.5742353700077540
  0.3027581813993901  0.2440472773157037  0.1541017668089601
  0.5674365521116724  0.2608812237296471  0.3497699481516716
  0.7267272090358428  0.2466207958107109  0.9303239976108529
  0.8908838503051251  0.2457674675330599  0.9363641059261923
  0.8017952415218517  0.2537602321177254  0.3337539236656319
  0.9303994015375537  0.7450718833972095  0.8404875395213698
  0.7858428107628773  0.7561317556309762  0.4330550062966747
  0.5867780327914103  0.7592941254375662  0.4276972361590228
  0.7058874788182653  0.7521035922787860  0.8313409710420681
  0.3708816766019064  0.5758025313353602  0.2763125544878298
  0.0012949273536049  0.6415839291458981  0.7766689472784655
  0.4320013714059076  0.5539074729362408  0.4497193487264073
  0.2304901638478469  0.4861763730653993  0.6336515904301752
  0.2650746661553284  0.4256397510807966  0.8032623583477940
  0.2969349722495226  0.3740606358057594  0.1167529017635736
  0.2056739354411517  0.4521398915494272  0.0302343788124912
  0.2994337470947154  0.5062239885835456  0.1462785704841083
  0.1206348592039794  0.3699151622005024  0.1202859761590745
  0.0902931364606849  0.4216158264961157  0.9450845923480931
  0.1376296988744790  0.4528044676187879  0.7633973732793814
  0.0621814859282274  0.5392131672719859  0.8659935807287235
  0.2015240154370467  0.3576181132031259  0.6625465879150406
  0.5016590480888445  0.6313136154975982  0.7294783156554110
  0.3857753328736057  0.6628530865737992  0.8021539250176027
  0.3141200752090277  0.6357879270509580  0.9633574649145518
  0.2555808711562763  0.6649031610107512  0.7878916825648641
  0.1918330226075384  0.6557074069517868  0.0249561125330447
  0.0731657494032994  0.6609163181137824  0.9420736851621756
  0.1306730536366282  0.6288406559832354  0.7640425116916864
  0.9928885760952658  0.5518309714782916  0.2080192720942603
  0.1091471239116889  0.5486001051958296  0.2945363065305995
  0.0867862455051667  0.6332838636228495  0.1405136505572974
  0.0948699197619222  0.5018700730900282  0.1058807201761979
  0.1776624443433163  0.5334569792503666  0.4649943823840938
  0.1886334475947625  0.4427450287378798  0.3157911305621779
  0.2393832516059869  0.5659662993699885  0.2981142969406881
  0.2132990626958298  0.6182014314404805  0.6092829242888892
  0.3061614505540965  0.5518347728213839  0.5069213728097183
  0.3932926311886916  0.6233554611236537  0.6106338167210841
  0.7163939841723729  0.3599628956909540  0.8351739897157685
  0.4897405031530711  0.0399042049644507  0.7131448754363452
  0.6386947574463746  0.4204814363111083  0.7076658555066041
  0.2990270948262545  0.9261989750490234  0.5123254195238041
  0.1925807301380004  0.9838768458120219  0.5924674518780745
  0.4059564524204941  0.8520738910522754  0.5603752145680841
  0.4060036525362685  0.9274606900917738  0.3980181395359573
  0.3916415924922556  0.9611933938118986  0.2056627481484287
  0.4198123681814424  0.0554529321134848  0.3416558859825039
  0.3063557852860461  0.8719992905060034  0.1364223113024137
  0.0113123053377978  0.1386217217182711  0.2216442913067507
  0.1400428156441605  0.1608476203647709  0.2397402275200979
  0.2090131857575967  0.1770801075137674  0.4043860506585097
  0.2682425155868444  0.1269033743133846  0.2418836968822379
  0.3076917964556589  0.1426931774326674  0.5277254222318677
  0.4054448802678530  0.1804962457076131  0.4025727430608785
  0.3953477934903114  0.1535410119715780  0.2073203099873145
  0.5995159207894966  0.5461926071405813  0.6862070251787805
  0.4962985531601892  0.5353603378602924  0.2775525974619860
  0.6051325026140139  0.5596383913622844  0.1775676108315858
  0.5729512529223346  0.6399255251887460  0.3352402942853310
  0.6145883401931360  0.5169991033039053  0.3663985030272601
  0.6748887868909728  0.5332821260044783  0.0144493288352158
  0.6806999894267473  0.4494895173162937  0.1730151624770302
  0.7367047382574214  0.5705954132275673  0.1811931023150737
  0.7108723756871489  0.6242278224653626  0.8785966075698239
  0.8010351791767010  0.5418239538745356  0.9624501063457319
  0.7112952473548613  0.4947723301246798  0.8328931653102342
  0.1987887288888922  0.8506258050802155  0.5753536509532722
  0.8859111768416955  0.6236985424022992  0.8745044627516808
  0.2676235008068187  0.9627608935600799  0.2735071501291849
  0.1839476960138163  0.9267696114976950  0.4136543735318617
  0.3612820182682493  0.0660610266056709  0.7238462080039412
  0.4325069345579324  0.1169301745663684  0.5748863209286061
  0.4092281830516800  0.9853278920691422  0.5786061617645704
  0.3061989671039784  0.0466399752768994  0.9013925830382771
  0.3040112874325659  0.9496843570563089  0.7587076490316296
  0.2296435804266253  0.0607906321378423  0.7447157594375285
  0.3146047003448424  0.1284634748271050  0.0557076372073071
  0.1975000870390323  0.0752698955017253  0.0131730631049994
  0.2918472356746898  0.9961099635387239  0.0808456833245868
  0.0893645913825878  0.1462321382549917  0.0576581960399430
  0.0933786452110933  0.0748005034540611  0.8922161521471687
  0.1016323661649014  0.0501046351473729  0.6961060403697227
  0.0780733003348627  0.9505010819138834  0.8279426781315572
  0.1823905787764853  0.1174850080846695  0.5778975755242060
  0.4864613833186032  0.8592991642098972  0.7206225529248259
  0.3587925660931897  0.8295294275815513  0.7447657071294524
  0.3113940600847983  0.8699779629617668  0.9218779837736849
  0.2290922090021338  0.8403283037338837  0.7723817400605757
  0.1854643577982136  0.8600227911180561  0.0219542867769260
  0.0791958050572764  0.8281255886135935  0.9105781271265555
  0.1032825927493444  0.8436811850995574  0.7135962601295111
  0.0093473167686227  0.9671353142094498  0.2177815876634243
  0.1393664615288565  0.9486793263880702  0.2284752935959753
  0.0656217903960907  0.8812047565680344  0.0944493546288429
  0.0874318429385027  0.0126970398524601  0.0709712858793035
  0.1814251353242191  0.0525854794607738  0.3407784267994733
  0.9230573407573853  0.5578442428140964  0.0379893763323923
  0.8002008078152376  0.9355433463251110  0.9821650752910910
  0.9041575938545321  0.4561870584814102  0.1662649866671300
  0.6098484338775730  0.3363604710444353  0.1932728262274040
  0.8320016896862030  0.4655722618105557  0.5173596574568299
  0.6814750174718913  0.3553030610134384  0.0287829996534771
  0.7417637727627688  0.3331565405075120  0.2036180872610701
  0.8081691772884716  0.3471127037019443  0.9792944150217996
  0.9318176941045715  0.3545250824851748  0.0401680463736677
  0.8733588947829152  0.3328220844770672  0.2189454092223686
  0.9064536949760104  0.4908728936178847  0.8693040715478013
  0.9001902585893298  0.4424518024602426  0.6826352722990047
  0.0106403894896902  0.4285020956425752  0.7854642444647896
  0.8659496209652655  0.5791808125318377  0.2152463028910621
  0.9048506030988911  0.3593485066753370  0.8416102121559478
  0.7844047197455246  0.6464940621244275  0.3285377328488954
  0.8225296554293507  0.5510385850793421  0.6740903138769667
  0.7696483304707663  0.4284349295708059  0.6850215785464374
  0.4962385369728519  0.3639617079820559  0.2845536524485433
  0.5802915195296544  0.4572814651925621  0.5370450408944019
  0.6120608880877902  0.3824287146240197  0.3803757181693747
  0.7881355143593709  0.5128073813388739  0.3429882808958735
  0.7056811425927423  0.4522397120099572  0.4709481778119014
  0.7988159676432026  0.3823544847360447  0.3706182246040548
  0.9273252178821193  0.3781155421707115  0.1584130083474405
  0.3000604563071631  0.0298686514587469  0.7821640620022987
  0.2764300065217378  0.0626474455229366  0.0115845155049211
  0.1171443336720690  0.0764430893497550  0.0088145116229262
  0.0643693428077968  0.0291551014490346  0.8004740265290268
  0.1766808396137915  0.0529625092552102  0.6524518961011615
  0.4223421194999217  0.8204285312487460  0.6722112979292499
  0.3012204090067603  0.8724320158852136  0.8019609527621158
  0.1110796739926593  0.8313909497547636  0.0243237830176216
  0.0610101544594001  0.8712030440730785  0.8099366654256078
  0.7330206044563603  0.3274677117977747  0.9440033157136730
  0.8039990069862892  0.3272926616916685  0.2809668864950554
  0.8841777525258039  0.3268039098518692  0.9496730257651038
  0.1773774947158462  0.8182099500218668  0.6838955094519495
  0.0715342023723643  0.5590017801593756  0.1866054771619785
  0.6996803511723895  0.6763304114671712  0.7854621250631183
  0.9306000283106296  0.4306390614379128  0.7950861746445423
  0.8306216414462286  0.4725057031975488  0.6395811626768692
  0.7806301862946936  0.4531983611177799  0.4247033967709543
  0.6279985446498167  0.4524552689830557  0.4383561021913707
  0.5820216814529966  0.4684916729970411  0.6591418255142378
  0.7091114195428874  0.4266854245188403  0.7657267401249706
  0.9265845039347361  0.6696779133350311  0.7939550652200916
  0.8200835340229345  0.6310317803319353  0.6456098641981914
  0.7668769423024259  0.6763174293405989  0.4396512671779690
  0.3022367527428329  0.3185074049793324  0.2060250351472678
  0.4226815239439331  0.0514661591763240  0.6478515901531288
  0.4228764317446237  0.3718281074456329  0.3338396034739720
  0.2311434595298903  0.3245983099903528  0.5598159043408990
  0.1815811891926223  0.3629579788412933  0.3432127531809849
  0.0719168237083221  0.3322126573248478  0.2003419991749581
  0.3001407690508210  0.5719913664976146  0.2185771967443267
  0.4251203281131695  0.5287201238087790  0.3327516460067282
  0.3825367735820896  0.5546388270268281  0.5468346068528028
  0.2315538384703185  0.5478123834307279  0.5540420336334643
  0.1784274677025774  0.5223368993837557  0.3431319968034250
  0.1941877873259520  0.6619657404461722  0.7085154875907316
  0.5737469223389712  0.6237745986906118  0.6739826655983676
  0.3854442742833050  0.3244757129963856  0.5529250402316552
  0.0675013544831446  0.6184499722095981  0.8374583149713130
  0.2081500859828296  0.4309236305047897  0.7166213594271126
  0.2694064918666112  0.6735744972157233  0.0490241578196555
  0.7993110777764667  0.8771870294975641  0.6956425196174888
  0.9181739662648226  0.8252709702048893  0.8340485201316687
  0.6767713286203684  0.0477658969816755  0.8578723895098906
  0.5686537800484864  0.0258546036686491  0.7042674004822683
  0.6195584899258183  0.0778659776649041  0.4965441328568006
  0.7776009036639050  0.0760683806098232  0.4963696404615242
  0.8001567365110537  0.0319123066378224  0.7135967288812963
  0.9213727586729051  0.0519546571273119  0.8591340797313908
  0.0753814238759922  0.1754017450495014  0.1708050044702157
  0.1993325912015174  0.1293766576434576  0.3060148377624440
  0.2313951061846905  0.1701627670840603  0.5221608390624624
  0.3835865208210452  0.1710112962402645  0.5205313551239216
  0.4339247028486303  0.1339792519423372  0.3111488937916679
  0.3201309770669247  0.1648502266105614  0.1657162441516843
  0.8798489278831617  0.9260362516311649  0.9942677793887804
  0.9300319902427627  0.9764911581273616  0.2028158850896527
  0.8205625982862222  0.9578146014791991  0.3560709112973228
  0.5790726415282375  0.1807197173112260  0.3411783507724042
  0.6962711343751056  0.1315688572806638  0.1952493042532267
  0.7307237601276737  0.1717685821113968  0.9773892669829459
  0.8842610535133698  0.1726685013614962  0.9897463127123787
  0.9320716218013813  0.1323108790172869  0.2011937124908058
  0.8161017075635345  0.1739347370087140  0.3311720349302553
  0.7681829901215902  0.8301448921929698  0.4733149430965556
  0.1148919488556597  0.6763455931059275  0.0450300778582543
  0.6097292126301994  0.8322097935218178  0.4856454317428231
  0.6834082438436295  0.8300817414056934  0.8317880499246063
  0.3180224947081756  0.6274844937142390  0.8418543472906533
  0.4308248826496289  0.6645807415715538  0.7002218579165568
  0.0754875867876932  0.4606452628563497  0.8392815840160031
  0.1279246662581049  0.4370320333857965  0.0511699973857218
  0.2824890110034073  0.4472646272664458  0.0665746117621129
  0.3271771388484890  0.4689666137324473  0.8477721120451971
  0.4321770217033575  0.4357566060411645  0.6932525849232248
  0.6784563315857185  0.3690525736043871  0.1500094808265350
  0.5710215881259132  0.3360599346392864  0.3015362351160023
  0.7935439409360718  0.5766728198418316  0.2675451379136762
  0.9218037242439133  0.5360716428894489  0.1566651514100785
  0.8788516251742087  0.5533709450687453  0.9355383907645479
  0.7250655015355806  0.5490125499560731  0.9214572687320675
  0.6744549213562129  0.5280150522494762  0.1369177631350214
  0.5712535678284026  0.5646385864902561  0.2895023661844554
  0.5757387689373359  0.9564529344198195  0.3574888086025066
  0.6976449951208149  0.9767234903279163  0.2120060144215842
  0.0759772897453583  0.9523586024263372  0.1523625900281728
  0.1913340423174739  0.9732364007485921  0.3135603249290755
  0.2190907827691084  0.9219079981795597  0.5245447103867160
  0.3790432918856839  0.9230759826898065  0.5142799140283849
  0.4323282572225474  0.9776462730916160  0.3098909648595255
  0.3144517329097170  0.9529410571347013  0.1763305783533725
  0.7206863445620000  0.9278843548488251  0.9973216576215346
  0.5653374036857375  0.8680964850780617  0.7016739323813005
 
  0.00000000E+00  0.00000000E+00  0.00000000E+00
  0.00000000E+00  0.00000000E+00  0.00000000E+00
  0.00000000E+00  0.00000000E+00  0.00000000E+00
  0.00000000E+00  0.00000000E+00  0.00000000E+00
  0.00000000E+00  0.00000000E+00  0.00000000E+00
  0.00000000E+00  0.00000000E+00  0.00000000E+00
  0.00000000E+00  0.00000000E+00  0.00000000E+00
  0.00000000E+00  0.00000000E+00  0.00000000E+00
  0.00000000E+00  0.00000000E+00  0.00000000E+00
  0.00000000E+00  0.00000000E+00  0.00000000E+00
  0.00000000E+00  0.00000000E+00  0.00000000E+00
  0.00000000E+00  0.00000000E+00  0.00000000E+00
  0.00000000E+00  0.00000000E+00  0.00000000E+00
  0.00000000E+00  0.00000000E+00  0.00000000E+00
  0.00000000E+00  0.00000000E+00  0.00000000E+00
  0.00000000E+00  0.00000000E+00  0.00000000E+00
  0.00000000E+00  0.00000000E+00  0.00000000E+00
  0.00000000E+00  0.00000000E+00  0.00000000E+00
  0.00000000E+00  0.00000000E+00  0.00000000E+00
  0.00000000E+00  0.00000000E+00  0.00000000E+00
  0.00000000E+00  0.00000000E+00  0.00000000E+00
  0.00000000E+00  0.00000000E+00  0.00000000E+00
  0.00000000E+00  0.00000000E+00  0.00000000E+00
  0.00000000E+00  0.00000000E+00  0.00000000E+00
  0.00000000E+00  0.00000000E+00  0.00000000E+00
  0.00000000E+00  0.00000000E+00  0.00000000E+00
  0.00000000E+00  0.00000000E+00  0.00000000E+00
  0.00000000E+00  0.00000000E+00  0.00000000E+00
  0.00000000E+00  0.00000000E+00  0.00000000E+00
  0.00000000E+00  0.00000000E+00  0.00000000E+00
  0.00000000E+00  0.00000000E+00  0.00000000E+00
  0.00000000E+00  0.00000000E+00  0.00000000E+00
  0.00000000E+00  0.00000000E+00  0.00000000E+00
  0.00000000E+00  0.00000000E+00  0.00000000E+00
  0.00000000E+00  0.00000000E+00  0.00000000E+00
  0.00000000E+00  0.00000000E+00  0.00000000E+00
  0.00000000E+00  0.00000000E+00  0.00000000E+00
  0.00000000E+00  0.00000000E+00  0.00000000E+00
  0.00000000E+00  0.00000000E+00  0.00000000E+00
  0.00000000E+00  0.00000000E+00  0.00000000E+00
  0.00000000E+00  0.00000000E+00  0.00000000E+00
  0.00000000E+00  0.00000000E+00  0.00000000E+00
  0.00000000E+00  0.00000000E+00  0.00000000E+00
  0.00000000E+00  0.00000000E+00  0.00000000E+00
  0.00000000E+00  0.00000000E+00  0.00000000E+00
  0.00000000E+00  0.00000000E+00  0.00000000E+00
  0.00000000E+00  0.00000000E+00  0.00000000E+00
  0.00000000E+00  0.00000000E+00  0.00000000E+00
  0.00000000E+00  0.00000000E+00  0.00000000E+00
  0.00000000E+00  0.00000000E+00  0.00000000E+00
  0.00000000E+00  0.00000000E+00  0.00000000E+00
  0.00000000E+00  0.00000000E+00  0.00000000E+00
  0.00000000E+00  0.00000000E+00  0.00000000E+00
  0.00000000E+00  0.00000000E+00  0.00000000E+00
  0.00000000E+00  0.00000000E+00  0.00000000E+00
  0.00000000E+00  0.00000000E+00  0.00000000E+00
  0.00000000E+00  0.00000000E+00  0.00000000E+00
  0.00000000E+00  0.00000000E+00  0.00000000E+00
  0.00000000E+00  0.00000000E+00  0.00000000E+00
  0.00000000E+00  0.00000000E+00  0.00000000E+00
  0.00000000E+00  0.00000000E+00  0.00000000E+00
  0.00000000E+00  0.00000000E+00  0.00000000E+00
  0.00000000E+00  0.00000000E+00  0.00000000E+00
  0.00000000E+00  0.00000000E+00  0.00000000E+00
  0.00000000E+00  0.00000000E+00  0.00000000E+00
  0.00000000E+00  0.00000000E+00  0.00000000E+00
  0.00000000E+00  0.00000000E+00  0.00000000E+00
  0.00000000E+00  0.00000000E+00  0.00000000E+00
  0.00000000E+00  0.00000000E+00  0.00000000E+00
  0.00000000E+00  0.00000000E+00  0.00000000E+00
  0.00000000E+00  0.00000000E+00  0.00000000E+00
  0.00000000E+00  0.00000000E+00  0.00000000E+00
  0.00000000E+00  0.00000000E+00  0.00000000E+00
  0.00000000E+00  0.00000000E+00  0.00000000E+00
  0.00000000E+00  0.00000000E+00  0.00000000E+00
  0.00000000E+00  0.00000000E+00  0.00000000E+00
  0.00000000E+00  0.00000000E+00  0.00000000E+00
  0.00000000E+00  0.00000000E+00  0.00000000E+00
  0.00000000E+00  0.00000000E+00  0.00000000E+00
  0.00000000E+00  0.00000000E+00  0.00000000E+00
  0.00000000E+00  0.00000000E+00  0.00000000E+00
  0.00000000E+00  0.00000000E+00  0.00000000E+00
  0.00000000E+00  0.00000000E+00  0.00000000E+00
  0.00000000E+00  0.00000000E+00  0.00000000E+00
  0.00000000E+00  0.00000000E+00  0.00000000E+00
  0.00000000E+00  0.00000000E+00  0.00000000E+00
  0.00000000E+00  0.00000000E+00  0.00000000E+00
  0.00000000E+00  0.00000000E+00  0.00000000E+00
  0.00000000E+00  0.00000000E+00  0.00000000E+00
  0.00000000E+00  0.00000000E+00  0.00000000E+00
  0.00000000E+00  0.00000000E+00  0.00000000E+00
  0.00000000E+00  0.00000000E+00  0.00000000E+00
  0.00000000E+00  0.00000000E+00  0.00000000E+00
  0.00000000E+00  0.00000000E+00  0.00000000E+00
  0.00000000E+00  0.00000000E+00  0.00000000E+00
  0.00000000E+00  0.00000000E+00  0.00000000E+00
  0.00000000E+00  0.00000000E+00  0.00000000E+00
  0.00000000E+00  0.00000000E+00  0.00000000E+00
  0.00000000E+00  0.00000000E+00  0.00000000E+00
  0.00000000E+00  0.00000000E+00  0.00000000E+00
  0.00000000E+00  0.00000000E+00  0.00000000E+00
  0.00000000E+00  0.00000000E+00  0.00000000E+00
  0.00000000E+00  0.00000000E+00  0.00000000E+00
  0.00000000E+00  0.00000000E+00  0.00000000E+00
  0.00000000E+00  0.00000000E+00  0.00000000E+00
  0.00000000E+00  0.00000000E+00  0.00000000E+00
  0.00000000E+00  0.00000000E+00  0.00000000E+00
  0.00000000E+00  0.00000000E+00  0.00000000E+00
  0.00000000E+00  0.00000000E+00  0.00000000E+00
  0.00000000E+00  0.00000000E+00  0.00000000E+00
  0.00000000E+00  0.00000000E+00  0.00000000E+00
  0.00000000E+00  0.00000000E+00  0.00000000E+00
  0.00000000E+00  0.00000000E+00  0.00000000E+00
  0.00000000E+00  0.00000000E+00  0.00000000E+00
  0.00000000E+00  0.00000000E+00  0.00000000E+00
  0.00000000E+00  0.00000000E+00  0.00000000E+00
  0.00000000E+00  0.00000000E+00  0.00000000E+00
  0.00000000E+00  0.00000000E+00  0.00000000E+00
  0.00000000E+00  0.00000000E+00  0.00000000E+00
  0.00000000E+00  0.00000000E+00  0.00000000E+00
  0.00000000E+00  0.00000000E+00  0.00000000E+00
  0.00000000E+00  0.00000000E+00  0.00000000E+00
  0.00000000E+00  0.00000000E+00  0.00000000E+00
  0.00000000E+00  0.00000000E+00  0.00000000E+00
  0.00000000E+00  0.00000000E+00  0.00000000E+00
  0.00000000E+00  0.00000000E+00  0.00000000E+00
  0.00000000E+00  0.00000000E+00  0.00000000E+00
  0.00000000E+00  0.00000000E+00  0.00000000E+00
  0.00000000E+00  0.00000000E+00  0.00000000E+00
  0.00000000E+00  0.00000000E+00  0.00000000E+00
  0.00000000E+00  0.00000000E+00  0.00000000E+00
  0.00000000E+00  0.00000000E+00  0.00000000E+00
  0.00000000E+00  0.00000000E+00  0.00000000E+00
  0.00000000E+00  0.00000000E+00  0.00000000E+00
  0.00000000E+00  0.00000000E+00  0.00000000E+00
  0.00000000E+00  0.00000000E+00  0.00000000E+00
  0.00000000E+00  0.00000000E+00  0.00000000E+00
  0.00000000E+00  0.00000000E+00  0.00000000E+00
  0.00000000E+00  0.00000000E+00  0.00000000E+00
  0.00000000E+00  0.00000000E+00  0.00000000E+00
  0.00000000E+00  0.00000000E+00  0.00000000E+00
  0.00000000E+00  0.00000000E+00  0.00000000E+00
  0.00000000E+00  0.00000000E+00  0.00000000E+00
  0.00000000E+00  0.00000000E+00  0.00000000E+00
  0.00000000E+00  0.00000000E+00  0.00000000E+00
  0.00000000E+00  0.00000000E+00  0.00000000E+00
  0.00000000E+00  0.00000000E+00  0.00000000E+00
  0.00000000E+00  0.00000000E+00  0.00000000E+00
  0.00000000E+00  0.00000000E+00  0.00000000E+00
  0.00000000E+00  0.00000000E+00  0.00000000E+00
  0.00000000E+00  0.00000000E+00  0.00000000E+00
  0.00000000E+00  0.00000000E+00  0.00000000E+00
  0.00000000E+00  0.00000000E+00  0.00000000E+00
  0.00000000E+00  0.00000000E+00  0.00000000E+00
  0.00000000E+00  0.00000000E+00  0.00000000E+00
  0.00000000E+00  0.00000000E+00  0.00000000E+00
  0.00000000E+00  0.00000000E+00  0.00000000E+00
  0.00000000E+00  0.00000000E+00  0.00000000E+00
  0.00000000E+00  0.00000000E+00  0.00000000E+00
  0.00000000E+00  0.00000000E+00  0.00000000E+00
  0.00000000E+00  0.00000000E+00  0.00000000E+00
  0.00000000E+00  0.00000000E+00  0.00000000E+00
  0.00000000E+00  0.00000000E+00  0.00000000E+00
  0.00000000E+00  0.00000000E+00  0.00000000E+00
  0.00000000E+00  0.00000000E+00  0.00000000E+00
  0.00000000E+00  0.00000000E+00  0.00000000E+00
  0.00000000E+00  0.00000000E+00  0.00000000E+00
  0.00000000E+00  0.00000000E+00  0.00000000E+00
  0.00000000E+00  0.00000000E+00  0.00000000E+00
  0.00000000E+00  0.00000000E+00  0.00000000E+00
  0.00000000E+00  0.00000000E+00  0.00000000E+00
  0.00000000E+00  0.00000000E+00  0.00000000E+00
  0.00000000E+00  0.00000000E+00  0.00000000E+00
  0.00000000E+00  0.00000000E+00  0.00000000E+00
  0.00000000E+00  0.00000000E+00  0.00000000E+00
  0.00000000E+00  0.00000000E+00  0.00000000E+00
  0.00000000E+00  0.00000000E+00  0.00000000E+00
  0.00000000E+00  0.00000000E+00  0.00000000E+00
  0.00000000E+00  0.00000000E+00  0.00000000E+00
  0.00000000E+00  0.00000000E+00  0.00000000E+00
  0.00000000E+00  0.00000000E+00  0.00000000E+00
  0.00000000E+00  0.00000000E+00  0.00000000E+00
  0.00000000E+00  0.00000000E+00  0.00000000E+00
  0.00000000E+00  0.00000000E+00  0.00000000E+00
  0.00000000E+00  0.00000000E+00  0.00000000E+00
  0.00000000E+00  0.00000000E+00  0.00000000E+00
  0.00000000E+00  0.00000000E+00  0.00000000E+00
  0.00000000E+00  0.00000000E+00  0.00000000E+00
  0.00000000E+00  0.00000000E+00  0.00000000E+00
  0.00000000E+00  0.00000000E+00  0.00000000E+00
  0.00000000E+00  0.00000000E+00  0.00000000E+00
  0.00000000E+00  0.00000000E+00  0.00000000E+00
  0.00000000E+00  0.00000000E+00  0.00000000E+00
  0.00000000E+00  0.00000000E+00  0.00000000E+00
  0.00000000E+00  0.00000000E+00  0.00000000E+00
  0.00000000E+00  0.00000000E+00  0.00000000E+00
  0.00000000E+00  0.00000000E+00  0.00000000E+00
  0.00000000E+00  0.00000000E+00  0.00000000E+00
  0.00000000E+00  0.00000000E+00  0.00000000E+00
  0.00000000E+00  0.00000000E+00  0.00000000E+00
  0.00000000E+00  0.00000000E+00  0.00000000E+00
  0.00000000E+00  0.00000000E+00  0.00000000E+00
  0.00000000E+00  0.00000000E+00  0.00000000E+00
  0.00000000E+00  0.00000000E+00  0.00000000E+00
  0.00000000E+00  0.00000000E+00  0.00000000E+00
  0.00000000E+00  0.00000000E+00  0.00000000E+00
  0.00000000E+00  0.00000000E+00  0.00000000E+00
  0.00000000E+00  0.00000000E+00  0.00000000E+00
  0.00000000E+00  0.00000000E+00  0.00000000E+00
  0.00000000E+00  0.00000000E+00  0.00000000E+00
  0.00000000E+00  0.00000000E+00  0.00000000E+00
  0.00000000E+00  0.00000000E+00  0.00000000E+00
  0.00000000E+00  0.00000000E+00  0.00000000E+00
  0.00000000E+00  0.00000000E+00  0.00000000E+00
  0.00000000E+00  0.00000000E+00  0.00000000E+00
  0.00000000E+00  0.00000000E+00  0.00000000E+00
  0.00000000E+00  0.00000000E+00  0.00000000E+00
  0.00000000E+00  0.00000000E+00  0.00000000E+00
  0.00000000E+00  0.00000000E+00  0.00000000E+00
  0.00000000E+00  0.00000000E+00  0.00000000E+00
  0.00000000E+00  0.00000000E+00  0.00000000E+00
  0.00000000E+00  0.00000000E+00  0.00000000E+00
  0.00000000E+00  0.00000000E+00  0.00000000E+00
  0.00000000E+00  0.00000000E+00  0.00000000E+00
  0.00000000E+00  0.00000000E+00  0.00000000E+00
  0.00000000E+00  0.00000000E+00  0.00000000E+00
  0.00000000E+00  0.00000000E+00  0.00000000E+00
  0.00000000E+00  0.00000000E+00  0.00000000E+00
  0.00000000E+00  0.00000000E+00  0.00000000E+00
  0.00000000E+00  0.00000000E+00  0.00000000E+00
  0.00000000E+00  0.00000000E+00  0.00000000E+00
  0.00000000E+00  0.00000000E+00  0.00000000E+00
  0.00000000E+00  0.00000000E+00  0.00000000E+00
  0.00000000E+00  0.00000000E+00  0.00000000E+00
  0.00000000E+00  0.00000000E+00  0.00000000E+00
  0.00000000E+00  0.00000000E+00  0.00000000E+00
  0.00000000E+00  0.00000000E+00  0.00000000E+00
  0.00000000E+00  0.00000000E+00  0.00000000E+00
  0.00000000E+00  0.00000000E+00  0.00000000E+00
  0.00000000E+00  0.00000000E+00  0.00000000E+00
  0.00000000E+00  0.00000000E+00  0.00000000E+00
  0.00000000E+00  0.00000000E+00  0.00000000E+00
  0.00000000E+00  0.00000000E+00  0.00000000E+00
  0.00000000E+00  0.00000000E+00  0.00000000E+00
  0.00000000E+00  0.00000000E+00  0.00000000E+00
  0.00000000E+00  0.00000000E+00  0.00000000E+00
  0.00000000E+00  0.00000000E+00  0.00000000E+00
  0.00000000E+00  0.00000000E+00  0.00000000E+00
  0.00000000E+00  0.00000000E+00  0.00000000E+00
  0.00000000E+00  0.00000000E+00  0.00000000E+00
  0.00000000E+00  0.00000000E+00  0.00000000E+00
  0.00000000E+00  0.00000000E+00  0.00000000E+00
  0.00000000E+00  0.00000000E+00  0.00000000E+00
  0.00000000E+00  0.00000000E+00  0.00000000E+00
  0.00000000E+00  0.00000000E+00  0.00000000E+00
  0.00000000E+00  0.00000000E+00  0.00000000E+00
  0.00000000E+00  0.00000000E+00  0.00000000E+00
  0.00000000E+00  0.00000000E+00  0.00000000E+00
  0.00000000E+00  0.00000000E+00  0.00000000E+00
  0.00000000E+00  0.00000000E+00  0.00000000E+00
  0.00000000E+00  0.00000000E+00  0.00000000E+00
  0.00000000E+00  0.00000000E+00  0.00000000E+00
  0.00000000E+00  0.00000000E+00  0.00000000E+00
  0.00000000E+00  0.00000000E+00  0.00000000E+00
  0.00000000E+00  0.00000000E+00  0.00000000E+00
  0.00000000E+00  0.00000000E+00  0.00000000E+00
  0.00000000E+00  0.00000000E+00  0.00000000E+00
  0.00000000E+00  0.00000000E+00  0.00000000E+00
  0.00000000E+00  0.00000000E+00  0.00000000E+00
  0.00000000E+00  0.00000000E+00  0.00000000E+00
  0.00000000E+00  0.00000000E+00  0.00000000E+00
  0.00000000E+00  0.00000000E+00  0.00000000E+00
  0.00000000E+00  0.00000000E+00  0.00000000E+00
  0.00000000E+00  0.00000000E+00  0.00000000E+00
  0.00000000E+00  0.00000000E+00  0.00000000E+00
  0.00000000E+00  0.00000000E+00  0.00000000E+00
  0.00000000E+00  0.00000000E+00  0.00000000E+00
  0.00000000E+00  0.00000000E+00  0.00000000E+00
  0.00000000E+00  0.00000000E+00  0.00000000E+00
  0.00000000E+00  0.00000000E+00  0.00000000E+00
  0.00000000E+00  0.00000000E+00  0.00000000E+00
  0.00000000E+00  0.00000000E+00  0.00000000E+00
  0.00000000E+00  0.00000000E+00  0.00000000E+00
  0.00000000E+00  0.00000000E+00  0.00000000E+00
  0.00000000E+00  0.00000000E+00  0.00000000E+00
  0.00000000E+00  0.00000000E+00  0.00000000E+00
  0.00000000E+00  0.00000000E+00  0.00000000E+00
  0.00000000E+00  0.00000000E+00  0.00000000E+00
  0.00000000E+00  0.00000000E+00  0.00000000E+00
  0.00000000E+00  0.00000000E+00  0.00000000E+00
