# Supplementary material for: Water Adsorption at Pairs of Proximate Brønsted Acid Sites in Zeolites
Source: J Phys Chem Lett. 2026 Jan 14;17(4):1201–6. doi: 10.1021/acs.jpclett.5c03794 (PMC12862806; doi:10.1021/acs.jpclett.5c03794)
Supplement: Supplementary file 2 [file jz5c03794_si_002.zip › Water_BAS_Pairs_SI/QM/STRUCTURES_PBE+D2/HMFI__15__1_h2o__conformer_1__PBE_D2.vasp]

Al  H  O Si                             
   1.00000000000000     
    20.2029999999999994    0.0000000000000000    0.0000000000000000
     0.0000000000000000   19.8490000000000002    0.0000000000000000
     0.0000000000000000    0.0000000000000000   13.2159999999999993
   Al   H    O    Si
     2     4   193    94
Direct
  0.8878125217309788  0.1724093640657788  0.9603522452335791
  0.7758195354730025  0.4312456189993236  0.4967150743909182
  0.7843502181773688  0.2573060414301705  0.6314393381643407
  0.8152670562737192  0.3153309389940901  0.5092338694364735
  0.9352898883143260  0.1764326761048681  0.7905850402393798
  0.8116147437027867  0.3317903107470598  0.6434902176082088
  0.7868258341904626  0.9894901596684778  0.3426972618736521
  0.7025206808080384  0.0461419090750964  0.4729912969104678
  0.7946342455903035  0.1200793806065015  0.3765246883614342
  0.7684500378200476  0.0741371783329842  0.6899378622585470
  0.8157581072329382  0.9491775324639714  0.6780367584223554
  0.8281294596944976  0.0343534755273107  0.5202200899431033
  0.8938211419512110  0.0158219092769965  0.8775117927935218
  0.9214334094008525  0.1397336386834117  0.8350628225543959
  0.8985462768186138  0.0535286702770732  0.6830751356138477
  0.6179317153162764  0.1260804638494588  0.3822509608444205
  0.5761467748839356  0.0522248853386006  0.5362629305249702
  0.5078933886085867  0.0496998805664398  0.7076305463315060
  0.0101697889021931  0.0456409734111696  0.7860787025999014
  0.7095643213615774  0.1466892040312938  0.8306661253422355
  0.0023137131698693  0.8667459271049999  0.7834300159203368
  0.8905016654812723  0.8383765991371603  0.6888062286756856
  0.8139378757588429  0.8596535579984547  0.5282363832567870
  0.7593895371920685  0.8296050223781423  0.7050539869461325
  0.6873889679479822  0.8481975982759379  0.4778520674222155
  0.5654092125253365  0.8524953842089923  0.5446621210621119
  0.6282759208473295  0.8300318302792685  0.7200710301207077
  0.4913312446917191  0.4583250292405834  0.7142459023278532
  0.3609270088153460  0.4415232272855708  0.7160165168092604
  0.6365151244738888  0.0772292726613168  0.7081767048867247
  0.5964085033133171  0.9535570896888106  0.6701696208106553
  0.8069847450247700  0.1457632530609315  0.9667185336796293
  0.9366449051931268  0.1360720955031541  0.0516182565621433
  0.8005417880035692  0.6595290114811698  0.5841547919009091
  0.7305710844558675  0.6325523187410456  0.7496715430422131
  0.6883272183063657  0.6451615386690905  0.4826563884951749
  0.5864710098956699  0.6761147786393505  0.6021637939923085
  0.6057764928008686  0.6565138922549365  0.7979990232303866
  0.4916263588232881  0.9456848880077210  0.2887243243172307
  0.6014575318071667  0.9401805531363394  0.1831369608256762
  0.5867960818364302  0.8612018957169153  0.3458219575047518
  0.6055750242119259  0.9921379083242641  0.3657722664904101
  0.6687674227840958  0.9634002817700631  0.0169913992950653
  0.6772123916318247  0.0505154635370362  0.1713738365608299
  0.8756365050981744  0.1639709808506984  0.2273404042052567
  0.7326894409378389  0.9296620049256619  0.1844795264259173
  0.7950036397495337  0.9532597276994734  0.9686673263617352
  0.7101614348996723  0.0114423772071069  0.8421068468723482
  0.9188879815308272  0.9479208857116183  0.0426706588706390
  0.8619485106550228  0.9180066696798072  0.2169121897698570
  0.9099210899592606  0.0402395916621290  0.1894116247639793
  0.7793139567784850  0.8555118389202012  0.3344120429508958
  0.5025235469489401  0.1291827830983153  0.2835630478690117
  0.6129757530000877  0.1669738830220526  0.1922185869703438
  0.6813561134384120  0.1445740163802464  0.0263915079058782
  0.7449800211112774  0.1630604128135278  0.2004273010648361
  0.4338045642231794  0.3801890440549640  0.5778222533914392
  0.7033044192291943  0.8801053927696069  0.8707549172513828
  0.4188201044747277  0.5127472968167931  0.5685491337969567
  0.3226780219434917  0.5489941085889173  0.8220029216413386
  0.8584698727199186  0.6656059184777035  0.7580183112973901
  0.4193426865500613  0.4469562674511158  0.3259406299213186
  0.3078546927006121  0.6218018861679585  0.1037033946657735
  0.0144651040064246  0.3612672757619356  0.2157547045778113
  0.1419288411515839  0.3334156275365969  0.2394005916240976
  0.1992443700108735  0.3357662714928537  0.4156234792029465
  0.2695084036221025  0.3669058919684697  0.2522638086767435
  0.3116424630394079  0.3542603022999062  0.5171021429047503
  0.4137317733747937  0.3228368917175899  0.3977193358285863
  0.3938669776834879  0.3431589527376294  0.2021221474065172
  0.4391224515284226  0.7549817855773150  0.6574706767602706
  0.2723628331766897  0.7453129241562105  0.0668823381236845
  0.1092280794018598  0.7450404649748560  0.0668813702137053
  0.2006713795108518  0.7488750553965325  0.6632847136315139
  0.0624990553335304  0.2432826352321120  0.1569041656451147
  0.2302390645728320  0.2535097712303821  0.5644025142102874
  0.3943264851868719  0.2532893419826068  0.5641091120365432
  0.3005297632308061  0.2495759769788453  0.1662865256197156
  0.5622606316935848  0.2425076454960134  0.3415974787225018
  0.7303357362802396  0.2543895001039369  0.9355284827352695
  0.8980017560379836  0.2567905675992120  0.9332349504948744
  0.8018918356905782  0.2468195220736117  0.3299105977430744
  0.9329579825947740  0.7593571635870240  0.8421273361883880
  0.7703296006744371  0.7464160418794522  0.4413988805774942
  0.6055448109367108  0.7458030324636363  0.4353653635867612
  0.6987436476778226  0.7502278316359317  0.8355361209061275
  0.3958347472332633  0.5444728241170791  0.1919019516586588
  0.2957752762247423  0.4236285162640048  0.8858219333464898
  0.3995949324308296  0.5711606936701732  0.3891502969799495
  0.1858964465093986  0.5038647956959056  0.5493096624939510
  0.2330287592009862  0.4751040320516835  0.7305428621918482
  0.3047300871205304  0.3585555589820643  0.0573414787119451
  0.1996421314503198  0.4354981915220644  0.0264679785313709
  0.3172141831947601  0.4929533684260600  0.0511425962280227
  0.0954153844696853  0.3535095251820380  0.0543998157098756
  0.1035158853440036  0.4288737558803002  0.8892439965983607
  0.1061263857380155  0.4558815112476114  0.6924460654702473
  0.0817960934229238  0.5538180922117346  0.8269034537716872
  0.1950995046757407  0.3763204543411026  0.6071345036896804
  0.4860865553937291  0.6373420120088747  0.7189913761201315
  0.3577911801708308  0.6651773554402604  0.7368481486389168
  0.3019047860823710  0.6661415509002795  0.9138898609797906
  0.2300933571454184  0.6323945568577325  0.7532809879012492
  0.1910970543821850  0.6443152434706110  0.0174453028671207
  0.0900420732412156  0.6785158129403358  0.8978596411628411
  0.1054961302174579  0.6572780282993025  0.7023924328156809
  0.0102129044350936  0.5420792730753939  0.2120782711448736
  0.1408226477779032  0.5589420491373797  0.2140123430602775
  0.0679757250038319  0.6184024668818074  0.0743078112841619
  0.0820311215157709  0.4856602199870552  0.0687523008336610
  0.2050030645444770  0.5754678531628520  0.3853987630343942
  0.1773849149290391  0.4510395678189300  0.3191558148476719
  0.2685760352389072  0.5251487041608425  0.2300916896843763
  0.1946651029775731  0.6383284791089842  0.5583528283510759
  0.3020494720077117  0.5648481960438306  0.5246975376049946
  0.4074389564864564  0.6450176083523576  0.5545664199025548
  0.9862971843714727  0.6429139495064889  0.7861444931711049
  0.8864569593576277  0.8810008019045492  0.8773615211915275
  0.5835342651538281  0.5515845829404878  0.6753276094437394
  0.2972744722458012  0.9467871466484453  0.5239901091391053
  0.2163696600050974  0.0080729690114507  0.6519520541473292
  0.3853382753079492  0.8724159579974227  0.6183700291063413
  0.4231908915114124  0.9431922523503713  0.4596819106316548
  0.3635952228776866  0.9208563017052018  0.2855114574895734
  0.4054672022175161  0.0438184506704533  0.3290670881364696
  0.2843480657269208  0.8581710536028399  0.1623276972952682
  0.0030758424263485  0.1316202846479496  0.2244638369353952
  0.1159941244882505  0.1690128340891741  0.3060389027713179
  0.1861344236826523  0.1426706793454522  0.4702575701756270
  0.2476599060884430  0.1640599272491722  0.2968206135164563
  0.3121554102425826  0.1512051500877231  0.5236448084262555
  0.4325405572515310  0.1486414726177439  0.4490718876357341
  0.3769168283690375  0.1658248348592555  0.2660002369279627
  0.6904241848914923  0.3779397229063809  0.9084045051159561
  0.5099406587109910  0.5421856888225355  0.2844662412302155
  0.6413602328982448  0.5536273044724109  0.2908013529431502
  0.5663100637332883  0.6188713454034521  0.4224402116481099
  0.5745112341657151  0.4857462889800407  0.4352612099708522
  0.7018395641186254  0.5770953712407595  0.1175568884406586
  0.6806707718596335  0.4500189915277646  0.1780601650314015
  0.7707209921280587  0.5258853762434121  0.2663978638595408
  0.6948523275362569  0.6416120737345022  0.9444218207680406
  0.7995168654041358  0.5642884800780515  0.9785892563066423
  0.6800559706614603  0.5080925740670162  0.9530941328141216
  0.2020921180983857  0.8777122434165416  0.6221720164122277
  0.9018781276810446  0.6491123119854620  0.9448718807834730
  0.2327644255439976  0.9295510992400258  0.3095693382941060
  0.1707934882806584  0.9638853211281130  0.4776627853888272
  0.3969229132708436  0.0581373688488785  0.8110942171882227
  0.4158316942553857  0.1368744150923340  0.6489343280286518
  0.3930405169113144  0.0069035970573199  0.6273208907486633
  0.3291577822520083  0.0340037879292746  0.9786132681085926
  0.3227118493293024  0.9473730075202675  0.8231988607171580
  0.2652726502990482  0.0678484600325071  0.8132851198635748
  0.2947513675544486  0.1225485891465527  0.1184749587438223
  0.2025965483260877  0.0440458613960347  0.0314016773102875
  0.2913712736128341  0.9928702130550362  0.1585905316807454
  0.1160134706711465  0.1260361580329287  0.1166185670887438
  0.0809119729578184  0.0567550608622296  0.9545268219840453
  0.1360040669599474  0.0746766080148735  0.7751447809973168
  0.0991123360112624  0.9518320533839768  0.8308102329095174
  0.2182343594495307  0.1424909006349643  0.6645930453179746
  0.5013470111721848  0.8664043792007927  0.7167413726583547
  0.3904393134567930  0.8319256300471887  0.8080059640114645
  0.3171325732600860  0.8547063395240261  0.9686783816526363
  0.2590854752975921  0.8324382162332234  0.7914580707075507
  0.1912093912527375  0.8464485921582767  0.0195939608016081
  0.0685670578133395  0.8497719332430109  0.9538905132200296
  0.1283688417343713  0.8287414576530444  0.7751333535323345
  0.9906453738013369  0.9352737776669886  0.2092037562061755
  0.1017436966546971  0.9431992514782490  0.3118214082255631
  0.0925535192142877  0.8613190260800615  0.1526001580247204
  0.0972258395566482  0.9931310418380921  0.1259212403374714
  0.1790501540807585  0.0513462106086015  0.3228932790925105
  0.9004656021917580  0.5724287748331585  0.1078758993285156
  0.8207380390776551  0.2868704152573295  0.6119912293880402
  0.9175203235695193  0.4485486631565047  0.1778071653693962
  0.8120294193803099  0.3561196640599328  0.9788173553473415
  0.9097449530987421  0.3238304673713926  0.1047538004950153
  0.8964071272015852  0.3424687860346713  0.2997306188619712
  0.8219109185269288  0.5460245918623050  0.6855903983467515
  0.7342798284843789  0.4726397987923516  0.7816550791816193
  0.9180964206306420  0.5184573676484455  0.9260318550803035
  0.9363183414936790  0.3856783695242307  0.9323445531589470
  0.8624164306079085  0.4380345818749069  0.7882010527296257
  0.9923348862784672  0.4581931635696961  0.7882623149021640
  0.8088622146078742  0.3500329825238800  0.4491075758775691
  0.8967262348869147  0.5511867013426551  0.3054137872619089
  0.7937290220349403  0.4191067038648260  0.6244881778325579
  0.6932285160359839  0.4320621023712139  0.4659349157810550
  0.8041348242382447  0.6248064317307500  0.3901090256509640
  0.5139015826796274  0.3588634573940930  0.2769936605207429
  0.6428083492438917  0.3347465762645880  0.2657915480311708
  0.6055348507597436  0.4531176880118602  0.8087492669431368
  0.7071904723738986  0.3304540942283820  0.0950996776053954
  0.8210526255767634  0.4958204097210486  0.4462848577152359
  0.7701380836102767  0.3698298217247560  0.2608806240652498
  0.5868605923926689  0.3530828952134275  0.4463006715040312
  0.6009547252739592  0.4264888980779154  0.6112703490216709
  0.0747756243384322  0.8736453357466247  0.8362119340546810
  0.4289588502356507  0.0628918051658613  0.6981113489989064
  0.8202734071345785  0.3257328514194969  0.3292539632662503
  0.3286682398997215  0.0262972018394936  0.8564322440944253
  0.2788897812481934  0.0487626235040241  0.0720772708676504
  0.0822774788355262  0.0315393558297683  0.8379460607675552
  0.2094346837687449  0.0725064080428097  0.7256040204483429
  0.4295538262893353  0.8308335994285803  0.7000974915138158
  0.9351265228581547  0.3699423859580607  0.1986266591896593
  0.3221639290356322  0.8668902751908160  0.8474504303878815
  0.2663852137883146  0.8259285246814067  0.0537002502307415
  0.1152027171330240  0.8255104892792923  0.0480042431399036
  0.1246419613614380  0.0549424194033641  0.0581507246971400
  0.1978138436463336  0.8231820418485638  0.7132329835935686
  0.0783796861532802  0.3231243635851091  0.1664451603415268
  0.1975717227081321  0.5274694837118006  0.2866230371231780
  0.9267146632641021  0.4505911335798695  0.8587843427701354
  0.8031992386033209  0.4693147518698644  0.7194906620342552
  0.6158616470953593  0.4248426942058373  0.4898481918235694
  0.5704362003040365  0.4723232449584899  0.7018625825639173
  0.6778010019469092  0.4526730071431011  0.8628805948954638
  0.9202711512977949  0.6786861726298137  0.8329782696370094
  0.8025003485483573  0.6252362670248434  0.6949177693211176
  0.7656458385747165  0.6682510261875961  0.4746164721043420
  0.6119428128901920  0.6713507322837068  0.4855221743715936
  0.5654449635688875  0.6298404692847904  0.6989479944875036
  0.6824476874296529  0.6703062948403025  0.8310191186455073
  0.3172364264323723  0.3291833931334533  0.1703313383987380
  0.4354020798406181  0.3685216718793278  0.3005601615098780
  0.3882722111326054  0.3278218627916439  0.5142467248118040
  0.2345324747969953  0.3304870290305437  0.5255589123859473
  0.1971900446745124  0.3721284135392142  0.3059702786050837
  0.8888036761998384  0.3293168339573254  0.9853416827009855
  0.3219217353654762  0.5461742102664220  0.1441037987307948
  0.4315830578138033  0.5260607037099656  0.2983753454605836
  0.3815474689792493  0.5733210646488958  0.5086528400227250
  0.2226363574491351  0.5705395446038554  0.5047837006900339
  0.0758570418811821  0.5507183826433310  0.1428811703425103
  0.7354732185749823  0.3299680077670503  0.9798090101699881
  0.2679904566411258  0.6690342875398013  0.0250475380951974
  0.1826070557354147  0.6695015245438888  0.6702475137094508
  0.1821333520245741  0.1315770356711216  0.3484714126816224
  0.6971777381191905  0.8236249385686520  0.7827842099266451
  0.5731017428188543  0.8753292632242845  0.6626170834776098
  0.6112260976989653  0.8265881821995363  0.4508402408200458
  0.7627871070272002  0.8269561894209896  0.4461346116642068
  0.8198838716574900  0.8688985375592142  0.6500182121060154
  0.9284713116755188  0.8352283171550881  0.7978894905869853
  0.7060504635327703  0.0765370456077147  0.7689179064290975
  0.5786606965588174  0.0329095852699336  0.6559390699701803
  0.6253260458071195  0.0540933504971720  0.4389417534507621
  0.7774220800579870  0.0475948435671359  0.4264581790147667
  0.8261683086501308  0.0268950758724781  0.6420788310644451
  0.9321414588438653  0.0589293829328174  0.7935638948763964
  0.2368535625073120  0.1727952608396522  0.5546113976697119
  0.3889078857631678  0.1726151705044247  0.5461674819586290
  0.4289606844069104  0.1220962266128330  0.3324411932978067
  0.3050724385242896  0.1742695263142376  0.2121544268886632
  0.7899878142721616  0.9238691794024488  0.2698975538769396
  0.5733946029321363  0.1668221634966210  0.2995263464360434
  0.6793396589168736  0.1310463443380113  0.1472385218550998
  0.7337254885991935  0.1727571255912572  0.9419138404059556
  0.9315093893515101  0.1183874801498537  0.1699742246986891
  0.8043858659309563  0.1713548036418081  0.2818942181832805
  0.9205834816272239  0.9611093896232925  0.1644973991469139
  0.2929237912330896  0.9260342953889601  0.2285193119248261
  0.4213298987771427  0.9638071330863277  0.3405414808387431
  0.3746916519156331  0.9424342115853293  0.5577102398052781
  0.0654240954834615  0.6325211025828372  0.8028295745263810
  0.1148653218837014  0.6713656318485836  0.0143753824753653
  0.3029556820771095  0.6277409266132080  0.8057582870503881
  0.4228883030301172  0.6752160102932110  0.6670662634196280
  0.1802627042200294  0.4526220849482122  0.6446798352562626
  0.0708443971010143  0.4744538201898252  0.7995320818824231
  0.1204893281139866  0.4257586031768828  0.0091773116103244
  0.2787889740265995  0.4277729047186668  0.0054609350792899
  0.3037008450582926  0.4724763534160733  0.7880782489085576
  0.4258588297951016  0.4487226294990044  0.6444764821026725
  0.5766891915651163  0.3227584381728900  0.3329019753646548
  0.6994705418632938  0.3718869648278764  0.2000364385768742
  0.8227021994382028  0.5484701548048113  0.3547007950584254
  0.8790343197788835  0.5759573626230662  0.9900523004353832
  0.7199707129294102  0.5725875840992020  0.9982254844032272
  0.6984150885918372  0.5266761624797136  0.2146061243963043
  0.5743024943630956  0.5493544842149973  0.3579173027169922
  0.5707590148647460  0.9345836440190196  0.2966641367309680
  0.6702231371357563  0.9715608568602505  0.1391345270692411
  0.7196401566301143  0.9517095069744133  0.9236645812079506
  0.8731288778973938  0.9485989181157916  0.9423631190943772
  0.0703559320953863  0.9335654536521195  0.1994046905103236
  0.1713713057179477  0.9724717962186818  0.3555631600788271
  0.2221347698148104  0.9484917839701558  0.5694054648111208
  0.9311209853688119  0.5283450053138118  0.2005889971467557
  0.0735779278280657  0.1677631979032722  0.2008682391108766
 
  0.00000000E+00  0.00000000E+00  0.00000000E+00
  0.00000000E+00  0.00000000E+00  0.00000000E+00
  0.00000000E+00  0.00000000E+00  0.00000000E+00
  0.00000000E+00  0.00000000E+00  0.00000000E+00
  0.00000000E+00  0.00000000E+00  0.00000000E+00
  0.00000000E+00  0.00000000E+00  0.00000000E+00
  0.00000000E+00  0.00000000E+00  0.00000000E+00
  0.00000000E+00  0.00000000E+00  0.00000000E+00
  0.00000000E+00  0.00000000E+00  0.00000000E+00
  0.00000000E+00  0.00000000E+00  0.00000000E+00
  0.00000000E+00  0.00000000E+00  0.00000000E+00
  0.00000000E+00  0.00000000E+00  0.00000000E+00
  0.00000000E+00  0.00000000E+00  0.00000000E+00
  0.00000000E+00  0.00000000E+00  0.00000000E+00
  0.00000000E+00  0.00000000E+00  0.00000000E+00
  0.00000000E+00  0.00000000E+00  0.00000000E+00
  0.00000000E+00  0.00000000E+00  0.00000000E+00
  0.00000000E+00  0.00000000E+00  0.00000000E+00
  0.00000000E+00  0.00000000E+00  0.00000000E+00
  0.00000000E+00  0.00000000E+00  0.00000000E+00
  0.00000000E+00  0.00000000E+00  0.00000000E+00
  0.00000000E+00  0.00000000E+00  0.00000000E+00
  0.00000000E+00  0.00000000E+00  0.00000000E+00
  0.00000000E+00  0.00000000E+00  0.00000000E+00
  0.00000000E+00  0.00000000E+00  0.00000000E+00
  0.00000000E+00  0.00000000E+00  0.00000000E+00
  0.00000000E+00  0.00000000E+00  0.00000000E+00
  0.00000000E+00  0.00000000E+00  0.00000000E+00
  0.00000000E+00  0.00000000E+00  0.00000000E+00
  0.00000000E+00  0.00000000E+00  0.00000000E+00
  0.00000000E+00  0.00000000E+00  0.00000000E+00
  0.00000000E+00  0.00000000E+00  0.00000000E+00
  0.00000000E+00  0.00000000E+00  0.00000000E+00
  0.00000000E+00  0.00000000E+00  0.00000000E+00
  0.00000000E+00  0.00000000E+00  0.00000000E+00
  0.00000000E+00  0.00000000E+00  0.00000000E+00
  0.00000000E+00  0.00000000E+00  0.00000000E+00
  0.00000000E+00  0.00000000E+00  0.00000000E+00
  0.00000000E+00  0.00000000E+00  0.00000000E+00
  0.00000000E+00  0.00000000E+00  0.00000000E+00
  0.00000000E+00  0.00000000E+00  0.00000000E+00
  0.00000000E+00  0.00000000E+00  0.00000000E+00
  0.00000000E+00  0.00000000E+00  0.00000000E+00
  0.00000000E+00  0.00000000E+00  0.00000000E+00
  0.00000000E+00  0.00000000E+00  0.00000000E+00
  0.00000000E+00  0.00000000E+00  0.00000000E+00
  0.00000000E+00  0.00000000E+00  0.00000000E+00
  0.00000000E+00  0.00000000E+00  0.00000000E+00
  0.00000000E+00  0.00000000E+00  0.00000000E+00
  0.00000000E+00  0.00000000E+00  0.00000000E+00
  0.00000000E+00  0.00000000E+00  0.00000000E+00
  0.00000000E+00  0.00000000E+00  0.00000000E+00
  0.00000000E+00  0.00000000E+00  0.00000000E+00
  0.00000000E+00  0.00000000E+00  0.00000000E+00
  0.00000000E+00  0.00000000E+00  0.00000000E+00
  0.00000000E+00  0.00000000E+00  0.00000000E+00
  0.00000000E+00  0.00000000E+00  0.00000000E+00
  0.00000000E+00  0.00000000E+00  0.00000000E+00
  0.00000000E+00  0.00000000E+00  0.00000000E+00
  0.00000000E+00  0.00000000E+00  0.00000000E+00
  0.00000000E+00  0.00000000E+00  0.00000000E+00
  0.00000000E+00  0.00000000E+00  0.00000000E+00
  0.00000000E+00  0.00000000E+00  0.00000000E+00
  0.00000000E+00  0.00000000E+00  0.00000000E+00
  0.00000000E+00  0.00000000E+00  0.00000000E+00
  0.00000000E+00  0.00000000E+00  0.00000000E+00
  0.00000000E+00  0.00000000E+00  0.00000000E+00
  0.00000000E+00  0.00000000E+00  0.00000000E+00
  0.00000000E+00  0.00000000E+00  0.00000000E+00
  0.00000000E+00  0.00000000E+00  0.00000000E+00
  0.00000000E+00  0.00000000E+00  0.00000000E+00
  0.00000000E+00  0.00000000E+00  0.00000000E+00
  0.00000000E+00  0.00000000E+00  0.00000000E+00
  0.00000000E+00  0.00000000E+00  0.00000000E+00
  0.00000000E+00  0.00000000E+00  0.00000000E+00
  0.00000000E+00  0.00000000E+00  0.00000000E+00
  0.00000000E+00  0.00000000E+00  0.00000000E+00
  0.00000000E+00  0.00000000E+00  0.00000000E+00
  0.00000000E+00  0.00000000E+00  0.00000000E+00
  0.00000000E+00  0.00000000E+00  0.00000000E+00
  0.00000000E+00  0.00000000E+00  0.00000000E+00
  0.00000000E+00  0.00000000E+00  0.00000000E+00
  0.00000000E+00  0.00000000E+00  0.00000000E+00
  0.00000000E+00  0.00000000E+00  0.00000000E+00
  0.00000000E+00  0.00000000E+00  0.00000000E+00
  0.00000000E+00  0.00000000E+00  0.00000000E+00
  0.00000000E+00  0.00000000E+00  0.00000000E+00
  0.00000000E+00  0.00000000E+00  0.00000000E+00
  0.00000000E+00  0.00000000E+00  0.00000000E+00
  0.00000000E+00  0.00000000E+00  0.00000000E+00
  0.00000000E+00  0.00000000E+00  0.00000000E+00
  0.00000000E+00  0.00000000E+00  0.00000000E+00
  0.00000000E+00  0.00000000E+00  0.00000000E+00
  0.00000000E+00  0.00000000E+00  0.00000000E+00
  0.00000000E+00  0.00000000E+00  0.00000000E+00
  0.00000000E+00  0.00000000E+00  0.00000000E+00
  0.00000000E+00  0.00000000E+00  0.00000000E+00
  0.00000000E+00  0.00000000E+00  0.00000000E+00
  0.00000000E+00  0.00000000E+00  0.00000000E+00
  0.00000000E+00  0.00000000E+00  0.00000000E+00
  0.00000000E+00  0.00000000E+00  0.00000000E+00
  0.00000000E+00  0.00000000E+00  0.00000000E+00
  0.00000000E+00  0.00000000E+00  0.00000000E+00
  0.00000000E+00  0.00000000E+00  0.00000000E+00
  0.00000000E+00  0.00000000E+00  0.00000000E+00
  0.00000000E+00  0.00000000E+00  0.00000000E+00
  0.00000000E+00  0.00000000E+00  0.00000000E+00
  0.00000000E+00  0.00000000E+00  0.00000000E+00
  0.00000000E+00  0.00000000E+00  0.00000000E+00
  0.00000000E+00  0.00000000E+00  0.00000000E+00
  0.00000000E+00  0.00000000E+00  0.00000000E+00
  0.00000000E+00  0.00000000E+00  0.00000000E+00
  0.00000000E+00  0.00000000E+00  0.00000000E+00
  0.00000000E+00  0.00000000E+00  0.00000000E+00
  0.00000000E+00  0.00000000E+00  0.00000000E+00
  0.00000000E+00  0.00000000E+00  0.00000000E+00
  0.00000000E+00  0.00000000E+00  0.00000000E+00
  0.00000000E+00  0.00000000E+00  0.00000000E+00
  0.00000000E+00  0.00000000E+00  0.00000000E+00
  0.00000000E+00  0.00000000E+00  0.00000000E+00
  0.00000000E+00  0.00000000E+00  0.00000000E+00
  0.00000000E+00  0.00000000E+00  0.00000000E+00
  0.00000000E+00  0.00000000E+00  0.00000000E+00
  0.00000000E+00  0.00000000E+00  0.00000000E+00
  0.00000000E+00  0.00000000E+00  0.00000000E+00
  0.00000000E+00  0.00000000E+00  0.00000000E+00
  0.00000000E+00  0.00000000E+00  0.00000000E+00
  0.00000000E+00  0.00000000E+00  0.00000000E+00
  0.00000000E+00  0.00000000E+00  0.00000000E+00
  0.00000000E+00  0.00000000E+00  0.00000000E+00
  0.00000000E+00  0.00000000E+00  0.00000000E+00
  0.00000000E+00  0.00000000E+00  0.00000000E+00
  0.00000000E+00  0.00000000E+00  0.00000000E+00
  0.00000000E+00  0.00000000E+00  0.00000000E+00
  0.00000000E+00  0.00000000E+00  0.00000000E+00
  0.00000000E+00  0.00000000E+00  0.00000000E+00
  0.00000000E+00  0.00000000E+00  0.00000000E+00
  0.00000000E+00  0.00000000E+00  0.00000000E+00
  0.00000000E+00  0.00000000E+00  0.00000000E+00
  0.00000000E+00  0.00000000E+00  0.00000000E+00
  0.00000000E+00  0.00000000E+00  0.00000000E+00
  0.00000000E+00  0.00000000E+00  0.00000000E+00
  0.00000000E+00  0.00000000E+00  0.00000000E+00
  0.00000000E+00  0.00000000E+00  0.00000000E+00
  0.00000000E+00  0.00000000E+00  0.00000000E+00
  0.00000000E+00  0.00000000E+00  0.00000000E+00
  0.00000000E+00  0.00000000E+00  0.00000000E+00
  0.00000000E+00  0.00000000E+00  0.00000000E+00
  0.00000000E+00  0.00000000E+00  0.00000000E+00
  0.00000000E+00  0.00000000E+00  0.00000000E+00
  0.00000000E+00  0.00000000E+00  0.00000000E+00
  0.00000000E+00  0.00000000E+00  0.00000000E+00
  0.00000000E+00  0.00000000E+00  0.00000000E+00
  0.00000000E+00  0.00000000E+00  0.00000000E+00
  0.00000000E+00  0.00000000E+00  0.00000000E+00
  0.00000000E+00  0.00000000E+00  0.00000000E+00
  0.00000000E+00  0.00000000E+00  0.00000000E+00
  0.00000000E+00  0.00000000E+00  0.00000000E+00
  0.00000000E+00  0.00000000E+00  0.00000000E+00
  0.00000000E+00  0.00000000E+00  0.00000000E+00
  0.00000000E+00  0.00000000E+00  0.00000000E+00
  0.00000000E+00  0.00000000E+00  0.00000000E+00
  0.00000000E+00  0.00000000E+00  0.00000000E+00
  0.00000000E+00  0.00000000E+00  0.00000000E+00
  0.00000000E+00  0.00000000E+00  0.00000000E+00
  0.00000000E+00  0.00000000E+00  0.00000000E+00
  0.00000000E+00  0.00000000E+00  0.00000000E+00
  0.00000000E+00  0.00000000E+00  0.00000000E+00
  0.00000000E+00  0.00000000E+00  0.00000000E+00
  0.00000000E+00  0.00000000E+00  0.00000000E+00
  0.00000000E+00  0.00000000E+00  0.00000000E+00
  0.00000000E+00  0.00000000E+00  0.00000000E+00
  0.00000000E+00  0.00000000E+00  0.00000000E+00
  0.00000000E+00  0.00000000E+00  0.00000000E+00
  0.00000000E+00  0.00000000E+00  0.00000000E+00
  0.00000000E+00  0.00000000E+00  0.00000000E+00
  0.00000000E+00  0.00000000E+00  0.00000000E+00
  0.00000000E+00  0.00000000E+00  0.00000000E+00
  0.00000000E+00  0.00000000E+00  0.00000000E+00
  0.00000000E+00  0.00000000E+00  0.00000000E+00
  0.00000000E+00  0.00000000E+00  0.00000000E+00
  0.00000000E+00  0.00000000E+00  0.00000000E+00
  0.00000000E+00  0.00000000E+00  0.00000000E+00
  0.00000000E+00  0.00000000E+00  0.00000000E+00
  0.00000000E+00  0.00000000E+00  0.00000000E+00
  0.00000000E+00  0.00000000E+00  0.00000000E+00
  0.00000000E+00  0.00000000E+00  0.00000000E+00
  0.00000000E+00  0.00000000E+00  0.00000000E+00
  0.00000000E+00  0.00000000E+00  0.00000000E+00
  0.00000000E+00  0.00000000E+00  0.00000000E+00
  0.00000000E+00  0.00000000E+00  0.00000000E+00
  0.00000000E+00  0.00000000E+00  0.00000000E+00
  0.00000000E+00  0.00000000E+00  0.00000000E+00
  0.00000000E+00  0.00000000E+00  0.00000000E+00
  0.00000000E+00  0.00000000E+00  0.00000000E+00
  0.00000000E+00  0.00000000E+00  0.00000000E+00
  0.00000000E+00  0.00000000E+00  0.00000000E+00
  0.00000000E+00  0.00000000E+00  0.00000000E+00
  0.00000000E+00  0.00000000E+00  0.00000000E+00
  0.00000000E+00  0.00000000E+00  0.00000000E+00
  0.00000000E+00  0.00000000E+00  0.00000000E+00
  0.00000000E+00  0.00000000E+00  0.00000000E+00
  0.00000000E+00  0.00000000E+00  0.00000000E+00
  0.00000000E+00  0.00000000E+00  0.00000000E+00
  0.00000000E+00  0.00000000E+00  0.00000000E+00
  0.00000000E+00  0.00000000E+00  0.00000000E+00
  0.00000000E+00  0.00000000E+00  0.00000000E+00
  0.00000000E+00  0.00000000E+00  0.00000000E+00
  0.00000000E+00  0.00000000E+00  0.00000000E+00
  0.00000000E+00  0.00000000E+00  0.00000000E+00
  0.00000000E+00  0.00000000E+00  0.00000000E+00
  0.00000000E+00  0.00000000E+00  0.00000000E+00
  0.00000000E+00  0.00000000E+00  0.00000000E+00
  0.00000000E+00  0.00000000E+00  0.00000000E+00
  0.00000000E+00  0.00000000E+00  0.00000000E+00
  0.00000000E+00  0.00000000E+00  0.00000000E+00
  0.00000000E+00  0.00000000E+00  0.00000000E+00
  0.00000000E+00  0.00000000E+00  0.00000000E+00
  0.00000000E+00  0.00000000E+00  0.00000000E+00
  0.00000000E+00  0.00000000E+00  0.00000000E+00
  0.00000000E+00  0.00000000E+00  0.00000000E+00
  0.00000000E+00  0.00000000E+00  0.00000000E+00
  0.00000000E+00  0.00000000E+00  0.00000000E+00
  0.00000000E+00  0.00000000E+00  0.00000000E+00
  0.00000000E+00  0.00000000E+00  0.00000000E+00
  0.00000000E+00  0.00000000E+00  0.00000000E+00
  0.00000000E+00  0.00000000E+00  0.00000000E+00
  0.00000000E+00  0.00000000E+00  0.00000000E+00
  0.00000000E+00  0.00000000E+00  0.00000000E+00
  0.00000000E+00  0.00000000E+00  0.00000000E+00
  0.00000000E+00  0.00000000E+00  0.00000000E+00
  0.00000000E+00  0.00000000E+00  0.00000000E+00
  0.00000000E+00  0.00000000E+00  0.00000000E+00
  0.00000000E+00  0.00000000E+00  0.00000000E+00
  0.00000000E+00  0.00000000E+00  0.00000000E+00
  0.00000000E+00  0.00000000E+00  0.00000000E+00
  0.00000000E+00  0.00000000E+00  0.00000000E+00
  0.00000000E+00  0.00000000E+00  0.00000000E+00
  0.00000000E+00  0.00000000E+00  0.00000000E+00
  0.00000000E+00  0.00000000E+00  0.00000000E+00
  0.00000000E+00  0.00000000E+00  0.00000000E+00
  0.00000000E+00  0.00000000E+00  0.00000000E+00
  0.00000000E+00  0.00000000E+00  0.00000000E+00
  0.00000000E+00  0.00000000E+00  0.00000000E+00
  0.00000000E+00  0.00000000E+00  0.00000000E+00
  0.00000000E+00  0.00000000E+00  0.00000000E+00
  0.00000000E+00  0.00000000E+00  0.00000000E+00
  0.00000000E+00  0.00000000E+00  0.00000000E+00
  0.00000000E+00  0.00000000E+00  0.00000000E+00
  0.00000000E+00  0.00000000E+00  0.00000000E+00
  0.00000000E+00  0.00000000E+00  0.00000000E+00
  0.00000000E+00  0.00000000E+00  0.00000000E+00
  0.00000000E+00  0.00000000E+00  0.00000000E+00
  0.00000000E+00  0.00000000E+00  0.00000000E+00
  0.00000000E+00  0.00000000E+00  0.00000000E+00
  0.00000000E+00  0.00000000E+00  0.00000000E+00
  0.00000000E+00  0.00000000E+00  0.00000000E+00
  0.00000000E+00  0.00000000E+00  0.00000000E+00
  0.00000000E+00  0.00000000E+00  0.00000000E+00
  0.00000000E+00  0.00000000E+00  0.00000000E+00
  0.00000000E+00  0.00000000E+00  0.00000000E+00
  0.00000000E+00  0.00000000E+00  0.00000000E+00
  0.00000000E+00  0.00000000E+00  0.00000000E+00
  0.00000000E+00  0.00000000E+00  0.00000000E+00
  0.00000000E+00  0.00000000E+00  0.00000000E+00
  0.00000000E+00  0.00000000E+00  0.00000000E+00
  0.00000000E+00  0.00000000E+00  0.00000000E+00
  0.00000000E+00  0.00000000E+00  0.00000000E+00
  0.00000000E+00  0.00000000E+00  0.00000000E+00
  0.00000000E+00  0.00000000E+00  0.00000000E+00
  0.00000000E+00  0.00000000E+00  0.00000000E+00
  0.00000000E+00  0.00000000E+00  0.00000000E+00
  0.00000000E+00  0.00000000E+00  0.00000000E+00
  0.00000000E+00  0.00000000E+00  0.00000000E+00
  0.00000000E+00  0.00000000E+00  0.00000000E+00
  0.00000000E+00  0.00000000E+00  0.00000000E+00
  0.00000000E+00  0.00000000E+00  0.00000000E+00
  0.00000000E+00  0.00000000E+00  0.00000000E+00
  0.00000000E+00  0.00000000E+00  0.00000000E+00
  0.00000000E+00  0.00000000E+00  0.00000000E+00
  0.00000000E+00  0.00000000E+00  0.00000000E+00
  0.00000000E+00  0.00000000E+00  0.00000000E+00
  0.00000000E+00  0.00000000E+00  0.00000000E+00
  0.00000000E+00  0.00000000E+00  0.00000000E+00
  0.00000000E+00  0.00000000E+00  0.00000000E+00
  0.00000000E+00  0.00000000E+00  0.00000000E+00
  0.00000000E+00  0.00000000E+00  0.00000000E+00
  0.00000000E+00  0.00000000E+00  0.00000000E+00
  0.00000000E+00  0.00000000E+00  0.00000000E+00
  0.00000000E+00  0.00000000E+00  0.00000000E+00
  0.00000000E+00  0.00000000E+00  0.00000000E+00
  0.00000000E+00  0.00000000E+00  0.00000000E+00
  0.00000000E+00  0.00000000E+00  0.00000000E+00
