# Supplementary material for: Water Adsorption at Pairs of Proximate Brønsted Acid Sites in Zeolites
Source: J Phys Chem Lett. 2026 Jan 14;17(4):1201–6. doi: 10.1021/acs.jpclett.5c03794 (PMC12862806; doi:10.1021/acs.jpclett.5c03794)
Supplement: Supplementary file 2 [file jz5c03794_si_002.zip › Water_BAS_Pairs_SI/QM/STRUCTURES_PBE+D2/HMFI__15__1_h2o__conformer_2__PBE_D2.vasp]

Al  H  O Si                             
   1.00000000000000     
    20.2029999999999994    0.0000000000000000    0.0000000000000000
     0.0000000000000000   19.8490000000000002    0.0000000000000000
     0.0000000000000000    0.0000000000000000   13.2159999999999993
   Al   H    O    Si
     2     4   193    94
Direct
  0.8901820372267681  0.1725567262912418  0.9794076976613791
  0.7774245638476246  0.4547690889020690  0.4896715687229601
  0.8485761623486697  0.3593368680617470  0.5172227578942509
  0.9984691333940253  0.2447162631770609  0.9279974637581316
  0.9957757957709124  0.1711142856346342  0.8786900527193380
  0.0609243011209879  0.1948719713503896  0.9493428453522462
  0.8042877439786900  0.9837107071781555  0.4001781470342874
  0.6988549256992342  0.0461647905096393  0.4761561078109604
  0.8055172047716669  0.1173426261373021  0.4226839662913462
  0.7309536116768424  0.0688706537710541  0.7295265814338532
  0.8111235088654351  0.0373313340311795  0.5792141013975682
  0.9039433852098450  0.0084576060180170  0.9191264954197327
  0.9407644091244408  0.1332271151919029  0.8837657941340777
  0.8626365123284149  0.0708218697019334  0.7525667805313905
  0.9888295731186254  0.0352502245380830  0.7698356952177324
  0.8000126991154838  0.9542956928087134  0.7380796470521924
  0.6071519347553608  0.1329790656071101  0.4129426302543490
  0.5828721020838562  0.9537815019730884  0.6747263312370207
  0.6046622818544045  0.0633364110602874  0.7870616406628408
  0.6856409600662837  0.1451275552347417  0.8814281339956972
  0.9849562821757272  0.8633193861257381  0.7715215227129711
  0.8576955662192657  0.8349918720223510  0.7475880832549586
  0.7965801257880826  0.8712779978764200  0.5799993583103841
  0.7256851687819236  0.8432208591213582  0.7418828981579109
  0.6855848471545524  0.8515989212950232  0.4782038380628046
  0.5811455554472565  0.8313774818290338  0.5968594386249428
  0.5988366011718053  0.8477100011920542  0.7945916557635183
  0.4845010800053098  0.4554754114512994  0.7193435568623859
  0.3536532365937002  0.4418368962507094  0.7138244959460577
  0.5922658111513307  0.0736140962095220  0.5883394974739145
  0.8964400379392270  0.1653135783651673  0.2918384223252131
  0.8085388500786796  0.1666402596386682  0.9457000799303499
  0.4279080612091521  0.3718853935941959  0.5884827399374384
  0.7981410824811713  0.6283195670690550  0.5872402448758294
  0.7244916180298177  0.6623696733134121  0.7428632835547874
  0.6867931681744402  0.6445582981499289  0.4866630225346034
  0.5855727617557132  0.6696971693316179  0.6111245211246885
  0.6008574917812030  0.6523692903277223  0.8085183652842370
  0.5069932743498129  0.9513238898704606  0.2750736053389967
  0.6371784668153403  0.9365449934433044  0.2679304769495007
  0.5657905500643999  0.8698165276889074  0.4042425469240103
  0.5800948018605190  0.0019402986209451  0.4220352563559966
  0.6823922180685240  0.9612074980012760  0.0845344574793404
  0.7062056644143477  0.0481777353497511  0.2355016845423687
  0.9097665933912628  0.1377063472838800  0.0943989838962869
  0.7659592729349628  0.9281313050436917  0.2294908662700786
  0.7979419391250767  0.9464382227679459  0.9914914956113372
  0.6991614609744264  0.0115890048423649  0.9024980901916726
  0.0317558209773141  0.2128760067125257  0.8945915081651975
  0.9111755214523229  0.9458139367189375  0.0929667266839678
  0.8920608950647578  0.9170492292700003  0.2867775733468836
  0.9180342552867764  0.0418202635367899  0.2346652826799107
  0.8012877004090061  0.8491102371369698  0.3843380874867418
  0.5131133274535598  0.1332847684810072  0.2683600889646536
  0.6367179926931605  0.1621731768914962  0.2222448563444092
  0.7145885670825746  0.1255172154254608  0.0722610487889815
  0.7675303627389710  0.1668482605452679  0.2445748296559725
  0.6920205298607129  0.8789124756742450  0.9298107506432818
  0.4172883451866133  0.5037027361751669  0.5622067310029593
  0.3194264269438672  0.5513940863805102  0.8170854381786965
  0.8557429281176195  0.6748181389385747  0.7514239222902301
  0.4206868306778573  0.4513325135699777  0.3184175795451783
  0.2979622196301311  0.6267596853791136  0.1164939162974279
  0.0089005601715653  0.3672658037205546  0.2085480833655520
  0.1325573632695445  0.3292340446430842  0.2485961942112719
  0.1899230358190188  0.3374740516527632  0.4250226361772531
  0.2628633972552701  0.3538087922625842  0.2603005017279923
  0.3083595570629582  0.3512490918081517  0.5098552590328487
  0.4157329786289160  0.3296508633290282  0.3979027908870642
  0.3890666586851856  0.3462780935522216  0.2034223048774029
  0.4413250337621598  0.7494600935371287  0.6477005077993486
  0.2652349213342394  0.7496268324071113  0.0649905212982059
  0.1057060842598949  0.7508351192611740  0.0548830461489583
  0.1940966850205466  0.7473124553245266  0.6520425172890498
  0.0543795099366077  0.2502696709941027  0.1407159560908314
  0.2298467166884438  0.2477728250516566  0.5601195188861060
  0.3889020988445179  0.2478473916742019  0.5489665906794311
  0.3044817499935586  0.2486794684878677  0.1543040801801350
  0.5657890374204088  0.2468487823958712  0.3344626023829132
  0.7104338825889831  0.2504531620982137  0.9995962635553618
  0.9219232021746729  0.2553512306768529  0.9710456937081681
  0.8164890746761210  0.2472405959220620  0.3865847206917822
  0.9336620520989819  0.7551225393792024  0.8587214210091746
  0.7687838382941864  0.7490759071364141  0.5102138114243814
  0.6047714678073636  0.7464828267268103  0.4493063658947228
  0.6768590662240423  0.7536308626878065  0.8721558647389728
  0.3937162281795662  0.5527578803448275  0.1923453591105183
  0.2949734665179867  0.4275877298804418  0.8899229286034929
  0.3968020649404177  0.5715712319964561  0.3911690601499485
  0.1843725025700725  0.4936137902455650  0.5490397280954926
  0.2267077167289054  0.4756289045651825  0.7366218199077227
  0.2959430586028855  0.3662343054837732  0.0655479460376812
  0.1967239906108865  0.4489814564674882  0.0237069739554477
  0.3159754560603743  0.5003965515668141  0.0517757004569768
  0.0986366888033882  0.3621098999602934  0.0600730444768962
  0.0988343163622951  0.4299629409852394  0.8907481858035291
  0.1031042783805694  0.4467886598322347  0.6910827163064542
  0.0756075657630068  0.5499083178877534  0.8150479474955786
  0.1989921402817952  0.3692099674621144  0.6198737006717158
  0.4826840544521978  0.6334318165282148  0.7246588738571755
  0.3563667193455967  0.6699802887056739  0.7438975126511232
  0.3015453295654478  0.6631774940115910  0.9227564191901769
  0.2273792797032761  0.6402905040199762  0.7609464331884735
  0.1862008156405878  0.6467594959644885  0.0160014045272337
  0.0811360644361748  0.6701103790540085  0.9016253873086499
  0.1014376303466778  0.6584035850349105  0.7054917185108041
  0.0117647393391531  0.5441819537036102  0.2231631438522594
  0.1427404798796165  0.5580831002619724  0.2135460106420907
  0.0656575442878979  0.6264632785294039  0.0899438660008036
  0.0769388772161791  0.4941461709502999  0.0656017175536943
  0.2017671429765845  0.5698419608700369  0.3898808075534882
  0.1746546275538777  0.4474686015642910  0.3138381558059004
  0.2693851803343197  0.5218830722086258  0.2354447492814777
  0.1917269237413451  0.6281383188154562  0.5671543210183206
  0.2994112094275446  0.5562768582162081  0.5267234025441285
  0.4023307710007635  0.6366685766777409  0.5629781470166567
  0.9799821215276867  0.6400848950484695  0.7839224869701632
  0.4878656884914581  0.0442817878982597  0.7065549738007345
  0.5806774385919752  0.5463339487694033  0.6891038490516386
  0.2988982060387376  0.9436470179419374  0.5152141106019651
  0.1806291306374497  0.9973351229604268  0.5458595630411875
  0.3983473628133666  0.8581321812208488  0.5537508021103924
  0.3972837361398848  0.9250618743126746  0.3829854191853503
  0.3930391623294396  0.9500403337580057  0.1842593031527263
  0.4177731415745490  0.0477706011368379  0.3177996040612615
  0.2988874101111256  0.8727189633759973  0.1103656837622695
  0.0143847651369859  0.1324815989118900  0.2172886990623216
  0.1406723965592824  0.1678476842252473  0.2311574290059165
  0.1911539349573773  0.1641378288859043  0.4140257765049500
  0.2678330475270887  0.1386699467688168  0.2553210001817960
  0.3079078946814884  0.1460624267709759  0.5016133266091873
  0.4144508176419645  0.1718539907015638  0.3896455864172115
  0.3920843282586173  0.1511403083568027  0.1946269203549066
  0.6896167747141561  0.3651266491242874  0.9028038738084685
  0.5079051842547250  0.5504539737671170  0.2823254471817552
  0.6376096371165008  0.5722168966710898  0.2777647063791708
  0.5640512980911115  0.6213687175832827  0.4266741340661083
  0.5828287983817328  0.4897299970897496  0.4171663110859786
  0.6824159891128513  0.5523327278391411  0.0914664871744990
  0.6964647719867512  0.4585046989282455  0.2349244362000795
  0.7678841464868827  0.5730043754098045  0.2348181486903528
  0.7023500394220610  0.6321402201402927  0.9361680855538186
  0.7995272035208826  0.5501086443755391  0.9944535633258972
  0.6894214499747745  0.4996070201206175  0.9122898761607420
  0.1980426935298029  0.8631015591877773  0.5580224761079363
  0.8906944718242942  0.6428752084094961  0.9386996883598377
  0.2691601458959694  0.9755718628201911  0.2326267472355415
  0.1990726855224413  0.9256869241567669  0.3829959741768221
  0.3570132524765076  0.0542479522637306  0.7105819851938224
  0.4274612574803722  0.1225088154590241  0.5759332113988019
  0.4176997154526744  0.9901702661840401  0.5574316563457992
  0.2933569948454078  0.0720013513394042  0.8830160668168178
  0.3185050441797583  0.9470526038661723  0.8172946471901440
  0.2293555609201625  0.0220120845060224  0.7274135095033931
  0.2968493041856395  0.1339946367566906  0.0583070508817511
  0.1934324518209690  0.0570221550934995  0.0161552364723435
  0.3102468511549309  0.9992935753869815  0.0463112058493219
  0.0913325695975127  0.1417097189126692  0.0492081672696625
  0.0917832490761729  0.0700375902152650  0.8868220568630480
  0.1046253647744225  0.0502124083491142  0.6884978101006609
  0.0841263218198399  0.9468249099094496  0.8161070549222872
  0.1974290323779673  0.1246121470385275  0.6061405051059884
  0.4811835750442027  0.8702729733749616  0.7117113210835780
  0.3572082643859261  0.8304969292536701  0.7393880397515081
  0.3022912624156870  0.8327881728851296  0.9178744695384700
  0.2286057194842377  0.8574883855826965  0.7550529529261824
  0.1873362333543507  0.8522618453137013  0.0087695232129819
  0.0840882306939342  0.8238300383769519  0.8912629615119243
  0.1044892547357534  0.8418227303612321  0.6948760118969586
  0.0123074578676631  0.9491882393707834  0.2197474444672982
  0.1431849475900902  0.9404748045230243  0.2051817860878057
  0.0659622008331704  0.8771183570593378  0.0736154537366214
  0.0749361240838506  0.0100792376408325  0.0675335748685389
  0.1749344402845312  0.0501979104454601  0.3112175098535169
  0.9104213941252651  0.5680696041904304  0.0994857530223131
  0.9014785004329435  0.8746375708553562  0.9280168184665952
  0.9117113799546677  0.4575008486581121  0.2142333969792785
  0.8123428999101179  0.3319554306960399  0.9564852338380543
  0.8924900490622981  0.3443420221770490  0.1133039710387999
  0.8989552314217869  0.3400951205361255  0.3097441048871100
  0.8015379589728622  0.5529285505758249  0.7549520502534992
  0.7300142065355221  0.4393383242838211  0.7460756341019640
  0.9179651899673363  0.5151279041198726  0.9189700013680234
  0.9338261221572156  0.3833433024474438  0.9317059348962754
  0.8579803453095792  0.4340316476029689  0.7873603515269261
  0.9886810786416157  0.4505409984186515  0.7817746275960574
  0.8187617019928355  0.3703312513832365  0.4614007150444417
  0.8940575568978397  0.5782637626008560  0.2960407409178387
  0.8174235710717442  0.4639842761467202  0.6035028144816623
  0.6950694741007252  0.4367767388917992  0.4879882314641840
  0.8032444138820348  0.6475413910177796  0.3912466145798753
  0.5122876697999693  0.3604102826637508  0.2690337306889208
  0.6396735255230777  0.3378075933399794  0.2402678299808125
  0.6031468554217152  0.4346339496869407  0.7958004440279681
  0.7252409968858674  0.3675799727923797  0.0951451349454136
  0.8039003236757456  0.5111175694884341  0.4019342253710300
  0.7673223767611429  0.3527991916053870  0.2831505347059416
  0.5950458903953766  0.3583964649472767  0.4290314607247723
  0.5840272880436701  0.4283292021760681  0.5957088327681921
  0.0639688838026914  0.8687072257439148  0.7932198290139969
  0.4217803793040661  0.0521484940156743  0.6379193300763096
  0.8255591626476554  0.3248228988368166  0.3532517822600029
  0.3004849690066875  0.0236646433257092  0.7841160934260537
  0.2735042386668023  0.0656736631945814  0.0015382959368662
  0.0673378346683506  0.0248659524509240  0.7900560833762135
  0.1787735891347912  0.0488334251927586  0.6411767227801078
  0.4199050845153911  0.8273925441864115  0.6632751612953702
  0.9291562756282487  0.3780619596439042  0.2095997723409216
  0.3012562845392465  0.8672632125115850  0.8067464014727306
  0.2633830377679403  0.8267648009585349  0.0249886340363653
  0.1108877681643357  0.8259744932731587  0.0070142407634397
  0.1142915035084342  0.0675261043810770  0.0047212055578694
  0.1815939550052909  0.8272514689827724  0.6654802115550791
  0.0737431158834806  0.3282267408297700  0.1654518137853208
  0.1969079254600419  0.5242823637702577  0.2881495256507914
  0.9237534803751902  0.4462177456182153  0.8543562457342390
  0.8017950626778239  0.4731451769857365  0.7208924544989733
  0.6165543779494145  0.4292862591065154  0.4830149096253564
  0.5636277971689578  0.4662234117891551  0.6994911823215619
  0.6782457908815138  0.4346121150073625  0.8401057766274472
  0.9154306134328941  0.6773755352837229  0.8334311919537361
  0.7950188894901552  0.6290708449075255  0.7097559860416857
  0.7639877504152688  0.6682077068220236  0.4931817608215976
  0.6104503006870301  0.6705063593402680  0.4942203699673406
  0.5623609203788376  0.6250422119373371  0.7081717164909735
  0.6758292267070414  0.6748264915131273  0.8398311398543139
  0.3132945843683603  0.3289192680504817  0.1715380674097839
  0.4348284551658693  0.3722565240026183  0.2971595559521644
  0.3853547286764126  0.3256607731932309  0.5111354437909800
  0.2322909326732059  0.3266421182675618  0.5282183345498936
  0.1907666214648771  0.3673662329645557  0.3110749898421395
  0.8893118644395618  0.3283113529088779  0.9924198072285473
  0.3188831798846246  0.5508897469806209  0.1486203006272954
  0.4304760549763905  0.5313330099627218  0.2967903570445458
  0.3786536102617468  0.5668014121552022  0.5104063302785199
  0.2199373681933701  0.5623202045840516  0.5088982752113180
  0.0747388954702085  0.5551193073179215  0.1485973490244557
  0.7343571480902586  0.3280946016690221  0.9882770108944721
  0.2626741633383022  0.6714379819437323  0.0294388666648828
  0.1785814280246467  0.6683518555454112  0.6720616877189385
  0.1940919639153520  0.1296653982697422  0.3028705791477109
  0.6734577643049877  0.8312282726112724  0.8345472006290617
  0.5609779776625061  0.8761118162832747  0.6947155227145427
  0.6093800606087632  0.8249115977416885  0.4825290437030818
  0.7628398758896185  0.8290149962077975  0.4879969842551148
  0.7948685317725813  0.8758685499216194  0.7023863187254981
  0.9190951429762010  0.8324326130290236  0.8264647754090970
  0.6803450893306923  0.0724539772589943  0.8260795221118968
  0.5668475635716778  0.0337156310073584  0.6885452805791346
  0.6204677714418881  0.0635082168598680  0.4743965172378584
  0.7789381692914126  0.0461932493447844  0.4679719231721358
  0.8004790786315588  0.0326767097524487  0.6998577947667481
  0.9235416897209808  0.0609576351051637  0.8305101122633024
  0.2318996817794339  0.1707330433906452  0.5198975518515365
  0.3847025116721149  0.1719594339072112  0.5037506577241715
  0.4346491275714819  0.1259638403061955  0.2925039019349215
  0.3155382423543574  0.1684500824685034  0.1661578642226746
  0.8157753553275688  0.9197278396446114  0.3259767981799270
  0.5807145755418051  0.1687159207598777  0.3097696003113729
  0.7061163434069568  0.1255859886732895  0.1934187428291137
  0.7317974138847833  0.1727381748533147  0.9741507038438770
  0.9340897356633783  0.1199134039696992  0.2056557768127841
  0.8215852959149310  0.1719677766304150  0.3355488263341815
  0.9331914599380761  0.9636608847738264  0.2075381508843877
  0.3175303561473790  0.9490276354072313  0.1428202599215437
  0.4291790741761556  0.9686419963337146  0.2905432878272390
  0.3777690071351104  0.9293645176928581  0.5018947334280203
  0.0590262936184271  0.6293280067183428  0.8010319069822275
  0.1098265213744936  0.6733304536581576  0.0156039237782778
  0.3008701411501521  0.6310018896082265  0.8101254568060389
  0.4207582854021324  0.6719005066379720  0.6704084407027056
  0.1786358752560388  0.4460051580288248  0.6487726981741448
  0.0663738885570454  0.4698198030321465  0.7949255860611837
  0.1181242901342654  0.4344405989425809  0.0095674047538395
  0.2757630779232359  0.4355495358346199  0.0084360011883479
  0.2993582216976193  0.4743492956150346  0.7891784352246888
  0.4207567038248101  0.4438057672576179  0.6464419849965674
  0.5784688615045003  0.3266728237718449  0.3188987736304787
  0.7062391330083957  0.3792710945308597  0.2123309857516345
  0.8169996102014163  0.5760601627073317  0.3336275997811713
  0.8777909621437547  0.5689636332544986  0.9880287868742970
  0.7194910314363919  0.5585579829714641  0.9830160984410659
  0.6965054146751454  0.5389711565434000  0.2103985944977608
  0.5744534820660092  0.5575743141004275  0.3508314193251964
  0.5734805941412315  0.9401404953188397  0.3420551782886961
  0.6978997225982788  0.9688166563127156  0.2040933133965054
  0.7184029837912554  0.9497688280506017  0.9760133871529034
  0.8776387647301533  0.9438177387130434  0.9823428505983659
  0.0743955337681540  0.9442848058240544  0.1423602926500476
  0.1960880976120283  0.9731852917657760  0.2831526574911840
  0.2196968402330362  0.9320041032790951  0.5012730248786155
  0.9319919469143065  0.5370557275860517  0.2078304557452855
  0.0744300620419262  0.1724492705247131  0.1630775080157835
 
  0.00000000E+00  0.00000000E+00  0.00000000E+00
  0.00000000E+00  0.00000000E+00  0.00000000E+00
  0.00000000E+00  0.00000000E+00  0.00000000E+00
  0.00000000E+00  0.00000000E+00  0.00000000E+00
  0.00000000E+00  0.00000000E+00  0.00000000E+00
  0.00000000E+00  0.00000000E+00  0.00000000E+00
  0.00000000E+00  0.00000000E+00  0.00000000E+00
  0.00000000E+00  0.00000000E+00  0.00000000E+00
  0.00000000E+00  0.00000000E+00  0.00000000E+00
  0.00000000E+00  0.00000000E+00  0.00000000E+00
  0.00000000E+00  0.00000000E+00  0.00000000E+00
  0.00000000E+00  0.00000000E+00  0.00000000E+00
  0.00000000E+00  0.00000000E+00  0.00000000E+00
  0.00000000E+00  0.00000000E+00  0.00000000E+00
  0.00000000E+00  0.00000000E+00  0.00000000E+00
  0.00000000E+00  0.00000000E+00  0.00000000E+00
  0.00000000E+00  0.00000000E+00  0.00000000E+00
  0.00000000E+00  0.00000000E+00  0.00000000E+00
  0.00000000E+00  0.00000000E+00  0.00000000E+00
  0.00000000E+00  0.00000000E+00  0.00000000E+00
  0.00000000E+00  0.00000000E+00  0.00000000E+00
  0.00000000E+00  0.00000000E+00  0.00000000E+00
  0.00000000E+00  0.00000000E+00  0.00000000E+00
  0.00000000E+00  0.00000000E+00  0.00000000E+00
  0.00000000E+00  0.00000000E+00  0.00000000E+00
  0.00000000E+00  0.00000000E+00  0.00000000E+00
  0.00000000E+00  0.00000000E+00  0.00000000E+00
  0.00000000E+00  0.00000000E+00  0.00000000E+00
  0.00000000E+00  0.00000000E+00  0.00000000E+00
  0.00000000E+00  0.00000000E+00  0.00000000E+00
  0.00000000E+00  0.00000000E+00  0.00000000E+00
  0.00000000E+00  0.00000000E+00  0.00000000E+00
  0.00000000E+00  0.00000000E+00  0.00000000E+00
  0.00000000E+00  0.00000000E+00  0.00000000E+00
  0.00000000E+00  0.00000000E+00  0.00000000E+00
  0.00000000E+00  0.00000000E+00  0.00000000E+00
  0.00000000E+00  0.00000000E+00  0.00000000E+00
  0.00000000E+00  0.00000000E+00  0.00000000E+00
  0.00000000E+00  0.00000000E+00  0.00000000E+00
  0.00000000E+00  0.00000000E+00  0.00000000E+00
  0.00000000E+00  0.00000000E+00  0.00000000E+00
  0.00000000E+00  0.00000000E+00  0.00000000E+00
  0.00000000E+00  0.00000000E+00  0.00000000E+00
  0.00000000E+00  0.00000000E+00  0.00000000E+00
  0.00000000E+00  0.00000000E+00  0.00000000E+00
  0.00000000E+00  0.00000000E+00  0.00000000E+00
  0.00000000E+00  0.00000000E+00  0.00000000E+00
  0.00000000E+00  0.00000000E+00  0.00000000E+00
  0.00000000E+00  0.00000000E+00  0.00000000E+00
  0.00000000E+00  0.00000000E+00  0.00000000E+00
  0.00000000E+00  0.00000000E+00  0.00000000E+00
  0.00000000E+00  0.00000000E+00  0.00000000E+00
  0.00000000E+00  0.00000000E+00  0.00000000E+00
  0.00000000E+00  0.00000000E+00  0.00000000E+00
  0.00000000E+00  0.00000000E+00  0.00000000E+00
  0.00000000E+00  0.00000000E+00  0.00000000E+00
  0.00000000E+00  0.00000000E+00  0.00000000E+00
  0.00000000E+00  0.00000000E+00  0.00000000E+00
  0.00000000E+00  0.00000000E+00  0.00000000E+00
  0.00000000E+00  0.00000000E+00  0.00000000E+00
  0.00000000E+00  0.00000000E+00  0.00000000E+00
  0.00000000E+00  0.00000000E+00  0.00000000E+00
  0.00000000E+00  0.00000000E+00  0.00000000E+00
  0.00000000E+00  0.00000000E+00  0.00000000E+00
  0.00000000E+00  0.00000000E+00  0.00000000E+00
  0.00000000E+00  0.00000000E+00  0.00000000E+00
  0.00000000E+00  0.00000000E+00  0.00000000E+00
  0.00000000E+00  0.00000000E+00  0.00000000E+00
  0.00000000E+00  0.00000000E+00  0.00000000E+00
  0.00000000E+00  0.00000000E+00  0.00000000E+00
  0.00000000E+00  0.00000000E+00  0.00000000E+00
  0.00000000E+00  0.00000000E+00  0.00000000E+00
  0.00000000E+00  0.00000000E+00  0.00000000E+00
  0.00000000E+00  0.00000000E+00  0.00000000E+00
  0.00000000E+00  0.00000000E+00  0.00000000E+00
  0.00000000E+00  0.00000000E+00  0.00000000E+00
  0.00000000E+00  0.00000000E+00  0.00000000E+00
  0.00000000E+00  0.00000000E+00  0.00000000E+00
  0.00000000E+00  0.00000000E+00  0.00000000E+00
  0.00000000E+00  0.00000000E+00  0.00000000E+00
  0.00000000E+00  0.00000000E+00  0.00000000E+00
  0.00000000E+00  0.00000000E+00  0.00000000E+00
  0.00000000E+00  0.00000000E+00  0.00000000E+00
  0.00000000E+00  0.00000000E+00  0.00000000E+00
  0.00000000E+00  0.00000000E+00  0.00000000E+00
  0.00000000E+00  0.00000000E+00  0.00000000E+00
  0.00000000E+00  0.00000000E+00  0.00000000E+00
  0.00000000E+00  0.00000000E+00  0.00000000E+00
  0.00000000E+00  0.00000000E+00  0.00000000E+00
  0.00000000E+00  0.00000000E+00  0.00000000E+00
  0.00000000E+00  0.00000000E+00  0.00000000E+00
  0.00000000E+00  0.00000000E+00  0.00000000E+00
  0.00000000E+00  0.00000000E+00  0.00000000E+00
  0.00000000E+00  0.00000000E+00  0.00000000E+00
  0.00000000E+00  0.00000000E+00  0.00000000E+00
  0.00000000E+00  0.00000000E+00  0.00000000E+00
  0.00000000E+00  0.00000000E+00  0.00000000E+00
  0.00000000E+00  0.00000000E+00  0.00000000E+00
  0.00000000E+00  0.00000000E+00  0.00000000E+00
  0.00000000E+00  0.00000000E+00  0.00000000E+00
  0.00000000E+00  0.00000000E+00  0.00000000E+00
  0.00000000E+00  0.00000000E+00  0.00000000E+00
  0.00000000E+00  0.00000000E+00  0.00000000E+00
  0.00000000E+00  0.00000000E+00  0.00000000E+00
  0.00000000E+00  0.00000000E+00  0.00000000E+00
  0.00000000E+00  0.00000000E+00  0.00000000E+00
  0.00000000E+00  0.00000000E+00  0.00000000E+00
  0.00000000E+00  0.00000000E+00  0.00000000E+00
  0.00000000E+00  0.00000000E+00  0.00000000E+00
  0.00000000E+00  0.00000000E+00  0.00000000E+00
  0.00000000E+00  0.00000000E+00  0.00000000E+00
  0.00000000E+00  0.00000000E+00  0.00000000E+00
  0.00000000E+00  0.00000000E+00  0.00000000E+00
  0.00000000E+00  0.00000000E+00  0.00000000E+00
  0.00000000E+00  0.00000000E+00  0.00000000E+00
  0.00000000E+00  0.00000000E+00  0.00000000E+00
  0.00000000E+00  0.00000000E+00  0.00000000E+00
  0.00000000E+00  0.00000000E+00  0.00000000E+00
  0.00000000E+00  0.00000000E+00  0.00000000E+00
  0.00000000E+00  0.00000000E+00  0.00000000E+00
  0.00000000E+00  0.00000000E+00  0.00000000E+00
  0.00000000E+00  0.00000000E+00  0.00000000E+00
  0.00000000E+00  0.00000000E+00  0.00000000E+00
  0.00000000E+00  0.00000000E+00  0.00000000E+00
  0.00000000E+00  0.00000000E+00  0.00000000E+00
  0.00000000E+00  0.00000000E+00  0.00000000E+00
  0.00000000E+00  0.00000000E+00  0.00000000E+00
  0.00000000E+00  0.00000000E+00  0.00000000E+00
  0.00000000E+00  0.00000000E+00  0.00000000E+00
  0.00000000E+00  0.00000000E+00  0.00000000E+00
  0.00000000E+00  0.00000000E+00  0.00000000E+00
  0.00000000E+00  0.00000000E+00  0.00000000E+00
  0.00000000E+00  0.00000000E+00  0.00000000E+00
  0.00000000E+00  0.00000000E+00  0.00000000E+00
  0.00000000E+00  0.00000000E+00  0.00000000E+00
  0.00000000E+00  0.00000000E+00  0.00000000E+00
  0.00000000E+00  0.00000000E+00  0.00000000E+00
  0.00000000E+00  0.00000000E+00  0.00000000E+00
  0.00000000E+00  0.00000000E+00  0.00000000E+00
  0.00000000E+00  0.00000000E+00  0.00000000E+00
  0.00000000E+00  0.00000000E+00  0.00000000E+00
  0.00000000E+00  0.00000000E+00  0.00000000E+00
  0.00000000E+00  0.00000000E+00  0.00000000E+00
  0.00000000E+00  0.00000000E+00  0.00000000E+00
  0.00000000E+00  0.00000000E+00  0.00000000E+00
  0.00000000E+00  0.00000000E+00  0.00000000E+00
  0.00000000E+00  0.00000000E+00  0.00000000E+00
  0.00000000E+00  0.00000000E+00  0.00000000E+00
  0.00000000E+00  0.00000000E+00  0.00000000E+00
  0.00000000E+00  0.00000000E+00  0.00000000E+00
  0.00000000E+00  0.00000000E+00  0.00000000E+00
  0.00000000E+00  0.00000000E+00  0.00000000E+00
  0.00000000E+00  0.00000000E+00  0.00000000E+00
  0.00000000E+00  0.00000000E+00  0.00000000E+00
  0.00000000E+00  0.00000000E+00  0.00000000E+00
  0.00000000E+00  0.00000000E+00  0.00000000E+00
  0.00000000E+00  0.00000000E+00  0.00000000E+00
  0.00000000E+00  0.00000000E+00  0.00000000E+00
  0.00000000E+00  0.00000000E+00  0.00000000E+00
  0.00000000E+00  0.00000000E+00  0.00000000E+00
  0.00000000E+00  0.00000000E+00  0.00000000E+00
  0.00000000E+00  0.00000000E+00  0.00000000E+00
  0.00000000E+00  0.00000000E+00  0.00000000E+00
  0.00000000E+00  0.00000000E+00  0.00000000E+00
  0.00000000E+00  0.00000000E+00  0.00000000E+00
  0.00000000E+00  0.00000000E+00  0.00000000E+00
  0.00000000E+00  0.00000000E+00  0.00000000E+00
  0.00000000E+00  0.00000000E+00  0.00000000E+00
  0.00000000E+00  0.00000000E+00  0.00000000E+00
  0.00000000E+00  0.00000000E+00  0.00000000E+00
  0.00000000E+00  0.00000000E+00  0.00000000E+00
  0.00000000E+00  0.00000000E+00  0.00000000E+00
  0.00000000E+00  0.00000000E+00  0.00000000E+00
  0.00000000E+00  0.00000000E+00  0.00000000E+00
  0.00000000E+00  0.00000000E+00  0.00000000E+00
  0.00000000E+00  0.00000000E+00  0.00000000E+00
  0.00000000E+00  0.00000000E+00  0.00000000E+00
  0.00000000E+00  0.00000000E+00  0.00000000E+00
  0.00000000E+00  0.00000000E+00  0.00000000E+00
  0.00000000E+00  0.00000000E+00  0.00000000E+00
  0.00000000E+00  0.00000000E+00  0.00000000E+00
  0.00000000E+00  0.00000000E+00  0.00000000E+00
  0.00000000E+00  0.00000000E+00  0.00000000E+00
  0.00000000E+00  0.00000000E+00  0.00000000E+00
  0.00000000E+00  0.00000000E+00  0.00000000E+00
  0.00000000E+00  0.00000000E+00  0.00000000E+00
  0.00000000E+00  0.00000000E+00  0.00000000E+00
  0.00000000E+00  0.00000000E+00  0.00000000E+00
  0.00000000E+00  0.00000000E+00  0.00000000E+00
  0.00000000E+00  0.00000000E+00  0.00000000E+00
  0.00000000E+00  0.00000000E+00  0.00000000E+00
  0.00000000E+00  0.00000000E+00  0.00000000E+00
  0.00000000E+00  0.00000000E+00  0.00000000E+00
  0.00000000E+00  0.00000000E+00  0.00000000E+00
  0.00000000E+00  0.00000000E+00  0.00000000E+00
  0.00000000E+00  0.00000000E+00  0.00000000E+00
  0.00000000E+00  0.00000000E+00  0.00000000E+00
  0.00000000E+00  0.00000000E+00  0.00000000E+00
  0.00000000E+00  0.00000000E+00  0.00000000E+00
  0.00000000E+00  0.00000000E+00  0.00000000E+00
  0.00000000E+00  0.00000000E+00  0.00000000E+00
  0.00000000E+00  0.00000000E+00  0.00000000E+00
  0.00000000E+00  0.00000000E+00  0.00000000E+00
  0.00000000E+00  0.00000000E+00  0.00000000E+00
  0.00000000E+00  0.00000000E+00  0.00000000E+00
  0.00000000E+00  0.00000000E+00  0.00000000E+00
  0.00000000E+00  0.00000000E+00  0.00000000E+00
  0.00000000E+00  0.00000000E+00  0.00000000E+00
  0.00000000E+00  0.00000000E+00  0.00000000E+00
  0.00000000E+00  0.00000000E+00  0.00000000E+00
  0.00000000E+00  0.00000000E+00  0.00000000E+00
  0.00000000E+00  0.00000000E+00  0.00000000E+00
  0.00000000E+00  0.00000000E+00  0.00000000E+00
  0.00000000E+00  0.00000000E+00  0.00000000E+00
  0.00000000E+00  0.00000000E+00  0.00000000E+00
  0.00000000E+00  0.00000000E+00  0.00000000E+00
  0.00000000E+00  0.00000000E+00  0.00000000E+00
  0.00000000E+00  0.00000000E+00  0.00000000E+00
  0.00000000E+00  0.00000000E+00  0.00000000E+00
  0.00000000E+00  0.00000000E+00  0.00000000E+00
  0.00000000E+00  0.00000000E+00  0.00000000E+00
  0.00000000E+00  0.00000000E+00  0.00000000E+00
  0.00000000E+00  0.00000000E+00  0.00000000E+00
  0.00000000E+00  0.00000000E+00  0.00000000E+00
  0.00000000E+00  0.00000000E+00  0.00000000E+00
  0.00000000E+00  0.00000000E+00  0.00000000E+00
  0.00000000E+00  0.00000000E+00  0.00000000E+00
  0.00000000E+00  0.00000000E+00  0.00000000E+00
  0.00000000E+00  0.00000000E+00  0.00000000E+00
  0.00000000E+00  0.00000000E+00  0.00000000E+00
  0.00000000E+00  0.00000000E+00  0.00000000E+00
  0.00000000E+00  0.00000000E+00  0.00000000E+00
  0.00000000E+00  0.00000000E+00  0.00000000E+00
  0.00000000E+00  0.00000000E+00  0.00000000E+00
  0.00000000E+00  0.00000000E+00  0.00000000E+00
  0.00000000E+00  0.00000000E+00  0.00000000E+00
  0.00000000E+00  0.00000000E+00  0.00000000E+00
  0.00000000E+00  0.00000000E+00  0.00000000E+00
  0.00000000E+00  0.00000000E+00  0.00000000E+00
  0.00000000E+00  0.00000000E+00  0.00000000E+00
  0.00000000E+00  0.00000000E+00  0.00000000E+00
  0.00000000E+00  0.00000000E+00  0.00000000E+00
  0.00000000E+00  0.00000000E+00  0.00000000E+00
  0.00000000E+00  0.00000000E+00  0.00000000E+00
  0.00000000E+00  0.00000000E+00  0.00000000E+00
  0.00000000E+00  0.00000000E+00  0.00000000E+00
  0.00000000E+00  0.00000000E+00  0.00000000E+00
  0.00000000E+00  0.00000000E+00  0.00000000E+00
  0.00000000E+00  0.00000000E+00  0.00000000E+00
  0.00000000E+00  0.00000000E+00  0.00000000E+00
  0.00000000E+00  0.00000000E+00  0.00000000E+00
  0.00000000E+00  0.00000000E+00  0.00000000E+00
  0.00000000E+00  0.00000000E+00  0.00000000E+00
  0.00000000E+00  0.00000000E+00  0.00000000E+00
  0.00000000E+00  0.00000000E+00  0.00000000E+00
  0.00000000E+00  0.00000000E+00  0.00000000E+00
  0.00000000E+00  0.00000000E+00  0.00000000E+00
  0.00000000E+00  0.00000000E+00  0.00000000E+00
  0.00000000E+00  0.00000000E+00  0.00000000E+00
  0.00000000E+00  0.00000000E+00  0.00000000E+00
  0.00000000E+00  0.00000000E+00  0.00000000E+00
  0.00000000E+00  0.00000000E+00  0.00000000E+00
  0.00000000E+00  0.00000000E+00  0.00000000E+00
  0.00000000E+00  0.00000000E+00  0.00000000E+00
  0.00000000E+00  0.00000000E+00  0.00000000E+00
  0.00000000E+00  0.00000000E+00  0.00000000E+00
  0.00000000E+00  0.00000000E+00  0.00000000E+00
  0.00000000E+00  0.00000000E+00  0.00000000E+00
  0.00000000E+00  0.00000000E+00  0.00000000E+00
  0.00000000E+00  0.00000000E+00  0.00000000E+00
  0.00000000E+00  0.00000000E+00  0.00000000E+00
  0.00000000E+00  0.00000000E+00  0.00000000E+00
  0.00000000E+00  0.00000000E+00  0.00000000E+00
  0.00000000E+00  0.00000000E+00  0.00000000E+00
  0.00000000E+00  0.00000000E+00  0.00000000E+00
  0.00000000E+00  0.00000000E+00  0.00000000E+00
  0.00000000E+00  0.00000000E+00  0.00000000E+00
  0.00000000E+00  0.00000000E+00  0.00000000E+00
  0.00000000E+00  0.00000000E+00  0.00000000E+00
  0.00000000E+00  0.00000000E+00  0.00000000E+00
  0.00000000E+00  0.00000000E+00  0.00000000E+00
  0.00000000E+00  0.00000000E+00  0.00000000E+00
  0.00000000E+00  0.00000000E+00  0.00000000E+00
  0.00000000E+00  0.00000000E+00  0.00000000E+00
  0.00000000E+00  0.00000000E+00  0.00000000E+00
  0.00000000E+00  0.00000000E+00  0.00000000E+00
  0.00000000E+00  0.00000000E+00  0.00000000E+00
  0.00000000E+00  0.00000000E+00  0.00000000E+00
  0.00000000E+00  0.00000000E+00  0.00000000E+00
  0.00000000E+00  0.00000000E+00  0.00000000E+00
  0.00000000E+00  0.00000000E+00  0.00000000E+00
  0.00000000E+00  0.00000000E+00  0.00000000E+00
  0.00000000E+00  0.00000000E+00  0.00000000E+00
