# Supplementary material for: Water Adsorption at Pairs of Proximate Brønsted Acid Sites in Zeolites
Source: J Phys Chem Lett. 2026 Jan 14;17(4):1201–6. doi: 10.1021/acs.jpclett.5c03794 (PMC12862806; doi:10.1021/acs.jpclett.5c03794)
Supplement: Supplementary file 2 [file jz5c03794_si_002.zip › Water_BAS_Pairs_SI/QM/STRUCTURES_PBE+D2/HMFI__15__2_h2o__PBE_D2.vasp]

Al  H  O Si                             
   1.00000000000000     
    20.2029999999999994    0.0000000000000000    0.0000000000000000
     0.0000000000000000   19.8490000000000002    0.0000000000000000
     0.0000000000000000    0.0000000000000000   13.2159999999999993
   Al   H    O    Si
     2     6   194    94
Direct
  0.7746783042275266  0.4305079260217804  0.4977074278142559
  0.8905013089064207  0.1733227984741540  0.9505880918911153
  0.7774172376553027  0.2615194484259870  0.6508468290396192
  0.8160222377213666  0.3141490300363110  0.5064325260850749
  0.8812375623102379  0.2627313912245847  0.6959173735984064
  0.9213479031910058  0.1985435449787169  0.7603614116171645
  0.9134506928838774  0.2687708810078343  0.8118657631703247
  0.8053847070655047  0.3372784277050390  0.6468012573420459
  0.5773067946484643  0.0543108433944307  0.5374725025424986
  0.6177051282961781  0.1263218095460647  0.3808827275163170
  0.7865268430092366  0.9890236334608831  0.3426994131356284
  0.7027925663239110  0.0470438140389402  0.4719609861811261
  0.5087597134594997  0.0515125805842321  0.7084620999017571
  0.7687741363109252  0.0748063761173290  0.6881587982069448
  0.8146273473879996  0.9495992176601130  0.6759277854674064
  0.8285381373764624  0.0348887187982926  0.5192259812154005
  0.8924652051044791  0.0149815978108173  0.8743136886577488
  0.9185113589442275  0.1417571933044663  0.8302798665597642
  0.7952256928757885  0.1197436222966310  0.3745757777401936
  0.6372930197480952  0.0783513149256441  0.7107491568878883
  0.8904913469624549  0.8390082388924500  0.6855162183332969
  0.7127724145214381  0.1488415290059417  0.8295604663062264
  0.0022715936446596  0.8661548611167815  0.7816100238281236
  0.8140882641904459  0.8603521443724831  0.5255100529545994
  0.7593440219489986  0.8297204636075979  0.7018781741355646
  0.6879593006208626  0.8482847125994859  0.4733542902894511
  0.5662397889493682  0.8547726527902778  0.5424519089349175
  0.6281067395142003  0.8307807711214864  0.7175861207064724
  0.4910114723208281  0.4595576667811018  0.7144425904958780
  0.3607667693760910  0.4419581685669114  0.7172790809996785
  0.4334693779725855  0.3809823880738593  0.5785343541223634
  0.4178588813936362  0.5135572100120088  0.5693643176731409
  0.5967154410861043  0.9549144456023886  0.6701590613621941
  0.8990887083698967  0.0532376765820563  0.6819799040618373
  0.9382548367114294  0.1441369735121136  0.0492576857577522
  0.8754626346107895  0.1660113795818064  0.2259237930853937
  0.6879685183137391  0.6459855502833195  0.4804935233190457
  0.5871589820586469  0.6768216553522334  0.6023513190016361
  0.6049035533658975  0.6582791386633026  0.7988468542385974
  0.4913773294412058  0.9469783506388630  0.2880208167605373
  0.6013078709012724  0.9419686105784337  0.1827585582899663
  0.5863386730107332  0.8616173712768105  0.3435144092900805
  0.6049388984084678  0.9923360116200509  0.3672050056565471
  0.6689849632521894  0.9629202503720806  0.0160751685981740
  0.6778248280145682  0.0512297789564337  0.1690891847364794
  0.7324456633470610  0.9299382718548456  0.1841793177698833
  0.7031893636318965  0.8822677546644317  0.8666054435837395
  0.7955254769499261  0.9517417971285745  0.9691650066310192
  0.7123948108715079  0.0141109170064071  0.8445508589130779
  0.8856341074039694  0.8798671759647176  0.8749922000716448
  0.8624872974470437  0.9208101112183670  0.2143675932577595
  0.9074475967880753  0.0433831003606875  0.1779493560946235
  0.7813402044205875  0.8550505724320681  0.3312468178448612
  0.5017628033731374  0.1308290924863341  0.2834564643283195
  0.6123956531336928  0.1670875269938454  0.1908016483309910
  0.6816598724195099  0.1460953599342378  0.0249964089095387
  0.7442081871758046  0.1641936357899882  0.2001378952538908
  0.8081496214287219  0.1535342168781648  0.9702791736302867
  0.2945934040742249  0.4245362813122212  0.8861580069045698
  0.0085820944235823  0.0465643895006440  0.7879878704539816
  0.3221509518201791  0.5497073678024144  0.8220354567377245
  0.1994536174016279  0.4360585069827927  0.0283534970148230
  0.3050262161897138  0.3595651792761002  0.0575538210514421
  0.0136618379413503  0.3613365741239443  0.2149085036577041
  0.1410905296535939  0.3341127371751110  0.2404559726647241
  0.1992952558085853  0.3360757420718251  0.4159631001432796
  0.2688589865777748  0.3674445689333071  0.2520003506543985
  0.3110992835932838  0.3550999680089330  0.5188076078050201
  0.4128174160709358  0.3231972031466107  0.3989507655926205
  0.3933609674085085  0.3434262143583421  0.2030833394192737
  0.4386532882906303  0.7559327807727666  0.6575938633608551
  0.2713875401147776  0.7462142122485178  0.0667635639160065
  0.1086068484720713  0.7456971633722366  0.0682863950598461
  0.1998448585547122  0.7494490779323040  0.6628104387358511
  0.3078424043280309  0.6228855166741980  0.1042533257550766
  0.0621223716748909  0.2435261945632184  0.1574246343712730
  0.3937471303118554  0.2539670399331870  0.5655785846403349
  0.2999610635978275  0.2501897395298951  0.1658493690949985
  0.5630625704374730  0.2431908779310755  0.3409046601234632
  0.7267757442900821  0.2574510299505152  0.9337850111017508
  0.8981692042053938  0.2618746296455975  0.9267877988283235
  0.8010196318211341  0.2467139698107345  0.3305701160092396
  0.9320774657238189  0.7589010355567559  0.8371958375335612
  0.7712925679362830  0.7464294292732162  0.4398441076104558
  0.6045835619336243  0.7465769892200081  0.4350510298595353
  0.6987139528516872  0.7519343011638066  0.8337151486143722
  0.9212968067328912  0.2505824579734107  0.7389563370003173
  0.2299443298493765  0.2539075579401404  0.5651275524687991
  0.4178270613284136  0.4473196985197335  0.3272133750921434
  0.3951373633046041  0.5449199675223708  0.1928112289376296
  0.3983699603264167  0.5717573186296041  0.3900107869320132
  0.7297774783891806  0.6313177710759367  0.7561081793325629
  0.3169384886590113  0.4940706765653547  0.0510194485135019
  0.0952304615071124  0.3538345290942601  0.0549016318376728
  0.1040795219981010  0.4288220305322689  0.8897001482730800
  0.1057197762669252  0.4566561852021228  0.6930987318940458
  0.0834587890937876  0.5543799457407447  0.8289744151223413
  0.1940980234964464  0.3767154661318257  0.6072886819620413
  0.4859049452908650  0.6382816238340117  0.7182699276766272
  0.3577664567369766  0.6660977668101289  0.7382499933733010
  0.3006595004660517  0.6665580037554582  0.9143115585052327
  0.2298942578823474  0.6330403400753853  0.7525598009774733
  0.1904884026268756  0.6445619320754015  0.0197074980329108
  0.0903188045272955  0.6793457842384772  0.8989555346433786
  0.1049934070333673  0.6577386479723261  0.7033534189823959
  0.0092371221395071  0.5416795759075403  0.2114515394237129
  0.1397081175652939  0.5589523538264053  0.2146515253408572
  0.0671470511433528  0.6189103187929043  0.0749208586012993
  0.0813965414520146  0.4860832674226982  0.0682993674000162
  0.2045279743634078  0.5760449013758602  0.3853937618781581
  0.1771152111345905  0.4514908648386776  0.3199063343015941
  0.2676627016535142  0.5258545288168405  0.2295933169336032
  0.1932489339078996  0.6387367519633412  0.5582660518251173
  0.3009779108531093  0.5655349464020143  0.5257187076231836
  0.1849175036029151  0.5042306726433756  0.5490153688783672
  0.4063052576905079  0.6458497303161321  0.5552189063874736
  0.2328114134425320  0.4757371180351279  0.7298470196842423
  0.7968741795290044  0.6625541021462468  0.5892158408864565
  0.9201302323180317  0.9463734095852003  0.0391073282644094
  0.9864897167409862  0.6416090309780048  0.7889338950464539
  0.2146274763362635  0.0082987242220477  0.6532631656204458
  0.3845190754389993  0.8731317362237210  0.6178807091586145
  0.4224268853963244  0.9432220318114188  0.4584596620623154
  0.3634091638248231  0.9225550178786966  0.2833553960882513
  0.4053095332944944  0.0450242981099675  0.3296388740591504
  0.2838923314265806  0.8588994990768000  0.1621533650995362
  0.0022243619657162  0.1315351507159791  0.2227829367535472
  0.1146296824258380  0.1690427112351628  0.3068358277463397
  0.1860169247218346  0.1434757520571304  0.4698747287625955
  0.2463058115283563  0.1645754112850584  0.2952264960565937
  0.3117685014588098  0.1516754991639615  0.5249113609710829
  0.4322432956297678  0.1497637218187871  0.4498926992090461
  0.3759597980040552  0.1672524136363350  0.2677503788463184
  0.8587410682669002  0.6605976006691073  0.7603586854048540
  0.5088648615313196  0.5419378777525951  0.2863722053104989
  0.6400578703405753  0.5526411073437582  0.2914166276227216
  0.5657895709271554  0.6193085385663126  0.4230171038588790
  0.5741613581085794  0.4862038555090549  0.4374381022261445
  0.7009462026320293  0.5790543448715936  0.1196190399536717
  0.6826786739508867  0.4510120130595606  0.1765540281218461
  0.7697821917765206  0.5282247230402998  0.2690504613677295
  0.6924552392412289  0.6463681817909158  0.9487124267015068
  0.7978208068237559  0.5688028582689898  0.9795443668182454
  0.6783200267559854  0.5133784774212533  0.9518352837559367
  0.9021316847129206  0.6518078632841455  0.9477366122891798
  0.2970978868582321  0.9492848172450128  0.5248544905049528
  0.2029118279890755  0.8779567808556239  0.6211920941707190
  0.2327763477808906  0.9302853706812610  0.3099744821212811
  0.1784084190590215  0.0517413249446060  0.3231886070589930
  0.3972366066350407  0.0579902558438955  0.8108162532437737
  0.4158022126296326  0.1375424809243334  0.6496625080542817
  0.3949781943407725  0.0073398250944700  0.6265322621273276
  0.3295816479386745  0.0345151329261875  0.9779721968086844
  0.3217861317635853  0.9479902653112614  0.8225282370411874
  0.2656209330585523  0.0689309017714662  0.8123214186578184
  0.2961027403895783  0.1231115196702896  0.1182281998526091
  0.2031124440321903  0.0471183615066725  0.0282016950038088
  0.2894066242299133  0.9935414601323436  0.1571958573832630
  0.1163667201433118  0.1265996355823008  0.1173867770414388
  0.0796967166082244  0.0569883693296728  0.9563069911866663
  0.1355062428482871  0.0751985485297289  0.7780237017555758
  0.8990364695305679  0.5721734035321053  0.1084153043577662
  0.0977011290898194  0.9527136540885794  0.8319577441541470
  0.5012419468840810  0.8676182355574260  0.7142696456582187
  0.3907985667187978  0.8334872781942355  0.8080688919175093
  0.3159788762484168  0.8553528909428968  0.9681830943373304
  0.2595137356958384  0.8321730680909091  0.7904232192693106
  0.1899223485581010  0.8474790265606291  0.0209197974884983
  0.0677569284695071  0.8491699930681674  0.9527388467877629
  0.1286718717284146  0.8302868138398902  0.7747950390348659
  0.9908245378802666  0.9415555728396162  0.2078077475254065
  0.1015671463009262  0.9430297335847488  0.3119092645943599
  0.0893687130529750  0.8620868777317545  0.1518473646453904
  0.1014401720782197  0.9931781130430878  0.1265583614540634
  0.1705077088019964  0.9644316881033330  0.4778133580759475
  0.2167660345785110  0.1426610471268525  0.6646096258645856
  0.8963899361641735  0.5506576674699585  0.3061995555119646
  0.8163019597643217  0.2879805223718879  0.6322238605090109
  0.8062479100065157  0.6234739900144396  0.3976639414175769
  0.8167102702346645  0.5449154261807417  0.6810337047283350
  0.7348153575541470  0.4692633406092980  0.7863907903953957
  0.8096159251538304  0.3486077051517981  0.4515339164806689
  0.6924385164908309  0.4306624526572185  0.4667242109885559
  0.8215302451326293  0.4929476878386849  0.4458082979186702
  0.9148408873101771  0.5216971578476814  0.9236030305399592
  0.9342940032803583  0.3896084922767780  0.9348535691761334
  0.8637515839560566  0.4389010691663001  0.7846443435607430
  0.9927375911371508  0.4601855421968242  0.7908148446149813
  0.5851861696768662  0.3532198133811769  0.4487708793426528
  0.9161489631241438  0.4482738558322996  0.1780744205154852
  0.7916042591813127  0.4169013128141679  0.6260350468146740
  0.6012566505180549  0.4273162798951231  0.6132810528487950
  0.5129721420703659  0.3596878623780107  0.2788328871256605
  0.6420467582953437  0.3381116896000476  0.2688406744258670
  0.7089675143439195  0.3289445813007945  0.1007361452690116
  0.8100644277710857  0.3576397007271280  0.9789412131505036
  0.7696923732000563  0.3715790008365574  0.2661981992936163
  0.6048839010606382  0.4544371611288412  0.8101487139779061
  0.6864097216916042  0.3817018779244720  0.9192351840401946
  0.5837531297024121  0.5527253823342556  0.6765723328034654
  0.8961805137483618  0.3420043157242335  0.3001849366065538
  0.9080359892707995  0.3238239726530240  0.1048226710091415
  0.0751198821818965  0.5509737894647664  0.1428263494292585
  0.3285304194380635  0.0268913078335370  0.8557410763106114
  0.2789410568468941  0.0499025129220873  0.0707297767417563
  0.1252924949476770  0.0559435201120371  0.0575836240012288
  0.0801330456453877  0.0325703067940676  0.8389695681914543
  0.2082012351824149  0.0729752371624204  0.7267614810469215
  0.1969220321961512  0.5279032503944100  0.2868328221089418
  0.3218420936329525  0.8675548230755566  0.8470134112938871
  0.8202431742363475  0.3250614046631744  0.3295467925787282
  0.2653153024804099  0.8268793189109208  0.0536373086466643
  0.1137359558169884  0.8262397816688376  0.0481469549242351
  0.0741944905025503  0.8744278010966186  0.8356054516715214
  0.1978063399138778  0.8238921572218382  0.7126730944863462
  0.4292645899747817  0.8320564511906750  0.6995419716458242
  0.2216293670653657  0.5710858290824709  0.5049604051175602
  0.3168219684871537  0.3296765022541215  0.1704320306858932
  0.4303345198671545  0.5263720646024459  0.2996060096186110
  0.9261524756064895  0.4535788804710610  0.8587540899609065
  0.8017839941018983  0.4686501863608898  0.7200953986207423
  0.6148839992449658  0.4248251655776105  0.4916010322326749
  0.5700682948089282  0.4735910674175557  0.7030157464967050
  0.6761959532602652  0.4547002303255665  0.8667903272815310
  0.9203211653657306  0.6782558703948353  0.8336604186817951
  0.8002632939057264  0.6246539156932718  0.6972079577391398
  0.7654044247477497  0.6691647012716667  0.4767767298495765
  0.6115854624928572  0.6722424519466815  0.4851414797478556
  0.5653366116321392  0.6311224788528934  0.6993201366785743
  0.6812309611101734  0.6724162339706785  0.8333588287964545
  0.4296758981962577  0.0635156425996911  0.6982858585430055
  0.9344921291320951  0.3698554398108514  0.1987229754915297
  0.4343211555337225  0.3689495460978074  0.3018786726414149
  0.3876301915787243  0.3284077167247758  0.5156441285757044
  0.2340523293751507  0.3308131741988516  0.5263257604092905
  0.1968232412675352  0.3725711410829806  0.3064975466645891
  0.0781234279954340  0.3231583656639163  0.1667274013072826
  0.3214059281145188  0.5470914318351010  0.1443078110178841
  0.3804278357390427  0.5741038585741298  0.5095711309145270
  0.8870757899957197  0.3325386834840353  0.9864093422838429
  0.0658698083070624  0.6328635719737408  0.8044972177821998
  0.6996767755469827  0.3730738538909999  0.2029567337587228
  0.2922324138227046  0.9270741780033147  0.2277312497943115
  0.0729482066855929  0.1677044838344704  0.2009073618415666
  0.7907060725442340  0.9243901387759568  0.2681419676223407
  0.2362250673960276  0.1730855952985035  0.5552091080613624
  0.3884818092500117  0.1732469132808059  0.5472011223603532
  0.4284352931212770  0.1233826260180094  0.3331739772495687
  0.6972568948362696  0.8250918924297730  0.7798851975133275
  0.5732082017356499  0.8768357182277433  0.6608448390200061
  0.6113078540899555  0.8275417664345376  0.4486413062480092
  0.7636631326738614  0.8272116772365935  0.4430572914102686
  0.8198033725870338  0.8697141195968343  0.6473816529763660
  0.4209736482073483  0.9648641309018896  0.3397379830274082
  0.9281294399876199  0.8353988267600778  0.7948541333856669
  0.5795994937462964  0.0345488967308918  0.6570655815463302
  0.6254912386975414  0.0548089089148652  0.4389656640640913
  0.7778061216482094  0.0475919174173095  0.4258378159071633
  0.8272060641273221  0.0274662796818575  0.6414386033933548
  0.9304428499200806  0.0638087569552559  0.7946834791064799
  0.3045916463057739  0.1749040268218529  0.2120958454023401
  0.5732324774982568  0.1673258592092683  0.2985293644439851
  0.6791872082916142  0.1317976895800289  0.1457008017952885
  0.7342924802509229  0.1757141380931893  0.9418338329127391
  0.9309888917814444  0.1216284827068192  0.1651295233053380
  0.8042264173224799  0.1713687865601759  0.2805093605934281
  0.7078198606277255  0.0779886067303171  0.7692124605233369
  0.7333142577569273  0.3313173640272734  0.9833915467631393
  0.3746031584409104  0.9433705720950428  0.5572855706061500
  0.1709793305584684  0.9728260235438511  0.3557132428588768
  0.5757748578540753  0.3236716364902210  0.3345668989906348
  0.1819238557749246  0.6701849935235603  0.6701981136914783
  0.1144225942349729  0.6721137214797593  0.0158499396651089
  0.2673009298979734  0.6697928506066816  0.0258068570828564
  0.3024159395742351  0.6284942962794934  0.8060187684783032
  0.4223498363006349  0.6762452669007839  0.6674421999966409
  0.1797070648585639  0.4531090073053720  0.6445805293300950
  0.0716343006882130  0.4753127494168379  0.8009465792187672
  0.1204964344881600  0.4260548946955465  0.0098960477220659
  0.2785258789144756  0.4286593173825129  0.0060549155731038
  0.3031334999240387  0.4731934004821308  0.7883393900656864
  0.2217626200337969  0.9495186384806511  0.5698033652904608
  0.4253264276702030  0.4495170726230329  0.6451384543642791
  0.9301904589719530  0.5281570840937280  0.2007469463052244
  0.8775194313826541  0.5788042572451675  0.9909719815008344
  0.7183461451839240  0.5767742430324175 -0.0000667846825531
  0.6980496495550244  0.5278006842669760  0.2155649764897010
  0.5733258733372488  0.5494486302804336  0.3593108717539673
  0.5704743644819952  0.9356095090701304  0.2960591614982718
  0.6704319800266538  0.9720592553229908  0.1380261537981771
  0.7205823151045668  0.9524246716920880  0.9231440285917708
  0.8734983631587300  0.9482751147578125  0.9392252785428556
  0.9204715857273934  0.9637527980387369  0.1596001269003106
  0.0703397385270999  0.9352766231877011  0.1989483203540082
  0.8228925902435845  0.5480221835841721  0.3571197708048897
  0.1812780330587811  0.1319696419523751  0.3483095459817971
 
  0.00000000E+00  0.00000000E+00  0.00000000E+00
  0.00000000E+00  0.00000000E+00  0.00000000E+00
  0.00000000E+00  0.00000000E+00  0.00000000E+00
  0.00000000E+00  0.00000000E+00  0.00000000E+00
  0.00000000E+00  0.00000000E+00  0.00000000E+00
  0.00000000E+00  0.00000000E+00  0.00000000E+00
  0.00000000E+00  0.00000000E+00  0.00000000E+00
  0.00000000E+00  0.00000000E+00  0.00000000E+00
  0.00000000E+00  0.00000000E+00  0.00000000E+00
  0.00000000E+00  0.00000000E+00  0.00000000E+00
  0.00000000E+00  0.00000000E+00  0.00000000E+00
  0.00000000E+00  0.00000000E+00  0.00000000E+00
  0.00000000E+00  0.00000000E+00  0.00000000E+00
  0.00000000E+00  0.00000000E+00  0.00000000E+00
  0.00000000E+00  0.00000000E+00  0.00000000E+00
  0.00000000E+00  0.00000000E+00  0.00000000E+00
  0.00000000E+00  0.00000000E+00  0.00000000E+00
  0.00000000E+00  0.00000000E+00  0.00000000E+00
  0.00000000E+00  0.00000000E+00  0.00000000E+00
  0.00000000E+00  0.00000000E+00  0.00000000E+00
  0.00000000E+00  0.00000000E+00  0.00000000E+00
  0.00000000E+00  0.00000000E+00  0.00000000E+00
  0.00000000E+00  0.00000000E+00  0.00000000E+00
  0.00000000E+00  0.00000000E+00  0.00000000E+00
  0.00000000E+00  0.00000000E+00  0.00000000E+00
  0.00000000E+00  0.00000000E+00  0.00000000E+00
  0.00000000E+00  0.00000000E+00  0.00000000E+00
  0.00000000E+00  0.00000000E+00  0.00000000E+00
  0.00000000E+00  0.00000000E+00  0.00000000E+00
  0.00000000E+00  0.00000000E+00  0.00000000E+00
  0.00000000E+00  0.00000000E+00  0.00000000E+00
  0.00000000E+00  0.00000000E+00  0.00000000E+00
  0.00000000E+00  0.00000000E+00  0.00000000E+00
  0.00000000E+00  0.00000000E+00  0.00000000E+00
  0.00000000E+00  0.00000000E+00  0.00000000E+00
  0.00000000E+00  0.00000000E+00  0.00000000E+00
  0.00000000E+00  0.00000000E+00  0.00000000E+00
  0.00000000E+00  0.00000000E+00  0.00000000E+00
  0.00000000E+00  0.00000000E+00  0.00000000E+00
  0.00000000E+00  0.00000000E+00  0.00000000E+00
  0.00000000E+00  0.00000000E+00  0.00000000E+00
  0.00000000E+00  0.00000000E+00  0.00000000E+00
  0.00000000E+00  0.00000000E+00  0.00000000E+00
  0.00000000E+00  0.00000000E+00  0.00000000E+00
  0.00000000E+00  0.00000000E+00  0.00000000E+00
  0.00000000E+00  0.00000000E+00  0.00000000E+00
  0.00000000E+00  0.00000000E+00  0.00000000E+00
  0.00000000E+00  0.00000000E+00  0.00000000E+00
  0.00000000E+00  0.00000000E+00  0.00000000E+00
  0.00000000E+00  0.00000000E+00  0.00000000E+00
  0.00000000E+00  0.00000000E+00  0.00000000E+00
  0.00000000E+00  0.00000000E+00  0.00000000E+00
  0.00000000E+00  0.00000000E+00  0.00000000E+00
  0.00000000E+00  0.00000000E+00  0.00000000E+00
  0.00000000E+00  0.00000000E+00  0.00000000E+00
  0.00000000E+00  0.00000000E+00  0.00000000E+00
  0.00000000E+00  0.00000000E+00  0.00000000E+00
  0.00000000E+00  0.00000000E+00  0.00000000E+00
  0.00000000E+00  0.00000000E+00  0.00000000E+00
  0.00000000E+00  0.00000000E+00  0.00000000E+00
  0.00000000E+00  0.00000000E+00  0.00000000E+00
  0.00000000E+00  0.00000000E+00  0.00000000E+00
  0.00000000E+00  0.00000000E+00  0.00000000E+00
  0.00000000E+00  0.00000000E+00  0.00000000E+00
  0.00000000E+00  0.00000000E+00  0.00000000E+00
  0.00000000E+00  0.00000000E+00  0.00000000E+00
  0.00000000E+00  0.00000000E+00  0.00000000E+00
  0.00000000E+00  0.00000000E+00  0.00000000E+00
  0.00000000E+00  0.00000000E+00  0.00000000E+00
  0.00000000E+00  0.00000000E+00  0.00000000E+00
  0.00000000E+00  0.00000000E+00  0.00000000E+00
  0.00000000E+00  0.00000000E+00  0.00000000E+00
  0.00000000E+00  0.00000000E+00  0.00000000E+00
  0.00000000E+00  0.00000000E+00  0.00000000E+00
  0.00000000E+00  0.00000000E+00  0.00000000E+00
  0.00000000E+00  0.00000000E+00  0.00000000E+00
  0.00000000E+00  0.00000000E+00  0.00000000E+00
  0.00000000E+00  0.00000000E+00  0.00000000E+00
  0.00000000E+00  0.00000000E+00  0.00000000E+00
  0.00000000E+00  0.00000000E+00  0.00000000E+00
  0.00000000E+00  0.00000000E+00  0.00000000E+00
  0.00000000E+00  0.00000000E+00  0.00000000E+00
  0.00000000E+00  0.00000000E+00  0.00000000E+00
  0.00000000E+00  0.00000000E+00  0.00000000E+00
  0.00000000E+00  0.00000000E+00  0.00000000E+00
  0.00000000E+00  0.00000000E+00  0.00000000E+00
  0.00000000E+00  0.00000000E+00  0.00000000E+00
  0.00000000E+00  0.00000000E+00  0.00000000E+00
  0.00000000E+00  0.00000000E+00  0.00000000E+00
  0.00000000E+00  0.00000000E+00  0.00000000E+00
  0.00000000E+00  0.00000000E+00  0.00000000E+00
  0.00000000E+00  0.00000000E+00  0.00000000E+00
  0.00000000E+00  0.00000000E+00  0.00000000E+00
  0.00000000E+00  0.00000000E+00  0.00000000E+00
  0.00000000E+00  0.00000000E+00  0.00000000E+00
  0.00000000E+00  0.00000000E+00  0.00000000E+00
  0.00000000E+00  0.00000000E+00  0.00000000E+00
  0.00000000E+00  0.00000000E+00  0.00000000E+00
  0.00000000E+00  0.00000000E+00  0.00000000E+00
  0.00000000E+00  0.00000000E+00  0.00000000E+00
  0.00000000E+00  0.00000000E+00  0.00000000E+00
  0.00000000E+00  0.00000000E+00  0.00000000E+00
  0.00000000E+00  0.00000000E+00  0.00000000E+00
  0.00000000E+00  0.00000000E+00  0.00000000E+00
  0.00000000E+00  0.00000000E+00  0.00000000E+00
  0.00000000E+00  0.00000000E+00  0.00000000E+00
  0.00000000E+00  0.00000000E+00  0.00000000E+00
  0.00000000E+00  0.00000000E+00  0.00000000E+00
  0.00000000E+00  0.00000000E+00  0.00000000E+00
  0.00000000E+00  0.00000000E+00  0.00000000E+00
  0.00000000E+00  0.00000000E+00  0.00000000E+00
  0.00000000E+00  0.00000000E+00  0.00000000E+00
  0.00000000E+00  0.00000000E+00  0.00000000E+00
  0.00000000E+00  0.00000000E+00  0.00000000E+00
  0.00000000E+00  0.00000000E+00  0.00000000E+00
  0.00000000E+00  0.00000000E+00  0.00000000E+00
  0.00000000E+00  0.00000000E+00  0.00000000E+00
  0.00000000E+00  0.00000000E+00  0.00000000E+00
  0.00000000E+00  0.00000000E+00  0.00000000E+00
  0.00000000E+00  0.00000000E+00  0.00000000E+00
  0.00000000E+00  0.00000000E+00  0.00000000E+00
  0.00000000E+00  0.00000000E+00  0.00000000E+00
  0.00000000E+00  0.00000000E+00  0.00000000E+00
  0.00000000E+00  0.00000000E+00  0.00000000E+00
  0.00000000E+00  0.00000000E+00  0.00000000E+00
  0.00000000E+00  0.00000000E+00  0.00000000E+00
  0.00000000E+00  0.00000000E+00  0.00000000E+00
  0.00000000E+00  0.00000000E+00  0.00000000E+00
  0.00000000E+00  0.00000000E+00  0.00000000E+00
  0.00000000E+00  0.00000000E+00  0.00000000E+00
  0.00000000E+00  0.00000000E+00  0.00000000E+00
  0.00000000E+00  0.00000000E+00  0.00000000E+00
  0.00000000E+00  0.00000000E+00  0.00000000E+00
  0.00000000E+00  0.00000000E+00  0.00000000E+00
  0.00000000E+00  0.00000000E+00  0.00000000E+00
  0.00000000E+00  0.00000000E+00  0.00000000E+00
  0.00000000E+00  0.00000000E+00  0.00000000E+00
  0.00000000E+00  0.00000000E+00  0.00000000E+00
  0.00000000E+00  0.00000000E+00  0.00000000E+00
  0.00000000E+00  0.00000000E+00  0.00000000E+00
  0.00000000E+00  0.00000000E+00  0.00000000E+00
  0.00000000E+00  0.00000000E+00  0.00000000E+00
  0.00000000E+00  0.00000000E+00  0.00000000E+00
  0.00000000E+00  0.00000000E+00  0.00000000E+00
  0.00000000E+00  0.00000000E+00  0.00000000E+00
  0.00000000E+00  0.00000000E+00  0.00000000E+00
  0.00000000E+00  0.00000000E+00  0.00000000E+00
  0.00000000E+00  0.00000000E+00  0.00000000E+00
  0.00000000E+00  0.00000000E+00  0.00000000E+00
  0.00000000E+00  0.00000000E+00  0.00000000E+00
  0.00000000E+00  0.00000000E+00  0.00000000E+00
  0.00000000E+00  0.00000000E+00  0.00000000E+00
  0.00000000E+00  0.00000000E+00  0.00000000E+00
  0.00000000E+00  0.00000000E+00  0.00000000E+00
  0.00000000E+00  0.00000000E+00  0.00000000E+00
  0.00000000E+00  0.00000000E+00  0.00000000E+00
  0.00000000E+00  0.00000000E+00  0.00000000E+00
  0.00000000E+00  0.00000000E+00  0.00000000E+00
  0.00000000E+00  0.00000000E+00  0.00000000E+00
  0.00000000E+00  0.00000000E+00  0.00000000E+00
  0.00000000E+00  0.00000000E+00  0.00000000E+00
  0.00000000E+00  0.00000000E+00  0.00000000E+00
  0.00000000E+00  0.00000000E+00  0.00000000E+00
  0.00000000E+00  0.00000000E+00  0.00000000E+00
  0.00000000E+00  0.00000000E+00  0.00000000E+00
  0.00000000E+00  0.00000000E+00  0.00000000E+00
  0.00000000E+00  0.00000000E+00  0.00000000E+00
  0.00000000E+00  0.00000000E+00  0.00000000E+00
  0.00000000E+00  0.00000000E+00  0.00000000E+00
  0.00000000E+00  0.00000000E+00  0.00000000E+00
  0.00000000E+00  0.00000000E+00  0.00000000E+00
  0.00000000E+00  0.00000000E+00  0.00000000E+00
  0.00000000E+00  0.00000000E+00  0.00000000E+00
  0.00000000E+00  0.00000000E+00  0.00000000E+00
  0.00000000E+00  0.00000000E+00  0.00000000E+00
  0.00000000E+00  0.00000000E+00  0.00000000E+00
  0.00000000E+00  0.00000000E+00  0.00000000E+00
  0.00000000E+00  0.00000000E+00  0.00000000E+00
  0.00000000E+00  0.00000000E+00  0.00000000E+00
  0.00000000E+00  0.00000000E+00  0.00000000E+00
  0.00000000E+00  0.00000000E+00  0.00000000E+00
  0.00000000E+00  0.00000000E+00  0.00000000E+00
  0.00000000E+00  0.00000000E+00  0.00000000E+00
  0.00000000E+00  0.00000000E+00  0.00000000E+00
  0.00000000E+00  0.00000000E+00  0.00000000E+00
  0.00000000E+00  0.00000000E+00  0.00000000E+00
  0.00000000E+00  0.00000000E+00  0.00000000E+00
  0.00000000E+00  0.00000000E+00  0.00000000E+00
  0.00000000E+00  0.00000000E+00  0.00000000E+00
  0.00000000E+00  0.00000000E+00  0.00000000E+00
  0.00000000E+00  0.00000000E+00  0.00000000E+00
  0.00000000E+00  0.00000000E+00  0.00000000E+00
  0.00000000E+00  0.00000000E+00  0.00000000E+00
  0.00000000E+00  0.00000000E+00  0.00000000E+00
  0.00000000E+00  0.00000000E+00  0.00000000E+00
  0.00000000E+00  0.00000000E+00  0.00000000E+00
  0.00000000E+00  0.00000000E+00  0.00000000E+00
  0.00000000E+00  0.00000000E+00  0.00000000E+00
  0.00000000E+00  0.00000000E+00  0.00000000E+00
  0.00000000E+00  0.00000000E+00  0.00000000E+00
  0.00000000E+00  0.00000000E+00  0.00000000E+00
  0.00000000E+00  0.00000000E+00  0.00000000E+00
  0.00000000E+00  0.00000000E+00  0.00000000E+00
  0.00000000E+00  0.00000000E+00  0.00000000E+00
  0.00000000E+00  0.00000000E+00  0.00000000E+00
  0.00000000E+00  0.00000000E+00  0.00000000E+00
  0.00000000E+00  0.00000000E+00  0.00000000E+00
  0.00000000E+00  0.00000000E+00  0.00000000E+00
  0.00000000E+00  0.00000000E+00  0.00000000E+00
  0.00000000E+00  0.00000000E+00  0.00000000E+00
  0.00000000E+00  0.00000000E+00  0.00000000E+00
  0.00000000E+00  0.00000000E+00  0.00000000E+00
  0.00000000E+00  0.00000000E+00  0.00000000E+00
  0.00000000E+00  0.00000000E+00  0.00000000E+00
  0.00000000E+00  0.00000000E+00  0.00000000E+00
  0.00000000E+00  0.00000000E+00  0.00000000E+00
  0.00000000E+00  0.00000000E+00  0.00000000E+00
  0.00000000E+00  0.00000000E+00  0.00000000E+00
  0.00000000E+00  0.00000000E+00  0.00000000E+00
  0.00000000E+00  0.00000000E+00  0.00000000E+00
  0.00000000E+00  0.00000000E+00  0.00000000E+00
  0.00000000E+00  0.00000000E+00  0.00000000E+00
  0.00000000E+00  0.00000000E+00  0.00000000E+00
  0.00000000E+00  0.00000000E+00  0.00000000E+00
  0.00000000E+00  0.00000000E+00  0.00000000E+00
  0.00000000E+00  0.00000000E+00  0.00000000E+00
  0.00000000E+00  0.00000000E+00  0.00000000E+00
  0.00000000E+00  0.00000000E+00  0.00000000E+00
  0.00000000E+00  0.00000000E+00  0.00000000E+00
  0.00000000E+00  0.00000000E+00  0.00000000E+00
  0.00000000E+00  0.00000000E+00  0.00000000E+00
  0.00000000E+00  0.00000000E+00  0.00000000E+00
  0.00000000E+00  0.00000000E+00  0.00000000E+00
  0.00000000E+00  0.00000000E+00  0.00000000E+00
  0.00000000E+00  0.00000000E+00  0.00000000E+00
  0.00000000E+00  0.00000000E+00  0.00000000E+00
  0.00000000E+00  0.00000000E+00  0.00000000E+00
  0.00000000E+00  0.00000000E+00  0.00000000E+00
  0.00000000E+00  0.00000000E+00  0.00000000E+00
  0.00000000E+00  0.00000000E+00  0.00000000E+00
  0.00000000E+00  0.00000000E+00  0.00000000E+00
  0.00000000E+00  0.00000000E+00  0.00000000E+00
  0.00000000E+00  0.00000000E+00  0.00000000E+00
  0.00000000E+00  0.00000000E+00  0.00000000E+00
  0.00000000E+00  0.00000000E+00  0.00000000E+00
  0.00000000E+00  0.00000000E+00  0.00000000E+00
  0.00000000E+00  0.00000000E+00  0.00000000E+00
  0.00000000E+00  0.00000000E+00  0.00000000E+00
  0.00000000E+00  0.00000000E+00  0.00000000E+00
  0.00000000E+00  0.00000000E+00  0.00000000E+00
  0.00000000E+00  0.00000000E+00  0.00000000E+00
  0.00000000E+00  0.00000000E+00  0.00000000E+00
  0.00000000E+00  0.00000000E+00  0.00000000E+00
  0.00000000E+00  0.00000000E+00  0.00000000E+00
  0.00000000E+00  0.00000000E+00  0.00000000E+00
  0.00000000E+00  0.00000000E+00  0.00000000E+00
  0.00000000E+00  0.00000000E+00  0.00000000E+00
  0.00000000E+00  0.00000000E+00  0.00000000E+00
  0.00000000E+00  0.00000000E+00  0.00000000E+00
  0.00000000E+00  0.00000000E+00  0.00000000E+00
  0.00000000E+00  0.00000000E+00  0.00000000E+00
  0.00000000E+00  0.00000000E+00  0.00000000E+00
  0.00000000E+00  0.00000000E+00  0.00000000E+00
  0.00000000E+00  0.00000000E+00  0.00000000E+00
  0.00000000E+00  0.00000000E+00  0.00000000E+00
  0.00000000E+00  0.00000000E+00  0.00000000E+00
  0.00000000E+00  0.00000000E+00  0.00000000E+00
  0.00000000E+00  0.00000000E+00  0.00000000E+00
  0.00000000E+00  0.00000000E+00  0.00000000E+00
  0.00000000E+00  0.00000000E+00  0.00000000E+00
  0.00000000E+00  0.00000000E+00  0.00000000E+00
  0.00000000E+00  0.00000000E+00  0.00000000E+00
  0.00000000E+00  0.00000000E+00  0.00000000E+00
  0.00000000E+00  0.00000000E+00  0.00000000E+00
  0.00000000E+00  0.00000000E+00  0.00000000E+00
  0.00000000E+00  0.00000000E+00  0.00000000E+00
  0.00000000E+00  0.00000000E+00  0.00000000E+00
  0.00000000E+00  0.00000000E+00  0.00000000E+00
  0.00000000E+00  0.00000000E+00  0.00000000E+00
  0.00000000E+00  0.00000000E+00  0.00000000E+00
  0.00000000E+00  0.00000000E+00  0.00000000E+00
  0.00000000E+00  0.00000000E+00  0.00000000E+00
  0.00000000E+00  0.00000000E+00  0.00000000E+00
  0.00000000E+00  0.00000000E+00  0.00000000E+00
  0.00000000E+00  0.00000000E+00  0.00000000E+00
  0.00000000E+00  0.00000000E+00  0.00000000E+00
  0.00000000E+00  0.00000000E+00  0.00000000E+00
  0.00000000E+00  0.00000000E+00  0.00000000E+00
  0.00000000E+00  0.00000000E+00  0.00000000E+00
  0.00000000E+00  0.00000000E+00  0.00000000E+00
  0.00000000E+00  0.00000000E+00  0.00000000E+00
  0.00000000E+00  0.00000000E+00  0.00000000E+00
  0.00000000E+00  0.00000000E+00  0.00000000E+00
  0.00000000E+00  0.00000000E+00  0.00000000E+00
  0.00000000E+00  0.00000000E+00  0.00000000E+00
  0.00000000E+00  0.00000000E+00  0.00000000E+00
