# Supplementary material for: Water Adsorption at Pairs of Proximate Brønsted Acid Sites in Zeolites
Source: J Phys Chem Lett. 2026 Jan 14;17(4):1201–6. doi: 10.1021/acs.jpclett.5c03794 (PMC12862806; doi:10.1021/acs.jpclett.5c03794)
Supplement: Supplementary file 2 [file jz5c03794_si_002.zip › Water_BAS_Pairs_SI/QM/STRUCTURES_PBE+D2/HMFI__15__bare__PBE_D2.vasp]

Al  H  O Si                             
   1.00000000000000     
    20.2029999999999994    0.0000000000000000    0.0000000000000000
     0.0000000000000000   19.8490000000000002    0.0000000000000000
     0.0000000000000000    0.0000000000000000   13.2159999999999993
   Al   H    O    Si
     2     2   192    94
Direct
  0.7732055816112898  0.4373131872939794  0.4957685371864908
  0.8876726951744315  0.1725672185783124  0.9626189298481728
  0.8324055391099662  0.3315058746807990  0.5038719015062431
  0.9408127964644967  0.1767223422348840  0.7975834837761384
  0.0096675016544307  0.0446573828820743  0.7857075093028045
  0.8975124133965153  0.0565970322252925  0.6849351540036477
  0.9235949610312705  0.1399762746957179  0.8390374700154977
  0.8933247889076957  0.0162968332321700  0.8783128543964528
  0.8271795104068708  0.0349541318089630  0.5225470647533630
  0.8167435168819320  0.9510070873200889  0.6821233836765870
  0.7669370606876974  0.0748921800679193  0.6915860403639600
  0.7937300739543399  0.1205628457106181  0.3790865058547119
  0.7013699318302912  0.0466339003028934  0.4748956834284044
  0.7858843728317213  0.9896630711197182  0.3454105804979741
  0.6173723022803218  0.1273769259599433  0.3841065988922908
  0.5748701674152796  0.0537719739763234  0.5378689813074823
  0.5954060691659023  0.9543154981529038  0.6702576394222804
  0.7079056113961721  0.1464010501344274  0.8337031599324930
  0.0019594716836243  0.8678279106714395  0.7837602669739083
  0.8897253531891820  0.8391873563105388  0.6909506661931000
  0.8131417826334851  0.8630264962793702  0.5307825187205872
  0.7585497683672542  0.8322452215482844  0.7071409463542128
  0.6867511142712874  0.8495312058981076  0.4795078754494158
  0.5646044982704771  0.8527860063403131  0.5456052729946221
  0.6274984463101304  0.8310875749842594  0.7213167590012410
  0.4911792798971604  0.4587092464723659  0.7132528839661013
  0.3608132084092587  0.4421964297305643  0.7163780133900646
  0.6349897018015906  0.0778698633860920  0.7101744627376878
  0.8752612081671289  0.1650183545869926  0.2312777456476930
  0.9358294666651618  0.1368995465485324  0.0552922316314513
  0.8070716851196224  0.1453120005508064  0.9670168113482913
  0.8578723897873879  0.6705968033901921  0.7526588304224388
  0.8022188116172212  0.6512343609377850  0.5785032517671699
  0.7305882737495385  0.6345639361947397  0.7453755176692700
  0.6877955358235345  0.6459950704023021  0.4817495377279461
  0.5855972228456641  0.6761164463398970  0.6009224482859241
  0.6059620500162597  0.6572756565197245  0.7965595134193431
  0.4907693823285579  0.9460417174175207  0.2893926519450533
  0.6009247205871399  0.9422811370062508  0.1847173656675349
  0.5866110630339038  0.8625599830613648  0.3468314394784847
  0.6039430230425710  0.9935911761746213  0.3676623687675137
  0.6688388768019188  0.9652124143858167  0.0195009489124017
  0.4330693966543561  0.3808745542915767  0.5772629632003905
  0.6789451023891205  0.0513744671378606  0.1751322489940122
  0.7015021457893795  0.8803249555642819  0.8740355459736460
  0.7088401258319736  0.0111825292272767  0.8425069365894178
  0.8869021854681911  0.8814377782429684  0.8801279709450839
  0.9176541811752538  0.9498788117229534  0.0448299443322792
  0.8611344091687037  0.9187620115722799  0.2190949396805109
  0.9094456476456408  0.0411046488500044  0.1933186114126030
  0.7793263698629511  0.8553801091891932  0.3370926146328839
  0.5022793437567821  0.1285702348561381  0.2842838575215940
  0.6126250240777126  0.1670535834813696  0.1936175693023575
  0.6820649611993606  0.1447869151783366  0.0293366718147730
  0.7445175356886322  0.1655295781962772  0.2038541711069377
  0.7318399930749765  0.9294195150297441  0.1873333061976010
  0.9850056401807987  0.6434751084720022  0.7840341666031189
  0.4180642548303188  0.5134099950800107  0.5683930638972799
  0.3220064369261199  0.5494610996293354  0.8226943913981029
  0.4189133772281597  0.4478838295800347  0.3241907770367009
  0.3062274540555449  0.6218325807946942  0.1025478591823601
  0.0143307225442146  0.3621308271888440  0.2152651265506900
  0.1415739394479391  0.3338910363275225  0.2389666407663029
  0.1984226126994238  0.3362821671404627  0.4155088334103594
  0.2689986172423962  0.3673632223584827  0.2523176705609746
  0.3110495333407660  0.3545277805033628  0.5164211393420224
  0.4132347837243131  0.3239233731257276  0.3968887213546996
  0.3930438028583458  0.3436945681907726  0.2011984929094095
  0.4387332167510390  0.7554418654305852  0.6580660544753215
  0.2712450852649134  0.7456336688261254  0.0667375151581409
  0.1083228510949739  0.7454703033066945  0.0662709966705296
  0.2000194127203742  0.7492352969213087  0.6630966212504028
  0.0619113913114347  0.2438269774256751  0.1569565942094394
  0.2294529765451319  0.2539322819100754  0.5641837955388210
  0.3940681478130530  0.2538650995508516  0.5631658748138192
  0.2997511530115849  0.2497913138921545  0.1668392397857314
  0.5604754422563964  0.2429864488703133  0.3411364652606875
  0.7307957143073478  0.2542248592001901  0.9375466844084033
  0.8982789804285993  0.2568162069937458  0.9347835266090642
  0.8024354090623940  0.2479910444005290  0.3347759132274125
  0.9334586743581804  0.7600385770988697  0.8433740037094746
  0.7708688713196801  0.7479413351753982  0.4503309614168312
  0.6054255054697215  0.7469154698629643  0.4352613122580392
  0.6985980241886564  0.7509411027776375  0.8351990423052472
  0.3951716998879151  0.5460278873224861  0.1912513745472168
  0.2951815948504168  0.4239314702945559  0.8857494382256369
  0.3997194189863337  0.5718429398054370  0.3887556579863291
  0.1860908463022646  0.5042111385964889  0.5487186025468066
  0.2328921702798850  0.4755916837983570  0.7302203866186825
  0.3033979327818149  0.3583903878819817  0.0570087086651019
  0.1991059104401095  0.4363591991554401  0.0265467744908671
  0.3170936475057197  0.4927280082017536  0.0514663694007431
  0.0951003888355512  0.3539262915285538  0.0538206669059743
  0.1035170119008992  0.4295295502672165  0.8887074708153463
  0.1060124312393194  0.4567382234605507  0.6918941041904230
  0.0801054194870843  0.5542228166198917  0.8264134955359327
  0.1947152521085216  0.3767693650138296  0.6070298917710206
  0.4858978102233258  0.6375814138539182  0.7187724935781381
  0.3575047430572721  0.6651129927532721  0.7363251689551448
  0.3013508801094736  0.6671125634990890  0.9131754563939175
  0.2296686130796959  0.6327007591392291  0.7527307267826161
  0.1900204683799842  0.6450373173045976  0.0151385096039677
  0.0880369559912224  0.6789781745014366  0.8972992215086226
  0.1049002927593961  0.6575093186454172  0.7021506065635889
  0.0100413338347683  0.5425154895928094  0.2121913242534255
  0.1406594650920498  0.5593307602399848  0.2130202962925626
  0.0673275760109437  0.6188132261254129  0.0739274526421484
  0.0812394942744705  0.4860124332926822  0.0683285626357036
  0.2042761771468748  0.5760507633577946  0.3848816716520025
  0.1767431785901402  0.4515444015900549  0.3188916012753851
  0.2682522851572768  0.5253949395698300  0.2301183145937243
  0.1939258936388676  0.6387395626742692  0.5579977707988277
  0.3017472953913936  0.5661117937721289  0.5235796251046713
  0.4074544856002910  0.6457247202980811  0.5541550302389443
  0.6892193866608627  0.3776698322215902  0.9112192835516202
  0.5064921815218165  0.0497770246021958  0.7088860285094499
  0.6055337041411702  0.4516133538632350  0.8068559623947750
  0.2964165407421970  0.9467483090190748  0.5243040811547256
  0.2157680113087457  0.0086921377323640  0.6518148482738051
  0.3846833371385432  0.8728657392380974  0.6189935323553607
  0.4224051726124792  0.9437679499334451  0.4603868981524015
  0.3628134032574429  0.9209053076614606  0.2863046803093198
  0.4043453132457290  0.0440498387579567  0.3292218834654047
  0.2837937775834727  0.8583116799936918  0.1627232877130249
  0.0026305172504331  0.1328003310274356  0.2275364669791239
  0.1164143605281698  0.1700345731825318  0.3057418928171530
  0.1855809990669290  0.1428101177929582  0.4706459057868850
  0.2480070908535471  0.1639306763933080  0.2979785148256920
  0.3116412635656199  0.1518325163893798  0.5236388997109069
  0.4319407383057365  0.1488352491640526  0.4489941234256062
  0.3770244035619302  0.1661795945992861  0.2653477682827824
  0.5835715928405356  0.5517670502557075  0.6756382337139251
  0.5095308396158047  0.5432555873265211  0.2825551932281038
  0.6411601725045473  0.5536489741327204  0.2905476854690114
  0.5659342487547325  0.6201291661039653  0.4203494407357348
  0.5727811184296902  0.4868746524435564  0.4344063722460069
  0.6979869548173768  0.5773239100992119  0.1145216586630506
  0.6797350159711374  0.4499750911612580  0.1774168475874263
  0.7705135185156761  0.5276029156473511  0.2597574896560128
  0.6960228938600299  0.6416308797428877  0.9412582051134927
  0.7984459209792845  0.5624718192419117  0.9803983473417239
  0.6786177935267234  0.5083817374033334  0.9500684255335173
  0.2008724986317356  0.8782748902900439  0.6227081372065234
  0.8988228554847890  0.6484701069545311  0.9403636761754194
  0.2319760032984375  0.9297961003516870  0.3097753716230290
  0.1700370269760858  0.9643437070299515  0.4778099166251173
  0.3953746035510652  0.0591211987409829  0.8113309930730644
  0.4151800325123716  0.1374665576039352  0.6489309456286781
  0.3916617782583375  0.0075211650823275  0.6278052126904187
  0.3280768919949885  0.0341603742954782  0.9790212209928931
  0.3219705866499580  0.9477472245225430  0.8233745838485246
  0.2637717423631606  0.0679420810817722  0.8141940585499469
  0.2940236889182722  0.1227832321950277  0.1188958766671231
  0.2016320184920465  0.0442854065295777  0.0326146071832883
  0.2908440343026150  0.9930535627900225  0.1591171496111212
  0.1143626025948816  0.1261495623237332  0.1166651988647936
  0.0803993114169394  0.0569003588314876  0.9541374413944113
  0.1349255867166753  0.0753722993580625  0.7743538425777478
  0.0997202441564461  0.9520352016973918  0.8305839102623618
  0.2179518977133174  0.1430477302226971  0.6649257409789067
  0.5005495017169439  0.8670638019625675  0.7175883277961547
  0.3896532183038776  0.8322088131209465  0.8085078637877725
  0.3161565321721789  0.8551558816995101  0.9689133045288312
  0.2583942123888088  0.8327796074790885  0.7914490114766157
  0.1903425804278783  0.8471413919243796  0.0204366096370368
  0.0678733773698833  0.8506699529942048  0.9542503041889437
  0.1277034303018299  0.8285161524413326  0.7757370516454296
  0.9897137380559029  0.9355665072083197  0.2105311470814409
  0.1010626568067140  0.9436027319437595  0.3119931318031399
  0.0913966335108523  0.8614589394879698  0.1531035808731403
  0.0958203162987079  0.9932396888375207  0.1258027701288482
  0.1783013758812365  0.0517312734683678  0.3228913514982148
  0.9019916218058615  0.5725355271122196  0.1039851577315220
  0.7943484868641870  0.9536717580992922  0.9691145325150173
  0.9169566214725063  0.4494159632680704  0.1787101388595770
  0.6418606248239169  0.3345353937729610  0.2652148333592301
  0.7088663396288833  0.3301583021257058  0.0969178837551493
  0.7687543664505336  0.3707946407576881  0.2641071381481305
  0.8120911578749326  0.3566411061597879  0.9782856638690347
  0.9088474445815520  0.3244908081753740  0.1056227076637697
  0.8965279936102326  0.3430190337436373  0.2998663753022484
  0.9164627976033594  0.5179149551465079  0.9222084440734866
  0.8628025648267963  0.4335985412555657  0.7869060389264924
  0.9922237488220841  0.4570114782318043  0.7872785120332543
  0.8955913709408597  0.5540500661658675  0.3021908730925317
  0.7946283130830759  0.4239362999760433  0.6196666188121306
  0.9370321715138573  0.3857020618732225  0.9336749531178786
  0.8011740684051539  0.6292707533257097  0.3806867173981227
  0.8251835846886512  0.5463300885658292  0.6977759360431288
  0.7348629459584231  0.4698548401701199  0.7816030484727998
  0.8102805793659431  0.3552825874695980  0.4488106118351864
  0.6006976033899870  0.4272817723201941  0.6092966998092234
  0.5851373719606354  0.3539746165627564  0.4448868967658144
  0.5130929954796531  0.3594099854854339  0.2750891145099445
  0.8174643066706836  0.5016111250880961  0.4427851830185552
  0.6915705409596241  0.4329208243286491  0.4613317180096226
  0.8887056506369276  0.3296517839207632  0.9856791526756763
  0.3274923553611386  0.0266653743408570  0.8568375553647649
  0.2780468226519056  0.0489523317239556  0.0727294935486399
  0.0819442939636206  0.0315387467808953  0.8376065933099487
  0.9350887502161287  0.3709132591739389  0.1983346790561444
  0.2086116926143318  0.0730013542539890  0.7256208386140885
  0.4289138030559812  0.8312653295156582  0.7007076029078011
  0.3213681448255088  0.8672620318518992  0.8476861505034741
  0.2655278400267519  0.8263167252899291  0.0540332907757241
  0.1143093137413463  0.8260221204353440  0.0483311609569176
  0.0744806962764273  0.8741078350170481  0.8364389776311868
  0.8203857398231370  0.3267293959909053  0.3285936885919373
  0.1235400192783762  0.0550654971451957  0.0583733602480137
  0.1970417848184291  0.8234356859633148  0.7134134453975509
  0.0754642248062607  0.5511671941614852  0.1424042697437233
  0.6828228026536759  0.6710225026924260  0.8285817201122826
  0.9263740903571088  0.4491979576333397  0.8573787015378460
  0.8041924104082341  0.4680376979651965  0.7199545231945982
  0.6144293218597789  0.4256679903318037  0.4877915438658910
  0.5703508469175926  0.4723157249788691  0.7008462701118804
  0.6775260150375710  0.4514801388460746  0.8618693786364465
  0.9190561791828225  0.6798285987638405  0.8303496779026589
  0.8034581897951599  0.6248793329550547  0.6940788889160527
  0.7653033438261883  0.6682021512947216  0.4729858638612253
  0.3163835469352950  0.3294262319403024  0.1701159915842065
  0.4347111705622303  0.3693340489703712  0.2993212626015866
  0.4277389295837597  0.0634825591313305  0.6985388209431461
  0.3878059808132618  0.3284351066559282  0.5134745448370884
  0.1966599703281069  0.3726543122378895  0.3058458349129968
  0.0781276305120795  0.3236321806346920  0.1659123835437059
  0.3212163531586387  0.5465947752877343  0.1436442707563587
  0.4312252045074406  0.5270743372255813  0.2972418457136525
  0.3813375533650303  0.5741415136888439  0.5081184159835876
  0.2222738543809266  0.5712134085281304  0.5041741508784890
  0.1971172352423033  0.5279167705262980  0.2862219174040295
  0.1819783592241774  0.6698306101831207  0.6699865360258419
  0.6114547667294939  0.6721688828253725  0.4844853729885435
  0.5652378653135959  0.6300765714480645  0.6982705674883094
  0.2339555159002646  0.3308886086820160  0.5252891104097075
  0.0640073129055642  0.6329477618777374  0.8019296815786403
  0.1801735458740494  0.4531999151503487  0.6443115591981032
  0.2669083112785890  0.6695641475966194  0.0239981701578912
  0.8195428348208028  0.8709879670169233  0.6527296906830569
  0.9283172361805621  0.8359965492433079  0.7995001306519607
  0.7046297486330594  0.0770001146430386  0.7705436659814969
  0.5774342708161067  0.0337062668048245  0.6572385222746229
  0.6242562890263498  0.0553327641079365  0.4408545615462996
  0.7763612631317335  0.0479706123662961  0.4289181088344736
  0.8254316802341225  0.0286039785729879  0.6445701185375999
  0.9319802153961974  0.0595340257532168  0.7949815661156042
  0.2922755133670862  0.9261730443179196  0.2289749817484949
  0.0730576181802478  0.1684083421991752  0.2015118900576204
  0.1820008175926983  0.1318918201513246  0.3487683365754434
  0.2363597962321667  0.1732170298470201  0.5547546819227767
  0.3884469575274141  0.1731320950723169  0.5459974204656400
  0.4284779066217922  0.1221293097459970  0.3324765464999404
  0.3048508496225186  0.1744621590439199  0.2124834305321523
  0.8725744964246653  0.9493775161013001  0.9438137788518060
  0.9196332146096758  0.9620712960757137  0.1668005482093287
  0.7893009285221595  0.9239873860033284  0.2726212848403759
  0.5726631113408258  0.1671095627947538  0.3005340461021689
  0.6797170626623539  0.1318612004037973  0.1500675733441422
  0.7336794863530209  0.1726661805935733  0.9435784057624318
  0.9309325554321648  0.1192393794055649  0.1735693851345395
  0.8039168960571051  0.1723574584552238  0.2855003236184043
  0.7624957634643458  0.8284031719098925  0.4497576668732487
  0.1137159981027578  0.6719091154266678  0.0133556929567772
  0.6107893223395601  0.8276389673063187  0.4517438525295211
  0.6962725292210147  0.8248574758205170  0.7843970639729551
  0.3024827891693606  0.6281797403813653  0.8054314807576687
  0.4227299763784323  0.6755826282718911  0.6669449641998859
  0.0703494276618736  0.4747308168185889  0.7989263642889050
  0.1200447242617104  0.4263336089444058  0.0087497104472806
  0.2781870901055518  0.4279842203333360  0.0053902370131378
  0.3033914675974937  0.4729546785522091  0.7882342798715656
  0.4254392237750732  0.4493365279679648  0.6441328258782670
  0.7356771603372434  0.3299768613723461  0.9806229552582885
  0.6986752077523363  0.3721186589785272  0.2005685837763261
  0.5753876976362329  0.3230816430796020  0.3318683111326649
  0.8208395144817324  0.5523815367746816  0.3489558383357285
  0.9309432648367156  0.5295414586097755  0.1989031662607742
  0.8779657462268010  0.5752124843727958  0.9871806257989117
  0.7187431763875425  0.5722557179917122  0.9961529402807233
  0.6969733476116364  0.5272341702551274  0.2119149061402185
  0.5736009609981492  0.5502808735251680  0.3566378692527552
  0.5700002851158520  0.9358902279310169  0.2979705032594045
  0.6703504636234318  0.9727054958365023  0.1416852050703079
  0.0693481333338462  0.9337785905443438  0.1998596251175247
  0.1706715915722614  0.9728462732908614  0.3557122805813809
  0.2212842736702835  0.9488537522859473  0.5696411918556138
  0.3738173955205736  0.9428395493044524  0.5583106852030079
  0.4204605460413566  0.9640977876917500  0.3411460334333462
  0.7187072109161015  0.9523389237264418  0.9252548896875789
  0.5722863007901404  0.8760489833334911  0.6634064784651434
 
  0.00000000E+00  0.00000000E+00  0.00000000E+00
  0.00000000E+00  0.00000000E+00  0.00000000E+00
  0.00000000E+00  0.00000000E+00  0.00000000E+00
  0.00000000E+00  0.00000000E+00  0.00000000E+00
  0.00000000E+00  0.00000000E+00  0.00000000E+00
  0.00000000E+00  0.00000000E+00  0.00000000E+00
  0.00000000E+00  0.00000000E+00  0.00000000E+00
  0.00000000E+00  0.00000000E+00  0.00000000E+00
  0.00000000E+00  0.00000000E+00  0.00000000E+00
  0.00000000E+00  0.00000000E+00  0.00000000E+00
  0.00000000E+00  0.00000000E+00  0.00000000E+00
  0.00000000E+00  0.00000000E+00  0.00000000E+00
  0.00000000E+00  0.00000000E+00  0.00000000E+00
  0.00000000E+00  0.00000000E+00  0.00000000E+00
  0.00000000E+00  0.00000000E+00  0.00000000E+00
  0.00000000E+00  0.00000000E+00  0.00000000E+00
  0.00000000E+00  0.00000000E+00  0.00000000E+00
  0.00000000E+00  0.00000000E+00  0.00000000E+00
  0.00000000E+00  0.00000000E+00  0.00000000E+00
  0.00000000E+00  0.00000000E+00  0.00000000E+00
  0.00000000E+00  0.00000000E+00  0.00000000E+00
  0.00000000E+00  0.00000000E+00  0.00000000E+00
  0.00000000E+00  0.00000000E+00  0.00000000E+00
  0.00000000E+00  0.00000000E+00  0.00000000E+00
  0.00000000E+00  0.00000000E+00  0.00000000E+00
  0.00000000E+00  0.00000000E+00  0.00000000E+00
  0.00000000E+00  0.00000000E+00  0.00000000E+00
  0.00000000E+00  0.00000000E+00  0.00000000E+00
  0.00000000E+00  0.00000000E+00  0.00000000E+00
  0.00000000E+00  0.00000000E+00  0.00000000E+00
  0.00000000E+00  0.00000000E+00  0.00000000E+00
  0.00000000E+00  0.00000000E+00  0.00000000E+00
  0.00000000E+00  0.00000000E+00  0.00000000E+00
  0.00000000E+00  0.00000000E+00  0.00000000E+00
  0.00000000E+00  0.00000000E+00  0.00000000E+00
  0.00000000E+00  0.00000000E+00  0.00000000E+00
  0.00000000E+00  0.00000000E+00  0.00000000E+00
  0.00000000E+00  0.00000000E+00  0.00000000E+00
  0.00000000E+00  0.00000000E+00  0.00000000E+00
  0.00000000E+00  0.00000000E+00  0.00000000E+00
  0.00000000E+00  0.00000000E+00  0.00000000E+00
  0.00000000E+00  0.00000000E+00  0.00000000E+00
  0.00000000E+00  0.00000000E+00  0.00000000E+00
  0.00000000E+00  0.00000000E+00  0.00000000E+00
  0.00000000E+00  0.00000000E+00  0.00000000E+00
  0.00000000E+00  0.00000000E+00  0.00000000E+00
  0.00000000E+00  0.00000000E+00  0.00000000E+00
  0.00000000E+00  0.00000000E+00  0.00000000E+00
  0.00000000E+00  0.00000000E+00  0.00000000E+00
  0.00000000E+00  0.00000000E+00  0.00000000E+00
  0.00000000E+00  0.00000000E+00  0.00000000E+00
  0.00000000E+00  0.00000000E+00  0.00000000E+00
  0.00000000E+00  0.00000000E+00  0.00000000E+00
  0.00000000E+00  0.00000000E+00  0.00000000E+00
  0.00000000E+00  0.00000000E+00  0.00000000E+00
  0.00000000E+00  0.00000000E+00  0.00000000E+00
  0.00000000E+00  0.00000000E+00  0.00000000E+00
  0.00000000E+00  0.00000000E+00  0.00000000E+00
  0.00000000E+00  0.00000000E+00  0.00000000E+00
  0.00000000E+00  0.00000000E+00  0.00000000E+00
  0.00000000E+00  0.00000000E+00  0.00000000E+00
  0.00000000E+00  0.00000000E+00  0.00000000E+00
  0.00000000E+00  0.00000000E+00  0.00000000E+00
  0.00000000E+00  0.00000000E+00  0.00000000E+00
  0.00000000E+00  0.00000000E+00  0.00000000E+00
  0.00000000E+00  0.00000000E+00  0.00000000E+00
  0.00000000E+00  0.00000000E+00  0.00000000E+00
  0.00000000E+00  0.00000000E+00  0.00000000E+00
  0.00000000E+00  0.00000000E+00  0.00000000E+00
  0.00000000E+00  0.00000000E+00  0.00000000E+00
  0.00000000E+00  0.00000000E+00  0.00000000E+00
  0.00000000E+00  0.00000000E+00  0.00000000E+00
  0.00000000E+00  0.00000000E+00  0.00000000E+00
  0.00000000E+00  0.00000000E+00  0.00000000E+00
  0.00000000E+00  0.00000000E+00  0.00000000E+00
  0.00000000E+00  0.00000000E+00  0.00000000E+00
  0.00000000E+00  0.00000000E+00  0.00000000E+00
  0.00000000E+00  0.00000000E+00  0.00000000E+00
  0.00000000E+00  0.00000000E+00  0.00000000E+00
  0.00000000E+00  0.00000000E+00  0.00000000E+00
  0.00000000E+00  0.00000000E+00  0.00000000E+00
  0.00000000E+00  0.00000000E+00  0.00000000E+00
  0.00000000E+00  0.00000000E+00  0.00000000E+00
  0.00000000E+00  0.00000000E+00  0.00000000E+00
  0.00000000E+00  0.00000000E+00  0.00000000E+00
  0.00000000E+00  0.00000000E+00  0.00000000E+00
  0.00000000E+00  0.00000000E+00  0.00000000E+00
  0.00000000E+00  0.00000000E+00  0.00000000E+00
  0.00000000E+00  0.00000000E+00  0.00000000E+00
  0.00000000E+00  0.00000000E+00  0.00000000E+00
  0.00000000E+00  0.00000000E+00  0.00000000E+00
  0.00000000E+00  0.00000000E+00  0.00000000E+00
  0.00000000E+00  0.00000000E+00  0.00000000E+00
  0.00000000E+00  0.00000000E+00  0.00000000E+00
  0.00000000E+00  0.00000000E+00  0.00000000E+00
  0.00000000E+00  0.00000000E+00  0.00000000E+00
  0.00000000E+00  0.00000000E+00  0.00000000E+00
  0.00000000E+00  0.00000000E+00  0.00000000E+00
  0.00000000E+00  0.00000000E+00  0.00000000E+00
  0.00000000E+00  0.00000000E+00  0.00000000E+00
  0.00000000E+00  0.00000000E+00  0.00000000E+00
  0.00000000E+00  0.00000000E+00  0.00000000E+00
  0.00000000E+00  0.00000000E+00  0.00000000E+00
  0.00000000E+00  0.00000000E+00  0.00000000E+00
  0.00000000E+00  0.00000000E+00  0.00000000E+00
  0.00000000E+00  0.00000000E+00  0.00000000E+00
  0.00000000E+00  0.00000000E+00  0.00000000E+00
  0.00000000E+00  0.00000000E+00  0.00000000E+00
  0.00000000E+00  0.00000000E+00  0.00000000E+00
  0.00000000E+00  0.00000000E+00  0.00000000E+00
  0.00000000E+00  0.00000000E+00  0.00000000E+00
  0.00000000E+00  0.00000000E+00  0.00000000E+00
  0.00000000E+00  0.00000000E+00  0.00000000E+00
  0.00000000E+00  0.00000000E+00  0.00000000E+00
  0.00000000E+00  0.00000000E+00  0.00000000E+00
  0.00000000E+00  0.00000000E+00  0.00000000E+00
  0.00000000E+00  0.00000000E+00  0.00000000E+00
  0.00000000E+00  0.00000000E+00  0.00000000E+00
  0.00000000E+00  0.00000000E+00  0.00000000E+00
  0.00000000E+00  0.00000000E+00  0.00000000E+00
  0.00000000E+00  0.00000000E+00  0.00000000E+00
  0.00000000E+00  0.00000000E+00  0.00000000E+00
  0.00000000E+00  0.00000000E+00  0.00000000E+00
  0.00000000E+00  0.00000000E+00  0.00000000E+00
  0.00000000E+00  0.00000000E+00  0.00000000E+00
  0.00000000E+00  0.00000000E+00  0.00000000E+00
  0.00000000E+00  0.00000000E+00  0.00000000E+00
  0.00000000E+00  0.00000000E+00  0.00000000E+00
  0.00000000E+00  0.00000000E+00  0.00000000E+00
  0.00000000E+00  0.00000000E+00  0.00000000E+00
  0.00000000E+00  0.00000000E+00  0.00000000E+00
  0.00000000E+00  0.00000000E+00  0.00000000E+00
  0.00000000E+00  0.00000000E+00  0.00000000E+00
  0.00000000E+00  0.00000000E+00  0.00000000E+00
  0.00000000E+00  0.00000000E+00  0.00000000E+00
  0.00000000E+00  0.00000000E+00  0.00000000E+00
  0.00000000E+00  0.00000000E+00  0.00000000E+00
  0.00000000E+00  0.00000000E+00  0.00000000E+00
  0.00000000E+00  0.00000000E+00  0.00000000E+00
  0.00000000E+00  0.00000000E+00  0.00000000E+00
  0.00000000E+00  0.00000000E+00  0.00000000E+00
  0.00000000E+00  0.00000000E+00  0.00000000E+00
  0.00000000E+00  0.00000000E+00  0.00000000E+00
  0.00000000E+00  0.00000000E+00  0.00000000E+00
  0.00000000E+00  0.00000000E+00  0.00000000E+00
  0.00000000E+00  0.00000000E+00  0.00000000E+00
  0.00000000E+00  0.00000000E+00  0.00000000E+00
  0.00000000E+00  0.00000000E+00  0.00000000E+00
  0.00000000E+00  0.00000000E+00  0.00000000E+00
  0.00000000E+00  0.00000000E+00  0.00000000E+00
  0.00000000E+00  0.00000000E+00  0.00000000E+00
  0.00000000E+00  0.00000000E+00  0.00000000E+00
  0.00000000E+00  0.00000000E+00  0.00000000E+00
  0.00000000E+00  0.00000000E+00  0.00000000E+00
  0.00000000E+00  0.00000000E+00  0.00000000E+00
  0.00000000E+00  0.00000000E+00  0.00000000E+00
  0.00000000E+00  0.00000000E+00  0.00000000E+00
  0.00000000E+00  0.00000000E+00  0.00000000E+00
  0.00000000E+00  0.00000000E+00  0.00000000E+00
  0.00000000E+00  0.00000000E+00  0.00000000E+00
  0.00000000E+00  0.00000000E+00  0.00000000E+00
  0.00000000E+00  0.00000000E+00  0.00000000E+00
  0.00000000E+00  0.00000000E+00  0.00000000E+00
  0.00000000E+00  0.00000000E+00  0.00000000E+00
  0.00000000E+00  0.00000000E+00  0.00000000E+00
  0.00000000E+00  0.00000000E+00  0.00000000E+00
  0.00000000E+00  0.00000000E+00  0.00000000E+00
  0.00000000E+00  0.00000000E+00  0.00000000E+00
  0.00000000E+00  0.00000000E+00  0.00000000E+00
  0.00000000E+00  0.00000000E+00  0.00000000E+00
  0.00000000E+00  0.00000000E+00  0.00000000E+00
  0.00000000E+00  0.00000000E+00  0.00000000E+00
  0.00000000E+00  0.00000000E+00  0.00000000E+00
  0.00000000E+00  0.00000000E+00  0.00000000E+00
  0.00000000E+00  0.00000000E+00  0.00000000E+00
  0.00000000E+00  0.00000000E+00  0.00000000E+00
  0.00000000E+00  0.00000000E+00  0.00000000E+00
  0.00000000E+00  0.00000000E+00  0.00000000E+00
  0.00000000E+00  0.00000000E+00  0.00000000E+00
  0.00000000E+00  0.00000000E+00  0.00000000E+00
  0.00000000E+00  0.00000000E+00  0.00000000E+00
  0.00000000E+00  0.00000000E+00  0.00000000E+00
  0.00000000E+00  0.00000000E+00  0.00000000E+00
  0.00000000E+00  0.00000000E+00  0.00000000E+00
  0.00000000E+00  0.00000000E+00  0.00000000E+00
  0.00000000E+00  0.00000000E+00  0.00000000E+00
  0.00000000E+00  0.00000000E+00  0.00000000E+00
  0.00000000E+00  0.00000000E+00  0.00000000E+00
  0.00000000E+00  0.00000000E+00  0.00000000E+00
  0.00000000E+00  0.00000000E+00  0.00000000E+00
  0.00000000E+00  0.00000000E+00  0.00000000E+00
  0.00000000E+00  0.00000000E+00  0.00000000E+00
  0.00000000E+00  0.00000000E+00  0.00000000E+00
  0.00000000E+00  0.00000000E+00  0.00000000E+00
  0.00000000E+00  0.00000000E+00  0.00000000E+00
  0.00000000E+00  0.00000000E+00  0.00000000E+00
  0.00000000E+00  0.00000000E+00  0.00000000E+00
  0.00000000E+00  0.00000000E+00  0.00000000E+00
  0.00000000E+00  0.00000000E+00  0.00000000E+00
  0.00000000E+00  0.00000000E+00  0.00000000E+00
  0.00000000E+00  0.00000000E+00  0.00000000E+00
  0.00000000E+00  0.00000000E+00  0.00000000E+00
  0.00000000E+00  0.00000000E+00  0.00000000E+00
  0.00000000E+00  0.00000000E+00  0.00000000E+00
  0.00000000E+00  0.00000000E+00  0.00000000E+00
  0.00000000E+00  0.00000000E+00  0.00000000E+00
  0.00000000E+00  0.00000000E+00  0.00000000E+00
  0.00000000E+00  0.00000000E+00  0.00000000E+00
  0.00000000E+00  0.00000000E+00  0.00000000E+00
  0.00000000E+00  0.00000000E+00  0.00000000E+00
  0.00000000E+00  0.00000000E+00  0.00000000E+00
  0.00000000E+00  0.00000000E+00  0.00000000E+00
  0.00000000E+00  0.00000000E+00  0.00000000E+00
  0.00000000E+00  0.00000000E+00  0.00000000E+00
  0.00000000E+00  0.00000000E+00  0.00000000E+00
  0.00000000E+00  0.00000000E+00  0.00000000E+00
  0.00000000E+00  0.00000000E+00  0.00000000E+00
  0.00000000E+00  0.00000000E+00  0.00000000E+00
  0.00000000E+00  0.00000000E+00  0.00000000E+00
  0.00000000E+00  0.00000000E+00  0.00000000E+00
  0.00000000E+00  0.00000000E+00  0.00000000E+00
  0.00000000E+00  0.00000000E+00  0.00000000E+00
  0.00000000E+00  0.00000000E+00  0.00000000E+00
  0.00000000E+00  0.00000000E+00  0.00000000E+00
  0.00000000E+00  0.00000000E+00  0.00000000E+00
  0.00000000E+00  0.00000000E+00  0.00000000E+00
  0.00000000E+00  0.00000000E+00  0.00000000E+00
  0.00000000E+00  0.00000000E+00  0.00000000E+00
  0.00000000E+00  0.00000000E+00  0.00000000E+00
  0.00000000E+00  0.00000000E+00  0.00000000E+00
  0.00000000E+00  0.00000000E+00  0.00000000E+00
  0.00000000E+00  0.00000000E+00  0.00000000E+00
  0.00000000E+00  0.00000000E+00  0.00000000E+00
  0.00000000E+00  0.00000000E+00  0.00000000E+00
  0.00000000E+00  0.00000000E+00  0.00000000E+00
  0.00000000E+00  0.00000000E+00  0.00000000E+00
  0.00000000E+00  0.00000000E+00  0.00000000E+00
  0.00000000E+00  0.00000000E+00  0.00000000E+00
  0.00000000E+00  0.00000000E+00  0.00000000E+00
  0.00000000E+00  0.00000000E+00  0.00000000E+00
  0.00000000E+00  0.00000000E+00  0.00000000E+00
  0.00000000E+00  0.00000000E+00  0.00000000E+00
  0.00000000E+00  0.00000000E+00  0.00000000E+00
  0.00000000E+00  0.00000000E+00  0.00000000E+00
  0.00000000E+00  0.00000000E+00  0.00000000E+00
  0.00000000E+00  0.00000000E+00  0.00000000E+00
  0.00000000E+00  0.00000000E+00  0.00000000E+00
  0.00000000E+00  0.00000000E+00  0.00000000E+00
  0.00000000E+00  0.00000000E+00  0.00000000E+00
  0.00000000E+00  0.00000000E+00  0.00000000E+00
  0.00000000E+00  0.00000000E+00  0.00000000E+00
  0.00000000E+00  0.00000000E+00  0.00000000E+00
  0.00000000E+00  0.00000000E+00  0.00000000E+00
  0.00000000E+00  0.00000000E+00  0.00000000E+00
  0.00000000E+00  0.00000000E+00  0.00000000E+00
  0.00000000E+00  0.00000000E+00  0.00000000E+00
  0.00000000E+00  0.00000000E+00  0.00000000E+00
  0.00000000E+00  0.00000000E+00  0.00000000E+00
  0.00000000E+00  0.00000000E+00  0.00000000E+00
  0.00000000E+00  0.00000000E+00  0.00000000E+00
  0.00000000E+00  0.00000000E+00  0.00000000E+00
  0.00000000E+00  0.00000000E+00  0.00000000E+00
  0.00000000E+00  0.00000000E+00  0.00000000E+00
  0.00000000E+00  0.00000000E+00  0.00000000E+00
  0.00000000E+00  0.00000000E+00  0.00000000E+00
  0.00000000E+00  0.00000000E+00  0.00000000E+00
  0.00000000E+00  0.00000000E+00  0.00000000E+00
  0.00000000E+00  0.00000000E+00  0.00000000E+00
  0.00000000E+00  0.00000000E+00  0.00000000E+00
  0.00000000E+00  0.00000000E+00  0.00000000E+00
  0.00000000E+00  0.00000000E+00  0.00000000E+00
  0.00000000E+00  0.00000000E+00  0.00000000E+00
  0.00000000E+00  0.00000000E+00  0.00000000E+00
  0.00000000E+00  0.00000000E+00  0.00000000E+00
  0.00000000E+00  0.00000000E+00  0.00000000E+00
  0.00000000E+00  0.00000000E+00  0.00000000E+00
  0.00000000E+00  0.00000000E+00  0.00000000E+00
  0.00000000E+00  0.00000000E+00  0.00000000E+00
  0.00000000E+00  0.00000000E+00  0.00000000E+00
  0.00000000E+00  0.00000000E+00  0.00000000E+00
  0.00000000E+00  0.00000000E+00  0.00000000E+00
  0.00000000E+00  0.00000000E+00  0.00000000E+00
  0.00000000E+00  0.00000000E+00  0.00000000E+00
  0.00000000E+00  0.00000000E+00  0.00000000E+00
  0.00000000E+00  0.00000000E+00  0.00000000E+00
  0.00000000E+00  0.00000000E+00  0.00000000E+00
  0.00000000E+00  0.00000000E+00  0.00000000E+00
  0.00000000E+00  0.00000000E+00  0.00000000E+00
  0.00000000E+00  0.00000000E+00  0.00000000E+00
  0.00000000E+00  0.00000000E+00  0.00000000E+00
