# Supplementary material for: Water Adsorption at Pairs of Proximate Brønsted Acid Sites in Zeolites
Source: J Phys Chem Lett. 2026 Jan 14;17(4):1201–6. doi: 10.1021/acs.jpclett.5c03794 (PMC12862806; doi:10.1021/acs.jpclett.5c03794)
Supplement: Supplementary file 2 [file jz5c03794_si_002.zip › Water_BAS_Pairs_SI/QM/STRUCTURES_PBE+D2/HMFI__16__1_h2o__conformer_1__PBE_D2.vasp]

image0                                  
   1.00000000000000     
    20.2029999999999994    0.0000000000000000    0.0000000000000000
     0.0000000000000010   19.8490000000000002    0.0000000000000000
     0.0000000000000010    0.0000000000000010   13.2159999999999993
   Al   H    O    Si
     2     4   193    94
Direct
  0.6282158963230792  0.4339109471642610  0.4441076708663978
  0.7085475290703267  0.4383340102386037  0.7986988258045379
  0.6800735131504927  0.4251852577104657  0.6246823465477370
  0.6445724189959228  0.3110278705739733  0.4385072910893362
  0.7277526462524453  0.2613825884116390  0.4340095111465343
  0.7108940660476857  0.2893641931981331  0.5422303666335814
  0.4993290348646193  0.0452095673618744  0.7120773843421844
  0.3726274934674331  0.0665875127554321  0.7582324079876646
  0.4273864346817480  0.1215257439406385  0.5952321703319421
  0.4054739187996399  0.9897110079549237  0.6010922448412235
  0.3064335953397933  0.0768141100542113  0.9271074587022594
  0.3346447675553186  0.9554541590686688  0.8550731836027735
  0.2444785303978524  0.0321280172614103  0.7645138523398076
  0.2768738329021862  0.1452584056707764  0.0884438161896162
  0.1828576563847740  0.0737835600233240  0.9951412806503014
  0.2762271905424595  0.0095081979595472  0.0944024619189139
  0.0870518568642777  0.1301741976658295  0.1035243113290406
  0.0589768085793747  0.0569603697149209  0.9408009601583036
  0.1151359557393126  0.0645674006867254  0.7577923169074251
  0.0899421444687627  0.9459537480644054  0.8360018813516014
  0.1973777993002803  0.1202835646898587  0.6317384715759530
  0.4978976809774540  0.8633978427695124  0.7099225839111811
  0.3810712007094200  0.8381832619695805  0.7929199423446794
  0.3114226717661188  0.8426601858700927  0.9610571492497816
  0.2506106447125414  0.8652239158800611  0.7874361628662243
  0.1875482513391178  0.8485037587813409  0.0300894733455861
  0.0648558913055065  0.8441899774101150  0.9614384564011182
  0.1255508652884736  0.8218143934582056  0.7857306058652695
  0.9893746580469051  0.9617985589679467  0.2001887722434404
  0.0992149815202537  0.9604611889849931  0.3022170159587186
  0.0837552483077972  0.8710730694592060  0.1557574746743617
  0.1031690800418227  0.9978908025432883  0.1085748799285470
  0.1820017040488925  0.9193891162250787  0.4447676687889886
  0.1728677295023339  0.0488102479410965  0.4033440085796059
  0.2288921625412197  0.9668270838877702  0.2706719894758480
  0.1887802586978265  0.8535851899951141  0.6143594810749236
  0.2865737358294170  0.9398156129411087  0.5644014792208059
  0.1694669905964455  0.9873841181449163  0.6171348559439380
  0.3890589163580688  0.8582275966299541  0.5925575009979056
  0.3817638751912661  0.9315693652619221  0.4248833448402010
  0.3589390938006181  0.9751887762005025  0.2375058806484178
  0.4163969224334563  0.0553119481192765  0.3681799357851779
  0.2888038675641265  0.8815377471049917  0.1497872619506574
  0.9863150322598377  0.1390289535052338  0.2344084666187574
  0.1057168584182253  0.1429684773817030  0.3043144778514664
  0.1891636542139608  0.1772379452113038  0.4493921775219886
  0.2347464194563708  0.1274735020382303  0.2747859074843325
  0.3065025844256452  0.1521250044363347  0.5314793077498593
  0.4116991668893027  0.1830999300781666  0.4184766219940126
  0.3617512612891118  0.1462593432374014  0.2400726330444378
  0.5004683673892211  0.5365983206624566  0.2795797636329418
  0.6146355465953199  0.5687119059702275  0.1914045943764777
  0.5845244165039833  0.6138537426203530  0.3765416959272991
  0.6169459574126642  0.4839077869251381  0.3406085733880714
  0.6876872444532787  0.5734133516463240  0.0301367216278394
  0.6639899891216097  0.4529608486660205  0.1127490921602674
  0.7453435675406188  0.5371302653939876  0.2002712715843091
  0.7358234454929846  0.6413858029462045  0.8776989571037784
  0.8044309822760596  0.5383702293470822  0.9518026621671285
  0.6925114251163359  0.5163108149302895  0.8487357514131130
  0.8951834114717009  0.6236706326390309  0.8842473913876696
  0.9062373192898889  0.5741318389907687  0.0701405291685023
  0.8694383646767700  0.5459235197151350  0.2614847025868225
  0.9221890544315645  0.4524993128742541  0.1445277409655933
  0.7807375512033110  0.6330417710723145  0.3279965725037005
  0.4962718135226623  0.3477402497684684  0.2983309911118961
  0.6089508191589091  0.3466412360820646  0.2005246101803384
  0.7026885628700112  0.3270374719496623  0.0678976591494190
  0.7338936917104096  0.3785306275916022  0.2447199556874951
  0.8122158327859238  0.3453741085547034  0.9625654808742401
  0.9308556053815485  0.3364110220723146  0.0472894424475388
  0.8625923022635071  0.3433603492163212  0.2183222407649974
  0.0226410928249840  0.4444716267183262  0.7968167118186714
  0.9079978832614476  0.4703892261328957  0.7162386272618551
  0.9203435159454043  0.3680703781205891  0.8505216350979410
  0.9266325816994593  0.4945356161794356  0.9136718830631495
  0.8341155426742515  0.4540251788312271  0.5538848093967386
  0.8088378949232505  0.5562688588621326  0.6742392102015059
  0.7831045502231824  0.4310414119516905  0.7357409910534509
  0.8133929015789493  0.3788705591541884  0.3997122245709012
  0.7068662378591174  0.4254053003515115  0.5033587784456413
  0.7763745575476616  0.5080979342146978  0.3910549472831810
  0.6116994271969084  0.3474947624329143  0.4030839090067129
  0.5713382442360699  0.4536351238180953  0.5371589467570620
  0.6519237422075830  0.4304264970032147  0.6880834167097936
  0.5911906931547408  0.5481964411740127  0.6796637278463704
  0.6935931478957534  0.3724522803012752  0.8788756448622663
  0.0057755650255377  0.6404890113742456  0.7766429159199630
  0.8912485762296983  0.6592007073754724  0.6873789825724304
  0.8201542867539197  0.6458459259880110  0.5198464339120131
  0.7595741696112036  0.6790867533772766  0.6872303310872150
  0.6924740040301146  0.6519198034166637  0.4768271001284297
  0.5763141308801764  0.6580434648990378  0.5666630556600857
  0.6348452159197286  0.6651762398174362  0.7487439321222970
  0.4802049381816277  0.9478341622569946  0.2918851603236534
  0.6017510434748862  0.9687177149569103  0.2247890853151524
  0.5764537207400439  0.8633343555344037  0.3445714846775088
  0.5731424298644062  0.9879811492223247  0.4190164220971668
  0.6684665129971821  0.9486185719904113  0.0582448600274994
  0.6993471348750318  0.0532472913098298  0.1737448912115267
  0.7288274238518879  0.9307973687582496  0.2358147407362555
  0.6747714456109082  0.8803657235293429  0.8931500404910566
  0.7881383797589115  0.9241776181594928  0.9841207708330435
  0.7104282291359323  0.0093419977225162  0.8901711991496403
  0.8893950105771647  0.8587466279686502  0.9052307412280796
  0.9121347464553803  0.9520488962895941  0.0413573538330768
  0.8620587836734559  0.9293334854118970  0.2236630145804467
  0.8943059291854538  0.0530324516739519  0.1695289713925959
  0.8013215688876355  0.8778710090475590  0.3809589673459957
  0.4888489466947886  0.1437256639357908  0.2651503019422640
  0.6045815167939255  0.1453208177860807  0.1777440117405230
  0.6816382456683246  0.1390657319598410  0.0166309908211444
  0.7322117601095580  0.1806912681953277  0.1896438344608780
  0.8092124760470210  0.1501209397393002  0.9771903584656484
  0.9258885585470196  0.1626476321297069  0.0621845982037804
  0.8605978830757854  0.1734264407447968  0.2372896065133583
  0.9889900542493681  0.0249085995312609  0.7801699378253077
  0.8748685055962591  0.0651504641791169  0.6999750103000624
  0.9171584471721960  0.1165282996768096  0.8737073903375291
  0.8716540757721642  0.9887937289381117  0.8600750811731270
  0.8087359884079964  0.0691540613987688  0.5311340092853335
  0.8319898934629668  0.9497139883040658  0.6174374178952380
  0.7446813646250069  0.0329102120369997  0.6968584597400037
  0.7679258706677151  0.1390730759280161  0.3744463994200484
  0.6917697342687614  0.0408484210891307  0.4487400269319312
  0.8030394491870593  0.0111201740944483  0.3513669698722253
  0.5965532686227898  0.1179385317590261  0.3769005694778960
  0.5888196058321805  0.0748600789226737  0.5669062388319387
  0.6231636196902061  0.0582274295159237  0.7598649530737187
  0.5866610784619820  0.9533478025474665  0.6476993710502239
  0.7232033651214651  0.1326927795072187  0.8250870722695328
  0.9984436827431235  0.8555573336196768  0.7896053016253871
  0.8815570967525783  0.8404441638251585  0.7066485560237424
  0.7935643694984319  0.8263736545576702  0.5647358290745792
  0.7554314148163266  0.8778295780967876  0.7397709675406805
  0.6837938273653786  0.8453772346017369  0.4582666123762821
  0.5643326669838501  0.8410614819809594  0.5414894429471088
  0.6283808542411911  0.8364967202666626  0.7156519893819681
  0.5211510990709315  0.4372506462910618  0.7231104932447883
  0.4095858039364469  0.4475885074855606  0.8223577545418244
  0.4139416506560862  0.3663806811823814  0.6659246000630832
  0.4190454405849001  0.4984626481930580  0.6350182785293026
  0.3151939573269831  0.4251922291955472  0.9561432760802033
  0.3428669977620448  0.5499822545577212  0.8972756212692705
  0.2846832611323254  0.4656481245236668  0.7685924188500136
  0.3063685886476181  0.3663025778016525  0.1324937317214905
  0.2065235220609248  0.4426215844655650  0.0644946299451833
  0.3194151584422004  0.5007346417939559  0.1205918191962417
  0.1122815096781236  0.3577998253849150  0.1244749629910831
  0.0931348875843045  0.4320540192513805  0.9626082437147703
  0.1540057500458231  0.4575465976269594  0.7914970939430762
  0.0821638394813600  0.5525004546150470  0.8761016040372542
  0.2141259307391722  0.3709265338767741  0.6757471175369564
  0.5062766131534103  0.6424828762201853  0.7335075872872729
  0.3854674166734333  0.6607612801646696  0.8019068632212339
  0.3215512514394566  0.6702125316587400  0.9738567043282128
  0.2563935541247279  0.6298947059790514  0.8103763533932697
  0.1955126463303515  0.6581310690395598  0.0285000925578365
  0.0840402199791345  0.6790153991786788  0.9282738400214787
  0.1334224180633002  0.6433328472878659  0.7471729995748395
  0.9941653993338134  0.5549644921738105  0.2197464040560202
  0.1167390310061863  0.5722522178183453  0.2926994489094910
  0.0816053045869024  0.6206147011356543  0.1111883803292894
  0.0953093684509090  0.4885990664553065  0.1430247219484590
  0.1961523084387048  0.5704250879371007  0.4499823827952924
  0.1563823450563893  0.4543921749674958  0.3695174736357583
  0.2427124259781553  0.5306502776104350  0.2729546089537239
  0.2318364671196075  0.6322141135992855  0.6143633065796662
  0.3146426591519765  0.5433348942100462  0.5302165135096990
  0.2050732027296586  0.4994578140470328  0.6183875081602195
  0.4026463581045796  0.6287499900993199  0.6074329499494898
  0.4351382948220448  0.5505184307755918  0.4523286389909308
  0.3714561566524965  0.5661310243929777  0.2779371941976767
  0.4095452990586664  0.4455775508403721  0.3317285663614136
  0.2902240486511154  0.6305348832696697  0.1609536302707053
  0.9944401414387050  0.3545365580211983  0.2220502543273460
  0.1078720154292972  0.3350556457563204  0.3222592675375877
  0.1831627882498305  0.3468041185402432  0.4836200028365353
  0.2386836660599305  0.3608867022791770  0.3032903758879135
  0.3091427199410114  0.3477699610598899  0.5410603438227545
  0.4312696795150167  0.3499718028861466  0.4697378301027983
  0.3663375413390921  0.3224759431447838  0.2991326855182845
  0.4366207613634611  0.7480081924970776  0.6715527036002924
  0.2713819398680761  0.7562065379319930  0.1040110060610314
  0.1072811500479693  0.7498948020671728  0.0921157106726964
  0.2209815098104156  0.7435463269410721  0.7186352467815885
  0.0635961495193108  0.2444354313432386  0.1907931473638615
  0.2282413689597648  0.2491496989822865  0.6051628493614840
  0.3916961321405011  0.2484233536357927  0.5891923042910012
  0.2751071882347247  0.2479860493239748  0.2137323593375538
  0.5753404094185192  0.2394951562999230  0.3123308559985180
  0.7276747573070437  0.2473210890779929  0.9152651654120411
  0.8944328331252772  0.2450177913122851  0.9112028304145160
  0.7814516361129141  0.2637996271171269  0.3230943756584349
  0.9300012877719340  0.7447437117146961  0.8291435998686525
  0.7714597306717674  0.7497671921266691  0.4083359701773486
  0.6021765197561695  0.7425023865679290  0.4164354075107000
  0.7112718979972240  0.7630319948123324  0.8209935309285128
  0.6910391154903099  0.2680382430065534  0.4830233658120613
  0.4252891469208606  0.0554320540771142  0.6671010105283269
  0.3141836500732146  0.0321653631370574  0.8249792408343642
  0.2605680977575789  0.0761284472964340  0.0275624436900865
  0.1079888063528125  0.0647524528046053  0.0377594837867726
  0.0631565549639248  0.0232124614012724  0.8282230695117236
  0.1822079291247478  0.0510418135687445  0.6925458933648795
  0.4261162045585289  0.8274302972162624  0.6921418427466403
  0.3194681488050103  0.8751438379584288  0.8489855791781803
  0.2646108906548422  0.8322343302105438  0.0599301792459114
  0.1112133792449486  0.8286888733280690  0.0594412203616366
  0.0697929218931871  0.8667159794839594  0.8431831020201711
  0.1960835105422530  0.8208910609363099  0.7267911835922984
  0.0681491107999921  0.9479751977760522  0.1905135390289395
  0.1708638294348484  0.9733554326205851  0.3542921873587626
  0.2072505587529622  0.9250854367409612  0.5612359585878242
  0.3652426340961524  0.9297768214272264  0.5452548218498440
  0.4096539514774042  0.9769216864663637  0.3316131139681567
  0.2875469556908902  0.9587755947079374  0.1885386041776564
  0.0609922036746262  0.1642435158772892  0.2078811490452750
  0.1753844107663167  0.1247971848643604  0.3574650193264079
  0.2302059188245229  0.1742957881296823  0.5556397775439434
  0.3837564715484649  0.1760481532365434  0.5339633784809357
  0.4189390286419607  0.1317126636968408  0.3228063737155207
  0.2877821445142323  0.1677396188806473  0.2051376732854086
  0.5792749939861220  0.5502112068019689  0.2991052551773007
  0.6772885103308368  0.5331118748883964  0.1348397033178483
  0.7295061309030308  0.5660165970102927  0.9253669739422339
  0.8825510710298051  0.5578119415088408  0.9544453989058552
  0.9231365546304016  0.5321144581519408  0.1731492355353592
  0.7928433648704712  0.5554708193213812  0.2941587493835166
  0.5710694497385183  0.3199372836081487  0.2997808579734349
  0.6775691260837230  0.3777481878671436  0.1552171728430302
  0.7336855220618670  0.3247489718474296  0.9538261000396565
  0.8889285489250086  0.3243625000797037  0.9428089578903560
  0.9276117661107315  0.3718140243281486  0.1581448175821928
  0.7990808701642933  0.3422848085565596  0.2924877385772023
  0.9432817647116225  0.4440536351830593  0.8194419681274990
  0.8328271514888357  0.4773968339540086  0.6722235114408116
  0.7822376108991239  0.4422672265567598  0.4628411239077886
  0.5798224529458796  0.4696233755541990  0.6548020901921749
  0.9302849613821343  0.6664944485052673  0.7944911168520024
  0.8203617646850122  0.6344671595171233  0.6421883226117464
  0.7664239103407381  0.6701924751589885  0.4349847097898383
  0.6138338220230811  0.6662186865744912  0.4584094905519231
  0.5781313240392237  0.6288534773153384  0.6818455394947227
  0.7095065859671560  0.6854133400779517  0.7832713624655917
  0.5581313482884697  0.9413874145825258  0.3197456684377571
  0.6745536526070379  0.9748701278885077  0.1735964855110193
  0.7111582839514621  0.9403552664335059  0.9553496373749661
  0.8646775719421493  0.9310853877413550  0.9474854989386791
  0.9147569415108433  0.9739757695911280  0.1594980740532850
  0.7984012742750143  0.9374234426220046  0.2977436746411987
  0.5662233193874873  0.1606453966715964  0.2832318799833454
  0.6791178975691776  0.1291582185371402  0.1383520339519290
  0.7352806698597147  0.1678950366343626  0.9345555127718689
  0.8865974611555902  0.1690185272463728  0.9550493253443387
  0.9164355834125388  0.1314899874212407  0.1750977942198692
  0.7867820829906137  0.1867403160055550  0.2790930552596920
  0.9137290301376368  0.0489423537640307  0.8051090543045358
  0.8151537683987795  0.0288939959514905  0.6376874243444641
  0.7673983798767805  0.0646649456306972  0.4261390381878827
  0.6125801282333176  0.0558201021071066  0.4528245082745722
  0.5740385666894844  0.0326559449886053  0.6710692156111884
  0.7004919371623900  0.0572988950210951  0.7923938152386475
  0.9248143207893943  0.8245330249371816  0.8073768251440269
  0.8157662883865754  0.8739562018361853  0.6580083374614729
  0.7618741059695043  0.8250654637375849  0.4522694426493365
  0.6070673558519142  0.8224217916449752  0.4407197467725250
  0.5691009219070414  0.8737250730350195  0.6541635894334741
  0.6921528401340549  0.8391439613768945  0.7904072266865373
  0.4407342184407381  0.4376041997966244  0.7103270054496906
  0.3372000796316610  0.4720409296402700  0.8614944214263540
  0.2863231730230428  0.4338036718305680  0.0700907986695469
  0.1274974345660358  0.4304812272149680  0.0731196864240223
  0.0877702066758135  0.4718534872598887  0.8557433505280332
  0.2145894891577911  0.4487165335278839  0.7139326501742437
  0.4328284284959167  0.6696203259019851  0.7037653377672179
  0.3270398655652457  0.6278616907908611  0.8693145814270967
  0.2696879966786988  0.6783119279328309  0.0670655317414743
  0.1171522783712658  0.6762563608305945  0.0406593629107960
  0.0765809914228959  0.6286510434508981  0.8314223861599530
  0.2099164685818608  0.6627147309219467  0.7231455155320715
  0.0721272942657020  0.5597617451370727  0.1914268253667076
  0.1779658742767909  0.5317661601211392  0.3456423036602760
  0.2373983251954025  0.5612467753666498  0.5540576831754027
  0.3925495843483473  0.5552040235651974  0.5562633834939292
  0.4299803092742795  0.5250407466934935  0.3353306714962088
  0.3059172298489309  0.5569201621457227  0.2082721238751384
  0.0691514595609083  0.3237453190468091  0.2153243939300748
  0.1718509669768490  0.3741027212923680  0.3691680227089730
  0.2334671938346178  0.3285200087581301  0.5752916575271249
  0.3860641873394886  0.3285182915985461  0.5662987583625060
  0.4253955520113842  0.3666575430479606  0.3497046618260511
  0.2965043620905171  0.3250580138516705  0.2374754665506282
 
  0.00000000E+00  0.00000000E+00  0.00000000E+00
  0.00000000E+00  0.00000000E+00  0.00000000E+00
  0.00000000E+00  0.00000000E+00  0.00000000E+00
  0.00000000E+00  0.00000000E+00  0.00000000E+00
  0.00000000E+00  0.00000000E+00  0.00000000E+00
  0.00000000E+00  0.00000000E+00  0.00000000E+00
  0.00000000E+00  0.00000000E+00  0.00000000E+00
  0.00000000E+00  0.00000000E+00  0.00000000E+00
  0.00000000E+00  0.00000000E+00  0.00000000E+00
  0.00000000E+00  0.00000000E+00  0.00000000E+00
  0.00000000E+00  0.00000000E+00  0.00000000E+00
  0.00000000E+00  0.00000000E+00  0.00000000E+00
  0.00000000E+00  0.00000000E+00  0.00000000E+00
  0.00000000E+00  0.00000000E+00  0.00000000E+00
  0.00000000E+00  0.00000000E+00  0.00000000E+00
  0.00000000E+00  0.00000000E+00  0.00000000E+00
  0.00000000E+00  0.00000000E+00  0.00000000E+00
  0.00000000E+00  0.00000000E+00  0.00000000E+00
  0.00000000E+00  0.00000000E+00  0.00000000E+00
  0.00000000E+00  0.00000000E+00  0.00000000E+00
  0.00000000E+00  0.00000000E+00  0.00000000E+00
  0.00000000E+00  0.00000000E+00  0.00000000E+00
  0.00000000E+00  0.00000000E+00  0.00000000E+00
  0.00000000E+00  0.00000000E+00  0.00000000E+00
  0.00000000E+00  0.00000000E+00  0.00000000E+00
  0.00000000E+00  0.00000000E+00  0.00000000E+00
  0.00000000E+00  0.00000000E+00  0.00000000E+00
  0.00000000E+00  0.00000000E+00  0.00000000E+00
  0.00000000E+00  0.00000000E+00  0.00000000E+00
  0.00000000E+00  0.00000000E+00  0.00000000E+00
  0.00000000E+00  0.00000000E+00  0.00000000E+00
  0.00000000E+00  0.00000000E+00  0.00000000E+00
  0.00000000E+00  0.00000000E+00  0.00000000E+00
  0.00000000E+00  0.00000000E+00  0.00000000E+00
  0.00000000E+00  0.00000000E+00  0.00000000E+00
  0.00000000E+00  0.00000000E+00  0.00000000E+00
  0.00000000E+00  0.00000000E+00  0.00000000E+00
  0.00000000E+00  0.00000000E+00  0.00000000E+00
  0.00000000E+00  0.00000000E+00  0.00000000E+00
  0.00000000E+00  0.00000000E+00  0.00000000E+00
  0.00000000E+00  0.00000000E+00  0.00000000E+00
  0.00000000E+00  0.00000000E+00  0.00000000E+00
  0.00000000E+00  0.00000000E+00  0.00000000E+00
  0.00000000E+00  0.00000000E+00  0.00000000E+00
  0.00000000E+00  0.00000000E+00  0.00000000E+00
  0.00000000E+00  0.00000000E+00  0.00000000E+00
  0.00000000E+00  0.00000000E+00  0.00000000E+00
  0.00000000E+00  0.00000000E+00  0.00000000E+00
  0.00000000E+00  0.00000000E+00  0.00000000E+00
  0.00000000E+00  0.00000000E+00  0.00000000E+00
  0.00000000E+00  0.00000000E+00  0.00000000E+00
  0.00000000E+00  0.00000000E+00  0.00000000E+00
  0.00000000E+00  0.00000000E+00  0.00000000E+00
  0.00000000E+00  0.00000000E+00  0.00000000E+00
  0.00000000E+00  0.00000000E+00  0.00000000E+00
  0.00000000E+00  0.00000000E+00  0.00000000E+00
  0.00000000E+00  0.00000000E+00  0.00000000E+00
  0.00000000E+00  0.00000000E+00  0.00000000E+00
  0.00000000E+00  0.00000000E+00  0.00000000E+00
  0.00000000E+00  0.00000000E+00  0.00000000E+00
  0.00000000E+00  0.00000000E+00  0.00000000E+00
  0.00000000E+00  0.00000000E+00  0.00000000E+00
  0.00000000E+00  0.00000000E+00  0.00000000E+00
  0.00000000E+00  0.00000000E+00  0.00000000E+00
  0.00000000E+00  0.00000000E+00  0.00000000E+00
  0.00000000E+00  0.00000000E+00  0.00000000E+00
  0.00000000E+00  0.00000000E+00  0.00000000E+00
  0.00000000E+00  0.00000000E+00  0.00000000E+00
  0.00000000E+00  0.00000000E+00  0.00000000E+00
  0.00000000E+00  0.00000000E+00  0.00000000E+00
  0.00000000E+00  0.00000000E+00  0.00000000E+00
  0.00000000E+00  0.00000000E+00  0.00000000E+00
  0.00000000E+00  0.00000000E+00  0.00000000E+00
  0.00000000E+00  0.00000000E+00  0.00000000E+00
  0.00000000E+00  0.00000000E+00  0.00000000E+00
  0.00000000E+00  0.00000000E+00  0.00000000E+00
  0.00000000E+00  0.00000000E+00  0.00000000E+00
  0.00000000E+00  0.00000000E+00  0.00000000E+00
  0.00000000E+00  0.00000000E+00  0.00000000E+00
  0.00000000E+00  0.00000000E+00  0.00000000E+00
  0.00000000E+00  0.00000000E+00  0.00000000E+00
  0.00000000E+00  0.00000000E+00  0.00000000E+00
  0.00000000E+00  0.00000000E+00  0.00000000E+00
  0.00000000E+00  0.00000000E+00  0.00000000E+00
  0.00000000E+00  0.00000000E+00  0.00000000E+00
  0.00000000E+00  0.00000000E+00  0.00000000E+00
  0.00000000E+00  0.00000000E+00  0.00000000E+00
  0.00000000E+00  0.00000000E+00  0.00000000E+00
  0.00000000E+00  0.00000000E+00  0.00000000E+00
  0.00000000E+00  0.00000000E+00  0.00000000E+00
  0.00000000E+00  0.00000000E+00  0.00000000E+00
  0.00000000E+00  0.00000000E+00  0.00000000E+00
  0.00000000E+00  0.00000000E+00  0.00000000E+00
  0.00000000E+00  0.00000000E+00  0.00000000E+00
  0.00000000E+00  0.00000000E+00  0.00000000E+00
  0.00000000E+00  0.00000000E+00  0.00000000E+00
  0.00000000E+00  0.00000000E+00  0.00000000E+00
  0.00000000E+00  0.00000000E+00  0.00000000E+00
  0.00000000E+00  0.00000000E+00  0.00000000E+00
  0.00000000E+00  0.00000000E+00  0.00000000E+00
  0.00000000E+00  0.00000000E+00  0.00000000E+00
  0.00000000E+00  0.00000000E+00  0.00000000E+00
  0.00000000E+00  0.00000000E+00  0.00000000E+00
  0.00000000E+00  0.00000000E+00  0.00000000E+00
  0.00000000E+00  0.00000000E+00  0.00000000E+00
  0.00000000E+00  0.00000000E+00  0.00000000E+00
  0.00000000E+00  0.00000000E+00  0.00000000E+00
  0.00000000E+00  0.00000000E+00  0.00000000E+00
  0.00000000E+00  0.00000000E+00  0.00000000E+00
  0.00000000E+00  0.00000000E+00  0.00000000E+00
  0.00000000E+00  0.00000000E+00  0.00000000E+00
  0.00000000E+00  0.00000000E+00  0.00000000E+00
  0.00000000E+00  0.00000000E+00  0.00000000E+00
  0.00000000E+00  0.00000000E+00  0.00000000E+00
  0.00000000E+00  0.00000000E+00  0.00000000E+00
  0.00000000E+00  0.00000000E+00  0.00000000E+00
  0.00000000E+00  0.00000000E+00  0.00000000E+00
  0.00000000E+00  0.00000000E+00  0.00000000E+00
  0.00000000E+00  0.00000000E+00  0.00000000E+00
  0.00000000E+00  0.00000000E+00  0.00000000E+00
  0.00000000E+00  0.00000000E+00  0.00000000E+00
  0.00000000E+00  0.00000000E+00  0.00000000E+00
  0.00000000E+00  0.00000000E+00  0.00000000E+00
  0.00000000E+00  0.00000000E+00  0.00000000E+00
  0.00000000E+00  0.00000000E+00  0.00000000E+00
  0.00000000E+00  0.00000000E+00  0.00000000E+00
  0.00000000E+00  0.00000000E+00  0.00000000E+00
  0.00000000E+00  0.00000000E+00  0.00000000E+00
  0.00000000E+00  0.00000000E+00  0.00000000E+00
  0.00000000E+00  0.00000000E+00  0.00000000E+00
  0.00000000E+00  0.00000000E+00  0.00000000E+00
  0.00000000E+00  0.00000000E+00  0.00000000E+00
  0.00000000E+00  0.00000000E+00  0.00000000E+00
  0.00000000E+00  0.00000000E+00  0.00000000E+00
  0.00000000E+00  0.00000000E+00  0.00000000E+00
  0.00000000E+00  0.00000000E+00  0.00000000E+00
  0.00000000E+00  0.00000000E+00  0.00000000E+00
  0.00000000E+00  0.00000000E+00  0.00000000E+00
  0.00000000E+00  0.00000000E+00  0.00000000E+00
  0.00000000E+00  0.00000000E+00  0.00000000E+00
  0.00000000E+00  0.00000000E+00  0.00000000E+00
  0.00000000E+00  0.00000000E+00  0.00000000E+00
  0.00000000E+00  0.00000000E+00  0.00000000E+00
  0.00000000E+00  0.00000000E+00  0.00000000E+00
  0.00000000E+00  0.00000000E+00  0.00000000E+00
  0.00000000E+00  0.00000000E+00  0.00000000E+00
  0.00000000E+00  0.00000000E+00  0.00000000E+00
  0.00000000E+00  0.00000000E+00  0.00000000E+00
  0.00000000E+00  0.00000000E+00  0.00000000E+00
  0.00000000E+00  0.00000000E+00  0.00000000E+00
  0.00000000E+00  0.00000000E+00  0.00000000E+00
  0.00000000E+00  0.00000000E+00  0.00000000E+00
  0.00000000E+00  0.00000000E+00  0.00000000E+00
  0.00000000E+00  0.00000000E+00  0.00000000E+00
  0.00000000E+00  0.00000000E+00  0.00000000E+00
  0.00000000E+00  0.00000000E+00  0.00000000E+00
  0.00000000E+00  0.00000000E+00  0.00000000E+00
  0.00000000E+00  0.00000000E+00  0.00000000E+00
  0.00000000E+00  0.00000000E+00  0.00000000E+00
  0.00000000E+00  0.00000000E+00  0.00000000E+00
  0.00000000E+00  0.00000000E+00  0.00000000E+00
  0.00000000E+00  0.00000000E+00  0.00000000E+00
  0.00000000E+00  0.00000000E+00  0.00000000E+00
  0.00000000E+00  0.00000000E+00  0.00000000E+00
  0.00000000E+00  0.00000000E+00  0.00000000E+00
  0.00000000E+00  0.00000000E+00  0.00000000E+00
  0.00000000E+00  0.00000000E+00  0.00000000E+00
  0.00000000E+00  0.00000000E+00  0.00000000E+00
  0.00000000E+00  0.00000000E+00  0.00000000E+00
  0.00000000E+00  0.00000000E+00  0.00000000E+00
  0.00000000E+00  0.00000000E+00  0.00000000E+00
  0.00000000E+00  0.00000000E+00  0.00000000E+00
  0.00000000E+00  0.00000000E+00  0.00000000E+00
  0.00000000E+00  0.00000000E+00  0.00000000E+00
  0.00000000E+00  0.00000000E+00  0.00000000E+00
  0.00000000E+00  0.00000000E+00  0.00000000E+00
  0.00000000E+00  0.00000000E+00  0.00000000E+00
  0.00000000E+00  0.00000000E+00  0.00000000E+00
  0.00000000E+00  0.00000000E+00  0.00000000E+00
  0.00000000E+00  0.00000000E+00  0.00000000E+00
  0.00000000E+00  0.00000000E+00  0.00000000E+00
  0.00000000E+00  0.00000000E+00  0.00000000E+00
  0.00000000E+00  0.00000000E+00  0.00000000E+00
  0.00000000E+00  0.00000000E+00  0.00000000E+00
  0.00000000E+00  0.00000000E+00  0.00000000E+00
  0.00000000E+00  0.00000000E+00  0.00000000E+00
  0.00000000E+00  0.00000000E+00  0.00000000E+00
  0.00000000E+00  0.00000000E+00  0.00000000E+00
  0.00000000E+00  0.00000000E+00  0.00000000E+00
  0.00000000E+00  0.00000000E+00  0.00000000E+00
  0.00000000E+00  0.00000000E+00  0.00000000E+00
  0.00000000E+00  0.00000000E+00  0.00000000E+00
  0.00000000E+00  0.00000000E+00  0.00000000E+00
  0.00000000E+00  0.00000000E+00  0.00000000E+00
  0.00000000E+00  0.00000000E+00  0.00000000E+00
  0.00000000E+00  0.00000000E+00  0.00000000E+00
  0.00000000E+00  0.00000000E+00  0.00000000E+00
  0.00000000E+00  0.00000000E+00  0.00000000E+00
  0.00000000E+00  0.00000000E+00  0.00000000E+00
  0.00000000E+00  0.00000000E+00  0.00000000E+00
  0.00000000E+00  0.00000000E+00  0.00000000E+00
  0.00000000E+00  0.00000000E+00  0.00000000E+00
  0.00000000E+00  0.00000000E+00  0.00000000E+00
  0.00000000E+00  0.00000000E+00  0.00000000E+00
  0.00000000E+00  0.00000000E+00  0.00000000E+00
  0.00000000E+00  0.00000000E+00  0.00000000E+00
  0.00000000E+00  0.00000000E+00  0.00000000E+00
  0.00000000E+00  0.00000000E+00  0.00000000E+00
  0.00000000E+00  0.00000000E+00  0.00000000E+00
  0.00000000E+00  0.00000000E+00  0.00000000E+00
  0.00000000E+00  0.00000000E+00  0.00000000E+00
  0.00000000E+00  0.00000000E+00  0.00000000E+00
  0.00000000E+00  0.00000000E+00  0.00000000E+00
  0.00000000E+00  0.00000000E+00  0.00000000E+00
  0.00000000E+00  0.00000000E+00  0.00000000E+00
  0.00000000E+00  0.00000000E+00  0.00000000E+00
  0.00000000E+00  0.00000000E+00  0.00000000E+00
  0.00000000E+00  0.00000000E+00  0.00000000E+00
  0.00000000E+00  0.00000000E+00  0.00000000E+00
  0.00000000E+00  0.00000000E+00  0.00000000E+00
  0.00000000E+00  0.00000000E+00  0.00000000E+00
  0.00000000E+00  0.00000000E+00  0.00000000E+00
  0.00000000E+00  0.00000000E+00  0.00000000E+00
  0.00000000E+00  0.00000000E+00  0.00000000E+00
  0.00000000E+00  0.00000000E+00  0.00000000E+00
  0.00000000E+00  0.00000000E+00  0.00000000E+00
  0.00000000E+00  0.00000000E+00  0.00000000E+00
  0.00000000E+00  0.00000000E+00  0.00000000E+00
  0.00000000E+00  0.00000000E+00  0.00000000E+00
  0.00000000E+00  0.00000000E+00  0.00000000E+00
  0.00000000E+00  0.00000000E+00  0.00000000E+00
  0.00000000E+00  0.00000000E+00  0.00000000E+00
  0.00000000E+00  0.00000000E+00  0.00000000E+00
  0.00000000E+00  0.00000000E+00  0.00000000E+00
  0.00000000E+00  0.00000000E+00  0.00000000E+00
  0.00000000E+00  0.00000000E+00  0.00000000E+00
  0.00000000E+00  0.00000000E+00  0.00000000E+00
  0.00000000E+00  0.00000000E+00  0.00000000E+00
  0.00000000E+00  0.00000000E+00  0.00000000E+00
  0.00000000E+00  0.00000000E+00  0.00000000E+00
  0.00000000E+00  0.00000000E+00  0.00000000E+00
  0.00000000E+00  0.00000000E+00  0.00000000E+00
  0.00000000E+00  0.00000000E+00  0.00000000E+00
  0.00000000E+00  0.00000000E+00  0.00000000E+00
  0.00000000E+00  0.00000000E+00  0.00000000E+00
  0.00000000E+00  0.00000000E+00  0.00000000E+00
  0.00000000E+00  0.00000000E+00  0.00000000E+00
  0.00000000E+00  0.00000000E+00  0.00000000E+00
  0.00000000E+00  0.00000000E+00  0.00000000E+00
  0.00000000E+00  0.00000000E+00  0.00000000E+00
  0.00000000E+00  0.00000000E+00  0.00000000E+00
  0.00000000E+00  0.00000000E+00  0.00000000E+00
  0.00000000E+00  0.00000000E+00  0.00000000E+00
  0.00000000E+00  0.00000000E+00  0.00000000E+00
  0.00000000E+00  0.00000000E+00  0.00000000E+00
  0.00000000E+00  0.00000000E+00  0.00000000E+00
  0.00000000E+00  0.00000000E+00  0.00000000E+00
  0.00000000E+00  0.00000000E+00  0.00000000E+00
  0.00000000E+00  0.00000000E+00  0.00000000E+00
  0.00000000E+00  0.00000000E+00  0.00000000E+00
  0.00000000E+00  0.00000000E+00  0.00000000E+00
  0.00000000E+00  0.00000000E+00  0.00000000E+00
  0.00000000E+00  0.00000000E+00  0.00000000E+00
  0.00000000E+00  0.00000000E+00  0.00000000E+00
  0.00000000E+00  0.00000000E+00  0.00000000E+00
  0.00000000E+00  0.00000000E+00  0.00000000E+00
  0.00000000E+00  0.00000000E+00  0.00000000E+00
  0.00000000E+00  0.00000000E+00  0.00000000E+00
  0.00000000E+00  0.00000000E+00  0.00000000E+00
  0.00000000E+00  0.00000000E+00  0.00000000E+00
  0.00000000E+00  0.00000000E+00  0.00000000E+00
  0.00000000E+00  0.00000000E+00  0.00000000E+00
  0.00000000E+00  0.00000000E+00  0.00000000E+00
  0.00000000E+00  0.00000000E+00  0.00000000E+00
  0.00000000E+00  0.00000000E+00  0.00000000E+00
  0.00000000E+00  0.00000000E+00  0.00000000E+00
  0.00000000E+00  0.00000000E+00  0.00000000E+00
  0.00000000E+00  0.00000000E+00  0.00000000E+00
  0.00000000E+00  0.00000000E+00  0.00000000E+00
  0.00000000E+00  0.00000000E+00  0.00000000E+00
  0.00000000E+00  0.00000000E+00  0.00000000E+00
  0.00000000E+00  0.00000000E+00  0.00000000E+00
  0.00000000E+00  0.00000000E+00  0.00000000E+00
  0.00000000E+00  0.00000000E+00  0.00000000E+00
  0.00000000E+00  0.00000000E+00  0.00000000E+00
  0.00000000E+00  0.00000000E+00  0.00000000E+00
  0.00000000E+00  0.00000000E+00  0.00000000E+00
  0.00000000E+00  0.00000000E+00  0.00000000E+00
  0.00000000E+00  0.00000000E+00  0.00000000E+00
  0.00000000E+00  0.00000000E+00  0.00000000E+00
  0.00000000E+00  0.00000000E+00  0.00000000E+00
  0.00000000E+00  0.00000000E+00  0.00000000E+00
  0.00000000E+00  0.00000000E+00  0.00000000E+00
