# Supplementary material for: Water Adsorption at Pairs of Proximate Brønsted Acid Sites in Zeolites
Source: J Phys Chem Lett. 2026 Jan 14;17(4):1201–6. doi: 10.1021/acs.jpclett.5c03794 (PMC12862806; doi:10.1021/acs.jpclett.5c03794)
Supplement: Supplementary file 2 [file jz5c03794_si_002.zip › Water_BAS_Pairs_SI/QM/STRUCTURES_PBE+D2/HMFI__16__1_h2o__conformer_2__PBE_D2.vasp]

image0                                  
   1.00000000000000     
    20.2029999999999994    0.0000000000000000    0.0000000000000000
     0.0000000000000010   19.8490000000000002    0.0000000000000000
     0.0000000000000010    0.0000000000000010   13.2159999999999993
   Al   H    O    Si
     2     4   193    94
Direct
  0.6325314515803566  0.4436379710052015  0.4733594816606194
  0.7001414518025694  0.4226965999230106  0.8064121621146922
  0.5931314120812021  0.4397478478768621  0.8682705931656233
  0.6137413061518089  0.4086123290440153  0.0070074372479301
  0.6101257219297068  0.4865325197897747  0.9986394103784882
  0.5468991069800808  0.3584256087723167  0.4820303890291474
  0.4934748851637739  0.0470763529852171  0.7323003419764420
  0.3643067808866716  0.0531460105011302  0.7592522466486810
  0.4225506372828731  0.1385271252418187  0.6341176885166349
  0.4138687091830573  0.0101472265360160  0.5822916999461665
  0.3173636244376532  0.0365662819893680  0.9435778652018317
  0.3015591381337364  0.9403200472322009  0.8029041023893764
  0.2345162336530574  0.0554152365502346  0.7941929354115371
  0.3118605133575245  0.1192044520290901  0.0977103376521209
  0.1994620646894478  0.0700803277245395  0.0219294576178662
  0.2804908526914240  0.9890209118200322  0.1202903177515279
  0.0855278902344684  0.1124523350218561  0.0987417599226412
  0.0829911843928985  0.0462603769005976  0.9304019174806543
  0.1093811287606473  0.0766654059249244  0.7405569010713801
  0.0833697656795674  0.9496591836734950  0.7916556922795471
  0.2060431832156776  0.1392094706452417  0.6446852141747813
  0.4861017150896749  0.8603633721679586  0.7304723296146292
  0.3647054176543796  0.8244164559873578  0.7797942487253442
  0.3078491831890027  0.8516721215397761  0.9557143009091216
  0.2327372138329827  0.8258773625604879  0.7983342627945517
  0.1862294713332496  0.8467679359043547  0.0311694872380452
  0.0760860230316181  0.8492184174062739  0.9250254220921040
  0.1087211334828458  0.8271084603784012  0.7311339193825520
  0.0156282588994365  0.9605979754987275  0.2310715935015302
  0.1371456744159923  0.9198505789060267  0.2691636372467544
  0.0695289981967501  0.8589851841753432  0.1245152766698158
  0.1137984209329096  0.9821754153291887  0.0971632772184267
  0.1777563421409490  0.9431472697067368  0.4519901735070919
  0.1783941409967600  0.0434722478117797  0.3141728932682647
  0.2652561561597591  0.9423256979452732  0.3048099992739759
  0.2091065612082253  0.8738097147823285  0.6148368126753525
  0.2957230117759156  0.9617858238890862  0.5356215183652011
  0.1874616869722083  0.0064279313496153  0.6225967675127418
  0.3874781534883435  0.8784139118315398  0.5993265900687020
  0.4019439107281329  0.9339085304408686  0.4208886409402596
  0.3841052198047800  0.9375097645948829  0.2213831042047959
  0.4121468576934224  0.0490454759419144  0.3206928224970816
  0.2903253139380906  0.8574744001894070  0.1534604172914689
  0.0072638768004941  0.1511972595122681  0.2472922396646773
  0.1364585322774680  0.1659006975927278  0.2677454981708048
  0.1913476269106139  0.1439414380860854  0.4465308781706682
  0.2654416396993458  0.1429136092989868  0.2826705514817430
  0.3122271014216949  0.1489353140375723  0.5245913562782178
  0.4293590338116353  0.1575570036479595  0.4352144484368581
  0.3908178348127502  0.1693263143582146  0.2420784073539675
  0.5138925830998495  0.5410433941005969  0.2633708938819345
  0.6372864609623452  0.5787993116927659  0.2281758119117820
  0.5713660488882881  0.6354974800072687  0.3758897847866303
  0.6076783966107435  0.5071545668950750  0.3949782928946212
  0.6828938836090162  0.5517077576475997  0.0459547480494655
  0.6848921350017479  0.4589263732952375  0.1915768057478856
  0.7686110494149589  0.5642764141911862  0.1955117066545392
  0.7011145492472390  0.6241771646058804  0.8829335804520774
  0.8056013902848053  0.5718589521776649  0.9738429888882156
  0.7218933248271661  0.4894085496971359  0.8829904203868300
  0.9179427734755232  0.6172555764512373  0.8993581386890145
  0.9158426473609084  0.5653869755662921  0.0802637231569447
  0.8904264413807590  0.5602915425339865  0.2759660621468817
  0.9226782347409812  0.4487340816153382  0.1793241859331058
  0.8028964859445676  0.6466680099965746  0.3460750730988211
  0.5100665621179766  0.3552698326314579  0.2583041525319815
  0.6405634091859395  0.3418841905175006  0.2577881455400836
  0.6821230110059231  0.3556449698284566  0.0667668929481699
  0.7680892328146970  0.3559084340181807  0.2176276077018977
  0.8054413723046752  0.3367763459596751  0.0001452083235863
  0.9327450280874972  0.3479753538258221  0.0464095025696932
  0.8945912455503894  0.3244707246588555  0.2363443661051151
  0.9915281075545874  0.4401868806573370  0.7855541183222405
  0.8693119551645018  0.4637976615793077  0.7324522943169659
  0.8959783666320951  0.3607506460248210  0.8552490646255048
  0.9037595864381432  0.4851285893160848  0.9235760580882243
  0.8254357615480005  0.4634322218183804  0.5478977937745680
  0.7844975127929696  0.5571496496038919  0.6788836659641888
  0.7417874821785415  0.4302053356085163  0.6936707799023755
  0.8336923029349944  0.3917618821917287  0.3835433333394999
  0.7130032569142297  0.4184970382115069  0.4571590787279984
  0.7840964254315140  0.5165157282471725  0.3785770918202819
  0.5801117926379887  0.3692976428844211  0.4303646226003597
  0.5980059735799894  0.4459326998747525  0.5926500217229327
  0.6095673660653236  0.4343462167229012  0.7912112163562242
  0.5805075253509545  0.5527446900464458  0.7139624698008140
  0.7037913197365271  0.3464107571834638  0.8693620211370634
  0.9896867283716141  0.6466442106897404  0.7404186212041631
  0.8596155212979880  0.6628822365340009  0.7303945165452160
  0.8097196283232531  0.6559819371428258  0.5463843824228789
  0.7301913299252076  0.6767981538510182  0.7020188233196643
  0.6923249121522170  0.6505192535882545  0.4560943460694728
  0.5859788205256543  0.6483033617399496  0.5727614400078574
  0.6058441474867999  0.6774283500961793  0.7673159618407913
  0.5035950373727300  0.9528929930679939  0.2944468617617992
  0.6328780959361552  0.9342639845138818  0.2824532225067470
  0.5632721561840272  0.8768010613464041  0.4305234427374870
  0.5801890872951042  0.0088459522274055  0.4323590378133614
  0.6854758484205710  0.9576729324190711  0.1015412417756097
  0.6910689468110163  0.0506490570553155  0.2477085763496596
  0.7637785634680064  0.9384265123585815  0.2562420668059188
  0.6910075332391901  0.8686865538929145  0.9562004019760380
  0.8024181776995412  0.9265303055811521  0.0178060055898893
  0.7142987193702242  0.9987187261219519  0.9170690424893501
  0.9060787203506818  0.8533213208556404  0.9506893856702086
  0.9213999672591537  0.9381983254637210  0.0989369766241804
  0.8933311996307151  0.9393738192785180  0.2955210608142332
  0.9217218239410221  0.0532100575067281  0.1985327463638370
  0.8102673943099442  0.8861062312512831  0.4260394297114425
  0.5135701374964607  0.1329989899532869  0.2903318898665075
  0.6342612487261649  0.1701809015735951  0.2416863324304478
  0.6908601517319622  0.1217664675597514  0.0765568766032233
  0.7648025672202249  0.1623045141782161  0.2299059080767304
  0.8081718484553135  0.1424248710267588  0.9959138059971839
  0.9132729526814156  0.1721793022281786  0.1092906821245068
  0.8848572999574499  0.1595502028238335  0.3067981361097224
  0.9878605287659287  0.0413315756993770  0.7912241920603962
  0.8602931321389370  0.0651582687450824  0.7684521733945601
  0.9268927755593432  0.1140733032502078  0.9282151553161485
  0.8995474942311570  0.9830547166276477  0.9124198010492638
  0.8158562276163955  0.0680368313327213  0.5820903327125261
  0.8206784099099561  0.9502373420122440  0.6773652032158438
  0.7327345185591432  0.0433211399530562  0.7303005749378522
  0.7801750957508177  0.1461436261456247  0.4296292344759878
  0.6995640277144416  0.0483300628093748  0.4913724418421911
  0.8127937519218162  0.0192617924533633  0.3967412633885807
  0.6078027884015876  0.1386785409171809  0.4354586128582129
  0.5943444185523430  0.0730634233235327  0.6075233080479109
  0.6127936816571894  0.0445164201834906  0.8050338091289581
  0.5769787917502315  0.9492652170164279  0.6740703445674074
  0.7019774014938984  0.1289293272939199  0.8781154353147470
  0.9850515223113139  0.8589772325376542  0.7852031122327563
  0.8568206316343902  0.8368694858524874  0.7678530936185189
  0.7910064835169204  0.8282085971172225  0.6009654832273562
  0.7301163802555936  0.8730098881193322  0.7648930639040550
  0.6870479388100684  0.8577946486049653  0.4860560348265221
  0.5884987248617435  0.8239709552587638  0.6127218393080615
  0.6047022521487836  0.8509831751611017  0.8080164696273135
  0.4908798945621560  0.4533153288463827  0.7128943507440791
  0.3593161773277759  0.4412872604121909  0.7051397431792022
  0.4349405514763235  0.3805641422615944  0.5681353136420109
  0.4256922820512591  0.5134437742124875  0.5655635683083680
  0.3017063818245365  0.4231869347633916  0.8818103723551153
  0.3256812117323720  0.5485378003222705  0.8154088043558144
  0.2320210896463619  0.4752068288220919  0.7319694327338527
  0.2952882079663702  0.3568534653652526  0.0540488855489964
  0.2030636441141057  0.4483831639371104  0.0143850742456482
  0.3247271159608085  0.4893564201557953  0.0501714937106602
  0.1111781366479204  0.3538283958068798  0.0481363432611235
  0.1051497889911739  0.4292464756354060  0.8842654209800922
  0.1056617511268105  0.4518532773206068  0.6873868910798450
  0.0673592967556333  0.5483395323603075  0.8145416801684944
  0.1992830049130487  0.3727476526038859  0.6131373565961520
  0.4858677534932077  0.6438386039835260  0.7014562984064004
  0.3598698009044949  0.6661504588108262  0.7339136189056691
  0.3070404951460970  0.6643529366917292  0.9127664363230300
  0.2332924287743443  0.6345316836242053  0.7524822219133928
  0.1884514314685934  0.6462803408966802  0.9936854045041467
  0.0847394480848463  0.6726205844259164  0.8761618730922288
  0.1123788664187885  0.6411293001804881  0.6836055916048294
  0.0137447475600158  0.5453639941301069  0.2087869622830045
  0.1448349198085040  0.5614996212425121  0.2009626216744774
  0.0686366620130539  0.6156449282931713  0.0589807081617788
  0.0815839704646717  0.4830988494165207  0.0661804792397049
  0.2026122941225006  0.5685783412120357  0.3795491992613070
  0.1719517034576256  0.4483588886747238  0.2995517187484074
  0.2705188043003409  0.5194879213463052  0.2268881751155339
  0.2108367507669035  0.6321854178177722  0.5525196300671075
  0.3068001743097095  0.5482083936525675  0.5028866032629785
  0.1880970884423606  0.4985817219227823  0.5465665786891966
  0.3988238329667395  0.6429039642025096  0.5463562149753217
  0.4112933532568453  0.5697375303705875  0.3837308080304284
  0.3952686804126276  0.5530561151202332  0.1864741593854601
  0.4210056980765234  0.4482228403232820  0.3064573049949522
  0.2970335510073561  0.6179292380397133  0.0993691078968242
  0.0189291077053464  0.3576560336295280  0.1945764636476181
  0.1413661289573045  0.3248307232533272  0.2399124564848397
  0.1940474347748287  0.3428730446661386  0.4177438476726792
  0.2674843395745650  0.3603168731316130  0.2532100481057947
  0.3105853654749278  0.3563036829783830  0.5073316137586021
  0.4143185060484472  0.3265273658714094  0.3889465525784660
  0.3890678907229962  0.3407725221947097  0.1917724348460726
  0.4299273759263450  0.7569617637378719  0.6357946416153561
  0.2681860654354062  0.7435565179418699  0.0624069558504182
  0.1021510087119462  0.7432320032867180  0.0426750843691565
  0.1955816416260776  0.7445170024573321  0.6492360211983439
  0.0711905044591728  0.2406368899094015  0.1324108440577198
  0.2315408620096272  0.2521602815210758  0.5520377778188786
  0.3917017344861179  0.2557388227127890  0.5560030087984549
  0.2978481659750733  0.2448466509869813  0.1596344033890612
  0.5630272545919633  0.2502351049177554  0.3540518654722111
  0.7156349835942334  0.2389594067565401  0.9884859168690863
  0.8904501237446670  0.2415921273536049  0.9415844359046996
  0.8052394551539998  0.2629725157578146  0.3495219708605038
  0.9322929922554755  0.7430772020896237  0.8485470244087868
  0.7692990431459144  0.7594183716426978  0.4324427676992643
  0.6073756223155995  0.7524988837891048  0.4486608381237491
  0.6944243360876650  0.7559528131755532  0.8539564600635307
  0.5871121649976674  0.4452558714446015  0.9766106945793553
  0.4231568307795914  0.0615803518049500  0.6773984231000072
  0.3046216423936645  0.0209683213493604  0.8248316688016972
  0.2768117337027717  0.0538528877479764  0.0464254732998035
  0.1213529760995296  0.0526549190374582  0.0368904279505724
  0.0656185799987940  0.0283268608781790  0.8140627742143075
  0.1848257283753736  0.0694998031182494  0.6996463756524731
  0.4171069800045462  0.8301601644677188  0.6867318594946616
  0.3020542471418479  0.8608906145742230  0.8339604061551957
  0.2627345856693346  0.8244160090962038  0.0496603437337585
  0.1086613223721206  0.8241147711475654  0.0301382929730449
  0.0632371827663851  0.8711158418077131  0.8086647438093033
  0.1859226103747810  0.8186388003122769  0.6980072346044977
  0.0828826099017515  0.9308592799972289  0.1803542296625621
  0.1897287671279863  0.9631451057202726  0.3349095835756157
  0.2183035412900814  0.9452912671517608  0.5577032780904686
  0.3744525764805504  0.9460117133055428  0.5345631132221076
  0.4259564430054698  0.9683460025010600  0.3155296952333978
  0.3052630952912234  0.9316942337097532  0.1989916280644805
  0.0757055031614744  0.1675821470707635  0.1872626444925370
  0.1928145453486093  0.1235789990790048  0.3275186175449610
  0.2351497606882146  0.1711647945616447  0.5412018692838987
  0.3883748420118526  0.1748795078134961  0.5372230193150591
  0.4358784953853337  0.1268289986382750  0.3219506656658540
  0.3161389240748651  0.1687501307796645  0.1951852064537759
  0.5832258802045842  0.5638066611173842  0.3176145784835198
  0.6943494196659081  0.5389947701000160  0.1665695386040263
  0.7289572040841384  0.5583904920570728  0.9428330010456814
  0.8846086684766326  0.5591498432919498  0.9681438399883077
  0.9358225168329625  0.5294305774213969  0.1859069266551858
  0.8121641442812089  0.5714567711408176  0.2994712091952930
  0.5737558864758622  0.3269718383722467  0.3186675584684298
  0.6949030045138185  0.3785296567837770  0.1842324094031855
  0.7276786358244876  0.3194196530395310  0.9769275301859539
  0.8806635976733226  0.3219554225531243  0.9610734196617782
  0.9420270664560413  0.3702083546370027  0.1639077807079970
  0.8255174609561395  0.3343310669073428  0.2979940925206799
  0.9150349602366018  0.4379260271695821  0.8238765339467620
  0.8036252025892331  0.4773353643393594  0.6643083440903005
  0.7872590555631099  0.4464865860329051  0.4429828720269511
  0.5689483335171659  0.4726985474673161  0.6969754032360256
  0.9234028462743060  0.6675552010140914  0.8036750161985539
  0.7967368329469557  0.6371143295122567  0.6644599736756235
  0.7681980005311780  0.6780861549490067  0.4461641616159214
  0.6145298601328515  0.6717766695314294  0.4639652631964283
  0.5646892820133103  0.6310707356307558  0.6875808624598729
  0.6832577760923990  0.6825003724770424  0.8022804312208882
  0.5710219526970113  0.9433750011377059  0.3598197540601639
  0.6931789015577939  0.9700955849227102  0.2218404877565546
  0.7238588118728663  0.9380738189954175  0.9978917212259028
  0.8814032414913328  0.9255748227548599  0.9951218522430292
  0.9377812737532252  0.9732538311206994  0.2064659704462171
  0.8198471374509777  0.9457146155227193  0.3441551417945643
  0.5796046303648511  0.1712028246086015  0.3312376250370821
  0.6956485664765668  0.1257705666741569  0.1987477251395059
  0.7298057954710392  0.1591864980825364  0.9839885521206013
  0.8846532289929442  0.1679864506283625  0.9943764614987336
  0.9315629363849889  0.1337342406566352  0.2147242901982375
  0.8091689607264574  0.1827006478791391  0.3289271207468466
  0.9182914814179907  0.0510459929249397  0.8508579967130090
  0.8079168635028666  0.0308954056267253  0.6906783658684393
  0.7765673415543807  0.0701892738028662  0.4750618456606133
  0.6211983653538919  0.0668004393259021  0.4919004598110125
  0.5696365046482376  0.0284554813080516  0.7041097132404833
  0.6904896094671146  0.0534010095513711  0.8336803006389253
  0.9207698478943619  0.8232607376902583  0.8380034514657636
  0.7996413797668939  0.8728457665281253  0.7027806449888945
  0.7641001982692091  0.8326141439562706  0.4855497276972220
  0.6119263271309877  0.8276528795002793  0.4948636745374123
  0.5641758871442197  0.8712049299010468  0.7064353862436801
  0.6802069596987759  0.8360716341546951  0.8447458840544350
  0.4267087184122758  0.4478697612995306  0.6391114501753439
  0.3049211653682026  0.4722021149730051  0.7832666200503520
  0.2809372239149439  0.4291766563369763  0.0002909970447063
  0.1250993569033959  0.4287561672867795  0.0027293836189502
  0.0666544251506641  0.4676892711873166  0.7927900847206273
  0.1810024600077662  0.4496697579288125  0.6447813298126883
  0.4192900482981628  0.6770184036743132  0.6540047280532162
  0.3062699129936513  0.6279245147803997  0.8031905506580819
  0.2645928089085123  0.6680804810391113  0.0169837878932491
  0.1109130879096260  0.6692441827310527  0.9925584776831474
  0.0635979400640057  0.6266213551701110  0.7788529877001720
  0.1880880180446085  0.6635913601848158  0.6602150482934827
  0.0777137760290238  0.5515362450733364  0.1342472996787956
  0.1971026127256361  0.5247162831875578  0.2762203336283837
  0.2272762874114256  0.5618123788426069  0.4958418102927905
  0.3847851469907716  0.5686957282469990  0.4990037711025330
  0.4362385508906314  0.5280270630482664  0.2851362121795881
  0.3214260561274045  0.5453778120187780  0.1399810426197111
  0.0849702786282907  0.3198520044468913  0.1530759299984362
  0.1939367436192343  0.3696539209788482  0.3022259162361430
  0.2339781361845125  0.3309364460376228  0.5223201039755080
  0.3866925384092814  0.3297315851789753  0.5048440390882848
  0.4321928402277017  0.3686389796418997  0.2861461371250403
  0.3117942154478002  0.3252537298823022  0.1645864795708128
 
  0.00000000E+00  0.00000000E+00  0.00000000E+00
  0.00000000E+00  0.00000000E+00  0.00000000E+00
  0.00000000E+00  0.00000000E+00  0.00000000E+00
  0.00000000E+00  0.00000000E+00  0.00000000E+00
  0.00000000E+00  0.00000000E+00  0.00000000E+00
  0.00000000E+00  0.00000000E+00  0.00000000E+00
  0.00000000E+00  0.00000000E+00  0.00000000E+00
  0.00000000E+00  0.00000000E+00  0.00000000E+00
  0.00000000E+00  0.00000000E+00  0.00000000E+00
  0.00000000E+00  0.00000000E+00  0.00000000E+00
  0.00000000E+00  0.00000000E+00  0.00000000E+00
  0.00000000E+00  0.00000000E+00  0.00000000E+00
  0.00000000E+00  0.00000000E+00  0.00000000E+00
  0.00000000E+00  0.00000000E+00  0.00000000E+00
  0.00000000E+00  0.00000000E+00  0.00000000E+00
  0.00000000E+00  0.00000000E+00  0.00000000E+00
  0.00000000E+00  0.00000000E+00  0.00000000E+00
  0.00000000E+00  0.00000000E+00  0.00000000E+00
  0.00000000E+00  0.00000000E+00  0.00000000E+00
  0.00000000E+00  0.00000000E+00  0.00000000E+00
  0.00000000E+00  0.00000000E+00  0.00000000E+00
  0.00000000E+00  0.00000000E+00  0.00000000E+00
  0.00000000E+00  0.00000000E+00  0.00000000E+00
  0.00000000E+00  0.00000000E+00  0.00000000E+00
  0.00000000E+00  0.00000000E+00  0.00000000E+00
  0.00000000E+00  0.00000000E+00  0.00000000E+00
  0.00000000E+00  0.00000000E+00  0.00000000E+00
  0.00000000E+00  0.00000000E+00  0.00000000E+00
  0.00000000E+00  0.00000000E+00  0.00000000E+00
  0.00000000E+00  0.00000000E+00  0.00000000E+00
  0.00000000E+00  0.00000000E+00  0.00000000E+00
  0.00000000E+00  0.00000000E+00  0.00000000E+00
  0.00000000E+00  0.00000000E+00  0.00000000E+00
  0.00000000E+00  0.00000000E+00  0.00000000E+00
  0.00000000E+00  0.00000000E+00  0.00000000E+00
  0.00000000E+00  0.00000000E+00  0.00000000E+00
  0.00000000E+00  0.00000000E+00  0.00000000E+00
  0.00000000E+00  0.00000000E+00  0.00000000E+00
  0.00000000E+00  0.00000000E+00  0.00000000E+00
  0.00000000E+00  0.00000000E+00  0.00000000E+00
  0.00000000E+00  0.00000000E+00  0.00000000E+00
  0.00000000E+00  0.00000000E+00  0.00000000E+00
  0.00000000E+00  0.00000000E+00  0.00000000E+00
  0.00000000E+00  0.00000000E+00  0.00000000E+00
  0.00000000E+00  0.00000000E+00  0.00000000E+00
  0.00000000E+00  0.00000000E+00  0.00000000E+00
  0.00000000E+00  0.00000000E+00  0.00000000E+00
  0.00000000E+00  0.00000000E+00  0.00000000E+00
  0.00000000E+00  0.00000000E+00  0.00000000E+00
  0.00000000E+00  0.00000000E+00  0.00000000E+00
  0.00000000E+00  0.00000000E+00  0.00000000E+00
  0.00000000E+00  0.00000000E+00  0.00000000E+00
  0.00000000E+00  0.00000000E+00  0.00000000E+00
  0.00000000E+00  0.00000000E+00  0.00000000E+00
  0.00000000E+00  0.00000000E+00  0.00000000E+00
  0.00000000E+00  0.00000000E+00  0.00000000E+00
  0.00000000E+00  0.00000000E+00  0.00000000E+00
  0.00000000E+00  0.00000000E+00  0.00000000E+00
  0.00000000E+00  0.00000000E+00  0.00000000E+00
  0.00000000E+00  0.00000000E+00  0.00000000E+00
  0.00000000E+00  0.00000000E+00  0.00000000E+00
  0.00000000E+00  0.00000000E+00  0.00000000E+00
  0.00000000E+00  0.00000000E+00  0.00000000E+00
  0.00000000E+00  0.00000000E+00  0.00000000E+00
  0.00000000E+00  0.00000000E+00  0.00000000E+00
  0.00000000E+00  0.00000000E+00  0.00000000E+00
  0.00000000E+00  0.00000000E+00  0.00000000E+00
  0.00000000E+00  0.00000000E+00  0.00000000E+00
  0.00000000E+00  0.00000000E+00  0.00000000E+00
  0.00000000E+00  0.00000000E+00  0.00000000E+00
  0.00000000E+00  0.00000000E+00  0.00000000E+00
  0.00000000E+00  0.00000000E+00  0.00000000E+00
  0.00000000E+00  0.00000000E+00  0.00000000E+00
  0.00000000E+00  0.00000000E+00  0.00000000E+00
  0.00000000E+00  0.00000000E+00  0.00000000E+00
  0.00000000E+00  0.00000000E+00  0.00000000E+00
  0.00000000E+00  0.00000000E+00  0.00000000E+00
  0.00000000E+00  0.00000000E+00  0.00000000E+00
  0.00000000E+00  0.00000000E+00  0.00000000E+00
  0.00000000E+00  0.00000000E+00  0.00000000E+00
  0.00000000E+00  0.00000000E+00  0.00000000E+00
  0.00000000E+00  0.00000000E+00  0.00000000E+00
  0.00000000E+00  0.00000000E+00  0.00000000E+00
  0.00000000E+00  0.00000000E+00  0.00000000E+00
  0.00000000E+00  0.00000000E+00  0.00000000E+00
  0.00000000E+00  0.00000000E+00  0.00000000E+00
  0.00000000E+00  0.00000000E+00  0.00000000E+00
  0.00000000E+00  0.00000000E+00  0.00000000E+00
  0.00000000E+00  0.00000000E+00  0.00000000E+00
  0.00000000E+00  0.00000000E+00  0.00000000E+00
  0.00000000E+00  0.00000000E+00  0.00000000E+00
  0.00000000E+00  0.00000000E+00  0.00000000E+00
  0.00000000E+00  0.00000000E+00  0.00000000E+00
  0.00000000E+00  0.00000000E+00  0.00000000E+00
  0.00000000E+00  0.00000000E+00  0.00000000E+00
  0.00000000E+00  0.00000000E+00  0.00000000E+00
  0.00000000E+00  0.00000000E+00  0.00000000E+00
  0.00000000E+00  0.00000000E+00  0.00000000E+00
  0.00000000E+00  0.00000000E+00  0.00000000E+00
  0.00000000E+00  0.00000000E+00  0.00000000E+00
  0.00000000E+00  0.00000000E+00  0.00000000E+00
  0.00000000E+00  0.00000000E+00  0.00000000E+00
  0.00000000E+00  0.00000000E+00  0.00000000E+00
  0.00000000E+00  0.00000000E+00  0.00000000E+00
  0.00000000E+00  0.00000000E+00  0.00000000E+00
  0.00000000E+00  0.00000000E+00  0.00000000E+00
  0.00000000E+00  0.00000000E+00  0.00000000E+00
  0.00000000E+00  0.00000000E+00  0.00000000E+00
  0.00000000E+00  0.00000000E+00  0.00000000E+00
  0.00000000E+00  0.00000000E+00  0.00000000E+00
  0.00000000E+00  0.00000000E+00  0.00000000E+00
  0.00000000E+00  0.00000000E+00  0.00000000E+00
  0.00000000E+00  0.00000000E+00  0.00000000E+00
  0.00000000E+00  0.00000000E+00  0.00000000E+00
  0.00000000E+00  0.00000000E+00  0.00000000E+00
  0.00000000E+00  0.00000000E+00  0.00000000E+00
  0.00000000E+00  0.00000000E+00  0.00000000E+00
  0.00000000E+00  0.00000000E+00  0.00000000E+00
  0.00000000E+00  0.00000000E+00  0.00000000E+00
  0.00000000E+00  0.00000000E+00  0.00000000E+00
  0.00000000E+00  0.00000000E+00  0.00000000E+00
  0.00000000E+00  0.00000000E+00  0.00000000E+00
  0.00000000E+00  0.00000000E+00  0.00000000E+00
  0.00000000E+00  0.00000000E+00  0.00000000E+00
  0.00000000E+00  0.00000000E+00  0.00000000E+00
  0.00000000E+00  0.00000000E+00  0.00000000E+00
  0.00000000E+00  0.00000000E+00  0.00000000E+00
  0.00000000E+00  0.00000000E+00  0.00000000E+00
  0.00000000E+00  0.00000000E+00  0.00000000E+00
  0.00000000E+00  0.00000000E+00  0.00000000E+00
  0.00000000E+00  0.00000000E+00  0.00000000E+00
  0.00000000E+00  0.00000000E+00  0.00000000E+00
  0.00000000E+00  0.00000000E+00  0.00000000E+00
  0.00000000E+00  0.00000000E+00  0.00000000E+00
  0.00000000E+00  0.00000000E+00  0.00000000E+00
  0.00000000E+00  0.00000000E+00  0.00000000E+00
  0.00000000E+00  0.00000000E+00  0.00000000E+00
  0.00000000E+00  0.00000000E+00  0.00000000E+00
  0.00000000E+00  0.00000000E+00  0.00000000E+00
  0.00000000E+00  0.00000000E+00  0.00000000E+00
  0.00000000E+00  0.00000000E+00  0.00000000E+00
  0.00000000E+00  0.00000000E+00  0.00000000E+00
  0.00000000E+00  0.00000000E+00  0.00000000E+00
  0.00000000E+00  0.00000000E+00  0.00000000E+00
  0.00000000E+00  0.00000000E+00  0.00000000E+00
  0.00000000E+00  0.00000000E+00  0.00000000E+00
  0.00000000E+00  0.00000000E+00  0.00000000E+00
  0.00000000E+00  0.00000000E+00  0.00000000E+00
  0.00000000E+00  0.00000000E+00  0.00000000E+00
  0.00000000E+00  0.00000000E+00  0.00000000E+00
  0.00000000E+00  0.00000000E+00  0.00000000E+00
  0.00000000E+00  0.00000000E+00  0.00000000E+00
  0.00000000E+00  0.00000000E+00  0.00000000E+00
  0.00000000E+00  0.00000000E+00  0.00000000E+00
  0.00000000E+00  0.00000000E+00  0.00000000E+00
  0.00000000E+00  0.00000000E+00  0.00000000E+00
  0.00000000E+00  0.00000000E+00  0.00000000E+00
  0.00000000E+00  0.00000000E+00  0.00000000E+00
  0.00000000E+00  0.00000000E+00  0.00000000E+00
  0.00000000E+00  0.00000000E+00  0.00000000E+00
  0.00000000E+00  0.00000000E+00  0.00000000E+00
  0.00000000E+00  0.00000000E+00  0.00000000E+00
  0.00000000E+00  0.00000000E+00  0.00000000E+00
  0.00000000E+00  0.00000000E+00  0.00000000E+00
  0.00000000E+00  0.00000000E+00  0.00000000E+00
  0.00000000E+00  0.00000000E+00  0.00000000E+00
  0.00000000E+00  0.00000000E+00  0.00000000E+00
  0.00000000E+00  0.00000000E+00  0.00000000E+00
  0.00000000E+00  0.00000000E+00  0.00000000E+00
  0.00000000E+00  0.00000000E+00  0.00000000E+00
  0.00000000E+00  0.00000000E+00  0.00000000E+00
  0.00000000E+00  0.00000000E+00  0.00000000E+00
  0.00000000E+00  0.00000000E+00  0.00000000E+00
  0.00000000E+00  0.00000000E+00  0.00000000E+00
  0.00000000E+00  0.00000000E+00  0.00000000E+00
  0.00000000E+00  0.00000000E+00  0.00000000E+00
  0.00000000E+00  0.00000000E+00  0.00000000E+00
  0.00000000E+00  0.00000000E+00  0.00000000E+00
  0.00000000E+00  0.00000000E+00  0.00000000E+00
  0.00000000E+00  0.00000000E+00  0.00000000E+00
  0.00000000E+00  0.00000000E+00  0.00000000E+00
  0.00000000E+00  0.00000000E+00  0.00000000E+00
  0.00000000E+00  0.00000000E+00  0.00000000E+00
  0.00000000E+00  0.00000000E+00  0.00000000E+00
  0.00000000E+00  0.00000000E+00  0.00000000E+00
  0.00000000E+00  0.00000000E+00  0.00000000E+00
  0.00000000E+00  0.00000000E+00  0.00000000E+00
  0.00000000E+00  0.00000000E+00  0.00000000E+00
  0.00000000E+00  0.00000000E+00  0.00000000E+00
  0.00000000E+00  0.00000000E+00  0.00000000E+00
  0.00000000E+00  0.00000000E+00  0.00000000E+00
  0.00000000E+00  0.00000000E+00  0.00000000E+00
  0.00000000E+00  0.00000000E+00  0.00000000E+00
  0.00000000E+00  0.00000000E+00  0.00000000E+00
  0.00000000E+00  0.00000000E+00  0.00000000E+00
  0.00000000E+00  0.00000000E+00  0.00000000E+00
  0.00000000E+00  0.00000000E+00  0.00000000E+00
  0.00000000E+00  0.00000000E+00  0.00000000E+00
  0.00000000E+00  0.00000000E+00  0.00000000E+00
  0.00000000E+00  0.00000000E+00  0.00000000E+00
  0.00000000E+00  0.00000000E+00  0.00000000E+00
  0.00000000E+00  0.00000000E+00  0.00000000E+00
  0.00000000E+00  0.00000000E+00  0.00000000E+00
  0.00000000E+00  0.00000000E+00  0.00000000E+00
  0.00000000E+00  0.00000000E+00  0.00000000E+00
  0.00000000E+00  0.00000000E+00  0.00000000E+00
  0.00000000E+00  0.00000000E+00  0.00000000E+00
  0.00000000E+00  0.00000000E+00  0.00000000E+00
  0.00000000E+00  0.00000000E+00  0.00000000E+00
  0.00000000E+00  0.00000000E+00  0.00000000E+00
  0.00000000E+00  0.00000000E+00  0.00000000E+00
  0.00000000E+00  0.00000000E+00  0.00000000E+00
  0.00000000E+00  0.00000000E+00  0.00000000E+00
  0.00000000E+00  0.00000000E+00  0.00000000E+00
  0.00000000E+00  0.00000000E+00  0.00000000E+00
  0.00000000E+00  0.00000000E+00  0.00000000E+00
  0.00000000E+00  0.00000000E+00  0.00000000E+00
  0.00000000E+00  0.00000000E+00  0.00000000E+00
  0.00000000E+00  0.00000000E+00  0.00000000E+00
  0.00000000E+00  0.00000000E+00  0.00000000E+00
  0.00000000E+00  0.00000000E+00  0.00000000E+00
  0.00000000E+00  0.00000000E+00  0.00000000E+00
  0.00000000E+00  0.00000000E+00  0.00000000E+00
  0.00000000E+00  0.00000000E+00  0.00000000E+00
  0.00000000E+00  0.00000000E+00  0.00000000E+00
  0.00000000E+00  0.00000000E+00  0.00000000E+00
  0.00000000E+00  0.00000000E+00  0.00000000E+00
  0.00000000E+00  0.00000000E+00  0.00000000E+00
  0.00000000E+00  0.00000000E+00  0.00000000E+00
  0.00000000E+00  0.00000000E+00  0.00000000E+00
  0.00000000E+00  0.00000000E+00  0.00000000E+00
  0.00000000E+00  0.00000000E+00  0.00000000E+00
  0.00000000E+00  0.00000000E+00  0.00000000E+00
  0.00000000E+00  0.00000000E+00  0.00000000E+00
  0.00000000E+00  0.00000000E+00  0.00000000E+00
  0.00000000E+00  0.00000000E+00  0.00000000E+00
  0.00000000E+00  0.00000000E+00  0.00000000E+00
  0.00000000E+00  0.00000000E+00  0.00000000E+00
  0.00000000E+00  0.00000000E+00  0.00000000E+00
  0.00000000E+00  0.00000000E+00  0.00000000E+00
  0.00000000E+00  0.00000000E+00  0.00000000E+00
  0.00000000E+00  0.00000000E+00  0.00000000E+00
  0.00000000E+00  0.00000000E+00  0.00000000E+00
  0.00000000E+00  0.00000000E+00  0.00000000E+00
  0.00000000E+00  0.00000000E+00  0.00000000E+00
  0.00000000E+00  0.00000000E+00  0.00000000E+00
  0.00000000E+00  0.00000000E+00  0.00000000E+00
  0.00000000E+00  0.00000000E+00  0.00000000E+00
  0.00000000E+00  0.00000000E+00  0.00000000E+00
  0.00000000E+00  0.00000000E+00  0.00000000E+00
  0.00000000E+00  0.00000000E+00  0.00000000E+00
  0.00000000E+00  0.00000000E+00  0.00000000E+00
  0.00000000E+00  0.00000000E+00  0.00000000E+00
  0.00000000E+00  0.00000000E+00  0.00000000E+00
  0.00000000E+00  0.00000000E+00  0.00000000E+00
  0.00000000E+00  0.00000000E+00  0.00000000E+00
  0.00000000E+00  0.00000000E+00  0.00000000E+00
  0.00000000E+00  0.00000000E+00  0.00000000E+00
  0.00000000E+00  0.00000000E+00  0.00000000E+00
  0.00000000E+00  0.00000000E+00  0.00000000E+00
  0.00000000E+00  0.00000000E+00  0.00000000E+00
  0.00000000E+00  0.00000000E+00  0.00000000E+00
  0.00000000E+00  0.00000000E+00  0.00000000E+00
  0.00000000E+00  0.00000000E+00  0.00000000E+00
  0.00000000E+00  0.00000000E+00  0.00000000E+00
  0.00000000E+00  0.00000000E+00  0.00000000E+00
  0.00000000E+00  0.00000000E+00  0.00000000E+00
  0.00000000E+00  0.00000000E+00  0.00000000E+00
  0.00000000E+00  0.00000000E+00  0.00000000E+00
  0.00000000E+00  0.00000000E+00  0.00000000E+00
  0.00000000E+00  0.00000000E+00  0.00000000E+00
  0.00000000E+00  0.00000000E+00  0.00000000E+00
  0.00000000E+00  0.00000000E+00  0.00000000E+00
  0.00000000E+00  0.00000000E+00  0.00000000E+00
  0.00000000E+00  0.00000000E+00  0.00000000E+00
  0.00000000E+00  0.00000000E+00  0.00000000E+00
  0.00000000E+00  0.00000000E+00  0.00000000E+00
  0.00000000E+00  0.00000000E+00  0.00000000E+00
  0.00000000E+00  0.00000000E+00  0.00000000E+00
  0.00000000E+00  0.00000000E+00  0.00000000E+00
  0.00000000E+00  0.00000000E+00  0.00000000E+00
  0.00000000E+00  0.00000000E+00  0.00000000E+00
  0.00000000E+00  0.00000000E+00  0.00000000E+00
  0.00000000E+00  0.00000000E+00  0.00000000E+00
  0.00000000E+00  0.00000000E+00  0.00000000E+00
  0.00000000E+00  0.00000000E+00  0.00000000E+00
  0.00000000E+00  0.00000000E+00  0.00000000E+00
  0.00000000E+00  0.00000000E+00  0.00000000E+00
  0.00000000E+00  0.00000000E+00  0.00000000E+00
  0.00000000E+00  0.00000000E+00  0.00000000E+00
  0.00000000E+00  0.00000000E+00  0.00000000E+00
  0.00000000E+00  0.00000000E+00  0.00000000E+00
  0.00000000E+00  0.00000000E+00  0.00000000E+00
