# Supplementary material for: Water Adsorption at Pairs of Proximate Brønsted Acid Sites in Zeolites
Source: J Phys Chem Lett. 2026 Jan 14;17(4):1201–6. doi: 10.1021/acs.jpclett.5c03794 (PMC12862806; doi:10.1021/acs.jpclett.5c03794)
Supplement: Supplementary file 2 [file jz5c03794_si_002.zip › Water_BAS_Pairs_SI/QM/STRUCTURES_PBE+D2/HMFI__16__2_h2o__PBE_D2.vasp]

image0                                  
   1.00000000000000     
    20.2029999999999994    0.0000000000000000    0.0000000000000000
     0.0000000000000010   19.8490000000000002    0.0000000000000000
     0.0000000000000010    0.0000000000000010   13.2159999999999993
   Al   H    O    Si
     2     6   194    94
Direct
  0.6223273551409668  0.4435914731285066  0.4471386377318017
  0.7112723444902505  0.4244584586023616  0.7845118573447492
  0.6088321822488264  0.3692685406531653  0.7435914112487267
  0.6597588449517097  0.2922058622921095  0.7791860017068509
  0.5885797921768734  0.2576464125783001  0.7800845390370800
  0.5983779099528612  0.3205384065124727  0.4650804862093431
  0.6069621465188864  0.2739790511484733  0.6073902028426258
  0.5971447014394977  0.2243239714722269  0.5119171807909929
  0.4900790960452048  0.0422943213748512  0.7147282714563884
  0.3591329656641087  0.0583946860491091  0.7145689046960989
  0.4338091192673689  0.1204212642812290  0.5790378453810942
  0.4191699703595769  0.9874505055787670  0.5674424953603163
  0.2982959372580515  0.0732033529069630  0.8890563690025011
  0.3255931552797416  0.9492366384266020  0.8192232267230866
  0.2320687556071576  0.0224317596287060  0.7360901631268647
  0.3014962087706907  0.1361942674615538  0.0627560447306313
  0.1975072515907499  0.0601007576756789  0.0216822256026809
  0.3141226357855513  0.0017807194687168  0.0536409664859298
  0.0956495174193373  0.1434681103747031  0.0606106442339895
  0.0970682013381192  0.0731361052264288  0.8920228144380502
  0.1067038321846322  0.0480648692457151  0.6953304671473384
  0.0832362400843106  0.9480760400659143  0.8279279317107159
  0.2012136637982092  0.1229914670707212  0.6126150090057348
  0.4853225288198317  0.8626461430319403  0.7196099327791803
  0.3588734931684894  0.8295261310892599  0.7466874069567476
  0.3024312644416197  0.8375945869697579  0.9233199872933496
  0.2314250265123976  0.8641591187807032  0.7587623526442755
  0.1872825868773423  0.8522470130863469  0.0175246720719170
  0.0830949250850636  0.8237178606805020  0.9033718251900105
  0.1062523985893946  0.8430339847521698  0.7078362636772186
  0.0133573166860853  0.9601426371915338  0.2215778739281458
  0.1437662972749535  0.9431909726916498  0.2149272052581372
  0.0669352342349556  0.8781970025881862  0.0859155172308753
  0.0802491798766571  0.0107481808669423  0.0681387949769416
  0.2032767011825992  0.9251510765573305  0.3899858069689773
  0.1773426695561725  0.0505015893553400  0.3245353087606279
  0.2703343190403811  0.9778600466768362  0.2388194376195150
  0.1955994618379819  0.8617226044776586  0.5638433763623669
  0.3009128771195120  0.9378377621830417  0.5277934886667630
  0.1842162603026777  0.9962130985797523  0.5539250209822152
  0.4030522200221372  0.8545984609908631  0.5614190524394576
  0.3980061382209716  0.9242152239472866  0.3922924686146740
  0.3943756768380444  0.9504016897719592  0.1936227731780338
  0.4175932535631026  0.0478420223138636  0.3280170579244187
  0.2995843204232582  0.8754481772625384  0.1162333340070298
  0.0150951067426695  0.1396942826651705  0.2225126295537208
  0.1427046733144768  0.1680953426938540  0.2437092056986871
  0.1974131708736165  0.1654991635484083  0.4220188855585432
  0.2700531972729478  0.1356430144762607  0.2602915166351794
  0.3135429919425731  0.1470653490625539  0.5112140127148077
  0.4194508690254739  0.1732515737631621  0.3957660075477983
  0.3940242400137645  0.1514182351895678  0.2019770859440483
  0.4848467360330153  0.5665253227849415  0.2879781374977121
  0.5949291751406719  0.5617406937828779  0.1854177385775908
  0.5889581556967581  0.6341913607404307  0.3530124264853330
  0.5880271285502510  0.4984955750943524  0.3621950183936835
  0.6686630836320463  0.5526466403371592  0.0250623678924371
  0.6809494266471002  0.4598388112804855  0.1723556548769776
  0.7245739386700797  0.5840089655984202  0.1995241663038250
  0.7114055748658954  0.6251136656129906  0.8735191800962320
  0.7977400609773576  0.5569219957906338  0.9856101410182559
  0.7151814791416410  0.4902328060086161  0.8657366485418799
  0.8847856527519009  0.6268771688932870  0.8807852275099333
  0.9264198873430725  0.5555340062237505  0.0362427152151793
  0.8567980927084032  0.5794606079968493  0.1998046354340157
  0.9063870291395980  0.4572669392670961  0.1700886120366483
  0.7940449280104986  0.6490859590999497  0.3346018741122376
  0.4980638057336005  0.3657910800865253  0.2741852003306602
  0.6167847225415994  0.3440745553669212  0.2023785891667919
  0.6873223638882547  0.3617346403567926  0.0363775570595857
  0.7468100943961714  0.3475508645345048  0.2140550523983561
  0.8110814749598380  0.3361042431794992  0.9817117431158883
  0.9343259316865563  0.3583540434797256  0.0383282298415652
  0.8770550539412711  0.3318100508257291  0.2151459660659220
  0.0016805229812538  0.4488963481611610  0.7986679517230971
  0.8937700000185895  0.4484323192646313  0.6865226366218562
  0.9050903698342576  0.3624153601044844  0.8419847526945354
  0.8859032934663260  0.4915605440032170  0.8745499161724487
  0.8287669035697037  0.4774012647603403  0.5199207579075429
  0.8168713747504855  0.5577260886653822  0.6793428400376144
  0.7619291924968391  0.4346055580844694  0.6818487515639450
  0.8162827278600213  0.3886649181221357  0.3752163153656459
  0.7068730118103908  0.4443138829731736  0.4563925028360405
  0.7884163093613680  0.5148141910923284  0.3397674327372957
  0.6014339319102880  0.3576011157725714  0.4041803181187492
  0.5781740719359042  0.4441001516208523  0.5595059997350742
  0.6228984334621374  0.4182911675948520  0.7439010478055345
  0.5982171359369864  0.5442399144971120  0.6934362171230229
  0.7156950610089560  0.3438243127915466  0.8410770054388117
  0.0014001179851110  0.6327739736867767  0.7842910246208162
  0.8909322339343684  0.6695573307142155  0.6924826546465036
  0.8197002551068766  0.6501174344612957  0.5304197907206853
  0.7590797096517711  0.6771003476393288  0.7028206051997689
  0.6951403809749399  0.6514945481276528  0.4712607097972042
  0.5762971885866180  0.6394614368561300  0.5518962992471087
  0.6288008556540801  0.6708593304082396  0.7303966016340612
  0.5079696096475662  0.9526062100003516  0.2868258856588810
  0.6375914408664208  0.9298754442978082  0.2775675729201999
  0.5660098473227422  0.8776721548596379  0.4257234267495728
  0.5867152051547193  0.0110198485204997  0.4187434884248310
  0.6900370338458640  0.9481647120932480  0.0970060738745441
  0.6930530564202583  0.0461358151518368  0.2336212282114265
  0.7686992602666985  0.9363653357721790  0.2530229662488798
  0.6909529641378902  0.8637030772425830  0.9477456893909783
  0.8020378901686149  0.9299676943933581  0.9901588099721987
  0.6999799406560552  0.9965611957312025  0.9145379748502043
  0.9088707572930651  0.8536317913658522  0.9483776810872335
  0.9090612237167381  0.9328280706068042  0.1055490532914824
  0.8963326850674938  0.9422510480055624  0.3036729746701530
  0.9174615579534682  0.0521072255926040  0.1918624451923505
  0.8111269419758792  0.8851104592646158  0.4268764867678984
  0.5150020927335486  0.1289397970538265  0.2722474084115423
  0.6404664096073740  0.1660972609319935  0.2359739374848748
  0.6995657813296352  0.1253604405952024  0.0689205077771745
  0.7723954837177116  0.1525804271977519  0.2287665820272684
  0.8135637226700122  0.1500369499551189  0.9771394716413647
  0.9166968322480274  0.1707529985747308  0.0980245884879565
  0.8946489727589215  0.1645561000189610  0.2957609871063244
  0.9906080273330903  0.0388796254701646  0.7813592077688547
  0.8606363655041912  0.0585287030522744  0.7709493718946393
  0.9327749665462806  0.1172767542819581  0.9147700840232471
  0.9118595552918403  0.9854878571264021  0.9206080220744965
  0.8152810944134503  0.0675487150450685  0.5842222742848223
  0.8237827494884128  0.9473000076594669  0.6714520331316798
  0.7329823951709113  0.0366381913831785  0.7296261631458548
  0.7956406704382820  0.1474646111140026  0.4291339108166506
  0.6998012318969851  0.0640224162471089  0.4850158456698248
  0.8090633647909471  0.0176139009762288  0.3985840106744356
  0.6001901424033567  0.1447868171977635  0.4268850662718418
  0.5913189665146145  0.0740683196095792  0.5955359250080968
  0.6097754725812385  0.0511579739091568  0.7919165184036929
  0.5808826467671616  0.9489183117959297  0.6680179914038629
  0.7034445210707857  0.1272267567748644  0.8705150618735732
  0.9855080076586820  0.8626140414981276  0.7823294261335307
  0.8571318845409063  0.8349399503973333  0.7685924812351389
  0.7928175982875187  0.8247802717228568  0.5998834514521532
  0.7305379956853802  0.8748838651526759  0.7584274782683131
  0.6882043382284178  0.8549462313830818  0.4845929770559479
  0.5869949294888276  0.8224069081825262  0.6055123217730889
  0.6048334883573534  0.8482993827402625  0.7992952154802744
  0.4990072305739978  0.4560751923452100  0.7210291762449004
  0.3845469253721382  0.4324015407369102  0.8092385347269254
  0.4187735304688581  0.3624133174458986  0.6455792265453200
  0.3847061317383049  0.4909304450176895  0.6307280629914872
  0.3259989627371702  0.4633041277368473  0.9804163769791179
  0.3230144497882278  0.5502238457933697  0.8249821135694189
  0.2521518844555972  0.4367418723937516  0.8211747529159756
  0.2888273188588776  0.3755898739146860  0.1199817918854645
  0.2015580991402607  0.4637359824011245  0.0424283444187142
  0.2984746203595417  0.5046083004690388  0.1642995791055987
  0.1211635218228339  0.3724278216994552  0.1184116742459978
  0.0872656409659287  0.4340361565690808  0.9495148857069479
  0.1269706319760429  0.4246058905075206  0.7593950108284677
  0.0937023252828745  0.5431388689732868  0.8328886260676729
  0.2208843001055809  0.3595917176354030  0.6648967042431231
  0.5024805245627468  0.6331127114827069  0.7165482562996764
  0.3907956182378986  0.6655153595643591  0.8083464351782977
  0.3142176137367930  0.6453112430236021  0.9659683080721816
  0.2599448365885472  0.6642407672314611  0.7851679720093047
  0.1890568554943031  0.6505211089690136  0.0243889883322835
  0.0671300926434050  0.6462051804494322  0.9556297351258707
  0.1288620704736697  0.6657788477007055  0.7790993977148690
  0.9855730241925568  0.5609552545182069  0.2145180397604727
  0.0975051088843647  0.5466288867321221  0.3091562847666846
  0.0890994169021967  0.6337540302346943  0.1546351777296074
  0.0861981514605540  0.5024765198304687  0.1190428798019537
  0.1698076433458060  0.5343452862942446  0.4738592957317254
  0.1834908412667060  0.4447769822789777  0.3231116724901074
  0.2255448719098943  0.5699885793887013  0.2999911087232005
  0.1977513453361391  0.6223539812453677  0.6176315286647185
  0.2953878146305413  0.5556651141459915  0.5221426545125155
  0.2156504157308189  0.4928413830913139  0.6501029561011346
  0.3861486976553604  0.6258256995309275  0.6189794800803190
  0.4232356542110206  0.5510999344984140  0.4646052096253025
  0.3563472904479472  0.5807751615069024  0.3008319832769658
  0.4081293384018913  0.4586675972353605  0.3213299253229037
  0.2867672966421386  0.6393005003932756  0.1602251944236997
  0.0028485728993712  0.3700938090397173  0.2082977815715276
  0.1101479185204296  0.3329915105032781  0.3089585927168272
  0.1860937036372499  0.3532521760653918  0.4706161307110985
  0.2412067865483289  0.3259921254105334  0.2937211497280175
  0.3132042438524446  0.3488616937274064  0.5219548720135543
  0.4332532281244755  0.3550198678016846  0.4457934859467873
  0.3707440516799358  0.3365363166605097  0.2698847700142252
  0.4395415168053936  0.7436878940855366  0.6585808965263023
  0.2695088833860055  0.7525626854058692  0.0680137428864094
  0.1054770358213057  0.7512659713510207  0.0678729438137561
  0.1976650187408610  0.7495806785923583  0.6660316646891754
  0.0634271001831684  0.2561838585150567  0.1567027761591779
  0.2340619861351211  0.2464395878835550  0.5706046554069694
  0.3976019275349208  0.2475329320729184  0.5567846868454429
  0.3046271239650802  0.2484045592463004  0.1630676326744695
  0.5577214813090349  0.2500445899181285  0.3203248950402601
  0.7164639324343131  0.2411528588607003  0.9680597701889341
  0.9032896089654411  0.2459745247733512  0.9349163504155727
  0.8038871150752566  0.2604785802431897  0.3371983271031648
  0.9401141206123919  0.7441861795991355  0.8441200864165731
  0.7717235815424374  0.7581816779788676  0.4312649007482071
  0.6074973710350259  0.7501342730403092  0.4428899069750359
  0.6990748210335503  0.7547043007113144  0.8369789017168544
  0.6176592432461275  0.2859518446335436  0.7395045358611929
  0.5902307142946427  0.2704042427788287  0.5370928918078262
  0.4245001680156980  0.0514054483839032  0.6441225495415600
  0.3041462155326946  0.0256510272786692  0.7894613325126222
  0.2771789570483763  0.0677542091348214  0.0072212186464140
  0.1181278952977099  0.0720000872802650  0.0104537130394781
  0.0693337506906964  0.0268035535896108  0.7995026687874125
  0.1811676085008526  0.0478053699284826  0.6490848735875306
  0.4218668870398816  0.8228235269253783  0.6716839796737418
  0.3040471203329994  0.8703560796396349  0.8113311603133138
  0.2642992684367044  0.8295678799253038  0.0305852694926625
  0.1107510802493471  0.8259852334177352  0.0188745837812091
  0.0644755284491897  0.8696762228740244  0.8052098281081208
  0.1828229424434767  0.8293111402790162  0.6749954959101071
  0.0767648563209478  0.9482878890348778  0.1478126293313284
  0.1980809676591565  0.9742539494102281  0.2920064747478405
  0.2214706061378483  0.9299402407757860  0.5093269068920855
  0.3798668022096691  0.9259424149788884  0.5119634578469138
  0.4296288315194201  0.9685724416074265  0.3006032608932517
  0.3191756430927312  0.9511367763763431  0.1499005389044510
  0.0789097950168011  0.1766111277231359  0.1707561854962023
  0.1970734763785404  0.1295756114761425  0.3119741924355986
  0.2367504876540413  0.1701727313457327  0.5288153414149501
  0.3904034231343135  0.1722135316213156  0.5107205306675573
  0.4360271529890186  0.1250879649196426  0.2991673209481427
  0.3171788607792420  0.1683079767719265  0.1729327841215832
  0.5651143205044837  0.5636986699479440  0.3000824055992760
  0.6674555752612382  0.5391293443553071  0.1453801148541246
  0.7233795250447724  0.5551746642844320  0.9348877733574756
  0.8732674388329630  0.5577257290035752  0.9435701022509643
  0.9187964010875104  0.5378299706107718  0.1560045843718083
  0.7906946449539169  0.5803902399698013  0.2687282229590264
  0.5682350292430896  0.3295752850993539  0.2964830097298920
  0.6835278997045912  0.3793704863147083  0.1563665511164125
  0.7335874576401074  0.3211568540366608  0.9558440054858605
  0.8884404477759374  0.3260354052265235  0.9490671446177523
  0.9301013460258953  0.3796987881046528  0.1575273386240525
  0.8109128135709660  0.3342171990548538  0.2854604072949783
  0.9221772720451947  0.4380248460456426  0.8000864960683621
  0.8236073054315620  0.4786944797504846  0.6424242793951670
  0.7824660430869187  0.4560771751770704  0.4244449689987052
  0.5721454309958590  0.4681429581246123  0.6732960487273154
  0.9295820554927147  0.6684461716768358  0.8003586347240793
  0.8214001009892855  0.6373435615057719  0.6517812290013097
  0.7699083336739303  0.6768643700694775  0.4429451497996827
  0.6169257217292625  0.6688561421416189  0.4546658288586324
  0.5768583864917701  0.6226224023124761  0.6723260719171320
  0.7001096989088647  0.6801756946302354  0.7862280145040977
  0.5751726283477175  0.9428014750678264  0.3523598675880726
  0.6975645733218916  0.9650488920499788  0.2153903233115637
  0.7219272164974632  0.9345138476101644  0.9869839919217226
  0.8822444840287986  0.9256714344280859  0.9911984439013352
  0.9344570656674954  0.9723760453948660  0.2053316164482830
  0.8210363171258620  0.9449869466421827  0.3460387087645515
  0.5784579387006327  0.1714093785343187  0.3127436125979746
  0.7019600446175741  0.1223323851133890  0.1914391046138227
  0.7342472764254537  0.1617220970092879  0.9717784070719706
  0.8913359298193403  0.1714296727932449  0.9815359692889237
  0.9359693795465542  0.1315462498177822  0.2020204767990491
  0.8174913820762280  0.1812060006333731  0.3222287617705586
  0.9234019538863518  0.0496797864835235  0.8468342746957844
  0.8086790544238914  0.0269300782492484  0.6901885380323297
  0.7795395333248956  0.0736067849042447  0.4747713803455930
  0.6202450348672708  0.0722209331704884  0.4809439446873660
  0.5681725429764066  0.0283228433836294  0.6922601282606465
  0.6869778667954749  0.0520958501197370  0.8276459603307956
  0.9232200949697258  0.8235882240769893  0.8354878343180705
  0.8013658870030804  0.8707421068039459  0.7000879027343269
  0.7654796500657783  0.8305961475861797  0.4849283045774638
  0.6126456111561850  0.8255066916361736  0.4889130440843394
  0.5643505569549458  0.8709015791705742  0.6985507463729091
  0.6809496582743796  0.8337806034799486  0.8343593703175410
  0.4221828303493373  0.4358394268726921  0.7006095939922143
  0.3210977138128006  0.4712663718444180  0.8586090337272185
  0.2779241949213545  0.4514073425691028  0.0773355610983734
  0.1241839481684231  0.4435022391905066  0.0573688956834242
  0.0764148257914270  0.4630352512761640  0.8356988480040382
  0.2035515753118903  0.4290124398741402  0.7236693394498317
  0.4302615368808480  0.6674108959549043  0.7006915760005353
  0.3217012148621904  0.6310335366525015  0.8458142577232339
  0.2646705404866160  0.6719288559868332  0.0538552135883612
  0.1124087550986343  0.6704270723171897  0.0507212176011019
  0.0729330989155816  0.6220562074954036  0.8380235945580747
  0.1959288047566714  0.6741368859965488  0.7125010058198351
  0.0649544731324290  0.5610532662882480  0.1986921148238786
  0.1692381911526437  0.5234582186289399  0.3522391199397619
  0.2199264401592111  0.5517192520742934  0.5662806182744919
  0.3722952080476607  0.5560657985472675  0.5591223018271110
  0.4192031252091393  0.5387462020765494  0.3428758556318107
  0.2915486798030714  0.5730046308347402  0.2305300529089830
  0.0738733732878436  0.3324447859979363  0.1982846041598894
  0.1800037600958649  0.3645508670531366  0.3489920509469350
  0.2382687921635374  0.3271812908725755  0.5559932971115440
  0.3904860443413915  0.3284955912615489  0.5421530512349652
  0.4268274126324770  0.3797165270730067  0.3284098778996251
  0.3012202832854852  0.3231235980446594  0.2118952533080154
 
  0.00000000E+00  0.00000000E+00  0.00000000E+00
  0.00000000E+00  0.00000000E+00  0.00000000E+00
  0.00000000E+00  0.00000000E+00  0.00000000E+00
  0.00000000E+00  0.00000000E+00  0.00000000E+00
  0.00000000E+00  0.00000000E+00  0.00000000E+00
  0.00000000E+00  0.00000000E+00  0.00000000E+00
  0.00000000E+00  0.00000000E+00  0.00000000E+00
  0.00000000E+00  0.00000000E+00  0.00000000E+00
  0.00000000E+00  0.00000000E+00  0.00000000E+00
  0.00000000E+00  0.00000000E+00  0.00000000E+00
  0.00000000E+00  0.00000000E+00  0.00000000E+00
  0.00000000E+00  0.00000000E+00  0.00000000E+00
  0.00000000E+00  0.00000000E+00  0.00000000E+00
  0.00000000E+00  0.00000000E+00  0.00000000E+00
  0.00000000E+00  0.00000000E+00  0.00000000E+00
  0.00000000E+00  0.00000000E+00  0.00000000E+00
  0.00000000E+00  0.00000000E+00  0.00000000E+00
  0.00000000E+00  0.00000000E+00  0.00000000E+00
  0.00000000E+00  0.00000000E+00  0.00000000E+00
  0.00000000E+00  0.00000000E+00  0.00000000E+00
  0.00000000E+00  0.00000000E+00  0.00000000E+00
  0.00000000E+00  0.00000000E+00  0.00000000E+00
  0.00000000E+00  0.00000000E+00  0.00000000E+00
  0.00000000E+00  0.00000000E+00  0.00000000E+00
  0.00000000E+00  0.00000000E+00  0.00000000E+00
  0.00000000E+00  0.00000000E+00  0.00000000E+00
  0.00000000E+00  0.00000000E+00  0.00000000E+00
  0.00000000E+00  0.00000000E+00  0.00000000E+00
  0.00000000E+00  0.00000000E+00  0.00000000E+00
  0.00000000E+00  0.00000000E+00  0.00000000E+00
  0.00000000E+00  0.00000000E+00  0.00000000E+00
  0.00000000E+00  0.00000000E+00  0.00000000E+00
  0.00000000E+00  0.00000000E+00  0.00000000E+00
  0.00000000E+00  0.00000000E+00  0.00000000E+00
  0.00000000E+00  0.00000000E+00  0.00000000E+00
  0.00000000E+00  0.00000000E+00  0.00000000E+00
  0.00000000E+00  0.00000000E+00  0.00000000E+00
  0.00000000E+00  0.00000000E+00  0.00000000E+00
  0.00000000E+00  0.00000000E+00  0.00000000E+00
  0.00000000E+00  0.00000000E+00  0.00000000E+00
  0.00000000E+00  0.00000000E+00  0.00000000E+00
  0.00000000E+00  0.00000000E+00  0.00000000E+00
  0.00000000E+00  0.00000000E+00  0.00000000E+00
  0.00000000E+00  0.00000000E+00  0.00000000E+00
  0.00000000E+00  0.00000000E+00  0.00000000E+00
  0.00000000E+00  0.00000000E+00  0.00000000E+00
  0.00000000E+00  0.00000000E+00  0.00000000E+00
  0.00000000E+00  0.00000000E+00  0.00000000E+00
  0.00000000E+00  0.00000000E+00  0.00000000E+00
  0.00000000E+00  0.00000000E+00  0.00000000E+00
  0.00000000E+00  0.00000000E+00  0.00000000E+00
  0.00000000E+00  0.00000000E+00  0.00000000E+00
  0.00000000E+00  0.00000000E+00  0.00000000E+00
  0.00000000E+00  0.00000000E+00  0.00000000E+00
  0.00000000E+00  0.00000000E+00  0.00000000E+00
  0.00000000E+00  0.00000000E+00  0.00000000E+00
  0.00000000E+00  0.00000000E+00  0.00000000E+00
  0.00000000E+00  0.00000000E+00  0.00000000E+00
  0.00000000E+00  0.00000000E+00  0.00000000E+00
  0.00000000E+00  0.00000000E+00  0.00000000E+00
  0.00000000E+00  0.00000000E+00  0.00000000E+00
  0.00000000E+00  0.00000000E+00  0.00000000E+00
  0.00000000E+00  0.00000000E+00  0.00000000E+00
  0.00000000E+00  0.00000000E+00  0.00000000E+00
  0.00000000E+00  0.00000000E+00  0.00000000E+00
  0.00000000E+00  0.00000000E+00  0.00000000E+00
  0.00000000E+00  0.00000000E+00  0.00000000E+00
  0.00000000E+00  0.00000000E+00  0.00000000E+00
  0.00000000E+00  0.00000000E+00  0.00000000E+00
  0.00000000E+00  0.00000000E+00  0.00000000E+00
  0.00000000E+00  0.00000000E+00  0.00000000E+00
  0.00000000E+00  0.00000000E+00  0.00000000E+00
  0.00000000E+00  0.00000000E+00  0.00000000E+00
  0.00000000E+00  0.00000000E+00  0.00000000E+00
  0.00000000E+00  0.00000000E+00  0.00000000E+00
  0.00000000E+00  0.00000000E+00  0.00000000E+00
  0.00000000E+00  0.00000000E+00  0.00000000E+00
  0.00000000E+00  0.00000000E+00  0.00000000E+00
  0.00000000E+00  0.00000000E+00  0.00000000E+00
  0.00000000E+00  0.00000000E+00  0.00000000E+00
  0.00000000E+00  0.00000000E+00  0.00000000E+00
  0.00000000E+00  0.00000000E+00  0.00000000E+00
  0.00000000E+00  0.00000000E+00  0.00000000E+00
  0.00000000E+00  0.00000000E+00  0.00000000E+00
  0.00000000E+00  0.00000000E+00  0.00000000E+00
  0.00000000E+00  0.00000000E+00  0.00000000E+00
  0.00000000E+00  0.00000000E+00  0.00000000E+00
  0.00000000E+00  0.00000000E+00  0.00000000E+00
  0.00000000E+00  0.00000000E+00  0.00000000E+00
  0.00000000E+00  0.00000000E+00  0.00000000E+00
  0.00000000E+00  0.00000000E+00  0.00000000E+00
  0.00000000E+00  0.00000000E+00  0.00000000E+00
  0.00000000E+00  0.00000000E+00  0.00000000E+00
  0.00000000E+00  0.00000000E+00  0.00000000E+00
  0.00000000E+00  0.00000000E+00  0.00000000E+00
  0.00000000E+00  0.00000000E+00  0.00000000E+00
  0.00000000E+00  0.00000000E+00  0.00000000E+00
  0.00000000E+00  0.00000000E+00  0.00000000E+00
  0.00000000E+00  0.00000000E+00  0.00000000E+00
  0.00000000E+00  0.00000000E+00  0.00000000E+00
  0.00000000E+00  0.00000000E+00  0.00000000E+00
  0.00000000E+00  0.00000000E+00  0.00000000E+00
  0.00000000E+00  0.00000000E+00  0.00000000E+00
  0.00000000E+00  0.00000000E+00  0.00000000E+00
  0.00000000E+00  0.00000000E+00  0.00000000E+00
  0.00000000E+00  0.00000000E+00  0.00000000E+00
  0.00000000E+00  0.00000000E+00  0.00000000E+00
  0.00000000E+00  0.00000000E+00  0.00000000E+00
  0.00000000E+00  0.00000000E+00  0.00000000E+00
  0.00000000E+00  0.00000000E+00  0.00000000E+00
  0.00000000E+00  0.00000000E+00  0.00000000E+00
  0.00000000E+00  0.00000000E+00  0.00000000E+00
  0.00000000E+00  0.00000000E+00  0.00000000E+00
  0.00000000E+00  0.00000000E+00  0.00000000E+00
  0.00000000E+00  0.00000000E+00  0.00000000E+00
  0.00000000E+00  0.00000000E+00  0.00000000E+00
  0.00000000E+00  0.00000000E+00  0.00000000E+00
  0.00000000E+00  0.00000000E+00  0.00000000E+00
  0.00000000E+00  0.00000000E+00  0.00000000E+00
  0.00000000E+00  0.00000000E+00  0.00000000E+00
  0.00000000E+00  0.00000000E+00  0.00000000E+00
  0.00000000E+00  0.00000000E+00  0.00000000E+00
  0.00000000E+00  0.00000000E+00  0.00000000E+00
  0.00000000E+00  0.00000000E+00  0.00000000E+00
  0.00000000E+00  0.00000000E+00  0.00000000E+00
  0.00000000E+00  0.00000000E+00  0.00000000E+00
  0.00000000E+00  0.00000000E+00  0.00000000E+00
  0.00000000E+00  0.00000000E+00  0.00000000E+00
  0.00000000E+00  0.00000000E+00  0.00000000E+00
  0.00000000E+00  0.00000000E+00  0.00000000E+00
  0.00000000E+00  0.00000000E+00  0.00000000E+00
  0.00000000E+00  0.00000000E+00  0.00000000E+00
  0.00000000E+00  0.00000000E+00  0.00000000E+00
  0.00000000E+00  0.00000000E+00  0.00000000E+00
  0.00000000E+00  0.00000000E+00  0.00000000E+00
  0.00000000E+00  0.00000000E+00  0.00000000E+00
  0.00000000E+00  0.00000000E+00  0.00000000E+00
  0.00000000E+00  0.00000000E+00  0.00000000E+00
  0.00000000E+00  0.00000000E+00  0.00000000E+00
  0.00000000E+00  0.00000000E+00  0.00000000E+00
  0.00000000E+00  0.00000000E+00  0.00000000E+00
  0.00000000E+00  0.00000000E+00  0.00000000E+00
  0.00000000E+00  0.00000000E+00  0.00000000E+00
  0.00000000E+00  0.00000000E+00  0.00000000E+00
  0.00000000E+00  0.00000000E+00  0.00000000E+00
  0.00000000E+00  0.00000000E+00  0.00000000E+00
  0.00000000E+00  0.00000000E+00  0.00000000E+00
  0.00000000E+00  0.00000000E+00  0.00000000E+00
  0.00000000E+00  0.00000000E+00  0.00000000E+00
  0.00000000E+00  0.00000000E+00  0.00000000E+00
  0.00000000E+00  0.00000000E+00  0.00000000E+00
  0.00000000E+00  0.00000000E+00  0.00000000E+00
  0.00000000E+00  0.00000000E+00  0.00000000E+00
  0.00000000E+00  0.00000000E+00  0.00000000E+00
  0.00000000E+00  0.00000000E+00  0.00000000E+00
  0.00000000E+00  0.00000000E+00  0.00000000E+00
  0.00000000E+00  0.00000000E+00  0.00000000E+00
  0.00000000E+00  0.00000000E+00  0.00000000E+00
  0.00000000E+00  0.00000000E+00  0.00000000E+00
  0.00000000E+00  0.00000000E+00  0.00000000E+00
  0.00000000E+00  0.00000000E+00  0.00000000E+00
  0.00000000E+00  0.00000000E+00  0.00000000E+00
  0.00000000E+00  0.00000000E+00  0.00000000E+00
  0.00000000E+00  0.00000000E+00  0.00000000E+00
  0.00000000E+00  0.00000000E+00  0.00000000E+00
  0.00000000E+00  0.00000000E+00  0.00000000E+00
  0.00000000E+00  0.00000000E+00  0.00000000E+00
  0.00000000E+00  0.00000000E+00  0.00000000E+00
  0.00000000E+00  0.00000000E+00  0.00000000E+00
  0.00000000E+00  0.00000000E+00  0.00000000E+00
  0.00000000E+00  0.00000000E+00  0.00000000E+00
  0.00000000E+00  0.00000000E+00  0.00000000E+00
  0.00000000E+00  0.00000000E+00  0.00000000E+00
  0.00000000E+00  0.00000000E+00  0.00000000E+00
  0.00000000E+00  0.00000000E+00  0.00000000E+00
  0.00000000E+00  0.00000000E+00  0.00000000E+00
  0.00000000E+00  0.00000000E+00  0.00000000E+00
  0.00000000E+00  0.00000000E+00  0.00000000E+00
  0.00000000E+00  0.00000000E+00  0.00000000E+00
  0.00000000E+00  0.00000000E+00  0.00000000E+00
  0.00000000E+00  0.00000000E+00  0.00000000E+00
  0.00000000E+00  0.00000000E+00  0.00000000E+00
  0.00000000E+00  0.00000000E+00  0.00000000E+00
  0.00000000E+00  0.00000000E+00  0.00000000E+00
  0.00000000E+00  0.00000000E+00  0.00000000E+00
  0.00000000E+00  0.00000000E+00  0.00000000E+00
  0.00000000E+00  0.00000000E+00  0.00000000E+00
  0.00000000E+00  0.00000000E+00  0.00000000E+00
  0.00000000E+00  0.00000000E+00  0.00000000E+00
  0.00000000E+00  0.00000000E+00  0.00000000E+00
  0.00000000E+00  0.00000000E+00  0.00000000E+00
  0.00000000E+00  0.00000000E+00  0.00000000E+00
  0.00000000E+00  0.00000000E+00  0.00000000E+00
  0.00000000E+00  0.00000000E+00  0.00000000E+00
  0.00000000E+00  0.00000000E+00  0.00000000E+00
  0.00000000E+00  0.00000000E+00  0.00000000E+00
  0.00000000E+00  0.00000000E+00  0.00000000E+00
  0.00000000E+00  0.00000000E+00  0.00000000E+00
  0.00000000E+00  0.00000000E+00  0.00000000E+00
  0.00000000E+00  0.00000000E+00  0.00000000E+00
  0.00000000E+00  0.00000000E+00  0.00000000E+00
  0.00000000E+00  0.00000000E+00  0.00000000E+00
  0.00000000E+00  0.00000000E+00  0.00000000E+00
  0.00000000E+00  0.00000000E+00  0.00000000E+00
  0.00000000E+00  0.00000000E+00  0.00000000E+00
  0.00000000E+00  0.00000000E+00  0.00000000E+00
  0.00000000E+00  0.00000000E+00  0.00000000E+00
  0.00000000E+00  0.00000000E+00  0.00000000E+00
  0.00000000E+00  0.00000000E+00  0.00000000E+00
  0.00000000E+00  0.00000000E+00  0.00000000E+00
  0.00000000E+00  0.00000000E+00  0.00000000E+00
  0.00000000E+00  0.00000000E+00  0.00000000E+00
  0.00000000E+00  0.00000000E+00  0.00000000E+00
  0.00000000E+00  0.00000000E+00  0.00000000E+00
  0.00000000E+00  0.00000000E+00  0.00000000E+00
  0.00000000E+00  0.00000000E+00  0.00000000E+00
  0.00000000E+00  0.00000000E+00  0.00000000E+00
  0.00000000E+00  0.00000000E+00  0.00000000E+00
  0.00000000E+00  0.00000000E+00  0.00000000E+00
  0.00000000E+00  0.00000000E+00  0.00000000E+00
  0.00000000E+00  0.00000000E+00  0.00000000E+00
  0.00000000E+00  0.00000000E+00  0.00000000E+00
  0.00000000E+00  0.00000000E+00  0.00000000E+00
  0.00000000E+00  0.00000000E+00  0.00000000E+00
  0.00000000E+00  0.00000000E+00  0.00000000E+00
  0.00000000E+00  0.00000000E+00  0.00000000E+00
  0.00000000E+00  0.00000000E+00  0.00000000E+00
  0.00000000E+00  0.00000000E+00  0.00000000E+00
  0.00000000E+00  0.00000000E+00  0.00000000E+00
  0.00000000E+00  0.00000000E+00  0.00000000E+00
  0.00000000E+00  0.00000000E+00  0.00000000E+00
  0.00000000E+00  0.00000000E+00  0.00000000E+00
  0.00000000E+00  0.00000000E+00  0.00000000E+00
  0.00000000E+00  0.00000000E+00  0.00000000E+00
  0.00000000E+00  0.00000000E+00  0.00000000E+00
  0.00000000E+00  0.00000000E+00  0.00000000E+00
  0.00000000E+00  0.00000000E+00  0.00000000E+00
  0.00000000E+00  0.00000000E+00  0.00000000E+00
  0.00000000E+00  0.00000000E+00  0.00000000E+00
  0.00000000E+00  0.00000000E+00  0.00000000E+00
  0.00000000E+00  0.00000000E+00  0.00000000E+00
  0.00000000E+00  0.00000000E+00  0.00000000E+00
  0.00000000E+00  0.00000000E+00  0.00000000E+00
  0.00000000E+00  0.00000000E+00  0.00000000E+00
  0.00000000E+00  0.00000000E+00  0.00000000E+00
  0.00000000E+00  0.00000000E+00  0.00000000E+00
  0.00000000E+00  0.00000000E+00  0.00000000E+00
  0.00000000E+00  0.00000000E+00  0.00000000E+00
  0.00000000E+00  0.00000000E+00  0.00000000E+00
  0.00000000E+00  0.00000000E+00  0.00000000E+00
  0.00000000E+00  0.00000000E+00  0.00000000E+00
  0.00000000E+00  0.00000000E+00  0.00000000E+00
  0.00000000E+00  0.00000000E+00  0.00000000E+00
  0.00000000E+00  0.00000000E+00  0.00000000E+00
  0.00000000E+00  0.00000000E+00  0.00000000E+00
  0.00000000E+00  0.00000000E+00  0.00000000E+00
  0.00000000E+00  0.00000000E+00  0.00000000E+00
  0.00000000E+00  0.00000000E+00  0.00000000E+00
  0.00000000E+00  0.00000000E+00  0.00000000E+00
  0.00000000E+00  0.00000000E+00  0.00000000E+00
  0.00000000E+00  0.00000000E+00  0.00000000E+00
  0.00000000E+00  0.00000000E+00  0.00000000E+00
  0.00000000E+00  0.00000000E+00  0.00000000E+00
  0.00000000E+00  0.00000000E+00  0.00000000E+00
  0.00000000E+00  0.00000000E+00  0.00000000E+00
  0.00000000E+00  0.00000000E+00  0.00000000E+00
  0.00000000E+00  0.00000000E+00  0.00000000E+00
  0.00000000E+00  0.00000000E+00  0.00000000E+00
  0.00000000E+00  0.00000000E+00  0.00000000E+00
  0.00000000E+00  0.00000000E+00  0.00000000E+00
  0.00000000E+00  0.00000000E+00  0.00000000E+00
  0.00000000E+00  0.00000000E+00  0.00000000E+00
  0.00000000E+00  0.00000000E+00  0.00000000E+00
  0.00000000E+00  0.00000000E+00  0.00000000E+00
  0.00000000E+00  0.00000000E+00  0.00000000E+00
  0.00000000E+00  0.00000000E+00  0.00000000E+00
  0.00000000E+00  0.00000000E+00  0.00000000E+00
  0.00000000E+00  0.00000000E+00  0.00000000E+00
  0.00000000E+00  0.00000000E+00  0.00000000E+00
  0.00000000E+00  0.00000000E+00  0.00000000E+00
  0.00000000E+00  0.00000000E+00  0.00000000E+00
  0.00000000E+00  0.00000000E+00  0.00000000E+00
  0.00000000E+00  0.00000000E+00  0.00000000E+00
  0.00000000E+00  0.00000000E+00  0.00000000E+00
  0.00000000E+00  0.00000000E+00  0.00000000E+00
  0.00000000E+00  0.00000000E+00  0.00000000E+00
  0.00000000E+00  0.00000000E+00  0.00000000E+00
  0.00000000E+00  0.00000000E+00  0.00000000E+00
  0.00000000E+00  0.00000000E+00  0.00000000E+00
  0.00000000E+00  0.00000000E+00  0.00000000E+00
  0.00000000E+00  0.00000000E+00  0.00000000E+00
  0.00000000E+00  0.00000000E+00  0.00000000E+00
  0.00000000E+00  0.00000000E+00  0.00000000E+00
  0.00000000E+00  0.00000000E+00  0.00000000E+00
  0.00000000E+00  0.00000000E+00  0.00000000E+00
  0.00000000E+00  0.00000000E+00  0.00000000E+00
