# Supplementary material for: Water Adsorption at Pairs of Proximate Brønsted Acid Sites in Zeolites
Source: J Phys Chem Lett. 2026 Jan 14;17(4):1201–6. doi: 10.1021/acs.jpclett.5c03794 (PMC12862806; doi:10.1021/acs.jpclett.5c03794)
Supplement: Supplementary file 2 [file jz5c03794_si_002.zip › Water_BAS_Pairs_SI/QM/STRUCTURES_PBE+D2/HMFI__16__3_h2o__PBE_D2.vasp]

image0                                  
   1.00000000000000     
    20.2029999999999994    0.0000000000000000    0.0000000000000000
     0.0000000000000010   19.8490000000000002    0.0000000000000000
     0.0000000000000010    0.0000000000000010   13.2159999999999993
   Al   H    O    Si
     2     8   195    94
Direct
  0.6183630642886399  0.4294740221686449  0.4943405042745967
  0.6780446463660502  0.4319654604273638  0.8396720691699427
  0.6437761535583197  0.2859518444680483  0.4884592470031536
  0.6180093499388629  0.2159433719270624  0.8451160892227255
  0.6311282914214786  0.2938671226641821  0.8575131202154203
  0.6366425160681446  0.2074828698482720  0.4975746271882835
  0.5990911079407694  0.2657928428834402  0.6080836737653952
  0.7098062303670978  0.4347011677299712  0.6496880584931846
  0.5635847160753779  0.3372469860020226  0.6431255344193290
  0.5767945193616131  0.2759914911935440  0.7336091820987484
  0.4862548283713421  0.0442020799572841  0.7121080284523414
  0.3553041492091153  0.0541092317986110  0.7136583275656279
  0.4270079924993506  0.1248698091807921  0.5840833347661750
  0.4170214914150242  0.9925800991095665  0.5596394227971851
  0.2923838300520677  0.0747179502423376  0.8849978694495316
  0.3165406557836332  0.9487151266880023  0.8239603351051812
  0.2278401296350140  0.0222206755150889  0.7300163146186983
  0.2991158136533028  0.1365255810355741  0.0604423287575349
  0.1961624101750782  0.0572427230296991  0.0232668171074100
  0.3144897463900103  0.0022896263692899  0.0472358803145831
  0.0954218394270807  0.1416198732347257  0.0564433495129106
  0.1002131305703368  0.0746389704633086  0.8860406480827667
  0.1034984570675946  0.0504908203735197  0.6876331093268736
  0.0845078941261461  0.9509351681328148  0.8213763395660567
  0.1975697996984326  0.1269946149080586  0.6122047472440095
  0.4851730215991988  0.8696570030352241  0.7118336237139880
  0.3602469462943932  0.8345136612666409  0.7455362747773122
  0.2985055367903979  0.8322136508957975  0.9187349744620305
  0.2299141690048677  0.8595727695359786  0.7528266546484677
  0.1846481059054627  0.8537123755109154  0.0141274086231916
  0.0810525090710663  0.8275546146259078  0.8975197590497174
  0.1032797611787458  0.8447051942987845  0.7019884616443640
  0.0082980187358618  0.9600190972979997  0.2135419181956367
  0.1390844396033960  0.9460996774257161  0.2105932667272482
  0.0638159335126565  0.8776611152162509  0.0826413387459278
  0.0765370613324303  0.0094610908236677  0.0589396487025602
  0.2010036744620018  0.9275581979945681  0.3835271723836626
  0.1761201910548257  0.0526818187367794  0.3188977763715922
  0.2666826581653103  0.9786927720113210  0.2295446102057647
  0.1929138855959573  0.8669862565921499  0.5592369264239633
  0.2983164226514571  0.9429072191523558  0.5209536376519196
  0.1819646716336324  0.0014855306566831  0.5450855423656807
  0.3995456161884866  0.8600540562726318  0.5581469477903582
  0.3961823944814256  0.9259634394015465  0.3871086930431544
  0.3916153254670111  0.9502061294746649  0.1887603760142814
  0.4132249911692952  0.0491654443591483  0.3221705211376555
  0.2980716330749143  0.8752090397982717  0.1094628796007683
  0.0072188740081610  0.1318423765069614  0.2070368654535554
  0.1314888056847324  0.1678018798232679  0.2452695201511658
  0.1913203483809694  0.1672345558907349  0.4199166331428178
  0.2621662481828793  0.1446960699512684  0.2543108357729661
  0.3077134290698522  0.1485699283720924  0.5075972830796930
  0.4153553756225895  0.1729655058572317  0.3979425355351284
  0.3891175396762512  0.1549790389315455  0.2034017848117363
  0.5059676047650623  0.5459074118038821  0.2844218547605791
  0.6347200178855976  0.5676324986513439  0.2707538951146902
  0.5632513197733442  0.6262164859964670  0.4137859065699157
  0.5872282506043218  0.4950000838406627  0.4252162919586813
  0.6837662840733234  0.5385322711489455  0.0907311263900865
  0.6960971400963921  0.4509130935069459  0.2441731321268486
  0.7655918059136082  0.5645407123887449  0.2394712805645338
  0.6859359734217285  0.6249524964564652  0.9416369370738311
  0.7983881225759979  0.5738766277113815  0.0048147877456257
  0.7151007317284618  0.4940885078238519  0.9087797466218729
  0.9023457577604669  0.6437977072098124  0.9404470590830650
  0.9095464203412753  0.5750679304730578  0.1084148717674975
  0.8898123039524910  0.5601158810256427  0.3067120972007439
  0.9121487993496173  0.4534849408358722  0.1902333345868851
  0.8036196778448740  0.6420026319698773  0.3928333952077100
  0.5119610212239620  0.3655815875107186  0.2825849749631951
  0.6338452231092307  0.3333346393583221  0.2284714418496457
  0.7135544179982241  0.3723541684903366  0.0835157757594807
  0.7647841137781670  0.3370761361237419  0.2592830406529217
  0.8126375457222500  0.3371990410280012  0.9660105955536344
  0.9053992847035476  0.3314107458341827  0.1097246404016290
  0.8933729409367975  0.3452967925602868  0.3063483006976395
  0.9844404291821174  0.4607431530430658  0.7894252140172386
  0.8560465201179721  0.4327361246811317  0.7860841272042985
  0.9337742658845232  0.3809067076267106  0.9278305452934218
  0.9055126351558122  0.5108796849104409  0.9324422452451652
  0.8244129083745507  0.4609277412432341  0.5937932531449688
  0.8043482802208745  0.5509722370674847  0.7439271005191577
  0.7293877327172008  0.4386275614553684  0.7223544851255739
  0.8032455508284964  0.3759346281345721  0.4436399563078937
  0.7026883114227884  0.4400170241392694  0.5318478620165363
  0.7899596861729292  0.5089121878432167  0.4158524238004529
  0.6100957173819371  0.3543100590014305  0.4245051377505858
  0.5775015458591719  0.4174700981776763  0.6108278595836633
  0.5968335798226561  0.4411432172521446  0.8054867017167945
  0.5766086840496025  0.5440406284199615  0.6783790298750926
  0.6918900212775667  0.3512055742746125  0.8882318057419242
  0.9817081085495176  0.6364994460979068  0.7780470903850863
  0.8555764502041323  0.6723676048921174  0.7564289563660151
  0.7945082751400560  0.6341757558688177  0.5893487460272115
  0.7242097961097681  0.6578364227382583  0.7537808923318928
  0.6851588287869949  0.6490170541492198  0.4806614928332751
  0.5826007370962332  0.6680565602468403  0.6036457212320598
  0.5967044206248687  0.6506736575342427  0.7999355330746363
  0.5052869476163521  0.9555637323053451  0.2793943841229267
  0.6344837237811847  0.9314010340740599  0.2680024493120773
  0.5616310034095272  0.8745134735294930  0.4123338876180545
  0.5847411412571515  0.0054049601381332  0.4184498783294414
  0.6819946685526947  0.9583336870257296  0.0875465279846939
  0.6979749653399675  0.0461381753748674  0.2409096251004993
  0.7655074924706875  0.9312629067979539  0.2344441425944614
  0.6958165239246856  0.8739454111633121  0.9350943564332738
  0.7967535675561447  0.9526949046415263  0.9887089662090426
  0.6895804913379014  0.0070232904642854  0.9054363469154079
  0.8879207873256797  0.8644657835246494  0.9236125002338502
  0.9054905812285691  0.9270528391199838  0.0956962659095390
  0.8922015276111875  0.9322271964186326  0.2939019713115380
  0.9071127459553320  0.0453007909389149  0.1892397783219590
  0.8064481795231204  0.8553035277242587  0.3871897591416926
  0.5106775869043150  0.1315054067720950  0.2739017311249374
  0.6332100149582768  0.1613819380723754  0.2210327290125137
  0.7202327685389774  0.1232060777049952  0.0814710882896891
  0.7621932385774949  0.1627199312910615  0.2611812389339170
  0.8117406348613873  0.1619449420755393  0.9487740156627664
  0.8995256715084461  0.1626926926139019  0.0976233900072872
  0.8922417248212673  0.1574340770588238  0.2964718787840416
  0.9909207177244480  0.0424188050771937  0.7797806220425543
  0.8620343402818874  0.0634690833113640  0.7698813131907245
  0.9348784110335715  0.1249633411913483  0.9097677162059674
  0.9139826305174296 -0.0050854646598967  0.9253408585195796
  0.8123269890306397  0.0357103185576971  0.5900681317889034
  0.7964381790239999  0.9494221474151249  0.7444996076114417
  0.7321014782424260  0.0668958313783191  0.7391154456381663
  0.8068243226950574  0.1222649427703675  0.4405116258785817
  0.6987407455284328  0.0535299147596102  0.4913285127266012
  0.7991661846018201  0.9898479872268351  0.4057690050542100
  0.6079534997242281  0.1369676629310169  0.4155651087111054
  0.5862428339337100  0.0757094601395431  0.5880911724985928
  0.6041011390965308  0.0708368977980405  0.7860690833240452
  0.5845989779718149  0.9569773319271903  0.6813159967917309
  0.6873206890096744  0.1426921024415973  0.8912321341750298
  0.9834022622862852  0.8706470154654581  0.7793703476923971
  0.8615326575264368  0.8327872473914610  0.7340436182711558
  0.7886140128944013  0.8722548631740515  0.5813580831909458
  0.7294293499490195  0.8338836494375120  0.7497469350339903
  0.6854308351778887  0.8517700143757185  0.4640910645778117
  0.5898921752289654  0.8351971773073257  0.6007517144411217
  0.6021570123449029  0.8501636178413751  0.7985726827905874
  0.4776010055044737  0.4593505830694044  0.7270359702833524
  0.3470572106734391  0.4428840906198720  0.7139769980376799
  0.4261632098694224  0.3754343010597505  0.5924773765098570
  0.4140413114667337  0.5075071057069996  0.5674409598800390
  0.2925770255834931  0.4313578148700616  0.8943093120230940
  0.3169660612848601  0.5536597251798593  0.8160487692815199
  0.2212091950545098  0.4777400928755061  0.7425896738173789
  0.2965828320870418  0.3718852677707677  0.0717118817511111
  0.1932008269346178  0.4491425602547683  0.0266482552618755
  0.3100277951510524  0.5060624380661224  0.0554876619282905
  0.0954016728449335  0.3631618731772936  0.0661274392048798
  0.0941328059475442  0.4291541889697533  0.8950043790477430
  0.0981858113858413  0.4458933162011383  0.6958543090890063
  0.0800172992371476  0.5508875473952805  0.8194883426137041
  0.1964354881108731  0.3718194753322216  0.6233690003766406
  0.4794988865340643  0.6310041710378257  0.7169179265001213
  0.3573653535139172  0.6740183708828865  0.7549018883293440
  0.3002188142973494  0.6616902064537276  0.9312230111813792
  0.2278676058388896  0.6467196900091843  0.7654570623304492
  0.1832908414626978  0.6485039645675144  0.0199715598427273
  0.0778537672778731  0.6710780276349124  0.9047032540811527
  0.1027157322873660  0.6598287204993929  0.7081376325594978
  0.0092895720884750  0.5428293194495252  0.2276004183045539
  0.1401460720547192  0.5573607901570491  0.2146366245251445
  0.0626474407852303  0.6270720864946076  0.0937069327166361
  0.0730162994749328  0.4951847276131131  0.0669029967690224
  0.1940339969308708  0.5705674651460816  0.3936792208590629
  0.1724455962115054  0.4472002436170747  0.3166218000194567
  0.2668231748047206  0.5238317862181450  0.2430143257451675
  0.1941887481397443  0.6306267676818560  0.5708188876487431
  0.2953598746665386  0.5519833795345430  0.5213546145763289
  0.1780790583961544  0.4966585200125483  0.5554715562675797
  0.3903798152626630  0.6397891983613535  0.5674928674001053
  0.3970466270099409  0.5747564285012103  0.3952564675592027
  0.3905954969585927  0.5534438984411588  0.1971749595178416
  0.4149478250916259  0.4523504321438265  0.3257281378490776
  0.2938144919795299  0.6301339505432140  0.1265806876860074
  0.0104683870061379  0.3670312515055008  0.2216433491901039
  0.1352007329809474  0.3274565359557948  0.2499710764799750
  0.1894616872928845  0.3382543456555208  0.4288788164039722
  0.2642814848322304  0.3558654681210865  0.2662791140924190
  0.3068386112776131  0.3533211217127371  0.5159212093932229
  0.4136594595735361  0.3298978011950393  0.4035802392163215
  0.3903260763282355  0.3469257981975047  0.2082259168324074
  0.4401240695477137  0.7501685150580663  0.6499209780603702
  0.2625799010639445  0.7514682464610654  0.0687621142757964
  0.1021902630900335  0.7517754168141740  0.0582972394477598
  0.1918740968579621  0.7506714586153125  0.6511887434027207
  0.0516258161078893  0.2508030615263105  0.1468326705281427
  0.2292810248229681  0.2501349590794588  0.5668940181904080
  0.3884275468732619  0.2501957102309642  0.5564393994187343
  0.3041203314578978  0.2524995211707081  0.1537512723640361
  0.5624862550598884  0.2472425215149505  0.3342081192869046
  0.7169581941021678  0.2478148130019550  0.0075734491833337
  0.9118378775730968  0.2511888952973226  0.9501617749504983
  0.8180371338182209  0.2496957281099162  0.3873365957310086
  0.9392064565454501  0.7541670867903045  0.8469347539483194
  0.7706821646477764  0.7508156428553914  0.4993146712467380
  0.6004863619326933  0.7499230382483814  0.4487182853879847
  0.6711649007335453  0.7490891354847489  0.8770444507076730
  0.5976608486811010  0.2601565684219005  0.8343638694958024
  0.6501739608732372  0.2475387645656648  0.5363865787849549
  0.5628374827667342  0.2869228815825989  0.6572532356657057
  0.4203773705337974  0.0532828926183982  0.6424807206231872
  0.2984886590364693  0.0247862878532276  0.7879431599011597
  0.2752129389090008  0.0679985287131735  0.0045937893572943
  0.1175658406009030  0.0705248226751333  0.0057705593662827
  0.0696455497939875  0.0295208763130654  0.7943334964943914
  0.1783186728541529  0.0506166163553845  0.6431404900862989
  0.4214191118874718  0.8286995218036614  0.6669437743531318
  0.3009243624405449  0.8688702667066335  0.8092629253827524
  0.2609017339627026  0.8281690791181950  0.0271781142549889
  0.1080761984176520  0.8275960557758006  0.0131284344649808
  0.0629474389507147  0.8733783073816899  0.7996249590766844
  0.1795151986204180  0.8304194578012261  0.6671136485191491
  0.0727680424089619  0.9488102459135384  0.1418406219333358
  0.1952202893739189  0.9764179933059507  0.2852525867336403
  0.2189911639168512  0.9343606125414941  0.5027452898976361
  0.3772458317140865  0.9305804508418707  0.5062007185683404
  0.4268158964280839  0.9703169880245134  0.2947606792937668
  0.3170520541785161  0.9511548333272835  0.1431343824883250
  0.0715140958324758  0.1726268570789367  0.1644230259406220
  0.1907803716579025  0.1329157463179788  0.3086043320016832
  0.2315711370905714  0.1733068366111349  0.5259147824925484
  0.3843726544021064  0.1743012021490222  0.5113978051049195
  0.4317149386415169  0.1272873632880658  0.2991401670911800
  0.3134796043281486  0.1723186005189280  0.1687148396815518
  0.5736642743028115  0.5563148520394541  0.3501218149954938
  0.6943225427822668  0.5305061238180756  0.2110924630984740
  0.7207498221773619  0.5564495533490043  0.9846832649846217
  0.8777650171053789  0.5751241343297422  0.9959885952059956
  0.9301159491500940  0.5327134296324260  0.2083317783535369
  0.8125245935672388  0.5687176665605921  0.3391680803074754
  0.5792719347035821  0.3271713310586674  0.3188337783867343
  0.7020448827330529  0.3736217580871050  0.2046382901214003
  0.7339097212555248  0.3273443286676377  0.9859080690888499
  0.8905637388538424  0.3256271988545785  0.9894145736683930
  0.9307802151177195  0.3745875746232177  0.2067928389976329
  0.8195983088603065  0.3274608647719406  0.3483888885960743
  0.9197640469336082  0.4473139024945624  0.8594425316573155
  0.8063071066753112  0.4724979301652362  0.7117789467048677
  0.7790848033282398  0.4466317866659108  0.4926134690499524
  0.5574510049825944  0.4657042149637789  0.7066496748362586
  0.9195387055201013  0.6758361660499939  0.8306081895549809
  0.7941173045907401  0.6296019182421767  0.7113853731881374
  0.7626882632554592  0.6697830804347591  0.4900348953093875
  0.6078095131845070  0.6725667951001442  0.4872640274146933
  0.5589753587084871  0.6227078477291573  0.6995213932448761
  0.6695825228480956  0.6701660409067716  0.8433699180351772
  0.5721266258393601  0.9416540009372101  0.3437572145818556
  0.6950977703753370  0.9667883594610199  0.2074924140733677
  0.7168940316072355  0.9473899503315414  0.9782673063948909
  0.8750533416250861  0.9347573682970299  0.9829758259896987
  0.9288085014603173  0.9664167715471177  0.1973218762145772
  0.8158337510735870  0.9274270311791190  0.3310099930539965
  0.5779594236817642  0.1692879068347879  0.3097429645945862
  0.7036388400658085  0.1236390183948879  0.2015394647174634
  0.7349453865240454  0.1699784304653626  0.9831895170404283
  0.8894908600033770  0.1749002508824330  0.9773149135701362
  0.9272949775117588  0.1243920708941202  0.1974551881587511
  0.8199344004296152  0.1727254767172297  0.3460750615649664
  0.9247376333748921  0.0558561281839857  0.8455932705127092
  0.8009351218733501  0.0284936099558144  0.7105106892673475
  0.7788730667379066  0.0504957007528129  0.4808584756696814
  0.6202969142602113  0.0663723665019064  0.4776629996712087
  0.5650701464059893  0.0362624863616066  0.6914297008810978
  0.6788537785505190  0.0707427588463134  0.8313351800096804
  0.9182513595467786  0.8308680814495218  0.8212432380192315
  0.7939062323551633  0.8718186716644440  0.7033171879215684
  0.7624054267755023  0.8310523746115129  0.4831548996136181
  0.6092343608006193  0.8275674864045584  0.4821911491074264
  0.5648421596345505  0.8779621613576386  0.6980119205878621
  0.6746211946975854  0.8267402017270163  0.8399931312871119
  0.4158805516427627  0.4470624703836706  0.6508069313234660
  0.2949402491143034  0.4766207735374029  0.7919081896637169
  0.2727986862775058  0.4392325055056889  0.0127024244318496
  0.1145066164622819  0.4344622508140237  0.0134491886376748
  0.0639618696380163  0.4716542305011307  0.8003168731001209
  0.1738931248443209  0.4476357327615538  0.6537644002583696
  0.4169315851512373  0.6731895031275930  0.6723985805567662
  0.3002706793020948  0.6337483204533071  0.8161825110302192
  0.2597656009897650  0.6727646449787906  0.0359261529015083
  0.1065810653082286  0.6742495764358861  0.0191093405935716
  0.0605445664735674  0.6293899713330604  0.8024899200788861
  0.1793934848973009  0.6716358037333630  0.6743607139269724
  0.0715639374644510  0.5551994034790604  0.1513577892499472
  0.1931691484867121  0.5245862113197546  0.2920430336422778
  0.2159041876149058  0.5628516320761384  0.5112527462564771
  0.3740670106858344  0.5684088719394499  0.5124060962389628
  0.4280003163447018  0.5317387291390684  0.3012824229961775
  0.3152418358525171  0.5536949154786529  0.1553583946106098
  0.0733760792831234  0.3277168930915135  0.1717176319544500
  0.1909672465238917  0.3675440839031991  0.3145462059296809
  0.2307087261222163  0.3286968528378401  0.5332958677293028
  0.3836207966361939  0.3277161720214659  0.5171548953606085
  0.4331823762657565  0.3741134827176651  0.3046178975951329
  0.3139143884362176  0.3321415714897673  0.1756021924919507
 
  0.00000000E+00  0.00000000E+00  0.00000000E+00
  0.00000000E+00  0.00000000E+00  0.00000000E+00
  0.00000000E+00  0.00000000E+00  0.00000000E+00
  0.00000000E+00  0.00000000E+00  0.00000000E+00
  0.00000000E+00  0.00000000E+00  0.00000000E+00
  0.00000000E+00  0.00000000E+00  0.00000000E+00
  0.00000000E+00  0.00000000E+00  0.00000000E+00
  0.00000000E+00  0.00000000E+00  0.00000000E+00
  0.00000000E+00  0.00000000E+00  0.00000000E+00
  0.00000000E+00  0.00000000E+00  0.00000000E+00
  0.00000000E+00  0.00000000E+00  0.00000000E+00
  0.00000000E+00  0.00000000E+00  0.00000000E+00
  0.00000000E+00  0.00000000E+00  0.00000000E+00
  0.00000000E+00  0.00000000E+00  0.00000000E+00
  0.00000000E+00  0.00000000E+00  0.00000000E+00
  0.00000000E+00  0.00000000E+00  0.00000000E+00
  0.00000000E+00  0.00000000E+00  0.00000000E+00
  0.00000000E+00  0.00000000E+00  0.00000000E+00
  0.00000000E+00  0.00000000E+00  0.00000000E+00
  0.00000000E+00  0.00000000E+00  0.00000000E+00
  0.00000000E+00  0.00000000E+00  0.00000000E+00
  0.00000000E+00  0.00000000E+00  0.00000000E+00
  0.00000000E+00  0.00000000E+00  0.00000000E+00
  0.00000000E+00  0.00000000E+00  0.00000000E+00
  0.00000000E+00  0.00000000E+00  0.00000000E+00
  0.00000000E+00  0.00000000E+00  0.00000000E+00
  0.00000000E+00  0.00000000E+00  0.00000000E+00
  0.00000000E+00  0.00000000E+00  0.00000000E+00
  0.00000000E+00  0.00000000E+00  0.00000000E+00
  0.00000000E+00  0.00000000E+00  0.00000000E+00
  0.00000000E+00  0.00000000E+00  0.00000000E+00
  0.00000000E+00  0.00000000E+00  0.00000000E+00
  0.00000000E+00  0.00000000E+00  0.00000000E+00
  0.00000000E+00  0.00000000E+00  0.00000000E+00
  0.00000000E+00  0.00000000E+00  0.00000000E+00
  0.00000000E+00  0.00000000E+00  0.00000000E+00
  0.00000000E+00  0.00000000E+00  0.00000000E+00
  0.00000000E+00  0.00000000E+00  0.00000000E+00
  0.00000000E+00  0.00000000E+00  0.00000000E+00
  0.00000000E+00  0.00000000E+00  0.00000000E+00
  0.00000000E+00  0.00000000E+00  0.00000000E+00
  0.00000000E+00  0.00000000E+00  0.00000000E+00
  0.00000000E+00  0.00000000E+00  0.00000000E+00
  0.00000000E+00  0.00000000E+00  0.00000000E+00
  0.00000000E+00  0.00000000E+00  0.00000000E+00
  0.00000000E+00  0.00000000E+00  0.00000000E+00
  0.00000000E+00  0.00000000E+00  0.00000000E+00
  0.00000000E+00  0.00000000E+00  0.00000000E+00
  0.00000000E+00  0.00000000E+00  0.00000000E+00
  0.00000000E+00  0.00000000E+00  0.00000000E+00
  0.00000000E+00  0.00000000E+00  0.00000000E+00
  0.00000000E+00  0.00000000E+00  0.00000000E+00
  0.00000000E+00  0.00000000E+00  0.00000000E+00
  0.00000000E+00  0.00000000E+00  0.00000000E+00
  0.00000000E+00  0.00000000E+00  0.00000000E+00
  0.00000000E+00  0.00000000E+00  0.00000000E+00
  0.00000000E+00  0.00000000E+00  0.00000000E+00
  0.00000000E+00  0.00000000E+00  0.00000000E+00
  0.00000000E+00  0.00000000E+00  0.00000000E+00
  0.00000000E+00  0.00000000E+00  0.00000000E+00
  0.00000000E+00  0.00000000E+00  0.00000000E+00
  0.00000000E+00  0.00000000E+00  0.00000000E+00
  0.00000000E+00  0.00000000E+00  0.00000000E+00
  0.00000000E+00  0.00000000E+00  0.00000000E+00
  0.00000000E+00  0.00000000E+00  0.00000000E+00
  0.00000000E+00  0.00000000E+00  0.00000000E+00
  0.00000000E+00  0.00000000E+00  0.00000000E+00
  0.00000000E+00  0.00000000E+00  0.00000000E+00
  0.00000000E+00  0.00000000E+00  0.00000000E+00
  0.00000000E+00  0.00000000E+00  0.00000000E+00
  0.00000000E+00  0.00000000E+00  0.00000000E+00
  0.00000000E+00  0.00000000E+00  0.00000000E+00
  0.00000000E+00  0.00000000E+00  0.00000000E+00
  0.00000000E+00  0.00000000E+00  0.00000000E+00
  0.00000000E+00  0.00000000E+00  0.00000000E+00
  0.00000000E+00  0.00000000E+00  0.00000000E+00
  0.00000000E+00  0.00000000E+00  0.00000000E+00
  0.00000000E+00  0.00000000E+00  0.00000000E+00
  0.00000000E+00  0.00000000E+00  0.00000000E+00
  0.00000000E+00  0.00000000E+00  0.00000000E+00
  0.00000000E+00  0.00000000E+00  0.00000000E+00
  0.00000000E+00  0.00000000E+00  0.00000000E+00
  0.00000000E+00  0.00000000E+00  0.00000000E+00
  0.00000000E+00  0.00000000E+00  0.00000000E+00
  0.00000000E+00  0.00000000E+00  0.00000000E+00
  0.00000000E+00  0.00000000E+00  0.00000000E+00
  0.00000000E+00  0.00000000E+00  0.00000000E+00
  0.00000000E+00  0.00000000E+00  0.00000000E+00
  0.00000000E+00  0.00000000E+00  0.00000000E+00
  0.00000000E+00  0.00000000E+00  0.00000000E+00
  0.00000000E+00  0.00000000E+00  0.00000000E+00
  0.00000000E+00  0.00000000E+00  0.00000000E+00
  0.00000000E+00  0.00000000E+00  0.00000000E+00
  0.00000000E+00  0.00000000E+00  0.00000000E+00
  0.00000000E+00  0.00000000E+00  0.00000000E+00
  0.00000000E+00  0.00000000E+00  0.00000000E+00
  0.00000000E+00  0.00000000E+00  0.00000000E+00
  0.00000000E+00  0.00000000E+00  0.00000000E+00
  0.00000000E+00  0.00000000E+00  0.00000000E+00
  0.00000000E+00  0.00000000E+00  0.00000000E+00
  0.00000000E+00  0.00000000E+00  0.00000000E+00
  0.00000000E+00  0.00000000E+00  0.00000000E+00
  0.00000000E+00  0.00000000E+00  0.00000000E+00
  0.00000000E+00  0.00000000E+00  0.00000000E+00
  0.00000000E+00  0.00000000E+00  0.00000000E+00
  0.00000000E+00  0.00000000E+00  0.00000000E+00
  0.00000000E+00  0.00000000E+00  0.00000000E+00
  0.00000000E+00  0.00000000E+00  0.00000000E+00
  0.00000000E+00  0.00000000E+00  0.00000000E+00
  0.00000000E+00  0.00000000E+00  0.00000000E+00
  0.00000000E+00  0.00000000E+00  0.00000000E+00
  0.00000000E+00  0.00000000E+00  0.00000000E+00
  0.00000000E+00  0.00000000E+00  0.00000000E+00
  0.00000000E+00  0.00000000E+00  0.00000000E+00
  0.00000000E+00  0.00000000E+00  0.00000000E+00
  0.00000000E+00  0.00000000E+00  0.00000000E+00
  0.00000000E+00  0.00000000E+00  0.00000000E+00
  0.00000000E+00  0.00000000E+00  0.00000000E+00
  0.00000000E+00  0.00000000E+00  0.00000000E+00
  0.00000000E+00  0.00000000E+00  0.00000000E+00
  0.00000000E+00  0.00000000E+00  0.00000000E+00
  0.00000000E+00  0.00000000E+00  0.00000000E+00
  0.00000000E+00  0.00000000E+00  0.00000000E+00
  0.00000000E+00  0.00000000E+00  0.00000000E+00
  0.00000000E+00  0.00000000E+00  0.00000000E+00
  0.00000000E+00  0.00000000E+00  0.00000000E+00
  0.00000000E+00  0.00000000E+00  0.00000000E+00
  0.00000000E+00  0.00000000E+00  0.00000000E+00
  0.00000000E+00  0.00000000E+00  0.00000000E+00
  0.00000000E+00  0.00000000E+00  0.00000000E+00
  0.00000000E+00  0.00000000E+00  0.00000000E+00
  0.00000000E+00  0.00000000E+00  0.00000000E+00
  0.00000000E+00  0.00000000E+00  0.00000000E+00
  0.00000000E+00  0.00000000E+00  0.00000000E+00
  0.00000000E+00  0.00000000E+00  0.00000000E+00
  0.00000000E+00  0.00000000E+00  0.00000000E+00
  0.00000000E+00  0.00000000E+00  0.00000000E+00
  0.00000000E+00  0.00000000E+00  0.00000000E+00
  0.00000000E+00  0.00000000E+00  0.00000000E+00
  0.00000000E+00  0.00000000E+00  0.00000000E+00
  0.00000000E+00  0.00000000E+00  0.00000000E+00
  0.00000000E+00  0.00000000E+00  0.00000000E+00
  0.00000000E+00  0.00000000E+00  0.00000000E+00
  0.00000000E+00  0.00000000E+00  0.00000000E+00
  0.00000000E+00  0.00000000E+00  0.00000000E+00
  0.00000000E+00  0.00000000E+00  0.00000000E+00
  0.00000000E+00  0.00000000E+00  0.00000000E+00
  0.00000000E+00  0.00000000E+00  0.00000000E+00
  0.00000000E+00  0.00000000E+00  0.00000000E+00
  0.00000000E+00  0.00000000E+00  0.00000000E+00
  0.00000000E+00  0.00000000E+00  0.00000000E+00
  0.00000000E+00  0.00000000E+00  0.00000000E+00
  0.00000000E+00  0.00000000E+00  0.00000000E+00
  0.00000000E+00  0.00000000E+00  0.00000000E+00
  0.00000000E+00  0.00000000E+00  0.00000000E+00
  0.00000000E+00  0.00000000E+00  0.00000000E+00
  0.00000000E+00  0.00000000E+00  0.00000000E+00
  0.00000000E+00  0.00000000E+00  0.00000000E+00
  0.00000000E+00  0.00000000E+00  0.00000000E+00
  0.00000000E+00  0.00000000E+00  0.00000000E+00
  0.00000000E+00  0.00000000E+00  0.00000000E+00
  0.00000000E+00  0.00000000E+00  0.00000000E+00
  0.00000000E+00  0.00000000E+00  0.00000000E+00
  0.00000000E+00  0.00000000E+00  0.00000000E+00
  0.00000000E+00  0.00000000E+00  0.00000000E+00
  0.00000000E+00  0.00000000E+00  0.00000000E+00
  0.00000000E+00  0.00000000E+00  0.00000000E+00
  0.00000000E+00  0.00000000E+00  0.00000000E+00
  0.00000000E+00  0.00000000E+00  0.00000000E+00
  0.00000000E+00  0.00000000E+00  0.00000000E+00
  0.00000000E+00  0.00000000E+00  0.00000000E+00
  0.00000000E+00  0.00000000E+00  0.00000000E+00
  0.00000000E+00  0.00000000E+00  0.00000000E+00
  0.00000000E+00  0.00000000E+00  0.00000000E+00
  0.00000000E+00  0.00000000E+00  0.00000000E+00
  0.00000000E+00  0.00000000E+00  0.00000000E+00
  0.00000000E+00  0.00000000E+00  0.00000000E+00
  0.00000000E+00  0.00000000E+00  0.00000000E+00
  0.00000000E+00  0.00000000E+00  0.00000000E+00
  0.00000000E+00  0.00000000E+00  0.00000000E+00
  0.00000000E+00  0.00000000E+00  0.00000000E+00
  0.00000000E+00  0.00000000E+00  0.00000000E+00
  0.00000000E+00  0.00000000E+00  0.00000000E+00
  0.00000000E+00  0.00000000E+00  0.00000000E+00
  0.00000000E+00  0.00000000E+00  0.00000000E+00
  0.00000000E+00  0.00000000E+00  0.00000000E+00
  0.00000000E+00  0.00000000E+00  0.00000000E+00
  0.00000000E+00  0.00000000E+00  0.00000000E+00
  0.00000000E+00  0.00000000E+00  0.00000000E+00
  0.00000000E+00  0.00000000E+00  0.00000000E+00
  0.00000000E+00  0.00000000E+00  0.00000000E+00
  0.00000000E+00  0.00000000E+00  0.00000000E+00
  0.00000000E+00  0.00000000E+00  0.00000000E+00
  0.00000000E+00  0.00000000E+00  0.00000000E+00
  0.00000000E+00  0.00000000E+00  0.00000000E+00
  0.00000000E+00  0.00000000E+00  0.00000000E+00
  0.00000000E+00  0.00000000E+00  0.00000000E+00
  0.00000000E+00  0.00000000E+00  0.00000000E+00
  0.00000000E+00  0.00000000E+00  0.00000000E+00
  0.00000000E+00  0.00000000E+00  0.00000000E+00
  0.00000000E+00  0.00000000E+00  0.00000000E+00
  0.00000000E+00  0.00000000E+00  0.00000000E+00
  0.00000000E+00  0.00000000E+00  0.00000000E+00
  0.00000000E+00  0.00000000E+00  0.00000000E+00
  0.00000000E+00  0.00000000E+00  0.00000000E+00
  0.00000000E+00  0.00000000E+00  0.00000000E+00
  0.00000000E+00  0.00000000E+00  0.00000000E+00
  0.00000000E+00  0.00000000E+00  0.00000000E+00
  0.00000000E+00  0.00000000E+00  0.00000000E+00
  0.00000000E+00  0.00000000E+00  0.00000000E+00
  0.00000000E+00  0.00000000E+00  0.00000000E+00
  0.00000000E+00  0.00000000E+00  0.00000000E+00
  0.00000000E+00  0.00000000E+00  0.00000000E+00
  0.00000000E+00  0.00000000E+00  0.00000000E+00
  0.00000000E+00  0.00000000E+00  0.00000000E+00
  0.00000000E+00  0.00000000E+00  0.00000000E+00
  0.00000000E+00  0.00000000E+00  0.00000000E+00
  0.00000000E+00  0.00000000E+00  0.00000000E+00
  0.00000000E+00  0.00000000E+00  0.00000000E+00
  0.00000000E+00  0.00000000E+00  0.00000000E+00
  0.00000000E+00  0.00000000E+00  0.00000000E+00
  0.00000000E+00  0.00000000E+00  0.00000000E+00
  0.00000000E+00  0.00000000E+00  0.00000000E+00
  0.00000000E+00  0.00000000E+00  0.00000000E+00
  0.00000000E+00  0.00000000E+00  0.00000000E+00
  0.00000000E+00  0.00000000E+00  0.00000000E+00
  0.00000000E+00  0.00000000E+00  0.00000000E+00
  0.00000000E+00  0.00000000E+00  0.00000000E+00
  0.00000000E+00  0.00000000E+00  0.00000000E+00
  0.00000000E+00  0.00000000E+00  0.00000000E+00
  0.00000000E+00  0.00000000E+00  0.00000000E+00
  0.00000000E+00  0.00000000E+00  0.00000000E+00
  0.00000000E+00  0.00000000E+00  0.00000000E+00
  0.00000000E+00  0.00000000E+00  0.00000000E+00
  0.00000000E+00  0.00000000E+00  0.00000000E+00
  0.00000000E+00  0.00000000E+00  0.00000000E+00
  0.00000000E+00  0.00000000E+00  0.00000000E+00
  0.00000000E+00  0.00000000E+00  0.00000000E+00
  0.00000000E+00  0.00000000E+00  0.00000000E+00
  0.00000000E+00  0.00000000E+00  0.00000000E+00
  0.00000000E+00  0.00000000E+00  0.00000000E+00
  0.00000000E+00  0.00000000E+00  0.00000000E+00
  0.00000000E+00  0.00000000E+00  0.00000000E+00
  0.00000000E+00  0.00000000E+00  0.00000000E+00
  0.00000000E+00  0.00000000E+00  0.00000000E+00
  0.00000000E+00  0.00000000E+00  0.00000000E+00
  0.00000000E+00  0.00000000E+00  0.00000000E+00
  0.00000000E+00  0.00000000E+00  0.00000000E+00
  0.00000000E+00  0.00000000E+00  0.00000000E+00
  0.00000000E+00  0.00000000E+00  0.00000000E+00
  0.00000000E+00  0.00000000E+00  0.00000000E+00
  0.00000000E+00  0.00000000E+00  0.00000000E+00
  0.00000000E+00  0.00000000E+00  0.00000000E+00
  0.00000000E+00  0.00000000E+00  0.00000000E+00
  0.00000000E+00  0.00000000E+00  0.00000000E+00
  0.00000000E+00  0.00000000E+00  0.00000000E+00
  0.00000000E+00  0.00000000E+00  0.00000000E+00
  0.00000000E+00  0.00000000E+00  0.00000000E+00
  0.00000000E+00  0.00000000E+00  0.00000000E+00
  0.00000000E+00  0.00000000E+00  0.00000000E+00
  0.00000000E+00  0.00000000E+00  0.00000000E+00
  0.00000000E+00  0.00000000E+00  0.00000000E+00
  0.00000000E+00  0.00000000E+00  0.00000000E+00
  0.00000000E+00  0.00000000E+00  0.00000000E+00
  0.00000000E+00  0.00000000E+00  0.00000000E+00
  0.00000000E+00  0.00000000E+00  0.00000000E+00
  0.00000000E+00  0.00000000E+00  0.00000000E+00
  0.00000000E+00  0.00000000E+00  0.00000000E+00
  0.00000000E+00  0.00000000E+00  0.00000000E+00
  0.00000000E+00  0.00000000E+00  0.00000000E+00
  0.00000000E+00  0.00000000E+00  0.00000000E+00
  0.00000000E+00  0.00000000E+00  0.00000000E+00
  0.00000000E+00  0.00000000E+00  0.00000000E+00
  0.00000000E+00  0.00000000E+00  0.00000000E+00
  0.00000000E+00  0.00000000E+00  0.00000000E+00
  0.00000000E+00  0.00000000E+00  0.00000000E+00
  0.00000000E+00  0.00000000E+00  0.00000000E+00
  0.00000000E+00  0.00000000E+00  0.00000000E+00
  0.00000000E+00  0.00000000E+00  0.00000000E+00
  0.00000000E+00  0.00000000E+00  0.00000000E+00
  0.00000000E+00  0.00000000E+00  0.00000000E+00
  0.00000000E+00  0.00000000E+00  0.00000000E+00
  0.00000000E+00  0.00000000E+00  0.00000000E+00
  0.00000000E+00  0.00000000E+00  0.00000000E+00
  0.00000000E+00  0.00000000E+00  0.00000000E+00
  0.00000000E+00  0.00000000E+00  0.00000000E+00
  0.00000000E+00  0.00000000E+00  0.00000000E+00
  0.00000000E+00  0.00000000E+00  0.00000000E+00
  0.00000000E+00  0.00000000E+00  0.00000000E+00
  0.00000000E+00  0.00000000E+00  0.00000000E+00
  0.00000000E+00  0.00000000E+00  0.00000000E+00
  0.00000000E+00  0.00000000E+00  0.00000000E+00
  0.00000000E+00  0.00000000E+00  0.00000000E+00
  0.00000000E+00  0.00000000E+00  0.00000000E+00
  0.00000000E+00  0.00000000E+00  0.00000000E+00
  0.00000000E+00  0.00000000E+00  0.00000000E+00
  0.00000000E+00  0.00000000E+00  0.00000000E+00
  0.00000000E+00  0.00000000E+00  0.00000000E+00
  0.00000000E+00  0.00000000E+00  0.00000000E+00
