# Supplementary material for: Water Adsorption at Pairs of Proximate Brønsted Acid Sites in Zeolites
Source: J Phys Chem Lett. 2026 Jan 14;17(4):1201–6. doi: 10.1021/acs.jpclett.5c03794 (PMC12862806; doi:10.1021/acs.jpclett.5c03794)
Supplement: Supplementary file 2 [file jz5c03794_si_002.zip › Water_BAS_Pairs_SI/QM/STRUCTURES_PBE+D2/HMFI__16__4_h2o__PBE_D2.vasp]

image0                                  
   1.00000000000000     
    20.2029999999999994    0.0000000000000000    0.0000000000000000
     0.0000000000000010   19.8490000000000002    0.0000000000000000
     0.0000000000000010    0.0000000000000010   13.2159999999999993
   Al   H    O    Si
     2    10   196    94
Direct
  0.6147972569623772  0.4335082456551682  0.4926853283338035
  0.6866540754078500  0.4297725398811781  0.8322268512355210
  0.5768716678801875  0.4764592031288752  0.9162657522123103
  0.6002729959030983  0.5115759967020059  0.0252081315393973
  0.5538762668620938  0.4402537066620232  0.0301569793610288
  0.7520688097032358  0.3156347104130176  0.5597861021521929
  0.6667262079394923  0.2954277841785007  0.6185827473662713
  0.7331215102874906  0.3534203871693533  0.6626679983764957
  0.5945012797486564  0.3363450766485477  0.6384049081442859
  0.6012073443019027  0.2983946888572673  0.5387127236341817
  0.5327766205818333  0.3736549603548523  0.1425362437567693
  0.5932852542976222  0.3576846392019795  0.0701885457088505
  0.4839111807673422  0.0405486412747450  0.7068211024269242
  0.3537605839088003  0.0562202773169854  0.7016667005569893
  0.4298948484980593  0.1197578389842775  0.5694034797740635
  0.4161246562890112  0.9882258437945826  0.5533523648973735
  0.2916797624341473  0.0752906055499900  0.8749545156181682
  0.3165025120200358  0.9498737445537744  0.8107618167449915
  0.2263834147847132  0.0243526516417182  0.7210033108224220
  0.3007252067607706  0.1376206742684299  0.0491386583878857
  0.1940600146430309  0.0635840249406739  0.0134281887693040
  0.3102984211664738  0.0030669688300434  0.0380787970793144
  0.0888270103370678  0.1430096905844090  0.0478744209634029
  0.0965243130046733  0.0745790742609365  0.8781937579374581
  0.1016167889248963  0.0500348796354576  0.6797442290287918
  0.0772424231021057  0.9513096020223752  0.8134104776113414
  0.1944169093815477  0.1267162049446091  0.5990704507487770
  0.4815870604772491  0.8627498111154892  0.7042547068657489
  0.3542737526700366  0.8345472339125894  0.7274319662581719
  0.2989301059181801  0.8335130730045397  0.9056633377677602
  0.2256103184665207  0.8631144399985267  0.7453322900129173
  0.1840850988164392  0.8539239783546951  0.9993686959799162
  0.0787164472645833  0.8267289769811765  0.8862126585697944
  0.1001496040526371  0.8472369171417274  0.6910533893140568
  0.0084374480050526  0.9575464517369824  0.2060730533858315
  0.1389404381025720  0.9441842942957220  0.2023853288681741
  0.0641435936681606  0.8780871560048678  0.0709593572129044
  0.0768864195250499  0.0103858549124807  0.0534377545987205
  0.2004869268406715  0.9254087245963835  0.3757827716024395
  0.1768269648455665  0.0504245718709200  0.3123735542631009
  0.2662637767474386  0.9761683813195593  0.2217737094233519
  0.1913677665481716  0.8649843089455737  0.5500956063534739
  0.2971959759688722  0.9402827771762160  0.5145963471024662
  0.1805905389236821 -0.0003347207264846  0.5376147330047648
  0.4001281700118280  0.8565730595982938  0.5432045064523551
  0.3925863037702733  0.9266312688424448  0.3762082257854436
  0.3906541645877901  0.9512451450681000  0.1772460885523382
  0.4125243713231624  0.0493374186948290  0.3118126250158033
  0.2973900849050731  0.8755754934095007  0.0967190488693164
  0.0112165557342572  0.1308607362788569  0.2121679350571513
  0.1383954605114086  0.1649015904247770  0.2297685694749272
  0.1950666398897560  0.1669359353304463  0.4069853508474251
  0.2671310760348534  0.1376437592830762  0.2450329357651871
  0.3086579623685572  0.1459797030225546  0.5032492321374239
  0.4126349379393948  0.1735608698194846  0.3867783953625762
  0.3920203487945706  0.1555349376219067  0.1911242111919549
  0.5024289050938898  0.5495347226898861  0.2758189633763414
  0.6310854283273666  0.5631498739674720  0.2698269210896788
  0.5618280200975551  0.6237153220492111  0.4136700464686776
  0.5713921506323981  0.4904092781072502  0.4200011200871969
  0.6763454638093779  0.5421486622744834  0.0825499863364696
  0.6894605111777454  0.4485836286382898  0.2275409034494503
  0.7609659311652098  0.5615001168797631  0.2289356298200717
  0.6947381494331507  0.6231117374369561  0.9302864761459421
  0.8005772494419979  0.5692361384334759  0.0163648571680680
  0.7194936598318070  0.4896101535450916  0.9128720325101146
  0.8981852123622350  0.6412329975773250  0.9337557178732805
  0.9229328591891285  0.5622978064299871  0.0867059861949866
  0.8883326352762250  0.5705564611785798  0.2802922147652429
  0.9118469930714489  0.4512994065786126  0.1964740778003990
  0.7981394707292399  0.6370137993263417  0.3816552969015333
  0.5139372571747833  0.3622572232822616  0.2771700821037142
  0.6374941430512805  0.3276944181159954  0.2520555274165675
  0.6879354755974310  0.3579890442468414  0.0798028335339716
  0.7685637818889547  0.3412300060557938  0.2389203156391622
  0.8042462566551620  0.3481013162329907  0.9917258923353378
  0.9107757063736066  0.3308610295595820  0.1081179680129963
  0.8909082659820239  0.3411962750435657  0.3064800595645585
  0.9849729886436520  0.4532904791733660  0.7860226614275004
  0.8587421970354124  0.4272034261167079  0.7612852581549130
  0.9233931190345377  0.3789688970060906  0.9218859786297873
  0.8962511012889932  0.5094064061803469  0.9083760445911674
  0.8186981321111622  0.4573568862023911  0.5767961794992797
  0.8004969608039284  0.5449284634059768  0.7294093383485668
  0.7310261893627331  0.4290811865970465  0.7180569950643316
  0.7919484931740906  0.3683875782317525  0.4356394594784535
  0.6982245348664203  0.4530817120919081  0.4899908289631131
  0.8052774909503413  0.4996732500247975  0.3913056008086864
  0.5972993777239042  0.3522315346458523  0.4409489170123692
  0.5862722854801216  0.4214999446430504  0.6184732584296936
  0.6026353087994921  0.4534288208499512  0.8145902081504586
  0.5752184290705907  0.5477778603421891  0.6757369687855426
  0.6910140028596259  0.3489163080756510  0.8822346177703719
  0.9824481138664874  0.6321540699573582  0.7761802784082974
  0.8570566513761388  0.6649990192178027  0.7463822593368840
  0.7979364560571766  0.6320785363019565  0.5772035921643055
  0.7257095661443616  0.6552518635927195  0.7393333756383909
  0.6835350273385183  0.6446003915915317  0.4812277028187114
  0.5803547053468772  0.6710105013894561  0.6010562534341153
  0.6003134408711690  0.6520403346213666  0.7979419345164331
  0.5033562635967405  0.9535639109791142  0.2714284824925046
  0.6321133325375584  0.9280109419294780  0.2576070868577892
  0.5602632927129287  0.8696973159303546  0.4007327890787519
  0.5836155889666480  0.0000552375320508  0.4122422196819325
  0.6798831739658540  0.9579091377577108  0.0776610099902816
  0.6909523027808481  0.0449216140908642  0.2335841076807104
  0.7632251639127916  0.9321749034431648  0.2242295589872571
  0.6916624417364416  0.8732824503770767  0.9254357735636747
  0.7954311967004853  0.9475035735438667  0.9815313613751941
  0.6923030863859032  0.0055966105840461  0.8947155766560482
  0.8899011334546522  0.8643088818999022  0.9160069909532407
  0.9069254782583890  0.9305369710144382  0.0842315140127231
  0.8903552948526355  0.9291095178786370  0.2816070077764501
  0.9095690592638308  0.0456591527886241  0.1873529878110309
  0.8031281100489033  0.8527783106205438  0.3741736758586502
  0.5115093915347178  0.1308389367824452  0.2686529956665212
  0.6348846540188361  0.1664725985515511  0.2277813355385921
  0.7013164435019175  0.1205461501297114  0.0699747433481117
  0.7664786922323406  0.1554097392514354  0.2349847220605707
  0.8101904021819240  0.1452544435833538  0.9654453501871437
  0.9110543785835808  0.1632836052306705  0.0925474064953010
  0.8926551159575109  0.1586319439708591  0.2907031941257781
  0.9873521462595928  0.0460898443012148  0.7697876415897147
  0.8577936183218950  0.0674230430863770  0.7599709138416365
  0.9313258290813068  0.1287572874653422  0.8995425831132370
  0.9093007269234917  0.9971562702477936  0.9129647057023115
  0.8141706760096228  0.0377436989545418  0.5774015169781861
  0.8018609216111577  0.9487950687070529  0.7294124767086262
  0.7281158487440275  0.0606125896621920  0.7218405161024493
  0.7998402136274272  0.1199238002493156  0.4232776790477588
  0.6974539660673869  0.0464875636957013  0.4848954787155651
  0.7995657906981845  0.9869086558408314  0.3967621192171524
  0.6056305387633028  0.1314717207404130  0.4154443327618084
  0.5852143784836961  0.0667707576872877  0.5842572500407730
  0.6022570861941183  0.0664888205912590  0.7820099832148850
  0.5811399900113253  0.9508732916550034  0.6844412013313834
  0.6927072575933217  0.1398980783692600  0.8745914386849597
  0.9799780435986666  0.8665627031997462  0.7667582923299450
  0.8566420689348263  0.8273274144478301  0.7304597411871016
  0.7912951061011487  0.8676956088741011  0.5700304904899554
  0.7249545376319542  0.8395141405942598  0.7365429832458421
  0.6841958670753928  0.8511201249125131  0.4592823341399133
  0.5861249164011092  0.8330458528367736  0.5910979747455735
  0.5985337256416402  0.8391061209270884  0.7903172372059154
  0.4839140655535238  0.4579192222945151  0.7366030494995396
  0.3541447248538552  0.4378980089584142  0.7404528797678493
  0.4278110423144025  0.3650508448729544  0.6194418762418329
  0.4119640251403948  0.4948940057955490  0.5782857287137790
  0.3185213761764000  0.4554135625675254  0.9314629944418533
  0.3085177183354798  0.5559222355986388  0.7956790532071522
  0.2274884803230528  0.4501547329497689  0.7903756134648577
  0.3074363648144193  0.3774918974578375  0.0906818081008328
  0.1989800581132057  0.4309832223490563  0.0078675903176401
  0.2818290786013460  0.5093432486662196  0.1042115242453500
  0.0990368921107129  0.3663129384443589  0.0870952063380633
  0.0800387505978582  0.4332314277523838  0.9208707642114395
  0.1058952888868128  0.4249945940367467  0.7253474094452731
  0.0808553892790073  0.5442739892565094  0.8091704646304821
  0.2082443588153754  0.3641493422470668  0.6403013659974072
  0.4808689028860203  0.6352642621047316  0.7233972451055060
  0.3592743774512892  0.6762090209134295  0.7668180680139174
  0.3051207766010602  0.6472301623797329  0.9442284482939649
  0.2280120843192936  0.6622614293723847  0.7850034449972274
  0.1836882656404833  0.6471815645714470  0.0194967831774255
  0.0743585916814149  0.6597560002426586  0.9104984453903672
  0.1050963098810055  0.6584562769167507  0.7143981491691861
  0.0110428823647764  0.5389184170178661  0.2277039026034461
  0.1369199091368637  0.5713417884497421  0.2493908694790511
  0.0665201288832841  0.6301730544931806  0.1063476220407902
  0.0994669379244435  0.5012266133084592  0.0885296364794290
  0.1758838804042844  0.5501726504718644  0.4360712916696585
  0.1779921895521515  0.4492567907541662  0.2989553063010286
  0.2640986843851817  0.5513768103319250  0.2912073805345261
  0.2071147460962138  0.6274569217182528  0.5923164086613876
  0.2953243020360234  0.5402171729396223  0.5201032705742913
  0.1877849842524680  0.4959254853403252  0.6131715184578302
  0.3858341854259592  0.6272591952814072  0.5833394466513523
  0.4033617830921117  0.5654349955950699  0.4096890462194530
  0.3826968725952393  0.5605132907923792  0.2100866941353472
  0.4151515759086000  0.4502353422643866  0.3102251915864463
  0.2878238243172377  0.6395395853207735  0.1429146142270018
  0.0092220195076087  0.3644381826197743  0.2338611989616850
  0.1324542686209532  0.3255346146221918  0.2716391797762844
  0.1925990364939667  0.3563779754618048  0.4427734566713516
  0.2630697275515655  0.3475194186124166  0.2755518626982693
  0.3136260204941632  0.3519117816033944  0.5189506204950032
  0.4289131638422618  0.3400772373137959  0.4234478038671302
  0.3902765024938015  0.3312475181176313  0.2306940767489515
  0.4328221636839256  0.7457331460197104  0.6381216084223919
  0.2626162245121539  0.7525428189949236  0.0537984247468484
  0.1025849787203043  0.7520678482289643  0.0477035015992079
  0.1885961484326316  0.7514589562880419  0.6479833324083251
  0.0537976792753218  0.2511162559631969  0.1530051160338085
  0.2311485369723828  0.2495236830987021  0.5529948479360426
  0.3919621448707583  0.2456290539696167  0.5523141111633789
  0.3015804201495984  0.2507442088451142  0.1491786937474945
  0.5573825676741385  0.2438907284457018  0.3443763836055826
  0.7221489705374362  0.2427506634072927  0.9964945539715185
  0.8914221464535369  0.2517102816226279  0.9485100848895189
  0.8071315416592864  0.2461570890638319  0.3697407461406138
  0.9366631601324191  0.7506362046386881  0.8399492331731186
  0.7680394369563973  0.7476734868406657  0.4855257149729770
  0.6023899768837414  0.7471478438691069  0.4410303558128028
  0.6803658969440330  0.7477789639725231  0.8676587892409353
  0.5627997928713538  0.4880956720196581  0.9907159458175456
  0.7302796581597256  0.3088063945255728  0.6255731218080467
  0.6104279925660856  0.2908342199430468  0.6133496220281407
  0.5483465228181679  0.3772295986682208  0.0716416057949225
  0.4201337586159343  0.0505015111029759  0.6333066706824257
  0.2976828532127780  0.0262599493692845  0.7768797831951519
  0.2735380037324850  0.0698966302918770  0.9943101555751338
  0.1146099902524917  0.0726914065769786  0.9977735378201570
  0.0655600373365629  0.0304003525161743  0.7856333897473587
  0.1761227035698031  0.0505468739612058  0.6337334652163893
  0.4176541581334396  0.8251806401765418  0.6538774204678424
  0.2986033003751717  0.8705069698379719  0.7963474738495878
  0.2605134036049108  0.8291572326985295  0.0133565051439722
  0.1075275797183564  0.8275085375060691  0.0009757354335692
  0.0589076769705232  0.8731848820554634  0.7893241323729100
  0.1765552667235887  0.8315438327923630  0.6595950489876107
  0.0727408025891645  0.9480572032758212  0.1333899187184910
  0.1949621819613326  0.9740922077660139  0.2775053336518998
  0.2178736860921350  0.9326585280212535  0.4950809566674986
  0.3759301260164568  0.9281378218730961  0.4962422163642159
  0.4251575183429226  0.9702470678216589  0.2845566410899758
  0.3157244662660492  0.9512020362007169  0.1327208546787317
  0.0727454009082829  0.1720275782365835  0.1607370013894303
  0.1947525101735634  0.1296175813468167  0.2979493489392729
  0.2324590094559349  0.1720894422483175  0.5154111692917249
  0.3855348145766465  0.1711670770878951  0.5026064457817987
  0.4320902241134332  0.1272689615772634  0.2893659290268770
  0.3153316978181328  0.1705260795318699  0.1592420585081499
  0.5683149727006771  0.5546501223469255  0.3474649650657135
  0.6893392253515656  0.5291953459366969  0.2038009174975174
  0.7246126682908124  0.5550584711408935  0.9817807049786152
  0.8784270036834635  0.5698322674662240  0.9857648369006525
  0.9333167645874354  0.5304515782507969  0.1982967931357544
  0.8130326136517622  0.5669059438799942  0.3227635634924647
  0.5768594171124382  0.3227061405026913  0.3320714836915677
  0.6975294068245592  0.3694577004866463  0.2009104309738260
  0.7272170346865029  0.3239228336059078  0.9827047723098774
  0.8821505162629790  0.3274743861893632  0.9931520695450264
  0.9306897260154483  0.3721972065661582  0.2099338158140525
  0.8149233933468701  0.3247668459053902  0.3375065429320531
  0.9152616519784659  0.4423549531865142  0.8450361388851316
  0.8015385367565803  0.4656785608836513  0.6962763848210648
  0.7759841142308753  0.4465161291008272  0.4732342085958922
  0.5623619064714473  0.4697982149392465  0.7103173570727579
  0.9187345207750782  0.6717120541977154  0.8239572659149792
  0.7952806232687413  0.6238857076834398  0.6988435990444294
  0.7611884648376316  0.6663285175911153  0.4811692836056736
  0.6070941589920575  0.6709979000248200  0.4849342284388848
  0.5593835125615402  0.6264722154776922  0.6990980725771185
  0.6755884454758670  0.6692543162984221  0.8337384626974946
  0.5703864322385541  0.9381938563740291  0.3348749830319820
  0.6917338380276310  0.9657741475781717  0.1980103070886594
  0.7156008921812509  0.9457252037989611  0.9692242110868788
  0.8744805747573855  0.9351694448005695  0.9725813089711869
  0.9291055527017070  0.9659796074605280  0.1892333481513656
  0.8140594280417587  0.9253484947854664  0.3196800000014356
  0.5773011269794126  0.1674430926972933  0.3138416822963091
  0.6984307788277870  0.1219367453019125  0.1922548222859311
  0.7319330546414834  0.1633035173809844  0.9759288029725729
  0.8859203767504363  0.1724650199317881  0.9770305649730366
  0.9314731461182713  0.1242588803805867  0.1955571387867516
  0.8167578411660334  0.1692971823282677  0.3293778459821379
  0.9207487327160833  0.0594334954631068  0.8354246793691927
  0.8004642541317091  0.0283458315180918  0.6971479778454928
  0.7770577099238291  0.0478319684533311  0.4696685161499528
  0.6189048934943582  0.0606301055360408  0.4736589223698592
  0.5630248495260679  0.0307136555630756  0.6890533872266433
  0.6788897239113516  0.0681073115629449  0.8190820708382074
  0.9158826716558306  0.8274409128468575  0.8135867730868528
  0.7934417752837827  0.8708595738116458  0.6922549443732040
  0.7612550794299058  0.8284062049870999  0.4724923941992235
  0.6081277127124790  0.8253583689366195  0.4738589490195791
  0.5613951483476701  0.8716072683864180  0.6923634642120402
  0.6738799322956246  0.8252710584419444  0.8299234288080131
  0.4192625517669560  0.4398907615237344  0.6689463900134726
  0.3023412965628023  0.4752845294020765  0.8149962298621934
  0.2762879425020267  0.4428287242335575  0.0344731072704915
  0.1198169181595649  0.4339016866440608  0.0267540700176124
  0.0626415516496350  0.4643482892653834  0.8107937203854398
  0.1825791470153384  0.4335840335181487  0.6911896979873089
  0.4146447473841571  0.6706057035990339  0.6777630448693092
  0.3001667875350381  0.6353283869796187  0.8229176077497755
  0.2595388938349434  0.6718684504445408  0.0390576501402420
  0.1068057082120330  0.6723235718913374  0.0207003513534838
  0.0607073398248627  0.6233455619253029  0.8027262664650765
  0.1817793681854072  0.6742514585061288  0.6851199019473405
  0.0782012286015883  0.5599604205897618  0.1674268053655114
  0.1885506523799110  0.5297190618341382  0.3192432738585040
  0.2173617243338186  0.5540699059003267  0.5410769972529231
  0.3739650537250505  0.5570825980066042  0.5230934081769824
  0.4264378368310112  0.5314913409391485  0.3034299293958340
  0.3042729184723027  0.5651581781120514  0.1864882190193720
  0.0739153059080932  0.3269343799573269  0.1869448316537181
  0.1915951627473073  0.3698652739954494  0.3217546176857920
  0.2365975490500801  0.3301998546847763  0.5379425069671683
  0.3899463395856138  0.3256999870186335  0.5285631915657638
  0.4359979850360363  0.3718244895574778  0.3114287346511443
  0.3150590108209630  0.3272177619616793  0.1864871822845987
 
  0.00000000E+00  0.00000000E+00  0.00000000E+00
  0.00000000E+00  0.00000000E+00  0.00000000E+00
  0.00000000E+00  0.00000000E+00  0.00000000E+00
  0.00000000E+00  0.00000000E+00  0.00000000E+00
  0.00000000E+00  0.00000000E+00  0.00000000E+00
  0.00000000E+00  0.00000000E+00  0.00000000E+00
  0.00000000E+00  0.00000000E+00  0.00000000E+00
  0.00000000E+00  0.00000000E+00  0.00000000E+00
  0.00000000E+00  0.00000000E+00  0.00000000E+00
  0.00000000E+00  0.00000000E+00  0.00000000E+00
  0.00000000E+00  0.00000000E+00  0.00000000E+00
  0.00000000E+00  0.00000000E+00  0.00000000E+00
  0.00000000E+00  0.00000000E+00  0.00000000E+00
  0.00000000E+00  0.00000000E+00  0.00000000E+00
  0.00000000E+00  0.00000000E+00  0.00000000E+00
  0.00000000E+00  0.00000000E+00  0.00000000E+00
  0.00000000E+00  0.00000000E+00  0.00000000E+00
  0.00000000E+00  0.00000000E+00  0.00000000E+00
  0.00000000E+00  0.00000000E+00  0.00000000E+00
  0.00000000E+00  0.00000000E+00  0.00000000E+00
  0.00000000E+00  0.00000000E+00  0.00000000E+00
  0.00000000E+00  0.00000000E+00  0.00000000E+00
  0.00000000E+00  0.00000000E+00  0.00000000E+00
  0.00000000E+00  0.00000000E+00  0.00000000E+00
  0.00000000E+00  0.00000000E+00  0.00000000E+00
  0.00000000E+00  0.00000000E+00  0.00000000E+00
  0.00000000E+00  0.00000000E+00  0.00000000E+00
  0.00000000E+00  0.00000000E+00  0.00000000E+00
  0.00000000E+00  0.00000000E+00  0.00000000E+00
  0.00000000E+00  0.00000000E+00  0.00000000E+00
  0.00000000E+00  0.00000000E+00  0.00000000E+00
  0.00000000E+00  0.00000000E+00  0.00000000E+00
  0.00000000E+00  0.00000000E+00  0.00000000E+00
  0.00000000E+00  0.00000000E+00  0.00000000E+00
  0.00000000E+00  0.00000000E+00  0.00000000E+00
  0.00000000E+00  0.00000000E+00  0.00000000E+00
  0.00000000E+00  0.00000000E+00  0.00000000E+00
  0.00000000E+00  0.00000000E+00  0.00000000E+00
  0.00000000E+00  0.00000000E+00  0.00000000E+00
  0.00000000E+00  0.00000000E+00  0.00000000E+00
  0.00000000E+00  0.00000000E+00  0.00000000E+00
  0.00000000E+00  0.00000000E+00  0.00000000E+00
  0.00000000E+00  0.00000000E+00  0.00000000E+00
  0.00000000E+00  0.00000000E+00  0.00000000E+00
  0.00000000E+00  0.00000000E+00  0.00000000E+00
  0.00000000E+00  0.00000000E+00  0.00000000E+00
  0.00000000E+00  0.00000000E+00  0.00000000E+00
  0.00000000E+00  0.00000000E+00  0.00000000E+00
  0.00000000E+00  0.00000000E+00  0.00000000E+00
  0.00000000E+00  0.00000000E+00  0.00000000E+00
  0.00000000E+00  0.00000000E+00  0.00000000E+00
  0.00000000E+00  0.00000000E+00  0.00000000E+00
  0.00000000E+00  0.00000000E+00  0.00000000E+00
  0.00000000E+00  0.00000000E+00  0.00000000E+00
  0.00000000E+00  0.00000000E+00  0.00000000E+00
  0.00000000E+00  0.00000000E+00  0.00000000E+00
  0.00000000E+00  0.00000000E+00  0.00000000E+00
  0.00000000E+00  0.00000000E+00  0.00000000E+00
  0.00000000E+00  0.00000000E+00  0.00000000E+00
  0.00000000E+00  0.00000000E+00  0.00000000E+00
  0.00000000E+00  0.00000000E+00  0.00000000E+00
  0.00000000E+00  0.00000000E+00  0.00000000E+00
  0.00000000E+00  0.00000000E+00  0.00000000E+00
  0.00000000E+00  0.00000000E+00  0.00000000E+00
  0.00000000E+00  0.00000000E+00  0.00000000E+00
  0.00000000E+00  0.00000000E+00  0.00000000E+00
  0.00000000E+00  0.00000000E+00  0.00000000E+00
  0.00000000E+00  0.00000000E+00  0.00000000E+00
  0.00000000E+00  0.00000000E+00  0.00000000E+00
  0.00000000E+00  0.00000000E+00  0.00000000E+00
  0.00000000E+00  0.00000000E+00  0.00000000E+00
  0.00000000E+00  0.00000000E+00  0.00000000E+00
  0.00000000E+00  0.00000000E+00  0.00000000E+00
  0.00000000E+00  0.00000000E+00  0.00000000E+00
  0.00000000E+00  0.00000000E+00  0.00000000E+00
  0.00000000E+00  0.00000000E+00  0.00000000E+00
  0.00000000E+00  0.00000000E+00  0.00000000E+00
  0.00000000E+00  0.00000000E+00  0.00000000E+00
  0.00000000E+00  0.00000000E+00  0.00000000E+00
  0.00000000E+00  0.00000000E+00  0.00000000E+00
  0.00000000E+00  0.00000000E+00  0.00000000E+00
  0.00000000E+00  0.00000000E+00  0.00000000E+00
  0.00000000E+00  0.00000000E+00  0.00000000E+00
  0.00000000E+00  0.00000000E+00  0.00000000E+00
  0.00000000E+00  0.00000000E+00  0.00000000E+00
  0.00000000E+00  0.00000000E+00  0.00000000E+00
  0.00000000E+00  0.00000000E+00  0.00000000E+00
  0.00000000E+00  0.00000000E+00  0.00000000E+00
  0.00000000E+00  0.00000000E+00  0.00000000E+00
  0.00000000E+00  0.00000000E+00  0.00000000E+00
  0.00000000E+00  0.00000000E+00  0.00000000E+00
  0.00000000E+00  0.00000000E+00  0.00000000E+00
  0.00000000E+00  0.00000000E+00  0.00000000E+00
  0.00000000E+00  0.00000000E+00  0.00000000E+00
  0.00000000E+00  0.00000000E+00  0.00000000E+00
  0.00000000E+00  0.00000000E+00  0.00000000E+00
  0.00000000E+00  0.00000000E+00  0.00000000E+00
  0.00000000E+00  0.00000000E+00  0.00000000E+00
  0.00000000E+00  0.00000000E+00  0.00000000E+00
  0.00000000E+00  0.00000000E+00  0.00000000E+00
  0.00000000E+00  0.00000000E+00  0.00000000E+00
  0.00000000E+00  0.00000000E+00  0.00000000E+00
  0.00000000E+00  0.00000000E+00  0.00000000E+00
  0.00000000E+00  0.00000000E+00  0.00000000E+00
  0.00000000E+00  0.00000000E+00  0.00000000E+00
  0.00000000E+00  0.00000000E+00  0.00000000E+00
  0.00000000E+00  0.00000000E+00  0.00000000E+00
  0.00000000E+00  0.00000000E+00  0.00000000E+00
  0.00000000E+00  0.00000000E+00  0.00000000E+00
  0.00000000E+00  0.00000000E+00  0.00000000E+00
  0.00000000E+00  0.00000000E+00  0.00000000E+00
  0.00000000E+00  0.00000000E+00  0.00000000E+00
  0.00000000E+00  0.00000000E+00  0.00000000E+00
  0.00000000E+00  0.00000000E+00  0.00000000E+00
  0.00000000E+00  0.00000000E+00  0.00000000E+00
  0.00000000E+00  0.00000000E+00  0.00000000E+00
  0.00000000E+00  0.00000000E+00  0.00000000E+00
  0.00000000E+00  0.00000000E+00  0.00000000E+00
  0.00000000E+00  0.00000000E+00  0.00000000E+00
  0.00000000E+00  0.00000000E+00  0.00000000E+00
  0.00000000E+00  0.00000000E+00  0.00000000E+00
  0.00000000E+00  0.00000000E+00  0.00000000E+00
  0.00000000E+00  0.00000000E+00  0.00000000E+00
  0.00000000E+00  0.00000000E+00  0.00000000E+00
  0.00000000E+00  0.00000000E+00  0.00000000E+00
  0.00000000E+00  0.00000000E+00  0.00000000E+00
  0.00000000E+00  0.00000000E+00  0.00000000E+00
  0.00000000E+00  0.00000000E+00  0.00000000E+00
  0.00000000E+00  0.00000000E+00  0.00000000E+00
  0.00000000E+00  0.00000000E+00  0.00000000E+00
  0.00000000E+00  0.00000000E+00  0.00000000E+00
  0.00000000E+00  0.00000000E+00  0.00000000E+00
  0.00000000E+00  0.00000000E+00  0.00000000E+00
  0.00000000E+00  0.00000000E+00  0.00000000E+00
  0.00000000E+00  0.00000000E+00  0.00000000E+00
  0.00000000E+00  0.00000000E+00  0.00000000E+00
  0.00000000E+00  0.00000000E+00  0.00000000E+00
  0.00000000E+00  0.00000000E+00  0.00000000E+00
  0.00000000E+00  0.00000000E+00  0.00000000E+00
  0.00000000E+00  0.00000000E+00  0.00000000E+00
  0.00000000E+00  0.00000000E+00  0.00000000E+00
  0.00000000E+00  0.00000000E+00  0.00000000E+00
  0.00000000E+00  0.00000000E+00  0.00000000E+00
  0.00000000E+00  0.00000000E+00  0.00000000E+00
  0.00000000E+00  0.00000000E+00  0.00000000E+00
  0.00000000E+00  0.00000000E+00  0.00000000E+00
  0.00000000E+00  0.00000000E+00  0.00000000E+00
  0.00000000E+00  0.00000000E+00  0.00000000E+00
  0.00000000E+00  0.00000000E+00  0.00000000E+00
  0.00000000E+00  0.00000000E+00  0.00000000E+00
  0.00000000E+00  0.00000000E+00  0.00000000E+00
  0.00000000E+00  0.00000000E+00  0.00000000E+00
  0.00000000E+00  0.00000000E+00  0.00000000E+00
  0.00000000E+00  0.00000000E+00  0.00000000E+00
  0.00000000E+00  0.00000000E+00  0.00000000E+00
  0.00000000E+00  0.00000000E+00  0.00000000E+00
  0.00000000E+00  0.00000000E+00  0.00000000E+00
  0.00000000E+00  0.00000000E+00  0.00000000E+00
  0.00000000E+00  0.00000000E+00  0.00000000E+00
  0.00000000E+00  0.00000000E+00  0.00000000E+00
  0.00000000E+00  0.00000000E+00  0.00000000E+00
  0.00000000E+00  0.00000000E+00  0.00000000E+00
  0.00000000E+00  0.00000000E+00  0.00000000E+00
  0.00000000E+00  0.00000000E+00  0.00000000E+00
  0.00000000E+00  0.00000000E+00  0.00000000E+00
  0.00000000E+00  0.00000000E+00  0.00000000E+00
  0.00000000E+00  0.00000000E+00  0.00000000E+00
  0.00000000E+00  0.00000000E+00  0.00000000E+00
  0.00000000E+00  0.00000000E+00  0.00000000E+00
  0.00000000E+00  0.00000000E+00  0.00000000E+00
  0.00000000E+00  0.00000000E+00  0.00000000E+00
  0.00000000E+00  0.00000000E+00  0.00000000E+00
  0.00000000E+00  0.00000000E+00  0.00000000E+00
  0.00000000E+00  0.00000000E+00  0.00000000E+00
  0.00000000E+00  0.00000000E+00  0.00000000E+00
  0.00000000E+00  0.00000000E+00  0.00000000E+00
  0.00000000E+00  0.00000000E+00  0.00000000E+00
  0.00000000E+00  0.00000000E+00  0.00000000E+00
  0.00000000E+00  0.00000000E+00  0.00000000E+00
  0.00000000E+00  0.00000000E+00  0.00000000E+00
  0.00000000E+00  0.00000000E+00  0.00000000E+00
  0.00000000E+00  0.00000000E+00  0.00000000E+00
  0.00000000E+00  0.00000000E+00  0.00000000E+00
  0.00000000E+00  0.00000000E+00  0.00000000E+00
  0.00000000E+00  0.00000000E+00  0.00000000E+00
  0.00000000E+00  0.00000000E+00  0.00000000E+00
  0.00000000E+00  0.00000000E+00  0.00000000E+00
  0.00000000E+00  0.00000000E+00  0.00000000E+00
  0.00000000E+00  0.00000000E+00  0.00000000E+00
  0.00000000E+00  0.00000000E+00  0.00000000E+00
  0.00000000E+00  0.00000000E+00  0.00000000E+00
  0.00000000E+00  0.00000000E+00  0.00000000E+00
  0.00000000E+00  0.00000000E+00  0.00000000E+00
  0.00000000E+00  0.00000000E+00  0.00000000E+00
  0.00000000E+00  0.00000000E+00  0.00000000E+00
  0.00000000E+00  0.00000000E+00  0.00000000E+00
  0.00000000E+00  0.00000000E+00  0.00000000E+00
  0.00000000E+00  0.00000000E+00  0.00000000E+00
  0.00000000E+00  0.00000000E+00  0.00000000E+00
  0.00000000E+00  0.00000000E+00  0.00000000E+00
  0.00000000E+00  0.00000000E+00  0.00000000E+00
  0.00000000E+00  0.00000000E+00  0.00000000E+00
  0.00000000E+00  0.00000000E+00  0.00000000E+00
  0.00000000E+00  0.00000000E+00  0.00000000E+00
  0.00000000E+00  0.00000000E+00  0.00000000E+00
  0.00000000E+00  0.00000000E+00  0.00000000E+00
  0.00000000E+00  0.00000000E+00  0.00000000E+00
  0.00000000E+00  0.00000000E+00  0.00000000E+00
  0.00000000E+00  0.00000000E+00  0.00000000E+00
  0.00000000E+00  0.00000000E+00  0.00000000E+00
  0.00000000E+00  0.00000000E+00  0.00000000E+00
  0.00000000E+00  0.00000000E+00  0.00000000E+00
  0.00000000E+00  0.00000000E+00  0.00000000E+00
  0.00000000E+00  0.00000000E+00  0.00000000E+00
  0.00000000E+00  0.00000000E+00  0.00000000E+00
  0.00000000E+00  0.00000000E+00  0.00000000E+00
  0.00000000E+00  0.00000000E+00  0.00000000E+00
  0.00000000E+00  0.00000000E+00  0.00000000E+00
  0.00000000E+00  0.00000000E+00  0.00000000E+00
  0.00000000E+00  0.00000000E+00  0.00000000E+00
  0.00000000E+00  0.00000000E+00  0.00000000E+00
  0.00000000E+00  0.00000000E+00  0.00000000E+00
  0.00000000E+00  0.00000000E+00  0.00000000E+00
  0.00000000E+00  0.00000000E+00  0.00000000E+00
  0.00000000E+00  0.00000000E+00  0.00000000E+00
  0.00000000E+00  0.00000000E+00  0.00000000E+00
  0.00000000E+00  0.00000000E+00  0.00000000E+00
  0.00000000E+00  0.00000000E+00  0.00000000E+00
  0.00000000E+00  0.00000000E+00  0.00000000E+00
  0.00000000E+00  0.00000000E+00  0.00000000E+00
  0.00000000E+00  0.00000000E+00  0.00000000E+00
  0.00000000E+00  0.00000000E+00  0.00000000E+00
  0.00000000E+00  0.00000000E+00  0.00000000E+00
  0.00000000E+00  0.00000000E+00  0.00000000E+00
  0.00000000E+00  0.00000000E+00  0.00000000E+00
  0.00000000E+00  0.00000000E+00  0.00000000E+00
  0.00000000E+00  0.00000000E+00  0.00000000E+00
  0.00000000E+00  0.00000000E+00  0.00000000E+00
  0.00000000E+00  0.00000000E+00  0.00000000E+00
  0.00000000E+00  0.00000000E+00  0.00000000E+00
  0.00000000E+00  0.00000000E+00  0.00000000E+00
  0.00000000E+00  0.00000000E+00  0.00000000E+00
  0.00000000E+00  0.00000000E+00  0.00000000E+00
  0.00000000E+00  0.00000000E+00  0.00000000E+00
  0.00000000E+00  0.00000000E+00  0.00000000E+00
  0.00000000E+00  0.00000000E+00  0.00000000E+00
  0.00000000E+00  0.00000000E+00  0.00000000E+00
  0.00000000E+00  0.00000000E+00  0.00000000E+00
  0.00000000E+00  0.00000000E+00  0.00000000E+00
  0.00000000E+00  0.00000000E+00  0.00000000E+00
  0.00000000E+00  0.00000000E+00  0.00000000E+00
  0.00000000E+00  0.00000000E+00  0.00000000E+00
  0.00000000E+00  0.00000000E+00  0.00000000E+00
  0.00000000E+00  0.00000000E+00  0.00000000E+00
  0.00000000E+00  0.00000000E+00  0.00000000E+00
  0.00000000E+00  0.00000000E+00  0.00000000E+00
  0.00000000E+00  0.00000000E+00  0.00000000E+00
  0.00000000E+00  0.00000000E+00  0.00000000E+00
  0.00000000E+00  0.00000000E+00  0.00000000E+00
  0.00000000E+00  0.00000000E+00  0.00000000E+00
  0.00000000E+00  0.00000000E+00  0.00000000E+00
  0.00000000E+00  0.00000000E+00  0.00000000E+00
  0.00000000E+00  0.00000000E+00  0.00000000E+00
  0.00000000E+00  0.00000000E+00  0.00000000E+00
  0.00000000E+00  0.00000000E+00  0.00000000E+00
  0.00000000E+00  0.00000000E+00  0.00000000E+00
  0.00000000E+00  0.00000000E+00  0.00000000E+00
  0.00000000E+00  0.00000000E+00  0.00000000E+00
  0.00000000E+00  0.00000000E+00  0.00000000E+00
  0.00000000E+00  0.00000000E+00  0.00000000E+00
  0.00000000E+00  0.00000000E+00  0.00000000E+00
  0.00000000E+00  0.00000000E+00  0.00000000E+00
  0.00000000E+00  0.00000000E+00  0.00000000E+00
  0.00000000E+00  0.00000000E+00  0.00000000E+00
  0.00000000E+00  0.00000000E+00  0.00000000E+00
  0.00000000E+00  0.00000000E+00  0.00000000E+00
  0.00000000E+00  0.00000000E+00  0.00000000E+00
  0.00000000E+00  0.00000000E+00  0.00000000E+00
  0.00000000E+00  0.00000000E+00  0.00000000E+00
  0.00000000E+00  0.00000000E+00  0.00000000E+00
  0.00000000E+00  0.00000000E+00  0.00000000E+00
  0.00000000E+00  0.00000000E+00  0.00000000E+00
  0.00000000E+00  0.00000000E+00  0.00000000E+00
  0.00000000E+00  0.00000000E+00  0.00000000E+00
  0.00000000E+00  0.00000000E+00  0.00000000E+00
  0.00000000E+00  0.00000000E+00  0.00000000E+00
  0.00000000E+00  0.00000000E+00  0.00000000E+00
  0.00000000E+00  0.00000000E+00  0.00000000E+00
  0.00000000E+00  0.00000000E+00  0.00000000E+00
  0.00000000E+00  0.00000000E+00  0.00000000E+00
  0.00000000E+00  0.00000000E+00  0.00000000E+00
  0.00000000E+00  0.00000000E+00  0.00000000E+00
  0.00000000E+00  0.00000000E+00  0.00000000E+00
  0.00000000E+00  0.00000000E+00  0.00000000E+00
  0.00000000E+00  0.00000000E+00  0.00000000E+00
  0.00000000E+00  0.00000000E+00  0.00000000E+00
  0.00000000E+00  0.00000000E+00  0.00000000E+00
  0.00000000E+00  0.00000000E+00  0.00000000E+00
  0.00000000E+00  0.00000000E+00  0.00000000E+00
  0.00000000E+00  0.00000000E+00  0.00000000E+00
  0.00000000E+00  0.00000000E+00  0.00000000E+00
  0.00000000E+00  0.00000000E+00  0.00000000E+00
