# Supplementary material for: Water Adsorption at Pairs of Proximate Brønsted Acid Sites in Zeolites
Source: J Phys Chem Lett. 2026 Jan 14;17(4):1201–6. doi: 10.1021/acs.jpclett.5c03794 (PMC12862806; doi:10.1021/acs.jpclett.5c03794)
Supplement: Supplementary file 2 [file jz5c03794_si_002.zip › Water_BAS_Pairs_SI/QM/STRUCTURES_PBE+D2/HMFI__16__bare__PBE_D2.vasp]

image0                                  
   1.00000000000000     
    20.2029999999999994    0.0000000000000000    0.0000000000000000
     0.0000000000000010   19.8490000000000002    0.0000000000000000
     0.0000000000000010    0.0000000000000010   13.2159999999999993
   Al   H    O    Si
     2     2   192    94
Direct
  0.6245228968349333  0.4289878942661476  0.5077245197945505
  0.6820285271248943  0.4493105641363395  0.8780813538386949
  0.5683478787829175  0.4095234057777296  0.8647832867276227
  0.5479144266486461  0.3327087603593386  0.5093077899366603
  0.4886676682288897  0.0451131707918295  0.7076763110759083
  0.3575313817164842  0.0559164278634698  0.7049379329135395
  0.4311554171007994  0.1208514411078564  0.5703096276823902
  0.4210600835294048  0.9887418648911771  0.5578256157692455
  0.3001567183814682  0.0755417758697312  0.8813951044832080
  0.3229064697423500  0.9496405069065260  0.8176517840094312
  0.2308313731834316  0.0228757708330242  0.7314615317707192
  0.2936203339376852  0.1379960477421292  0.0570861259868232
  0.1976036922219338  0.0533449860109477  0.0067007802955704
  0.3168332461104975  0.0047913069095118  0.0465109394841388
  0.1012105472358107  0.1414815458296372  0.0500684522465730
  0.0963229403420160  0.0734755593382186  0.8802227241711603
  0.1067453432082596  0.0479751994778126  0.6827541084649742
  0.0779032427473825  0.9500385479205175  0.8149755051060702
  0.2017966400654325  0.1240675469599243  0.6078072308967060
  0.4863721285368792  0.8679597026274418  0.7116526944226709
  0.3608160033974864  0.8339361087837470  0.7363435294950885
  0.3042609022945175  0.8337681678534613  0.9140451984065751
  0.2324953661904730  0.8622677044697936  0.7510155678678297
  0.1884851350833128  0.8539340385695535  0.0033394895340901
  0.0825086076122361  0.8269641197902734  0.8915815301141150
  0.1076594148327165  0.8455111728332720  0.6962684031827254
  0.0107388528581102  0.9579044644961047  0.2088074547488697
  0.1421262072114698  0.9473230151634259  0.2070546376275022
  0.0687023821880526  0.8786596346042291  0.0764343061148242
  0.0783868595391172  0.0105329792743001  0.0564344951245454
  0.2028971599320433  0.9259036296989003  0.3806369174303410
  0.1798105774963549  0.0521234762935218  0.3193656944225292
  0.2699996928732309  0.9783465410399050  0.2287840749825700
  0.1993663340913282  0.8625782738208583  0.5550986007612886
  0.3032232749084938  0.9394810669685205  0.5132532349601004
  0.1876309821702804  0.9973208248284114  0.5456432881871439
  0.4051639521806556  0.8569674377245524  0.5506521376870362
  0.4024700854446839  0.9261238724942900  0.3817004297320286
  0.3948937376713271  0.9502895303802587  0.1842439175244961
  0.4227457142020380  0.0490591203947271  0.3145252248838792
  0.2997961014844676  0.8770062929192738  0.1046044006309788
  0.0167628541585509  0.1324691463035836  0.2080984080834237
  0.1407639643557622  0.1677753998616882  0.2372026857463815
  0.1936104155561058  0.1679922274682074  0.4175628685317865
  0.2685969561552395  0.1423224619944456  0.2568476126618848
  0.3108446930503713  0.1468335482248073  0.4997271801898405
  0.4170270168618699  0.1731349072237372  0.3858735741057092
  0.3905870591199555  0.1516632245561346  0.1909261688522842
  0.5081576273200280  0.5506296962436599  0.2981490731268236
  0.6375926604278750  0.5653758125072585  0.2861272181665179
  0.5698832800862084  0.6152736875289893  0.4427085123863683
  0.5857303026100784  0.4830282351063364  0.4257902702767554
  0.7179296898854438  0.5799727830111455  0.1322426053678384
  0.6868863694031512  0.4554040037937757  0.1952492914262054
  0.7657052386670435  0.5331107842853580  0.3015994021885702
  0.6976441787245672  0.6462381436055583  0.9650512127676067
  0.8055860598248884  0.5692353632998848  0.9820155833874850
  0.6861008140293475  0.5124709587121713  0.9658161957356808
  0.9144136298136805  0.6462306493135302  0.9642031614533902
  0.8973731644108064  0.5723694244366756  0.1278127443383966
  0.8965229894931803  0.5476735832636791  0.3242495201938916
  0.9180709553353572  0.4481981808879213  0.1918742200919159
  0.8152235771617687  0.6190067470314324  0.4344318057728000
  0.5163456336230541  0.3629481851687840  0.2828995928704415
  0.6478437838320877  0.3478063531290750  0.2975174055187984
  0.7011648290930552  0.3312033344417417  0.1193919641594868
  0.7760643968716060  0.3712175042351397  0.2738784000148152
  0.8064941103733411  0.3534945725091842  0.0033560379019893
  0.9121508507115944  0.3242155867540846  0.1161000069053256
  0.9007021761548002  0.3407152556302540  0.3128849302508606
  0.9873659049603197  0.4551654938764956  0.7985851602343789
  0.8548783892903000  0.4523067525305266  0.8098662609913477
  0.9284014954362397  0.3824792541391317  0.9380405472404244
  0.9249870326144789  0.5150203651363432  0.9512120290869458
  0.8089765415881814  0.4207910031682557  0.6318881601631967
  0.8135005714693804  0.5501624247273135  0.6874181496857926
  0.7257734283121332  0.4659932430896046  0.7702262466569610
  0.8154679988720406  0.3515772013047789  0.4645308837591616
  0.7083508739994701  0.4258317471396105  0.4972381515556963
  0.8254476095920313  0.4855596486992266  0.4624852947992570
  0.5826278441920952  0.3478254063020618  0.4629577386325339
  0.5915387061200094  0.4262407255320915  0.6286358462333559
  0.5931472800731479  0.4453177922519987  0.8311641814134040
  0.5804526869954890  0.5488693920455758  0.7083633862800004
  0.6849496635969068  0.3690425853816711  0.9275542223409530
  0.9826278226379130  0.6404825359937814  0.7877514521982176
  0.8532575422302534  0.6597064676808709  0.7894160130346565
  0.7970129721061769  0.6744767289179576  0.6141312157060846
  0.7250892271886217  0.6325322416593254  0.7688870336039153
  0.6926411912808401  0.6421770809702945  0.5004997721818087
  0.5911159026919415  0.6697760380359536  0.6234535173168909
  0.6023125185207956  0.6568390762332121  0.8231925600734199
  0.5108521895235456  0.9521189914550626  0.2715259448732113
  0.6384934839734557  0.9255614838164474  0.2470608480842528
  0.5697771896482067  0.8609062454521693  0.3875421441807536
  0.5967297739255601  0.9904257719464501  0.4120206104583597
  0.6802488926749716  0.9538391945377604  0.0628900481556769
  0.6865073008553384  0.0465112309460150  0.2121271234410936
  0.7678424344092627  0.9405050827028392  0.2073080232096327
  0.7074564383151425  0.8770529631905314  0.9048668420970292
  0.7996796238604479  0.9594455878158515  0.9780730700945551
  0.6941512729359932  0.0093227010190291  0.8857834701259875
  0.8916237448983476  0.8772911679112143  0.9047555180111552
  0.9112547794468033  0.9338495346365684  0.0800117458776748
  0.8910507431158469  0.9337464315545411  0.2780514094212814
  0.9144222447881163  0.0485372896389235  0.1823012521649605
  0.7984965033481465  0.8556452440268133  0.3546509755250771
  0.5123396449574447  0.1386190982955564  0.2543735868221531
  0.6385703411838360  0.1700840670329948  0.2195827010195683
  0.6976524345726702  0.1275146886618102  0.0525736284744605
  0.7696992778298701  0.1517434143620866  0.2145881679062397
  0.8150555643715038  0.1459965159310286  0.9687834343386635
  0.9257556519603080  0.1608378098419786  0.0740842573138014
  0.8954550402497055  0.1656627830443039  0.2702546713290770
  0.9904285148948614  0.0463059858559978  0.7644522845746150
  0.8609157382316143  0.0651152450433768  0.7504707342031605
  0.9312346060029568  0.1392459912729981  0.8764598288252925
  0.9140318351528424  0.0098409606647931  0.9172716104539520
  0.8207904913341406  0.0449247183699427  0.5628472811052555
  0.8119962357993157  0.9467877605054420  0.7021726637163662
  0.7327071335306696  0.0546845231135097  0.7077316014816601
  0.8053931080011790  0.1217595777339521  0.4029537625816738
  0.7015011317902684  0.0575144737652409  0.4806834603498680
  0.7945955035402279  0.9877098002065753  0.3888713700148343
  0.6019254360457906  0.1251002656053131  0.4011972967655882
  0.5849222159913785  0.0662448407331169  0.5739393948180465
  0.6091741742013781  0.0745496821305365  0.7698950979473891
  0.5859735669905373  0.9551779932676866  0.6857043969611535
  0.7061717960440365  0.1419864979365565  0.8555343452102756
  0.9855649103112429  0.8608637073986791  0.7641341799404000
  0.8612905811011302  0.8246368537206590  0.7270263701375483
  0.8069097020726226  0.8558586943169048  0.5527639038627921
  0.7298059402431134  0.8424731778980133  0.7124906529961484
  0.6891424147123043  0.8481161263139234  0.4670724521858470
  0.5828740440443183  0.8397036752173399  0.5848252229787541
  0.6069583821185995  0.8414198750043689  0.7828824898867688
  0.4820721465528706  0.4564373581787562  0.7329842529211233
  0.3518471744838965  0.4379125742857839  0.7201283415291798
  0.4323908714662438  0.3680458098827946  0.6023035148239123
  0.4178116105396528  0.4987934110071033  0.5693306499796894
  0.2999835173555543  0.4318377852024358  0.9008420820526476
  0.3219751694515828  0.5522095527443259  0.8131837492860474
  0.2254076640864430  0.4732920477132668  0.7493639996610389
  0.3019985277765132  0.3741607818670935  0.0787988316006173
  0.2001980308092982  0.4533250539074926  0.0310928075939985
  0.3182684399861789  0.5081045266996367  0.0594422345421667
  0.1033723105715082  0.3674584670244134  0.0730638860988636
  0.1002809330000301  0.4325363832506681  0.9013584363436333
  0.1017530075135444  0.4414850897486545  0.7023898571103627
  0.0799268988650240  0.5503794528151482  0.8144694634600672
  0.2013351317753560  0.3685072039930286  0.6294173817061399
  0.4852114936898465  0.6376565481410843  0.7362163547454728
  0.3588494744533369  0.6739149305648027  0.7552539036462051
  0.3036696202299417  0.6580814159765783  0.9328336218542541
  0.2296360981612886  0.6440920404711867  0.7692869741424572
  0.1872577495331142  0.6482511468118496  0.0254287635047983
  0.0813730335409876  0.6670178061332744  0.9112170740842972
  0.1040123362488924  0.6628246334680273  0.7143955158805750
  0.0096001160812361  0.5432354834137081  0.2273023636937614
  0.1407133507090567  0.5592111411457821  0.2289883851715106
  0.0674388402807892  0.6308487265567828  0.1043502982050066
  0.0807652496327727  0.4998214988094171  0.0719289220731233
  0.2037559173500905  0.5671597535666164  0.4018955201205143
  0.1779927342011386  0.4463354253191127  0.3183449336440949
  0.2693105600705782  0.5255251757929172  0.2422878768360654
  0.1937165099336784  0.6282784535221463  0.5766543132381313
  0.2993400923503424  0.5521690557741613  0.5415574521057365
  0.1821817674609524  0.4935862080936404  0.5629262072546716
  0.4030774376701023  0.6317250265657491  0.5772688548835871
  0.3947607145764028  0.5694875005234120  0.4030290838513869
  0.3944291152809842  0.5584409799556409  0.2039217544412296
  0.4194218734847638  0.4520392249768483  0.3193547899085211
  0.2985996460409018  0.6330561695824729  0.1292902161179180
  0.0166643984296721  0.3633428756194463  0.2264397516915974
  0.1414184393100113  0.3253853399492950  0.2542899522238536
  0.1944778951259964  0.3390452513948123  0.4340486374335876
  0.2701103782948738  0.3542159638266750  0.2728321815299183
  0.3121839787697574  0.3519003067392942  0.5215969100826572
  0.4216607388480345  0.3336945433767606  0.4101773606412865
  0.3946644367014404  0.3412917830265653  0.2130276073663585
  0.4425024767639402  0.7485574211689147  0.6477534067519686
  0.2668306305498384  0.7529499246707190  0.0633650264869842
  0.1071615507757596  0.7535359299192143  0.0555458870713346
  0.1968114280518361  0.7494305394093977  0.6560728603326534
  0.0609456987158927  0.2512544186174947  0.1413197652138163
  0.2348038008459938  0.2477054792771075  0.5671826227566181
  0.3935117870681557  0.2460948709410451  0.5504688164123864
  0.3051942826058195  0.2518748226382761  0.1536356179444829
  0.5653535776674157  0.2449448849354351  0.3414227229692903
  0.7282488672468588  0.2471108726828365  0.9720565414157026
  0.8897491252210146  0.2563880703278799  0.9465737830196784
  0.8047392933516095  0.2483219699114746  0.3422903034669289
  0.9335933094347715  0.7557664286669340  0.8585131580539422
  0.7721201303841271  0.7439277663082630  0.4493239464826631
  0.6082408915063281  0.7417295239303633  0.4564843905048789
  0.6940668584340732  0.7520545275466798  0.8495512383524713
  0.4237228241783040  0.0519935011912248  0.6358674696973208
  0.3034365682918781  0.0258586082127596  0.7835757178751741
  0.2766628431426497  0.0681683722442559  0.9985575635130800
  0.1188332655977532  0.0695782393583866  0.9978404469877933
  0.0676588074405150  0.0291071370221103  0.7862118813983745
  0.1821673782474514  0.0481562814983282  0.6413564877855752
  0.4240518771737187  0.8273769265110897  0.6619830165577761
  0.3047630618089785  0.8701734948916307  0.8042044633830912
  0.2646582787123247  0.8294698521819950  0.0209185084433177
  0.1117122652225966  0.8282235012611687  0.0061474771573079
  0.0633644889618264  0.8709487496240109  0.7917821519625303
  0.1840601542574463  0.8297208679819746  0.6652435984858250
  0.0758492372558418  0.9490297812107752  0.1378093253360693
  0.1980920710027278  0.9759341916202101  0.2834967241190972
  0.2236052443334766  0.9309582182491869  0.4991233210997870
  0.3823314597901926  0.9279272596778898  0.5003263733228203
  0.4331264975338998  0.9694235213360229  0.2883143846972631
  0.3198204103206952  0.9522161054012881  0.1405616553179047
  0.0794280116906499  0.1727873281762371  0.1589838560248399
  0.1957055907683042  0.1320281260180507  0.3072556500332159
  0.2351597276912883  0.1715496952720690  0.5227063911468749
  0.3878009537112987  0.1712243984235279  0.5006876432571226
  0.4352789190926656  0.1276864875853779  0.2866466450595975
  0.3141216392997547  0.1711264330300322  0.1648706657544096
  0.5766269319310587  0.5519244050889263  0.3641055484015349
  0.7015164617015980  0.5334183324633774  0.2292889558706053
  0.7265048444941701  0.5752189112916428  0.0102087502700764
  0.8840749149319106  0.5754133305751302  0.0068406889459924
  0.9305431553287659  0.5276324138277133  0.2175774191835216
  0.8250616647875166  0.5460942538054571  0.3810031848634896
  0.5772098383103732  0.3247926257441185  0.3385628373007955
  0.7040910359488037  0.3774009364304006  0.2201257312215009
  0.7297883797551580  0.3261083784130155  0.0036145684650940
  0.8835908550706204  0.3294934845525064  0.0011035630462363
  0.9367873186443890  0.3696133188366552  0.2117034286681202
  0.8244971473590852  0.3275446428382893  0.3484936742388817
  0.9229385884817197  0.4517317460832814  0.8729484694813600
  0.7993384169874773  0.4726657625355943  0.7258697126644253
  0.7871827479239593  0.4215938782893830  0.5137407197925807
  0.5611091192154561  0.4704884886242284  0.7172163416073819
  0.9211195997552672  0.6753981213770296  0.8493320584387527
  0.7976224571667796  0.6280756903815514  0.7155742915685825
  0.7690728350875374  0.6694085510852589  0.4991726742386653
  0.6157256677429954  0.6671499695915962  0.5058460836736690
  0.5649409796145669  0.6291320048074036  0.7225832000273070
  0.6798651845372208  0.6719007807442210  0.8520871048312187
  0.5791872156372773  0.9325673319376130  0.3293222369563797
  0.6933173456305849  0.9667324377608821  0.1820728100429930
  0.7211493944642211  0.9494604656131062  0.9571975728835309
  0.8785230478468957  0.9451170894008200  0.9693428126027058
  0.9322023576087631  0.9686641160913783  0.1864832695097721
  0.8132437584107791  0.9295677647818803  0.3079648986223547
  0.5800503228322330  0.1683139273222354  0.3034643868599285
  0.6985928048368193  0.1238331240443923  0.1749771735077360
  0.7372237805230025  0.1669200446483307  0.9625517371714599
  0.8901985672462993  0.1760102505230111  0.9669087371627028
  0.9379104803415154  0.1266816563169029  0.1835155458790040
  0.8189800091244801  0.1715427865403938  0.3079760508905108
  0.9236107162011051  0.0645779612208065  0.8268164676794237
  0.8066190349044443  0.0273849475399340  0.6805823042909742
  0.7802271165012966  0.0533275981585807  0.4575261306545330
  0.6221071331050687  0.0588981405148789  0.4660635476576545
  0.5671306771313570  0.0347426556920814  0.6839393476260541
  0.6860747706998985  0.0701205190908658  0.8055393176258402
  0.9181115373654725  0.8299042498499911  0.8136403084794290
  0.8023729566583327  0.8675150894644055  0.6738470528940190
  0.7663149534332061  0.8249628905340426  0.4570501143497867
  0.6127467456896450  0.8222936497819470  0.4744217903910724
  0.5655674318413548  0.8761288260922934  0.6909812926007893
  0.6843333861954318  0.8286867060291045  0.8126009786019436
  0.4201948111303195  0.4411950102620765  0.6566155166067994
  0.2996443669203210  0.4744221769952481  0.7959913986172747
  0.2793950139460686  0.4415716171051493  0.0186492723770735
  0.1212549922236780  0.4385092061854262  0.0192016585463483
  0.0662630753508232  0.4700054472930629  0.8048003322471742
  0.1773702993058031  0.4439256463748992  0.6606604752858865
  0.4222173053817081  0.6725494934452869  0.6796966492104455
  0.3029804848137799  0.6319658384005653  0.8169569442888972
  0.2636837196765119  0.6733203323452733  0.0368229700691086
  0.1106373624082363  0.6745485461182951  0.0242272303692796
  0.0615077968374508  0.6296231905243477  0.8067500515175655
  0.1808680174139775  0.6710042313822714  0.6794799829277566
  0.0746871552312058  0.5576915219914246  0.1589309315691934
  0.1975383551862750  0.5245421961700436  0.2975709589509876
  0.2200227714771798  0.5605572198581087  0.5213814229580424
  0.3781320577451805  0.5633728815518274  0.5224341707661769
  0.4304388284035880  0.5330266135003269  0.3069302796232497
  0.3197927350443158  0.5567667372471309  0.1587555151054011
  0.0803699880612669  0.3273874761836543  0.1741542017683856
  0.1960923186437647  0.3666785880165792  0.3188180628601811
  0.2354626465756879  0.3269543158016069  0.5377454067628347
  0.3882598740534343  0.3251407097077074  0.5209444459915291
  0.4372099193549475  0.3735292756027121  0.3054194164321991
  0.3174668640968600  0.3305315354385429  0.1795921968545675
 
  0.00000000E+00  0.00000000E+00  0.00000000E+00
  0.00000000E+00  0.00000000E+00  0.00000000E+00
  0.00000000E+00  0.00000000E+00  0.00000000E+00
  0.00000000E+00  0.00000000E+00  0.00000000E+00
  0.00000000E+00  0.00000000E+00  0.00000000E+00
  0.00000000E+00  0.00000000E+00  0.00000000E+00
  0.00000000E+00  0.00000000E+00  0.00000000E+00
  0.00000000E+00  0.00000000E+00  0.00000000E+00
  0.00000000E+00  0.00000000E+00  0.00000000E+00
  0.00000000E+00  0.00000000E+00  0.00000000E+00
  0.00000000E+00  0.00000000E+00  0.00000000E+00
  0.00000000E+00  0.00000000E+00  0.00000000E+00
  0.00000000E+00  0.00000000E+00  0.00000000E+00
  0.00000000E+00  0.00000000E+00  0.00000000E+00
  0.00000000E+00  0.00000000E+00  0.00000000E+00
  0.00000000E+00  0.00000000E+00  0.00000000E+00
  0.00000000E+00  0.00000000E+00  0.00000000E+00
  0.00000000E+00  0.00000000E+00  0.00000000E+00
  0.00000000E+00  0.00000000E+00  0.00000000E+00
  0.00000000E+00  0.00000000E+00  0.00000000E+00
  0.00000000E+00  0.00000000E+00  0.00000000E+00
  0.00000000E+00  0.00000000E+00  0.00000000E+00
  0.00000000E+00  0.00000000E+00  0.00000000E+00
  0.00000000E+00  0.00000000E+00  0.00000000E+00
  0.00000000E+00  0.00000000E+00  0.00000000E+00
  0.00000000E+00  0.00000000E+00  0.00000000E+00
  0.00000000E+00  0.00000000E+00  0.00000000E+00
  0.00000000E+00  0.00000000E+00  0.00000000E+00
  0.00000000E+00  0.00000000E+00  0.00000000E+00
  0.00000000E+00  0.00000000E+00  0.00000000E+00
  0.00000000E+00  0.00000000E+00  0.00000000E+00
  0.00000000E+00  0.00000000E+00  0.00000000E+00
  0.00000000E+00  0.00000000E+00  0.00000000E+00
  0.00000000E+00  0.00000000E+00  0.00000000E+00
  0.00000000E+00  0.00000000E+00  0.00000000E+00
  0.00000000E+00  0.00000000E+00  0.00000000E+00
  0.00000000E+00  0.00000000E+00  0.00000000E+00
  0.00000000E+00  0.00000000E+00  0.00000000E+00
  0.00000000E+00  0.00000000E+00  0.00000000E+00
  0.00000000E+00  0.00000000E+00  0.00000000E+00
  0.00000000E+00  0.00000000E+00  0.00000000E+00
  0.00000000E+00  0.00000000E+00  0.00000000E+00
  0.00000000E+00  0.00000000E+00  0.00000000E+00
  0.00000000E+00  0.00000000E+00  0.00000000E+00
  0.00000000E+00  0.00000000E+00  0.00000000E+00
  0.00000000E+00  0.00000000E+00  0.00000000E+00
  0.00000000E+00  0.00000000E+00  0.00000000E+00
  0.00000000E+00  0.00000000E+00  0.00000000E+00
  0.00000000E+00  0.00000000E+00  0.00000000E+00
  0.00000000E+00  0.00000000E+00  0.00000000E+00
  0.00000000E+00  0.00000000E+00  0.00000000E+00
  0.00000000E+00  0.00000000E+00  0.00000000E+00
  0.00000000E+00  0.00000000E+00  0.00000000E+00
  0.00000000E+00  0.00000000E+00  0.00000000E+00
  0.00000000E+00  0.00000000E+00  0.00000000E+00
  0.00000000E+00  0.00000000E+00  0.00000000E+00
  0.00000000E+00  0.00000000E+00  0.00000000E+00
  0.00000000E+00  0.00000000E+00  0.00000000E+00
  0.00000000E+00  0.00000000E+00  0.00000000E+00
  0.00000000E+00  0.00000000E+00  0.00000000E+00
  0.00000000E+00  0.00000000E+00  0.00000000E+00
  0.00000000E+00  0.00000000E+00  0.00000000E+00
  0.00000000E+00  0.00000000E+00  0.00000000E+00
  0.00000000E+00  0.00000000E+00  0.00000000E+00
  0.00000000E+00  0.00000000E+00  0.00000000E+00
  0.00000000E+00  0.00000000E+00  0.00000000E+00
  0.00000000E+00  0.00000000E+00  0.00000000E+00
  0.00000000E+00  0.00000000E+00  0.00000000E+00
  0.00000000E+00  0.00000000E+00  0.00000000E+00
  0.00000000E+00  0.00000000E+00  0.00000000E+00
  0.00000000E+00  0.00000000E+00  0.00000000E+00
  0.00000000E+00  0.00000000E+00  0.00000000E+00
  0.00000000E+00  0.00000000E+00  0.00000000E+00
  0.00000000E+00  0.00000000E+00  0.00000000E+00
  0.00000000E+00  0.00000000E+00  0.00000000E+00
  0.00000000E+00  0.00000000E+00  0.00000000E+00
  0.00000000E+00  0.00000000E+00  0.00000000E+00
  0.00000000E+00  0.00000000E+00  0.00000000E+00
  0.00000000E+00  0.00000000E+00  0.00000000E+00
  0.00000000E+00  0.00000000E+00  0.00000000E+00
  0.00000000E+00  0.00000000E+00  0.00000000E+00
  0.00000000E+00  0.00000000E+00  0.00000000E+00
  0.00000000E+00  0.00000000E+00  0.00000000E+00
  0.00000000E+00  0.00000000E+00  0.00000000E+00
  0.00000000E+00  0.00000000E+00  0.00000000E+00
  0.00000000E+00  0.00000000E+00  0.00000000E+00
  0.00000000E+00  0.00000000E+00  0.00000000E+00
  0.00000000E+00  0.00000000E+00  0.00000000E+00
  0.00000000E+00  0.00000000E+00  0.00000000E+00
  0.00000000E+00  0.00000000E+00  0.00000000E+00
  0.00000000E+00  0.00000000E+00  0.00000000E+00
  0.00000000E+00  0.00000000E+00  0.00000000E+00
  0.00000000E+00  0.00000000E+00  0.00000000E+00
  0.00000000E+00  0.00000000E+00  0.00000000E+00
  0.00000000E+00  0.00000000E+00  0.00000000E+00
  0.00000000E+00  0.00000000E+00  0.00000000E+00
  0.00000000E+00  0.00000000E+00  0.00000000E+00
  0.00000000E+00  0.00000000E+00  0.00000000E+00
  0.00000000E+00  0.00000000E+00  0.00000000E+00
  0.00000000E+00  0.00000000E+00  0.00000000E+00
  0.00000000E+00  0.00000000E+00  0.00000000E+00
  0.00000000E+00  0.00000000E+00  0.00000000E+00
  0.00000000E+00  0.00000000E+00  0.00000000E+00
  0.00000000E+00  0.00000000E+00  0.00000000E+00
  0.00000000E+00  0.00000000E+00  0.00000000E+00
  0.00000000E+00  0.00000000E+00  0.00000000E+00
  0.00000000E+00  0.00000000E+00  0.00000000E+00
  0.00000000E+00  0.00000000E+00  0.00000000E+00
  0.00000000E+00  0.00000000E+00  0.00000000E+00
  0.00000000E+00  0.00000000E+00  0.00000000E+00
  0.00000000E+00  0.00000000E+00  0.00000000E+00
  0.00000000E+00  0.00000000E+00  0.00000000E+00
  0.00000000E+00  0.00000000E+00  0.00000000E+00
  0.00000000E+00  0.00000000E+00  0.00000000E+00
  0.00000000E+00  0.00000000E+00  0.00000000E+00
  0.00000000E+00  0.00000000E+00  0.00000000E+00
  0.00000000E+00  0.00000000E+00  0.00000000E+00
  0.00000000E+00  0.00000000E+00  0.00000000E+00
  0.00000000E+00  0.00000000E+00  0.00000000E+00
  0.00000000E+00  0.00000000E+00  0.00000000E+00
  0.00000000E+00  0.00000000E+00  0.00000000E+00
  0.00000000E+00  0.00000000E+00  0.00000000E+00
  0.00000000E+00  0.00000000E+00  0.00000000E+00
  0.00000000E+00  0.00000000E+00  0.00000000E+00
  0.00000000E+00  0.00000000E+00  0.00000000E+00
  0.00000000E+00  0.00000000E+00  0.00000000E+00
  0.00000000E+00  0.00000000E+00  0.00000000E+00
  0.00000000E+00  0.00000000E+00  0.00000000E+00
  0.00000000E+00  0.00000000E+00  0.00000000E+00
  0.00000000E+00  0.00000000E+00  0.00000000E+00
  0.00000000E+00  0.00000000E+00  0.00000000E+00
  0.00000000E+00  0.00000000E+00  0.00000000E+00
  0.00000000E+00  0.00000000E+00  0.00000000E+00
  0.00000000E+00  0.00000000E+00  0.00000000E+00
  0.00000000E+00  0.00000000E+00  0.00000000E+00
  0.00000000E+00  0.00000000E+00  0.00000000E+00
  0.00000000E+00  0.00000000E+00  0.00000000E+00
  0.00000000E+00  0.00000000E+00  0.00000000E+00
  0.00000000E+00  0.00000000E+00  0.00000000E+00
  0.00000000E+00  0.00000000E+00  0.00000000E+00
  0.00000000E+00  0.00000000E+00  0.00000000E+00
  0.00000000E+00  0.00000000E+00  0.00000000E+00
  0.00000000E+00  0.00000000E+00  0.00000000E+00
  0.00000000E+00  0.00000000E+00  0.00000000E+00
  0.00000000E+00  0.00000000E+00  0.00000000E+00
  0.00000000E+00  0.00000000E+00  0.00000000E+00
  0.00000000E+00  0.00000000E+00  0.00000000E+00
  0.00000000E+00  0.00000000E+00  0.00000000E+00
  0.00000000E+00  0.00000000E+00  0.00000000E+00
  0.00000000E+00  0.00000000E+00  0.00000000E+00
  0.00000000E+00  0.00000000E+00  0.00000000E+00
  0.00000000E+00  0.00000000E+00  0.00000000E+00
  0.00000000E+00  0.00000000E+00  0.00000000E+00
  0.00000000E+00  0.00000000E+00  0.00000000E+00
  0.00000000E+00  0.00000000E+00  0.00000000E+00
  0.00000000E+00  0.00000000E+00  0.00000000E+00
  0.00000000E+00  0.00000000E+00  0.00000000E+00
  0.00000000E+00  0.00000000E+00  0.00000000E+00
  0.00000000E+00  0.00000000E+00  0.00000000E+00
  0.00000000E+00  0.00000000E+00  0.00000000E+00
  0.00000000E+00  0.00000000E+00  0.00000000E+00
  0.00000000E+00  0.00000000E+00  0.00000000E+00
  0.00000000E+00  0.00000000E+00  0.00000000E+00
  0.00000000E+00  0.00000000E+00  0.00000000E+00
  0.00000000E+00  0.00000000E+00  0.00000000E+00
  0.00000000E+00  0.00000000E+00  0.00000000E+00
  0.00000000E+00  0.00000000E+00  0.00000000E+00
  0.00000000E+00  0.00000000E+00  0.00000000E+00
  0.00000000E+00  0.00000000E+00  0.00000000E+00
  0.00000000E+00  0.00000000E+00  0.00000000E+00
  0.00000000E+00  0.00000000E+00  0.00000000E+00
  0.00000000E+00  0.00000000E+00  0.00000000E+00
  0.00000000E+00  0.00000000E+00  0.00000000E+00
  0.00000000E+00  0.00000000E+00  0.00000000E+00
  0.00000000E+00  0.00000000E+00  0.00000000E+00
  0.00000000E+00  0.00000000E+00  0.00000000E+00
  0.00000000E+00  0.00000000E+00  0.00000000E+00
  0.00000000E+00  0.00000000E+00  0.00000000E+00
  0.00000000E+00  0.00000000E+00  0.00000000E+00
  0.00000000E+00  0.00000000E+00  0.00000000E+00
  0.00000000E+00  0.00000000E+00  0.00000000E+00
  0.00000000E+00  0.00000000E+00  0.00000000E+00
  0.00000000E+00  0.00000000E+00  0.00000000E+00
  0.00000000E+00  0.00000000E+00  0.00000000E+00
  0.00000000E+00  0.00000000E+00  0.00000000E+00
  0.00000000E+00  0.00000000E+00  0.00000000E+00
  0.00000000E+00  0.00000000E+00  0.00000000E+00
  0.00000000E+00  0.00000000E+00  0.00000000E+00
  0.00000000E+00  0.00000000E+00  0.00000000E+00
  0.00000000E+00  0.00000000E+00  0.00000000E+00
  0.00000000E+00  0.00000000E+00  0.00000000E+00
  0.00000000E+00  0.00000000E+00  0.00000000E+00
  0.00000000E+00  0.00000000E+00  0.00000000E+00
  0.00000000E+00  0.00000000E+00  0.00000000E+00
  0.00000000E+00  0.00000000E+00  0.00000000E+00
  0.00000000E+00  0.00000000E+00  0.00000000E+00
  0.00000000E+00  0.00000000E+00  0.00000000E+00
  0.00000000E+00  0.00000000E+00  0.00000000E+00
  0.00000000E+00  0.00000000E+00  0.00000000E+00
  0.00000000E+00  0.00000000E+00  0.00000000E+00
  0.00000000E+00  0.00000000E+00  0.00000000E+00
  0.00000000E+00  0.00000000E+00  0.00000000E+00
  0.00000000E+00  0.00000000E+00  0.00000000E+00
  0.00000000E+00  0.00000000E+00  0.00000000E+00
  0.00000000E+00  0.00000000E+00  0.00000000E+00
  0.00000000E+00  0.00000000E+00  0.00000000E+00
  0.00000000E+00  0.00000000E+00  0.00000000E+00
  0.00000000E+00  0.00000000E+00  0.00000000E+00
  0.00000000E+00  0.00000000E+00  0.00000000E+00
  0.00000000E+00  0.00000000E+00  0.00000000E+00
  0.00000000E+00  0.00000000E+00  0.00000000E+00
  0.00000000E+00  0.00000000E+00  0.00000000E+00
  0.00000000E+00  0.00000000E+00  0.00000000E+00
  0.00000000E+00  0.00000000E+00  0.00000000E+00
  0.00000000E+00  0.00000000E+00  0.00000000E+00
  0.00000000E+00  0.00000000E+00  0.00000000E+00
  0.00000000E+00  0.00000000E+00  0.00000000E+00
  0.00000000E+00  0.00000000E+00  0.00000000E+00
  0.00000000E+00  0.00000000E+00  0.00000000E+00
  0.00000000E+00  0.00000000E+00  0.00000000E+00
  0.00000000E+00  0.00000000E+00  0.00000000E+00
  0.00000000E+00  0.00000000E+00  0.00000000E+00
  0.00000000E+00  0.00000000E+00  0.00000000E+00
  0.00000000E+00  0.00000000E+00  0.00000000E+00
  0.00000000E+00  0.00000000E+00  0.00000000E+00
  0.00000000E+00  0.00000000E+00  0.00000000E+00
  0.00000000E+00  0.00000000E+00  0.00000000E+00
  0.00000000E+00  0.00000000E+00  0.00000000E+00
  0.00000000E+00  0.00000000E+00  0.00000000E+00
  0.00000000E+00  0.00000000E+00  0.00000000E+00
  0.00000000E+00  0.00000000E+00  0.00000000E+00
  0.00000000E+00  0.00000000E+00  0.00000000E+00
  0.00000000E+00  0.00000000E+00  0.00000000E+00
  0.00000000E+00  0.00000000E+00  0.00000000E+00
  0.00000000E+00  0.00000000E+00  0.00000000E+00
  0.00000000E+00  0.00000000E+00  0.00000000E+00
  0.00000000E+00  0.00000000E+00  0.00000000E+00
  0.00000000E+00  0.00000000E+00  0.00000000E+00
  0.00000000E+00  0.00000000E+00  0.00000000E+00
  0.00000000E+00  0.00000000E+00  0.00000000E+00
  0.00000000E+00  0.00000000E+00  0.00000000E+00
  0.00000000E+00  0.00000000E+00  0.00000000E+00
  0.00000000E+00  0.00000000E+00  0.00000000E+00
  0.00000000E+00  0.00000000E+00  0.00000000E+00
  0.00000000E+00  0.00000000E+00  0.00000000E+00
  0.00000000E+00  0.00000000E+00  0.00000000E+00
  0.00000000E+00  0.00000000E+00  0.00000000E+00
  0.00000000E+00  0.00000000E+00  0.00000000E+00
  0.00000000E+00  0.00000000E+00  0.00000000E+00
  0.00000000E+00  0.00000000E+00  0.00000000E+00
  0.00000000E+00  0.00000000E+00  0.00000000E+00
  0.00000000E+00  0.00000000E+00  0.00000000E+00
  0.00000000E+00  0.00000000E+00  0.00000000E+00
  0.00000000E+00  0.00000000E+00  0.00000000E+00
  0.00000000E+00  0.00000000E+00  0.00000000E+00
  0.00000000E+00  0.00000000E+00  0.00000000E+00
  0.00000000E+00  0.00000000E+00  0.00000000E+00
  0.00000000E+00  0.00000000E+00  0.00000000E+00
  0.00000000E+00  0.00000000E+00  0.00000000E+00
  0.00000000E+00  0.00000000E+00  0.00000000E+00
  0.00000000E+00  0.00000000E+00  0.00000000E+00
  0.00000000E+00  0.00000000E+00  0.00000000E+00
  0.00000000E+00  0.00000000E+00  0.00000000E+00
  0.00000000E+00  0.00000000E+00  0.00000000E+00
  0.00000000E+00  0.00000000E+00  0.00000000E+00
  0.00000000E+00  0.00000000E+00  0.00000000E+00
  0.00000000E+00  0.00000000E+00  0.00000000E+00
  0.00000000E+00  0.00000000E+00  0.00000000E+00
  0.00000000E+00  0.00000000E+00  0.00000000E+00
  0.00000000E+00  0.00000000E+00  0.00000000E+00
  0.00000000E+00  0.00000000E+00  0.00000000E+00
  0.00000000E+00  0.00000000E+00  0.00000000E+00
  0.00000000E+00  0.00000000E+00  0.00000000E+00
  0.00000000E+00  0.00000000E+00  0.00000000E+00
  0.00000000E+00  0.00000000E+00  0.00000000E+00
  0.00000000E+00  0.00000000E+00  0.00000000E+00
  0.00000000E+00  0.00000000E+00  0.00000000E+00
  0.00000000E+00  0.00000000E+00  0.00000000E+00
  0.00000000E+00  0.00000000E+00  0.00000000E+00
  0.00000000E+00  0.00000000E+00  0.00000000E+00
  0.00000000E+00  0.00000000E+00  0.00000000E+00
  0.00000000E+00  0.00000000E+00  0.00000000E+00
  0.00000000E+00  0.00000000E+00  0.00000000E+00
  0.00000000E+00  0.00000000E+00  0.00000000E+00
  0.00000000E+00  0.00000000E+00  0.00000000E+00
  0.00000000E+00  0.00000000E+00  0.00000000E+00
  0.00000000E+00  0.00000000E+00  0.00000000E+00
  0.00000000E+00  0.00000000E+00  0.00000000E+00
  0.00000000E+00  0.00000000E+00  0.00000000E+00
  0.00000000E+00  0.00000000E+00  0.00000000E+00
