# Supplementary material for: Water Adsorption at Pairs of Proximate Brønsted Acid Sites in Zeolites
Source: J Phys Chem Lett. 2026 Jan 14;17(4):1201–6. doi: 10.1021/acs.jpclett.5c03794 (PMC12862806; doi:10.1021/acs.jpclett.5c03794)
Supplement: Supplementary file 2 [file jz5c03794_si_002.zip › Water_BAS_Pairs_SI/QM/STRUCTURES_PBE+D2/HMFI__3__1_h2o__conformer_1__PBE_D2.vasp]

VASP structure host                     
   1.00000000000000     
    20.2029999999999994    0.0000000000000000    0.0000000000000000
     0.0000000000000000   19.8490000000000002    0.0000000000000000
     0.0000000000000000    0.0000000000000000   13.2159999999999993
   Al   H    O    Si
     2     4   193    94
Selective dynamics
Direct
  0.4204856803843646  0.0448528656167219  0.6802635897560716   T   T   T
  0.3888365429741324  0.3278049704385978  0.5189704692324706   T   T   T
  0.5106578935706408  0.3226124579509542  0.6263604315813399   T   T   T
  0.4655745537600224  0.2494179450580809  0.5872275741544447   T   T   T
  0.4020314685718006  0.0946453340396594  0.8511514825349130   T   T   T
  0.5575969282638007  0.2810929033644967  0.5582853918190603   T   T   T
  0.5033642739548129  0.0360580063866976  0.7018218526221587   T   T   T
  0.3838160313077305  0.0587847643564493  0.8090411578995496   T   T   T
  0.3999905105342633  0.1188916288211389  0.6227125062670026   T   T   T
  0.3710841291746108  0.9777723112994418  0.6453430235502523   T   T   T
  0.3102051513583732  0.0643941980069239  0.9632716760950012   T   T   T
  0.3278836304482608  0.9448050727127967  0.8710661972496798   T   T   T
  0.2502392168893871  0.0381957723435369  0.7891753501311197   T   T   T
  0.2663260040924287  0.1362390477481594  0.1145994577706225   T   T   T
  0.1938444299910577  0.0334232139917831  0.0431259307729257   T   T   T
  0.3064338108448694  0.0088626454823355  0.1424945963907004   T   T   T
  0.1069751277946037  0.1220612947267666  0.1079209246612751   T   T   T
  0.0935861235746252  0.0735346574950247  0.9231763678821355   T   T   T
  0.1271252036152466  0.0632875995232362  0.7307480196189475   T   T   T
  0.0925984726171992  0.9541089428302024  0.8342386444154281   T   T   T
  0.2287973713597717  0.1322257644078014  0.6545054400426104   T   T   T
  0.5005408163212889  0.8719979809178301  0.6994817748955102   T   T   T
  0.3865559281948120  0.8401323962120908  0.7819399144256983   T   T   T
  0.3036392156323336  0.8227287344800238  0.9325447125188217   T   T   T
  0.2574896643194042  0.8630344419732318  0.7531633018236584   T   T   T
  0.1908279163123777  0.8481019079209462  0.0276291610126278   T   T   T
  0.0695590117994833  0.8475036375513907  0.9531034580586301   T   T   T
  0.1286090321165489  0.8329163608046524  0.7752716528308580   T   T   T
  0.9839364354904291  0.9431822320101777  0.2073234838808369   T   T   T
  0.1032837357808622  0.9740927080416110  0.2710576147871597   T   T   T
  0.0869981559651501  0.8688622641128265  0.1493760037349743   T   T   T
  0.0707210781919673  0.9934467528385267  0.0777510498835184   T   T   T
  0.1707332003050912  0.9497119916319049  0.4352803554523353   T   T   T
  0.2005068576278101  0.0573210415166412  0.3186033245448868   T   T   T
  0.2291464208075180  0.9331364086618579  0.2576286854139947   T   T   T
  0.1778531717914403  0.8746881363641218  0.5980351528230937   T   T   T
  0.2895100969685410  0.9196589388268372  0.5087342249634427   T   T   T
  0.2112760052030262  0.0047653245303839  0.6045788321109677   T   T   T
  0.3931847671864640  0.8537407762467285  0.5801841224095308   T   T   T
  0.4110410309909653  0.9587712199754443  0.4575160396541744   T   T   T
  0.3612724310432866  0.9293898157406945  0.2778520327497522   T   T   T
  0.4349260160560235  0.0406183443622155  0.3041423958377793   T   T   T
  0.3048882005565334  0.8749833352763517  0.1187709859949183   T   T   T
  0.9952253985601098  0.1368977091915723  0.2139033037089009   T   T   T
  0.1086176740660791  0.1551530361665879  0.3030848091109178   T   T   T
  0.1823160344265771  0.1454625998595242  0.4679055527047971   T   T   T
  0.2365492665856218  0.1851754202542853  0.2952056791700673   T   T   T
  0.3076801110717453  0.1765708601746369  0.5047959133339480   T   T   T
  0.4252905492240509  0.1451768189102642  0.4292893944413902   T   T   T
  0.3585804404539609  0.1420322806903052  0.2552460982132394   T   T   T
  0.5138019322008024  0.5435944311928298  0.2929978136414357   T   T   T
  0.6444060543991865  0.5560942144721015  0.2896459721915037   T   T   T
  0.5740538789680344  0.6127395713189796  0.4356325548054106   T   T   T
  0.5864214485816719  0.4802097821025109  0.4312457416972050   T   T   T
  0.7035655647636665  0.5801449834826944  0.1157198348441859   T   T   T
  0.6847671875155841  0.4534725101008214  0.1735179725039533   T   T   T
  0.7725440189697768  0.5301855752427783  0.2665472875867382   T   T   T
  0.7023289371776124  0.6462028086547884  0.9453549850608294   T   T   T
  0.8048206694419386  0.5669495945197248  0.9847508725472074   T   T   T
  0.6875331900757878  0.5124018528385241  0.9460468468906135   T   T   T
  0.9116799262507896  0.6450059269048363  0.9537527483490671   T   T   T
  0.9025663991346357  0.5711498866581479  0.1202770468444230   T   T   T
  0.8982575205320841  0.5391871989191427  0.3166195681774772   T   T   T
  0.9244798461037615  0.4454779488189399  0.1781274253383828   T   T   T
  0.8124649633060627  0.6195676804005359  0.4040037327571095   T   T   T
  0.5177532933232694  0.3612031691628353  0.2827393033634090   T   T   T
  0.6473590353176729  0.3430813705383699  0.2714103778505764   T   T   T
  0.7037951635502818  0.3317117510705143  0.0939985274441736   T   T   T
  0.7749327257813485  0.3724729492722524  0.2524315373227849   T   T   T
  0.8149662328364290  0.3516013813049669  0.9904981644371038   T   T   T
  0.9199995778949478  0.3215027588355537  0.1038181818645560   T   T   T
  0.8978001678763269  0.3400460264100649  0.2992900688817758   T   T   T
  0.9928592177154267  0.4629706841950632  0.7945334841878017   T   T   T
  0.8627905016265442  0.4449608196203449  0.7897349343482440   T   T   T
  0.9355409358105945  0.3798153883935536  0.9241076705401710   T   T   T
  0.9199711073033916  0.5119220942092578  0.9424164593339807   T   T   T
  0.8019433963375507  0.4212412678499893  0.6174723296884862   T   T   T
  0.8218560028958617  0.5483712717654814  0.6760478393819365   T   T   T
  0.7344876353358269  0.4719911946413004  0.7691914622433541   T   T   T
  0.8090521205989459  0.3554085261168617  0.4459889099186207   T   T   T
  0.6999104000834605  0.4248691010781815  0.4872219646749897   T   T   T
  0.8115727234201870  0.4899119019866903  0.4483808252833985   T   T   T
  0.5926092724901684  0.3483388012166446  0.4523651774731382   T   T   T
  0.5977404187870029  0.4236076397735422  0.6152640293657075   T   T   T
  0.6088892993913613  0.4521093591840250  0.8124152666478641   T   T   T
  0.5903668811053139  0.5499261717444680  0.6763886926900637   T   T   T
  0.6989474657869251  0.3814276193781735  0.9075594641344973   T   T   T
  0.9913931656534354  0.6448895698892226  0.7899658989897584   T   T   T
  0.8618353209485858  0.6592863394026630  0.7703386767738474   T   T   T
  0.8077235077884894  0.6687449573471367  0.5913691099805518   T   T   T
  0.7333012670433188  0.6345012851922059  0.7493946930905093   T   T   T
  0.6962951046879526  0.6437388455888292  0.4916552610325774   T   T   T
  0.5929990725414338  0.6756142069866437  0.6092349201799790   T   T   T
  0.6091029609993375  0.6531543157941625  0.8044554053233354   T   T   T
  0.4903978586894943  0.9216947679547872  0.3057307409911263   T   T   T
  0.5942679934990241  0.9448319171242326  0.1881871919500285   T   T   T
  0.5996871201340588  0.8531294636030783  0.3372118325904570   T   T   T
  0.5998131854628321  0.9820349825980542  0.3811991420069774   T   T   T
  0.6641252889641021  0.9588316175115571  0.0204678131468161   T   T   T
  0.6756271327514775  0.0499885505315444  0.1696816435909310   T   T   T
  0.7241749212355172  0.9259345874245604  0.1908971208462691   T   T   T
  0.6984131893311466  0.8823079400135879  0.8660027953905374   T   T   T
  0.7911975587526147  0.9500881114930489  0.9705453816687142   T   T   T
  0.7068554717083245  0.0148164980147939  0.8526540888777474   T   T   T
  0.8828837474626068  0.8770525277358098  0.8806689203647750   T   T   T
  0.9163826510656061  0.9520198789594070  0.0364262195126027   T   T   T
  0.8553387046159302  0.9234613118868006  0.2076017428144805   T   T   T
  0.9010842137217192  0.0465678684960284  0.1775764610496879   T   T   T
  0.7838021195054535  0.8561337509634247  0.3344031413625019   T   T   T
  0.4887561723858771  0.1566923403535675  0.2548591290289874   T   T   T
  0.6086355138233804  0.1665078602979853  0.1784245930884242   T   T   T
  0.6870791110736713  0.1413703186886099  0.0234131575579713   T   T   T
  0.7380975295858100  0.1653048567641960  0.2055096198333528   T   T   T
  0.8115237008429027  0.1517372745470013  0.9638909107177336   T   T   T
  0.9314117334939618  0.1409306759074770  0.0399982050030219   T   T   T
  0.8687444852040143  0.1723811293077684  0.2117415379520124   T   T   T
  0.0023453156702649  0.0457817255420195  0.7815876888256694   T   T   T
  0.8901829645818745  0.0609149621163303  0.6810198988704588   T   T   T
  0.9165070443623494  0.1394103510795437  0.8403257494652977   T   T   T
  0.8859324371266258  0.0113308030194243  0.8655177789508363   T   T   T
  0.8201378626557331  0.0347106908920257  0.5172855846333122   T   T   T
  0.8202486056158754  0.9478169501135291  0.6728636121362483   T   T   T
  0.7576512269980128  0.0655180273387279  0.6848638237810879   T   T   T
  0.8009308925302626  0.1211922785915747  0.3698034882378914   T   T   T
  0.6968734674493952  0.0589177654609756  0.4535625644244971   T   T   T
  0.7820204253440588  0.9909295949014194  0.3398968251797829   T   T   T
  0.5939238413591168  0.1148947881952338  0.3615981043026170   T   T   T
  0.5774598558410657  0.0601732315108221  0.5394082821052969   T   T   T
  0.6281936555822937  0.0767619463437682  0.7214805165607555   T   T   T
  0.6026683730993462  0.9533377517254262  0.6555724772971180   T   T   T
  0.7135487793658924  0.1470684519709467  0.8274141331148580   T   T   T
  0.0001988709857051  0.8644863277918083  0.7861121376191988   T   T   T
  0.8889818572158306  0.8329693843265348  0.6933482706033327   T   T   T
  0.8196772256882283  0.8547331163298242  0.5277962033459590   T   T   T
  0.7572779919131998  0.8322889188586787  0.7014231312265632   T   T   T
  0.6934276703078764  0.8423260949914817  0.4798298473919965   T   T   T
  0.5691157297277988  0.8503426791398089  0.5345650406475986   T   T   T
  0.6257842447582385  0.8295949414789853  0.7152790233234718   T   T   T
  0.4935250296208813  0.4625353153228088  0.7251528646738474   T   T   T
  0.3634228824263365  0.4437680197446748  0.7279042686901852   T   T   T
  0.4390439792047983  0.3793992037099305  0.5939549974654358   T   T   T
  0.4203637668537580  0.5116417689679569  0.5763264209147976   T   T   T
  0.2958427473555066  0.4278419323168644  0.8962728745487752   T   T   T
  0.3254499466494165  0.5516633188525061  0.8317368599842290   T   T   T
  0.2353594736361423  0.4786909300888748  0.7377062858713075   T   T   T
  0.2998761193343789  0.3643520389663113  0.0696925914380782   T   T   T
  0.1987072888591951  0.4447152238366824  0.0335632067161011   T   T   T
  0.3176800844066587  0.4983242214218297  0.0613977948762338   T   T   T
  0.0995503979685010  0.3559577609016515  0.0639558669485904   T   T   T
  0.1019229391668088  0.4298037151693750  0.8981817665592773   T   T   T
  0.1069461081194434  0.4617029951313778  0.7027533826200804   T   T   T
  0.0843216271534470  0.5562594280882538  0.8409361348324743   T   T   T
  0.1909751355713837  0.3783916122331170  0.6200290183807279   T   T   T
  0.4909860477328586  0.6312468199454918  0.7224191053718949   T   T   T
  0.3670365316977452  0.6695681823553585  0.7612287954750796   T   T   T
  0.3045523719960712  0.6653167137589665  0.9339451934511320   T   T   T
  0.2378196376605450  0.6401747746537193  0.7649513413513814   T   T   T
  0.1914130757977962  0.6471580489010932  0.0315785506771245   T   T   T
  0.0913053436292331  0.6807781315426938  0.9100807877614135   T   T   T
  0.1125088362083925  0.6590362070430271  0.7150357739496324   T   T   T
  0.0124088541143832  0.5425969500206852  0.2250641605386297   T   T   T
  0.1438799266401227  0.5567195155754472  0.2199765400416857   T   T   T
  0.0686181501132241  0.6208666608229197  0.0878217231184919   T   T   T
  0.0788570379234322  0.4876454542508140  0.0759611922501250   T   T   T
  0.2029316491479746  0.5762220954095317  0.3942177129309590   T   T   T
  0.1790658014635689  0.4496974898970732  0.3282187217995237   T   T   T
  0.2716867880709767  0.5234830597138446  0.2450532988242137   T   T   T
  0.2010688749477697  0.6396150180325203  0.5697276031958391   T   T   T
  0.3031404565757376  0.5606162498233308  0.5263676366263769   T   T   T
  0.1854282367331780  0.5056835063132303  0.5580374782089936   T   T   T
  0.4027851678316908  0.6437019172153448  0.5712998602234688   T   T   T
  0.4052700669029372  0.5747650863822988  0.4003448241382794   T   T   T
  0.3980844356488129  0.5459395768994357  0.2037569041485487   T   T   T
  0.4252542516127376  0.4496132441972446  0.3397301940435763   T   T   T
  0.3066159099190194  0.6247849241945856  0.1253507154574064   T   T   T
  0.0188114837915887  0.3574831570369492  0.2258813171966547   T   T   T
  0.1470592572752408  0.3314347552389488  0.2469590870118578   T   T   T
  0.1964112539792627  0.3359504192063157  0.4288298079495487   T   T   T
  0.2735027384937887  0.3641397067830253  0.2693117784825175   T   T   T
  0.3066717892020253  0.3431912258294897  0.5388876786560887   T   T   T
  0.4142042510561518  0.3222198740579218  0.3945935794963377   T   T   T
  0.3974833402878823  0.3562179331516729  0.2015532434803576   T   T   T
  0.4502166423771462  0.7507297691941932  0.6666965195087450   T   T   T
  0.2710405122092623  0.7476736179073532  0.0863514850409587   T   T   T
  0.1084050901062645  0.7481883430165344  0.0782491014134171   T   T   T
  0.2047709838244032  0.7527565688241175  0.6697572759942042   T   T   T
  0.0690005660962281  0.2425447604282983  0.1587259046563044   T   T   T
  0.2117171992191439  0.2529205282269171  0.5818725627824219   T   T   T
  0.4137010149808313  0.2440757468686028  0.5649237889502314   T   T   T
  0.3141314364192827  0.2537785871258037  0.1706662595643291   T   T   T
  0.5724674676507143  0.2433023659865239  0.3378498410125046   T   T   T
  0.7296291036140753  0.2552703752122101  0.9357916891301934   T   T   T
  0.8976985838304207  0.2525580278280903  0.9369433413726030   T   T   T
  0.7984863044006238  0.2505583755671008  0.3287866610261682   T   T   T
  0.9328449212494456  0.7574710305418249  0.8500256034950748   T   T   T
  0.7771633001225444  0.7435105889907159  0.4329185043682100   T   T   T
  0.6116326324964514  0.7402060558314758  0.4365516969050455   T   T   T
  0.6981025874979462  0.7524856514534255  0.8320872337068212   T   T   T
  0.5269865830522900  0.2758898465047942  0.6156042088858897   T   T   T
  0.3136763248284722  0.0236629742848758  0.8579730782633581   T   T   T
  0.2679640904904680  0.0608707912009973  0.0687141092090625   T   T   T
  0.1159449095578167  0.0559370118620894  0.0381534999796211   T   T   T
  0.0779666468950311  0.0339574879849659  0.8176348087260281   T   T   T
  0.2035913639762138  0.0594140278219777  0.6936144594902254   T   T   T
  0.4323983408158473  0.8295127603982448  0.6817043528713915   T   T   T
  0.3188219618384616  0.8669618292789990  0.8324484909667873   T   T   T
  0.2674247223088034  0.8238241785643048  0.0422584875664279   T   T   T
  0.1140380681613509  0.8278010203193246  0.0514682206256327   T   T   T
  0.0726690482753617  0.8747984372502041  0.8372032012578069   T   T   T
  0.1919411601460048  0.8306623256006452  0.6997173365536800   T   T   T
  0.0615103982323612  0.9444015315703055  0.1762525269715834   T   T   T
  0.1764162677745726  0.9786337767181241  0.3210941592317522   T   T   T
  0.2130097789839223  0.9365813194609234  0.5375623479304003   T   T   T
  0.3654766083884258  0.9282104493717760  0.5487644662173434   T   T   T
  0.4239029723676492  0.9626799056108595  0.3363322782965245   T   T   T
  0.3001935507120314  0.9363222935006390  0.1995235714515237   T   T   T
  0.0698440334846045  0.1648477544756036  0.1959995174256526   T   T   T
  0.1814610520217680  0.1355260513079437  0.3459994919597840   T   T   T
  0.2327049884090648  0.1772111784124207  0.5518974357910784   T   T   T
  0.3859571931011716  0.1679027422848170  0.5308117362107551   T   T   T
  0.4262176321562840  0.1215264489171121  0.3117481230098992   T   T   T
  0.2944307020577817  0.1798775596576230  0.2100161011652539   T   T   T
  0.5801158261411581  0.5476901863817351  0.3617930579184738   T   T   T
  0.7008257652785184  0.5297777214728373  0.2121986244745453   T   T   T
  0.7251991092646056  0.5761003620884425  0.9976871936353399   T   T   T
  0.8843160976576359  0.5740930103945107  0.0007369891498619   T   T   T
  0.9345309146581682  0.5243767622956562  0.2093004210853059   T   T   T
  0.8231024356113839  0.5445905659857448  0.3592272802102882   T   T   T
  0.5812049514944478  0.3243091977520342  0.3338522549224746   T   T   T
  0.7026870271072916  0.3752793651132686  0.1978485138657213   T   T   T
  0.7372682644233159  0.3301709849046832  0.9820334662064357   T   T   T
  0.8918532437725770  0.3263835896620205  0.9887914992085188   T   T   T
  0.9402704515269422  0.3666875358686132  0.2021627275975266   T   T   T
  0.8205661082732315  0.3289728940260943  0.3309034877797719   T   T   T
  0.9271521149196138  0.4502696056521291  0.8624744570473809   T   T   T
  0.8058843364798364  0.4719732984340569  0.7137341257464543   T   T   T
  0.7801518303733180  0.4229638978550121  0.4994202579503749   T   T   T
  0.6200958556066811  0.4205794662833904  0.4973228540424400   T   T   T
  0.5723429764459317  0.4725099689608587  0.7073353496897883   T   T   T
  0.6831237144375724  0.4545913312022853  0.8596532017623411   T   T   T
  0.9247621376753811  0.6764680491556057  0.8411673627317033   T   T   T
  0.8060287976418573  0.6275350178761561  0.6973783106019004   T   T   T
  0.7729602396255439  0.6686993348546353  0.4803709199954111   T   T   T
  0.6191914562185801  0.6682409304126619  0.4933001767916492   T   T   T
  0.5704491419806269  0.6275636622394435  0.7033189513313753   T   T   T
  0.6856540763164298  0.6721192700750754  0.8317537597692725   T   T   T
  0.5705241237754379  0.9261871194363953  0.3028648575223123   T   T   T
  0.6648262152208235  0.9704769141439732  0.1419472783497550   T   T   T
  0.7155809715855802  0.9509287269363924  0.9265162805140814   T   T   T
  0.8688240460691605  0.9477307608914777  0.9377396097892602   T   T   T
  0.9142354951578761  0.9667970546797385  0.1573199021018130   T   T   T
  0.7861228757162700  0.9248657648060041  0.2688901450171137   T   T   T
  0.5659972226458985  0.1703889858948764  0.2829866173350131   T   T   T
  0.6776113887166442  0.1303054636956899  0.1442240323084548   T   T   T
  0.7355464051476031  0.1740447749793143  0.9381116466826631   T   T   T
  0.8890769786386590  0.1715295303583230  0.9454617350989871   T   T   T
  0.9240796232643230  0.1241418394537762  0.1603363233288609   T   T   T
  0.8015145990907461  0.1760868910901582  0.2790666787935957   T   T   T
  0.9245100869011749  0.0641966121510766  0.7924239916907971   T   T   T
  0.8218214481105278  0.0268992279756016  0.6392016646063583   T   T   T
  0.7740968142376752  0.0516817975241665  0.4199651648238808   T   T   T
  0.6175063157580640  0.0537174922850892  0.4336987973012975   T   T   T
  0.5764110146616973  0.0316280513049314  0.6555831861180329   T   T   T
  0.7013246211828466  0.0752529226797117  0.7711687962521088   T   T   T
  0.9267419054840841  0.8324558957793571  0.8024492712383773   T   T   T
  0.8214487030039069  0.8672958505792966  0.6493184840677502   T   T   T
  0.7687519845324188  0.8241379109703225  0.4443054082712916   T   T   T
  0.6182060303938723  0.8213290274052476  0.4471139094002034   T   T   T
  0.5747178727336696  0.8765397836607046  0.6515087680203985   T   T   T
  0.6948244864083813  0.8255570034815873  0.7781738021033474   T   T   T
  0.4281181324129555  0.4488739174332252  0.6550471504793340   T   T   T
  0.3053793554189779  0.4755226783401970  0.7973089087559122   T   T   T
  0.2778266488843650  0.4339737289257822  0.0153649099140886   T   T   T
  0.1203568776719368  0.4291606288691592  0.0176912228663598   T   T   T
  0.0714278731576049  0.4777712628756017  0.8096281793403532   T   T   T
  0.1806195899151700  0.4554541873807252  0.6546427886826279   T   T   T
  0.4272574961999564  0.6731662170267585  0.6802096979118397   T   T   T
  0.3085227030663925  0.6314155207685085  0.8225492363904743   T   T   T
  0.2683792373743936  0.6708779671310094  0.0433114732771617   T   T   T
  0.1151419435736907  0.6739578925908090  0.0272748897913441   T   T   T
  0.0699350783298393  0.6348027375401475  0.8132670038599723   T   T   T
  0.1888859346158788  0.6728768852086263  0.6803510337541124   T   T   T
  0.0769383498400093  0.5516181004389601  0.1528414215106630   T   T   T
  0.1989219270488640  0.5262743733510812  0.2967869349341314   T   T   T
  0.2237362079620858  0.5708460556391057  0.5126647026511524   T   T   T
  0.3825627711161116  0.5724232237646130  0.5182388351232149   T   T   T
  0.4352912383003709  0.5282339953384302  0.3095518522695234   T   T   T
  0.3233790274284006  0.5480894158215248  0.1586886455955795   T   T   T
  0.0835513142753510  0.3222156463305431  0.1740898092274667   T   T   T
  0.1996851651517182  0.3705001252149573  0.3185794208169883   T   T   T
  0.2288732999366805  0.3287319636706590  0.5414372880439693   T   T   T
  0.4383856366713161  0.3714436222189297  0.3061324544305890   T   T   T
  0.3210153533409516  0.3348913753319667  0.1795944011294467   T   T   T
 
  0.00000000E+00  0.00000000E+00  0.00000000E+00
  0.00000000E+00  0.00000000E+00  0.00000000E+00
  0.00000000E+00  0.00000000E+00  0.00000000E+00
  0.00000000E+00  0.00000000E+00  0.00000000E+00
  0.00000000E+00  0.00000000E+00  0.00000000E+00
  0.00000000E+00  0.00000000E+00  0.00000000E+00
  0.00000000E+00  0.00000000E+00  0.00000000E+00
  0.00000000E+00  0.00000000E+00  0.00000000E+00
  0.00000000E+00  0.00000000E+00  0.00000000E+00
  0.00000000E+00  0.00000000E+00  0.00000000E+00
  0.00000000E+00  0.00000000E+00  0.00000000E+00
  0.00000000E+00  0.00000000E+00  0.00000000E+00
  0.00000000E+00  0.00000000E+00  0.00000000E+00
  0.00000000E+00  0.00000000E+00  0.00000000E+00
  0.00000000E+00  0.00000000E+00  0.00000000E+00
  0.00000000E+00  0.00000000E+00  0.00000000E+00
  0.00000000E+00  0.00000000E+00  0.00000000E+00
  0.00000000E+00  0.00000000E+00  0.00000000E+00
  0.00000000E+00  0.00000000E+00  0.00000000E+00
  0.00000000E+00  0.00000000E+00  0.00000000E+00
  0.00000000E+00  0.00000000E+00  0.00000000E+00
  0.00000000E+00  0.00000000E+00  0.00000000E+00
  0.00000000E+00  0.00000000E+00  0.00000000E+00
  0.00000000E+00  0.00000000E+00  0.00000000E+00
  0.00000000E+00  0.00000000E+00  0.00000000E+00
  0.00000000E+00  0.00000000E+00  0.00000000E+00
  0.00000000E+00  0.00000000E+00  0.00000000E+00
  0.00000000E+00  0.00000000E+00  0.00000000E+00
  0.00000000E+00  0.00000000E+00  0.00000000E+00
  0.00000000E+00  0.00000000E+00  0.00000000E+00
  0.00000000E+00  0.00000000E+00  0.00000000E+00
  0.00000000E+00  0.00000000E+00  0.00000000E+00
  0.00000000E+00  0.00000000E+00  0.00000000E+00
  0.00000000E+00  0.00000000E+00  0.00000000E+00
  0.00000000E+00  0.00000000E+00  0.00000000E+00
  0.00000000E+00  0.00000000E+00  0.00000000E+00
  0.00000000E+00  0.00000000E+00  0.00000000E+00
  0.00000000E+00  0.00000000E+00  0.00000000E+00
  0.00000000E+00  0.00000000E+00  0.00000000E+00
  0.00000000E+00  0.00000000E+00  0.00000000E+00
  0.00000000E+00  0.00000000E+00  0.00000000E+00
  0.00000000E+00  0.00000000E+00  0.00000000E+00
  0.00000000E+00  0.00000000E+00  0.00000000E+00
  0.00000000E+00  0.00000000E+00  0.00000000E+00
  0.00000000E+00  0.00000000E+00  0.00000000E+00
  0.00000000E+00  0.00000000E+00  0.00000000E+00
  0.00000000E+00  0.00000000E+00  0.00000000E+00
  0.00000000E+00  0.00000000E+00  0.00000000E+00
  0.00000000E+00  0.00000000E+00  0.00000000E+00
  0.00000000E+00  0.00000000E+00  0.00000000E+00
  0.00000000E+00  0.00000000E+00  0.00000000E+00
  0.00000000E+00  0.00000000E+00  0.00000000E+00
  0.00000000E+00  0.00000000E+00  0.00000000E+00
  0.00000000E+00  0.00000000E+00  0.00000000E+00
  0.00000000E+00  0.00000000E+00  0.00000000E+00
  0.00000000E+00  0.00000000E+00  0.00000000E+00
  0.00000000E+00  0.00000000E+00  0.00000000E+00
  0.00000000E+00  0.00000000E+00  0.00000000E+00
  0.00000000E+00  0.00000000E+00  0.00000000E+00
  0.00000000E+00  0.00000000E+00  0.00000000E+00
  0.00000000E+00  0.00000000E+00  0.00000000E+00
  0.00000000E+00  0.00000000E+00  0.00000000E+00
  0.00000000E+00  0.00000000E+00  0.00000000E+00
  0.00000000E+00  0.00000000E+00  0.00000000E+00
  0.00000000E+00  0.00000000E+00  0.00000000E+00
  0.00000000E+00  0.00000000E+00  0.00000000E+00
  0.00000000E+00  0.00000000E+00  0.00000000E+00
  0.00000000E+00  0.00000000E+00  0.00000000E+00
  0.00000000E+00  0.00000000E+00  0.00000000E+00
  0.00000000E+00  0.00000000E+00  0.00000000E+00
  0.00000000E+00  0.00000000E+00  0.00000000E+00
  0.00000000E+00  0.00000000E+00  0.00000000E+00
  0.00000000E+00  0.00000000E+00  0.00000000E+00
  0.00000000E+00  0.00000000E+00  0.00000000E+00
  0.00000000E+00  0.00000000E+00  0.00000000E+00
  0.00000000E+00  0.00000000E+00  0.00000000E+00
  0.00000000E+00  0.00000000E+00  0.00000000E+00
  0.00000000E+00  0.00000000E+00  0.00000000E+00
  0.00000000E+00  0.00000000E+00  0.00000000E+00
  0.00000000E+00  0.00000000E+00  0.00000000E+00
  0.00000000E+00  0.00000000E+00  0.00000000E+00
  0.00000000E+00  0.00000000E+00  0.00000000E+00
  0.00000000E+00  0.00000000E+00  0.00000000E+00
  0.00000000E+00  0.00000000E+00  0.00000000E+00
  0.00000000E+00  0.00000000E+00  0.00000000E+00
  0.00000000E+00  0.00000000E+00  0.00000000E+00
  0.00000000E+00  0.00000000E+00  0.00000000E+00
  0.00000000E+00  0.00000000E+00  0.00000000E+00
  0.00000000E+00  0.00000000E+00  0.00000000E+00
  0.00000000E+00  0.00000000E+00  0.00000000E+00
  0.00000000E+00  0.00000000E+00  0.00000000E+00
  0.00000000E+00  0.00000000E+00  0.00000000E+00
  0.00000000E+00  0.00000000E+00  0.00000000E+00
  0.00000000E+00  0.00000000E+00  0.00000000E+00
  0.00000000E+00  0.00000000E+00  0.00000000E+00
  0.00000000E+00  0.00000000E+00  0.00000000E+00
  0.00000000E+00  0.00000000E+00  0.00000000E+00
  0.00000000E+00  0.00000000E+00  0.00000000E+00
  0.00000000E+00  0.00000000E+00  0.00000000E+00
  0.00000000E+00  0.00000000E+00  0.00000000E+00
  0.00000000E+00  0.00000000E+00  0.00000000E+00
  0.00000000E+00  0.00000000E+00  0.00000000E+00
  0.00000000E+00  0.00000000E+00  0.00000000E+00
  0.00000000E+00  0.00000000E+00  0.00000000E+00
  0.00000000E+00  0.00000000E+00  0.00000000E+00
  0.00000000E+00  0.00000000E+00  0.00000000E+00
  0.00000000E+00  0.00000000E+00  0.00000000E+00
  0.00000000E+00  0.00000000E+00  0.00000000E+00
  0.00000000E+00  0.00000000E+00  0.00000000E+00
  0.00000000E+00  0.00000000E+00  0.00000000E+00
  0.00000000E+00  0.00000000E+00  0.00000000E+00
  0.00000000E+00  0.00000000E+00  0.00000000E+00
  0.00000000E+00  0.00000000E+00  0.00000000E+00
  0.00000000E+00  0.00000000E+00  0.00000000E+00
  0.00000000E+00  0.00000000E+00  0.00000000E+00
  0.00000000E+00  0.00000000E+00  0.00000000E+00
  0.00000000E+00  0.00000000E+00  0.00000000E+00
  0.00000000E+00  0.00000000E+00  0.00000000E+00
  0.00000000E+00  0.00000000E+00  0.00000000E+00
  0.00000000E+00  0.00000000E+00  0.00000000E+00
  0.00000000E+00  0.00000000E+00  0.00000000E+00
  0.00000000E+00  0.00000000E+00  0.00000000E+00
  0.00000000E+00  0.00000000E+00  0.00000000E+00
  0.00000000E+00  0.00000000E+00  0.00000000E+00
  0.00000000E+00  0.00000000E+00  0.00000000E+00
  0.00000000E+00  0.00000000E+00  0.00000000E+00
  0.00000000E+00  0.00000000E+00  0.00000000E+00
  0.00000000E+00  0.00000000E+00  0.00000000E+00
  0.00000000E+00  0.00000000E+00  0.00000000E+00
  0.00000000E+00  0.00000000E+00  0.00000000E+00
  0.00000000E+00  0.00000000E+00  0.00000000E+00
  0.00000000E+00  0.00000000E+00  0.00000000E+00
  0.00000000E+00  0.00000000E+00  0.00000000E+00
  0.00000000E+00  0.00000000E+00  0.00000000E+00
  0.00000000E+00  0.00000000E+00  0.00000000E+00
  0.00000000E+00  0.00000000E+00  0.00000000E+00
  0.00000000E+00  0.00000000E+00  0.00000000E+00
  0.00000000E+00  0.00000000E+00  0.00000000E+00
  0.00000000E+00  0.00000000E+00  0.00000000E+00
  0.00000000E+00  0.00000000E+00  0.00000000E+00
  0.00000000E+00  0.00000000E+00  0.00000000E+00
  0.00000000E+00  0.00000000E+00  0.00000000E+00
  0.00000000E+00  0.00000000E+00  0.00000000E+00
  0.00000000E+00  0.00000000E+00  0.00000000E+00
  0.00000000E+00  0.00000000E+00  0.00000000E+00
  0.00000000E+00  0.00000000E+00  0.00000000E+00
  0.00000000E+00  0.00000000E+00  0.00000000E+00
  0.00000000E+00  0.00000000E+00  0.00000000E+00
  0.00000000E+00  0.00000000E+00  0.00000000E+00
  0.00000000E+00  0.00000000E+00  0.00000000E+00
  0.00000000E+00  0.00000000E+00  0.00000000E+00
  0.00000000E+00  0.00000000E+00  0.00000000E+00
  0.00000000E+00  0.00000000E+00  0.00000000E+00
  0.00000000E+00  0.00000000E+00  0.00000000E+00
  0.00000000E+00  0.00000000E+00  0.00000000E+00
  0.00000000E+00  0.00000000E+00  0.00000000E+00
  0.00000000E+00  0.00000000E+00  0.00000000E+00
  0.00000000E+00  0.00000000E+00  0.00000000E+00
  0.00000000E+00  0.00000000E+00  0.00000000E+00
  0.00000000E+00  0.00000000E+00  0.00000000E+00
  0.00000000E+00  0.00000000E+00  0.00000000E+00
  0.00000000E+00  0.00000000E+00  0.00000000E+00
  0.00000000E+00  0.00000000E+00  0.00000000E+00
  0.00000000E+00  0.00000000E+00  0.00000000E+00
  0.00000000E+00  0.00000000E+00  0.00000000E+00
  0.00000000E+00  0.00000000E+00  0.00000000E+00
  0.00000000E+00  0.00000000E+00  0.00000000E+00
  0.00000000E+00  0.00000000E+00  0.00000000E+00
  0.00000000E+00  0.00000000E+00  0.00000000E+00
  0.00000000E+00  0.00000000E+00  0.00000000E+00
  0.00000000E+00  0.00000000E+00  0.00000000E+00
  0.00000000E+00  0.00000000E+00  0.00000000E+00
  0.00000000E+00  0.00000000E+00  0.00000000E+00
  0.00000000E+00  0.00000000E+00  0.00000000E+00
  0.00000000E+00  0.00000000E+00  0.00000000E+00
  0.00000000E+00  0.00000000E+00  0.00000000E+00
  0.00000000E+00  0.00000000E+00  0.00000000E+00
  0.00000000E+00  0.00000000E+00  0.00000000E+00
  0.00000000E+00  0.00000000E+00  0.00000000E+00
  0.00000000E+00  0.00000000E+00  0.00000000E+00
  0.00000000E+00  0.00000000E+00  0.00000000E+00
  0.00000000E+00  0.00000000E+00  0.00000000E+00
  0.00000000E+00  0.00000000E+00  0.00000000E+00
  0.00000000E+00  0.00000000E+00  0.00000000E+00
  0.00000000E+00  0.00000000E+00  0.00000000E+00
  0.00000000E+00  0.00000000E+00  0.00000000E+00
  0.00000000E+00  0.00000000E+00  0.00000000E+00
  0.00000000E+00  0.00000000E+00  0.00000000E+00
  0.00000000E+00  0.00000000E+00  0.00000000E+00
  0.00000000E+00  0.00000000E+00  0.00000000E+00
  0.00000000E+00  0.00000000E+00  0.00000000E+00
  0.00000000E+00  0.00000000E+00  0.00000000E+00
  0.00000000E+00  0.00000000E+00  0.00000000E+00
  0.00000000E+00  0.00000000E+00  0.00000000E+00
  0.00000000E+00  0.00000000E+00  0.00000000E+00
  0.00000000E+00  0.00000000E+00  0.00000000E+00
  0.00000000E+00  0.00000000E+00  0.00000000E+00
  0.00000000E+00  0.00000000E+00  0.00000000E+00
  0.00000000E+00  0.00000000E+00  0.00000000E+00
  0.00000000E+00  0.00000000E+00  0.00000000E+00
  0.00000000E+00  0.00000000E+00  0.00000000E+00
  0.00000000E+00  0.00000000E+00  0.00000000E+00
  0.00000000E+00  0.00000000E+00  0.00000000E+00
  0.00000000E+00  0.00000000E+00  0.00000000E+00
  0.00000000E+00  0.00000000E+00  0.00000000E+00
  0.00000000E+00  0.00000000E+00  0.00000000E+00
  0.00000000E+00  0.00000000E+00  0.00000000E+00
  0.00000000E+00  0.00000000E+00  0.00000000E+00
  0.00000000E+00  0.00000000E+00  0.00000000E+00
  0.00000000E+00  0.00000000E+00  0.00000000E+00
  0.00000000E+00  0.00000000E+00  0.00000000E+00
  0.00000000E+00  0.00000000E+00  0.00000000E+00
  0.00000000E+00  0.00000000E+00  0.00000000E+00
  0.00000000E+00  0.00000000E+00  0.00000000E+00
  0.00000000E+00  0.00000000E+00  0.00000000E+00
  0.00000000E+00  0.00000000E+00  0.00000000E+00
  0.00000000E+00  0.00000000E+00  0.00000000E+00
  0.00000000E+00  0.00000000E+00  0.00000000E+00
  0.00000000E+00  0.00000000E+00  0.00000000E+00
  0.00000000E+00  0.00000000E+00  0.00000000E+00
  0.00000000E+00  0.00000000E+00  0.00000000E+00
  0.00000000E+00  0.00000000E+00  0.00000000E+00
  0.00000000E+00  0.00000000E+00  0.00000000E+00
  0.00000000E+00  0.00000000E+00  0.00000000E+00
  0.00000000E+00  0.00000000E+00  0.00000000E+00
  0.00000000E+00  0.00000000E+00  0.00000000E+00
  0.00000000E+00  0.00000000E+00  0.00000000E+00
  0.00000000E+00  0.00000000E+00  0.00000000E+00
  0.00000000E+00  0.00000000E+00  0.00000000E+00
  0.00000000E+00  0.00000000E+00  0.00000000E+00
  0.00000000E+00  0.00000000E+00  0.00000000E+00
  0.00000000E+00  0.00000000E+00  0.00000000E+00
  0.00000000E+00  0.00000000E+00  0.00000000E+00
  0.00000000E+00  0.00000000E+00  0.00000000E+00
  0.00000000E+00  0.00000000E+00  0.00000000E+00
  0.00000000E+00  0.00000000E+00  0.00000000E+00
  0.00000000E+00  0.00000000E+00  0.00000000E+00
  0.00000000E+00  0.00000000E+00  0.00000000E+00
  0.00000000E+00  0.00000000E+00  0.00000000E+00
  0.00000000E+00  0.00000000E+00  0.00000000E+00
  0.00000000E+00  0.00000000E+00  0.00000000E+00
  0.00000000E+00  0.00000000E+00  0.00000000E+00
  0.00000000E+00  0.00000000E+00  0.00000000E+00
  0.00000000E+00  0.00000000E+00  0.00000000E+00
  0.00000000E+00  0.00000000E+00  0.00000000E+00
  0.00000000E+00  0.00000000E+00  0.00000000E+00
  0.00000000E+00  0.00000000E+00  0.00000000E+00
  0.00000000E+00  0.00000000E+00  0.00000000E+00
  0.00000000E+00  0.00000000E+00  0.00000000E+00
  0.00000000E+00  0.00000000E+00  0.00000000E+00
  0.00000000E+00  0.00000000E+00  0.00000000E+00
  0.00000000E+00  0.00000000E+00  0.00000000E+00
  0.00000000E+00  0.00000000E+00  0.00000000E+00
  0.00000000E+00  0.00000000E+00  0.00000000E+00
  0.00000000E+00  0.00000000E+00  0.00000000E+00
  0.00000000E+00  0.00000000E+00  0.00000000E+00
  0.00000000E+00  0.00000000E+00  0.00000000E+00
  0.00000000E+00  0.00000000E+00  0.00000000E+00
  0.00000000E+00  0.00000000E+00  0.00000000E+00
  0.00000000E+00  0.00000000E+00  0.00000000E+00
  0.00000000E+00  0.00000000E+00  0.00000000E+00
  0.00000000E+00  0.00000000E+00  0.00000000E+00
  0.00000000E+00  0.00000000E+00  0.00000000E+00
  0.00000000E+00  0.00000000E+00  0.00000000E+00
  0.00000000E+00  0.00000000E+00  0.00000000E+00
  0.00000000E+00  0.00000000E+00  0.00000000E+00
  0.00000000E+00  0.00000000E+00  0.00000000E+00
  0.00000000E+00  0.00000000E+00  0.00000000E+00
  0.00000000E+00  0.00000000E+00  0.00000000E+00
  0.00000000E+00  0.00000000E+00  0.00000000E+00
  0.00000000E+00  0.00000000E+00  0.00000000E+00
  0.00000000E+00  0.00000000E+00  0.00000000E+00
  0.00000000E+00  0.00000000E+00  0.00000000E+00
  0.00000000E+00  0.00000000E+00  0.00000000E+00
  0.00000000E+00  0.00000000E+00  0.00000000E+00
  0.00000000E+00  0.00000000E+00  0.00000000E+00
  0.00000000E+00  0.00000000E+00  0.00000000E+00
  0.00000000E+00  0.00000000E+00  0.00000000E+00
  0.00000000E+00  0.00000000E+00  0.00000000E+00
  0.00000000E+00  0.00000000E+00  0.00000000E+00
  0.00000000E+00  0.00000000E+00  0.00000000E+00
  0.00000000E+00  0.00000000E+00  0.00000000E+00
  0.00000000E+00  0.00000000E+00  0.00000000E+00
  0.00000000E+00  0.00000000E+00  0.00000000E+00
  0.00000000E+00  0.00000000E+00  0.00000000E+00
  0.00000000E+00  0.00000000E+00  0.00000000E+00
  0.00000000E+00  0.00000000E+00  0.00000000E+00
  0.00000000E+00  0.00000000E+00  0.00000000E+00
  0.00000000E+00  0.00000000E+00  0.00000000E+00
  0.00000000E+00  0.00000000E+00  0.00000000E+00
  0.00000000E+00  0.00000000E+00  0.00000000E+00
  0.00000000E+00  0.00000000E+00  0.00000000E+00
  0.00000000E+00  0.00000000E+00  0.00000000E+00
