# Supplementary material for: Water Adsorption at Pairs of Proximate Brønsted Acid Sites in Zeolites
Source: J Phys Chem Lett. 2026 Jan 14;17(4):1201–6. doi: 10.1021/acs.jpclett.5c03794 (PMC12862806; doi:10.1021/acs.jpclett.5c03794)
Supplement: Supplementary file 2 [file jz5c03794_si_002.zip › Water_BAS_Pairs_SI/QM/STRUCTURES_PBE+D2/HMFI__3__1_h2o__conformer_2__PBE_D2.vasp]

image0                                  
   1.00000000000000     
    20.2029999999999994    0.0000000000000000    0.0000000000000000
     0.0000000000000010   19.8490000000000002    0.0000000000000000
     0.0000000000000010    0.0000000000000010   13.2159999999999993
   Al   H    O    Si
     2     4   193    94
Direct
  0.4271545848340299  0.0549655773554655  0.6586035818415539
  0.3865373941174916  0.3376609410047171  0.5028615224140610
  0.3836899629662943  0.1346043150638975  0.9625035346532048
  0.4562056654114197  0.1183476400909170  0.9209306146588423
  0.3855782730150278  0.0981859072117996  0.8219534209264625
  0.4438212300922397  0.2537639528334787  0.6092295984366282
  0.4983364255070952  0.0475874349536774  0.7283533043160886
  0.3654431912450331  0.0694530803128152  0.7595184189581339
  0.4293683733552477  0.1267814118764556  0.5842114813859510
  0.3998954795023295  0.9877469110120703  0.5905699631082635
  0.2747964076391640  0.0558427047263584  0.8981090795753149
  0.3182932936624871  0.9476566835781393  0.7980181685551979
  0.2410663830442269  0.0408109111285864  0.7085516476446774
  0.3163718224834443  0.1229569663156891  0.0527540876656513
  0.1962772682956088  0.0603902844778011  0.0580675709323043
  0.3089337387683790  0.9897301128850050  0.0640966885014214
  0.0823389355369922  0.1253445816040835  0.0693040595226556
  0.1148145565177931  0.0626157772612888  0.8990571985159690
  0.1080803837495746  0.0560628599311818  0.7025327958562035
  0.0875104787969077  0.9454593130330412  0.8100656373332618
  0.1828828797520241  0.1218166748992048  0.5768587987397805
  0.4850522553028489  0.8636900467380506  0.7203959703373407
  0.3607929955872320  0.8253917425539197  0.7543801679129502
  0.3029811768631290  0.8473375673171406  0.9297146210440620
  0.2299521445441302  0.8533590711487258  0.7636294841187626
  0.1922772233361392  0.8534076957110627  0.0383355528192497
  0.0858088940827553  0.8356400257994068  0.9233563897656313
  0.1039463014715766  0.8256919899929542  0.7256791893217452
  0.0063783945302235  0.9611283471612106  0.2186340054403577
  0.1364585122283913  0.9537123512641085  0.2287806022987816
  0.0711829082036421  0.8652771143119581  0.1176946509130391
  0.0812284050751905  0.9917471696437152  0.0580844669362810
  0.1918453425754385  0.9172336542698091  0.3987747856036681
  0.1881803451284356  0.0478475312952778  0.3461776020588507
  0.2669757975083743  0.9628894296139652  0.2506095000804720
  0.1852496518449097  0.8530540291139544  0.5729994400632445
  0.2899734989749582  0.9294237707289529  0.5324578577212860
  0.1719558205460566  0.9866356618808720  0.5635036336010817
  0.3975293497910339  0.8554238666476960  0.5659825424636473
  0.3922186008440346  0.9329682473761242  0.4052968437626929
  0.3940998434968512  0.9534400849629157  0.2072327605144828
  0.4159941972461428  0.0552503153470626  0.3346874791057764
  0.3098393947317195  0.8646357930892724  0.1282954051316986
  0.0112152751218743  0.1464908859373231  0.2365344000062160
  0.1418102215410908  0.1545957833392776  0.2431878983814384
  0.2185765559744616  0.1734523431954164  0.4007421274821821
  0.2702005122741420  0.1203234250782414  0.2374875495695969
  0.3042931352205418  0.1691226406692480  0.5549075550931668
  0.3884379979464061  0.1759678849253072  0.4018446281714547
  0.3958422760579199  0.1563364220002953  0.2049583340323015
  0.5153305086569112  0.5437427657174068  0.2728876810018140
  0.6369506354346408  0.5782531767909490  0.2297429614300436
  0.5728773797307251  0.6445271128721154  0.3738836712779504
  0.6132619332540570  0.5216036008446913  0.4082166408245993
  0.6791542294604601  0.5491176901338720  0.0474127846582913
  0.6853572015561468  0.4559294787538876  0.1957580834742050
  0.7653122917529079  0.5640479780853932  0.1937200833283425
  0.7120383892610049  0.6252738315675184  0.8908883445968495
  0.7982815268123521  0.5357862663287783  0.9633476587107822
  0.6903832119827547  0.4937142898996936  0.8708949666446854
  0.8887812425069900  0.6230389843554263  0.9015697597453621
  0.9046606583517254  0.5623120724576018  0.0757419240989274
  0.8840007070818580  0.5617723196339268  0.2757089875543806
  0.9165092010548179  0.4492373240576844  0.1812332433125980
  0.7964171753820436  0.6485854332603077  0.3450047353611526
  0.5095685790607779  0.3416666474921242  0.2363791941349353
  0.6398267894320142  0.3308033435619194  0.2201831078929675
  0.6940042484520604  0.3665198645103601  0.0462115781565140
  0.7689664906595528  0.3513059298819196  0.2074204627572611
  0.8136518555991284  0.3535967297281427  0.9678018783461498
  0.9307681934452758  0.3446996330089467  0.0585687347595177
  0.8942397816461196  0.3280211345200575  0.2522865849683748
  0.9998440019904163  0.4508471151227492  0.7657534968983781
  0.8714052129451331  0.4462589319448907  0.7283321549023055
  0.9243801949991420  0.3616692278088492  0.8599037868094704
  0.9159497871170283  0.4912006403268705  0.9077301869013432
  0.8178491016194646  0.4643147423255253  0.5488055594387269
  0.8063304343993626  0.5587816992915421  0.6939871624047768
  0.7399657061759687  0.4432231045306779  0.7020624134137472
  0.8153533690717425  0.3895347245105081  0.3867025610386537
  0.7003940884953886  0.4287480531135106  0.4668487001775975
  0.7774761280308907  0.5188408946537438  0.3795652161403507
  0.5866267987139759  0.3930956147161190  0.3782998970838470
  0.5830144871537682  0.4410995152315983  0.5599415643879186
  0.6130193898455848  0.4249478975947666  0.7507571466395643
  0.5978406351602982  0.5493742468930707  0.6761744109292880
  0.7066330943863226  0.3600292775792329  0.8488832872173501
  0.9892649326591103  0.6447423383355365  0.7736787144252101
  0.8674530269810871  0.6757865224522545  0.7195161753162147
  0.8102884041320622  0.6495356345585976  0.5444014319806404
  0.7356374454212721  0.6716222770123067  0.7051364570856760
  0.6905789729704845  0.6570619289428763  0.4640006760285966
  0.5813773410463686  0.6638163689112645  0.5733514496933674
  0.6117107190007218  0.6653517028185942  0.7703922525457139
  0.5061748561474783  0.9603841689099928  0.3062665486716812
  0.6362092899500823  0.9478130247790006  0.2942684642433072
  0.5689037710400434  0.8881632694044461  0.4423028566451619
  0.5817053663584073  0.0205712146298658  0.4434286941777956
  0.7085794755615308  0.9240641389038258  0.1323471545401314
  0.6863904700131302  0.0503663745000348  0.1882336700460713
  0.7659513074748239  0.9721246029091585  0.2947182869583527
  0.6880162368053712  0.8627272157971089  0.9607291858416056
  0.7991427409588251  0.9327930948315293  0.9829302404303630
  0.6849052939218707  0.9976497200822674  0.9706883632168346
  0.9084818407883714  0.8570479494136040  0.9654742034609208
  0.8922068437247671  0.9355059606669154  0.1242949498876032
  0.8957335116618877  0.9593561601694472  0.3216845373401507
  0.9166470073295926  0.0584267925604964  0.1889567015126607
  0.8148232994143917  0.8859161578770978  0.4298719486152830
  0.5061761003487452  0.1528490546336236  0.3135236174821209
  0.6332979349505985  0.1567937043711333  0.2749076655507687
  0.6996939460187783  0.1725357284592307  0.1072198569410701
  0.7652496196299776  0.1400484181388007  0.2731381559402049
  0.8085181523590710  0.1473528311464710  0.9985619594751187
  0.9120524957862931  0.1811199733992136  0.1127715824216653
  0.8913604953340637  0.1634343756307167  0.3104952917640322
  0.9975428771320147  0.0436371782107030  0.8080441065899844
  0.8696050800218785  0.0572883860269904  0.7823841142305501
  0.9303816189411169  0.1195216834642678  0.9353324598342896
  0.9155721002215589  0.9878734845005137  0.9412312718797579
  0.7901898669366583  0.0809669061680250  0.6293870587100036
  0.8137597561255160  0.9536038199862525  0.6846294383095097
  0.7410412516834859  0.0330808258615174  0.7990568477390784
  0.8054944491959106  0.1519724682666277  0.4629155268480588
  0.7010857766244178  0.0704953387741333  0.4790536741325768
  0.8219003614121475  0.0186109452509913  0.4604846094805102
  0.5944199195404870  0.1509854077182902  0.4666590741275988
  0.6111835974596197  0.0720417116157413  0.6259797438642399
  0.6108735878029252  0.0453034141895918  0.8227831516847123
  0.5848931440788785  0.9491020659153782  0.6866599996201966
  0.6895594248713628  0.1273937692206918  0.9191111771716062
  0.9857955899799061  0.8594319585487703  0.7991347545757829
  0.8562087655327696  0.8449372782982925  0.7832992857110472
  0.7962299005460094  0.8302389599463396  0.6098198004789332
  0.7267231166901639  0.8710004435448236  0.7689020449545607
  0.6926216979842147  0.8611964712481530  0.4938635132274172
  0.5926874085882964  0.8253127225323638  0.6161699137484029
  0.6008565033385841  0.8453171280630587  0.8130138027374744
  0.4939228149688534  0.4709150842420768  0.7040772155673508
  0.3736942322954753  0.4327095747797671  0.7568930532965517
  0.4290167188390532  0.3879670793648181  0.5856165641152737
  0.3863094240240735  0.5150727955982168  0.6045774938161477
  0.3143954456705280  0.4288930430896298  0.9309499414447113
  0.3288056487161698  0.5475798808574346  0.8400597883893026
  0.2428206996098949  0.4579391921689721  0.7714996604239696
  0.2735132589662673  0.3607721078519580  0.0885693627685264
  0.1990378192798217  0.4598917538607231  0.0198468396523499
  0.3147304266727183  0.4882897488588850  0.1083574506531265
  0.1132968182039219  0.3603536891516215  0.0632358863416834
  0.1006196998748100  0.4271842316272700  0.8929198263266336
  0.1209440435190092  0.4693399014137258  0.7022398107873984
  0.0722202112556541  0.5517624299458609  0.8422213568068542
  0.1990175219102516  0.3732756557753636  0.6325994993361508
  0.4920420939641622  0.6287701093916642  0.7077209033191308
  0.3636231120348106  0.6543681037558154  0.7295102491419047
  0.3026956639830928  0.6721660581412267  0.9021232458966207
  0.2366855432074426  0.6203494125505343  0.7475000213368942
  0.1945483692632425  0.6445012759312393  0.0110309535989286
  0.0906258337135901  0.6779509624324326  0.8957965019197041
  0.1102359906669856  0.6426445170086925  0.7038269032558038
  0.0035717199069023  0.5492711216547098  0.2071809828073993
  0.1324380321664971  0.5538963596288994  0.2229187764385243
  0.0720942240805383  0.6209269074653293  0.0757605870601219
  0.0750405777826137  0.4876265513706720  0.0684940610688703
  0.1835171525397298  0.5473042424433676  0.4063145141421145
  0.2011857419916402  0.4459065512911709  0.2764365854458565
  0.2608786943322967  0.5647882105967276  0.2492078316831391
  0.1979058325217613  0.6318902262013109  0.5564703849147159
  0.3046787031887336  0.5748079393540971  0.4752503814004866
  0.2229168984908092  0.5003590242451780  0.5835609329135474
  0.4125627561405040  0.6384135134419799  0.5445621057245179
  0.4238276586940123  0.5368275158112454  0.4143568595065047
  0.3908661255849121  0.5675992507257089  0.2228578567771187
  0.4273242145484070  0.4446152616784201  0.2687197105468095
  0.3143757531341765  0.6225205331563889  0.0870769725241722
  0.0171552946568580  0.3624496126098743  0.2041373352645602
  0.1382430283608091  0.3296335428664992  0.2566305069485017
  0.1853991044715191  0.3617620026761380  0.4347207522400954
  0.2684264640687788  0.3316157059403048  0.2846428154813059
  0.3023762580765395  0.3376004070111774  0.5155449634974374
  0.4186508751861171  0.3347304334506269  0.3832918700697796
  0.3849998206223476  0.3313334773927749  0.1880072200543886
  0.4433163494199892  0.7463973097841925  0.6516424024242915
  0.2732596632517019  0.7476565305579251  0.0587810303975849
  0.1148553389156349  0.7457130206928781  0.0637441024343423
  0.1995531136905547  0.7393046497695068  0.6734204212320227
  0.0713134837622402  0.2468325209378867  0.1407590548622179
  0.2016837989464695  0.2537802898205376  0.5560791871930379
  0.4084085026058101  0.2538371477278016  0.5591174919314018
  0.2960191612025175  0.2377658550057961  0.1467054434175468
  0.5764328924952521  0.2618593452058916  0.3630855572075435
  0.7290650778473601  0.2511103206925580  0.9536116873898737
  0.8903179822518277  0.2454312774553172  0.9400562581417374
  0.8013050224529702  0.2598376549380574  0.3474109611197864
  0.9281587239884808  0.7461661081797031  0.8633712130116583
  0.7741663891237475  0.7606177669824229  0.4428931390597139
  0.6095433015879549  0.7619368078291128  0.4432995195235948
  0.6944046756447420  0.7528047467302079  0.8523835968645309
  0.4126537998159497  0.1353213262453517  0.9018247061492120
  0.2975269783916937  0.0257939229393833  0.7901435071929975
  0.2725793560459341  0.0560730132420171  0.0201019753196322
  0.1187072756082094  0.0600925206872063  0.0212628583393587
  0.0757500354984249  0.0263545272890174  0.8055822748564904
  0.1759759729717816  0.0514244436492170  0.6374878076134388
  0.4216280790303046  0.8234731114002058  0.6730506588009723
  0.3029308613899683  0.8672782554272335  0.8110012806883810
  0.2692982830777291  0.8277861031181170  0.0374075895454647
  0.1161751610783821  0.8250549404493518  0.0351934679448346
  0.0653804713752879  0.8668153563698849  0.8147595552719632
  0.1794003053107159  0.8177590839537275  0.6835656125969523
  0.0731283596172459  0.9428692804162498  0.1568830366257295
  0.1957522186959323  0.9703688264580473  0.3057720062912173
  0.2108914457665346  0.9213996654089532  0.5180814167081854
  0.3705281220511336  0.9277830640644246  0.5240383002089013
  0.4273130050161640  0.9750652496736939  0.3150543423997322
  0.3197342872768804  0.9422226876700595  0.1639251644038571
  0.0771457113523096  0.1687115850292743  0.1737104585165862
  0.2033514007796417  0.1239766615073410  0.3065413464765543
  0.2266356538977141  0.1798164188389676  0.5226185329554045
  0.3814902513808752  0.1756593269571956  0.5240979489134356
  0.4282184542640703  0.1346637252870639  0.3139526050653610
  0.3199625374461350  0.1612793771284067  0.1635386861921335
  0.5838434047930229  0.5712434495078847  0.3211692539295921
  0.6915617177124561  0.5359393415830368  0.1666230628789322
  0.7206595267518451  0.5517542032957532  0.9423874318033773
  0.8767476038086732  0.5530579319072753  0.9617638609096495
  0.9271324505915137  0.5302910675915677  0.1835564633607238
  0.8061161728636550  0.5733076373309884  0.2991784014974792
  0.5780270654043010  0.3318545859536414  0.2990268324247488
  0.6968496142937851  0.3767399371150669  0.1679783575519254
  0.7361863657096565  0.3322842421675409  0.9548411200274145
  0.8895687554629238  0.3264091500340446  0.9571745339035971
  0.9397241889285168  0.3713018310290815  0.1737082900385325
  0.8197914649727721  0.3326810905196317  0.2989572190797199
  0.9273304597469559  0.4381142507070937  0.8151938924783207
  0.8090460074081721  0.4785046322035065  0.6686419060413900
  0.7770990945037127  0.4499683502817761  0.4452194220904987
  0.6219436490927318  0.4461666280924090  0.4533590083149678
  0.5711430332222398  0.4716526773507398  0.6722828183681261
  0.6879506603391926  0.4305761927843770  0.7938967361771303
  0.9183238162885484  0.6719707368846249  0.8145554303625103
  0.8049780471765592  0.6386252369898561  0.6658138208957443
  0.7675006324027297  0.6793797423713334  0.4498931820234495
  0.6136022513818784  0.6815428288192301  0.4644982711846466
  0.5708438365439501  0.6266859889119161  0.6814495242582947
  0.6880626450651760  0.6779732611892968  0.8046820337282041
  0.5741456012978382  0.9546631838152730  0.3712209263995225
  0.6988680686342589  0.9739397714644710  0.2285571940716883
  0.7206674483998751  0.9294122573769026  0.0113636845142248
  0.8782085946194392  0.9286748191700736  0.0040566943379806
  0.9279046056539706  0.9788302470231307  0.2132106052309746
  0.8238136894315388  0.9587795622200421  0.3768099375624874
  0.5772697733876868  0.1806136610088267  0.3544672443073344
  0.6963332636709346  0.1300009839494558  0.2118746157690050
  0.7321780144133810  0.1746059726158048  0.9948473671292604
  0.8853461216065416  0.1732221396474340  0.9969447473720441
  0.9326043912197437  0.1372733531054307  0.2124993873237025
  0.8161458442448464  0.1795164404883493  0.3479823282794224
  0.9275150349316559  0.0516963808108536  0.8666771382703629
  0.8039501198263689  0.0308377086352350  0.7241612930459442
  0.7791281039756029  0.0803408770516257  0.5079604643612305
  0.6225477767623150  0.0780822714989603  0.5051607746000303
  0.5748226276573811  0.0285296053181124  0.7155926239196193
  0.6822371846920843  0.0508358047083990  0.8773763864367141
  0.9200302968134415  0.8267997580093995  0.8519500703497295
  0.7982557016722209  0.8751448746196678  0.7125454292041320
  0.7691400979326886  0.8344626483008154  0.4940697000305189
  0.6162475054445858  0.8341954160305848  0.4992501941393448
  0.5650327022261167  0.8712940681322232  0.7094300342171680
  0.6773223795591884  0.8324263569034925  0.8477725414588556
  0.4211171992214963  0.4505061998911191  0.6605642495277350
  0.3152216158640408  0.4672375231639053  0.8227187680363588
  0.2752493907477960  0.4350417065187635  0.0374881667697200
  0.1226440813175803  0.4338217224964921  0.0108400676135496
  0.0734816045664560  0.4743628377171123  0.8008291099667385
  0.1966760604002015  0.4504355382010961  0.6719312802068486
  0.4278332267645200  0.6666106556237100  0.6585481757455013
  0.3084408901330691  0.6229976929739927  0.8040476589408633
  0.2710405829333825  0.6713014542575004  0.0151918135507200
  0.1182624731041231  0.6717616322319115  0.0113909636558773
  0.0655616620789294  0.6293289703595846  0.8039316804690677
  0.1860214126830340  0.6589255077997106  0.6708437361469183
  0.0719134311057731  0.5526564291749093  0.1433711669069937
  0.1944226046904305  0.5272292431443633  0.2886663428109567
  0.2274818676399647  0.5634196508283389  0.5061056651586210
  0.3816403994654252  0.5661298925137555  0.5087596568162959
  0.4390713076158179  0.5229722283416354  0.2952117173490989
  0.3199773893699479  0.5604176495617075  0.1661477290534144
  0.0847824361493097  0.3255518255755486  0.1658502394569534
  0.1982548905323032  0.3678058784569194  0.3142712704981848
  0.2244218914133599  0.3318102147103555  0.5339317792626551
  0.4349577351804807  0.3630692295335777  0.2728911582543191
  0.3066054994528476  0.3164010386947346  0.1782089175428785
 
  0.00000000E+00  0.00000000E+00  0.00000000E+00
  0.00000000E+00  0.00000000E+00  0.00000000E+00
  0.00000000E+00  0.00000000E+00  0.00000000E+00
  0.00000000E+00  0.00000000E+00  0.00000000E+00
  0.00000000E+00  0.00000000E+00  0.00000000E+00
  0.00000000E+00  0.00000000E+00  0.00000000E+00
  0.00000000E+00  0.00000000E+00  0.00000000E+00
  0.00000000E+00  0.00000000E+00  0.00000000E+00
  0.00000000E+00  0.00000000E+00  0.00000000E+00
  0.00000000E+00  0.00000000E+00  0.00000000E+00
  0.00000000E+00  0.00000000E+00  0.00000000E+00
  0.00000000E+00  0.00000000E+00  0.00000000E+00
  0.00000000E+00  0.00000000E+00  0.00000000E+00
  0.00000000E+00  0.00000000E+00  0.00000000E+00
  0.00000000E+00  0.00000000E+00  0.00000000E+00
  0.00000000E+00  0.00000000E+00  0.00000000E+00
  0.00000000E+00  0.00000000E+00  0.00000000E+00
  0.00000000E+00  0.00000000E+00  0.00000000E+00
  0.00000000E+00  0.00000000E+00  0.00000000E+00
  0.00000000E+00  0.00000000E+00  0.00000000E+00
  0.00000000E+00  0.00000000E+00  0.00000000E+00
  0.00000000E+00  0.00000000E+00  0.00000000E+00
  0.00000000E+00  0.00000000E+00  0.00000000E+00
  0.00000000E+00  0.00000000E+00  0.00000000E+00
  0.00000000E+00  0.00000000E+00  0.00000000E+00
  0.00000000E+00  0.00000000E+00  0.00000000E+00
  0.00000000E+00  0.00000000E+00  0.00000000E+00
  0.00000000E+00  0.00000000E+00  0.00000000E+00
  0.00000000E+00  0.00000000E+00  0.00000000E+00
  0.00000000E+00  0.00000000E+00  0.00000000E+00
  0.00000000E+00  0.00000000E+00  0.00000000E+00
  0.00000000E+00  0.00000000E+00  0.00000000E+00
  0.00000000E+00  0.00000000E+00  0.00000000E+00
  0.00000000E+00  0.00000000E+00  0.00000000E+00
  0.00000000E+00  0.00000000E+00  0.00000000E+00
  0.00000000E+00  0.00000000E+00  0.00000000E+00
  0.00000000E+00  0.00000000E+00  0.00000000E+00
  0.00000000E+00  0.00000000E+00  0.00000000E+00
  0.00000000E+00  0.00000000E+00  0.00000000E+00
  0.00000000E+00  0.00000000E+00  0.00000000E+00
  0.00000000E+00  0.00000000E+00  0.00000000E+00
  0.00000000E+00  0.00000000E+00  0.00000000E+00
  0.00000000E+00  0.00000000E+00  0.00000000E+00
  0.00000000E+00  0.00000000E+00  0.00000000E+00
  0.00000000E+00  0.00000000E+00  0.00000000E+00
  0.00000000E+00  0.00000000E+00  0.00000000E+00
  0.00000000E+00  0.00000000E+00  0.00000000E+00
  0.00000000E+00  0.00000000E+00  0.00000000E+00
  0.00000000E+00  0.00000000E+00  0.00000000E+00
  0.00000000E+00  0.00000000E+00  0.00000000E+00
  0.00000000E+00  0.00000000E+00  0.00000000E+00
  0.00000000E+00  0.00000000E+00  0.00000000E+00
  0.00000000E+00  0.00000000E+00  0.00000000E+00
  0.00000000E+00  0.00000000E+00  0.00000000E+00
  0.00000000E+00  0.00000000E+00  0.00000000E+00
  0.00000000E+00  0.00000000E+00  0.00000000E+00
  0.00000000E+00  0.00000000E+00  0.00000000E+00
  0.00000000E+00  0.00000000E+00  0.00000000E+00
  0.00000000E+00  0.00000000E+00  0.00000000E+00
  0.00000000E+00  0.00000000E+00  0.00000000E+00
  0.00000000E+00  0.00000000E+00  0.00000000E+00
  0.00000000E+00  0.00000000E+00  0.00000000E+00
  0.00000000E+00  0.00000000E+00  0.00000000E+00
  0.00000000E+00  0.00000000E+00  0.00000000E+00
  0.00000000E+00  0.00000000E+00  0.00000000E+00
  0.00000000E+00  0.00000000E+00  0.00000000E+00
  0.00000000E+00  0.00000000E+00  0.00000000E+00
  0.00000000E+00  0.00000000E+00  0.00000000E+00
  0.00000000E+00  0.00000000E+00  0.00000000E+00
  0.00000000E+00  0.00000000E+00  0.00000000E+00
  0.00000000E+00  0.00000000E+00  0.00000000E+00
  0.00000000E+00  0.00000000E+00  0.00000000E+00
  0.00000000E+00  0.00000000E+00  0.00000000E+00
  0.00000000E+00  0.00000000E+00  0.00000000E+00
  0.00000000E+00  0.00000000E+00  0.00000000E+00
  0.00000000E+00  0.00000000E+00  0.00000000E+00
  0.00000000E+00  0.00000000E+00  0.00000000E+00
  0.00000000E+00  0.00000000E+00  0.00000000E+00
  0.00000000E+00  0.00000000E+00  0.00000000E+00
  0.00000000E+00  0.00000000E+00  0.00000000E+00
  0.00000000E+00  0.00000000E+00  0.00000000E+00
  0.00000000E+00  0.00000000E+00  0.00000000E+00
  0.00000000E+00  0.00000000E+00  0.00000000E+00
  0.00000000E+00  0.00000000E+00  0.00000000E+00
  0.00000000E+00  0.00000000E+00  0.00000000E+00
  0.00000000E+00  0.00000000E+00  0.00000000E+00
  0.00000000E+00  0.00000000E+00  0.00000000E+00
  0.00000000E+00  0.00000000E+00  0.00000000E+00
  0.00000000E+00  0.00000000E+00  0.00000000E+00
  0.00000000E+00  0.00000000E+00  0.00000000E+00
  0.00000000E+00  0.00000000E+00  0.00000000E+00
  0.00000000E+00  0.00000000E+00  0.00000000E+00
  0.00000000E+00  0.00000000E+00  0.00000000E+00
  0.00000000E+00  0.00000000E+00  0.00000000E+00
  0.00000000E+00  0.00000000E+00  0.00000000E+00
  0.00000000E+00  0.00000000E+00  0.00000000E+00
  0.00000000E+00  0.00000000E+00  0.00000000E+00
  0.00000000E+00  0.00000000E+00  0.00000000E+00
  0.00000000E+00  0.00000000E+00  0.00000000E+00
  0.00000000E+00  0.00000000E+00  0.00000000E+00
  0.00000000E+00  0.00000000E+00  0.00000000E+00
  0.00000000E+00  0.00000000E+00  0.00000000E+00
  0.00000000E+00  0.00000000E+00  0.00000000E+00
  0.00000000E+00  0.00000000E+00  0.00000000E+00
  0.00000000E+00  0.00000000E+00  0.00000000E+00
  0.00000000E+00  0.00000000E+00  0.00000000E+00
  0.00000000E+00  0.00000000E+00  0.00000000E+00
  0.00000000E+00  0.00000000E+00  0.00000000E+00
  0.00000000E+00  0.00000000E+00  0.00000000E+00
  0.00000000E+00  0.00000000E+00  0.00000000E+00
  0.00000000E+00  0.00000000E+00  0.00000000E+00
  0.00000000E+00  0.00000000E+00  0.00000000E+00
  0.00000000E+00  0.00000000E+00  0.00000000E+00
  0.00000000E+00  0.00000000E+00  0.00000000E+00
  0.00000000E+00  0.00000000E+00  0.00000000E+00
  0.00000000E+00  0.00000000E+00  0.00000000E+00
  0.00000000E+00  0.00000000E+00  0.00000000E+00
  0.00000000E+00  0.00000000E+00  0.00000000E+00
  0.00000000E+00  0.00000000E+00  0.00000000E+00
  0.00000000E+00  0.00000000E+00  0.00000000E+00
  0.00000000E+00  0.00000000E+00  0.00000000E+00
  0.00000000E+00  0.00000000E+00  0.00000000E+00
  0.00000000E+00  0.00000000E+00  0.00000000E+00
  0.00000000E+00  0.00000000E+00  0.00000000E+00
  0.00000000E+00  0.00000000E+00  0.00000000E+00
  0.00000000E+00  0.00000000E+00  0.00000000E+00
  0.00000000E+00  0.00000000E+00  0.00000000E+00
  0.00000000E+00  0.00000000E+00  0.00000000E+00
  0.00000000E+00  0.00000000E+00  0.00000000E+00
  0.00000000E+00  0.00000000E+00  0.00000000E+00
  0.00000000E+00  0.00000000E+00  0.00000000E+00
  0.00000000E+00  0.00000000E+00  0.00000000E+00
  0.00000000E+00  0.00000000E+00  0.00000000E+00
  0.00000000E+00  0.00000000E+00  0.00000000E+00
  0.00000000E+00  0.00000000E+00  0.00000000E+00
  0.00000000E+00  0.00000000E+00  0.00000000E+00
  0.00000000E+00  0.00000000E+00  0.00000000E+00
  0.00000000E+00  0.00000000E+00  0.00000000E+00
  0.00000000E+00  0.00000000E+00  0.00000000E+00
  0.00000000E+00  0.00000000E+00  0.00000000E+00
  0.00000000E+00  0.00000000E+00  0.00000000E+00
  0.00000000E+00  0.00000000E+00  0.00000000E+00
  0.00000000E+00  0.00000000E+00  0.00000000E+00
  0.00000000E+00  0.00000000E+00  0.00000000E+00
  0.00000000E+00  0.00000000E+00  0.00000000E+00
  0.00000000E+00  0.00000000E+00  0.00000000E+00
  0.00000000E+00  0.00000000E+00  0.00000000E+00
  0.00000000E+00  0.00000000E+00  0.00000000E+00
  0.00000000E+00  0.00000000E+00  0.00000000E+00
  0.00000000E+00  0.00000000E+00  0.00000000E+00
  0.00000000E+00  0.00000000E+00  0.00000000E+00
  0.00000000E+00  0.00000000E+00  0.00000000E+00
  0.00000000E+00  0.00000000E+00  0.00000000E+00
  0.00000000E+00  0.00000000E+00  0.00000000E+00
  0.00000000E+00  0.00000000E+00  0.00000000E+00
  0.00000000E+00  0.00000000E+00  0.00000000E+00
  0.00000000E+00  0.00000000E+00  0.00000000E+00
  0.00000000E+00  0.00000000E+00  0.00000000E+00
  0.00000000E+00  0.00000000E+00  0.00000000E+00
  0.00000000E+00  0.00000000E+00  0.00000000E+00
  0.00000000E+00  0.00000000E+00  0.00000000E+00
  0.00000000E+00  0.00000000E+00  0.00000000E+00
  0.00000000E+00  0.00000000E+00  0.00000000E+00
  0.00000000E+00  0.00000000E+00  0.00000000E+00
  0.00000000E+00  0.00000000E+00  0.00000000E+00
  0.00000000E+00  0.00000000E+00  0.00000000E+00
  0.00000000E+00  0.00000000E+00  0.00000000E+00
  0.00000000E+00  0.00000000E+00  0.00000000E+00
  0.00000000E+00  0.00000000E+00  0.00000000E+00
  0.00000000E+00  0.00000000E+00  0.00000000E+00
  0.00000000E+00  0.00000000E+00  0.00000000E+00
  0.00000000E+00  0.00000000E+00  0.00000000E+00
  0.00000000E+00  0.00000000E+00  0.00000000E+00
  0.00000000E+00  0.00000000E+00  0.00000000E+00
  0.00000000E+00  0.00000000E+00  0.00000000E+00
  0.00000000E+00  0.00000000E+00  0.00000000E+00
  0.00000000E+00  0.00000000E+00  0.00000000E+00
  0.00000000E+00  0.00000000E+00  0.00000000E+00
  0.00000000E+00  0.00000000E+00  0.00000000E+00
  0.00000000E+00  0.00000000E+00  0.00000000E+00
  0.00000000E+00  0.00000000E+00  0.00000000E+00
  0.00000000E+00  0.00000000E+00  0.00000000E+00
  0.00000000E+00  0.00000000E+00  0.00000000E+00
  0.00000000E+00  0.00000000E+00  0.00000000E+00
  0.00000000E+00  0.00000000E+00  0.00000000E+00
  0.00000000E+00  0.00000000E+00  0.00000000E+00
  0.00000000E+00  0.00000000E+00  0.00000000E+00
  0.00000000E+00  0.00000000E+00  0.00000000E+00
  0.00000000E+00  0.00000000E+00  0.00000000E+00
  0.00000000E+00  0.00000000E+00  0.00000000E+00
  0.00000000E+00  0.00000000E+00  0.00000000E+00
  0.00000000E+00  0.00000000E+00  0.00000000E+00
  0.00000000E+00  0.00000000E+00  0.00000000E+00
  0.00000000E+00  0.00000000E+00  0.00000000E+00
  0.00000000E+00  0.00000000E+00  0.00000000E+00
  0.00000000E+00  0.00000000E+00  0.00000000E+00
  0.00000000E+00  0.00000000E+00  0.00000000E+00
  0.00000000E+00  0.00000000E+00  0.00000000E+00
  0.00000000E+00  0.00000000E+00  0.00000000E+00
  0.00000000E+00  0.00000000E+00  0.00000000E+00
  0.00000000E+00  0.00000000E+00  0.00000000E+00
  0.00000000E+00  0.00000000E+00  0.00000000E+00
  0.00000000E+00  0.00000000E+00  0.00000000E+00
  0.00000000E+00  0.00000000E+00  0.00000000E+00
  0.00000000E+00  0.00000000E+00  0.00000000E+00
  0.00000000E+00  0.00000000E+00  0.00000000E+00
  0.00000000E+00  0.00000000E+00  0.00000000E+00
  0.00000000E+00  0.00000000E+00  0.00000000E+00
  0.00000000E+00  0.00000000E+00  0.00000000E+00
  0.00000000E+00  0.00000000E+00  0.00000000E+00
  0.00000000E+00  0.00000000E+00  0.00000000E+00
  0.00000000E+00  0.00000000E+00  0.00000000E+00
  0.00000000E+00  0.00000000E+00  0.00000000E+00
  0.00000000E+00  0.00000000E+00  0.00000000E+00
  0.00000000E+00  0.00000000E+00  0.00000000E+00
  0.00000000E+00  0.00000000E+00  0.00000000E+00
  0.00000000E+00  0.00000000E+00  0.00000000E+00
  0.00000000E+00  0.00000000E+00  0.00000000E+00
  0.00000000E+00  0.00000000E+00  0.00000000E+00
  0.00000000E+00  0.00000000E+00  0.00000000E+00
  0.00000000E+00  0.00000000E+00  0.00000000E+00
  0.00000000E+00  0.00000000E+00  0.00000000E+00
  0.00000000E+00  0.00000000E+00  0.00000000E+00
  0.00000000E+00  0.00000000E+00  0.00000000E+00
  0.00000000E+00  0.00000000E+00  0.00000000E+00
  0.00000000E+00  0.00000000E+00  0.00000000E+00
  0.00000000E+00  0.00000000E+00  0.00000000E+00
  0.00000000E+00  0.00000000E+00  0.00000000E+00
  0.00000000E+00  0.00000000E+00  0.00000000E+00
  0.00000000E+00  0.00000000E+00  0.00000000E+00
  0.00000000E+00  0.00000000E+00  0.00000000E+00
  0.00000000E+00  0.00000000E+00  0.00000000E+00
  0.00000000E+00  0.00000000E+00  0.00000000E+00
  0.00000000E+00  0.00000000E+00  0.00000000E+00
  0.00000000E+00  0.00000000E+00  0.00000000E+00
  0.00000000E+00  0.00000000E+00  0.00000000E+00
  0.00000000E+00  0.00000000E+00  0.00000000E+00
  0.00000000E+00  0.00000000E+00  0.00000000E+00
  0.00000000E+00  0.00000000E+00  0.00000000E+00
  0.00000000E+00  0.00000000E+00  0.00000000E+00
  0.00000000E+00  0.00000000E+00  0.00000000E+00
  0.00000000E+00  0.00000000E+00  0.00000000E+00
  0.00000000E+00  0.00000000E+00  0.00000000E+00
  0.00000000E+00  0.00000000E+00  0.00000000E+00
  0.00000000E+00  0.00000000E+00  0.00000000E+00
  0.00000000E+00  0.00000000E+00  0.00000000E+00
  0.00000000E+00  0.00000000E+00  0.00000000E+00
  0.00000000E+00  0.00000000E+00  0.00000000E+00
  0.00000000E+00  0.00000000E+00  0.00000000E+00
  0.00000000E+00  0.00000000E+00  0.00000000E+00
  0.00000000E+00  0.00000000E+00  0.00000000E+00
  0.00000000E+00  0.00000000E+00  0.00000000E+00
  0.00000000E+00  0.00000000E+00  0.00000000E+00
  0.00000000E+00  0.00000000E+00  0.00000000E+00
  0.00000000E+00  0.00000000E+00  0.00000000E+00
  0.00000000E+00  0.00000000E+00  0.00000000E+00
  0.00000000E+00  0.00000000E+00  0.00000000E+00
  0.00000000E+00  0.00000000E+00  0.00000000E+00
  0.00000000E+00  0.00000000E+00  0.00000000E+00
  0.00000000E+00  0.00000000E+00  0.00000000E+00
  0.00000000E+00  0.00000000E+00  0.00000000E+00
  0.00000000E+00  0.00000000E+00  0.00000000E+00
  0.00000000E+00  0.00000000E+00  0.00000000E+00
  0.00000000E+00  0.00000000E+00  0.00000000E+00
  0.00000000E+00  0.00000000E+00  0.00000000E+00
  0.00000000E+00  0.00000000E+00  0.00000000E+00
  0.00000000E+00  0.00000000E+00  0.00000000E+00
  0.00000000E+00  0.00000000E+00  0.00000000E+00
  0.00000000E+00  0.00000000E+00  0.00000000E+00
  0.00000000E+00  0.00000000E+00  0.00000000E+00
  0.00000000E+00  0.00000000E+00  0.00000000E+00
  0.00000000E+00  0.00000000E+00  0.00000000E+00
  0.00000000E+00  0.00000000E+00  0.00000000E+00
  0.00000000E+00  0.00000000E+00  0.00000000E+00
  0.00000000E+00  0.00000000E+00  0.00000000E+00
  0.00000000E+00  0.00000000E+00  0.00000000E+00
  0.00000000E+00  0.00000000E+00  0.00000000E+00
  0.00000000E+00  0.00000000E+00  0.00000000E+00
  0.00000000E+00  0.00000000E+00  0.00000000E+00
  0.00000000E+00  0.00000000E+00  0.00000000E+00
  0.00000000E+00  0.00000000E+00  0.00000000E+00
  0.00000000E+00  0.00000000E+00  0.00000000E+00
  0.00000000E+00  0.00000000E+00  0.00000000E+00
  0.00000000E+00  0.00000000E+00  0.00000000E+00
  0.00000000E+00  0.00000000E+00  0.00000000E+00
  0.00000000E+00  0.00000000E+00  0.00000000E+00
  0.00000000E+00  0.00000000E+00  0.00000000E+00
  0.00000000E+00  0.00000000E+00  0.00000000E+00
  0.00000000E+00  0.00000000E+00  0.00000000E+00
  0.00000000E+00  0.00000000E+00  0.00000000E+00
  0.00000000E+00  0.00000000E+00  0.00000000E+00
  0.00000000E+00  0.00000000E+00  0.00000000E+00
  0.00000000E+00  0.00000000E+00  0.00000000E+00
