# Supplementary material for: Water Adsorption at Pairs of Proximate Brønsted Acid Sites in Zeolites
Source: J Phys Chem Lett. 2026 Jan 14;17(4):1201–6. doi: 10.1021/acs.jpclett.5c03794 (PMC12862806; doi:10.1021/acs.jpclett.5c03794)
Supplement: Supplementary file 2 [file jz5c03794_si_002.zip › Water_BAS_Pairs_SI/QM/STRUCTURES_PBE+D2/HMFI__3__2_h2o__PBE_D2.vasp]

image0                                  
   1.00000000000000     
    20.2029999999999994    0.0000000000000000    0.0000000000000000
     0.0000000000000010   19.8490000000000002    0.0000000000000000
     0.0000000000000010    0.0000000000000010   13.2159999999999993
   Al   H    O    Si
     2     6   194    94
Direct
  0.4319076849774008  0.0431252385053823  0.6383581564502483
  0.3759609205961091  0.3330487444289909  0.5338306815380599
  0.5378567655594251  0.1474004300320742  0.6692072010691692
  0.5638050930776054  0.1730806544071538  0.5632516574289302
  0.5561127138389969  0.3421644512499906  0.6431352196431216
  0.4665277391294255  0.1533781748265164  0.5874182276648292
  0.4668291319553693  0.3390492403077937  0.6631997109875535
  0.5292870588818011  0.2652539179082116  0.6556053752017291
  0.5118033129763038  0.0594182319099606  0.6863601079697577
  0.3700058057189987  0.0395049829653446  0.7259120588443400
  0.4254676396850325  0.1247119649086123  0.5710073990188886
  0.4306332660448815  0.9797784440403715  0.5493925804589719
  0.2886728275675994  0.0736663863881065  0.8740516948295072
  0.2801764149237542  0.9510735561579796  0.7957283160800371
  0.2403827916473598  0.0588608124657071  0.6956377110747449
  0.3199004425332565  0.1355241703993200  0.0392310132042370
  0.2068741295309577  0.0668170560848887  0.0340859041922748
  0.3215370652623415  0.0006929725995873  0.0337447691170366
  0.0972947817941985  0.1445223948916486  0.0261310841471291
  0.1256431176564757  0.0586557194939236  0.8777888360704686
  0.1075918779178983  0.0441412859606946  0.6819542917750659
  0.0731847260955324  0.9455605579682348  0.8090300150571084
  0.1736173872216297  0.1172023657913364  0.5512606298742979
  0.4949500712785586  0.8239021960268902  0.6910679821038620
  0.3745442565692374  0.8658651658867390  0.7365235016397077
  0.3078412152504280  0.8405177894550399  0.9021691036636519
  0.2468752040696531  0.8308000275251228  0.7266060750958345
  0.1934774926426899  0.8601161714557244  0.9984579534010957
  0.0922247417664040  0.8236354065643312  0.8827929663791571
  0.1189011028626038  0.8489964102036891  0.6876599355096245
  0.0124416350560420  0.9585353016317881  0.1999366171907618
  0.1432096727477446  0.9437764034489903  0.2069284320124190
  0.0717407975115832  0.8843058713577620  0.0620685312607492
  0.0864296669003653  0.0160105498775854  0.0599426664453261
  0.2103100110172423  0.9294021839973658  0.3748967791576081
  0.1843801854570940  0.0539268727347131  0.3056663218683301
  0.2719337818491205  0.9763768557202361  0.2154029060068435
  0.2060930578676482  0.8526174614817811  0.5363662800358842
  0.3074636670105356  0.9371238245402562  0.5141137284708267
  0.1862144486398281  0.9833368959425594  0.5527168289527973
  0.4052741322202875  0.8475942126556959  0.5435527944863268
  0.4013304183147676  0.9191617430136488  0.3750880404048799
  0.3985912170093728  0.9517793353870748  0.1793757710689604
  0.4188841607598043  0.0462056936561787  0.3189880525249443
  0.3080245318768722  0.8744490291624534  0.0965339885323637
  0.0193506457460859  0.1444520274048899  0.1942240286897783
  0.1484680864370233  0.1654871679557594  0.2063810640929375
  0.2047431576208158  0.1773724958714157  0.3813467282559803
  0.2768740943552006  0.1338582159722434  0.2291732966887016
  0.3011526961637604  0.1402596544854850  0.5084054090214130
  0.4023213918793287  0.1706127322096309  0.3858075355017130
  0.4043615174531554  0.1504312602838646  0.1899195247633437
  0.5065165399291038  0.5541983508722151  0.2857335390889215
  0.6389308348526052  0.5626607411165971  0.2901711889507829
  0.5666519844965995  0.6258225812408410  0.4267334296899677
  0.5726066581151878  0.4922430742078845  0.4303715723334814
  0.6939317230622938  0.5702162281126462  0.1108832031611971
  0.6639281206009375  0.4489623029201148  0.1934465061722918
  0.7642033854701106  0.5201172373568984  0.2606529858612643
  0.7036002875916780  0.6292894043754550  0.9326877446653891
  0.8004641506701843  0.5490331048231272  0.9933070826013332
  0.6847557952493127  0.4954388677402613  0.9498969362051595
  0.8886526753715190  0.6440737678413723  0.9427313690808864
  0.9075209494474779  0.5698963791889549  0.1049802528427986
  0.8915904372622440  0.5426684684235544  0.3001197578727452
  0.9286655468704771  0.4458672835857243  0.1718605243479854
  0.7999508644810033  0.6222578691097502  0.3774736330925328
  0.5145687686357873  0.3575488735301713  0.2936080018542028
  0.6382187475972013  0.3248380250360015  0.2605053066944526
  0.6801552584024115  0.3428519274614517  0.0744910037473245
  0.7615560227411883  0.3612300006268513  0.2308020981672435
  0.7976505707030243  0.3566549272921380  0.9878807123094322
  0.8967390706458277  0.3233549198747216  0.1131680856970745
  0.8810935592117167  0.3581911355791187  0.3070651827306805
  0.9910187207885250  0.4459453148449277  0.7952055685324089
  0.8594786350303824  0.4365985358203479  0.7823411753623118
  0.9224296228339074  0.3824705923559397  0.9371787724123297
  0.9178634066307466  0.5156408805543511  0.9211681661722227
  0.7972411209627673  0.4259530980242967  0.6086668677497864
  0.8254267364646043  0.5486238624253609  0.6857005185071099
  0.7319496971434418  0.4731764055843106  0.7652889059886145
  0.7787060058209175  0.3647937100237695  0.4324290188088944
  0.6920821919199835  0.4563600521355380  0.4941216233081145
  0.8127716939739111  0.4959914076817719  0.4429438083137254
  0.6023592816683272  0.3618245497293069  0.4472335872727494
  0.5857862964023178  0.4324754214544401  0.6098543068409784
  0.6040268533925033  0.4604669610723092  0.8031671118746793
  0.5729694849948760  0.5592246165911994  0.6718161159717464
  0.6878871474359000  0.3708435852326379  0.8779106377122210
  0.9792329768249745  0.6468994661422143  0.7918678451645945
  0.8545927121946674  0.6722348768797054  0.7527725886657107
  0.8068063764675607  0.6565054476336581  0.5714100574174964
  0.7296575625328158  0.6351906602380720  0.7332358924623475
  0.6904442755936768  0.6490942041567169  0.4831742225854176
  0.5897715231149466  0.6826261808601499  0.6049851557812614
  0.6091342477492754  0.6566642545660809  0.8004623440943879
  0.5115017301944281  0.9548645070477900  0.2742621027375228
  0.6390081570699945  0.9278088388593330  0.2485166368265951
  0.5727008392496078  0.8766104246978879  0.4061317534409924
  0.6011735788239899  0.0068001929718536  0.3980021971029795
  0.7262981796307827  0.9279753400550019  0.1024119970682828
  0.6851593225349990  0.0451158026089478  0.1827424887187307
  0.7656043745881326  0.9626192220149656  0.2818680780769537
  0.6942289110543192  0.8623161576519868  0.9382876138651377
  0.8095267151173187  0.9292079838250102  0.9466150239356890
  0.6965036433593618  0.9973367064681322  0.9395169883588701
  0.9307172935631904  0.8854963829722267  0.9136841774231027
  0.9009475387997294  0.9374620612433667  0.0928182889946462
  0.8980435933519769  0.9455697454880675  0.2910417214423794
  0.9206155169330249  0.0550896873200412  0.1838040085226038
  0.8227661592468556  0.8699427116219535  0.4001022136976903
  0.5154351498817333  0.1344819434648650  0.2953928962283491
  0.6435739095788872  0.1579184047477042  0.2725521740589770
  0.6892206028883410  0.1633935031370768  0.0873820978907963
  0.7723591665963226  0.1380954056203338  0.2368253894853267
  0.8029491184888988  0.1509300654953503  0.9875026217664321
  0.9242482655220602  0.1608744135524990  0.0617554649102462
  0.8974949693280336  0.1756323919870999  0.2593616756906287
  0.0040089817487761  0.0591359404080887  0.8027600165392841
  0.8838873244838720  0.0361290553856292  0.7385855709987365
  0.9072358886293559  0.1395632518867049  0.8637634049501415
  0.9108716140691930  0.0164780203326538  0.9340068464578438
  0.8016405813313352  0.0795024038526602  0.5965797996742107
  0.8018621317297101  0.9509007057201132  0.6500555236795456
  0.7549990514269016  0.0451000846853117  0.7753726322458866
  0.8254998779134816  0.1359198606665992  0.4197628786318386
  0.7139809639999534  0.0664580690156072  0.4473692338167845
  0.8307542487508921  0.0023073085857714  0.4405484747266782
  0.5984052909438395  0.1315171917716410  0.4571109327401778
  0.6269109346563915  0.0354436421410345  0.5917540176766156
  0.6223103320384406  0.0396023880112032  0.7885826836034625
  0.5631728303760574  0.9379421361884462  0.6945552212090769
  0.6880631791773505  0.1276079006776297  0.8940714683592882
  0.9951962871801047  0.8440762187670088  0.7510587274725742
  0.8642146661545539  0.8511808728289839  0.7468060994263508
  0.7945320814864152  0.8246099248980905  0.5842286076838881
  0.7318564430863580  0.8623503485053644  0.7490388831263075
  0.6981133650089280  0.8529190181006858  0.4503278500175772
  0.6090013176189607  0.8349311896256439  0.5917009387414313
  0.6078053209266685  0.8297076176490564  0.7916587558378992
  0.4848230337050982  0.4667070118235234  0.7287472330954680
  0.3586717610977472  0.4533822854901241  0.7705691419895526
  0.4170947697577745  0.3664207933186395  0.6467842637029582
  0.3942895972013561  0.4906863837954800  0.5848891753045188
  0.3067906350149342  0.4401240723649992  0.9475797877028825
  0.2699837055909321  0.5437354566807060  0.8279813477646145
  0.2298729261316472  0.4198732430106672  0.7907136775202134
  0.3085472737637617  0.3805024427893817  0.1225304019525240
  0.1940464967868797  0.4259090344463828  0.0511839118668469
  0.2859180872141257  0.5128007071813314  0.1086504587807041
  0.0717450900570441  0.3879574480449823  0.0905831924257770
  0.0988763731767041  0.4378369314724649  0.9128589694577322
  0.1097467916138296  0.4501486621816275  0.7147905553337027
  0.0695714805928677  0.5527740764373472  0.8251373101784817
  0.1796200358472926  0.3526664134874610  0.6354921555255427
  0.4886212873515302  0.6568393534055182  0.7304594796113563
  0.3628716767555850  0.6271063457569100  0.7601337304327533
  0.3083424657076980  0.6486036917491995  0.9384886198924753
  0.2362420082598348  0.6663736505034585  0.7718073366783154
  0.1867443084832146  0.6521497125564816  0.0114916060768110
  0.0640997112585459  0.6616055539595774  0.9401792705106604
  0.1054006426844223  0.6697637512188194  0.7480619023964566
  0.0110739745430497  0.5449582310365438  0.2224787340440562
  0.1374645115808253  0.5516966549876402  0.2590087073859504
  0.0830527692333987  0.6421942605286423  0.1367494380293622
  0.0977151464847681  0.5179019109166784  0.0729570181302356
  0.1830267202542366  0.5356269943548068  0.4429753496126418
  0.2053390562025517  0.4409467420671740  0.3018602893975922
  0.2666016000698055  0.5590851790960704  0.2936580450211548
  0.1800484259618024  0.6060403432075602  0.6117038622184719
  0.2964499637046509  0.5725098492068292  0.5300800558581855
  0.2209297642224972  0.4796128613290235  0.6146533207756087
  0.4133955165443996  0.6238719309047128  0.5750532577963973
  0.4023898648467586  0.5528023012589506  0.4100717202566871
  0.3861700545371679  0.5697263256001368  0.2126906476213120
  0.4216968385294365  0.4510344121273268  0.2813638910456777
  0.2893616335058624  0.6432226754080235  0.1390994171952811
  0.0002007530029614  0.3396527351169659  0.2377299559459801
  0.1312475320048178  0.3355677343529317  0.2535456509455147
  0.1780115762676960  0.3438624661536652  0.4374374053400004
  0.2606121859172261  0.3203605650777223  0.2860990979084311
  0.2937343569415739  0.3558515847981035  0.5325292616619283
  0.4246771344386464  0.3661879428562818  0.4390363272351848
  0.3911625895563826  0.3237856486930087  0.2539740987598728
  0.3942655595342215  0.7416007721158555  0.6657469073621084
  0.2690528402261319  0.7551261180247231  0.0446752741590215
  0.1126685522787736  0.7593422991323768  0.0553677191106120
  0.1815402415836316  0.7381164786605318  0.6244265736142984
  0.0709503119461604  0.2574441404473102  0.1199568138579181
  0.2212323024579055  0.2423020823184766  0.5532786206896946
  0.3836767848348461  0.2467011794826201  0.5471345760643627
  0.3166458989156375  0.2480666437077032  0.1399988801333505
  0.5666464882409679  0.2453004014552946  0.3757687359155529
  0.7197963695355634  0.2509467198414636  0.9420183089602161
  0.8790598426717184  0.2569015453256460  0.9412380466564055
  0.8004717649065944  0.2523459645683445  0.3331362214349760
  0.9223922596299982  0.7590615120517341  0.8623725638489703
  0.7762367273666513  0.7459898004559183  0.4275870578045101
  0.6107141877825877  0.7511919795314617  0.4366516649262183
  0.7051723589539161  0.7459914976807690  0.8417421044520759
  0.5345352008164361  0.1857359702623289  0.6208328943090836
  0.5235185682789427  0.3134192389726423  0.6778652288556047
  0.2972898479388872  0.0300962539871290  0.7707989851324879
  0.2838851851362824  0.0686053457944072  0.9948808995228653
  0.1298450414333470  0.0714665360774234  0.9985566338168178
  0.0772045666528058  0.0264277697677926  0.7921140490900588
  0.1775556784832480  0.0502483209532987  0.6215841327407016
  0.4174407205812125  0.8200424872602077  0.6582542514123598
  0.3022035289858985  0.8727837660352168  0.7895374435582271
  0.2694779484250370  0.8327977816298615  0.0093448058076854
  0.1175242791537491  0.8319027200386654  0.9991566580939114
  0.0705335324233938  0.8658715688525065  0.7819973846117239
  0.1882732048746761  0.8184679916906338  0.6444731644703698
  0.0794666846962163  0.9506854709569518  0.1330770134960970
  0.2020478018057080  0.9761877441732825  0.2753411348165564
  0.2286990746530918  0.9261333335472960  0.4941518477653469
  0.3865442733999268  0.9220964627260915  0.4968460944370879
  0.4324223932825014  0.9676873537277129  0.2882339558304023
  0.3246202522257879  0.9508179719523572  0.1313108941234564
  0.0834830792364248  0.1777210263573935  0.1372923787212906
  0.2034278185567400  0.1319349380072055  0.2794191144280528
  0.2249199880180531  0.1695509145714483  0.4996667219851312
  0.3743922325036012  0.1736158753541730  0.5009689196186047
  0.4351445871660456  0.1249292041881387  0.2970016236315311
  0.3294065365833218  0.1678022017522853  0.1506892359957946
  0.5715828790658116  0.5586529074622110  0.3571231248040065
  0.6900336620701785  0.5254997297774548  0.2137241610947584
  0.7210677776244608  0.5617769767197821  0.9959656191633082
  0.8783056104617646  0.5695916868780714  0.9909643085690086
  0.9346733501064390  0.5255004246148280  0.1996503573364581
  0.8171561076410249  0.5455426445725807  0.3451343018887892
  0.5792575798574882  0.3233681731865915  0.3434728523389574
  0.6861210113780616  0.3700834519357786  0.1895465885617166
  0.7219375672596852  0.3300996911476717  0.9712412087862883
  0.8740805583361385  0.3300952675405786  0.9952416018418593
  0.9272234305212949  0.3672760960682469  0.2069121882095043
  0.8053569846248509  0.3336327330641768  0.3259096314326788
  0.9221831335922523  0.4452816416953358  0.8584712380094286
  0.8040435462506930  0.4713382700500379  0.7107958588706045
  0.7704298877173970  0.4353044449660548  0.4937357371452242
  0.6140733588612445  0.4366785206611616  0.4936252196164466
  0.5620275298156997  0.4812649680654120  0.7039215767186754
  0.6778322999758356  0.4497273442014574  0.8487822956828593
  0.9119513971602631  0.6800137341031379  0.8376818816633287
  0.8039511996859993  0.6277861650774770  0.6858554614590208
  0.7680220548344938  0.6686836556354006  0.4655144716111341
  0.6146491633067385  0.6769474273023756  0.4880620269738155
  0.5645494684840018  0.6388571813686597  0.7016452456783673
  0.6871736491426975  0.6670176907496375  0.8268286329344613
  0.5808865450930152  0.9412039473775916  0.3311688075754960
  0.7039216139842934  0.9665207412453218  0.2044713635870824
  0.7319135928910847  0.9291362155789007  0.9807457500991779
  0.8874810059914973  0.9421876176404206  0.9722700634787119
  0.9339105051171064  0.9745563824169577  0.1906483803261824
  0.8288278556361505  0.9450299976835098  0.3524018684938207
  0.5806744968028756  0.1673266466198053  0.3465976359872045
  0.6976279825338176  0.1254706019329721  0.1955677768364713
  0.7253815951511505  0.1731729244976713  0.9783589503905584
  0.8783853736971823  0.1766257206104351  0.9642316182871912
  0.9404227105978427  0.1339634527747516  0.1749849796103396
  0.8245117115386207  0.1756664082965465  0.3119762148209396
  0.9269653889452623  0.0624449091490143  0.8345221909150997
  0.8103901716812890  0.0277152423865930  0.6910696649241671
  0.7929090816025158  0.0708177846048609  0.4751650141270312
  0.6362690401563516  0.0582668340282528  0.4752941379668878
  0.5800735724870565  0.0172917298892852  0.6900611775810221
  0.6909562770810714  0.0517822261774965  0.8482963620289397
  0.9276778943486366  0.8347321861977230  0.8172255629060441
  0.7990621681793185  0.8721626626130702  0.6836816937712198
  0.7729923461932202  0.8235672424348179  0.4658351951022191
  0.6220541619280086  0.8289430866272656  0.4713763621518104
  0.5681381562128165  0.8566738366650428  0.6920604989023933
  0.6842835533600047  0.8245117989347932  0.8301286925333659
  0.4129400143227161  0.4462823393709615  0.6831893497129260
  0.2910649299242972  0.4645557878687506  0.8336186816105167
  0.2731955326752082  0.4395639447166215  0.0588561082287843
  0.1165806525484978  0.4429412444204455  0.0317706103449595
  0.0667013027228624  0.4719436496004518  0.8126621362962199
  0.1844871119178638  0.4256657733130111  0.6888004768025352
  0.4144273816976655  0.6633915456492850  0.6830692191687546
  0.2944159753220235  0.6218126259042359  0.8241435179283403
  0.2633192173409480  0.6746277864317263  0.0331088432167483
  0.1117514667412139  0.6787392912508120  0.0354465528707787
  0.0552704347150954  0.6326282795579062  0.8261295856996790
  0.1760964860703552  0.6690946313424566  0.6893205260514151
  0.0822320123993965  0.5637112331010647  0.1728460859578277
  0.1978831729309538  0.5211317731161955  0.3245081170467504
  0.2204230073830226  0.5487172013738006  0.5498855664601472
  0.3757395422640521  0.5597103034634655  0.5243005878084814
  0.4293760822329601  0.5313401087204747  0.2990315980577999
  0.3072814834117071  0.5707869690055026  0.1884680382909506
  0.0696956068899349  0.3299182641856412  0.1765517885446951
  0.1938078420126081  0.3604984054346702  0.3202497423103112
  0.2207069456139056  0.3238282940118073  0.5384579394378048
  0.4371523375358874  0.3747466417219475  0.3205879322288921
  0.3190670869480847  0.3189438225418221  0.2009907565350090
 
  0.00000000E+00  0.00000000E+00  0.00000000E+00
  0.00000000E+00  0.00000000E+00  0.00000000E+00
  0.00000000E+00  0.00000000E+00  0.00000000E+00
  0.00000000E+00  0.00000000E+00  0.00000000E+00
  0.00000000E+00  0.00000000E+00  0.00000000E+00
  0.00000000E+00  0.00000000E+00  0.00000000E+00
  0.00000000E+00  0.00000000E+00  0.00000000E+00
  0.00000000E+00  0.00000000E+00  0.00000000E+00
  0.00000000E+00  0.00000000E+00  0.00000000E+00
  0.00000000E+00  0.00000000E+00  0.00000000E+00
  0.00000000E+00  0.00000000E+00  0.00000000E+00
  0.00000000E+00  0.00000000E+00  0.00000000E+00
  0.00000000E+00  0.00000000E+00  0.00000000E+00
  0.00000000E+00  0.00000000E+00  0.00000000E+00
  0.00000000E+00  0.00000000E+00  0.00000000E+00
  0.00000000E+00  0.00000000E+00  0.00000000E+00
  0.00000000E+00  0.00000000E+00  0.00000000E+00
  0.00000000E+00  0.00000000E+00  0.00000000E+00
  0.00000000E+00  0.00000000E+00  0.00000000E+00
  0.00000000E+00  0.00000000E+00  0.00000000E+00
  0.00000000E+00  0.00000000E+00  0.00000000E+00
  0.00000000E+00  0.00000000E+00  0.00000000E+00
  0.00000000E+00  0.00000000E+00  0.00000000E+00
  0.00000000E+00  0.00000000E+00  0.00000000E+00
  0.00000000E+00  0.00000000E+00  0.00000000E+00
  0.00000000E+00  0.00000000E+00  0.00000000E+00
  0.00000000E+00  0.00000000E+00  0.00000000E+00
  0.00000000E+00  0.00000000E+00  0.00000000E+00
  0.00000000E+00  0.00000000E+00  0.00000000E+00
  0.00000000E+00  0.00000000E+00  0.00000000E+00
  0.00000000E+00  0.00000000E+00  0.00000000E+00
  0.00000000E+00  0.00000000E+00  0.00000000E+00
  0.00000000E+00  0.00000000E+00  0.00000000E+00
  0.00000000E+00  0.00000000E+00  0.00000000E+00
  0.00000000E+00  0.00000000E+00  0.00000000E+00
  0.00000000E+00  0.00000000E+00  0.00000000E+00
  0.00000000E+00  0.00000000E+00  0.00000000E+00
  0.00000000E+00  0.00000000E+00  0.00000000E+00
  0.00000000E+00  0.00000000E+00  0.00000000E+00
  0.00000000E+00  0.00000000E+00  0.00000000E+00
  0.00000000E+00  0.00000000E+00  0.00000000E+00
  0.00000000E+00  0.00000000E+00  0.00000000E+00
  0.00000000E+00  0.00000000E+00  0.00000000E+00
  0.00000000E+00  0.00000000E+00  0.00000000E+00
  0.00000000E+00  0.00000000E+00  0.00000000E+00
  0.00000000E+00  0.00000000E+00  0.00000000E+00
  0.00000000E+00  0.00000000E+00  0.00000000E+00
  0.00000000E+00  0.00000000E+00  0.00000000E+00
  0.00000000E+00  0.00000000E+00  0.00000000E+00
  0.00000000E+00  0.00000000E+00  0.00000000E+00
  0.00000000E+00  0.00000000E+00  0.00000000E+00
  0.00000000E+00  0.00000000E+00  0.00000000E+00
  0.00000000E+00  0.00000000E+00  0.00000000E+00
  0.00000000E+00  0.00000000E+00  0.00000000E+00
  0.00000000E+00  0.00000000E+00  0.00000000E+00
  0.00000000E+00  0.00000000E+00  0.00000000E+00
  0.00000000E+00  0.00000000E+00  0.00000000E+00
  0.00000000E+00  0.00000000E+00  0.00000000E+00
  0.00000000E+00  0.00000000E+00  0.00000000E+00
  0.00000000E+00  0.00000000E+00  0.00000000E+00
  0.00000000E+00  0.00000000E+00  0.00000000E+00
  0.00000000E+00  0.00000000E+00  0.00000000E+00
  0.00000000E+00  0.00000000E+00  0.00000000E+00
  0.00000000E+00  0.00000000E+00  0.00000000E+00
  0.00000000E+00  0.00000000E+00  0.00000000E+00
  0.00000000E+00  0.00000000E+00  0.00000000E+00
  0.00000000E+00  0.00000000E+00  0.00000000E+00
  0.00000000E+00  0.00000000E+00  0.00000000E+00
  0.00000000E+00  0.00000000E+00  0.00000000E+00
  0.00000000E+00  0.00000000E+00  0.00000000E+00
  0.00000000E+00  0.00000000E+00  0.00000000E+00
  0.00000000E+00  0.00000000E+00  0.00000000E+00
  0.00000000E+00  0.00000000E+00  0.00000000E+00
  0.00000000E+00  0.00000000E+00  0.00000000E+00
  0.00000000E+00  0.00000000E+00  0.00000000E+00
  0.00000000E+00  0.00000000E+00  0.00000000E+00
  0.00000000E+00  0.00000000E+00  0.00000000E+00
  0.00000000E+00  0.00000000E+00  0.00000000E+00
  0.00000000E+00  0.00000000E+00  0.00000000E+00
  0.00000000E+00  0.00000000E+00  0.00000000E+00
  0.00000000E+00  0.00000000E+00  0.00000000E+00
  0.00000000E+00  0.00000000E+00  0.00000000E+00
  0.00000000E+00  0.00000000E+00  0.00000000E+00
  0.00000000E+00  0.00000000E+00  0.00000000E+00
  0.00000000E+00  0.00000000E+00  0.00000000E+00
  0.00000000E+00  0.00000000E+00  0.00000000E+00
  0.00000000E+00  0.00000000E+00  0.00000000E+00
  0.00000000E+00  0.00000000E+00  0.00000000E+00
  0.00000000E+00  0.00000000E+00  0.00000000E+00
  0.00000000E+00  0.00000000E+00  0.00000000E+00
  0.00000000E+00  0.00000000E+00  0.00000000E+00
  0.00000000E+00  0.00000000E+00  0.00000000E+00
  0.00000000E+00  0.00000000E+00  0.00000000E+00
  0.00000000E+00  0.00000000E+00  0.00000000E+00
  0.00000000E+00  0.00000000E+00  0.00000000E+00
  0.00000000E+00  0.00000000E+00  0.00000000E+00
  0.00000000E+00  0.00000000E+00  0.00000000E+00
  0.00000000E+00  0.00000000E+00  0.00000000E+00
  0.00000000E+00  0.00000000E+00  0.00000000E+00
  0.00000000E+00  0.00000000E+00  0.00000000E+00
  0.00000000E+00  0.00000000E+00  0.00000000E+00
  0.00000000E+00  0.00000000E+00  0.00000000E+00
  0.00000000E+00  0.00000000E+00  0.00000000E+00
  0.00000000E+00  0.00000000E+00  0.00000000E+00
  0.00000000E+00  0.00000000E+00  0.00000000E+00
  0.00000000E+00  0.00000000E+00  0.00000000E+00
  0.00000000E+00  0.00000000E+00  0.00000000E+00
  0.00000000E+00  0.00000000E+00  0.00000000E+00
  0.00000000E+00  0.00000000E+00  0.00000000E+00
  0.00000000E+00  0.00000000E+00  0.00000000E+00
  0.00000000E+00  0.00000000E+00  0.00000000E+00
  0.00000000E+00  0.00000000E+00  0.00000000E+00
  0.00000000E+00  0.00000000E+00  0.00000000E+00
  0.00000000E+00  0.00000000E+00  0.00000000E+00
  0.00000000E+00  0.00000000E+00  0.00000000E+00
  0.00000000E+00  0.00000000E+00  0.00000000E+00
  0.00000000E+00  0.00000000E+00  0.00000000E+00
  0.00000000E+00  0.00000000E+00  0.00000000E+00
  0.00000000E+00  0.00000000E+00  0.00000000E+00
  0.00000000E+00  0.00000000E+00  0.00000000E+00
  0.00000000E+00  0.00000000E+00  0.00000000E+00
  0.00000000E+00  0.00000000E+00  0.00000000E+00
  0.00000000E+00  0.00000000E+00  0.00000000E+00
  0.00000000E+00  0.00000000E+00  0.00000000E+00
  0.00000000E+00  0.00000000E+00  0.00000000E+00
  0.00000000E+00  0.00000000E+00  0.00000000E+00
  0.00000000E+00  0.00000000E+00  0.00000000E+00
  0.00000000E+00  0.00000000E+00  0.00000000E+00
  0.00000000E+00  0.00000000E+00  0.00000000E+00
  0.00000000E+00  0.00000000E+00  0.00000000E+00
  0.00000000E+00  0.00000000E+00  0.00000000E+00
  0.00000000E+00  0.00000000E+00  0.00000000E+00
  0.00000000E+00  0.00000000E+00  0.00000000E+00
  0.00000000E+00  0.00000000E+00  0.00000000E+00
  0.00000000E+00  0.00000000E+00  0.00000000E+00
  0.00000000E+00  0.00000000E+00  0.00000000E+00
  0.00000000E+00  0.00000000E+00  0.00000000E+00
  0.00000000E+00  0.00000000E+00  0.00000000E+00
  0.00000000E+00  0.00000000E+00  0.00000000E+00
  0.00000000E+00  0.00000000E+00  0.00000000E+00
  0.00000000E+00  0.00000000E+00  0.00000000E+00
  0.00000000E+00  0.00000000E+00  0.00000000E+00
  0.00000000E+00  0.00000000E+00  0.00000000E+00
  0.00000000E+00  0.00000000E+00  0.00000000E+00
  0.00000000E+00  0.00000000E+00  0.00000000E+00
  0.00000000E+00  0.00000000E+00  0.00000000E+00
  0.00000000E+00  0.00000000E+00  0.00000000E+00
  0.00000000E+00  0.00000000E+00  0.00000000E+00
  0.00000000E+00  0.00000000E+00  0.00000000E+00
  0.00000000E+00  0.00000000E+00  0.00000000E+00
  0.00000000E+00  0.00000000E+00  0.00000000E+00
  0.00000000E+00  0.00000000E+00  0.00000000E+00
  0.00000000E+00  0.00000000E+00  0.00000000E+00
  0.00000000E+00  0.00000000E+00  0.00000000E+00
  0.00000000E+00  0.00000000E+00  0.00000000E+00
  0.00000000E+00  0.00000000E+00  0.00000000E+00
  0.00000000E+00  0.00000000E+00  0.00000000E+00
  0.00000000E+00  0.00000000E+00  0.00000000E+00
  0.00000000E+00  0.00000000E+00  0.00000000E+00
  0.00000000E+00  0.00000000E+00  0.00000000E+00
  0.00000000E+00  0.00000000E+00  0.00000000E+00
  0.00000000E+00  0.00000000E+00  0.00000000E+00
  0.00000000E+00  0.00000000E+00  0.00000000E+00
  0.00000000E+00  0.00000000E+00  0.00000000E+00
  0.00000000E+00  0.00000000E+00  0.00000000E+00
  0.00000000E+00  0.00000000E+00  0.00000000E+00
  0.00000000E+00  0.00000000E+00  0.00000000E+00
  0.00000000E+00  0.00000000E+00  0.00000000E+00
  0.00000000E+00  0.00000000E+00  0.00000000E+00
  0.00000000E+00  0.00000000E+00  0.00000000E+00
  0.00000000E+00  0.00000000E+00  0.00000000E+00
  0.00000000E+00  0.00000000E+00  0.00000000E+00
  0.00000000E+00  0.00000000E+00  0.00000000E+00
  0.00000000E+00  0.00000000E+00  0.00000000E+00
  0.00000000E+00  0.00000000E+00  0.00000000E+00
  0.00000000E+00  0.00000000E+00  0.00000000E+00
  0.00000000E+00  0.00000000E+00  0.00000000E+00
  0.00000000E+00  0.00000000E+00  0.00000000E+00
  0.00000000E+00  0.00000000E+00  0.00000000E+00
  0.00000000E+00  0.00000000E+00  0.00000000E+00
  0.00000000E+00  0.00000000E+00  0.00000000E+00
  0.00000000E+00  0.00000000E+00  0.00000000E+00
  0.00000000E+00  0.00000000E+00  0.00000000E+00
  0.00000000E+00  0.00000000E+00  0.00000000E+00
  0.00000000E+00  0.00000000E+00  0.00000000E+00
  0.00000000E+00  0.00000000E+00  0.00000000E+00
  0.00000000E+00  0.00000000E+00  0.00000000E+00
  0.00000000E+00  0.00000000E+00  0.00000000E+00
  0.00000000E+00  0.00000000E+00  0.00000000E+00
  0.00000000E+00  0.00000000E+00  0.00000000E+00
  0.00000000E+00  0.00000000E+00  0.00000000E+00
  0.00000000E+00  0.00000000E+00  0.00000000E+00
  0.00000000E+00  0.00000000E+00  0.00000000E+00
  0.00000000E+00  0.00000000E+00  0.00000000E+00
  0.00000000E+00  0.00000000E+00  0.00000000E+00
  0.00000000E+00  0.00000000E+00  0.00000000E+00
  0.00000000E+00  0.00000000E+00  0.00000000E+00
  0.00000000E+00  0.00000000E+00  0.00000000E+00
  0.00000000E+00  0.00000000E+00  0.00000000E+00
  0.00000000E+00  0.00000000E+00  0.00000000E+00
  0.00000000E+00  0.00000000E+00  0.00000000E+00
  0.00000000E+00  0.00000000E+00  0.00000000E+00
  0.00000000E+00  0.00000000E+00  0.00000000E+00
  0.00000000E+00  0.00000000E+00  0.00000000E+00
  0.00000000E+00  0.00000000E+00  0.00000000E+00
  0.00000000E+00  0.00000000E+00  0.00000000E+00
  0.00000000E+00  0.00000000E+00  0.00000000E+00
  0.00000000E+00  0.00000000E+00  0.00000000E+00
  0.00000000E+00  0.00000000E+00  0.00000000E+00
  0.00000000E+00  0.00000000E+00  0.00000000E+00
  0.00000000E+00  0.00000000E+00  0.00000000E+00
  0.00000000E+00  0.00000000E+00  0.00000000E+00
  0.00000000E+00  0.00000000E+00  0.00000000E+00
  0.00000000E+00  0.00000000E+00  0.00000000E+00
  0.00000000E+00  0.00000000E+00  0.00000000E+00
  0.00000000E+00  0.00000000E+00  0.00000000E+00
  0.00000000E+00  0.00000000E+00  0.00000000E+00
  0.00000000E+00  0.00000000E+00  0.00000000E+00
  0.00000000E+00  0.00000000E+00  0.00000000E+00
  0.00000000E+00  0.00000000E+00  0.00000000E+00
  0.00000000E+00  0.00000000E+00  0.00000000E+00
  0.00000000E+00  0.00000000E+00  0.00000000E+00
  0.00000000E+00  0.00000000E+00  0.00000000E+00
  0.00000000E+00  0.00000000E+00  0.00000000E+00
  0.00000000E+00  0.00000000E+00  0.00000000E+00
  0.00000000E+00  0.00000000E+00  0.00000000E+00
  0.00000000E+00  0.00000000E+00  0.00000000E+00
  0.00000000E+00  0.00000000E+00  0.00000000E+00
  0.00000000E+00  0.00000000E+00  0.00000000E+00
  0.00000000E+00  0.00000000E+00  0.00000000E+00
  0.00000000E+00  0.00000000E+00  0.00000000E+00
  0.00000000E+00  0.00000000E+00  0.00000000E+00
  0.00000000E+00  0.00000000E+00  0.00000000E+00
  0.00000000E+00  0.00000000E+00  0.00000000E+00
  0.00000000E+00  0.00000000E+00  0.00000000E+00
  0.00000000E+00  0.00000000E+00  0.00000000E+00
  0.00000000E+00  0.00000000E+00  0.00000000E+00
  0.00000000E+00  0.00000000E+00  0.00000000E+00
  0.00000000E+00  0.00000000E+00  0.00000000E+00
  0.00000000E+00  0.00000000E+00  0.00000000E+00
  0.00000000E+00  0.00000000E+00  0.00000000E+00
  0.00000000E+00  0.00000000E+00  0.00000000E+00
  0.00000000E+00  0.00000000E+00  0.00000000E+00
  0.00000000E+00  0.00000000E+00  0.00000000E+00
  0.00000000E+00  0.00000000E+00  0.00000000E+00
  0.00000000E+00  0.00000000E+00  0.00000000E+00
  0.00000000E+00  0.00000000E+00  0.00000000E+00
  0.00000000E+00  0.00000000E+00  0.00000000E+00
  0.00000000E+00  0.00000000E+00  0.00000000E+00
  0.00000000E+00  0.00000000E+00  0.00000000E+00
  0.00000000E+00  0.00000000E+00  0.00000000E+00
  0.00000000E+00  0.00000000E+00  0.00000000E+00
  0.00000000E+00  0.00000000E+00  0.00000000E+00
  0.00000000E+00  0.00000000E+00  0.00000000E+00
  0.00000000E+00  0.00000000E+00  0.00000000E+00
  0.00000000E+00  0.00000000E+00  0.00000000E+00
  0.00000000E+00  0.00000000E+00  0.00000000E+00
  0.00000000E+00  0.00000000E+00  0.00000000E+00
  0.00000000E+00  0.00000000E+00  0.00000000E+00
  0.00000000E+00  0.00000000E+00  0.00000000E+00
  0.00000000E+00  0.00000000E+00  0.00000000E+00
  0.00000000E+00  0.00000000E+00  0.00000000E+00
  0.00000000E+00  0.00000000E+00  0.00000000E+00
  0.00000000E+00  0.00000000E+00  0.00000000E+00
  0.00000000E+00  0.00000000E+00  0.00000000E+00
  0.00000000E+00  0.00000000E+00  0.00000000E+00
  0.00000000E+00  0.00000000E+00  0.00000000E+00
  0.00000000E+00  0.00000000E+00  0.00000000E+00
  0.00000000E+00  0.00000000E+00  0.00000000E+00
  0.00000000E+00  0.00000000E+00  0.00000000E+00
  0.00000000E+00  0.00000000E+00  0.00000000E+00
  0.00000000E+00  0.00000000E+00  0.00000000E+00
  0.00000000E+00  0.00000000E+00  0.00000000E+00
  0.00000000E+00  0.00000000E+00  0.00000000E+00
  0.00000000E+00  0.00000000E+00  0.00000000E+00
  0.00000000E+00  0.00000000E+00  0.00000000E+00
  0.00000000E+00  0.00000000E+00  0.00000000E+00
  0.00000000E+00  0.00000000E+00  0.00000000E+00
  0.00000000E+00  0.00000000E+00  0.00000000E+00
  0.00000000E+00  0.00000000E+00  0.00000000E+00
  0.00000000E+00  0.00000000E+00  0.00000000E+00
  0.00000000E+00  0.00000000E+00  0.00000000E+00
  0.00000000E+00  0.00000000E+00  0.00000000E+00
  0.00000000E+00  0.00000000E+00  0.00000000E+00
  0.00000000E+00  0.00000000E+00  0.00000000E+00
  0.00000000E+00  0.00000000E+00  0.00000000E+00
  0.00000000E+00  0.00000000E+00  0.00000000E+00
  0.00000000E+00  0.00000000E+00  0.00000000E+00
  0.00000000E+00  0.00000000E+00  0.00000000E+00
  0.00000000E+00  0.00000000E+00  0.00000000E+00
  0.00000000E+00  0.00000000E+00  0.00000000E+00
  0.00000000E+00  0.00000000E+00  0.00000000E+00
  0.00000000E+00  0.00000000E+00  0.00000000E+00
  0.00000000E+00  0.00000000E+00  0.00000000E+00
  0.00000000E+00  0.00000000E+00  0.00000000E+00
  0.00000000E+00  0.00000000E+00  0.00000000E+00
