# Supplementary material for: Water Adsorption at Pairs of Proximate Brønsted Acid Sites in Zeolites
Source: J Phys Chem Lett. 2026 Jan 14;17(4):1201–6. doi: 10.1021/acs.jpclett.5c03794 (PMC12862806; doi:10.1021/acs.jpclett.5c03794)
Supplement: Supplementary file 2 [file jz5c03794_si_002.zip › Water_BAS_Pairs_SI/QM/STRUCTURES_PBE+D2/HMFI__3__bare__PBE_D2.vasp]

image0                                  
   1.00000000000000     
    20.2029999999999994    0.0000000000000000    0.0000000000000000
     0.0000000000000010   19.8490000000000002    0.0000000000000000
     0.0000000000000010    0.0000000000000010   13.2159999999999993
   Al   H    O    Si
     2     2   192    94
Direct
  0.4245837503011252  0.0549083969294571  0.6889439211356579
  0.3843217155373032  0.3390389415262511  0.5098980796252766
  0.5224007024736795  0.0694310039004426  0.7909264741204627
  0.4130312625521856  0.2609511546302262  0.6422122264971778
  0.5146493555110531  0.0564526511500722  0.7205643619590076
  0.3942676521641434  0.0409675752590509  0.8083984456613174
  0.4108597107309512  0.1348476395772801  0.6421614798915384
  0.4187244612866427  0.9933033997260503  0.5992934924365003
  0.3231283469638615  0.0329143639028572  0.9760736769134674
  0.3053027954673329  0.9426909931995827  0.8265429773370204
  0.2652979753282015  0.0687823001959037  0.8061140429099793
  0.2839446501732334  0.1211844404577269  0.1143612191461158
  0.1942281275820857  0.0537100581841377  0.0066033550651956
  0.2631638131108004  0.9895020515712480  0.1414657801631973
  0.1117906290103422  0.1272435257195331  0.1133024504412029
  0.0673854206303245  0.0572559212830005  0.9561041921422375
  0.1334393775638005  0.0808582326169691  0.7859663841906434
  0.0956671335606253  0.9563105602105268  0.8296672232277534
  0.2147583952817551  0.1420798843708124  0.6620350117514622
  0.4987888900860983  0.8672787634226470  0.7100299554515088
  0.3895652584056524  0.8382004767122267  0.8091885696798323
  0.3147713724082250  0.8487238637793426  0.9700193558521278
  0.2590353935900570  0.8209867608815883  0.7914367784116925
  0.1901604979822641  0.8446840337643678  0.0293292875370175
  0.0697294143872851  0.8530560107607349  0.9537228226276089
  0.1285965781940741  0.8332828155388532  0.7756491796590785
  0.9933016178475111  0.9498604285282666  0.2121863801326434
  0.1074453944053292  0.9436020673101655  0.3084306914481100
  0.0857703597534717  0.8630388442128911  0.1524086983588514
  0.1035628191609895  0.9934802295681177  0.1221733586824313
  0.1721885706265797  0.9616521915121380  0.4784723519312120
  0.1820180076860399  0.0524346733307273  0.3270518748179186
  0.2404416171876100  0.9323822273603268  0.3160556624574671
  0.2063933535938665  0.8773449069142645  0.6249129194000336
  0.2974806369027567  0.9572758783170433  0.5409419437621205
  0.2019233379648143  0.0081325574002053  0.6565995546288597
  0.3803285393458327  0.8651861415388458  0.6137064153554993
  0.4031473067166500  0.9182820747393009  0.4351518882697774
  0.3650471887004212  0.9491643260469503  0.2486419809953841
  0.4256786409411950  0.0403818229265568  0.3637394963774481
  0.2871262470572085  0.8583417063092975  0.1657806517160209
  0.9991429008381486  0.1323082415052786  0.2198908748147757
  0.1117367580282876  0.1663720714323595  0.3043026632508622
  0.1815982209676525  0.1472434166867724  0.4685950605910011
  0.2431033228237266  0.1686182851140561  0.2933300849826200
  0.3071255985194374  0.1583042610390984  0.5178338601670242
  0.4276739373350120  0.1617730509070579  0.4421040498445762
  0.3698457785560518  0.1401180553381282  0.2619119928944147
  0.5103754391290710  0.5446632817880152  0.2862477475848257
  0.6410916492679958  0.5599958421925755  0.2854021268493230
  0.5686054085422095  0.6206205503526760  0.4242307868352171
  0.5821417199697363  0.4879818387840394  0.4310520936516953
  0.7041503361005794  0.5784082921384885  0.1141174077225900
  0.6794855206759929  0.4529298690509844  0.1788606264424685
  0.7692223064552308  0.5281352758600891  0.2680920921721665
  0.6961435121781050  0.6417216329636504  0.9412801096038993
  0.8011442678373264  0.5649469675396270  0.9754927198309437
  0.6837315239818709  0.5072312236380375  0.9502381965885404
  0.9052145257596713  0.6467241957599551  0.9468321259508897
  0.8980020122823283  0.5724665483413207  0.1121374674950233
  0.8962042322244954  0.5438542146844471  0.3090480596279450
  0.9179434507507555  0.4474216264753471  0.1722949225956590
  0.8091203015985996  0.6243669662445459  0.3945126949969078
  0.5162913273858989  0.3620830443232875  0.2751007251026085
  0.6450888233280778  0.3362208009805954  0.2632195034000878
  0.7012475812153237  0.3362539489693213  0.0864351538103734
  0.7723091772597442  0.3699108448489069  0.2477796898136697
  0.8129522625503940  0.3547902968714636  0.9833334210974811
  0.9147163610719984  0.3225915494206479  0.1026575297101490
  0.8963443220211749  0.3439854432131839  0.2982701422156936
  0.9930853321649106  0.4599235997292817  0.7903501699708372
  0.8629005508431112  0.4428508192307801  0.7831634977251125
  0.9346708687715174  0.3816688460398419  0.9238272684327681
  0.9184066493753233  0.5142334313918715  0.9331000317655518
  0.7953457572211534  0.4261643388767765  0.6148337367927622
  0.8237720532800786  0.5510423861944704  0.6795411234027984
  0.7351120633070529  0.4771222355119714  0.7727737659699276
  0.8068572478110456  0.3618967770972207  0.4428907820991014
  0.6985525998784251  0.4344009720902405  0.4745284379040525
  0.8142529775710211  0.4963099807495516  0.4496825596694475
  0.5923752419686622  0.3555525520551944  0.4435025540273186
  0.6008562966484194  0.4286861874782399  0.6098283049843970
  0.6077427160693146  0.4552422477330629  0.8062695605198412
  0.5910486599217086  0.5547192899488230  0.6718892976064961
  0.6963459756976879  0.3787480840417790  0.8959587103090344
  0.9854737064570585  0.6381752606460273  0.7851874670810862
  0.8580977863558297  0.6680250617013387  0.7627502547521890
  0.8029822319393347  0.6673078958287409  0.5850141307298630
  0.7308608668373915  0.6354061005415462  0.7460265713142418
  0.6919189163621070  0.6452966306757830  0.4821216083426880
  0.5904877022855348  0.6798614885318690  0.6015763885043364
  0.6064912797862126  0.6594887034756729  0.7972355485183719
  0.4907673930573792  0.9359966987369114  0.2861979681106222
  0.6034086408365454  0.9469717198691330  0.1890056726690796
  0.5932112727778279  0.8625907769125968  0.3453048156891614
  0.5942322877260212  0.9937517134458336  0.3771558568416775
  0.6721061125413080  0.9667107747287274  0.0221977942363146
  0.6831744940566481  0.0531758640283068  0.1776383820664561
  0.7340293867107978  0.9296686766138318  0.1890567356443388
  0.7027573537019034  0.8808503898914856  0.8770771179531464
  0.7989573818447995  0.9478002277767380  0.9788243492623642
  0.7214249088263651  0.0107044604968374  0.8497893941468426
  0.8862721209802772  0.8737359985747351  0.8843741061257713
  0.9256533357150932  0.9474765996256777  0.0396000937441236
  0.8653848675291305  0.9217141427917790  0.2125827000494449
  0.9040068088197968  0.0456881022929566  0.1723404794112168
  0.7868230135140358  0.8595014271869359  0.3370054644772676
  0.4998871645212699  0.1357363994956722  0.2800593906396124
  0.6117465369800028  0.1662657185963260  0.1892157292519968
  0.6866556623708728  0.1434576841991056  0.0283317754917417
  0.7429222115499993  0.1710180851168161  0.2046996457037565
  0.8132126134912437  0.1532074514473819  0.9774822858962171
  0.9335918805756187  0.1488887880101339  0.0498421980379013
  0.8728659879447240  0.1684450557942554  0.2281060742127340
  0.0058834159017894  0.0494392263558420  0.7817452291592992
  0.8946069110682083  0.0615708538134144  0.6861512083723226
  0.9161125561571596  0.1375710715925681  0.8500606572068816
  0.8923724234260990  0.0078380405594322  0.8693938319585464
  0.8285666009045949  0.0358010828869686  0.5176699256190532
  0.8227861110288579  0.9493211470385189  0.6738756468984912
  0.7638631874271684  0.0690360920993149  0.6819781989358095
  0.7929602729110616  0.1243780015374390  0.3779983564936105
  0.7020956688422363  0.0446121590723952  0.4648507847792441
  0.7920531238424365  0.9943762188557268  0.3380599102303059
  0.6150232857642227  0.1268281809914817  0.3804369192584873
  0.5824837053468505  0.0613267849263318  0.5465911540097549
  0.6378269245181926  0.0746445432456431  0.7300943564796397
  0.5948396181247093  0.9541073174096186  0.6683407195051480
  0.7211857205990996  0.1447711838543086  0.8344840160571313
  0.0016263523108514  0.8677668305663475  0.7848047495245022
  0.8895815757863111  0.8336890069282594  0.6947038949514586
  0.8183641463728538  0.8552447486477681  0.5310552511103099
  0.7573811836024096  0.8357157068038473  0.7062172244548255
  0.6923773435424719  0.8494768575165988  0.4777371297835788
  0.5698197871340790  0.8518818343251292  0.5439081009027128
  0.6264900920118629  0.8329179515702194  0.7263191507007750
  0.4936720573665774  0.4686634930437527  0.7158667949057691
  0.3652643945865451  0.4502471624377764  0.7319335618744500
  0.4338154636687181  0.3843563968672657  0.5911851109399908
  0.4144614161007855  0.5159899553860390  0.5722620785340330
  0.2911462189603750  0.4205872577611733  0.8893777154005575
  0.3099524296007165  0.5492521376798922  0.8390947121800525
  0.2346652275060882  0.4706439897475877  0.7268510627247652
  0.2990196734401593  0.3517029282439698  0.0592558985427168
  0.1978432315210644  0.4352966729647572  0.0328179395121568
  0.3197685355469390  0.4844217862168996  0.0582269135335627
  0.0921428671374766  0.3532523539149663  0.0519372366688734
  0.1056521017430360  0.4279130661789597  0.8878690914823183
  0.1054916561615348  0.4632404444638798  0.6932094464673585
  0.0825578853632009  0.5541927609346239  0.8368382606277797
  0.1833422076153292  0.3767807001243687  0.6038680926087320
  0.4891677293998510  0.6351103219100338  0.7135895120532171
  0.3612401459695387  0.6551732494940887  0.7428070603665180
  0.2948738054393397  0.6735398008966180  0.9098081020413157
  0.2305900534883124  0.6337531942318200  0.7444605912901118
  0.1879260633145835  0.6462794026222137  0.0196426754552874
  0.0872256931626035  0.6801566095124965  0.8984526311823737
  0.1038656827520322  0.6537677167704685  0.7031387269029816
  0.0093716063755831  0.5413414288189905  0.2124957549565975
  0.1404136145514746  0.5550958667697319  0.2097131290299539
  0.0655986128540182  0.6184567096816700  0.0750314636229075
  0.0783901207310180  0.4854189167798402  0.0647528624656724
  0.2012833388261672  0.5740615190155215  0.3821299886566979
  0.1807324537684434  0.4481191846590221  0.3148188238286134
  0.2692786891601600  0.5274388866597067  0.2298227351334909
  0.1893459470473804  0.6389876695841414  0.5527596162342159
  0.2997636667532504  0.5702497898202054  0.5197716232787887
  0.1865693536740108  0.5045994940528530  0.5484267062073771
  0.4058037329439503  0.6478599924401232  0.5551026470085016
  0.4002955818379724  0.5725703860185610  0.3901816698784292
  0.3962624301672235  0.5472370797931917  0.1921380078173990
  0.4209369550195898  0.4485816513380178  0.3247907356231411
  0.3076492421887132  0.6163207666142392  0.0905335972824563
  0.0157539451119010  0.3626121725019398  0.2181713958304466
  0.1440897320202965  0.3320101776646157  0.2319264208540844
  0.1920315783370744  0.3322755042353929  0.4141044803414711
  0.2717326598776922  0.3584855865376746  0.2572963549680449
  0.3020064113699773  0.3603563462392970  0.5171183933982439
  0.4143282939830716  0.3229341026857842  0.3906650885558390
  0.3962001905859420  0.3486461702835486  0.1946517349339294
  0.4376009217517140  0.7527601041378569  0.6691886372448810
  0.2716121101268665  0.7427924947766853  0.0767231501954388
  0.1038778338521267  0.7461558766650418  0.0681063572013240
  0.1927473344871636  0.7492239915542439  0.6580240690764870
  0.0592659739487748  0.2439889697399095  0.1570852967409132
  0.2248596423621419  0.2563788804612213  0.5696588181574600
  0.3929614936860865  0.2551084211130491  0.5755098044704127
  0.3143125838734515  0.2442155052898779  0.1702229528476437
  0.5649830722301185  0.2451580466256218  0.3397032401492843
  0.7304091659728895  0.2551569963406199  0.9359204663445896
  0.8959782562119482  0.2542436831770880  0.9349958534642538
  0.8013501923538500  0.2523443641205301  0.3355049498938940
  0.9392876718733482  0.7565125198561773  0.8444407770476217
  0.7721478800796120  0.7468851090684714  0.4326897003979056
  0.6111759769243904  0.7467519183277104  0.4329785973556164
  0.7003019817566384  0.7520754624298971  0.8354768063912070
  0.3231039587765080  0.0211556942579108  0.8539364151137437
  0.2670465033662249  0.0500524316597691  0.0600317236771825
  0.1190470138262631  0.0576887349263659  0.0505116110926114
  0.0759409906322926  0.0356388192170701  0.8377178807162943
  0.2039441394056275  0.0742095152157596  0.7278151674008609
  0.4264388932299264  0.8306598922110661  0.7001569415135918
  0.3170863350070941  0.8629585596969706  0.8490618553454261
  0.2657679816890139  0.8234125993128789  0.0598288717819222
  0.1125037239665582  0.8266064519315426  0.0503332315926844
  0.0743287036368377  0.8774585516918374  0.8362392087256459
  0.1968491572393957  0.8217304723666277  0.7130752012688635
  0.0722939354878465  0.9377927230262255  0.1982272275959993
  0.1755730824105223  0.9729936345984440  0.3572777290253313
  0.2204957078557230  0.9504510361326649  0.5755171926261549
  0.3750647785938225  0.9346640684997907  0.5483766036462027
  0.4210022407555248  0.9609607462041830  0.3340919928192659
  0.2893572825101750  0.9321292543929983  0.2183612138770383
  0.0703630145872590  0.1681180031208507  0.1988414818632625
  0.1797407167863987  0.1332155923499848  0.3476553035277126
  0.2313427499460425  0.1764543610627698  0.5544538306887719
  0.3842138376544242  0.1720002427876182  0.5435849227629386
  0.4299105115332250  0.1197470935470798  0.3359193704788965
  0.3025192911604447  0.1684294459575041  0.2103088475987982
  0.5758766029065764  0.5525986380873411  0.3561527410031443
  0.6979799644781461  0.5296532912612144  0.2122547174073743
  0.7218842990978390  0.5729943247141306  0.9948535832086647
  0.8803544860995092  0.5745701509837909  0.9924102564732739
  0.9306585532851226  0.5262830067135164  0.2011095142461394
  0.8218767865459663  0.5481350595322043  0.3554794807230452
  0.5787459148550677  0.3255011641099717  0.3302132750830933
  0.6995927445032853  0.3743290851928898  0.1948496108950936
  0.7356543950302779  0.3319200553103161  0.9759209189057406
  0.8894808029208140  0.3284003510348282  0.9861208705959381
  0.9364810195845151  0.3695891934768355  0.1984063132973294
  0.8193094991599741  0.3317821406592699  0.3303713287404428
  0.9265540378561831  0.4502601671772454  0.8573224428012698
  0.8048612716682890  0.4744040443587531  0.7129633984307235
  0.7779381326018620  0.4298168695243569  0.4952233405383839
  0.6188687346707253  0.4267336079051316  0.4902499342315968
  0.5726709676839599  0.4767124362949318  0.7002481235099585
  0.6809719939161690  0.4544569927912359  0.8564322227694618
  0.9222056401341392  0.6769648962677474  0.8348607880032914
  0.8037224038058289  0.6298410699956886  0.6939152307973528
  0.7686813758240213  0.6704599625225862  0.4741343363584949
  0.6157408307370634  0.6728054225889177  0.4851297568103639
  0.5687065084029382  0.6318823093517407  0.6963229041979567
  0.6834264335766257  0.6723380063661710  0.8292196634000186
  0.5701661869333620  0.9348801023039373  0.2996361389780401
  0.6734792514549800  0.9744710609890568  0.1446443805440478
  0.7243792763211662  0.9504029948332533  0.9318596831504208
  0.8761626133211694  0.9445625411820298  0.9428049734389323
  0.9228251914215041  0.9664011914384122  0.1595188995408483
  0.7947014765213407  0.9268488661270698  0.2695586592105678
  0.5723740565681806  0.1693638732743769  0.2970624055694795
  0.6811760090413020  0.1333239014899138  0.1503855063603518
  0.7381506760131872  0.1746865914921114  0.9457191328519835
  0.8901643818168028  0.1736025233980269  0.9530988996925017
  0.9270391930022225  0.1240389385365840  0.1670705104696395
  0.8027930013165321  0.1778704773424358  0.2863532782112863
  0.9279284560727192  0.0641105618263065  0.7982877938557175
  0.8279902107647944  0.0279736168127690  0.6396642786265591
  0.7784869974012029  0.0502714693057865  0.4239607734710727
  0.6241503507146848  0.0563996032717577  0.4398820223294276
  0.5860984432683101  0.0341605447598523  0.6609407707857727
  0.7127895654246956  0.0742319002171235  0.7754331992060196
  0.9299137513867968  0.8323622826311721  0.8017413609015358
  0.8221010403034064  0.8684830684446547  0.6521382814855562
  0.7675443289309902  0.8275230878395472  0.4453222289986621
  0.6165262862135342  0.8273233623883882  0.4501591918771425
  0.5721132608890274  0.8748719967317616  0.6619289625227903
  0.6968664713103627  0.8263729312759086  0.7858668750411033
  0.4261798904688942  0.4540777267781582  0.6515717892657956
  0.3008095388993745  0.4727758885101174  0.7955066442577744
  0.2765662544031364  0.4232265010802895  0.0099822461470656
  0.1192741838108527  0.4253334360406985  0.0089687194022765
  0.0716254279708371  0.4760287926505921  0.8023987269078572
  0.1784417273075465  0.4535954955655874  0.6433673770739233
  0.4231601084316005  0.6725800671763861  0.6699383929808801
  0.2992373375449996  0.6278248570734823  0.8080157706856919
  0.2654110339511017  0.6692839610872808  0.0242052263615422
  0.1115319462574129  0.6726666922676209  0.0155431399741227
  0.0648089361822444  0.6313216713130674  0.8052264427179711
  0.1793071494250654  0.6691654105566952  0.6655928311468803
  0.0743470619896072  0.5496625055155472  0.1409432407597707
  0.1974855467077101  0.5254986193513499  0.2836659095962032
  0.2202253953386590  0.5717370039309386  0.5011287934527549
  0.3796373392814646  0.5761097728744229  0.5087181179315641
  0.4317842947804252  0.5278431149559962  0.2987017737428359
  0.3228174742628003  0.5440351878724764  0.1421862268730443
  0.0778464358617442  0.3232750355571418  0.1650671081124888
  0.1978449995483417  0.3682546878314491  0.3046691261414849
  0.2275486098644378  0.3327313869940595  0.5251559303072929
  0.4366464593422064  0.3697493654308058  0.2973680885117349
  0.3202218139580701  0.3255899964536757  0.1716009128948594
 
  0.00000000E+00  0.00000000E+00  0.00000000E+00
  0.00000000E+00  0.00000000E+00  0.00000000E+00
  0.00000000E+00  0.00000000E+00  0.00000000E+00
  0.00000000E+00  0.00000000E+00  0.00000000E+00
  0.00000000E+00  0.00000000E+00  0.00000000E+00
  0.00000000E+00  0.00000000E+00  0.00000000E+00
  0.00000000E+00  0.00000000E+00  0.00000000E+00
  0.00000000E+00  0.00000000E+00  0.00000000E+00
  0.00000000E+00  0.00000000E+00  0.00000000E+00
  0.00000000E+00  0.00000000E+00  0.00000000E+00
  0.00000000E+00  0.00000000E+00  0.00000000E+00
  0.00000000E+00  0.00000000E+00  0.00000000E+00
  0.00000000E+00  0.00000000E+00  0.00000000E+00
  0.00000000E+00  0.00000000E+00  0.00000000E+00
  0.00000000E+00  0.00000000E+00  0.00000000E+00
  0.00000000E+00  0.00000000E+00  0.00000000E+00
  0.00000000E+00  0.00000000E+00  0.00000000E+00
  0.00000000E+00  0.00000000E+00  0.00000000E+00
  0.00000000E+00  0.00000000E+00  0.00000000E+00
  0.00000000E+00  0.00000000E+00  0.00000000E+00
  0.00000000E+00  0.00000000E+00  0.00000000E+00
  0.00000000E+00  0.00000000E+00  0.00000000E+00
  0.00000000E+00  0.00000000E+00  0.00000000E+00
  0.00000000E+00  0.00000000E+00  0.00000000E+00
  0.00000000E+00  0.00000000E+00  0.00000000E+00
  0.00000000E+00  0.00000000E+00  0.00000000E+00
  0.00000000E+00  0.00000000E+00  0.00000000E+00
  0.00000000E+00  0.00000000E+00  0.00000000E+00
  0.00000000E+00  0.00000000E+00  0.00000000E+00
  0.00000000E+00  0.00000000E+00  0.00000000E+00
  0.00000000E+00  0.00000000E+00  0.00000000E+00
  0.00000000E+00  0.00000000E+00  0.00000000E+00
  0.00000000E+00  0.00000000E+00  0.00000000E+00
  0.00000000E+00  0.00000000E+00  0.00000000E+00
  0.00000000E+00  0.00000000E+00  0.00000000E+00
  0.00000000E+00  0.00000000E+00  0.00000000E+00
  0.00000000E+00  0.00000000E+00  0.00000000E+00
  0.00000000E+00  0.00000000E+00  0.00000000E+00
  0.00000000E+00  0.00000000E+00  0.00000000E+00
  0.00000000E+00  0.00000000E+00  0.00000000E+00
  0.00000000E+00  0.00000000E+00  0.00000000E+00
  0.00000000E+00  0.00000000E+00  0.00000000E+00
  0.00000000E+00  0.00000000E+00  0.00000000E+00
  0.00000000E+00  0.00000000E+00  0.00000000E+00
  0.00000000E+00  0.00000000E+00  0.00000000E+00
  0.00000000E+00  0.00000000E+00  0.00000000E+00
  0.00000000E+00  0.00000000E+00  0.00000000E+00
  0.00000000E+00  0.00000000E+00  0.00000000E+00
  0.00000000E+00  0.00000000E+00  0.00000000E+00
  0.00000000E+00  0.00000000E+00  0.00000000E+00
  0.00000000E+00  0.00000000E+00  0.00000000E+00
  0.00000000E+00  0.00000000E+00  0.00000000E+00
  0.00000000E+00  0.00000000E+00  0.00000000E+00
  0.00000000E+00  0.00000000E+00  0.00000000E+00
  0.00000000E+00  0.00000000E+00  0.00000000E+00
  0.00000000E+00  0.00000000E+00  0.00000000E+00
  0.00000000E+00  0.00000000E+00  0.00000000E+00
  0.00000000E+00  0.00000000E+00  0.00000000E+00
  0.00000000E+00  0.00000000E+00  0.00000000E+00
  0.00000000E+00  0.00000000E+00  0.00000000E+00
  0.00000000E+00  0.00000000E+00  0.00000000E+00
  0.00000000E+00  0.00000000E+00  0.00000000E+00
  0.00000000E+00  0.00000000E+00  0.00000000E+00
  0.00000000E+00  0.00000000E+00  0.00000000E+00
  0.00000000E+00  0.00000000E+00  0.00000000E+00
  0.00000000E+00  0.00000000E+00  0.00000000E+00
  0.00000000E+00  0.00000000E+00  0.00000000E+00
  0.00000000E+00  0.00000000E+00  0.00000000E+00
  0.00000000E+00  0.00000000E+00  0.00000000E+00
  0.00000000E+00  0.00000000E+00  0.00000000E+00
  0.00000000E+00  0.00000000E+00  0.00000000E+00
  0.00000000E+00  0.00000000E+00  0.00000000E+00
  0.00000000E+00  0.00000000E+00  0.00000000E+00
  0.00000000E+00  0.00000000E+00  0.00000000E+00
  0.00000000E+00  0.00000000E+00  0.00000000E+00
  0.00000000E+00  0.00000000E+00  0.00000000E+00
  0.00000000E+00  0.00000000E+00  0.00000000E+00
  0.00000000E+00  0.00000000E+00  0.00000000E+00
  0.00000000E+00  0.00000000E+00  0.00000000E+00
  0.00000000E+00  0.00000000E+00  0.00000000E+00
  0.00000000E+00  0.00000000E+00  0.00000000E+00
  0.00000000E+00  0.00000000E+00  0.00000000E+00
  0.00000000E+00  0.00000000E+00  0.00000000E+00
  0.00000000E+00  0.00000000E+00  0.00000000E+00
  0.00000000E+00  0.00000000E+00  0.00000000E+00
  0.00000000E+00  0.00000000E+00  0.00000000E+00
  0.00000000E+00  0.00000000E+00  0.00000000E+00
  0.00000000E+00  0.00000000E+00  0.00000000E+00
  0.00000000E+00  0.00000000E+00  0.00000000E+00
  0.00000000E+00  0.00000000E+00  0.00000000E+00
  0.00000000E+00  0.00000000E+00  0.00000000E+00
  0.00000000E+00  0.00000000E+00  0.00000000E+00
  0.00000000E+00  0.00000000E+00  0.00000000E+00
  0.00000000E+00  0.00000000E+00  0.00000000E+00
  0.00000000E+00  0.00000000E+00  0.00000000E+00
  0.00000000E+00  0.00000000E+00  0.00000000E+00
  0.00000000E+00  0.00000000E+00  0.00000000E+00
  0.00000000E+00  0.00000000E+00  0.00000000E+00
  0.00000000E+00  0.00000000E+00  0.00000000E+00
  0.00000000E+00  0.00000000E+00  0.00000000E+00
  0.00000000E+00  0.00000000E+00  0.00000000E+00
  0.00000000E+00  0.00000000E+00  0.00000000E+00
  0.00000000E+00  0.00000000E+00  0.00000000E+00
  0.00000000E+00  0.00000000E+00  0.00000000E+00
  0.00000000E+00  0.00000000E+00  0.00000000E+00
  0.00000000E+00  0.00000000E+00  0.00000000E+00
  0.00000000E+00  0.00000000E+00  0.00000000E+00
  0.00000000E+00  0.00000000E+00  0.00000000E+00
  0.00000000E+00  0.00000000E+00  0.00000000E+00
  0.00000000E+00  0.00000000E+00  0.00000000E+00
  0.00000000E+00  0.00000000E+00  0.00000000E+00
  0.00000000E+00  0.00000000E+00  0.00000000E+00
  0.00000000E+00  0.00000000E+00  0.00000000E+00
  0.00000000E+00  0.00000000E+00  0.00000000E+00
  0.00000000E+00  0.00000000E+00  0.00000000E+00
  0.00000000E+00  0.00000000E+00  0.00000000E+00
  0.00000000E+00  0.00000000E+00  0.00000000E+00
  0.00000000E+00  0.00000000E+00  0.00000000E+00
  0.00000000E+00  0.00000000E+00  0.00000000E+00
  0.00000000E+00  0.00000000E+00  0.00000000E+00
  0.00000000E+00  0.00000000E+00  0.00000000E+00
  0.00000000E+00  0.00000000E+00  0.00000000E+00
  0.00000000E+00  0.00000000E+00  0.00000000E+00
  0.00000000E+00  0.00000000E+00  0.00000000E+00
  0.00000000E+00  0.00000000E+00  0.00000000E+00
  0.00000000E+00  0.00000000E+00  0.00000000E+00
  0.00000000E+00  0.00000000E+00  0.00000000E+00
  0.00000000E+00  0.00000000E+00  0.00000000E+00
  0.00000000E+00  0.00000000E+00  0.00000000E+00
  0.00000000E+00  0.00000000E+00  0.00000000E+00
  0.00000000E+00  0.00000000E+00  0.00000000E+00
  0.00000000E+00  0.00000000E+00  0.00000000E+00
  0.00000000E+00  0.00000000E+00  0.00000000E+00
  0.00000000E+00  0.00000000E+00  0.00000000E+00
  0.00000000E+00  0.00000000E+00  0.00000000E+00
  0.00000000E+00  0.00000000E+00  0.00000000E+00
  0.00000000E+00  0.00000000E+00  0.00000000E+00
  0.00000000E+00  0.00000000E+00  0.00000000E+00
  0.00000000E+00  0.00000000E+00  0.00000000E+00
  0.00000000E+00  0.00000000E+00  0.00000000E+00
  0.00000000E+00  0.00000000E+00  0.00000000E+00
  0.00000000E+00  0.00000000E+00  0.00000000E+00
  0.00000000E+00  0.00000000E+00  0.00000000E+00
  0.00000000E+00  0.00000000E+00  0.00000000E+00
  0.00000000E+00  0.00000000E+00  0.00000000E+00
  0.00000000E+00  0.00000000E+00  0.00000000E+00
  0.00000000E+00  0.00000000E+00  0.00000000E+00
  0.00000000E+00  0.00000000E+00  0.00000000E+00
  0.00000000E+00  0.00000000E+00  0.00000000E+00
  0.00000000E+00  0.00000000E+00  0.00000000E+00
  0.00000000E+00  0.00000000E+00  0.00000000E+00
  0.00000000E+00  0.00000000E+00  0.00000000E+00
  0.00000000E+00  0.00000000E+00  0.00000000E+00
  0.00000000E+00  0.00000000E+00  0.00000000E+00
  0.00000000E+00  0.00000000E+00  0.00000000E+00
  0.00000000E+00  0.00000000E+00  0.00000000E+00
  0.00000000E+00  0.00000000E+00  0.00000000E+00
  0.00000000E+00  0.00000000E+00  0.00000000E+00
  0.00000000E+00  0.00000000E+00  0.00000000E+00
  0.00000000E+00  0.00000000E+00  0.00000000E+00
  0.00000000E+00  0.00000000E+00  0.00000000E+00
  0.00000000E+00  0.00000000E+00  0.00000000E+00
  0.00000000E+00  0.00000000E+00  0.00000000E+00
  0.00000000E+00  0.00000000E+00  0.00000000E+00
  0.00000000E+00  0.00000000E+00  0.00000000E+00
  0.00000000E+00  0.00000000E+00  0.00000000E+00
  0.00000000E+00  0.00000000E+00  0.00000000E+00
  0.00000000E+00  0.00000000E+00  0.00000000E+00
  0.00000000E+00  0.00000000E+00  0.00000000E+00
  0.00000000E+00  0.00000000E+00  0.00000000E+00
  0.00000000E+00  0.00000000E+00  0.00000000E+00
  0.00000000E+00  0.00000000E+00  0.00000000E+00
  0.00000000E+00  0.00000000E+00  0.00000000E+00
  0.00000000E+00  0.00000000E+00  0.00000000E+00
  0.00000000E+00  0.00000000E+00  0.00000000E+00
  0.00000000E+00  0.00000000E+00  0.00000000E+00
  0.00000000E+00  0.00000000E+00  0.00000000E+00
  0.00000000E+00  0.00000000E+00  0.00000000E+00
  0.00000000E+00  0.00000000E+00  0.00000000E+00
  0.00000000E+00  0.00000000E+00  0.00000000E+00
  0.00000000E+00  0.00000000E+00  0.00000000E+00
  0.00000000E+00  0.00000000E+00  0.00000000E+00
  0.00000000E+00  0.00000000E+00  0.00000000E+00
  0.00000000E+00  0.00000000E+00  0.00000000E+00
  0.00000000E+00  0.00000000E+00  0.00000000E+00
  0.00000000E+00  0.00000000E+00  0.00000000E+00
  0.00000000E+00  0.00000000E+00  0.00000000E+00
  0.00000000E+00  0.00000000E+00  0.00000000E+00
  0.00000000E+00  0.00000000E+00  0.00000000E+00
  0.00000000E+00  0.00000000E+00  0.00000000E+00
  0.00000000E+00  0.00000000E+00  0.00000000E+00
  0.00000000E+00  0.00000000E+00  0.00000000E+00
  0.00000000E+00  0.00000000E+00  0.00000000E+00
  0.00000000E+00  0.00000000E+00  0.00000000E+00
  0.00000000E+00  0.00000000E+00  0.00000000E+00
  0.00000000E+00  0.00000000E+00  0.00000000E+00
  0.00000000E+00  0.00000000E+00  0.00000000E+00
  0.00000000E+00  0.00000000E+00  0.00000000E+00
  0.00000000E+00  0.00000000E+00  0.00000000E+00
  0.00000000E+00  0.00000000E+00  0.00000000E+00
  0.00000000E+00  0.00000000E+00  0.00000000E+00
  0.00000000E+00  0.00000000E+00  0.00000000E+00
  0.00000000E+00  0.00000000E+00  0.00000000E+00
  0.00000000E+00  0.00000000E+00  0.00000000E+00
  0.00000000E+00  0.00000000E+00  0.00000000E+00
  0.00000000E+00  0.00000000E+00  0.00000000E+00
  0.00000000E+00  0.00000000E+00  0.00000000E+00
  0.00000000E+00  0.00000000E+00  0.00000000E+00
  0.00000000E+00  0.00000000E+00  0.00000000E+00
  0.00000000E+00  0.00000000E+00  0.00000000E+00
  0.00000000E+00  0.00000000E+00  0.00000000E+00
  0.00000000E+00  0.00000000E+00  0.00000000E+00
  0.00000000E+00  0.00000000E+00  0.00000000E+00
  0.00000000E+00  0.00000000E+00  0.00000000E+00
  0.00000000E+00  0.00000000E+00  0.00000000E+00
  0.00000000E+00  0.00000000E+00  0.00000000E+00
  0.00000000E+00  0.00000000E+00  0.00000000E+00
  0.00000000E+00  0.00000000E+00  0.00000000E+00
  0.00000000E+00  0.00000000E+00  0.00000000E+00
  0.00000000E+00  0.00000000E+00  0.00000000E+00
  0.00000000E+00  0.00000000E+00  0.00000000E+00
  0.00000000E+00  0.00000000E+00  0.00000000E+00
  0.00000000E+00  0.00000000E+00  0.00000000E+00
  0.00000000E+00  0.00000000E+00  0.00000000E+00
  0.00000000E+00  0.00000000E+00  0.00000000E+00
  0.00000000E+00  0.00000000E+00  0.00000000E+00
  0.00000000E+00  0.00000000E+00  0.00000000E+00
  0.00000000E+00  0.00000000E+00  0.00000000E+00
  0.00000000E+00  0.00000000E+00  0.00000000E+00
  0.00000000E+00  0.00000000E+00  0.00000000E+00
  0.00000000E+00  0.00000000E+00  0.00000000E+00
  0.00000000E+00  0.00000000E+00  0.00000000E+00
  0.00000000E+00  0.00000000E+00  0.00000000E+00
  0.00000000E+00  0.00000000E+00  0.00000000E+00
  0.00000000E+00  0.00000000E+00  0.00000000E+00
  0.00000000E+00  0.00000000E+00  0.00000000E+00
  0.00000000E+00  0.00000000E+00  0.00000000E+00
  0.00000000E+00  0.00000000E+00  0.00000000E+00
  0.00000000E+00  0.00000000E+00  0.00000000E+00
  0.00000000E+00  0.00000000E+00  0.00000000E+00
  0.00000000E+00  0.00000000E+00  0.00000000E+00
  0.00000000E+00  0.00000000E+00  0.00000000E+00
  0.00000000E+00  0.00000000E+00  0.00000000E+00
  0.00000000E+00  0.00000000E+00  0.00000000E+00
  0.00000000E+00  0.00000000E+00  0.00000000E+00
  0.00000000E+00  0.00000000E+00  0.00000000E+00
  0.00000000E+00  0.00000000E+00  0.00000000E+00
  0.00000000E+00  0.00000000E+00  0.00000000E+00
  0.00000000E+00  0.00000000E+00  0.00000000E+00
  0.00000000E+00  0.00000000E+00  0.00000000E+00
  0.00000000E+00  0.00000000E+00  0.00000000E+00
  0.00000000E+00  0.00000000E+00  0.00000000E+00
  0.00000000E+00  0.00000000E+00  0.00000000E+00
  0.00000000E+00  0.00000000E+00  0.00000000E+00
  0.00000000E+00  0.00000000E+00  0.00000000E+00
  0.00000000E+00  0.00000000E+00  0.00000000E+00
  0.00000000E+00  0.00000000E+00  0.00000000E+00
  0.00000000E+00  0.00000000E+00  0.00000000E+00
  0.00000000E+00  0.00000000E+00  0.00000000E+00
  0.00000000E+00  0.00000000E+00  0.00000000E+00
  0.00000000E+00  0.00000000E+00  0.00000000E+00
  0.00000000E+00  0.00000000E+00  0.00000000E+00
  0.00000000E+00  0.00000000E+00  0.00000000E+00
  0.00000000E+00  0.00000000E+00  0.00000000E+00
  0.00000000E+00  0.00000000E+00  0.00000000E+00
  0.00000000E+00  0.00000000E+00  0.00000000E+00
  0.00000000E+00  0.00000000E+00  0.00000000E+00
  0.00000000E+00  0.00000000E+00  0.00000000E+00
  0.00000000E+00  0.00000000E+00  0.00000000E+00
  0.00000000E+00  0.00000000E+00  0.00000000E+00
  0.00000000E+00  0.00000000E+00  0.00000000E+00
  0.00000000E+00  0.00000000E+00  0.00000000E+00
  0.00000000E+00  0.00000000E+00  0.00000000E+00
  0.00000000E+00  0.00000000E+00  0.00000000E+00
  0.00000000E+00  0.00000000E+00  0.00000000E+00
  0.00000000E+00  0.00000000E+00  0.00000000E+00
  0.00000000E+00  0.00000000E+00  0.00000000E+00
  0.00000000E+00  0.00000000E+00  0.00000000E+00
  0.00000000E+00  0.00000000E+00  0.00000000E+00
  0.00000000E+00  0.00000000E+00  0.00000000E+00
  0.00000000E+00  0.00000000E+00  0.00000000E+00
  0.00000000E+00  0.00000000E+00  0.00000000E+00
  0.00000000E+00  0.00000000E+00  0.00000000E+00
  0.00000000E+00  0.00000000E+00  0.00000000E+00
  0.00000000E+00  0.00000000E+00  0.00000000E+00
  0.00000000E+00  0.00000000E+00  0.00000000E+00
  0.00000000E+00  0.00000000E+00  0.00000000E+00
  0.00000000E+00  0.00000000E+00  0.00000000E+00
  0.00000000E+00  0.00000000E+00  0.00000000E+00
  0.00000000E+00  0.00000000E+00  0.00000000E+00
