# Supplementary material for: Water Adsorption at Pairs of Proximate Brønsted Acid Sites in Zeolites
Source: J Phys Chem Lett. 2026 Jan 14;17(4):1201–6. doi: 10.1021/acs.jpclett.5c03794 (PMC12862806; doi:10.1021/acs.jpclett.5c03794)
Supplement: Supplementary file 2 [file jz5c03794_si_002.zip › Water_BAS_Pairs_SI/QM/STRUCTURES_PBE+D2/HMFI__4__1_h2o__conformer_1__PBE_D2.vasp]

Al  H  O Si                             
   1.00000000000000     
    20.2029999999999994    0.0000000000000000    0.0000000000000000
     0.0000000000000000   19.8490000000000002    0.0000000000000000
     0.0000000000000000    0.0000000000000000   13.2159999999999993
   Al   H    O    Si
     2     4   193    94
Direct
  0.4223440258274722  0.0529283740316395  0.6417248880273242
  0.7136319333578820  0.4315774913753366  0.7739522918217916
  0.6066680837799688  0.3809611133850406  0.7595235259167925
  0.4077094824233853  0.9612903431267767  0.8698445220197284
  0.4762078166081747  0.0063549368689845  0.7917008860778597
  0.4654104641206282  0.9169793335727477  0.8275470937710112
  0.8127371991401364  0.0064338466429063  0.4490290094019622
  0.6977328645629988  0.0667080733013611  0.4847733472838239
  0.8028914727328632  0.1409535662038589  0.4401515792978877
  0.7368842943733594  0.0235855660666245  0.7670850144245583
  0.8277547820539405  0.9518446532475844  0.6754039772259849
  0.8001206423143100  0.0777371701941734  0.6139504775298286
  0.9209594444652544  0.9899732689965606  0.9357914354387974
  0.9353848385324685  0.1227447380194141  0.9232047902095625
  0.8636581282856926  0.0590189223796696  0.7852754315194014
  0.5947038173312762  0.1470726798716688  0.4402061310039547
  0.5930793451215006  0.0744371987311909  0.6061926203792779
  0.7013819409190772  0.1258195336022404  0.8858541141382642
  0.5856292022977887  0.9481820286407262  0.6699722559887402
  0.9937546680171380  0.0436646457378277  0.7902043019612258
  0.9861199327881162  0.8625548568915581  0.7825361712756742
  0.8579621168295205  0.8350169804779779  0.7626928671781341
  0.8033494349348087  0.8346155121354085  0.5838389890153052
  0.7315792508584832  0.8722566615135664  0.7422875249707390
  0.6912979363163336  0.8560842179504313  0.4832021408236569
  0.5896757571625301  0.8216195784174189  0.6016085851807219
  0.6075616056874017  0.8462690258095150  0.7965396843101117
  0.5008939179436089  0.4529993242508170  0.6999720262640037
  0.3934244458585049  0.4433357719877646  0.8122218184287702
  0.4095512890236332  0.3636791598487069  0.6515073386190524
  0.6112326035711306  0.0469409505739692  0.8032722865860330
  0.8937380071862169  0.1558515619834945  0.2975129933958129
  0.7691513817834477  0.1325981452856392  0.2449237440049017
  0.8137247300226976  0.1465483047825833  0.9867721798053419
  0.8179996872695653  0.6499900861923243  0.5332188357936491
  0.7583561121582093  0.6625289136928101  0.7107644153986529
  0.6927467440530083  0.6513988125269642  0.4739935267894111
  0.5728290267414955  0.6504132597440097  0.5508345063716052
  0.6286763666109242  0.6667528822680929  0.7344244444210524
  0.5093426458955762  0.9560317395388329  0.2871989202303508
  0.6399991641705770  0.9367964966988045  0.2839664541474987
  0.5676909229808376  0.8809633202311381  0.4260830447713111
  0.5840170739487194  0.0140032394286535  0.4267669459992536
  0.7037709646027321  0.9259724725855364  0.1118357600188194
  0.6736898182834505  0.0482536599096929  0.1875279123518501
  0.9163701449152105  0.1795413970122547  0.1033465049078675
  0.7675106913712252  0.9739731167144958  0.2680186119187760
  0.8031549960203579  0.9394245613612408  0.9763727707295955
  0.6874955373157204 -0.0008279031155601  0.9491645687912427
  0.4564756923235135  0.9602751539493750  0.8620705736929452
  0.8994669170883476  0.9293142541921199  0.1128322930642990
  0.8948136625062355  0.9591218886337253  0.3092741198897535
  0.9208812018242744  0.0541537770686972  0.1718025134955757
  0.8078513432231150  0.8781766713538537  0.3940293051112065
  0.5146094444839698  0.1389659893260956  0.2782970451303465
  0.6422317520672489  0.1694914781561359  0.2568603487862366
  0.6976434269346351  0.1576440987626611  0.0801043609580821
  0.3837941867083190  0.4938046997949460  0.6283513522668085
  0.6977637255842729  0.8643196469943456  0.9378895066574988
  0.3287290425802663  0.4643167209312635  0.9812577035887052
  0.2611078277315139  0.4326912405353741  0.8164334668719792
  0.8897602031620050  0.6716598991410936  0.6953898398347058
  0.2829230667169750  0.6426178270053872  0.1640912807044275
  0.0004206349449896  0.3678847603729742  0.2162673963238183
  0.1114959724657178  0.3330452886260818  0.3075861248912860
  0.1824538763551602  0.3543923817567580  0.4719745129474156
  0.2434915775319720  0.3321012729923760  0.2975906607139412
  0.3089053868169057  0.3506023891217740  0.5207035788781349
  0.4315772045929262  0.3604240026262693  0.4537359235244198
  0.3741880574878553  0.3358775221584966  0.2746586668086691
  0.4388190305145323  0.7452060955869787  0.6654202569712396
  0.2686908058018254  0.7556972679863742  0.0710990080278546
  0.1061468113384766  0.7547023335565048  0.0675414617727943
  0.4056347276604015  0.4595833855875654  0.3237964829345581
  0.1976314424489324  0.7502549372870502  0.6632272784144949
  0.2312675406450268  0.2457537496013956  0.5673823078503029
  0.3938466319431737  0.2501805241880682  0.5565861952087945
  0.3042001632926095  0.2504842606590456  0.1693049574464139
  0.5610989275388568  0.2575652306921292  0.3393577775088705
  0.7313051262698991  0.2474941728243089  0.9439635207487284
  0.8940333329524432  0.2491444930159669  0.9374700741169660
  0.8005499685414923  0.2498547019624733  0.3314008635594294
  0.9378629060669573  0.7458915346622481  0.8479784545207502
  0.7710159567218037  0.7552520717294535  0.4303580750825902
  0.6104392382560135  0.7540740380490435  0.4341495942148791
  0.7033866786366395  0.7549432962656556  0.8277929554178100
  0.0635222883607006  0.2571737178723582  0.1561227411060845
  0.3598069399815522  0.5823782286102435  0.2919540588800731
  0.4213803794675596  0.5556766784192997  0.4629154720114987
  0.3854317522621602  0.6285205693572267  0.6201180986424580
  0.2942478233103943  0.3779232117720239  0.1241978646547516
  0.2032963411842857  0.4567232608782257  0.0344226251168294
  0.2928970359459316  0.5081592619458476  0.1608872959474067
  0.1164705359277320  0.3750496050125829  0.1181236761859402
  0.0828058798535952  0.4414721667073641  0.9532578234917890
  0.1323584710861240  0.4276125819229557  0.7693070006112416
  0.0957179165227377  0.5478257919454971  0.8316626062613768
  0.2174674893174317  0.3572310346944582  0.6660785710197246
  0.5020138147185276  0.6329714410342965  0.7164640995161470
  0.3911231191491693  0.6647793693214994  0.8117884136629187
  0.3141360649791283  0.6481897469930433  0.9699096063579888
  0.2602621318919334  0.6694388990978295  0.7886954123756789
  0.1883457189835966  0.6533866985669098  0.0240722959412757
  0.0657967562768600  0.6483856304970461  0.9581643123380309
  0.1287000243534281  0.6717124674430125  0.7838185513557347
  0.9885684817377860  0.5590271622515953  0.2091310705944409
  0.0988330859619912  0.5533303656580822  0.3123109079454066
  0.0886655046240847  0.6387776193350959  0.1568021786282797
  0.0972751630645273  0.5081037029732578  0.1232593578689881
  0.1682934489044544  0.5363555744543940  0.4784794705938063
  0.1798763797098683  0.4474649164123295  0.3261015080483661
  0.2289541777199347  0.5705188512959573  0.3085780866452505
  0.1964162517192174  0.6207214800611315  0.6269227910818578
  0.2939021167602186  0.5599339345025588  0.5228504916313200
  0.2188725022279605  0.4906815916270536  0.6496308310917321
  0.3182523905983951  0.5528599262232580  0.8283243717721701
  0.0013642100843167  0.6361920768404484  0.7856851257158112
  0.4932444296697219  0.0373980749813159  0.7266834726874607
  0.5964651683552972  0.5454216027411243  0.6709585296952606
  0.1849087287237286  0.9950204760976901  0.5490783755032655
  0.4047395573901512  0.8506476107934878  0.5543540635497685
  0.3977553590820451  0.9247042366743614  0.3868803869790972
  0.3957918598315914  0.9548582656905977  0.1915771370445140
  0.4198085542246796  0.0513283017551233  0.3277931410646202
  0.3065565721292894  0.8797283449711594  0.1003023864497252
  0.0153902242007034  0.1412316200037149  0.2233060934455360
  0.1436869447051253  0.1683350295832917  0.2407681334773398
  0.1987661884200939  0.1634504526537421  0.4193602597413053
  0.2709346819398474  0.1342535514994558  0.2572066353729585
  0.3137086389335920  0.1466431880356024  0.5155370180682435
  0.4126932642537302  0.1784316207244541  0.3921824991462708
  0.3946691821473837  0.1522632283869512  0.1984924358747606
  0.7140641487371575  0.3559825892219212  0.8368501392301348
  0.4885103133839361  0.5615344080993259  0.2911116444887700
  0.5988782744321156  0.5573760625122010  0.1884095867793833
  0.5883935435326398  0.6379037094348392  0.3505809474156716
  0.5963323764039582  0.5062203162918342  0.3737480690015401
  0.6701529043813207  0.5387841868699625  0.0242166430780705
  0.6794463631132568  0.4513471964587714  0.1789257978146040
  0.7281771673560939  0.5757524534429725  0.1950855880869911
  0.7061930915427755  0.6321317628390493  0.8927451024796790
  0.7972946587261734  0.5528741811818588  0.9799955265279161
  0.7128344716399555  0.5041276849298955  0.8423155667670669
  0.8852402255229463  0.6270756665843873  0.8833657130621381
  0.3008896244948129  0.9322099441283547  0.5226090009093397
  0.1925170517670033  0.8604213526059307  0.5558419372793763
  0.2684908096103229  0.9746387707034688  0.2307316972653460
  0.1774133264133390  0.0497533694229552  0.3188136467821730
  0.3573987704358738  0.0576754616153694  0.7258951503176659
  0.4380258373239744  0.1253418342051956  0.5745514361779267
  0.4200716232624581  0.9821109980833120  0.5664437848781847
  0.2857200495699516  0.0767123563708540  0.8896028062633686
  0.3185607492682161  0.9516523178581842  0.8344358866569170
  0.2293094743193928  0.0189566286896171  0.7328088636248992
  0.3002115215158430  0.1423516589400754  0.0600150575143848
  0.1965023179636963  0.0613032071046256  0.0380906649758589
  0.3176432337563191  0.0090396484214738  0.0528565192165957
  0.0933899481531056  0.1452597238554211  0.0581903333954448
  0.1054890592956897  0.0720252967317636  0.8914282117679051
  0.1055994284286302  0.0464208731586488  0.6920730662945076
  0.9251678675928523  0.5497903465609538  0.0340200487057023
  0.0837159633223939  0.9481814626264081  0.8275223549218651
  0.4884823426511222  0.8632359698432981  0.7162091113790986
  0.3627636195295456  0.8412798597319366  0.7449656047899943
  0.2977855079101648  0.8308018948603368  0.9136438931488220
  0.2322148982103346  0.8669800035279656  0.7479072395314138
  0.1879708059036234  0.8560349754196600  0.0186671685730769
  0.0865660485779826  0.8234279015050416  0.8993827812974433
  0.1058860914418851  0.8441409715095425  0.7040444316095475
  0.0094574857339186  0.9580908251802035  0.2173081213160798
  0.1404007546631548  0.9429622781016845  0.2119942655731175
  0.0650441298488341  0.8807750667565928  0.0782858502962600
  0.0766909731437295  0.0132875826583721  0.0675641351873460
  0.2029754299904305  0.9245706757016177  0.3841253598065548
  0.1996046924338629  0.1217018509943025  0.6101481402312888
  0.8602994382861495  0.5807774215418839  0.2008798090745154
  0.9066891939694928  0.8574944060913827  0.9455294685853600
  0.7905784186967267  0.6412974761205517  0.3387196864759129
  0.8114401324733719  0.3516187786007727  0.9751282006370694
  0.9326545700693922  0.3562436994157291  0.0468439496055691
  0.8735095101217422  0.3328164710819182  0.2250159139195637
  0.8295978346811933  0.5533224875320117  0.6707941048833183
  0.7643677354384174  0.4358115509504600  0.6710964612317576
  0.8871789139465310  0.4928402231075387  0.8643992709015771
  0.8972681072061973  0.4399116772060023  0.6819527270416302
  0.7978508523106209  0.3772553909844829  0.3796529558821983
  0.0052954257529473  0.4536894681610202  0.7921190392671057
  0.9059110141388350  0.4566461045184117  0.1760854434178274
  0.9147511538254308  0.3636867816029944  0.8471867297663799
  0.7426206443854215  0.3354924436005786  0.2074676103953822
  0.5011968713063695  0.3712606098016025  0.2857616353410742
  0.6111582414055856  0.3362220166068539  0.1912258724545542
  0.6856243118345954  0.3595652498834642  0.0313381059981416
  0.6247095678859451  0.4226037321544684  0.7313165661403936
  0.8335786004312000  0.4705812789642873  0.5117084236803021
  0.6181153582883641  0.3731621815439686  0.3824146238664242
  0.7055125159616518  0.4578365051581536  0.4608644596969029
  0.7939339563521852  0.5058195491975427  0.3308474607216563
  0.5850298828203898  0.4414803946087670  0.5436117642607260
  0.1818458200121782  0.8301049456226570  0.6683982808660209
  0.2986893791236679  0.0282285431375344  0.7923653633651376
  0.2745058625957756  0.0723551982118628  0.0103663235922616
  0.8038180824190274  0.3253209139919252  0.2854921623575673
  0.1183749524566022  0.0731721557990493  0.0128210611253008
  0.1801163523661225  0.0460476058045479  0.6448941200901058
  0.4228237112340933  0.8250087502755998  0.6675743614407269
  0.3015490837620449  0.8726366268885171  0.8085593697522447
  0.8879576553368297  0.3302743903374856  0.9517195648678892
  0.2647629142645618  0.8311058002898684  0.0260239882031467
  0.1116376676165779  0.8286383301173101  0.0160832991920876
  0.0653336458300324  0.8700762795286285  0.8030826486246611
  0.0723287119747605  0.0275935281753716  0.8005510382707611
  0.9277237016095055  0.3782383045809269  0.1654819777112472
  0.2907684220600558  0.5749939046609761  0.2308517957811896
  0.1691057617414768  0.5263305429723310  0.3565755464984767
  0.9266679410689639  0.4375687246141220  0.7964540827831095
  0.8300643177882829  0.4743495021669829  0.6349866244269146
  0.7823427613677407  0.4524729624162220  0.4213681000141872
  0.6277155888266475  0.4450607713737261  0.4384110996856053
  0.5734638769259401  0.4685414112296501  0.6566357167030312
  0.9288885157413598  0.6703003269838682  0.8031139763814920
  0.8236065332771577  0.6336479299833538  0.6532218763772744
  0.7681912245939677  0.6743991918250962  0.4446861054321136
  0.6162092184603222  0.6733648284093677  0.4524980951718651
  0.5755962171859283  0.6252889255068157  0.6679531486833680
  0.6996955500948100  0.6772267096472734  0.7913876362428547
  0.3038832731014222  0.3253543653116908  0.2169693272620861
  0.4279510299886836  0.3813479867367925  0.3345185309619156
  0.3856964030293485  0.3303771337993160  0.5445886285616359
  0.2348457166367974  0.3265566086796151  0.5558054367918954
  0.1793625947459291  0.3669458091851528  0.3504862795510409
  0.0724089836934914  0.3329906064808314  0.1995568562520967
  0.7356902122038720  0.3288929605607239  0.9457431377643700
  0.4191828381396704  0.5393173284498699  0.3420454153849275
  0.3708813096538371  0.5596353973179121  0.5583636508441610
  0.2194043869730148  0.5523032515774094  0.5701852407507250
  0.0681354503954720  0.5646979377899328  0.1997882583150795
  0.6799559783245713  0.3710830269857541  0.1522558234946275
  0.2634234647018173  0.6750481759450270  0.0564059283972142
  0.1956618841223929  0.6767105683859199  0.7161076222825432
  0.2366634610477134  0.1689318863267721  0.5275811705934206
  0.6854550158415595  0.8338669969501322  0.8257131836670819
  0.5683962282482471  0.8697394206785960  0.6951349388661008
  0.6153646271850272  0.8281958975431805  0.4848611023097789
  0.7682406678621655  0.8311852734192511  0.4734059018270864
  0.8052422399765032  0.8737252223701059  0.6914584763930898
  0.9223659112267636  0.8254184671738947  0.8343862057488202
  0.6851595057079287  0.0492680484669122  0.8521989436028358
  0.5731345844859930  0.0267473208342236  0.7001573948235846
  0.6178592000106763  0.0755305983268976  0.4887042882688666
  0.7777782457033565  0.0730700909517837  0.4962433428107209
  0.8080083547654977  0.0279694321098686  0.7106743375399697
  0.9278413520996860  0.0534282276163248  0.8586409547454490
  0.3905327761729028  0.1739726234724339  0.5111695678125554
  0.4354676051621861  0.1296749298076630  0.2996572377238567
  0.3177429156477146  0.1702916161572860  0.1723763293048582
  0.8204662994514189  0.9544146273699649  0.3552160827541350
  0.5776765637779949  0.1778919764557031  0.3284428049930143
  0.6961792683594614  0.1268454762841907  0.1930630962001201
  0.7366417735089660  0.1696154929948423  0.9746613191688689
  0.8896651515988276  0.1747961864253829  0.9874156323027879
  0.9367321275521030  0.1324062483093113  0.1994002434256724
  0.8167192859696971  0.1702684256166951  0.3274431102730702
  0.9312997195224271  0.9753608549552255  0.2025782268910859
  0.0790107912582727  0.1776117881531638  0.1697906589718823
  0.3216601871322579  0.9543766520183939  0.1442456313978913
  0.4305833153333878  0.9719897497626493  0.2996876658883940
  0.0729086889497696  0.6260758254879504  0.8398231449253065
  0.1119630000477196  0.6738460693804124  0.0516468657063088
  0.3204975404611625  0.6335413375996065  0.8495936046549472
  0.4296925526967740  0.6681977687127659  0.7036363563641600
  0.2070908301667630  0.4277850011548742  0.7253625374962021
  0.0783498431930880  0.4677757314993066  0.8369513563287119
  0.1249943371136069  0.4454469288110510  0.0574735661506748
  0.2790107980731859  0.4513117717975468  0.0761330732921746
  0.3247793069714287  0.4737092231831497  0.8596221529788327
  0.4213977593644388  0.4384362441865537  0.6972893063368800
  0.7931564138216783  0.5753138277287827  0.2670533164046369
  0.5724143563985377  0.3339286554657919  0.2993167636202839
  0.9202235197907467  0.5360892624470376  0.1552210969208988
  0.7219777171762781  0.5559632234539563  0.9330073852264594
  0.6697749955572965  0.5301066570699983  0.1457193993280896
  0.5681741337257659  0.5657252527645125  0.3011809320704948
  0.5755035772195318  0.9478238002254725  0.3554830576358176
  0.6959860907188843  0.9714224118552658  0.2131365283890366
  0.7237731362872162  0.9321262738271057  0.9936448825787753
  0.8822989109591431  0.9290899140408752  0.9929297062953871
  0.0737570743846247  0.9493341532852423  0.1445138902978176
  0.1969767536456358  0.9733073694196789  0.2860531509880720
  0.2215178774336616  0.9284161653239348  0.5033961348204150
  0.3809823473717980  0.9241883504508096  0.5077629162954952
  0.8733416761352037  0.5555247467728355  0.9399264616939113
  0.1978795703677634  0.1287212024052048  0.3085894979071402
 
  0.00000000E+00  0.00000000E+00  0.00000000E+00
  0.00000000E+00  0.00000000E+00  0.00000000E+00
  0.00000000E+00  0.00000000E+00  0.00000000E+00
  0.00000000E+00  0.00000000E+00  0.00000000E+00
  0.00000000E+00  0.00000000E+00  0.00000000E+00
  0.00000000E+00  0.00000000E+00  0.00000000E+00
  0.00000000E+00  0.00000000E+00  0.00000000E+00
  0.00000000E+00  0.00000000E+00  0.00000000E+00
  0.00000000E+00  0.00000000E+00  0.00000000E+00
  0.00000000E+00  0.00000000E+00  0.00000000E+00
  0.00000000E+00  0.00000000E+00  0.00000000E+00
  0.00000000E+00  0.00000000E+00  0.00000000E+00
  0.00000000E+00  0.00000000E+00  0.00000000E+00
  0.00000000E+00  0.00000000E+00  0.00000000E+00
  0.00000000E+00  0.00000000E+00  0.00000000E+00
  0.00000000E+00  0.00000000E+00  0.00000000E+00
  0.00000000E+00  0.00000000E+00  0.00000000E+00
  0.00000000E+00  0.00000000E+00  0.00000000E+00
  0.00000000E+00  0.00000000E+00  0.00000000E+00
  0.00000000E+00  0.00000000E+00  0.00000000E+00
  0.00000000E+00  0.00000000E+00  0.00000000E+00
  0.00000000E+00  0.00000000E+00  0.00000000E+00
  0.00000000E+00  0.00000000E+00  0.00000000E+00
  0.00000000E+00  0.00000000E+00  0.00000000E+00
  0.00000000E+00  0.00000000E+00  0.00000000E+00
  0.00000000E+00  0.00000000E+00  0.00000000E+00
  0.00000000E+00  0.00000000E+00  0.00000000E+00
  0.00000000E+00  0.00000000E+00  0.00000000E+00
  0.00000000E+00  0.00000000E+00  0.00000000E+00
  0.00000000E+00  0.00000000E+00  0.00000000E+00
  0.00000000E+00  0.00000000E+00  0.00000000E+00
  0.00000000E+00  0.00000000E+00  0.00000000E+00
  0.00000000E+00  0.00000000E+00  0.00000000E+00
  0.00000000E+00  0.00000000E+00  0.00000000E+00
  0.00000000E+00  0.00000000E+00  0.00000000E+00
  0.00000000E+00  0.00000000E+00  0.00000000E+00
  0.00000000E+00  0.00000000E+00  0.00000000E+00
  0.00000000E+00  0.00000000E+00  0.00000000E+00
  0.00000000E+00  0.00000000E+00  0.00000000E+00
  0.00000000E+00  0.00000000E+00  0.00000000E+00
  0.00000000E+00  0.00000000E+00  0.00000000E+00
  0.00000000E+00  0.00000000E+00  0.00000000E+00
  0.00000000E+00  0.00000000E+00  0.00000000E+00
  0.00000000E+00  0.00000000E+00  0.00000000E+00
  0.00000000E+00  0.00000000E+00  0.00000000E+00
  0.00000000E+00  0.00000000E+00  0.00000000E+00
  0.00000000E+00  0.00000000E+00  0.00000000E+00
  0.00000000E+00  0.00000000E+00  0.00000000E+00
  0.00000000E+00  0.00000000E+00  0.00000000E+00
  0.00000000E+00  0.00000000E+00  0.00000000E+00
  0.00000000E+00  0.00000000E+00  0.00000000E+00
  0.00000000E+00  0.00000000E+00  0.00000000E+00
  0.00000000E+00  0.00000000E+00  0.00000000E+00
  0.00000000E+00  0.00000000E+00  0.00000000E+00
  0.00000000E+00  0.00000000E+00  0.00000000E+00
  0.00000000E+00  0.00000000E+00  0.00000000E+00
  0.00000000E+00  0.00000000E+00  0.00000000E+00
  0.00000000E+00  0.00000000E+00  0.00000000E+00
  0.00000000E+00  0.00000000E+00  0.00000000E+00
  0.00000000E+00  0.00000000E+00  0.00000000E+00
  0.00000000E+00  0.00000000E+00  0.00000000E+00
  0.00000000E+00  0.00000000E+00  0.00000000E+00
  0.00000000E+00  0.00000000E+00  0.00000000E+00
  0.00000000E+00  0.00000000E+00  0.00000000E+00
  0.00000000E+00  0.00000000E+00  0.00000000E+00
  0.00000000E+00  0.00000000E+00  0.00000000E+00
  0.00000000E+00  0.00000000E+00  0.00000000E+00
  0.00000000E+00  0.00000000E+00  0.00000000E+00
  0.00000000E+00  0.00000000E+00  0.00000000E+00
  0.00000000E+00  0.00000000E+00  0.00000000E+00
  0.00000000E+00  0.00000000E+00  0.00000000E+00
  0.00000000E+00  0.00000000E+00  0.00000000E+00
  0.00000000E+00  0.00000000E+00  0.00000000E+00
  0.00000000E+00  0.00000000E+00  0.00000000E+00
  0.00000000E+00  0.00000000E+00  0.00000000E+00
  0.00000000E+00  0.00000000E+00  0.00000000E+00
  0.00000000E+00  0.00000000E+00  0.00000000E+00
  0.00000000E+00  0.00000000E+00  0.00000000E+00
  0.00000000E+00  0.00000000E+00  0.00000000E+00
  0.00000000E+00  0.00000000E+00  0.00000000E+00
  0.00000000E+00  0.00000000E+00  0.00000000E+00
  0.00000000E+00  0.00000000E+00  0.00000000E+00
  0.00000000E+00  0.00000000E+00  0.00000000E+00
  0.00000000E+00  0.00000000E+00  0.00000000E+00
  0.00000000E+00  0.00000000E+00  0.00000000E+00
  0.00000000E+00  0.00000000E+00  0.00000000E+00
  0.00000000E+00  0.00000000E+00  0.00000000E+00
  0.00000000E+00  0.00000000E+00  0.00000000E+00
  0.00000000E+00  0.00000000E+00  0.00000000E+00
  0.00000000E+00  0.00000000E+00  0.00000000E+00
  0.00000000E+00  0.00000000E+00  0.00000000E+00
  0.00000000E+00  0.00000000E+00  0.00000000E+00
  0.00000000E+00  0.00000000E+00  0.00000000E+00
  0.00000000E+00  0.00000000E+00  0.00000000E+00
  0.00000000E+00  0.00000000E+00  0.00000000E+00
  0.00000000E+00  0.00000000E+00  0.00000000E+00
  0.00000000E+00  0.00000000E+00  0.00000000E+00
  0.00000000E+00  0.00000000E+00  0.00000000E+00
  0.00000000E+00  0.00000000E+00  0.00000000E+00
  0.00000000E+00  0.00000000E+00  0.00000000E+00
  0.00000000E+00  0.00000000E+00  0.00000000E+00
  0.00000000E+00  0.00000000E+00  0.00000000E+00
  0.00000000E+00  0.00000000E+00  0.00000000E+00
  0.00000000E+00  0.00000000E+00  0.00000000E+00
  0.00000000E+00  0.00000000E+00  0.00000000E+00
  0.00000000E+00  0.00000000E+00  0.00000000E+00
  0.00000000E+00  0.00000000E+00  0.00000000E+00
  0.00000000E+00  0.00000000E+00  0.00000000E+00
  0.00000000E+00  0.00000000E+00  0.00000000E+00
  0.00000000E+00  0.00000000E+00  0.00000000E+00
  0.00000000E+00  0.00000000E+00  0.00000000E+00
  0.00000000E+00  0.00000000E+00  0.00000000E+00
  0.00000000E+00  0.00000000E+00  0.00000000E+00
  0.00000000E+00  0.00000000E+00  0.00000000E+00
  0.00000000E+00  0.00000000E+00  0.00000000E+00
  0.00000000E+00  0.00000000E+00  0.00000000E+00
  0.00000000E+00  0.00000000E+00  0.00000000E+00
  0.00000000E+00  0.00000000E+00  0.00000000E+00
  0.00000000E+00  0.00000000E+00  0.00000000E+00
  0.00000000E+00  0.00000000E+00  0.00000000E+00
  0.00000000E+00  0.00000000E+00  0.00000000E+00
  0.00000000E+00  0.00000000E+00  0.00000000E+00
  0.00000000E+00  0.00000000E+00  0.00000000E+00
  0.00000000E+00  0.00000000E+00  0.00000000E+00
  0.00000000E+00  0.00000000E+00  0.00000000E+00
  0.00000000E+00  0.00000000E+00  0.00000000E+00
  0.00000000E+00  0.00000000E+00  0.00000000E+00
  0.00000000E+00  0.00000000E+00  0.00000000E+00
  0.00000000E+00  0.00000000E+00  0.00000000E+00
  0.00000000E+00  0.00000000E+00  0.00000000E+00
  0.00000000E+00  0.00000000E+00  0.00000000E+00
  0.00000000E+00  0.00000000E+00  0.00000000E+00
  0.00000000E+00  0.00000000E+00  0.00000000E+00
  0.00000000E+00  0.00000000E+00  0.00000000E+00
  0.00000000E+00  0.00000000E+00  0.00000000E+00
  0.00000000E+00  0.00000000E+00  0.00000000E+00
  0.00000000E+00  0.00000000E+00  0.00000000E+00
  0.00000000E+00  0.00000000E+00  0.00000000E+00
  0.00000000E+00  0.00000000E+00  0.00000000E+00
  0.00000000E+00  0.00000000E+00  0.00000000E+00
  0.00000000E+00  0.00000000E+00  0.00000000E+00
  0.00000000E+00  0.00000000E+00  0.00000000E+00
  0.00000000E+00  0.00000000E+00  0.00000000E+00
  0.00000000E+00  0.00000000E+00  0.00000000E+00
  0.00000000E+00  0.00000000E+00  0.00000000E+00
  0.00000000E+00  0.00000000E+00  0.00000000E+00
  0.00000000E+00  0.00000000E+00  0.00000000E+00
  0.00000000E+00  0.00000000E+00  0.00000000E+00
  0.00000000E+00  0.00000000E+00  0.00000000E+00
  0.00000000E+00  0.00000000E+00  0.00000000E+00
  0.00000000E+00  0.00000000E+00  0.00000000E+00
  0.00000000E+00  0.00000000E+00  0.00000000E+00
  0.00000000E+00  0.00000000E+00  0.00000000E+00
  0.00000000E+00  0.00000000E+00  0.00000000E+00
  0.00000000E+00  0.00000000E+00  0.00000000E+00
  0.00000000E+00  0.00000000E+00  0.00000000E+00
  0.00000000E+00  0.00000000E+00  0.00000000E+00
  0.00000000E+00  0.00000000E+00  0.00000000E+00
  0.00000000E+00  0.00000000E+00  0.00000000E+00
  0.00000000E+00  0.00000000E+00  0.00000000E+00
  0.00000000E+00  0.00000000E+00  0.00000000E+00
  0.00000000E+00  0.00000000E+00  0.00000000E+00
  0.00000000E+00  0.00000000E+00  0.00000000E+00
  0.00000000E+00  0.00000000E+00  0.00000000E+00
  0.00000000E+00  0.00000000E+00  0.00000000E+00
  0.00000000E+00  0.00000000E+00  0.00000000E+00
  0.00000000E+00  0.00000000E+00  0.00000000E+00
  0.00000000E+00  0.00000000E+00  0.00000000E+00
  0.00000000E+00  0.00000000E+00  0.00000000E+00
  0.00000000E+00  0.00000000E+00  0.00000000E+00
  0.00000000E+00  0.00000000E+00  0.00000000E+00
  0.00000000E+00  0.00000000E+00  0.00000000E+00
  0.00000000E+00  0.00000000E+00  0.00000000E+00
  0.00000000E+00  0.00000000E+00  0.00000000E+00
  0.00000000E+00  0.00000000E+00  0.00000000E+00
  0.00000000E+00  0.00000000E+00  0.00000000E+00
  0.00000000E+00  0.00000000E+00  0.00000000E+00
  0.00000000E+00  0.00000000E+00  0.00000000E+00
  0.00000000E+00  0.00000000E+00  0.00000000E+00
  0.00000000E+00  0.00000000E+00  0.00000000E+00
  0.00000000E+00  0.00000000E+00  0.00000000E+00
  0.00000000E+00  0.00000000E+00  0.00000000E+00
  0.00000000E+00  0.00000000E+00  0.00000000E+00
  0.00000000E+00  0.00000000E+00  0.00000000E+00
  0.00000000E+00  0.00000000E+00  0.00000000E+00
  0.00000000E+00  0.00000000E+00  0.00000000E+00
  0.00000000E+00  0.00000000E+00  0.00000000E+00
  0.00000000E+00  0.00000000E+00  0.00000000E+00
  0.00000000E+00  0.00000000E+00  0.00000000E+00
  0.00000000E+00  0.00000000E+00  0.00000000E+00
  0.00000000E+00  0.00000000E+00  0.00000000E+00
  0.00000000E+00  0.00000000E+00  0.00000000E+00
  0.00000000E+00  0.00000000E+00  0.00000000E+00
  0.00000000E+00  0.00000000E+00  0.00000000E+00
  0.00000000E+00  0.00000000E+00  0.00000000E+00
  0.00000000E+00  0.00000000E+00  0.00000000E+00
  0.00000000E+00  0.00000000E+00  0.00000000E+00
  0.00000000E+00  0.00000000E+00  0.00000000E+00
  0.00000000E+00  0.00000000E+00  0.00000000E+00
  0.00000000E+00  0.00000000E+00  0.00000000E+00
  0.00000000E+00  0.00000000E+00  0.00000000E+00
  0.00000000E+00  0.00000000E+00  0.00000000E+00
  0.00000000E+00  0.00000000E+00  0.00000000E+00
  0.00000000E+00  0.00000000E+00  0.00000000E+00
  0.00000000E+00  0.00000000E+00  0.00000000E+00
  0.00000000E+00  0.00000000E+00  0.00000000E+00
  0.00000000E+00  0.00000000E+00  0.00000000E+00
  0.00000000E+00  0.00000000E+00  0.00000000E+00
  0.00000000E+00  0.00000000E+00  0.00000000E+00
  0.00000000E+00  0.00000000E+00  0.00000000E+00
  0.00000000E+00  0.00000000E+00  0.00000000E+00
  0.00000000E+00  0.00000000E+00  0.00000000E+00
  0.00000000E+00  0.00000000E+00  0.00000000E+00
  0.00000000E+00  0.00000000E+00  0.00000000E+00
  0.00000000E+00  0.00000000E+00  0.00000000E+00
  0.00000000E+00  0.00000000E+00  0.00000000E+00
  0.00000000E+00  0.00000000E+00  0.00000000E+00
  0.00000000E+00  0.00000000E+00  0.00000000E+00
  0.00000000E+00  0.00000000E+00  0.00000000E+00
  0.00000000E+00  0.00000000E+00  0.00000000E+00
  0.00000000E+00  0.00000000E+00  0.00000000E+00
  0.00000000E+00  0.00000000E+00  0.00000000E+00
  0.00000000E+00  0.00000000E+00  0.00000000E+00
  0.00000000E+00  0.00000000E+00  0.00000000E+00
  0.00000000E+00  0.00000000E+00  0.00000000E+00
  0.00000000E+00  0.00000000E+00  0.00000000E+00
  0.00000000E+00  0.00000000E+00  0.00000000E+00
  0.00000000E+00  0.00000000E+00  0.00000000E+00
  0.00000000E+00  0.00000000E+00  0.00000000E+00
  0.00000000E+00  0.00000000E+00  0.00000000E+00
  0.00000000E+00  0.00000000E+00  0.00000000E+00
  0.00000000E+00  0.00000000E+00  0.00000000E+00
  0.00000000E+00  0.00000000E+00  0.00000000E+00
  0.00000000E+00  0.00000000E+00  0.00000000E+00
  0.00000000E+00  0.00000000E+00  0.00000000E+00
  0.00000000E+00  0.00000000E+00  0.00000000E+00
  0.00000000E+00  0.00000000E+00  0.00000000E+00
  0.00000000E+00  0.00000000E+00  0.00000000E+00
  0.00000000E+00  0.00000000E+00  0.00000000E+00
  0.00000000E+00  0.00000000E+00  0.00000000E+00
  0.00000000E+00  0.00000000E+00  0.00000000E+00
  0.00000000E+00  0.00000000E+00  0.00000000E+00
  0.00000000E+00  0.00000000E+00  0.00000000E+00
  0.00000000E+00  0.00000000E+00  0.00000000E+00
  0.00000000E+00  0.00000000E+00  0.00000000E+00
  0.00000000E+00  0.00000000E+00  0.00000000E+00
  0.00000000E+00  0.00000000E+00  0.00000000E+00
  0.00000000E+00  0.00000000E+00  0.00000000E+00
  0.00000000E+00  0.00000000E+00  0.00000000E+00
  0.00000000E+00  0.00000000E+00  0.00000000E+00
  0.00000000E+00  0.00000000E+00  0.00000000E+00
  0.00000000E+00  0.00000000E+00  0.00000000E+00
  0.00000000E+00  0.00000000E+00  0.00000000E+00
  0.00000000E+00  0.00000000E+00  0.00000000E+00
  0.00000000E+00  0.00000000E+00  0.00000000E+00
  0.00000000E+00  0.00000000E+00  0.00000000E+00
  0.00000000E+00  0.00000000E+00  0.00000000E+00
  0.00000000E+00  0.00000000E+00  0.00000000E+00
  0.00000000E+00  0.00000000E+00  0.00000000E+00
  0.00000000E+00  0.00000000E+00  0.00000000E+00
  0.00000000E+00  0.00000000E+00  0.00000000E+00
  0.00000000E+00  0.00000000E+00  0.00000000E+00
  0.00000000E+00  0.00000000E+00  0.00000000E+00
  0.00000000E+00  0.00000000E+00  0.00000000E+00
  0.00000000E+00  0.00000000E+00  0.00000000E+00
  0.00000000E+00  0.00000000E+00  0.00000000E+00
  0.00000000E+00  0.00000000E+00  0.00000000E+00
  0.00000000E+00  0.00000000E+00  0.00000000E+00
  0.00000000E+00  0.00000000E+00  0.00000000E+00
  0.00000000E+00  0.00000000E+00  0.00000000E+00
  0.00000000E+00  0.00000000E+00  0.00000000E+00
  0.00000000E+00  0.00000000E+00  0.00000000E+00
  0.00000000E+00  0.00000000E+00  0.00000000E+00
  0.00000000E+00  0.00000000E+00  0.00000000E+00
  0.00000000E+00  0.00000000E+00  0.00000000E+00
  0.00000000E+00  0.00000000E+00  0.00000000E+00
  0.00000000E+00  0.00000000E+00  0.00000000E+00
  0.00000000E+00  0.00000000E+00  0.00000000E+00
  0.00000000E+00  0.00000000E+00  0.00000000E+00
  0.00000000E+00  0.00000000E+00  0.00000000E+00
  0.00000000E+00  0.00000000E+00  0.00000000E+00
  0.00000000E+00  0.00000000E+00  0.00000000E+00
  0.00000000E+00  0.00000000E+00  0.00000000E+00
  0.00000000E+00  0.00000000E+00  0.00000000E+00
  0.00000000E+00  0.00000000E+00  0.00000000E+00
  0.00000000E+00  0.00000000E+00  0.00000000E+00
  0.00000000E+00  0.00000000E+00  0.00000000E+00
  0.00000000E+00  0.00000000E+00  0.00000000E+00
  0.00000000E+00  0.00000000E+00  0.00000000E+00
  0.00000000E+00  0.00000000E+00  0.00000000E+00
  0.00000000E+00  0.00000000E+00  0.00000000E+00
  0.00000000E+00  0.00000000E+00  0.00000000E+00
  0.00000000E+00  0.00000000E+00  0.00000000E+00
