# Supplementary material for: Water Adsorption at Pairs of Proximate Brønsted Acid Sites in Zeolites
Source: J Phys Chem Lett. 2026 Jan 14;17(4):1201–6. doi: 10.1021/acs.jpclett.5c03794 (PMC12862806; doi:10.1021/acs.jpclett.5c03794)
Supplement: Supplementary file 2 [file jz5c03794_si_002.zip › Water_BAS_Pairs_SI/QM/STRUCTURES_PBE+D2/HMFI__4__1_h2o__conformer_2__PBE_D2.vasp]

Al  H  O Si                             
   1.00000000000000     
    20.2029999999999994    0.0000000000000000    0.0000000000000000
     0.0000000000000000   19.8490000000000002    0.0000000000000000
     0.0000000000000000    0.0000000000000000   13.2159999999999993
   Al   H    O    Si
     2     4   193    94
Direct
  0.4201265458686765  0.0504740673814469  0.6369442404487254
  0.7096551206447484  0.4293307466338055  0.7717833774870391
  0.5998633595074111  0.4290478239538653  0.8268588493025920
  0.6045797401645141  0.4736336893655536  0.9559880236171586
  0.4849312384700260  0.0488017174365350  0.7923503880088369
  0.6139247798453120  0.3962893155955585  0.9618030848156340
  0.4956291595714705  0.0407338824002086  0.7213065487738274
  0.8154358956010734  0.0050749068049279  0.4485970166929961
  0.6991153326091567  0.0647508364888621  0.4757312492843943
  0.8054042917525053  0.1395012281554877  0.4412988663152310
  0.7364153765800223  0.0216891924192321  0.7690866371120075
  0.8252683157457120  0.9493230980021874  0.6740491897788854
  0.7967794395193668  0.0752128234936869  0.6136006582957694
  0.9194674004557617  0.9882163970213594  0.9338307161903933
  0.9350294012723123  0.1207904852527504  0.9203685041426549
  0.5945462040360373  0.1455372819402380  0.4403952832091632
  0.5988278529163740  0.0714038767786224  0.6050361633605816
  0.6993928241371685  0.1234838973322440  0.8882491162506667
  0.5839796867295831  0.9457225470663539  0.6672211614043623
  0.8637868311440788  0.0566564820129572  0.7818770205806536
  0.9856483626887532  0.8611337748696403  0.7806337536186231
  0.8573432651206545  0.8332774291928534  0.7618628208871913
  0.8007403708799210  0.8314056334353844  0.5844969428185578
  0.7303542142898705  0.8695532787664088  0.7439011091487803
  0.6909903399493537  0.8555372564552626  0.4789165343230204
  0.5911490415284060  0.8198641675764334  0.5994141371529852
  0.6055396755997904  0.8443466882262765  0.7945775209135570
  0.4982393683079556  0.4575880748075437  0.6957543522959839
  0.3909855897837208  0.4408898961058892  0.8084263775979718
  0.4122744825708560  0.3617964595942070  0.6484535537058496
  0.6104958239129057  0.0437427423658615  0.8041517486054552
  0.9939312453137434  0.0412592514447770  0.7887343293108388
  0.7694814003440322  0.1306420731432679  0.2470848203999595
  0.9161709676541465  0.1766657073235243  0.1018964824131283
  0.8160676314235510  0.6488893525503640  0.5335306608830713
  0.7567672790071706  0.6603495079929470  0.7124810483598637
  0.6911809216094442  0.6512310501583590  0.4747907570351999
  0.5701984874862149  0.6542574755770272  0.5491610573617497
  0.6266391047727752  0.6648626819922546  0.7333202166039514
  0.5091304648416288  0.9554610029666997  0.2847326830411629
  0.6395316456004124  0.9355943455469644  0.2827144075193351
  0.5667195064052347  0.8802247235182017  0.4249099843784238
  0.5834154937359318  0.0128523588457856  0.4252891101771558
  0.7050328168865493  0.9233911715223063  0.1125468178744982
  0.6751509176781875  0.0463275529469393  0.1860570408640363
  0.8947153409197167  0.1536833578868604  0.2964275659295560
  0.7674997128010290  0.9716555110677273  0.2698351103144747
  0.8021015913929408  0.9357214150226300  0.9731899474812321
  0.6864537443189861  0.9966467609833241  0.9508318839313231
  0.8980011583486531  0.9276027666074379  0.1108993718006178
  0.8954361299746627  0.9563330270701107  0.3075335798839713
  0.9210218462766581  0.0517524803125635  0.1707443086232194
  0.8095011913909108  0.8764161981763768  0.3958219980192703
  0.5142017714983271  0.1383341611345958  0.2781612187038564
  0.6421480000418074  0.1669698461614858  0.2572174546599258
  0.6989999766799830  0.1571275246534221  0.0818376208497981
  0.3791638145098149  0.4896703008525337  0.6241097430096756
  0.8136871859846727  0.1440417756471419  0.9845401006387370
  0.6946763530109826  0.8620684683516779  0.9382167266695008
  0.3272400282245437  0.4628678608245076  0.9782407913910245
  0.2581788212179670  0.4319051459704079  0.8149740759440017
  0.8879171665668784  0.6694338580913983  0.6949910206085557
  0.2814470748556570  0.6404239670744253  0.1613270884702135
  0.0013270603237481  0.3676786237111443  0.2177282144982288
  0.1129289801682673  0.3307417071227793  0.3057316242684877
  0.1830957871059221  0.3541015249901734  0.4702769055925892
  0.2450226924493264  0.3312125188972160  0.2968461931707438
  0.3090966077760882  0.3495242487346668  0.5217730000940537
  0.4306509528227029  0.3573238115274937  0.4497376721635770
  0.3751707834439805  0.3343773762193074  0.2683395174825676
  0.4362030041319920  0.7426817519359361  0.6594900542912480
  0.2685995897465967  0.7539394311136277  0.0697536991687965
  0.1054200541744732  0.7535733671783563  0.0650977889811633
  0.4055861548646784  0.4575782182512970  0.3208362566639003
  0.1954588218587224  0.7481728781610552  0.6607209144161394
  0.2306842093827753  0.2445816152246245  0.5640419785654067
  0.3931314166323210  0.2481256898614005  0.5550311884156651
  0.3032563342750537  0.2488502270575144  0.1667694411581156
  0.5618836130845627  0.2562578483694756  0.3396844645831820
  0.7313906276211338  0.2451705641334352  0.9426775334483477
  0.8941399227150701  0.2472842235164004  0.9376527996193814
  0.8022622382196196  0.2479936047864545  0.3319934077129730
  0.9377845150058691  0.7442027448808486  0.8458006760919389
  0.7704241856131044  0.7537997648885308  0.4282977500742920
  0.6102558804366944  0.7538386123673342  0.4285571420549467
  0.7006424514745314  0.7522783022146716  0.8294318383884984
  0.0623181288319609  0.2559123543868491  0.1557537073540660
  0.3592680591362745  0.5802445534590542  0.2880980464076786
  0.4191374379314310  0.5533016801957718  0.4607350754531490
  0.3836039938266319  0.6247872550744962  0.6190163144922466
  0.2925186252627503  0.3760245675075142  0.1206401494872411
  0.2017490293639677  0.4553372457887351  0.0312564147828682
  0.2912317096867139  0.5059863714486185  0.1585377259095847
  0.1159249890685665  0.3734869087006604  0.1162667756601833
  0.0809964380901167  0.4384302769769639  0.9506815793964957
  0.1293767443991860  0.4257057005518339  0.7658469916824165
  0.0938801423458519  0.5455626301354078  0.8309367578735626
  0.2159314703414892  0.3553049595878260  0.6650138770620827
  0.5002239841875751  0.6320745440604878  0.7147706807823007
  0.3890965834232802  0.6639615676296842  0.8088661841650759
  0.3132607234597585  0.6462325260830065  0.9674074927392359
  0.2579262005596418  0.6673419060431592  0.7869622636048152
  0.1876218343735212  0.6525129334726572  0.0203424627025628
  0.0645892282505964  0.6469734699553679  0.9564045589295761
  0.1264196182001369  0.6695087289419093  0.7811143137701947
  0.9884751113909630  0.5588705984038775  0.2082484019586835
  0.0987338703193565  0.5514595808532390  0.3090251794709987
  0.0889951371087224  0.6374247841088690  0.1543704592176875
  0.0952993416502369  0.5065132846234744  0.1193981461841063
  0.1662986182927736  0.5343831728637189  0.4760182729055266
  0.1798533846015800  0.4459476944643834  0.3230406689417155
  0.2287484456850463  0.5689598401523183  0.3073430458923646
  0.1942605468453268  0.6187076936405301  0.6247920064460285
  0.2915115639052112  0.5583796118175606  0.5198699500776960
  0.2164759011842847  0.4886694962017854  0.6470245456852235
  0.3171922667689168  0.5513053302321613  0.8252135926099973
  0.9992785559038458  0.6331083802896262  0.7850171262770511
  0.9068473844750740  0.8555016831583443  0.9441111425246068
  0.5943953608308633  0.5460284102518072  0.6602770107780820
  0.1834371966066381  0.9933477410151221  0.5461624231610052
  0.4023011259111962  0.8482115506299246  0.5494290800369390
  0.3975554683235530  0.9237739458013595  0.3837792901435720
  0.3958267295256046  0.9536315573092797  0.1883906260644806
  0.4192379862522671  0.0503954006139593  0.3246854531659544
  0.3064136285950115  0.8780668251491918  0.0976239601286524
  0.0158416297461646  0.1390030550382430  0.2213214540072361
  0.1442429521428389  0.1664264822059582  0.2360468344283742
  0.1994213578634911  0.1630253389366881  0.4141104238207310
  0.2713312987901819  0.1316096688605383  0.2526414469120046
  0.3125248788984854  0.1446059091747119  0.5144967323790592
  0.4106963518170968  0.1774097804160957  0.3892790422327113
  0.3950644833712890  0.1516474054458097  0.1951951106256833
  0.7185330245827671  0.3549157438689153  0.8367258741405318
  0.4876655700406207  0.5605402419327716  0.2900785708068492
  0.6000544089614687  0.5493756765101131  0.1949082823297612
  0.5888313111022696  0.6351491395780086  0.3499866522351937
  0.5893199892046637  0.5038013854655187  0.3853843012103237
  0.6681236336307368  0.5347184540042175  0.0249445308642258
  0.6836799536502525  0.4472524908413066  0.1774570429064447
  0.7290174482793478  0.5732209826548060  0.1933667332545725
  0.7025710334452179  0.6286527605795552  0.8924807549229768
  0.7963925449921109  0.5539767947161882  0.9841144918587533
  0.7157202128567720  0.4996040675250484  0.8471845004625291
  0.8832331950952372  0.6266037299609137  0.8835292301803752
  0.3004595469953152  0.9331961074721526  0.5185443089712826
  0.1938757851115912  0.8588117189217525  0.5547648763046218
  0.2687572583657482  0.9716715750578019  0.2301792294297065
  0.1776428660512136  0.0480510509398220  0.3160711199474743
  0.3618915464574879  0.0561265051332437  0.7308724365137211
  0.4367006678428301  0.1226602038920486  0.5700890021621607
  0.4206141238835293  0.9791400966717374  0.5644464961156003
  0.2842977865615224  0.0741856051831764  0.8874393563940347
  0.3168044353977309  0.9487371806131611  0.8315866498996155
  0.2333684014319007  0.0196232142285933  0.7249454240282746
  0.3011223953899092  0.1413465340477175  0.0558203662625350
  0.1959587782497724  0.0617560139036143  0.0377877482848584
  0.3163878125426037  0.0080350048657089  0.0523265405146683
  0.0920054705622838  0.1449785179166499  0.0546449086190501
  0.1055387147614018  0.0702590047509663  0.8899038645748097
  0.1067778767992660  0.0440395039468817  0.6917821664053122
  0.9249662339570296  0.5493473604796522  0.0333658443709860
  0.0836173259466064  0.9460437711844353  0.8267787538990065
  0.4867418510991694  0.8604969018201243  0.7086486898203166
  0.3595282725308589  0.8376897903538153  0.7384612361562133
  0.2986366729824226  0.8276358585182360  0.9112617808622927
  0.2301465121706779  0.8639811196549059  0.7490549884680469
  0.1883484686357452  0.8539190460000893  0.0149009020815302
  0.0867369907031664  0.8208459187856906  0.8956276633206072
  0.1047162865443959  0.8432420380310621  0.6999042370478622
  0.0093078919569636  0.9549685582612665  0.2139298741652563
  0.1404744829387191  0.9413270482055702  0.2088742581020058
  0.0655768538036372  0.8801698937440581  0.0730232999371491
  0.0762293881063551  0.0130474300596852  0.0667669226761052
  0.2014647744063895  0.9225030914719459  0.3821818210838325
  0.1965961090258865  0.1208967832710678  0.6045258622801435
  0.8606860465361867  0.5807864112585064  0.2002141026388134
  0.5864378137205587  0.4312426417979919  0.9282918961981919
  0.7887451003854046  0.6391755916204308  0.3388919575294659
  0.8115706654588326  0.3481899167988677  0.9824430880122109
  0.9337470745247735  0.3538287875387306  0.0487629091230482
  0.8747237346356381  0.3325266189742331  0.2272599650967005
  0.8271762099805540  0.5512421191769394  0.6692591550924802
  0.7580906232050654  0.4359207854539847  0.6662420633624835
  0.8844039715641204  0.4922782566811425  0.8654783181362790
  0.8916729281910992  0.4367042840593720  0.6845916207431104
  0.7942176622038721  0.3755236052181923  0.3768658068677074
  0.0020169547988929  0.4526862720959854  0.7910548056130348
  0.9063553766372914  0.4560009390980695  0.1749150622234890
  0.9125489672984757  0.3629269771933292  0.8501537736900877
  0.7444831931402776  0.3295951445911565  0.2025313796019680
  0.5017628925666027  0.3696628531144264  0.2838858699647338
  0.6121984487699174  0.3341954996431106  0.1917753091887770
  0.6836710304376304  0.3562832132137171  0.0291458253268802
  0.6194106157136806  0.4285641168848687  0.7483106522432827
  0.8324568861526933  0.4672521975734822  0.5110187864861910
  0.6181600111737570  0.3724620232407158  0.3823859447857771
  0.7048552226963554  0.4599495190639510  0.4554382169164344
  0.7965839174611232  0.5039779928908038  0.3288598886419943
  0.5918067123358765  0.4330257114716823  0.5536464884661892
  0.1812352058551258  0.8283476783170807  0.6668775575951316
  0.3005119276623918  0.0252534424371383  0.7916351593168658
  0.2739500725138235  0.0711184357049234  0.0082473103224768
  0.8043811405407596  0.3229768132413897  0.2846297964447446
  0.1179345644946347  0.0726219580360506  0.0112626805184580
  0.1804594437316158  0.0448531511230456  0.6416075964762596
  0.4207918782234508  0.8227826622025675  0.6631978151826050
  0.3011670462175242  0.8702280228389684  0.8063862936350311
  0.8880583002381635  0.3281867718871243  0.9547140313083249
  0.2652396982570690  0.8290349915418945  0.0230126582639562
  0.1119648898027593  0.8270443089359939  0.0122331281129244
  0.0651079002113106  0.8682080284744490  0.8002863938184783
  0.0726685223328747  0.0253995926465906  0.7994188415441419
  0.9287160661508694  0.3776031836532833  0.1666698065410242
  0.2898000333111679  0.5730099055901245  0.2281785428883306
  0.1686893201437807  0.5246304872311336  0.3542274584135793
  0.9233373761152517  0.4364268604256549  0.7976613028287027
  0.8259938864789264  0.4721210616452526  0.6341527539883093
  0.7816915484824688  0.4512089654708733  0.4191744923374357
  0.6269363313895499  0.4427873961876678  0.4435339359326788
  0.5740473750928970  0.4671915234922953  0.6611378331411637
  0.9274839852467760  0.6684990615143316  0.8022535785176306
  0.8215258812541290  0.6317063717222101  0.6532740574521805
  0.7666658436326641  0.6731409092158229  0.4445260982221074
  0.6149710958949131  0.6734261453218475  0.4508503238151652
  0.5732577792416621  0.6251666475479151  0.6642855705515929
  0.6970680867675630  0.6748121164469874  0.7914143640431907
  0.3038289014989049  0.3239544271878947  0.2135815651357525
  0.4278840515841302  0.3793662814237969  0.3311010046217478
  0.3860338990689002  0.3285776816960292  0.5430271011849478
  0.2346760973279476  0.3254993652304973  0.5547061614837026
  0.1803049185287910  0.3656621879729897  0.3486497684174193
  0.0726739835087147  0.3316524288815823  0.1988532571661845
  0.7373326870483355  0.3263309630952146  0.9449959699595926
  0.4181076831971170  0.5374254811052106  0.3398602942097910
  0.3683705324378335  0.5567044544723403  0.5560241309253118
  0.2172978479051615  0.5504436189024718  0.5678649483957244
  0.0680109756831130  0.5634613164884723  0.1969522506739336
  0.6814838547785075  0.3669144933635235  0.1520514739739282
  0.2627261817115676  0.6734819485704058  0.0537575523902378
  0.1936243137573381  0.6747854024120834  0.7138628449228039
  0.2354384358453864  0.1678660260369428  0.5238371839992899
  0.6828916443628478  0.8313330601005959  0.8258026111994943
  0.5660130349305978  0.8667720650113644  0.6926795776051259
  0.6150988042568178  0.8272225153568818  0.4820918037742160
  0.7676763861977145  0.8294555224726354  0.4725016641330351
  0.8035096963550901  0.8710517091064570  0.6915924476056033
  0.9222159291018150  0.8237171658492116  0.8326560514681155
  0.6847255956879595  0.0467998575358268  0.8542605081718398
  0.5767728390519071  0.0239119112194666  0.6974614594357730
  0.6195164929307008  0.0736742793544900  0.4853630043254150
  0.7787178309158528  0.0711274514683618  0.4942544798555794
  0.8067655680678815  0.0255395283812612  0.7099022815869803
  0.9276551798812404  0.0512335468848837  0.8561742152260569
  0.3891086369927210  0.1723952006308475  0.5084280557156066
  0.4347685948766422  0.1288409114914119  0.2972580677230883
  0.3178907324781160  0.1688633847411199  0.1686382280387865
  0.8216666183085550  0.9522798743874237  0.3553907170143863
  0.5775786878473577  0.1764689028791148  0.3285489524836843
  0.6969260660381864  0.1250193742784365  0.1940620487867217
  0.7366681584270052  0.1675734793159726  0.9749994351928682
  0.8897148066731336  0.1724062480420575  0.9858821705965520
  0.9372204826625139  0.1299000135248364  0.1980171082566694
  0.8181477627476470  0.1683652294294647  0.3280277217540951
  0.9312788118330017  0.9727709551323642  0.2004550317645027
  0.0787370584771011  0.1763559538421952  0.1671935031341298
  0.3212679320124247  0.9525122801799412  0.1420942340555277
  0.4301698701392785  0.9710174439148473  0.2966339904414390
  0.0712606332055429  0.6239138426142101  0.8383317017475992
  0.1114281718615336  0.6727525495156083  0.0489449687599186
  0.3189204837702970  0.6319949654344401  0.8468504116969994
  0.4276038208341531  0.6664612906354530  0.7005899464218835
  0.2046445629677299  0.4261580917300474  0.7233740137557034
  0.0757951912652614  0.4656402934875638  0.8347873351402282
  0.1235705596495274  0.4436178536052446  0.0545259251156755
  0.2774947859536837  0.4496426253451451  0.0729411635742025
  0.3229678803834077  0.4720908847221612  0.8564334160409328
  0.4204038902461488  0.4373075090835293  0.6940325208376131
  0.7938181573052457  0.5738913809244731  0.2664745059220996
  0.5727988539156869  0.3326955258270070  0.2998688518446035
  0.9203901071761800  0.5356257916001392  0.1545677498144850
  0.7220092105567255  0.5539193396677149  0.9344161926503778
  0.6708485555226382  0.5261389355409791  0.1479739531620043
  0.5669857466395805  0.5620186413539640  0.3057392995519289
  0.5748341529570987  0.9466725495810507  0.3537283911808363
  0.6966237481584022  0.9694097446302281  0.2132260239016790
  0.7229851498512669  0.9290079654584532  0.9935763332609379
  0.8814451292315344  0.9268563993244135  0.9908380180647599
  0.0739254967722960  0.9478193262762656  0.1412917463650166
  0.1967618656834593  0.9712403744517929  0.2839591464866292
  0.2209574085287274  0.9271179631449705  0.5011452067212417
  0.3802488615966088  0.9221979094830188  0.5044082939396238
  0.8720788067131435  0.5552967094924403  0.9408887842422704
  0.1982804953424047  0.1268802740163497  0.3043405334349681
 
  0.00000000E+00  0.00000000E+00  0.00000000E+00
  0.00000000E+00  0.00000000E+00  0.00000000E+00
  0.00000000E+00  0.00000000E+00  0.00000000E+00
  0.00000000E+00  0.00000000E+00  0.00000000E+00
  0.00000000E+00  0.00000000E+00  0.00000000E+00
  0.00000000E+00  0.00000000E+00  0.00000000E+00
  0.00000000E+00  0.00000000E+00  0.00000000E+00
  0.00000000E+00  0.00000000E+00  0.00000000E+00
  0.00000000E+00  0.00000000E+00  0.00000000E+00
  0.00000000E+00  0.00000000E+00  0.00000000E+00
  0.00000000E+00  0.00000000E+00  0.00000000E+00
  0.00000000E+00  0.00000000E+00  0.00000000E+00
  0.00000000E+00  0.00000000E+00  0.00000000E+00
  0.00000000E+00  0.00000000E+00  0.00000000E+00
  0.00000000E+00  0.00000000E+00  0.00000000E+00
  0.00000000E+00  0.00000000E+00  0.00000000E+00
  0.00000000E+00  0.00000000E+00  0.00000000E+00
  0.00000000E+00  0.00000000E+00  0.00000000E+00
  0.00000000E+00  0.00000000E+00  0.00000000E+00
  0.00000000E+00  0.00000000E+00  0.00000000E+00
  0.00000000E+00  0.00000000E+00  0.00000000E+00
  0.00000000E+00  0.00000000E+00  0.00000000E+00
  0.00000000E+00  0.00000000E+00  0.00000000E+00
  0.00000000E+00  0.00000000E+00  0.00000000E+00
  0.00000000E+00  0.00000000E+00  0.00000000E+00
  0.00000000E+00  0.00000000E+00  0.00000000E+00
  0.00000000E+00  0.00000000E+00  0.00000000E+00
  0.00000000E+00  0.00000000E+00  0.00000000E+00
  0.00000000E+00  0.00000000E+00  0.00000000E+00
  0.00000000E+00  0.00000000E+00  0.00000000E+00
  0.00000000E+00  0.00000000E+00  0.00000000E+00
  0.00000000E+00  0.00000000E+00  0.00000000E+00
  0.00000000E+00  0.00000000E+00  0.00000000E+00
  0.00000000E+00  0.00000000E+00  0.00000000E+00
  0.00000000E+00  0.00000000E+00  0.00000000E+00
  0.00000000E+00  0.00000000E+00  0.00000000E+00
  0.00000000E+00  0.00000000E+00  0.00000000E+00
  0.00000000E+00  0.00000000E+00  0.00000000E+00
  0.00000000E+00  0.00000000E+00  0.00000000E+00
  0.00000000E+00  0.00000000E+00  0.00000000E+00
  0.00000000E+00  0.00000000E+00  0.00000000E+00
  0.00000000E+00  0.00000000E+00  0.00000000E+00
  0.00000000E+00  0.00000000E+00  0.00000000E+00
  0.00000000E+00  0.00000000E+00  0.00000000E+00
  0.00000000E+00  0.00000000E+00  0.00000000E+00
  0.00000000E+00  0.00000000E+00  0.00000000E+00
  0.00000000E+00  0.00000000E+00  0.00000000E+00
  0.00000000E+00  0.00000000E+00  0.00000000E+00
  0.00000000E+00  0.00000000E+00  0.00000000E+00
  0.00000000E+00  0.00000000E+00  0.00000000E+00
  0.00000000E+00  0.00000000E+00  0.00000000E+00
  0.00000000E+00  0.00000000E+00  0.00000000E+00
  0.00000000E+00  0.00000000E+00  0.00000000E+00
  0.00000000E+00  0.00000000E+00  0.00000000E+00
  0.00000000E+00  0.00000000E+00  0.00000000E+00
  0.00000000E+00  0.00000000E+00  0.00000000E+00
  0.00000000E+00  0.00000000E+00  0.00000000E+00
  0.00000000E+00  0.00000000E+00  0.00000000E+00
  0.00000000E+00  0.00000000E+00  0.00000000E+00
  0.00000000E+00  0.00000000E+00  0.00000000E+00
  0.00000000E+00  0.00000000E+00  0.00000000E+00
  0.00000000E+00  0.00000000E+00  0.00000000E+00
  0.00000000E+00  0.00000000E+00  0.00000000E+00
  0.00000000E+00  0.00000000E+00  0.00000000E+00
  0.00000000E+00  0.00000000E+00  0.00000000E+00
  0.00000000E+00  0.00000000E+00  0.00000000E+00
  0.00000000E+00  0.00000000E+00  0.00000000E+00
  0.00000000E+00  0.00000000E+00  0.00000000E+00
  0.00000000E+00  0.00000000E+00  0.00000000E+00
  0.00000000E+00  0.00000000E+00  0.00000000E+00
  0.00000000E+00  0.00000000E+00  0.00000000E+00
  0.00000000E+00  0.00000000E+00  0.00000000E+00
  0.00000000E+00  0.00000000E+00  0.00000000E+00
  0.00000000E+00  0.00000000E+00  0.00000000E+00
  0.00000000E+00  0.00000000E+00  0.00000000E+00
  0.00000000E+00  0.00000000E+00  0.00000000E+00
  0.00000000E+00  0.00000000E+00  0.00000000E+00
  0.00000000E+00  0.00000000E+00  0.00000000E+00
  0.00000000E+00  0.00000000E+00  0.00000000E+00
  0.00000000E+00  0.00000000E+00  0.00000000E+00
  0.00000000E+00  0.00000000E+00  0.00000000E+00
  0.00000000E+00  0.00000000E+00  0.00000000E+00
  0.00000000E+00  0.00000000E+00  0.00000000E+00
  0.00000000E+00  0.00000000E+00  0.00000000E+00
  0.00000000E+00  0.00000000E+00  0.00000000E+00
  0.00000000E+00  0.00000000E+00  0.00000000E+00
  0.00000000E+00  0.00000000E+00  0.00000000E+00
  0.00000000E+00  0.00000000E+00  0.00000000E+00
  0.00000000E+00  0.00000000E+00  0.00000000E+00
  0.00000000E+00  0.00000000E+00  0.00000000E+00
  0.00000000E+00  0.00000000E+00  0.00000000E+00
  0.00000000E+00  0.00000000E+00  0.00000000E+00
  0.00000000E+00  0.00000000E+00  0.00000000E+00
  0.00000000E+00  0.00000000E+00  0.00000000E+00
  0.00000000E+00  0.00000000E+00  0.00000000E+00
  0.00000000E+00  0.00000000E+00  0.00000000E+00
  0.00000000E+00  0.00000000E+00  0.00000000E+00
  0.00000000E+00  0.00000000E+00  0.00000000E+00
  0.00000000E+00  0.00000000E+00  0.00000000E+00
  0.00000000E+00  0.00000000E+00  0.00000000E+00
  0.00000000E+00  0.00000000E+00  0.00000000E+00
  0.00000000E+00  0.00000000E+00  0.00000000E+00
  0.00000000E+00  0.00000000E+00  0.00000000E+00
  0.00000000E+00  0.00000000E+00  0.00000000E+00
  0.00000000E+00  0.00000000E+00  0.00000000E+00
  0.00000000E+00  0.00000000E+00  0.00000000E+00
  0.00000000E+00  0.00000000E+00  0.00000000E+00
  0.00000000E+00  0.00000000E+00  0.00000000E+00
  0.00000000E+00  0.00000000E+00  0.00000000E+00
  0.00000000E+00  0.00000000E+00  0.00000000E+00
  0.00000000E+00  0.00000000E+00  0.00000000E+00
  0.00000000E+00  0.00000000E+00  0.00000000E+00
  0.00000000E+00  0.00000000E+00  0.00000000E+00
  0.00000000E+00  0.00000000E+00  0.00000000E+00
  0.00000000E+00  0.00000000E+00  0.00000000E+00
  0.00000000E+00  0.00000000E+00  0.00000000E+00
  0.00000000E+00  0.00000000E+00  0.00000000E+00
  0.00000000E+00  0.00000000E+00  0.00000000E+00
  0.00000000E+00  0.00000000E+00  0.00000000E+00
  0.00000000E+00  0.00000000E+00  0.00000000E+00
  0.00000000E+00  0.00000000E+00  0.00000000E+00
  0.00000000E+00  0.00000000E+00  0.00000000E+00
  0.00000000E+00  0.00000000E+00  0.00000000E+00
  0.00000000E+00  0.00000000E+00  0.00000000E+00
  0.00000000E+00  0.00000000E+00  0.00000000E+00
  0.00000000E+00  0.00000000E+00  0.00000000E+00
  0.00000000E+00  0.00000000E+00  0.00000000E+00
  0.00000000E+00  0.00000000E+00  0.00000000E+00
  0.00000000E+00  0.00000000E+00  0.00000000E+00
  0.00000000E+00  0.00000000E+00  0.00000000E+00
  0.00000000E+00  0.00000000E+00  0.00000000E+00
  0.00000000E+00  0.00000000E+00  0.00000000E+00
  0.00000000E+00  0.00000000E+00  0.00000000E+00
  0.00000000E+00  0.00000000E+00  0.00000000E+00
  0.00000000E+00  0.00000000E+00  0.00000000E+00
  0.00000000E+00  0.00000000E+00  0.00000000E+00
  0.00000000E+00  0.00000000E+00  0.00000000E+00
  0.00000000E+00  0.00000000E+00  0.00000000E+00
  0.00000000E+00  0.00000000E+00  0.00000000E+00
  0.00000000E+00  0.00000000E+00  0.00000000E+00
  0.00000000E+00  0.00000000E+00  0.00000000E+00
  0.00000000E+00  0.00000000E+00  0.00000000E+00
  0.00000000E+00  0.00000000E+00  0.00000000E+00
  0.00000000E+00  0.00000000E+00  0.00000000E+00
  0.00000000E+00  0.00000000E+00  0.00000000E+00
  0.00000000E+00  0.00000000E+00  0.00000000E+00
  0.00000000E+00  0.00000000E+00  0.00000000E+00
  0.00000000E+00  0.00000000E+00  0.00000000E+00
  0.00000000E+00  0.00000000E+00  0.00000000E+00
  0.00000000E+00  0.00000000E+00  0.00000000E+00
  0.00000000E+00  0.00000000E+00  0.00000000E+00
  0.00000000E+00  0.00000000E+00  0.00000000E+00
  0.00000000E+00  0.00000000E+00  0.00000000E+00
  0.00000000E+00  0.00000000E+00  0.00000000E+00
  0.00000000E+00  0.00000000E+00  0.00000000E+00
  0.00000000E+00  0.00000000E+00  0.00000000E+00
  0.00000000E+00  0.00000000E+00  0.00000000E+00
  0.00000000E+00  0.00000000E+00  0.00000000E+00
  0.00000000E+00  0.00000000E+00  0.00000000E+00
  0.00000000E+00  0.00000000E+00  0.00000000E+00
  0.00000000E+00  0.00000000E+00  0.00000000E+00
  0.00000000E+00  0.00000000E+00  0.00000000E+00
  0.00000000E+00  0.00000000E+00  0.00000000E+00
  0.00000000E+00  0.00000000E+00  0.00000000E+00
  0.00000000E+00  0.00000000E+00  0.00000000E+00
  0.00000000E+00  0.00000000E+00  0.00000000E+00
  0.00000000E+00  0.00000000E+00  0.00000000E+00
  0.00000000E+00  0.00000000E+00  0.00000000E+00
  0.00000000E+00  0.00000000E+00  0.00000000E+00
  0.00000000E+00  0.00000000E+00  0.00000000E+00
  0.00000000E+00  0.00000000E+00  0.00000000E+00
  0.00000000E+00  0.00000000E+00  0.00000000E+00
  0.00000000E+00  0.00000000E+00  0.00000000E+00
  0.00000000E+00  0.00000000E+00  0.00000000E+00
  0.00000000E+00  0.00000000E+00  0.00000000E+00
  0.00000000E+00  0.00000000E+00  0.00000000E+00
  0.00000000E+00  0.00000000E+00  0.00000000E+00
  0.00000000E+00  0.00000000E+00  0.00000000E+00
  0.00000000E+00  0.00000000E+00  0.00000000E+00
  0.00000000E+00  0.00000000E+00  0.00000000E+00
  0.00000000E+00  0.00000000E+00  0.00000000E+00
  0.00000000E+00  0.00000000E+00  0.00000000E+00
  0.00000000E+00  0.00000000E+00  0.00000000E+00
  0.00000000E+00  0.00000000E+00  0.00000000E+00
  0.00000000E+00  0.00000000E+00  0.00000000E+00
  0.00000000E+00  0.00000000E+00  0.00000000E+00
  0.00000000E+00  0.00000000E+00  0.00000000E+00
  0.00000000E+00  0.00000000E+00  0.00000000E+00
  0.00000000E+00  0.00000000E+00  0.00000000E+00
  0.00000000E+00  0.00000000E+00  0.00000000E+00
  0.00000000E+00  0.00000000E+00  0.00000000E+00
  0.00000000E+00  0.00000000E+00  0.00000000E+00
  0.00000000E+00  0.00000000E+00  0.00000000E+00
  0.00000000E+00  0.00000000E+00  0.00000000E+00
  0.00000000E+00  0.00000000E+00  0.00000000E+00
  0.00000000E+00  0.00000000E+00  0.00000000E+00
  0.00000000E+00  0.00000000E+00  0.00000000E+00
  0.00000000E+00  0.00000000E+00  0.00000000E+00
  0.00000000E+00  0.00000000E+00  0.00000000E+00
  0.00000000E+00  0.00000000E+00  0.00000000E+00
  0.00000000E+00  0.00000000E+00  0.00000000E+00
  0.00000000E+00  0.00000000E+00  0.00000000E+00
  0.00000000E+00  0.00000000E+00  0.00000000E+00
  0.00000000E+00  0.00000000E+00  0.00000000E+00
  0.00000000E+00  0.00000000E+00  0.00000000E+00
  0.00000000E+00  0.00000000E+00  0.00000000E+00
  0.00000000E+00  0.00000000E+00  0.00000000E+00
  0.00000000E+00  0.00000000E+00  0.00000000E+00
  0.00000000E+00  0.00000000E+00  0.00000000E+00
  0.00000000E+00  0.00000000E+00  0.00000000E+00
  0.00000000E+00  0.00000000E+00  0.00000000E+00
  0.00000000E+00  0.00000000E+00  0.00000000E+00
  0.00000000E+00  0.00000000E+00  0.00000000E+00
  0.00000000E+00  0.00000000E+00  0.00000000E+00
  0.00000000E+00  0.00000000E+00  0.00000000E+00
  0.00000000E+00  0.00000000E+00  0.00000000E+00
  0.00000000E+00  0.00000000E+00  0.00000000E+00
  0.00000000E+00  0.00000000E+00  0.00000000E+00
  0.00000000E+00  0.00000000E+00  0.00000000E+00
  0.00000000E+00  0.00000000E+00  0.00000000E+00
  0.00000000E+00  0.00000000E+00  0.00000000E+00
  0.00000000E+00  0.00000000E+00  0.00000000E+00
  0.00000000E+00  0.00000000E+00  0.00000000E+00
  0.00000000E+00  0.00000000E+00  0.00000000E+00
  0.00000000E+00  0.00000000E+00  0.00000000E+00
  0.00000000E+00  0.00000000E+00  0.00000000E+00
  0.00000000E+00  0.00000000E+00  0.00000000E+00
  0.00000000E+00  0.00000000E+00  0.00000000E+00
  0.00000000E+00  0.00000000E+00  0.00000000E+00
  0.00000000E+00  0.00000000E+00  0.00000000E+00
  0.00000000E+00  0.00000000E+00  0.00000000E+00
  0.00000000E+00  0.00000000E+00  0.00000000E+00
  0.00000000E+00  0.00000000E+00  0.00000000E+00
  0.00000000E+00  0.00000000E+00  0.00000000E+00
  0.00000000E+00  0.00000000E+00  0.00000000E+00
  0.00000000E+00  0.00000000E+00  0.00000000E+00
  0.00000000E+00  0.00000000E+00  0.00000000E+00
  0.00000000E+00  0.00000000E+00  0.00000000E+00
  0.00000000E+00  0.00000000E+00  0.00000000E+00
  0.00000000E+00  0.00000000E+00  0.00000000E+00
  0.00000000E+00  0.00000000E+00  0.00000000E+00
  0.00000000E+00  0.00000000E+00  0.00000000E+00
  0.00000000E+00  0.00000000E+00  0.00000000E+00
  0.00000000E+00  0.00000000E+00  0.00000000E+00
  0.00000000E+00  0.00000000E+00  0.00000000E+00
  0.00000000E+00  0.00000000E+00  0.00000000E+00
  0.00000000E+00  0.00000000E+00  0.00000000E+00
  0.00000000E+00  0.00000000E+00  0.00000000E+00
  0.00000000E+00  0.00000000E+00  0.00000000E+00
  0.00000000E+00  0.00000000E+00  0.00000000E+00
  0.00000000E+00  0.00000000E+00  0.00000000E+00
  0.00000000E+00  0.00000000E+00  0.00000000E+00
  0.00000000E+00  0.00000000E+00  0.00000000E+00
  0.00000000E+00  0.00000000E+00  0.00000000E+00
  0.00000000E+00  0.00000000E+00  0.00000000E+00
  0.00000000E+00  0.00000000E+00  0.00000000E+00
  0.00000000E+00  0.00000000E+00  0.00000000E+00
  0.00000000E+00  0.00000000E+00  0.00000000E+00
  0.00000000E+00  0.00000000E+00  0.00000000E+00
  0.00000000E+00  0.00000000E+00  0.00000000E+00
  0.00000000E+00  0.00000000E+00  0.00000000E+00
  0.00000000E+00  0.00000000E+00  0.00000000E+00
  0.00000000E+00  0.00000000E+00  0.00000000E+00
  0.00000000E+00  0.00000000E+00  0.00000000E+00
  0.00000000E+00  0.00000000E+00  0.00000000E+00
  0.00000000E+00  0.00000000E+00  0.00000000E+00
  0.00000000E+00  0.00000000E+00  0.00000000E+00
  0.00000000E+00  0.00000000E+00  0.00000000E+00
  0.00000000E+00  0.00000000E+00  0.00000000E+00
  0.00000000E+00  0.00000000E+00  0.00000000E+00
  0.00000000E+00  0.00000000E+00  0.00000000E+00
  0.00000000E+00  0.00000000E+00  0.00000000E+00
  0.00000000E+00  0.00000000E+00  0.00000000E+00
  0.00000000E+00  0.00000000E+00  0.00000000E+00
  0.00000000E+00  0.00000000E+00  0.00000000E+00
  0.00000000E+00  0.00000000E+00  0.00000000E+00
  0.00000000E+00  0.00000000E+00  0.00000000E+00
  0.00000000E+00  0.00000000E+00  0.00000000E+00
  0.00000000E+00  0.00000000E+00  0.00000000E+00
  0.00000000E+00  0.00000000E+00  0.00000000E+00
  0.00000000E+00  0.00000000E+00  0.00000000E+00
  0.00000000E+00  0.00000000E+00  0.00000000E+00
  0.00000000E+00  0.00000000E+00  0.00000000E+00
  0.00000000E+00  0.00000000E+00  0.00000000E+00
  0.00000000E+00  0.00000000E+00  0.00000000E+00
  0.00000000E+00  0.00000000E+00  0.00000000E+00
  0.00000000E+00  0.00000000E+00  0.00000000E+00
  0.00000000E+00  0.00000000E+00  0.00000000E+00
  0.00000000E+00  0.00000000E+00  0.00000000E+00
  0.00000000E+00  0.00000000E+00  0.00000000E+00
  0.00000000E+00  0.00000000E+00  0.00000000E+00
  0.00000000E+00  0.00000000E+00  0.00000000E+00
  0.00000000E+00  0.00000000E+00  0.00000000E+00
