# Supplementary material for: Water Adsorption at Pairs of Proximate Brønsted Acid Sites in Zeolites
Source: J Phys Chem Lett. 2026 Jan 14;17(4):1201–6. doi: 10.1021/acs.jpclett.5c03794 (PMC12862806; doi:10.1021/acs.jpclett.5c03794)
Supplement: Supplementary file 2 [file jz5c03794_si_002.zip › Water_BAS_Pairs_SI/QM/STRUCTURES_PBE+D2/HMFI__4__2_h2o__PBE_D2.vasp]

Al  H  O Si                             
   1.00000000000000     
    20.2029999999999994    0.0000000000000000    0.0000000000000000
     0.0000000000000000   19.8490000000000002    0.0000000000000000
     0.0000000000000000    0.0000000000000000   13.2159999999999993
   Al   H    O    Si
     2     6   194    94
Direct
  0.7091951815886713  0.4403182885788726  0.7887364478781048
  0.4236481723133466  0.0524019820019646  0.6405752083376276
  0.5330389399211198  0.4000765914624056  0.9421480733661803
  0.6047279152487273  0.3684821358046121  0.9587172504075046
  0.4676264143267905  0.9143731698217946  0.8254627050283825
  0.4099359276850668  0.9588638500709613  0.8683346720734818
  0.4779810339666667  0.0041424931271955  0.7897934234718577
  0.5950850790321134  0.4083130659948230  0.8215372080720424
  0.5879561980063189  0.0711745501491615  0.5959665133337625
  0.5962324839848103  0.1474138987521050  0.4340320463021423
  0.8061186263689748 -0.0014063094732182  0.4407971893911781
  0.6975812934219517  0.0672484217333669  0.4862528877084941
  0.4943573892534433  0.0358401481345646  0.7254763578945154
  0.7394191033579567  0.0199156121939791  0.7575955911766860
  0.8340045473050984  0.9492799204848252  0.6711728212915254
  0.8047446713599750  0.0730001919183150  0.6053279895103825
  0.9228782501447670  0.9939289447983309  0.9336488975159518
  0.8057218502259110  0.1331626542029904  0.4308715055656333
  0.6148521907476709  0.0532560247206603  0.7918107185428458
  0.8635743180499033  0.8289345768023382  0.7436317009219797
  0.7096966647075759  0.1207118667034113  0.8820704422407398
  0.9885811817510232  0.8658784479887511  0.7765965685771119
  0.9371480501166655  0.1264939703019002  0.9126334883092109
  0.8082531782022965  0.8378873942207774  0.5638486818953707
  0.7369217219948632  0.8671640904518375  0.7265815863283290
  0.6924936513034664  0.8558957930948455  0.4727163801154353
  0.5912745674467791  0.8233611975647853  0.5924340565696076
  0.6145875929650654  0.8399611588220757  0.7874238652279891
  0.4983586309563331  0.4562367589009463  0.7075635991806889
  0.3890707925870147  0.4384264254696946  0.8156778436874299
  0.4128579103878325  0.3625193296692777  0.6524353816280795
  0.3795643137752727  0.4911758367156568  0.6345271111479558
  0.5885721125782258  0.9471725673703139  0.6729260096242907
  0.8650451038326297  0.0585477152534292  0.7798347641147947
  0.8178384879731416  0.1516516246321794  0.9855697031671715
  0.8944464803667961  0.1525989210966794  0.2881682239808917
  0.6918651224324984  0.6528997442805782  0.4749485977790579
  0.5711595256699068  0.6551370972191303  0.5502479614932163
  0.6326593168223171  0.6623784159824252  0.7291505875830684
  0.5106693783912625  0.9570277400269034  0.2780832402890152
  0.6409506934937980  0.9361159477041219  0.2717990628374026
  0.5691909137595647  0.8817008950267613  0.4162174980984222
  0.5874064940889294  0.0146826784571963  0.4140945598500697
  0.7020065382305695  0.9226298773115368  0.0985533695857906
  0.6733397285301744  0.0467876714561794  0.1700730097772654
  0.7677234380182545  0.9746292015346893  0.2516264021805705
  0.7081493519589562  0.8591159454508954  0.9242806373139247
  0.8033379208454906  0.9463946421014018  0.9709889133884304
  0.6834742639015070  0.9924135661166761  0.9334300537574937
  0.9021621797487251  0.8616861227834437  0.9305112274903509
  0.8936364819302918  0.9615223899411857  0.3003926065252849
  0.9239382722207935  0.0531930863539988  0.1602250086443991
  0.8059301561837702  0.8746422538775311  0.3707777592092431
  0.5153050395990952  0.1407002912530646  0.2730548750488214
  0.6433169152598454  0.1663973887166519  0.2495160747558821
  0.6996098229145756  0.1600773682958968  0.0729229394929797
  0.7695448668027592  0.1270951507032885  0.2362838366141128
  0.3239472772834378  0.4627649230729745  0.9831919565696073
  0.9234328131838319  0.1797195850042851  0.0969712032667922
  0.9954804395636508  0.0434956500891505  0.7850943361930438
  0.3184813231879458  0.5512305599001684  0.8296810711539885
  0.2913178991394423  0.5084555538618351  0.1624892655740370
  0.2901468559767084  0.3776544027999257  0.1274594232982610
 -0.0015938798545781  0.3594313294841723  0.2332303517739410
  0.1138120042983963  0.3305621589001436  0.3119322304943262
  0.1826042485633042  0.3546913465822875  0.4774920159321861
  0.2452199549058105  0.3329432962915170  0.3048153610087086
  0.3085274669209302  0.3509046584144747  0.5292105114595408
  0.4291513266455846  0.3605828451808067  0.4530186520657532
  0.3742619715601292  0.3334720661092622  0.2718599444256839
  0.4373631853103902  0.7438227074627772  0.6648915954810730
  0.2708894073565657  0.7553046890204637  0.0697468400886311
  0.1077295280910480  0.7551510530625662  0.0657054305365716
  0.1978199724499781  0.7484818098655124  0.6659182257262741
  0.2838044247756783  0.6431189024552088  0.1663802523305513
  0.0664725089093866  0.2560860167029028  0.1583441700340210
  0.3943463688351919  0.2499108001357692  0.5558504496878814
  0.2998341209122992  0.2497569049357404  0.1714501004306450
  0.5656743260037785  0.2581873251413858  0.3322881407105335
  0.7310474330283920  0.2464357699845933  0.9306644897572517
  0.8997169793468132  0.2534999709123696  0.9367289910348130
  0.7991380913542129  0.2428845676876374  0.3270423157995675
  0.9443812987007041  0.7494996458124340  0.8460740057153496
  0.7690058267229832  0.7542693779040505  0.4143934941968137
  0.6099531125113745  0.7541363048870109  0.4259769823246283
  0.7133035822785019  0.7496675360353019  0.8115230030337817
  0.4586497621130212  0.9576390301435802  0.8599775901674036
  0.2317617881599971  0.2443695342640781  0.5686673661403709
  0.4028201102257511  0.4579252875872647  0.3205473577768513
  0.3566108694514626  0.5813006561719034  0.2974564535568275
  0.4179108935517639  0.5494968082907781  0.4668407437009656
  0.1985835498575001  0.4574520381341416  0.0411793510325917
  0.7621705005315804  0.6347752320645401  0.7359879667131421
  0.1097335971900632  0.3779249196256925  0.1248461182128263
  0.0798866028596642  0.4401681008632037  0.9547698307724588
  0.1263858652740234  0.4260757318390846  0.7690993863436250
  0.0980910504763812  0.5471919705261952  0.8356832000955275
  0.2145518009327587  0.3542070211436723  0.6720495170033822
  0.5039763937200245  0.6344362696378731  0.7186356343594323
  0.3922193573005934  0.6628552953200210  0.8133257081049811
  0.3155444671392949  0.6460529355112630  0.9719640264559619
  0.2614858521890251  0.6685344534975627  0.7910201836180040
  0.1897973291726224  0.6530979531080422  0.0259417291283747
  0.0665195826305886  0.6459315970778530  0.9646932830942661
  0.1298576879669758  0.6722638577637801  0.7917048587049766
  0.9864220768604961  0.5682228522245856  0.2125941851305682
  0.0962595043166937  0.5514150275006663  0.3138425286648395
  0.0920780590586622  0.6408944006325616  0.1625650696405616
  0.0901769316225118  0.5106613857866138  0.1220115911406732
  0.1661971590684487  0.5385446844882070  0.4799141923981469
  0.1789445005318767  0.4472010719499347  0.3307697362054964
  0.2255968355458822  0.5711069527399952  0.3080062525452062
  0.1936551696123860  0.6181423076438670  0.6342223722459553
  0.2915391001357335  0.5595344567393005  0.5289664492350670
  0.2140065707671869  0.4869255002359003  0.6482601481355635
  0.3869937408120896  0.6256533347293017  0.6223181737564824
  0.2552716345818721  0.4338842071457458  0.8192652046845909
  0.8090313591305507  0.6750621842825490  0.5586247113641993
  0.9006074677097702  0.9277935676108497  0.1045739897939166
  0.0026411022484094  0.6348218999798867  0.7925787949962475
  0.1879796840928352  0.9914914438164401  0.5495214253280472
  0.4091310218511483  0.8503065978753747  0.5522142232970731
  0.4020897421487696  0.9249488547027160  0.3845438760452378
  0.3958495684670635  0.9546683098598642  0.1892874664347894
  0.4215293339750906  0.0519930078320690  0.3235334524879398
  0.3074142353625969  0.8798655324583350  0.0968619217578688
  0.0178729311088743  0.1388527513375733  0.2218361600323106
  0.1460527865760385  0.1653108351440695  0.2385364984163005
  0.1999711168954716  0.1636888128544771  0.4179919933929370
  0.2726401021424250  0.1312541729273691  0.2571036005791114
  0.3151116022069667  0.1465982082183690  0.5125512806248076
  0.4152383722789040  0.1784165542435865  0.3915973775494654
  0.3039966348325920  0.9298492093522062  0.5180903479085608
  0.3948345073566747  0.1548762059262575  0.1975403439041223
  0.4853926855658759  0.5613227153893243  0.2967138102499072
  0.5996339266463280  0.5348149827908778  0.2150894525704941
  0.5887251315158937  0.6340343996849720  0.3522055385737814
  0.5802784559023576  0.5060329364898155  0.4095463707661699
  0.6715646879891619  0.5533583258854263  0.0541883360955482
  0.6951628734091270  0.4467823376825464  0.1736989355527994
  0.7248553099886829  0.5713131913504622  0.2354090633454810
  0.6942217861226164  0.6347012664783761  0.9051595580619348
  0.7956053242437936  0.5660533644248672  0.9900285810268412
  0.7062689142648563  0.5016913010853113  0.8790693227677959
  0.8916930573750836  0.6363355760869382  0.9056477644617458
  0.9213840312950593  0.5443175486623477  0.0423393051885479
  0.8893926973108600  0.6674048401378098  0.7099490405800412
  0.8563802467820225  0.5766042100801946  0.2092309318791126
  0.1968110811192795  0.8568360278870290  0.5538987480835033
  0.1791349950634658  0.0480029707515598  0.3218571583523286
  0.3586122227428311  0.0563070200647579  0.7244679989195537
  0.4388495009775026  0.1252413743457196  0.5743811188304055
  0.4219665300914158  0.9819558887425047  0.5645710071735731
  0.2879223638605430  0.0774429342755841  0.8883499854296240
  0.3197880870776202  0.9514121361788291  0.8359860394851670
  0.2306534812539714  0.0180355322765190  0.7335168640717480
  0.3003907704776034  0.1429696486463681  0.0593799974887527
  0.1973211105307611  0.0614424010812494  0.0347440418829475
  0.3181310186240703  0.0097228166913999  0.0521047091949822
  0.0946406178550145  0.1457811559049744  0.0557934908532858
  0.1057602819286596  0.0730582155168049  0.8889149183788750
  0.1076457369045300  0.0453503500221381  0.6892779207382366
  0.2685786797648337  0.9733053464032340  0.2290472665204885
  0.0862485852195489  0.9488302731787996  0.8272814510751904
  0.4929302111937055  0.8597761515584743  0.7150012180808447
  0.3665968650502032  0.8441037325973768  0.7429454502566063
  0.3011059524589140  0.8290422171124954  0.9111334560230204
  0.2354390213802763  0.8659028365127415  0.7459826250768777
  0.1900691058930892  0.8547956344676433  0.0128981676346509
  0.0872436996911622  0.8231957648721221  0.8958866081649285
  0.1088674352795696  0.8458786203009605  0.7014706109267127
  0.0094773836417593  0.9562989036883967  0.2125593660120329
  0.1404566535665483  0.9430779544793046  0.2115311532408594
  0.0675834198468907  0.8812395482981723  0.0740155284598527
  0.0779202830522097  0.0138435502665829  0.0659000528810328
  0.2040809087426042  0.9220992374181041  0.3827907332800122
  0.2020644434530231  0.1191718182442012  0.6073676173612866
  0.9137643199824671  0.4568521905223725  0.1925246273664143
  0.5690487872609221  0.3765488813680579  0.9082178449952814
  0.4994367288422131  0.3702367382446023  0.2849353141691339
  0.8416734707473866  0.5547400048523236  0.6287211540602347
  0.7550290337682066  0.4609394223657123  0.6849883446189885
  0.7765197152168359  0.3673934628432768  0.3764452216614484
  0.7008372236903251  0.4620871235545594  0.4593214526743670
  0.8045311792902995  0.4954386392359856  0.3446637508583609
  0.8264554305214080  0.4422305681190588  0.5218943392999925
  0.9115615733481096  0.3750802748105924  0.8665296916792218
  0.6145381276264305  0.3760821686322290  0.3839918557263183
  0.8887240083564005  0.4382284463841999  0.6941192414020497
 -0.0000043750373120  0.4612384581755102  0.7975892481747568
  0.8808990598021187  0.5060843318942094  0.8624942602439890
  0.8107462506789005  0.3459095879508750  0.9924634247680940
  0.6812484047662477  0.3545901426881267  0.0251105789277936
  0.5913549513279681  0.4266916619218785  0.5647641998264088
  0.6201497559890452  0.4310632817102886  0.7581448711343058
  0.5930342464772169  0.5445295148112625  0.6590589846438697
  0.7262362995940365  0.3615776775320099  0.8366955736260241
  0.7410428390320418  0.3222487148828272  0.1956590829691428
  0.8694283366746559  0.3362689838816273  0.2374839082288313
  0.6099422829043766  0.3436528775023165  0.1895256520469639
  0.8023451837990144  0.6293379471513714  0.3703880545057032
  0.9322835999207612  0.3553359903223490  0.0619435362130621
  0.1192299222066623  0.0736232008572021  0.0101700613042934
  0.0739807820439023  0.0277481856472496  0.7978622213880403
  0.2754290236421451  0.0729715384298273  0.0088250034307021
  0.0662424976968822  0.5676377381092338  0.2023226611231221
  0.1824927706810477  0.0439076026417274  0.6434863647579584
  0.4258355710200668  0.8243371421846870  0.6658616194992077
  0.9278642817348651  0.3770575119646133  0.1805923366549535
  0.2668376560186028  0.8302059146693023  0.0227497611687017
  0.1134089657189566  0.8283961852671249  0.0120889589955151
  0.0675846507325536  0.8711730468565907  0.8001404824458245
  0.1845323744463599  0.8288750160698214  0.6674948989317033
  0.1670374888584797  0.5263860889258789  0.3585941729968094
  0.7974185793328316  0.3187128160515449  0.2838637596981102
  0.3043990647159982  0.8724513959329941  0.8073126347989752
  0.2165185323523264  0.5511448935547567  0.5737313264100641
  0.4261429301385795  0.3801370594585194  0.3334554985567634
  0.4158496374672382  0.5370366994375407  0.3452295655751524
  0.9210873016377010  0.4454088012039109  0.8058217336476325
  0.8262671350654905  0.4738874616153586  0.6356859065276965
  0.7765667975633910  0.4417916048793870  0.4265650773304704
  0.6227577598186869  0.4428640674066358  0.4535043934693825
  0.5736369506644020  0.4658141981427905  0.6687438274352048
  0.9319241945053035  0.6717875889573649  0.8135670010384946
  0.8252201615868440  0.6316765086026500  0.6593027477284276
  0.7679664790491758  0.6770560744130750  0.4540818359478826
  0.6154878926906843  0.6741095170375845  0.4510994068316738
  0.5757476483415404  0.6246888471599273  0.6644192007810881
  0.7005446209845707  0.6697125600667050  0.7949019460968392
  0.3002622288199980  0.0277070178623987  0.7923370264146767
  0.3021460802394575  0.3246345403324848  0.2190452770439891
  0.8885245959149276  0.3325885129111271  0.9644781289184519
  0.3859263930466816  0.3301765323420144  0.5467197903107226
  0.2343749442149196  0.3254812344979571  0.5612703501296051
  0.1800110544576143  0.3667527738869607  0.3559674703881634
  0.0717075697217548  0.3308468171879501  0.2068358401189800
  0.2888271029031806  0.5750863882437922  0.2329695932849179
  0.3687236613174922  0.5566933093909754  0.5632327392394385
  0.7384616943534391  0.3273085955147578  0.9435198006291075
  0.1956542113749423  0.6756788414772481  0.7210314890769148
  0.5720575014720932  0.3362765634120389  0.2983040033157744
  0.0811884325643098  0.1762679416361572  0.1688303987924102
  0.1995389464545360  0.1267955892008178  0.3087391996480364
  0.8183085928545540  0.9526828829609301  0.3409292886212649
  0.3919605311343358  0.1738402155207117  0.5100867499491936
  0.4365938039614650  0.1307714687714727  0.2970573677601542
  0.3172515307853148  0.1702016319266319  0.1723683919809318
  0.6932820802623152  0.8283938179066112  0.8125761838444141
  0.5724357602817565  0.8676571153003459  0.6910973296023708
  0.6163257885284323  0.8286850419034898  0.4754505846229610
  0.7689532390865544  0.8307378964811064  0.4569599931635978
  0.8106622365490805  0.8707713146045879  0.6761050815568860
  0.3218265636681804  0.9542226889905584  0.1421852109853416
  0.9244237546889164  0.8270344046739485  0.8239617929332996
  0.5737445245918619  0.0264558749293674  0.6951887826322841
  0.6178179999365406  0.0751663267852367  0.4818892177091342
  0.7779215577140136  0.0679266558259659  0.4900754537163070
  0.8115418405484065  0.0249890103219006  0.7040019702960579
  0.9295813791905012  0.0553314436962565  0.8527641355373698
  0.5796374938297210  0.1779680264902607  0.3220223156349523
  0.6967508263995277  0.1248828942753699  0.1830623021452637
  0.7401254581470810  0.1698442435907914  0.9681427031841349
  0.8943076296955089  0.1778636134715983  0.9823217265616766
  0.9399846089869301  0.1305982366281788  0.1922991228217916
  0.8173195021540869  0.1640727560060449  0.3190707396706236
  0.6879805754188234  0.0471129971407037  0.8423417568836207
  0.6821754087416670  0.3676128230852924  0.1478471594378955
  0.4322832143869155  0.9725695529350658  0.2955594613351779
  0.2244318882799711  0.9255226174385731  0.5015304676454918
  0.7968614955028472  0.5680350358662158  0.2902782159055672
  0.0743884123161008  0.6251384652288186  0.8458306229926732
  0.1138027414012066  0.6739894764354490  0.0550502698335893
  0.2650251870576381  0.6745149728432677  0.0576149219464036
  0.3215412608035106  0.6318954118638342  0.8513737839661454
  0.4305618521264070  0.6669602526881667  0.7048614438219540
  0.2019973069242145  0.4259887615033641  0.7274353423901285
  0.0750818618176770  0.4684385728257457  0.8393861798535018
  0.1197369489081638  0.4466390913702639  0.0609522409178713
  0.2749579465522850  0.4511410763443476  0.0794233335663549
  0.3210349608385293  0.4718746551902447  0.8613683550180500
  0.3843686251252858  0.9234362777297981  0.5050873642373218
  0.4201640974258751  0.4368875563295457  0.7017468056788342
  0.8714324159806411  0.5629458288207544  0.9500269499590757
  0.7177967939951154  0.5628232991631476  0.9542027595046537
  0.6736872322660297  0.5263600395874805  0.1687664267454809
  0.5641769767377267  0.5592759912174232  0.3188438132473671
  0.5773401896025647  0.9480247053336072  0.3447153786793192
  0.6956823017445475  0.9701429495380129  0.1981547859447075
  0.7247731992275311  0.9296074731957579  0.9814078407119455
  0.8821563296056057  0.9322312384393577  0.9850097442615132
  0.9319328291212977  0.9746427995156643  0.1940988073190031
  0.0748804779991801  0.9492514574322587  0.1416351119258233
  0.1976363903652434  0.9718701094545906  0.2859121964136924
  0.9196449149985544  0.5361061590311897  0.1646285522754755
  0.2380611363693633  0.1681791539428928  0.5262688038685993
 
  0.00000000E+00  0.00000000E+00  0.00000000E+00
  0.00000000E+00  0.00000000E+00  0.00000000E+00
  0.00000000E+00  0.00000000E+00  0.00000000E+00
  0.00000000E+00  0.00000000E+00  0.00000000E+00
  0.00000000E+00  0.00000000E+00  0.00000000E+00
  0.00000000E+00  0.00000000E+00  0.00000000E+00
  0.00000000E+00  0.00000000E+00  0.00000000E+00
  0.00000000E+00  0.00000000E+00  0.00000000E+00
  0.00000000E+00  0.00000000E+00  0.00000000E+00
  0.00000000E+00  0.00000000E+00  0.00000000E+00
  0.00000000E+00  0.00000000E+00  0.00000000E+00
  0.00000000E+00  0.00000000E+00  0.00000000E+00
  0.00000000E+00  0.00000000E+00  0.00000000E+00
  0.00000000E+00  0.00000000E+00  0.00000000E+00
  0.00000000E+00  0.00000000E+00  0.00000000E+00
  0.00000000E+00  0.00000000E+00  0.00000000E+00
  0.00000000E+00  0.00000000E+00  0.00000000E+00
  0.00000000E+00  0.00000000E+00  0.00000000E+00
  0.00000000E+00  0.00000000E+00  0.00000000E+00
  0.00000000E+00  0.00000000E+00  0.00000000E+00
  0.00000000E+00  0.00000000E+00  0.00000000E+00
  0.00000000E+00  0.00000000E+00  0.00000000E+00
  0.00000000E+00  0.00000000E+00  0.00000000E+00
  0.00000000E+00  0.00000000E+00  0.00000000E+00
  0.00000000E+00  0.00000000E+00  0.00000000E+00
  0.00000000E+00  0.00000000E+00  0.00000000E+00
  0.00000000E+00  0.00000000E+00  0.00000000E+00
  0.00000000E+00  0.00000000E+00  0.00000000E+00
  0.00000000E+00  0.00000000E+00  0.00000000E+00
  0.00000000E+00  0.00000000E+00  0.00000000E+00
  0.00000000E+00  0.00000000E+00  0.00000000E+00
  0.00000000E+00  0.00000000E+00  0.00000000E+00
  0.00000000E+00  0.00000000E+00  0.00000000E+00
  0.00000000E+00  0.00000000E+00  0.00000000E+00
  0.00000000E+00  0.00000000E+00  0.00000000E+00
  0.00000000E+00  0.00000000E+00  0.00000000E+00
  0.00000000E+00  0.00000000E+00  0.00000000E+00
  0.00000000E+00  0.00000000E+00  0.00000000E+00
  0.00000000E+00  0.00000000E+00  0.00000000E+00
  0.00000000E+00  0.00000000E+00  0.00000000E+00
  0.00000000E+00  0.00000000E+00  0.00000000E+00
  0.00000000E+00  0.00000000E+00  0.00000000E+00
  0.00000000E+00  0.00000000E+00  0.00000000E+00
  0.00000000E+00  0.00000000E+00  0.00000000E+00
  0.00000000E+00  0.00000000E+00  0.00000000E+00
  0.00000000E+00  0.00000000E+00  0.00000000E+00
  0.00000000E+00  0.00000000E+00  0.00000000E+00
  0.00000000E+00  0.00000000E+00  0.00000000E+00
  0.00000000E+00  0.00000000E+00  0.00000000E+00
  0.00000000E+00  0.00000000E+00  0.00000000E+00
  0.00000000E+00  0.00000000E+00  0.00000000E+00
  0.00000000E+00  0.00000000E+00  0.00000000E+00
  0.00000000E+00  0.00000000E+00  0.00000000E+00
  0.00000000E+00  0.00000000E+00  0.00000000E+00
  0.00000000E+00  0.00000000E+00  0.00000000E+00
  0.00000000E+00  0.00000000E+00  0.00000000E+00
  0.00000000E+00  0.00000000E+00  0.00000000E+00
  0.00000000E+00  0.00000000E+00  0.00000000E+00
  0.00000000E+00  0.00000000E+00  0.00000000E+00
  0.00000000E+00  0.00000000E+00  0.00000000E+00
  0.00000000E+00  0.00000000E+00  0.00000000E+00
  0.00000000E+00  0.00000000E+00  0.00000000E+00
  0.00000000E+00  0.00000000E+00  0.00000000E+00
  0.00000000E+00  0.00000000E+00  0.00000000E+00
  0.00000000E+00  0.00000000E+00  0.00000000E+00
  0.00000000E+00  0.00000000E+00  0.00000000E+00
  0.00000000E+00  0.00000000E+00  0.00000000E+00
  0.00000000E+00  0.00000000E+00  0.00000000E+00
  0.00000000E+00  0.00000000E+00  0.00000000E+00
  0.00000000E+00  0.00000000E+00  0.00000000E+00
  0.00000000E+00  0.00000000E+00  0.00000000E+00
  0.00000000E+00  0.00000000E+00  0.00000000E+00
  0.00000000E+00  0.00000000E+00  0.00000000E+00
  0.00000000E+00  0.00000000E+00  0.00000000E+00
  0.00000000E+00  0.00000000E+00  0.00000000E+00
  0.00000000E+00  0.00000000E+00  0.00000000E+00
  0.00000000E+00  0.00000000E+00  0.00000000E+00
  0.00000000E+00  0.00000000E+00  0.00000000E+00
  0.00000000E+00  0.00000000E+00  0.00000000E+00
  0.00000000E+00  0.00000000E+00  0.00000000E+00
  0.00000000E+00  0.00000000E+00  0.00000000E+00
  0.00000000E+00  0.00000000E+00  0.00000000E+00
  0.00000000E+00  0.00000000E+00  0.00000000E+00
  0.00000000E+00  0.00000000E+00  0.00000000E+00
  0.00000000E+00  0.00000000E+00  0.00000000E+00
  0.00000000E+00  0.00000000E+00  0.00000000E+00
  0.00000000E+00  0.00000000E+00  0.00000000E+00
  0.00000000E+00  0.00000000E+00  0.00000000E+00
  0.00000000E+00  0.00000000E+00  0.00000000E+00
  0.00000000E+00  0.00000000E+00  0.00000000E+00
  0.00000000E+00  0.00000000E+00  0.00000000E+00
  0.00000000E+00  0.00000000E+00  0.00000000E+00
  0.00000000E+00  0.00000000E+00  0.00000000E+00
  0.00000000E+00  0.00000000E+00  0.00000000E+00
  0.00000000E+00  0.00000000E+00  0.00000000E+00
  0.00000000E+00  0.00000000E+00  0.00000000E+00
  0.00000000E+00  0.00000000E+00  0.00000000E+00
  0.00000000E+00  0.00000000E+00  0.00000000E+00
  0.00000000E+00  0.00000000E+00  0.00000000E+00
  0.00000000E+00  0.00000000E+00  0.00000000E+00
  0.00000000E+00  0.00000000E+00  0.00000000E+00
  0.00000000E+00  0.00000000E+00  0.00000000E+00
  0.00000000E+00  0.00000000E+00  0.00000000E+00
  0.00000000E+00  0.00000000E+00  0.00000000E+00
  0.00000000E+00  0.00000000E+00  0.00000000E+00
  0.00000000E+00  0.00000000E+00  0.00000000E+00
  0.00000000E+00  0.00000000E+00  0.00000000E+00
  0.00000000E+00  0.00000000E+00  0.00000000E+00
  0.00000000E+00  0.00000000E+00  0.00000000E+00
  0.00000000E+00  0.00000000E+00  0.00000000E+00
  0.00000000E+00  0.00000000E+00  0.00000000E+00
  0.00000000E+00  0.00000000E+00  0.00000000E+00
  0.00000000E+00  0.00000000E+00  0.00000000E+00
  0.00000000E+00  0.00000000E+00  0.00000000E+00
  0.00000000E+00  0.00000000E+00  0.00000000E+00
  0.00000000E+00  0.00000000E+00  0.00000000E+00
  0.00000000E+00  0.00000000E+00  0.00000000E+00
  0.00000000E+00  0.00000000E+00  0.00000000E+00
  0.00000000E+00  0.00000000E+00  0.00000000E+00
  0.00000000E+00  0.00000000E+00  0.00000000E+00
  0.00000000E+00  0.00000000E+00  0.00000000E+00
  0.00000000E+00  0.00000000E+00  0.00000000E+00
  0.00000000E+00  0.00000000E+00  0.00000000E+00
  0.00000000E+00  0.00000000E+00  0.00000000E+00
  0.00000000E+00  0.00000000E+00  0.00000000E+00
  0.00000000E+00  0.00000000E+00  0.00000000E+00
  0.00000000E+00  0.00000000E+00  0.00000000E+00
  0.00000000E+00  0.00000000E+00  0.00000000E+00
  0.00000000E+00  0.00000000E+00  0.00000000E+00
  0.00000000E+00  0.00000000E+00  0.00000000E+00
  0.00000000E+00  0.00000000E+00  0.00000000E+00
  0.00000000E+00  0.00000000E+00  0.00000000E+00
  0.00000000E+00  0.00000000E+00  0.00000000E+00
  0.00000000E+00  0.00000000E+00  0.00000000E+00
  0.00000000E+00  0.00000000E+00  0.00000000E+00
  0.00000000E+00  0.00000000E+00  0.00000000E+00
  0.00000000E+00  0.00000000E+00  0.00000000E+00
  0.00000000E+00  0.00000000E+00  0.00000000E+00
  0.00000000E+00  0.00000000E+00  0.00000000E+00
  0.00000000E+00  0.00000000E+00  0.00000000E+00
  0.00000000E+00  0.00000000E+00  0.00000000E+00
  0.00000000E+00  0.00000000E+00  0.00000000E+00
  0.00000000E+00  0.00000000E+00  0.00000000E+00
  0.00000000E+00  0.00000000E+00  0.00000000E+00
  0.00000000E+00  0.00000000E+00  0.00000000E+00
  0.00000000E+00  0.00000000E+00  0.00000000E+00
  0.00000000E+00  0.00000000E+00  0.00000000E+00
  0.00000000E+00  0.00000000E+00  0.00000000E+00
  0.00000000E+00  0.00000000E+00  0.00000000E+00
  0.00000000E+00  0.00000000E+00  0.00000000E+00
  0.00000000E+00  0.00000000E+00  0.00000000E+00
  0.00000000E+00  0.00000000E+00  0.00000000E+00
  0.00000000E+00  0.00000000E+00  0.00000000E+00
  0.00000000E+00  0.00000000E+00  0.00000000E+00
  0.00000000E+00  0.00000000E+00  0.00000000E+00
  0.00000000E+00  0.00000000E+00  0.00000000E+00
  0.00000000E+00  0.00000000E+00  0.00000000E+00
  0.00000000E+00  0.00000000E+00  0.00000000E+00
  0.00000000E+00  0.00000000E+00  0.00000000E+00
  0.00000000E+00  0.00000000E+00  0.00000000E+00
  0.00000000E+00  0.00000000E+00  0.00000000E+00
  0.00000000E+00  0.00000000E+00  0.00000000E+00
  0.00000000E+00  0.00000000E+00  0.00000000E+00
  0.00000000E+00  0.00000000E+00  0.00000000E+00
  0.00000000E+00  0.00000000E+00  0.00000000E+00
  0.00000000E+00  0.00000000E+00  0.00000000E+00
  0.00000000E+00  0.00000000E+00  0.00000000E+00
  0.00000000E+00  0.00000000E+00  0.00000000E+00
  0.00000000E+00  0.00000000E+00  0.00000000E+00
  0.00000000E+00  0.00000000E+00  0.00000000E+00
  0.00000000E+00  0.00000000E+00  0.00000000E+00
  0.00000000E+00  0.00000000E+00  0.00000000E+00
  0.00000000E+00  0.00000000E+00  0.00000000E+00
  0.00000000E+00  0.00000000E+00  0.00000000E+00
  0.00000000E+00  0.00000000E+00  0.00000000E+00
  0.00000000E+00  0.00000000E+00  0.00000000E+00
  0.00000000E+00  0.00000000E+00  0.00000000E+00
  0.00000000E+00  0.00000000E+00  0.00000000E+00
  0.00000000E+00  0.00000000E+00  0.00000000E+00
  0.00000000E+00  0.00000000E+00  0.00000000E+00
  0.00000000E+00  0.00000000E+00  0.00000000E+00
  0.00000000E+00  0.00000000E+00  0.00000000E+00
  0.00000000E+00  0.00000000E+00  0.00000000E+00
  0.00000000E+00  0.00000000E+00  0.00000000E+00
  0.00000000E+00  0.00000000E+00  0.00000000E+00
  0.00000000E+00  0.00000000E+00  0.00000000E+00
  0.00000000E+00  0.00000000E+00  0.00000000E+00
  0.00000000E+00  0.00000000E+00  0.00000000E+00
  0.00000000E+00  0.00000000E+00  0.00000000E+00
  0.00000000E+00  0.00000000E+00  0.00000000E+00
  0.00000000E+00  0.00000000E+00  0.00000000E+00
  0.00000000E+00  0.00000000E+00  0.00000000E+00
  0.00000000E+00  0.00000000E+00  0.00000000E+00
  0.00000000E+00  0.00000000E+00  0.00000000E+00
  0.00000000E+00  0.00000000E+00  0.00000000E+00
  0.00000000E+00  0.00000000E+00  0.00000000E+00
  0.00000000E+00  0.00000000E+00  0.00000000E+00
  0.00000000E+00  0.00000000E+00  0.00000000E+00
  0.00000000E+00  0.00000000E+00  0.00000000E+00
  0.00000000E+00  0.00000000E+00  0.00000000E+00
  0.00000000E+00  0.00000000E+00  0.00000000E+00
  0.00000000E+00  0.00000000E+00  0.00000000E+00
  0.00000000E+00  0.00000000E+00  0.00000000E+00
  0.00000000E+00  0.00000000E+00  0.00000000E+00
  0.00000000E+00  0.00000000E+00  0.00000000E+00
  0.00000000E+00  0.00000000E+00  0.00000000E+00
  0.00000000E+00  0.00000000E+00  0.00000000E+00
  0.00000000E+00  0.00000000E+00  0.00000000E+00
  0.00000000E+00  0.00000000E+00  0.00000000E+00
  0.00000000E+00  0.00000000E+00  0.00000000E+00
  0.00000000E+00  0.00000000E+00  0.00000000E+00
  0.00000000E+00  0.00000000E+00  0.00000000E+00
  0.00000000E+00  0.00000000E+00  0.00000000E+00
  0.00000000E+00  0.00000000E+00  0.00000000E+00
  0.00000000E+00  0.00000000E+00  0.00000000E+00
  0.00000000E+00  0.00000000E+00  0.00000000E+00
  0.00000000E+00  0.00000000E+00  0.00000000E+00
  0.00000000E+00  0.00000000E+00  0.00000000E+00
  0.00000000E+00  0.00000000E+00  0.00000000E+00
  0.00000000E+00  0.00000000E+00  0.00000000E+00
  0.00000000E+00  0.00000000E+00  0.00000000E+00
  0.00000000E+00  0.00000000E+00  0.00000000E+00
  0.00000000E+00  0.00000000E+00  0.00000000E+00
  0.00000000E+00  0.00000000E+00  0.00000000E+00
  0.00000000E+00  0.00000000E+00  0.00000000E+00
  0.00000000E+00  0.00000000E+00  0.00000000E+00
  0.00000000E+00  0.00000000E+00  0.00000000E+00
  0.00000000E+00  0.00000000E+00  0.00000000E+00
  0.00000000E+00  0.00000000E+00  0.00000000E+00
  0.00000000E+00  0.00000000E+00  0.00000000E+00
  0.00000000E+00  0.00000000E+00  0.00000000E+00
  0.00000000E+00  0.00000000E+00  0.00000000E+00
  0.00000000E+00  0.00000000E+00  0.00000000E+00
  0.00000000E+00  0.00000000E+00  0.00000000E+00
  0.00000000E+00  0.00000000E+00  0.00000000E+00
  0.00000000E+00  0.00000000E+00  0.00000000E+00
  0.00000000E+00  0.00000000E+00  0.00000000E+00
  0.00000000E+00  0.00000000E+00  0.00000000E+00
  0.00000000E+00  0.00000000E+00  0.00000000E+00
  0.00000000E+00  0.00000000E+00  0.00000000E+00
  0.00000000E+00  0.00000000E+00  0.00000000E+00
  0.00000000E+00  0.00000000E+00  0.00000000E+00
  0.00000000E+00  0.00000000E+00  0.00000000E+00
  0.00000000E+00  0.00000000E+00  0.00000000E+00
  0.00000000E+00  0.00000000E+00  0.00000000E+00
  0.00000000E+00  0.00000000E+00  0.00000000E+00
  0.00000000E+00  0.00000000E+00  0.00000000E+00
  0.00000000E+00  0.00000000E+00  0.00000000E+00
  0.00000000E+00  0.00000000E+00  0.00000000E+00
  0.00000000E+00  0.00000000E+00  0.00000000E+00
  0.00000000E+00  0.00000000E+00  0.00000000E+00
  0.00000000E+00  0.00000000E+00  0.00000000E+00
  0.00000000E+00  0.00000000E+00  0.00000000E+00
  0.00000000E+00  0.00000000E+00  0.00000000E+00
  0.00000000E+00  0.00000000E+00  0.00000000E+00
  0.00000000E+00  0.00000000E+00  0.00000000E+00
  0.00000000E+00  0.00000000E+00  0.00000000E+00
  0.00000000E+00  0.00000000E+00  0.00000000E+00
  0.00000000E+00  0.00000000E+00  0.00000000E+00
  0.00000000E+00  0.00000000E+00  0.00000000E+00
  0.00000000E+00  0.00000000E+00  0.00000000E+00
  0.00000000E+00  0.00000000E+00  0.00000000E+00
  0.00000000E+00  0.00000000E+00  0.00000000E+00
  0.00000000E+00  0.00000000E+00  0.00000000E+00
  0.00000000E+00  0.00000000E+00  0.00000000E+00
  0.00000000E+00  0.00000000E+00  0.00000000E+00
  0.00000000E+00  0.00000000E+00  0.00000000E+00
  0.00000000E+00  0.00000000E+00  0.00000000E+00
  0.00000000E+00  0.00000000E+00  0.00000000E+00
  0.00000000E+00  0.00000000E+00  0.00000000E+00
  0.00000000E+00  0.00000000E+00  0.00000000E+00
  0.00000000E+00  0.00000000E+00  0.00000000E+00
  0.00000000E+00  0.00000000E+00  0.00000000E+00
  0.00000000E+00  0.00000000E+00  0.00000000E+00
  0.00000000E+00  0.00000000E+00  0.00000000E+00
  0.00000000E+00  0.00000000E+00  0.00000000E+00
  0.00000000E+00  0.00000000E+00  0.00000000E+00
  0.00000000E+00  0.00000000E+00  0.00000000E+00
  0.00000000E+00  0.00000000E+00  0.00000000E+00
  0.00000000E+00  0.00000000E+00  0.00000000E+00
  0.00000000E+00  0.00000000E+00  0.00000000E+00
  0.00000000E+00  0.00000000E+00  0.00000000E+00
  0.00000000E+00  0.00000000E+00  0.00000000E+00
  0.00000000E+00  0.00000000E+00  0.00000000E+00
  0.00000000E+00  0.00000000E+00  0.00000000E+00
  0.00000000E+00  0.00000000E+00  0.00000000E+00
  0.00000000E+00  0.00000000E+00  0.00000000E+00
  0.00000000E+00  0.00000000E+00  0.00000000E+00
  0.00000000E+00  0.00000000E+00  0.00000000E+00
  0.00000000E+00  0.00000000E+00  0.00000000E+00
  0.00000000E+00  0.00000000E+00  0.00000000E+00
  0.00000000E+00  0.00000000E+00  0.00000000E+00
  0.00000000E+00  0.00000000E+00  0.00000000E+00
  0.00000000E+00  0.00000000E+00  0.00000000E+00
  0.00000000E+00  0.00000000E+00  0.00000000E+00
  0.00000000E+00  0.00000000E+00  0.00000000E+00
