# Supplementary material for: Water Adsorption at Pairs of Proximate Brønsted Acid Sites in Zeolites
Source: J Phys Chem Lett. 2026 Jan 14;17(4):1201–6. doi: 10.1021/acs.jpclett.5c03794 (PMC12862806; doi:10.1021/acs.jpclett.5c03794)
Supplement: Supplementary file 2 [file jz5c03794_si_002.zip › Water_BAS_Pairs_SI/QM/STRUCTURES_PBE+D2/HMFI__4__bare__PBE_D2.vasp]

Al  H  O Si                             
   1.00000000000000     
    20.2029999999999994    0.0000000000000000    0.0000000000000000
     0.0000000000000000   19.8490000000000002    0.0000000000000000
     0.0000000000000000    0.0000000000000000   13.2159999999999993
   Al   H    O    Si
     2     2   192    94
Direct
  0.4203396920495787  0.0511302765116275  0.6384151552452620
  0.7131419897720334  0.4302702154250340  0.7735736831700605
  0.6061197779548988  0.3797007723640886  0.7594856062116500
  0.4852263114924070  0.0494490167568550  0.7937811160823155
  0.8643582097934008  0.0570831757460066  0.7820672396339268
  0.9351347241353352  0.1215726747491695  0.9203308784709977
  0.9201422127943937  0.9889709209220520  0.9345150978138952
  0.7975448457903171  0.0764624521878084  0.6136832780836892
  0.8257517314982419  0.9503018363532586  0.6734021179391803
  0.7369164877782900  0.0226941695694841  0.7688497085487248
  0.8053359602258515  0.1409604468158954  0.4412399079744876
  0.6993639900739710  0.0659158109124088  0.4767114819818634
  0.8155748225536432  0.0064405520667559  0.4485082240640212
  0.5944290147087318  0.1458154116653372  0.4402586338332882
  0.5989521128403467  0.0728607230799100  0.6058459038276878
  0.6110495040025885  0.0446983653302291  0.8048633284117818
  0.5838357593575031  0.9471218280850289  0.6676704641151262
  0.6999430538308994  0.1246420309864618  0.8876884597492606
  0.9858543062111262  0.8612347299184505  0.7818669099312561
  0.8573010136384754  0.8347408588708874  0.7637485039462604
  0.8016509552218821  0.8316559600905290  0.5858041127341831
  0.7305412537952344  0.8715351595617776  0.7438785854872768
  0.6910084458198205  0.8553138620271671  0.4824765680658248
  0.5904640502370579  0.8207721899888165  0.6028157960597251
  0.6059479564079813  0.8470687255852841  0.7971831517803124
  0.5004461181149299  0.4511788674913133  0.6996135027679216
  0.3927712588361814  0.4416107120263669  0.8116372913015714
  0.9945139866674085  0.0417679260407727  0.7894170058036644
  0.8943276196322603  0.1562945158389161  0.2961686536216827
  0.8137095283352228  0.1451825403202601  0.9848794743310172
  0.4093402587694690  0.3618603295821272  0.6510300765270421
  0.8894923220807719  0.6705022822091055  0.6947176642799957
  0.8175304339666257  0.6490935119129103  0.5328392514694374
  0.7580146242465384  0.6630564063855007  0.7103933500293239
  0.6923359187589430  0.6503324427348216  0.4737427103079372
  0.5722197314986238  0.6486975333343968  0.5499769612875283
  0.6280859956982480  0.6649691795963980  0.7333838995601639
  0.5097927885345749  0.9552635596979347  0.2867321783451268
  0.6402714520831807  0.9355410679187659  0.2847686881048581
  0.5672864078741153  0.8798343947290044  0.4266925775020622
  0.5840117474909831  0.0126517534549397  0.4273519973377291
  0.7045821365791695  0.9242449947444182  0.1131607267268816
  0.9166070870876342  0.1774151356734893  0.1014332048387714
  0.6747322310533918  0.0466636963889384  0.1880114698463223
  0.6963239796310838  0.8629892840429644  0.9388594360540522
  0.6874109362308072 -0.0022836366762484  0.9510871385692081
  0.9072235277457781  0.8562981492544898  0.9456711493885106
  0.8994036593178250  0.9286623109200653  0.1120982644322013
  0.8956496995351817  0.9563949740692632  0.3088863782962941
  0.9208115598191672  0.0528565616447501  0.1733512054732970
  0.8087707016210810  0.8774028493512219  0.3974669305373144
  0.5143539987534492  0.1382120811001835  0.2782112334620350
  0.6422120511872951  0.1676845054364131  0.2571892643978079
  0.6988033699630191  0.1565770209096133  0.0816534726837051
  0.7694676859797281  0.1311444095700845  0.2471679296432440
  0.7679890397078020  0.9720621264105779  0.2698270867851535
  0.3833111256623786  0.4919260872810274  0.6275943866871737
  0.3283741550203966  0.4629612570783538  0.9807909643376599
  0.3183587182031270  0.5517053153868711  0.8280330841740812
  0.4058544621993044  0.4584683651391702  0.3236041105097350
  0.2834142892359445  0.6412494586338352  0.1632730729000920
  0.0002380596619460  0.3668816545651595  0.2154547316221197
  0.1112090709159879  0.3320243962922050  0.3072156319440921
  0.1822536390845323  0.3544932010210894  0.4713394111222127
  0.2431977282901824  0.3308356019855586  0.2972478409250073
  0.3087416083585313  0.3497110996170033  0.5199393981111743
  0.4314984872550890  0.3588862405084748  0.4531177703714605
  0.3738512950458500  0.3350083250869390  0.2740488809291564
  0.4388510924907732  0.7435189218443272  0.6634757206108999
  0.2683000523749374  0.7545688991505271  0.0716428049766353
  0.1062301754248805  0.7537130187830762  0.0671590686418205
  0.1971241504877795  0.7488055422283724  0.6618286019968228
  0.0635681265226738  0.2562427851389703  0.1554723309460035
  0.2306355554645836  0.2451470351207855  0.5650371426144103
  0.3931896662910989  0.2486779978238765  0.5553809437853845
  0.3042117397632650  0.2493011042975794  0.1690744678138698
  0.5614622267875092  0.2565030886243920  0.3392770643682699
  0.7307349497989511  0.2462989825880769  0.9441902647780117
  0.8939318394141720  0.2479324400505702  0.9365056209959244
  0.8002385020691722  0.2492975027461525  0.3311059524566127
  0.9372710067839359  0.7447287895308106  0.8473832254741914
  0.7705085133780767  0.7542719658794602  0.4296225169469179
  0.6100531143677640  0.7530945372780844  0.4348479374546354
  0.7008174867138112  0.7540799566674432  0.8276575116418795
  0.3593784781527973  0.5811404212679006  0.2925413263078426
  0.0009058928474767  0.6349000953719907  0.7855597721397390
  0.4214078746764170  0.5542774951403538  0.4630391017147954
  0.2184356749037785  0.4894115125488385  0.6487215136979229
  0.2604162407416226  0.4318556569843457  0.8160907652914665
  0.2935997966475926  0.3766265730463160  0.1235872045927430
  0.2030111298336008  0.4562878704622036  0.0345891258846660
  0.2933043982630666  0.5067534890846700  0.1609131133321783
  0.1164669626292474  0.3741870200588904  0.1178808891027781
  0.0828526145991022  0.4399216494566346  0.9525035664431842
  0.1317961317887041  0.4264212670495638  0.7681973701774939
  0.0953260616263714  0.5465962900134120  0.8314905593170440
  0.2173842261029696  0.3560867345998616  0.6655435637233046
  0.5012746157380140  0.6310826790552005  0.7155651396976427
  0.3907446093261158  0.6638629278426043  0.8110505341416929
  0.3137494448531165  0.6473475962507913  0.9690463443491387
  0.2597196708217743  0.6677668993469912  0.7876886841505857
  0.1882217785554358  0.6520481535800403  0.0242351564413110
  0.0658294708850467  0.6475513494923010  0.9574392082487678
  0.1282499373653170  0.6702470013526249  0.7823447869012111
  0.9879779170162120  0.5582174423546202  0.2088551096848616
  0.0983865956002661  0.5521620632072000  0.3113978033124583
  0.0880827366574668  0.6378255155296370  0.1561506452370182
  0.0962207608186144  0.5071312623954363  0.1221267786620140
  0.1680154227193925  0.5348730242796813  0.4773032910803201
  0.1796895698511884  0.4465087632747932  0.3241937783072841
  0.2284421457619376  0.5696478591974656  0.3073253154067979
  0.1961656749631300  0.6193803422498844  0.6255375185080329
  0.2936396284945260  0.5580772117548708  0.5216819772714247
  0.3845105174827590  0.6267619101872481  0.6201458587206593
  0.7137418141214531  0.3545730337210587  0.8364061348002724
  0.4959910510783396  0.0422313008249120  0.7225622360610560
  0.6242978927496668  0.4210925279653508  0.7307011055499254
  0.3010576297392209  0.9324945833094225  0.5204168718022667
  0.1848268013839074  0.9943065583101507  0.5472938846018011
  0.4034143066854383  0.8484075904736368  0.5522832008977012
  0.3983922753011395  0.9235615943986474  0.3860447201981427
  0.3962898946573422  0.9533266740780898  0.1905978144372902
  0.4198167613009480  0.0502102400447691  0.3265222578589799
  0.3063701543562440  0.8786758375502862  0.0993745845284713
  0.0156698892014874  0.1401880882988960  0.2221761233120036
  0.1442161369615578  0.1665057085101507  0.2375743277746627
  0.1987861538176148  0.1631675917155409  0.4161141157156765
  0.2713369205148953  0.1323028444380623  0.2550360216481044
  0.3125392485029400  0.1452841420249197  0.5148794114849816
  0.4111945747192914  0.1774568625609303  0.3900830685517006
  0.3949601944161170  0.1510040879768254  0.1963614641933190
  0.5959051834010293  0.5438027807596802  0.6702062320975507
  0.4881468537059091  0.5608578908065013  0.2909559552496239
  0.5983090189856132  0.5564416785002985  0.1879853025703574
  0.5882690681367481  0.6372191734910266  0.3498219047038786
  0.5959117751897388  0.5055005185956828  0.3736057065999425
  0.6695539749947118  0.5381186691014146  0.0236648985515843
  0.6788076507306788  0.4505202589086776  0.1782165134697127
  0.7276101442796529  0.5748933190717249  0.1945948976598793
  0.7059444573936321  0.6310095093786005  0.8916227861237320
  0.7967432522727319  0.5518067350279541  0.9795959233869340
  0.7122294406912382  0.5026889947140258  0.8422278213616673
  0.1934928900734510  0.8596805881979357  0.5566694443096346
  0.8845169855884764  0.6259887146887583  0.8825724289490899
  0.2692411586848507  0.9723360679393487  0.2320778278991054
  0.2020496474686246  0.9227771578244374  0.3838100556237123
  0.3622321246044071  0.0568478397639099  0.7324809015308094
  0.4366246192865519  0.1233038066198400  0.5713492239832242
  0.4207860124207565  0.9795887757109439  0.5663938175702165
  0.2850581603493673  0.0743449210511806  0.8894566890361365
  0.3177982772166318  0.9490131201975469  0.8328014033564992
  0.2338458346762668  0.0199236330593983  0.7270125311852350
  0.3004823021060525  0.1419355755342793  0.0578320658145865
  0.1963557198331710  0.0611699685508632  0.0391157662535030
  0.3173592182309610  0.0087474115032650  0.0546804411099383
  0.0925194065629967  0.1446240223349065  0.0559559872809027
  0.1061135808378041  0.0702121198180127  0.8909981331293914
  0.1074038753866624  0.0440241845051473  0.6928269524234038
  0.0838529887880920  0.9461222270074631  0.8277711749027720
  0.1973497901087710  0.1215290583887454  0.6070041322758719
  0.4866908424459542  0.8624089975837960  0.7124596824071101
  0.3596528108029769  0.8370899853112331  0.7406732137417086
  0.2984841978452062  0.8282006296516425  0.9131923334296909
  0.2305286032157479  0.8647872211262529  0.7506210896803649
  0.1882097271259633  0.8546758358183628  0.0167598313663527
  0.0863428262130104  0.8212609053743308  0.8982242318064366
  0.1051668140950017  0.8425259211055262  0.7024417908739468
  0.0098865772718709  0.9564756737132726  0.2163059464795589
  0.1409643122318894  0.9416724503680375  0.2104995941516265
  0.0654370567288825  0.8799641511546300  0.0762710937149128
  0.0766080643635829  0.0126560766944954  0.0675033789258933
  0.1778086120586455  0.0482861012453756  0.3179030968441741
  0.9247170826725358  0.5491950144164053  0.0335437144844915
  0.8029007093570250  0.9372056278700299  0.9757307322518357
  0.9056715824310446  0.4556632238345766  0.1749907104021237
  0.6110400612675099  0.3349692315610169  0.1905836736900318
  0.6854550649982752  0.3586171916376013  0.0309380414373160
  0.7424621429488675  0.3350520899869713  0.2073158493850209
  0.8112199680135698  0.3501974424057697  0.9746816051238653
  0.9324031568777498  0.3549406969342654  0.0461872617838807
  0.8733251974861889  0.3320290608112996  0.2246379223132683
  0.8867055316400019  0.4916612280142479  0.8644763287265832
  0.0048503674650223  0.4525856613584001  0.7919007462893440
  0.8329562828512203  0.4703263115066696  0.5116049231433744
  0.8597059515802231  0.5796808641972362  0.2003266153255641
  0.8967580660432651  0.4396329588322023  0.6816265711950612
  0.9142098025382299  0.3626178754458277  0.8463425634629990
  0.7901122303570935  0.6403070738215086  0.3382878055721737
  0.8280013746401366  0.5527050920623811  0.6711470967014735
  0.7639459759491717  0.4345951567680090  0.6708019017458648
  0.7978025261286462  0.3765807548799882  0.3796617945352003
  0.5009533264207660  0.3697419597884710  0.2850439952873451
  0.5844955902689541  0.4399127785888929  0.5429770333837408
  0.6179835214590133  0.3724138431608252  0.3814411952609307
  0.7933155956183753  0.5048667897585087  0.3303033320997248
  0.7050627295928785  0.4569379176246237  0.4606390991536898
  0.2743324171080412  0.0713099563099799  0.0101847600272297
  0.1183798574368308  0.0723132189617771  0.0124065575113397
  0.0731302667717820  0.0255051329687393  0.8004118726834445
  0.7354277176264712  0.3277658627714948  0.9454264972765428
  0.8877639656298542  0.3290632917596844  0.9509652689932629
  0.3015109028476793  0.8705443674665232  0.8081505595425269
  0.2650619983347824  0.8296795718956143  0.0249100793421148
  0.1119362851379316  0.8273435862347268  0.0146422765753715
  0.0652350252055388  0.8681941104753745  0.8021396413713675
  0.1817178994756489  0.8287514023860846  0.6686827018658849
  0.8036797224106131  0.3248177822141842  0.2852808243811956
  0.9275467647608240  0.3772736557198441  0.1647270129287193
  0.1812395636331334  0.0452907298766712  0.6433004758716693
  0.4216807989328952  0.8233696400993463  0.6663574820576174
  0.0675512897935537  0.5637683272388417  0.1990325847154805
  0.6987706337344026  0.6764101694337156  0.7906679569243578
  0.9262089918179782  0.4366769185803641  0.7960776743252918
  0.8293328266716132  0.4738025477631531  0.6349254980585575
  0.7819166951844734  0.4517972869953330  0.4212104811763495
  0.6272928124975330  0.4441935042970795  0.4379371648104122
  0.5729085958851163  0.4669669774211464  0.6560409261742910
  0.9284787012968233  0.6691157686870014  0.8025772214218642
  0.8228977096164267  0.6330998599300282  0.6529895659533813
  0.7677100539207521  0.6734023211502816  0.4442563608227622
  0.3035344949575737  0.3242326040847504  0.2164893914542619
  0.4277881717597218  0.3801683442284036  0.3340018289290719
  0.3011106425775826  0.0255902862656308  0.7934067304525683
  0.3853812121046206  0.3290576348389735  0.5438357728392236
  0.1791160475807149  0.3661552244751053  0.3496352688115630
  0.0722935296546994  0.3320431433347826  0.1990236704897373
  0.2907277319146736  0.5738280262896055  0.2304190955335232
  0.4190111357838344  0.5382584405596121  0.3421203785881902
  0.3704690663280271  0.5580325234996423  0.5580148736890771
  0.2190955328562972  0.5509160948748802  0.5690404408753549
  0.1687723463148546  0.5252740788930520  0.3553540140048838
  0.1953300735858232  0.6753708057725453  0.7148140402239094
  0.6157805749233010  0.6723114420327319  0.4522658251913368
  0.5748169120114818  0.6236400088960977  0.6671322929151685
  0.2345177513415084  0.3259915925522180  0.5548201925847470
  0.0726671936297237  0.6249387463331583  0.8392189342419866
  0.2066550090641913  0.4266979256649776  0.7247028321823796
  0.2633455839131052  0.6740236093518437  0.0560360827435256
  0.8039352363671742  0.8721606522959893  0.6922284683872101
  0.9222079636836321  0.8243382398029188  0.8342081297605326
  0.6854732961471298  0.0477851169877463  0.8544156889226012
  0.5770604686807816  0.0252701403471036  0.6982739619551943
  0.6197295550975541  0.0743020724654438  0.4860809731937339
  0.7790470686143304  0.0724955583857278  0.4944223700845697
  0.8073171657252876  0.0264612518883016  0.7097061242882469
  0.9281150016126257  0.0518541020547440  0.8565738053234784
  0.0790458013515838  0.1766092661342148  0.1680296289358240
  0.1981511980973137  0.1271693665903284  0.3062144861563580
  0.2354399136580391  0.1683245187753709  0.5252707514042427
  0.3891818089076024  0.1728016887693770  0.5090254883043694
  0.4350645844794396  0.1285845359142487  0.2982240098151236
  0.3178833098813190  0.1691300386092937  0.1706186696031929
  0.8822529132976771  0.9278472577010358  0.9922987154830740
  0.9317576920745747  0.9738416925932348  0.2023564037068695
  0.8216898255445187  0.9529428848167568  0.3562164518289563
  0.5775757642801131  0.1768052827741680  0.3283408797298584
  0.6968600161842619  0.1253327914089687  0.1943620580397017
  0.7366379055185586  0.1685959575356711  0.9753193791362128
  0.8897880818247504  0.1733305831654450  0.9855857000035967
  0.9370279584846332  0.1313321334374864  0.1986077662043005
  0.8175558598847471  0.1699870833071573  0.3278006376066847
  0.7678026476754107  0.8297875823964496  0.4743217464921427
  0.1118706192791204  0.6728620365924793  0.0511836717245380
  0.6151032233750078  0.8271604965322591  0.4857480434336686
  0.6835245646638709  0.8331456152893900  0.8262320253117094
  0.3202034916080088  0.6325424287111009  0.8488115855458724
  0.4291563614371208  0.6670031040982284  0.7027409072632202
  0.0780351715380756  0.4665572706466624  0.8363932371742544
  0.1247036709577827  0.4445420526133091  0.0569832008916852
  0.2787759638674112  0.4502541431379495  0.0758924647054133
  0.3243533396875900  0.4725619501339305  0.8591728517269097
  0.4208977899965472  0.4367542973738947  0.6968142410220205
  0.6797075346880940  0.3702720605967094  0.1518275911804949
  0.5723380217240671  0.3328697854432244  0.2987248294870850
  0.7925955177958732  0.5743759002320242  0.2665367779028498
  0.9197819923944345  0.5352240485231257  0.1546588742656688
  0.8727983995891258  0.5545759240328653  0.9395390978493103
  0.7214770107672510  0.5549244006206689  0.9323994878624031
  0.6691887261469930  0.5293299329289386  0.1451328462778755
  0.5677983464016948  0.5649957198821508  0.3008473596323804
  0.5755177168244855  0.9464147646689433  0.3557680228201335
  0.6967016496832810  0.9697931444830264  0.2144002555746357
  0.0742025076586254  0.9481078984182063  0.1433470886810889
  0.1971786096761668  0.9715853481078549  0.2856770642973331
  0.2215201470090972  0.9274585734668994  0.5027633285003591
  0.3809342036224185  0.9221354339389561  0.5066249232664058
  0.4308352789894677  0.9707832622412640  0.2986847717987936
  0.3217682639478625  0.9529233635383582  0.1441356023276991
  0.7237017775800263  0.9301414565679087  0.9946440047969114
  0.5659183058930428  0.8685261863027547  0.6953700338930938
 
  0.00000000E+00  0.00000000E+00  0.00000000E+00
  0.00000000E+00  0.00000000E+00  0.00000000E+00
  0.00000000E+00  0.00000000E+00  0.00000000E+00
  0.00000000E+00  0.00000000E+00  0.00000000E+00
  0.00000000E+00  0.00000000E+00  0.00000000E+00
  0.00000000E+00  0.00000000E+00  0.00000000E+00
  0.00000000E+00  0.00000000E+00  0.00000000E+00
  0.00000000E+00  0.00000000E+00  0.00000000E+00
  0.00000000E+00  0.00000000E+00  0.00000000E+00
  0.00000000E+00  0.00000000E+00  0.00000000E+00
  0.00000000E+00  0.00000000E+00  0.00000000E+00
  0.00000000E+00  0.00000000E+00  0.00000000E+00
  0.00000000E+00  0.00000000E+00  0.00000000E+00
  0.00000000E+00  0.00000000E+00  0.00000000E+00
  0.00000000E+00  0.00000000E+00  0.00000000E+00
  0.00000000E+00  0.00000000E+00  0.00000000E+00
  0.00000000E+00  0.00000000E+00  0.00000000E+00
  0.00000000E+00  0.00000000E+00  0.00000000E+00
  0.00000000E+00  0.00000000E+00  0.00000000E+00
  0.00000000E+00  0.00000000E+00  0.00000000E+00
  0.00000000E+00  0.00000000E+00  0.00000000E+00
  0.00000000E+00  0.00000000E+00  0.00000000E+00
  0.00000000E+00  0.00000000E+00  0.00000000E+00
  0.00000000E+00  0.00000000E+00  0.00000000E+00
  0.00000000E+00  0.00000000E+00  0.00000000E+00
  0.00000000E+00  0.00000000E+00  0.00000000E+00
  0.00000000E+00  0.00000000E+00  0.00000000E+00
  0.00000000E+00  0.00000000E+00  0.00000000E+00
  0.00000000E+00  0.00000000E+00  0.00000000E+00
  0.00000000E+00  0.00000000E+00  0.00000000E+00
  0.00000000E+00  0.00000000E+00  0.00000000E+00
  0.00000000E+00  0.00000000E+00  0.00000000E+00
  0.00000000E+00  0.00000000E+00  0.00000000E+00
  0.00000000E+00  0.00000000E+00  0.00000000E+00
  0.00000000E+00  0.00000000E+00  0.00000000E+00
  0.00000000E+00  0.00000000E+00  0.00000000E+00
  0.00000000E+00  0.00000000E+00  0.00000000E+00
  0.00000000E+00  0.00000000E+00  0.00000000E+00
  0.00000000E+00  0.00000000E+00  0.00000000E+00
  0.00000000E+00  0.00000000E+00  0.00000000E+00
  0.00000000E+00  0.00000000E+00  0.00000000E+00
  0.00000000E+00  0.00000000E+00  0.00000000E+00
  0.00000000E+00  0.00000000E+00  0.00000000E+00
  0.00000000E+00  0.00000000E+00  0.00000000E+00
  0.00000000E+00  0.00000000E+00  0.00000000E+00
  0.00000000E+00  0.00000000E+00  0.00000000E+00
  0.00000000E+00  0.00000000E+00  0.00000000E+00
  0.00000000E+00  0.00000000E+00  0.00000000E+00
  0.00000000E+00  0.00000000E+00  0.00000000E+00
  0.00000000E+00  0.00000000E+00  0.00000000E+00
  0.00000000E+00  0.00000000E+00  0.00000000E+00
  0.00000000E+00  0.00000000E+00  0.00000000E+00
  0.00000000E+00  0.00000000E+00  0.00000000E+00
  0.00000000E+00  0.00000000E+00  0.00000000E+00
  0.00000000E+00  0.00000000E+00  0.00000000E+00
  0.00000000E+00  0.00000000E+00  0.00000000E+00
  0.00000000E+00  0.00000000E+00  0.00000000E+00
  0.00000000E+00  0.00000000E+00  0.00000000E+00
  0.00000000E+00  0.00000000E+00  0.00000000E+00
  0.00000000E+00  0.00000000E+00  0.00000000E+00
  0.00000000E+00  0.00000000E+00  0.00000000E+00
  0.00000000E+00  0.00000000E+00  0.00000000E+00
  0.00000000E+00  0.00000000E+00  0.00000000E+00
  0.00000000E+00  0.00000000E+00  0.00000000E+00
  0.00000000E+00  0.00000000E+00  0.00000000E+00
  0.00000000E+00  0.00000000E+00  0.00000000E+00
  0.00000000E+00  0.00000000E+00  0.00000000E+00
  0.00000000E+00  0.00000000E+00  0.00000000E+00
  0.00000000E+00  0.00000000E+00  0.00000000E+00
  0.00000000E+00  0.00000000E+00  0.00000000E+00
  0.00000000E+00  0.00000000E+00  0.00000000E+00
  0.00000000E+00  0.00000000E+00  0.00000000E+00
  0.00000000E+00  0.00000000E+00  0.00000000E+00
  0.00000000E+00  0.00000000E+00  0.00000000E+00
  0.00000000E+00  0.00000000E+00  0.00000000E+00
  0.00000000E+00  0.00000000E+00  0.00000000E+00
  0.00000000E+00  0.00000000E+00  0.00000000E+00
  0.00000000E+00  0.00000000E+00  0.00000000E+00
  0.00000000E+00  0.00000000E+00  0.00000000E+00
  0.00000000E+00  0.00000000E+00  0.00000000E+00
  0.00000000E+00  0.00000000E+00  0.00000000E+00
  0.00000000E+00  0.00000000E+00  0.00000000E+00
  0.00000000E+00  0.00000000E+00  0.00000000E+00
  0.00000000E+00  0.00000000E+00  0.00000000E+00
  0.00000000E+00  0.00000000E+00  0.00000000E+00
  0.00000000E+00  0.00000000E+00  0.00000000E+00
  0.00000000E+00  0.00000000E+00  0.00000000E+00
  0.00000000E+00  0.00000000E+00  0.00000000E+00
  0.00000000E+00  0.00000000E+00  0.00000000E+00
  0.00000000E+00  0.00000000E+00  0.00000000E+00
  0.00000000E+00  0.00000000E+00  0.00000000E+00
  0.00000000E+00  0.00000000E+00  0.00000000E+00
  0.00000000E+00  0.00000000E+00  0.00000000E+00
  0.00000000E+00  0.00000000E+00  0.00000000E+00
  0.00000000E+00  0.00000000E+00  0.00000000E+00
  0.00000000E+00  0.00000000E+00  0.00000000E+00
  0.00000000E+00  0.00000000E+00  0.00000000E+00
  0.00000000E+00  0.00000000E+00  0.00000000E+00
  0.00000000E+00  0.00000000E+00  0.00000000E+00
  0.00000000E+00  0.00000000E+00  0.00000000E+00
  0.00000000E+00  0.00000000E+00  0.00000000E+00
  0.00000000E+00  0.00000000E+00  0.00000000E+00
  0.00000000E+00  0.00000000E+00  0.00000000E+00
  0.00000000E+00  0.00000000E+00  0.00000000E+00
  0.00000000E+00  0.00000000E+00  0.00000000E+00
  0.00000000E+00  0.00000000E+00  0.00000000E+00
  0.00000000E+00  0.00000000E+00  0.00000000E+00
  0.00000000E+00  0.00000000E+00  0.00000000E+00
  0.00000000E+00  0.00000000E+00  0.00000000E+00
  0.00000000E+00  0.00000000E+00  0.00000000E+00
  0.00000000E+00  0.00000000E+00  0.00000000E+00
  0.00000000E+00  0.00000000E+00  0.00000000E+00
  0.00000000E+00  0.00000000E+00  0.00000000E+00
  0.00000000E+00  0.00000000E+00  0.00000000E+00
  0.00000000E+00  0.00000000E+00  0.00000000E+00
  0.00000000E+00  0.00000000E+00  0.00000000E+00
  0.00000000E+00  0.00000000E+00  0.00000000E+00
  0.00000000E+00  0.00000000E+00  0.00000000E+00
  0.00000000E+00  0.00000000E+00  0.00000000E+00
  0.00000000E+00  0.00000000E+00  0.00000000E+00
  0.00000000E+00  0.00000000E+00  0.00000000E+00
  0.00000000E+00  0.00000000E+00  0.00000000E+00
  0.00000000E+00  0.00000000E+00  0.00000000E+00
  0.00000000E+00  0.00000000E+00  0.00000000E+00
  0.00000000E+00  0.00000000E+00  0.00000000E+00
  0.00000000E+00  0.00000000E+00  0.00000000E+00
  0.00000000E+00  0.00000000E+00  0.00000000E+00
  0.00000000E+00  0.00000000E+00  0.00000000E+00
  0.00000000E+00  0.00000000E+00  0.00000000E+00
  0.00000000E+00  0.00000000E+00  0.00000000E+00
  0.00000000E+00  0.00000000E+00  0.00000000E+00
  0.00000000E+00  0.00000000E+00  0.00000000E+00
  0.00000000E+00  0.00000000E+00  0.00000000E+00
  0.00000000E+00  0.00000000E+00  0.00000000E+00
  0.00000000E+00  0.00000000E+00  0.00000000E+00
  0.00000000E+00  0.00000000E+00  0.00000000E+00
  0.00000000E+00  0.00000000E+00  0.00000000E+00
  0.00000000E+00  0.00000000E+00  0.00000000E+00
  0.00000000E+00  0.00000000E+00  0.00000000E+00
  0.00000000E+00  0.00000000E+00  0.00000000E+00
  0.00000000E+00  0.00000000E+00  0.00000000E+00
  0.00000000E+00  0.00000000E+00  0.00000000E+00
  0.00000000E+00  0.00000000E+00  0.00000000E+00
  0.00000000E+00  0.00000000E+00  0.00000000E+00
  0.00000000E+00  0.00000000E+00  0.00000000E+00
  0.00000000E+00  0.00000000E+00  0.00000000E+00
  0.00000000E+00  0.00000000E+00  0.00000000E+00
  0.00000000E+00  0.00000000E+00  0.00000000E+00
  0.00000000E+00  0.00000000E+00  0.00000000E+00
  0.00000000E+00  0.00000000E+00  0.00000000E+00
  0.00000000E+00  0.00000000E+00  0.00000000E+00
  0.00000000E+00  0.00000000E+00  0.00000000E+00
  0.00000000E+00  0.00000000E+00  0.00000000E+00
  0.00000000E+00  0.00000000E+00  0.00000000E+00
  0.00000000E+00  0.00000000E+00  0.00000000E+00
  0.00000000E+00  0.00000000E+00  0.00000000E+00
  0.00000000E+00  0.00000000E+00  0.00000000E+00
  0.00000000E+00  0.00000000E+00  0.00000000E+00
  0.00000000E+00  0.00000000E+00  0.00000000E+00
  0.00000000E+00  0.00000000E+00  0.00000000E+00
  0.00000000E+00  0.00000000E+00  0.00000000E+00
  0.00000000E+00  0.00000000E+00  0.00000000E+00
  0.00000000E+00  0.00000000E+00  0.00000000E+00
  0.00000000E+00  0.00000000E+00  0.00000000E+00
  0.00000000E+00  0.00000000E+00  0.00000000E+00
  0.00000000E+00  0.00000000E+00  0.00000000E+00
  0.00000000E+00  0.00000000E+00  0.00000000E+00
  0.00000000E+00  0.00000000E+00  0.00000000E+00
  0.00000000E+00  0.00000000E+00  0.00000000E+00
  0.00000000E+00  0.00000000E+00  0.00000000E+00
  0.00000000E+00  0.00000000E+00  0.00000000E+00
  0.00000000E+00  0.00000000E+00  0.00000000E+00
  0.00000000E+00  0.00000000E+00  0.00000000E+00
  0.00000000E+00  0.00000000E+00  0.00000000E+00
  0.00000000E+00  0.00000000E+00  0.00000000E+00
  0.00000000E+00  0.00000000E+00  0.00000000E+00
  0.00000000E+00  0.00000000E+00  0.00000000E+00
  0.00000000E+00  0.00000000E+00  0.00000000E+00
  0.00000000E+00  0.00000000E+00  0.00000000E+00
  0.00000000E+00  0.00000000E+00  0.00000000E+00
  0.00000000E+00  0.00000000E+00  0.00000000E+00
  0.00000000E+00  0.00000000E+00  0.00000000E+00
  0.00000000E+00  0.00000000E+00  0.00000000E+00
  0.00000000E+00  0.00000000E+00  0.00000000E+00
  0.00000000E+00  0.00000000E+00  0.00000000E+00
  0.00000000E+00  0.00000000E+00  0.00000000E+00
  0.00000000E+00  0.00000000E+00  0.00000000E+00
  0.00000000E+00  0.00000000E+00  0.00000000E+00
  0.00000000E+00  0.00000000E+00  0.00000000E+00
  0.00000000E+00  0.00000000E+00  0.00000000E+00
  0.00000000E+00  0.00000000E+00  0.00000000E+00
  0.00000000E+00  0.00000000E+00  0.00000000E+00
  0.00000000E+00  0.00000000E+00  0.00000000E+00
  0.00000000E+00  0.00000000E+00  0.00000000E+00
  0.00000000E+00  0.00000000E+00  0.00000000E+00
  0.00000000E+00  0.00000000E+00  0.00000000E+00
  0.00000000E+00  0.00000000E+00  0.00000000E+00
  0.00000000E+00  0.00000000E+00  0.00000000E+00
  0.00000000E+00  0.00000000E+00  0.00000000E+00
  0.00000000E+00  0.00000000E+00  0.00000000E+00
  0.00000000E+00  0.00000000E+00  0.00000000E+00
  0.00000000E+00  0.00000000E+00  0.00000000E+00
  0.00000000E+00  0.00000000E+00  0.00000000E+00
  0.00000000E+00  0.00000000E+00  0.00000000E+00
  0.00000000E+00  0.00000000E+00  0.00000000E+00
  0.00000000E+00  0.00000000E+00  0.00000000E+00
  0.00000000E+00  0.00000000E+00  0.00000000E+00
  0.00000000E+00  0.00000000E+00  0.00000000E+00
  0.00000000E+00  0.00000000E+00  0.00000000E+00
  0.00000000E+00  0.00000000E+00  0.00000000E+00
  0.00000000E+00  0.00000000E+00  0.00000000E+00
  0.00000000E+00  0.00000000E+00  0.00000000E+00
  0.00000000E+00  0.00000000E+00  0.00000000E+00
  0.00000000E+00  0.00000000E+00  0.00000000E+00
  0.00000000E+00  0.00000000E+00  0.00000000E+00
  0.00000000E+00  0.00000000E+00  0.00000000E+00
  0.00000000E+00  0.00000000E+00  0.00000000E+00
  0.00000000E+00  0.00000000E+00  0.00000000E+00
  0.00000000E+00  0.00000000E+00  0.00000000E+00
  0.00000000E+00  0.00000000E+00  0.00000000E+00
  0.00000000E+00  0.00000000E+00  0.00000000E+00
  0.00000000E+00  0.00000000E+00  0.00000000E+00
  0.00000000E+00  0.00000000E+00  0.00000000E+00
  0.00000000E+00  0.00000000E+00  0.00000000E+00
  0.00000000E+00  0.00000000E+00  0.00000000E+00
  0.00000000E+00  0.00000000E+00  0.00000000E+00
  0.00000000E+00  0.00000000E+00  0.00000000E+00
  0.00000000E+00  0.00000000E+00  0.00000000E+00
  0.00000000E+00  0.00000000E+00  0.00000000E+00
  0.00000000E+00  0.00000000E+00  0.00000000E+00
  0.00000000E+00  0.00000000E+00  0.00000000E+00
  0.00000000E+00  0.00000000E+00  0.00000000E+00
  0.00000000E+00  0.00000000E+00  0.00000000E+00
  0.00000000E+00  0.00000000E+00  0.00000000E+00
  0.00000000E+00  0.00000000E+00  0.00000000E+00
  0.00000000E+00  0.00000000E+00  0.00000000E+00
  0.00000000E+00  0.00000000E+00  0.00000000E+00
  0.00000000E+00  0.00000000E+00  0.00000000E+00
  0.00000000E+00  0.00000000E+00  0.00000000E+00
  0.00000000E+00  0.00000000E+00  0.00000000E+00
  0.00000000E+00  0.00000000E+00  0.00000000E+00
  0.00000000E+00  0.00000000E+00  0.00000000E+00
  0.00000000E+00  0.00000000E+00  0.00000000E+00
  0.00000000E+00  0.00000000E+00  0.00000000E+00
  0.00000000E+00  0.00000000E+00  0.00000000E+00
  0.00000000E+00  0.00000000E+00  0.00000000E+00
  0.00000000E+00  0.00000000E+00  0.00000000E+00
  0.00000000E+00  0.00000000E+00  0.00000000E+00
  0.00000000E+00  0.00000000E+00  0.00000000E+00
  0.00000000E+00  0.00000000E+00  0.00000000E+00
  0.00000000E+00  0.00000000E+00  0.00000000E+00
  0.00000000E+00  0.00000000E+00  0.00000000E+00
  0.00000000E+00  0.00000000E+00  0.00000000E+00
  0.00000000E+00  0.00000000E+00  0.00000000E+00
  0.00000000E+00  0.00000000E+00  0.00000000E+00
  0.00000000E+00  0.00000000E+00  0.00000000E+00
  0.00000000E+00  0.00000000E+00  0.00000000E+00
  0.00000000E+00  0.00000000E+00  0.00000000E+00
  0.00000000E+00  0.00000000E+00  0.00000000E+00
  0.00000000E+00  0.00000000E+00  0.00000000E+00
  0.00000000E+00  0.00000000E+00  0.00000000E+00
  0.00000000E+00  0.00000000E+00  0.00000000E+00
  0.00000000E+00  0.00000000E+00  0.00000000E+00
  0.00000000E+00  0.00000000E+00  0.00000000E+00
  0.00000000E+00  0.00000000E+00  0.00000000E+00
  0.00000000E+00  0.00000000E+00  0.00000000E+00
  0.00000000E+00  0.00000000E+00  0.00000000E+00
  0.00000000E+00  0.00000000E+00  0.00000000E+00
  0.00000000E+00  0.00000000E+00  0.00000000E+00
  0.00000000E+00  0.00000000E+00  0.00000000E+00
  0.00000000E+00  0.00000000E+00  0.00000000E+00
  0.00000000E+00  0.00000000E+00  0.00000000E+00
  0.00000000E+00  0.00000000E+00  0.00000000E+00
  0.00000000E+00  0.00000000E+00  0.00000000E+00
  0.00000000E+00  0.00000000E+00  0.00000000E+00
  0.00000000E+00  0.00000000E+00  0.00000000E+00
  0.00000000E+00  0.00000000E+00  0.00000000E+00
  0.00000000E+00  0.00000000E+00  0.00000000E+00
  0.00000000E+00  0.00000000E+00  0.00000000E+00
  0.00000000E+00  0.00000000E+00  0.00000000E+00
  0.00000000E+00  0.00000000E+00  0.00000000E+00
  0.00000000E+00  0.00000000E+00  0.00000000E+00
  0.00000000E+00  0.00000000E+00  0.00000000E+00
  0.00000000E+00  0.00000000E+00  0.00000000E+00
  0.00000000E+00  0.00000000E+00  0.00000000E+00
  0.00000000E+00  0.00000000E+00  0.00000000E+00
  0.00000000E+00  0.00000000E+00  0.00000000E+00
  0.00000000E+00  0.00000000E+00  0.00000000E+00
  0.00000000E+00  0.00000000E+00  0.00000000E+00
  0.00000000E+00  0.00000000E+00  0.00000000E+00
