# Supplementary material for: Water Adsorption at Pairs of Proximate Brønsted Acid Sites in Zeolites
Source: J Phys Chem Lett. 2026 Jan 14;17(4):1201–6. doi: 10.1021/acs.jpclett.5c03794 (PMC12862806; doi:10.1021/acs.jpclett.5c03794)
Supplement: Supplementary file 2 [file jz5c03794_si_002.zip › Water_BAS_Pairs_SI/QM/STRUCTURES_PBE+D2/HMFI__5__1_h2o__conformer_1__PBE_D2.vasp]

Al  H  O Si                             
   1.00000000000000     
    20.2029999999999994    0.0000000000000000    0.0000000000000000
     0.0000000000000000   19.8490000000000002    0.0000000000000000
     0.0000000000000000    0.0000000000000000   13.2159999999999993
   Al   H    O    Si
     2     4   193    94
Direct
  0.8819750678446586  0.1718250738259145  0.0062329646520242
  0.5712964393840120  0.8655106011599810  0.7149165420424229
  0.0505147050392315  0.2115526981383491  0.9771620683950177
  0.0017492966332902  0.2424714285073815  0.8977632237853042
  0.4859380531484822  0.8203141671273156  0.8248220620017472
  0.9821510847777443  0.1506929408239031  0.9182412153034339
  0.8181493349037869  0.0115865009192903  0.4606073533980469
  0.6970448090075534  0.0577336423280758  0.4943112261307790
  0.7943658041027234  0.1443917254428752  0.4571864636574514
  0.7300321361441562  0.0312667009106592  0.7856613343631051
  0.7952538607796606  0.0781911298286185  0.6286576874837007
  0.5975421997745359  0.1452883760560970  0.4618753299468529
  0.9219476839614010  0.9889750340484035  0.9462363157671214
  0.9385817667029644  0.1196362524659743  0.9299279363643155
  0.8602271781275457  0.0557912586307298  0.7972049614152887
  0.8142795592476307  0.9517788978964590  0.6904611414510068
  0.5986156078021736  0.0732351984039351  0.6274692562297156
  0.4869177308443557  0.0506797203897503  0.7297240816348346
  0.9912203215792749  0.0403554940064038  0.7927193262493581
  0.6830181269715947  0.1200665620111171  0.9188782347840255
  0.9820533451078280  0.8662311023015483  0.7990985868900407
  0.8557129835590167  0.8387858119192353  0.7766174251093566
  0.8008921068285038  0.8335889941324978  0.5975287892810349
  0.7274350526430605  0.8617682358868158  0.7595554831227972
  0.6896676470406792  0.8581751641863393  0.4971405430815230
  0.5854743616943515  0.8184527815630380  0.6079557626393339
  0.6079942445781353  0.8397787533315428  0.8266574232442845
  0.4906138920037708  0.4556929303228305  0.6901626087660745
  0.3599083987107007  0.4460138160303825  0.6966279568000526
  0.6006524853001289  0.0427914796828715  0.8226390271730992
  0.5676271574396661  0.9492289884497658  0.6865213788124946
  0.9137926065848425  0.1781183934575831  0.1269933176763023
  0.4282384595248814  0.3852410694546517  0.5510927062215552
  0.8070438178618815  0.6590279498605975  0.5591037254795814
  0.7285034761027241  0.6488072429802059  0.7175638404083184
  0.6904772654411591  0.6508820007381497  0.4642254478025299
  0.5804078461276064  0.6639850534982956  0.5698400763145283
  0.6041011962729054  0.6722366700483875  0.7689093208182057
  0.5110297929913680  0.9597391836475442  0.2963429055494513
  0.6422945135138147  0.9524497275969641  0.2985109230817941
  0.5693531473978602  0.8819538354445178  0.4296326257909447
  0.5771007677447506  0.0145654210087894  0.4481510452653324
  0.7048134912339302  0.9250956873966529  0.1286917067164375
  0.6853415187177485  0.0533659654809098  0.1810727966931808
  0.8931222893436300  0.1542892799481477  0.3252415070535986
  0.7712616814939106  0.9785630171339880  0.2803655523731128
  0.8024824601267917  0.9451143441665092  0.9940839988933546
  0.6801563935119287  0.9872518863033632  0.9571460469544247
  0.9020867885295009  0.9342667052471522  0.1267013475962422
  0.8974653291198462  0.9564400119326276  0.3245624642657425
  0.9308578191326512  0.0556570722137774  0.1981948289476124
  0.8062660650940948  0.8821874156903068  0.4103559392490705
  0.5176157333690583  0.1358929685040855  0.2987069530262925
  0.6441817740745032  0.1634726570349509  0.2770657025282020
  0.6982713269189412  0.1758001956606135  0.0989639348374780
  0.7721086942012327  0.1399036681447140  0.2573213909501469
  0.8044856952985538  0.1364587803203584  0.9945675028431260
  0.7078964529771972  0.8550534020704321  0.9596737602958967
  0.4189328792406998  0.5174794663385471  0.5502350292469247
  0.3155958373758522  0.5490246211147312  0.8084529328137579
  0.8572210299251789  0.6741487872222366  0.7420633650340941
  0.4244132169639105  0.4484176743581778  0.3043872960840919
  0.3104552440158930  0.6210281995704058  0.0752458000441218
  0.0162487299247817  0.3545629936255487  0.1978919728477334
  0.1455591722268975  0.3369815751992971  0.2076769066938327
  0.1940537719579321  0.3358908222645728  0.3903061830927502
  0.2719943196019207  0.3672987822393028  0.2345281919172116
  0.3054614038209163  0.3595936707470747  0.4905173316820443
  0.4088058541015295  0.3247890813304534  0.3744960960381892
  0.3954285207857056  0.3471137154796877  0.1778731369204898
  0.4214626917244819  0.7586504167962600  0.6293391977175858
  0.2733915485103363  0.7457540995801476  0.0472318465669483
  0.1104123945540393  0.7417575921747630  0.0465729881512479
  0.1945037710040651  0.7518990462668086  0.6478408636284378
  0.0715911356064865  0.2411632825993861  0.1257754898301170
  0.2265706819272015  0.2563881914249668  0.5422010357497492
  0.3853562654146649  0.2603375773696472  0.5468145442364107
  0.3054349537159726  0.2487978393225320  0.1522676434594984
  0.5654222697374417  0.2540222387913010  0.3608758851160818
  0.7318269242632356  0.2422034055448297  0.9329702427467498
  0.8925160686883140  0.2471229902020583  0.9421537654642984
  0.8043532929930033  0.2544087580577286  0.3524936970397018
  0.9339955462735912  0.7488798509982455  0.8623774748951044
  0.7693184456694890  0.7581456714896757  0.4381505695523545
  0.6121165087459511  0.7574946874120858  0.4343068127263718
  0.7010572134067991  0.7445370936253799  0.8528229753929507
  0.3964446202181951  0.5438187999979192  0.1685261415389212
  0.2953034865079585  0.4220194126490351  0.8663714024318860
  0.4007270497066525  0.5715449234928439  0.3655006002213951
  0.1848455496902949  0.5092443580151039  0.5324714330355785
  0.2308284271271743  0.4722505037166042  0.7112487482935307
  0.3009893522328781  0.3558984529832485  0.0379752026297422
  0.1968470682152190  0.4340994827205823  0.0029220827075858
  0.3144919405874043  0.4899493533044682  0.0342638703178662
  0.0910831824351819  0.3526023496879106  0.0271237927931842
  0.0990087135578612  0.4316335668689736  0.8680648488722968
  0.1035211441476143  0.4588802663889696  0.6708273588395809
  0.0753927076733435  0.5550165074008218  0.8054979385093027
  0.1891136767458481  0.3793817411926593  0.5804766214862450
  0.4831517998501005  0.6485877613415623  0.6981389014709907
  0.3535429767886093  0.6584828311734844  0.7079670886371165
  0.3035595280112316  0.6711375599188358  0.8887864580264687
  0.2261341211472156  0.6342551306766466  0.7345866627678349
  0.1933739664387322  0.6448461946309333  0.9901545122250939
  0.0918060638747813  0.6798766946570854  0.8707034237437793
  0.1034912069805551  0.6544079975646399  0.6748317612079304
  0.0095412964048103  0.5511401590662451  0.1891222109818550
  0.1407685681343752  0.5608151647925604  0.1906798402888144
  0.0703048254865377  0.6152309854661990  0.0425221650846406
  0.0797061783078828  0.4827122466100627  0.0542322329583867
  0.2015035061948441  0.5776923227907794  0.3649727253997904
  0.1790492780424706  0.4529735272363771  0.2956672105780525
  0.2691165582159815  0.5313115643752263  0.2112274426483164
  0.1986007035240163  0.6435033981765834  0.5367874327503497
  0.3019358060416880  0.5655573350893098  0.4982089998550427
  0.4071014829187873  0.6475047100650264  0.5269611787779678
  0.9852151934038730  0.6475142472378997  0.7586703289722382
  0.9025506059052221  0.8585393792834438  0.9625042649162272
  0.5784475528194210  0.5547962276829430  0.6844415853502116
  0.2120290391431651  0.0150685340274857  0.6164877402075188
  0.4166760692529223  0.8905475782084294  0.6083146008507953
  0.4101776383231883  0.9394194311811126  0.4241276406176405
  0.3914085909312918  0.9341363516361160  0.2259891359699643
  0.4145421126387677  0.0512744152280820  0.3134461807102185
  0.2995942821610442  0.8561028236890875  0.1467815218495046
  0.0137240723140557  0.1534741300339364  0.2542674027106297
  0.1437762725711004  0.1698358876470022  0.2571197676229597
  0.1895779539797735  0.1447502479852090  0.4425189567777775
  0.2723871104180436  0.1566235554269302  0.2896391320732740
  0.3084579025952716  0.1517662326656704  0.5266583987281356
  0.4241742442563332  0.1585729528758714  0.4321425391719246
  0.3975427091545941  0.1717938583280794  0.2352325369407614
  0.6951461728663552  0.3594254596690553  0.8572387154001113
  0.5112814950162418  0.5469304882246941  0.2601746757993867
  0.6425597046704226  0.5593563951119487  0.2575942279850478
  0.5720212032653142  0.6382550519721386  0.3744618964245070
  0.5811961435557956  0.5088659563373811  0.4200656585706293
  0.7024732208149036  0.5651026879493126  0.0835458449470927
  0.6852437676163965  0.4458945907620489  0.1776958779977511
  0.7725111822657122  0.5344910758766831  0.2439123513229059
  0.6867516242991943  0.6168606490818958  0.9024647333963628
  0.7987213786903294  0.5520820929859027  0.9458706942277468
  0.6860279866438932  0.4835577178126460  0.9305949690344882
  0.9052947143966158  0.6269732456278250  0.9169150143611218
  0.3017924766401124  0.9335150305287556  0.5385635935133822
  0.1902984769492024  0.8821645276739584  0.6108239326158202
  0.2692783746480721  0.9390538313400049  0.2995840042365157
  0.1925371266527086  0.0493940409202661  0.2999730919456082
  0.3596930302088443  0.0661173912901848  0.7607585342490973
  0.4207563430376453  0.1466186649655949  0.6319136904263470
  0.3995249305836124  0.0208555710938202  0.5815388406231726
  0.3154486209025720  0.0427319944889466  0.9441678339091593
  0.3005230450493087  0.9499922816798588  0.7985920052696723
  0.2305537500589671  0.0647039172514297  0.7978799814608770
  0.3100371688231656  0.1205179014853905  0.1041019202087222
  0.1994660968638187  0.0645543167325772  0.0359481524031710
  0.2913811636062028  0.9875697267466043  0.1185828695782895
  0.0842617403430806  0.1145682636899794  0.0949669347137696
  0.0915916146860151  0.0557667900543618  0.9207926559698965
  0.1097742356712839  0.0668617328710265  0.7217112056706422
  0.8940000586579062  0.5605914127963371  0.0874292925508667
  0.0871837148457777  0.9476547286625198  0.8028860958246918
  0.4844207870514833  0.8407382771096396  0.7575975998035513
  0.3542000576655152  0.8302702735362469  0.7659419474303497
  0.3068915311750057  0.8583250875473992  0.9471127825393650
  0.2247802509264119  0.8392441142315944  0.7939653048053582
  0.1895091157863107  0.8492975696619962  0.0348163354056859
  0.0770864583862150  0.8454287193508739  0.9312915477869861
  0.1007458853464499  0.8249958653015975  0.7342680780578371
  0.0126392273949159  0.9535246538015347  0.2332711799148251
  0.1396150358313474  0.9304894824912558  0.2635227418273813
  0.0742682696475625  0.8561639722159028  0.1311504241774316
  0.1005115398531351  0.9820428409456111  0.0868253205368748
  0.1849227992459802  0.9553634288369722  0.4464375968834091
  0.2002578341803948  0.1464212684368437  0.6424031667173971
  0.8970706875885643  0.5653227388988372  0.2863683390749993
  0.0293778004271156  0.2027675688353075  0.9113349322629680
  0.8021877833264537  0.6412043586155518  0.3605400536050024
  0.8064467366752863  0.3826108495461781  0.4013812069722477
  0.8963585114329334  0.3328332649646883  0.2732594049866350
  0.9143827434457266  0.3450889843524196  0.0739464053923600
  0.8187475605561827  0.5535489072479945  0.6796275588195909
  0.9157606735797842  0.4940186159810873  0.9187477829222250
  0.9307353253133442  0.3649352853547664  0.8788107616975965
  0.8583981325582112  0.4382242218825741  0.7561136153173935
  0.9888303504292418  0.4564324435576780  0.7619235148459492
  0.7288918680445555  0.4668389811878806  0.7438998300522593
  0.7975463244018730  0.4358008862357183  0.5824668833285915
  0.9236181995200670  0.4506248684086161  0.1934520562523431
  0.8172456851672850  0.5159315673542361  0.4289958014702092
  0.5977471343989211  0.3761148762364713  0.4136356796876298
  0.8083357772165756  0.3519172092526616  0.9574622981146808
  0.6046742380956567  0.4406990834109509  0.5867490926166498
  0.6034675994980868  0.4421331537987100  0.7861318412876691
  0.7715960514001020  0.3468752439716006  0.2147733921784142
  0.6932071130597642  0.3406953981497034  0.0554914211670225
  0.6417944940863336  0.3269168093077754  0.2380123490905054
  0.5144496614700348  0.3560481848267705  0.2592768323738623
  0.7004689134375647  0.4560385186661020  0.4477948468960993
  0.4179132362250131  0.0702432283848367  0.6766218567661548
  0.3017788251951071  0.0306547812711252  0.8251714955855171
  0.2785180769013308  0.0542517991819850  0.0516788687559890
  0.1200651310422798  0.0533131592301939  0.0352020744612020
  0.1773147649732028  0.8249349374512595  0.6957024524763321
  0.1878698107291862  0.0733335316836535  0.6938360179399899
  0.4148826572288537  0.8294595136181439  0.6868509874897862
  0.2958846377399862  0.8705691396654840  0.8269698300951251
  0.2667634842009455  0.8269018252167406  0.0438267456452177
  0.1128640687351526  0.8229924311918513  0.0352368133746848
  0.0613347447440270  0.8706833797623343  0.8175410757108522
  0.8194896497987627  0.3294121486375998  0.3105468493332036
  0.0699994308187576  0.0273695489147857  0.8105053339680397
  0.0756206094801798  0.5519381375944438  0.1199099238579173
  0.0801006187591433  0.3223801013597752  0.1410687870520285
  0.2223009495384936  0.5738305635686095  0.4832947251948899
  0.9230651476915720  0.4390207107676246  0.8280295031513365
  0.8007907303336420  0.4741415183841419  0.6906477163747464
  0.7799830885361643  0.4470768041883772  0.4642355574472156
  0.6217016348746466  0.4453034876854360  0.4671345691234359
  0.5691144884611143  0.4735998463935568  0.6856038983934847
  0.6787142381040099  0.4373190032473731  0.8293286788364005
  0.9197129594388594  0.6738897176930592  0.8191289161062739
  0.8026558896196055  0.6336289173854243  0.6751773261280344
  0.7667929965457465  0.6776250738369420  0.4564321793759347
  0.6140814111098022  0.6780310911808560  0.4609595894835518
  0.5621480407497249  0.6345893127604650  0.6798805666385631
  0.6803155741622139  0.6708363502336716  0.8108674291014971
  0.3186806083201388  0.3293046198105390  0.1511450727998858
  0.4362131007288386  0.3691236667254704  0.2790567967150034
  0.3819194122105696  0.3325057190542371  0.4900800155773082
  0.2292454364381975  0.3328732420151347  0.5007934829589684
  0.1978200763986264  0.3737979208843696  0.2818081170633680
  0.9374188608120364  0.3706279241783211  0.1837479176481122
  0.3221089914334905  0.5464912253464047  0.1220578120216135
  0.4336918527255819  0.5274053774507426  0.2746851231773964
  0.3813864687119979  0.5748951345492727  0.4841485342028587
  0.1971714628549369  0.5303372813496594  0.2650111178796695
  0.8851843503241711  0.3259662013578767  0.9633531202382610
  0.2697681990840742  0.6704890682199562  0.0007186405624674
  0.1805613626808754  0.6713044964711096  0.6488955579919927
  0.9354581868414419  0.9756308301176585  0.2203397638137292
  0.1993469262763729  0.1297378961167179  0.3225888457972471
  0.6848196407753212  0.8251190291287064  0.8501938332603283
  0.2315336616975528  0.1751972227472860  0.5376697665551758
  0.6135074993032718  0.8290807723884911  0.4953381032783254
  0.7660373943830879  0.8332072428915772  0.4862820663639430
  0.7991134220447988  0.8718543137152909  0.7060333192316930
  0.9183565387280949  0.8283440445676712  0.8502734502946402
  0.6740811419928505  0.0456768014757129  0.8714097981181076
  0.5640053910374606  0.0273238476900806  0.7156103406839495
  0.6182707802421844  0.0723643030242167  0.5089445833904144
  0.7756785807193861  0.0730074449830155  0.5097342561889229
  0.7996354556558707  0.0288503846696102  0.7263423289456892
  0.9263935029209568  0.0490519737657266  0.8640916628830857
  0.3845846958191854  0.1792431457933817  0.5335613316997055
  0.4387502861665311  0.1292435212161359  0.3201465718381523
  0.3214848503588203  0.1740983250289388  0.1949886136368464
  0.8224934061165841  0.9570869635095604  0.3692406055132598
  0.5810782818133373  0.1743765931635072  0.3495386876274096
  0.7001163769492653  0.1328553009977594  0.2030973288813298
  0.7311085869103875  0.1678610118792870  0.9860866735282829
  0.9363885411243612  0.1359972525567973  0.2244909845249991
  0.8161565729802184  0.1736343677382582  0.3472533928030577
  0.3134289613520512  0.9294112429668899  0.1973908645207886
  0.4326713472649431  0.9714236097257802  0.3159393480521339
  0.3810352007677296  0.9472591670578135  0.5371287822184220
  0.2228743924480689  0.9462296847737034  0.5536172931496269
  0.0634811205183947  0.6339456180102209  0.7774530142332440
  0.1166051062376532  0.6705798501139507  0.9871357150896553
  0.2994714276155803  0.6277223334018314  0.7847085117225681
  0.4176088537393776  0.6769587536088799  0.6405764841948796
  0.1775424585827834  0.4548811865218416  0.6234922401503760
  0.0663635580551226  0.4757731548202737  0.7767848100949835
  0.1173823390813811  0.4258722954421459  0.9869904854280626
  0.2763893584138339  0.4256088368516093  0.9856001618287615
  0.3010880664059378  0.4723378065849979  0.7698193511196882
  0.4238500401539178  0.4514797353146219  0.6226918851591879
  0.6981872709193245  0.3652148230673387  0.1717620512775026
  0.7326700390739834  0.3227164132149004  0.9515981032742487
  0.5805305492482543  0.3286772981071874  0.3172372598975478
  0.9313748516764617  0.5316040218257270  0.1874420755032979
  0.8776438484312677  0.5582592955855376  0.9676146036832883
  0.7190218625699465  0.5547826971646266  0.9648165017356395
  0.7006845535381208  0.5255134083702097  0.1908406993400366
  0.5770245865369922  0.5628665114155821  0.3272516330819774
  0.5763715055223328  0.9521368676198450  0.3682417907674320
  0.7003478587956692  0.9776434591847640  0.2228831583778463
  0.7238417931198670  0.9281744195790889  0.0093145908233384
  0.8810456730813746  0.9314694485036668  0.0087232385764635
  0.0811037571011842  0.9314423436207386  0.1794902243216716
  0.1964314482695544  0.9692289538594974  0.3271579861044017
  0.8218364898327090  0.5645788924391639  0.3299712651624528
  0.0783614907353275  0.1692038829381974  0.1859528897654486
 
  0.00000000E+00  0.00000000E+00  0.00000000E+00
  0.00000000E+00  0.00000000E+00  0.00000000E+00
  0.00000000E+00  0.00000000E+00  0.00000000E+00
  0.00000000E+00  0.00000000E+00  0.00000000E+00
  0.00000000E+00  0.00000000E+00  0.00000000E+00
  0.00000000E+00  0.00000000E+00  0.00000000E+00
  0.00000000E+00  0.00000000E+00  0.00000000E+00
  0.00000000E+00  0.00000000E+00  0.00000000E+00
  0.00000000E+00  0.00000000E+00  0.00000000E+00
  0.00000000E+00  0.00000000E+00  0.00000000E+00
  0.00000000E+00  0.00000000E+00  0.00000000E+00
  0.00000000E+00  0.00000000E+00  0.00000000E+00
  0.00000000E+00  0.00000000E+00  0.00000000E+00
  0.00000000E+00  0.00000000E+00  0.00000000E+00
  0.00000000E+00  0.00000000E+00  0.00000000E+00
  0.00000000E+00  0.00000000E+00  0.00000000E+00
  0.00000000E+00  0.00000000E+00  0.00000000E+00
  0.00000000E+00  0.00000000E+00  0.00000000E+00
  0.00000000E+00  0.00000000E+00  0.00000000E+00
  0.00000000E+00  0.00000000E+00  0.00000000E+00
  0.00000000E+00  0.00000000E+00  0.00000000E+00
  0.00000000E+00  0.00000000E+00  0.00000000E+00
  0.00000000E+00  0.00000000E+00  0.00000000E+00
  0.00000000E+00  0.00000000E+00  0.00000000E+00
  0.00000000E+00  0.00000000E+00  0.00000000E+00
  0.00000000E+00  0.00000000E+00  0.00000000E+00
  0.00000000E+00  0.00000000E+00  0.00000000E+00
  0.00000000E+00  0.00000000E+00  0.00000000E+00
  0.00000000E+00  0.00000000E+00  0.00000000E+00
  0.00000000E+00  0.00000000E+00  0.00000000E+00
  0.00000000E+00  0.00000000E+00  0.00000000E+00
  0.00000000E+00  0.00000000E+00  0.00000000E+00
  0.00000000E+00  0.00000000E+00  0.00000000E+00
  0.00000000E+00  0.00000000E+00  0.00000000E+00
  0.00000000E+00  0.00000000E+00  0.00000000E+00
  0.00000000E+00  0.00000000E+00  0.00000000E+00
  0.00000000E+00  0.00000000E+00  0.00000000E+00
  0.00000000E+00  0.00000000E+00  0.00000000E+00
  0.00000000E+00  0.00000000E+00  0.00000000E+00
  0.00000000E+00  0.00000000E+00  0.00000000E+00
  0.00000000E+00  0.00000000E+00  0.00000000E+00
  0.00000000E+00  0.00000000E+00  0.00000000E+00
  0.00000000E+00  0.00000000E+00  0.00000000E+00
  0.00000000E+00  0.00000000E+00  0.00000000E+00
  0.00000000E+00  0.00000000E+00  0.00000000E+00
  0.00000000E+00  0.00000000E+00  0.00000000E+00
  0.00000000E+00  0.00000000E+00  0.00000000E+00
  0.00000000E+00  0.00000000E+00  0.00000000E+00
  0.00000000E+00  0.00000000E+00  0.00000000E+00
  0.00000000E+00  0.00000000E+00  0.00000000E+00
  0.00000000E+00  0.00000000E+00  0.00000000E+00
  0.00000000E+00  0.00000000E+00  0.00000000E+00
  0.00000000E+00  0.00000000E+00  0.00000000E+00
  0.00000000E+00  0.00000000E+00  0.00000000E+00
  0.00000000E+00  0.00000000E+00  0.00000000E+00
  0.00000000E+00  0.00000000E+00  0.00000000E+00
  0.00000000E+00  0.00000000E+00  0.00000000E+00
  0.00000000E+00  0.00000000E+00  0.00000000E+00
  0.00000000E+00  0.00000000E+00  0.00000000E+00
  0.00000000E+00  0.00000000E+00  0.00000000E+00
  0.00000000E+00  0.00000000E+00  0.00000000E+00
  0.00000000E+00  0.00000000E+00  0.00000000E+00
  0.00000000E+00  0.00000000E+00  0.00000000E+00
  0.00000000E+00  0.00000000E+00  0.00000000E+00
  0.00000000E+00  0.00000000E+00  0.00000000E+00
  0.00000000E+00  0.00000000E+00  0.00000000E+00
  0.00000000E+00  0.00000000E+00  0.00000000E+00
  0.00000000E+00  0.00000000E+00  0.00000000E+00
  0.00000000E+00  0.00000000E+00  0.00000000E+00
  0.00000000E+00  0.00000000E+00  0.00000000E+00
  0.00000000E+00  0.00000000E+00  0.00000000E+00
  0.00000000E+00  0.00000000E+00  0.00000000E+00
  0.00000000E+00  0.00000000E+00  0.00000000E+00
  0.00000000E+00  0.00000000E+00  0.00000000E+00
  0.00000000E+00  0.00000000E+00  0.00000000E+00
  0.00000000E+00  0.00000000E+00  0.00000000E+00
  0.00000000E+00  0.00000000E+00  0.00000000E+00
  0.00000000E+00  0.00000000E+00  0.00000000E+00
  0.00000000E+00  0.00000000E+00  0.00000000E+00
  0.00000000E+00  0.00000000E+00  0.00000000E+00
  0.00000000E+00  0.00000000E+00  0.00000000E+00
  0.00000000E+00  0.00000000E+00  0.00000000E+00
  0.00000000E+00  0.00000000E+00  0.00000000E+00
  0.00000000E+00  0.00000000E+00  0.00000000E+00
  0.00000000E+00  0.00000000E+00  0.00000000E+00
  0.00000000E+00  0.00000000E+00  0.00000000E+00
  0.00000000E+00  0.00000000E+00  0.00000000E+00
  0.00000000E+00  0.00000000E+00  0.00000000E+00
  0.00000000E+00  0.00000000E+00  0.00000000E+00
  0.00000000E+00  0.00000000E+00  0.00000000E+00
  0.00000000E+00  0.00000000E+00  0.00000000E+00
  0.00000000E+00  0.00000000E+00  0.00000000E+00
  0.00000000E+00  0.00000000E+00  0.00000000E+00
  0.00000000E+00  0.00000000E+00  0.00000000E+00
  0.00000000E+00  0.00000000E+00  0.00000000E+00
  0.00000000E+00  0.00000000E+00  0.00000000E+00
  0.00000000E+00  0.00000000E+00  0.00000000E+00
  0.00000000E+00  0.00000000E+00  0.00000000E+00
  0.00000000E+00  0.00000000E+00  0.00000000E+00
  0.00000000E+00  0.00000000E+00  0.00000000E+00
  0.00000000E+00  0.00000000E+00  0.00000000E+00
  0.00000000E+00  0.00000000E+00  0.00000000E+00
  0.00000000E+00  0.00000000E+00  0.00000000E+00
  0.00000000E+00  0.00000000E+00  0.00000000E+00
  0.00000000E+00  0.00000000E+00  0.00000000E+00
  0.00000000E+00  0.00000000E+00  0.00000000E+00
  0.00000000E+00  0.00000000E+00  0.00000000E+00
  0.00000000E+00  0.00000000E+00  0.00000000E+00
  0.00000000E+00  0.00000000E+00  0.00000000E+00
  0.00000000E+00  0.00000000E+00  0.00000000E+00
  0.00000000E+00  0.00000000E+00  0.00000000E+00
  0.00000000E+00  0.00000000E+00  0.00000000E+00
  0.00000000E+00  0.00000000E+00  0.00000000E+00
  0.00000000E+00  0.00000000E+00  0.00000000E+00
  0.00000000E+00  0.00000000E+00  0.00000000E+00
  0.00000000E+00  0.00000000E+00  0.00000000E+00
  0.00000000E+00  0.00000000E+00  0.00000000E+00
  0.00000000E+00  0.00000000E+00  0.00000000E+00
  0.00000000E+00  0.00000000E+00  0.00000000E+00
  0.00000000E+00  0.00000000E+00  0.00000000E+00
  0.00000000E+00  0.00000000E+00  0.00000000E+00
  0.00000000E+00  0.00000000E+00  0.00000000E+00
  0.00000000E+00  0.00000000E+00  0.00000000E+00
  0.00000000E+00  0.00000000E+00  0.00000000E+00
  0.00000000E+00  0.00000000E+00  0.00000000E+00
  0.00000000E+00  0.00000000E+00  0.00000000E+00
  0.00000000E+00  0.00000000E+00  0.00000000E+00
  0.00000000E+00  0.00000000E+00  0.00000000E+00
  0.00000000E+00  0.00000000E+00  0.00000000E+00
  0.00000000E+00  0.00000000E+00  0.00000000E+00
  0.00000000E+00  0.00000000E+00  0.00000000E+00
  0.00000000E+00  0.00000000E+00  0.00000000E+00
  0.00000000E+00  0.00000000E+00  0.00000000E+00
  0.00000000E+00  0.00000000E+00  0.00000000E+00
  0.00000000E+00  0.00000000E+00  0.00000000E+00
  0.00000000E+00  0.00000000E+00  0.00000000E+00
  0.00000000E+00  0.00000000E+00  0.00000000E+00
  0.00000000E+00  0.00000000E+00  0.00000000E+00
  0.00000000E+00  0.00000000E+00  0.00000000E+00
  0.00000000E+00  0.00000000E+00  0.00000000E+00
  0.00000000E+00  0.00000000E+00  0.00000000E+00
  0.00000000E+00  0.00000000E+00  0.00000000E+00
  0.00000000E+00  0.00000000E+00  0.00000000E+00
  0.00000000E+00  0.00000000E+00  0.00000000E+00
  0.00000000E+00  0.00000000E+00  0.00000000E+00
  0.00000000E+00  0.00000000E+00  0.00000000E+00
  0.00000000E+00  0.00000000E+00  0.00000000E+00
  0.00000000E+00  0.00000000E+00  0.00000000E+00
  0.00000000E+00  0.00000000E+00  0.00000000E+00
  0.00000000E+00  0.00000000E+00  0.00000000E+00
  0.00000000E+00  0.00000000E+00  0.00000000E+00
  0.00000000E+00  0.00000000E+00  0.00000000E+00
  0.00000000E+00  0.00000000E+00  0.00000000E+00
  0.00000000E+00  0.00000000E+00  0.00000000E+00
  0.00000000E+00  0.00000000E+00  0.00000000E+00
  0.00000000E+00  0.00000000E+00  0.00000000E+00
  0.00000000E+00  0.00000000E+00  0.00000000E+00
  0.00000000E+00  0.00000000E+00  0.00000000E+00
  0.00000000E+00  0.00000000E+00  0.00000000E+00
  0.00000000E+00  0.00000000E+00  0.00000000E+00
  0.00000000E+00  0.00000000E+00  0.00000000E+00
  0.00000000E+00  0.00000000E+00  0.00000000E+00
  0.00000000E+00  0.00000000E+00  0.00000000E+00
  0.00000000E+00  0.00000000E+00  0.00000000E+00
  0.00000000E+00  0.00000000E+00  0.00000000E+00
  0.00000000E+00  0.00000000E+00  0.00000000E+00
  0.00000000E+00  0.00000000E+00  0.00000000E+00
  0.00000000E+00  0.00000000E+00  0.00000000E+00
  0.00000000E+00  0.00000000E+00  0.00000000E+00
  0.00000000E+00  0.00000000E+00  0.00000000E+00
  0.00000000E+00  0.00000000E+00  0.00000000E+00
  0.00000000E+00  0.00000000E+00  0.00000000E+00
  0.00000000E+00  0.00000000E+00  0.00000000E+00
  0.00000000E+00  0.00000000E+00  0.00000000E+00
  0.00000000E+00  0.00000000E+00  0.00000000E+00
  0.00000000E+00  0.00000000E+00  0.00000000E+00
  0.00000000E+00  0.00000000E+00  0.00000000E+00
  0.00000000E+00  0.00000000E+00  0.00000000E+00
  0.00000000E+00  0.00000000E+00  0.00000000E+00
  0.00000000E+00  0.00000000E+00  0.00000000E+00
  0.00000000E+00  0.00000000E+00  0.00000000E+00
  0.00000000E+00  0.00000000E+00  0.00000000E+00
  0.00000000E+00  0.00000000E+00  0.00000000E+00
  0.00000000E+00  0.00000000E+00  0.00000000E+00
  0.00000000E+00  0.00000000E+00  0.00000000E+00
  0.00000000E+00  0.00000000E+00  0.00000000E+00
  0.00000000E+00  0.00000000E+00  0.00000000E+00
  0.00000000E+00  0.00000000E+00  0.00000000E+00
  0.00000000E+00  0.00000000E+00  0.00000000E+00
  0.00000000E+00  0.00000000E+00  0.00000000E+00
  0.00000000E+00  0.00000000E+00  0.00000000E+00
  0.00000000E+00  0.00000000E+00  0.00000000E+00
  0.00000000E+00  0.00000000E+00  0.00000000E+00
  0.00000000E+00  0.00000000E+00  0.00000000E+00
  0.00000000E+00  0.00000000E+00  0.00000000E+00
  0.00000000E+00  0.00000000E+00  0.00000000E+00
  0.00000000E+00  0.00000000E+00  0.00000000E+00
  0.00000000E+00  0.00000000E+00  0.00000000E+00
  0.00000000E+00  0.00000000E+00  0.00000000E+00
  0.00000000E+00  0.00000000E+00  0.00000000E+00
  0.00000000E+00  0.00000000E+00  0.00000000E+00
  0.00000000E+00  0.00000000E+00  0.00000000E+00
  0.00000000E+00  0.00000000E+00  0.00000000E+00
  0.00000000E+00  0.00000000E+00  0.00000000E+00
  0.00000000E+00  0.00000000E+00  0.00000000E+00
  0.00000000E+00  0.00000000E+00  0.00000000E+00
  0.00000000E+00  0.00000000E+00  0.00000000E+00
  0.00000000E+00  0.00000000E+00  0.00000000E+00
  0.00000000E+00  0.00000000E+00  0.00000000E+00
  0.00000000E+00  0.00000000E+00  0.00000000E+00
  0.00000000E+00  0.00000000E+00  0.00000000E+00
  0.00000000E+00  0.00000000E+00  0.00000000E+00
  0.00000000E+00  0.00000000E+00  0.00000000E+00
  0.00000000E+00  0.00000000E+00  0.00000000E+00
  0.00000000E+00  0.00000000E+00  0.00000000E+00
  0.00000000E+00  0.00000000E+00  0.00000000E+00
  0.00000000E+00  0.00000000E+00  0.00000000E+00
  0.00000000E+00  0.00000000E+00  0.00000000E+00
  0.00000000E+00  0.00000000E+00  0.00000000E+00
  0.00000000E+00  0.00000000E+00  0.00000000E+00
  0.00000000E+00  0.00000000E+00  0.00000000E+00
  0.00000000E+00  0.00000000E+00  0.00000000E+00
  0.00000000E+00  0.00000000E+00  0.00000000E+00
  0.00000000E+00  0.00000000E+00  0.00000000E+00
  0.00000000E+00  0.00000000E+00  0.00000000E+00
  0.00000000E+00  0.00000000E+00  0.00000000E+00
  0.00000000E+00  0.00000000E+00  0.00000000E+00
  0.00000000E+00  0.00000000E+00  0.00000000E+00
  0.00000000E+00  0.00000000E+00  0.00000000E+00
  0.00000000E+00  0.00000000E+00  0.00000000E+00
  0.00000000E+00  0.00000000E+00  0.00000000E+00
  0.00000000E+00  0.00000000E+00  0.00000000E+00
  0.00000000E+00  0.00000000E+00  0.00000000E+00
  0.00000000E+00  0.00000000E+00  0.00000000E+00
  0.00000000E+00  0.00000000E+00  0.00000000E+00
  0.00000000E+00  0.00000000E+00  0.00000000E+00
  0.00000000E+00  0.00000000E+00  0.00000000E+00
  0.00000000E+00  0.00000000E+00  0.00000000E+00
  0.00000000E+00  0.00000000E+00  0.00000000E+00
  0.00000000E+00  0.00000000E+00  0.00000000E+00
  0.00000000E+00  0.00000000E+00  0.00000000E+00
  0.00000000E+00  0.00000000E+00  0.00000000E+00
  0.00000000E+00  0.00000000E+00  0.00000000E+00
  0.00000000E+00  0.00000000E+00  0.00000000E+00
  0.00000000E+00  0.00000000E+00  0.00000000E+00
  0.00000000E+00  0.00000000E+00  0.00000000E+00
  0.00000000E+00  0.00000000E+00  0.00000000E+00
  0.00000000E+00  0.00000000E+00  0.00000000E+00
  0.00000000E+00  0.00000000E+00  0.00000000E+00
  0.00000000E+00  0.00000000E+00  0.00000000E+00
  0.00000000E+00  0.00000000E+00  0.00000000E+00
  0.00000000E+00  0.00000000E+00  0.00000000E+00
  0.00000000E+00  0.00000000E+00  0.00000000E+00
  0.00000000E+00  0.00000000E+00  0.00000000E+00
  0.00000000E+00  0.00000000E+00  0.00000000E+00
  0.00000000E+00  0.00000000E+00  0.00000000E+00
  0.00000000E+00  0.00000000E+00  0.00000000E+00
  0.00000000E+00  0.00000000E+00  0.00000000E+00
  0.00000000E+00  0.00000000E+00  0.00000000E+00
  0.00000000E+00  0.00000000E+00  0.00000000E+00
  0.00000000E+00  0.00000000E+00  0.00000000E+00
  0.00000000E+00  0.00000000E+00  0.00000000E+00
  0.00000000E+00  0.00000000E+00  0.00000000E+00
  0.00000000E+00  0.00000000E+00  0.00000000E+00
  0.00000000E+00  0.00000000E+00  0.00000000E+00
  0.00000000E+00  0.00000000E+00  0.00000000E+00
  0.00000000E+00  0.00000000E+00  0.00000000E+00
  0.00000000E+00  0.00000000E+00  0.00000000E+00
  0.00000000E+00  0.00000000E+00  0.00000000E+00
  0.00000000E+00  0.00000000E+00  0.00000000E+00
  0.00000000E+00  0.00000000E+00  0.00000000E+00
  0.00000000E+00  0.00000000E+00  0.00000000E+00
  0.00000000E+00  0.00000000E+00  0.00000000E+00
  0.00000000E+00  0.00000000E+00  0.00000000E+00
  0.00000000E+00  0.00000000E+00  0.00000000E+00
  0.00000000E+00  0.00000000E+00  0.00000000E+00
  0.00000000E+00  0.00000000E+00  0.00000000E+00
  0.00000000E+00  0.00000000E+00  0.00000000E+00
  0.00000000E+00  0.00000000E+00  0.00000000E+00
  0.00000000E+00  0.00000000E+00  0.00000000E+00
  0.00000000E+00  0.00000000E+00  0.00000000E+00
  0.00000000E+00  0.00000000E+00  0.00000000E+00
  0.00000000E+00  0.00000000E+00  0.00000000E+00
  0.00000000E+00  0.00000000E+00  0.00000000E+00
  0.00000000E+00  0.00000000E+00  0.00000000E+00
  0.00000000E+00  0.00000000E+00  0.00000000E+00
  0.00000000E+00  0.00000000E+00  0.00000000E+00
  0.00000000E+00  0.00000000E+00  0.00000000E+00
  0.00000000E+00  0.00000000E+00  0.00000000E+00
  0.00000000E+00  0.00000000E+00  0.00000000E+00
  0.00000000E+00  0.00000000E+00  0.00000000E+00
  0.00000000E+00  0.00000000E+00  0.00000000E+00
  0.00000000E+00  0.00000000E+00  0.00000000E+00
