# Supplementary material for: Water Adsorption at Pairs of Proximate Brønsted Acid Sites in Zeolites
Source: J Phys Chem Lett. 2026 Jan 14;17(4):1201–6. doi: 10.1021/acs.jpclett.5c03794 (PMC12862806; doi:10.1021/acs.jpclett.5c03794)
Supplement: Supplementary file 2 [file jz5c03794_si_002.zip › Water_BAS_Pairs_SI/QM/STRUCTURES_PBE+D2/HMFI__5__1_h2o__conformer_2__PBE_D2.vasp]

Al  H  O Si                             
   1.00000000000000     
    20.2029999999999994    0.0000000000000000    0.0000000000000000
     0.0000000000000000   19.8490000000000002    0.0000000000000000
     0.0000000000000000    0.0000000000000000   13.2159999999999993
   Al   H    O    Si
     2     4   193    94
Direct
  0.8954318836908892  0.1642946481288780  0.9609178927478115
  0.5761286292928968  0.8764802954297222  0.6640863795100195
  0.4947577806697430  0.9953671120528670  0.8302191312079948
  0.9453450445268694  0.2597274686654155  0.8745288342020180
  0.4888463702452085  0.9054603829575665  0.7891691090158089
  0.4355272139321622  0.9556619158928287  0.8799967273327401
  0.3648171861551978  0.4470588237547077  0.7265907239563292
  0.8868870591371315  0.0612930646015084  0.6832785688626584
  0.9235950619104283  0.1358152851087421  0.8450647005995808
  0.8820959113918475  0.0110842108254479  0.8668589892586495
  0.8202976949563020  0.0294145323234315  0.5196042706725548
  0.8169412416704753  0.9471817207324281  0.6800771079479589
  0.7544573979579731  0.0645043224749176  0.6835524767974318
  0.7860124451265286  0.1248347944072660  0.3890645089600061
  0.6951807761683094  0.0391900513800168  0.4637156170368154
  0.7879705472472356  0.9978662797361365  0.3332548839837482
  0.6100396015389210  0.1227900871254113  0.3804269310159029
  0.6291823479408861  0.0849171125410317  0.7346557842929897
  0.5951774445992747  0.9606949635724507  0.6789993593953095
  0.9986786676100036  0.0347471066011979  0.7758912432717564
  0.9985236565961091  0.8703442880793758  0.7966555328283609
  0.8896177692799276  0.8361127521366150  0.7004273218232330
  0.8124059281853530  0.8506881550769315  0.5407921591367160
  0.7597680769563400  0.8301638421982596  0.7229051087817387
  0.6869361490159267  0.8479641315724318  0.4797310786348489
  0.5621083952644339  0.8508878974755713  0.5409455121969838
  0.6283339522076686  0.8267597753352105  0.7339416348438775
  0.4950626494207824  0.4626434728423134  0.7155105761481617
  0.5776696482959135  0.0644734784609107  0.5514731725656161
  0.7240792469585652  0.1413516479334918  0.8390007930118364
  0.9367575959860068  0.1400781397154866  0.0681262039868631
  0.4346294335359913  0.3808585388072450  0.5886917954366847
  0.8017373394893421  0.6724328861568535  0.5886280477432781
  0.7337355110678102  0.6365107563737764  0.7519633844766076
  0.6907499524722412  0.6453419825575487  0.4875260634440862
  0.5901413352461333  0.6800010318459707  0.6071604011269176
  0.6089190032460382  0.6554118529675869  0.8023263828422807
  0.4827549559075351  0.9315696438265151  0.2927288985973688
  0.5938330293319860  0.9496571404503160  0.1936071969603004
  0.5896460363033292  0.8602751989923180  0.3431621754516981
  0.5834879255923269  0.9910243124570407  0.3857126353717797
  0.6649084814731709  0.9660370598654846  0.0285044661960597
  0.6792213906135228  0.0507975919670205  0.1859504246286472
  0.7234025990081564  0.9252024329999743  0.1981029738738609
  0.7001244631127440  0.8778738490285498  0.8883564798541094
  0.7913222379757868  0.9536256120963313  0.9812185900127599
  0.7067081735748790  0.0083116955452657  0.8502921372647969
  0.4829270649708673  0.9522009397822170  0.8633463330605170
  0.9177125272179995  0.9589865330641947  0.0407067522809067
  0.8554674825676182  0.9210309472832200  0.2066329721431323
  0.9126438759873761  0.0412732857396662  0.2012248070560543
  0.7855200580793573  0.8630508584750578  0.3465520584345063
  0.4997214962462822  0.1386058961606354  0.2701831181917849
  0.6154432745535988  0.1685598060301456  0.1919697707398209
  0.6881151950222183  0.1358776482933030  0.0319208315567945
  0.7461742856292820  0.1656553823378746  0.2067007952445077
  0.8121474556205097  0.1692817609896561  0.9832791629719471
  0.8748338470779359  0.1636497296085284  0.2466965803615925
  0.4185677435244050  0.5124730569205890  0.5704183118933280
  0.3214300518188710  0.5506503812288336  0.8374778029766763
  0.8621080712879802  0.6677138184895568  0.7624934695014863
  0.4209287672844000  0.4490586830090503  0.3289597532457324
  0.3095838403680473  0.6180475462009443  0.1017498784033397
  0.0130104068812377  0.3629597719738104  0.2182494912300348
  0.1395689940225535  0.3362200043449941  0.2484136674740500
  0.2018902456668967  0.3291776164788479  0.4225347596714062
  0.2696747436435553  0.3580327773625004  0.2568774935194423
  0.3128919027244569  0.3594444773116184  0.5215237777177653
  0.4161596817853084  0.3271180287732948  0.4054608691673603
  0.3959423239151046  0.3431566235079956  0.2089651191832782
  0.4432401835442610  0.7533773482645366  0.6622873762471053
  0.2750216773080037  0.7440117648350633  0.0821169304903365
  0.1079440954243212  0.7454965738567620  0.0783986683035662
  0.2057039322099706  0.7547518811768814  0.6795467726850306
  0.0608522164234738  0.2455860959408179  0.1579503270244378
  0.2359211282579857  0.2599862320487936  0.5885178132083386
  0.3922513300727413  0.2555980436354014  0.5681791049805552
  0.3112796845137675  0.2428685282954781  0.1713558470983141
  0.5652919159219600  0.2437214095375557  0.3435665379740863
  0.7124335676163567  0.2523020948632658  0.9419591792370042
  0.9186719901541803  0.2556824418799080  0.9358937038231957
  0.7988112493406587  0.2509281504791272  0.3382371645743796
  0.9361003337426349  0.7596787782260824  0.8530555039259328
  0.7687582498523602  0.7470724156866607  0.4309880690096468
  0.6079681741514745  0.7449588875727705  0.4338046886452774
  0.7009927097614401  0.7492634534998942  0.8515982556229018
  0.3983024917324308  0.5472637425889686  0.1967575521880879
  0.2994434290862283  0.4228197219116560  0.8941747124800364
  0.4000442177284737  0.5729445277232833  0.3935418770585385
  0.1854447410404122  0.5142912312949868  0.5645064007409728
  0.2357263132493734  0.4747278689955762  0.7397764093401360
  0.3051307604178752  0.3531189035190874  0.0632719438156777
  0.2018289509938702  0.4340273539798639  0.0313878306864582
  0.3204860896158375  0.4867571195763125  0.0644699752638297
  0.0965332773594600  0.3545668952965256  0.0601090138538026
  0.1037750229696684  0.4303129566546506  0.8955250453779140
  0.1081097509073879  0.4575910080920393  0.6998194289028874
  0.0853378647956536  0.5562900585049120  0.8328448086013027
  0.1954489332958072  0.3837119769950217  0.6054593553044050
  0.4904809014004037  0.6356195119806859  0.7220776150530520
  0.3633863158193055  0.6631225023335601  0.7465658552760769
  0.3000414024044807  0.6719706970503949  0.9182349596131674
  0.2347142517603920  0.6336265842330565  0.7539896946456314
  0.1916236008717938  0.6462263079365738  0.0263862416977691
  0.0899936716975046  0.6792024146775019  0.9088566204964982
  0.1099043231764431  0.6620572345981890  0.7120869089538755
  0.0107721052487682  0.5392462681872291  0.2192278215946858
  0.1415860185159644  0.5531841390468707  0.2252420817495490
  0.0701150972200031  0.6184382125718560  0.0872572559188659
  0.0842924877123158  0.4864291500479004  0.0741631684475179
  0.2053376683915054  0.5767640342384927  0.3933548875135127
  0.1864019154138626  0.4485679932400493  0.3331756395127889
  0.2710991069615922  0.5274635726551486  0.2388011733190487
  0.1977544260991160  0.6479651147671153  0.5622269041389314
  0.3028870928131788  0.5691234474789447  0.5307734996868778
  0.4096381269632535  0.6452256527707105  0.5605027411644842
  0.9894022877236752  0.6442259836257046  0.7906384388825749
  0.5038945668728730  0.0532788705367327  0.7188281640064760
  0.5888427587960802  0.5535053555943703  0.6720311723846802
  0.1766766428617593  0.0149668679788263  0.6014670565308249
  0.3825457141218594  0.8660090097811866  0.6100374152322342
  0.3900853623007978  0.9269541202213579  0.4357570767293237
  0.3587255968336868  0.9604579398418006  0.2501344085019819
  0.4276309930585958  0.0448922036533114  0.3635429875332073
  0.2906793428587798  0.8639480600948779  0.1598285303042389
  0.0021539119366836  0.1364402657835655  0.2397132145930427
  0.1203222525383093  0.1747767822419378  0.2993539104465016
  0.1834260710254166  0.1667743966115428  0.4713806478690179
  0.2514740010658050  0.1611139570081953  0.3001114514416811
  0.3087962106223502  0.1544125906110409  0.5285377174694228
  0.4160285167260503  0.1721139808952568  0.4163961925571802
  0.3722550520088245  0.1316863826792255  0.2351408660540948
  0.7003410177179877  0.3769341918102844  0.8866541590645454
  0.5117601355474911  0.5442471953493097  0.2914104312582538
  0.6422208854250629  0.5641032904206099  0.2912148766794184
  0.5673940788623771  0.6181831739342032  0.4335123668566985
  0.5845027905606884  0.4856962818833083  0.4314194945109947
  0.7066334476769580  0.5748919534506172  0.1191298462123948
  0.6759688102795148  0.4532745577384366  0.1928770435560949
  0.7697301252538125  0.5270861856608269  0.2759318369370343
  0.6970780000306303  0.6357234625520057  0.9460817119891223
  0.8040249539012445  0.5617776339983760  0.9814449648819638
  0.6878584276077416  0.5012670360364275  0.9562543175849002
  0.9053343410330698  0.6478563109034357  0.9492648647447544
  0.2909826943642363  0.9555077980448285  0.5630301938986683
  0.1870458456246903  0.8806293555161928  0.6198043289189364
  0.2258343811960603  0.9610259752057397  0.2522476205863419
  0.1748651820638517  0.0589875695515603  0.3586197466429872
  0.3780565650980087  0.0659650696109948  0.7680391571878998
  0.4269371824433436  0.1307803271392547  0.6077972772287801
  0.4122933420081182  0.9965778708940941  0.6037381552874761
  0.3063321405264523  0.0696131923282967  0.9329048072494935
  0.3402342775024992  0.9509622751633603  0.8480247529776093
  0.2492758762959832  0.0284770848664968  0.7633838120665969
  0.2718969853506221  0.1229627002629815  0.1091415410861968
  0.1862087885767186  0.0468645236151252  0.0093409493037137
  0.2926856079847416  0.9889383775492823  0.0864247739900195
  0.1061342800103387  0.1251255868170131  0.1140875754413291
  0.0648465226989838  0.0670264843625613  0.9430572862866667
  0.1241031501170349  0.0734987794969889  0.7647861272633896
  0.9017333157782427  0.5747690099475030  0.1161504283405173
  0.0957147252385897  0.9546440500690813  0.8422552625292831
  0.4937188033129821  0.8701485605709607  0.7244927565669237
  0.3820387713508448  0.8288119495980819  0.8017313848050162
  0.3158629588301662  0.8460285609128039  0.9661703774639407
  0.2527181947403858  0.8574012277680340  0.7886554729562657
  0.1923717039843961  0.8425451988541480  0.0259387495085646
  0.0688509145928179  0.8495765436558257  0.9624571436631186
  0.1239417895030180  0.8312457202588573  0.7817465436293789
  0.9858323687355031  0.9304845258194671  0.2062350640469426
  0.0980064025321762  0.9583793186710090  0.3000222321412896
  0.0952877834516165  0.8645780486802109  0.1587556715663345
  0.0830030203189755  0.9930438226999546  0.1063842251815275
  0.1879039246324800  0.9369203039158126  0.4407324833436271
  0.2130971374614938  0.1391303615226382  0.6630814106409799
  0.8970813213781711  0.5474092807238634  0.3128237317249575
  0.8816577198194794  0.8772419382869371  0.8918386706432047
  0.8083543996051225  0.6235860842599592  0.4024804354401062
  0.8076200063324047  0.3599469979787530  0.4479086746332429
  0.8944027089176649  0.3425843764207204  0.3001116668684534
  0.9100096991864314  0.3257842618086074  0.1036384017478904
  0.8237997167667599  0.5536618046292511  0.6757051199996270
  0.9233296445708028  0.5165836924764515  0.9386417547198103
  0.9346372973869149  0.3846696298306999  0.9236658655621356
  0.8631794193893809  0.4492553007966888  0.7877664252375957
  0.9942382031750912  0.4622591744849869  0.7913618499738988
  0.7353000359365155  0.4813178515188566  0.7724594987040416
  0.7985642252472182  0.4261706231130558  0.6192054200724979
  0.9159014860294761  0.4489681811379542  0.1779324240307374
  0.8202593063786022  0.4941943648116803  0.4531952019696894
  0.6008535608606975  0.3541869506688153  0.4420572866905271
  0.8138413894339530  0.3376505858658462  0.9662559386465710
  0.6031360740852030  0.4273514032912565  0.6105380678816420
  0.6091666249561494  0.4562537461725800  0.8080260519164247
  0.7701546438227928  0.3694770055574481  0.2543284835896481
  0.7072749129309168  0.3467732773463954  0.0825707949747065
  0.6431064216114101  0.3312311289889335  0.2536932327918762
  0.5165288529724190  0.3614307860293329  0.2848011278687147
  0.7024070036760645  0.4375228193184273  0.4787390348520333
  0.4294051343699486  0.0620121781432643  0.6727641697078828
  0.3173530561353103  0.0294677754361430  0.8272714111758592
  0.2639105154984062  0.0577926315705810  0.0364192471911230
  0.1095818291308335  0.0581432550583183  0.0445720519648388
  0.1922164535020366  0.8313342967554526  0.7173569975939148
  0.1904217292863454  0.0642077604941574  0.6981266652012470
  0.4246776068181587  0.8284169470642492  0.6974880571589954
  0.3203951522256225  0.8704258790632201  0.8502465876399538
  0.2679700083804064  0.8237423122991779  0.0587540919463626
  0.1156456455933141  0.8255521609924085  0.0558421999631179
  0.0715641522501652  0.8764658601606916  0.8460411349405849
  0.8175758299854411  0.3297679021951320  0.3345581810010935
  0.0698634396433676  0.0323014888202336  0.8313101413241452
  0.0773802230124071  0.5492074422317106  0.1521937622358235
  0.0778632984986992  0.3246854138293195  0.1719346889831680
  0.2235748592289457  0.5774149552552190  0.5127886540508616
  0.9278343137175453  0.4548191985753320  0.8590948838818198
  0.8054361579706961  0.4780252408813420  0.7136822670224159
  0.7815123956426535  0.4293735052389299  0.4991891051426955
  0.6230871016835414  0.4260916791450869  0.4913560961880231
  0.5741163789228926  0.4750175646426816  0.7008581502181749
  0.6831087790518735  0.4538995756514822  0.8561945571571078
  0.9234096324286561  0.6798609963204632  0.8386392619453400
  0.8049327107088204  0.6326503517913915  0.6953754072945914
  0.7668868746733895  0.6721452486558454  0.4777573770910469
  0.6144729758415137  0.6730487003434538  0.4900627975904767
  0.5700599609564239  0.6311376802973695  0.7011415101146091
  0.6851762867032333  0.6704925018210294  0.8366249066137741
  0.3204883339035536  0.3238078586674091  0.1759854154972734
  0.4377305094309207  0.3704600518930678  0.3063297692443168
  0.3889655086738805  0.3311595819092605  0.5208066505869418
  0.2366520761459013  0.3331940356968435  0.5336616434708500
  0.1992542690554880  0.3683662950973042  0.3144493828578710
  0.9337005825988388  0.3705859278131524  0.2015932662217297
  0.3240499784527708  0.5448969110594682  0.1503578467279587
  0.4333550161587690  0.5283026652276003  0.3033864120575090
  0.3823615591688884  0.5747266753988979  0.5130642115758914
  0.2007134900423517  0.5259163359021918  0.2972625762376668
  0.8916999923587177  0.3298756256713106  0.9853846160209002
  0.2688314123705751  0.6697939212040683  0.0317098826542022
  0.1864205606534720  0.6752750571675507  0.6772940766430081
  0.9176402207345350  0.9637228364332642  0.1637443601537671
  0.1825557481025778  0.1399872727415308  0.3556697304675392
  0.6955509806899554  0.8228552718080304  0.7971622534089700
  0.2353316076509812  0.1801430731811964  0.5625562186208420
  0.6102681086672131  0.8264729692020834  0.4515698735118696
  0.7627469933856961  0.8275134685396993  0.4506666646834598
  0.8187812759769093  0.8662525355649464  0.6608864004150681
  0.9260266281092567  0.8357344141891925  0.8102680506765346
  0.7037922646328805  0.0739607696677844  0.7779123403028253
  0.5783829405944025  0.0388808933775191  0.6689262456353396
  0.6169312833714892  0.0537684461463099  0.4451380465235065
  0.7716000450851701  0.0481600806017309  0.4261158390138061
  0.8196137949989944  0.0251942781191242  0.6421973439926782
  0.9233053441774400  0.0623594775119600  0.7934033540429589
  0.3861122032578245  0.1781120210670005  0.5298600213656408
  0.4287414395982004  0.1218325325245912  0.3212802437161204
  0.3016959637156795  0.1649283595678665  0.2042526752739282
  0.7878028172818490  0.9272099032563865  0.2718393745930244
  0.5727840459609098  0.1685685084748061  0.2964359505427068
  0.6824982907907576  0.1300052014275986  0.1539924700254889
  0.7360771426745957  0.1738573787471589  0.9499451028289222
  0.9306038000585990  0.1206130460421741  0.1856509630974433
  0.8018528047462220  0.1745305209497187  0.2944557180090605
  0.2920702717198534  0.9435658469256187  0.1889033305860831
  0.4157556341472024  0.9659589559097876  0.3351136092088220
  0.3687484050183731  0.9369152553330851  0.5524319705644346
  0.2109555906089400  0.9465595374973176  0.5571337535242903
  0.0684063877885664  0.6352305908361986  0.8101858296706401
  0.1150069323811570  0.6722160565550058  0.0253110711923503
  0.3051399901275526  0.6294576664884884  0.8135024279820005
  0.4267678175813841  0.6735520304484746  0.6731558133961795
  0.1821855101371287  0.4576154869452641  0.6522754404360641
  0.0729498834200134  0.4772305450056756  0.8058660631954213
  0.1224310108440410  0.4263701258214190  0.0148728012719445
  0.2811941795342559  0.4240412636558533  0.0136648221089078
  0.3058931427170737  0.4740959920721705  0.7988866818987576
  0.4277760688736905  0.4513070426287338  0.6508372774300666
  0.6992747496757569  0.3750063375794571  0.1963356884393944
  0.7331218937720549  0.3279545650477756  0.9705551965014739
  0.5814110507235449  0.3231580082182828  0.3312984056649052
  0.9315460585519517  0.5276546515132877  0.2061873434638341
  0.8826030440979601  0.5759498886519553  0.9969775982728116
  0.7242958624480653  0.5684605501439309  0.0001586756241210
  0.6983822764539990  0.5297858370777312  0.2204380329635201
  0.5773040176158245  0.5527012629773227  0.3615900342869994
  0.5630195319708138  0.9330060911677276  0.3046410094146850
  0.6658187924536700  0.9730422050415191  0.1506765188278141
  0.7159285426531362  0.9509885969621106  0.9357887413996339
  0.8681086512270445  0.9499371338584598  0.9447691018624030
  0.0650518479168055  0.9372189315545512  0.1923055478413442
  0.1715956875598105  0.9788861040793155  0.3384332677145656
  0.8231715460478206  0.5484964302481478  0.3615443816430386
  0.0711671090124386  0.1698436041993556  0.2024172448448681
 
  0.00000000E+00  0.00000000E+00  0.00000000E+00
  0.00000000E+00  0.00000000E+00  0.00000000E+00
  0.00000000E+00  0.00000000E+00  0.00000000E+00
  0.00000000E+00  0.00000000E+00  0.00000000E+00
  0.00000000E+00  0.00000000E+00  0.00000000E+00
  0.00000000E+00  0.00000000E+00  0.00000000E+00
  0.00000000E+00  0.00000000E+00  0.00000000E+00
  0.00000000E+00  0.00000000E+00  0.00000000E+00
  0.00000000E+00  0.00000000E+00  0.00000000E+00
  0.00000000E+00  0.00000000E+00  0.00000000E+00
  0.00000000E+00  0.00000000E+00  0.00000000E+00
  0.00000000E+00  0.00000000E+00  0.00000000E+00
  0.00000000E+00  0.00000000E+00  0.00000000E+00
  0.00000000E+00  0.00000000E+00  0.00000000E+00
  0.00000000E+00  0.00000000E+00  0.00000000E+00
  0.00000000E+00  0.00000000E+00  0.00000000E+00
  0.00000000E+00  0.00000000E+00  0.00000000E+00
  0.00000000E+00  0.00000000E+00  0.00000000E+00
  0.00000000E+00  0.00000000E+00  0.00000000E+00
  0.00000000E+00  0.00000000E+00  0.00000000E+00
  0.00000000E+00  0.00000000E+00  0.00000000E+00
  0.00000000E+00  0.00000000E+00  0.00000000E+00
  0.00000000E+00  0.00000000E+00  0.00000000E+00
  0.00000000E+00  0.00000000E+00  0.00000000E+00
  0.00000000E+00  0.00000000E+00  0.00000000E+00
  0.00000000E+00  0.00000000E+00  0.00000000E+00
  0.00000000E+00  0.00000000E+00  0.00000000E+00
  0.00000000E+00  0.00000000E+00  0.00000000E+00
  0.00000000E+00  0.00000000E+00  0.00000000E+00
  0.00000000E+00  0.00000000E+00  0.00000000E+00
  0.00000000E+00  0.00000000E+00  0.00000000E+00
  0.00000000E+00  0.00000000E+00  0.00000000E+00
  0.00000000E+00  0.00000000E+00  0.00000000E+00
  0.00000000E+00  0.00000000E+00  0.00000000E+00
  0.00000000E+00  0.00000000E+00  0.00000000E+00
  0.00000000E+00  0.00000000E+00  0.00000000E+00
  0.00000000E+00  0.00000000E+00  0.00000000E+00
  0.00000000E+00  0.00000000E+00  0.00000000E+00
  0.00000000E+00  0.00000000E+00  0.00000000E+00
  0.00000000E+00  0.00000000E+00  0.00000000E+00
  0.00000000E+00  0.00000000E+00  0.00000000E+00
  0.00000000E+00  0.00000000E+00  0.00000000E+00
  0.00000000E+00  0.00000000E+00  0.00000000E+00
  0.00000000E+00  0.00000000E+00  0.00000000E+00
  0.00000000E+00  0.00000000E+00  0.00000000E+00
  0.00000000E+00  0.00000000E+00  0.00000000E+00
  0.00000000E+00  0.00000000E+00  0.00000000E+00
  0.00000000E+00  0.00000000E+00  0.00000000E+00
  0.00000000E+00  0.00000000E+00  0.00000000E+00
  0.00000000E+00  0.00000000E+00  0.00000000E+00
  0.00000000E+00  0.00000000E+00  0.00000000E+00
  0.00000000E+00  0.00000000E+00  0.00000000E+00
  0.00000000E+00  0.00000000E+00  0.00000000E+00
  0.00000000E+00  0.00000000E+00  0.00000000E+00
  0.00000000E+00  0.00000000E+00  0.00000000E+00
  0.00000000E+00  0.00000000E+00  0.00000000E+00
  0.00000000E+00  0.00000000E+00  0.00000000E+00
  0.00000000E+00  0.00000000E+00  0.00000000E+00
  0.00000000E+00  0.00000000E+00  0.00000000E+00
  0.00000000E+00  0.00000000E+00  0.00000000E+00
  0.00000000E+00  0.00000000E+00  0.00000000E+00
  0.00000000E+00  0.00000000E+00  0.00000000E+00
  0.00000000E+00  0.00000000E+00  0.00000000E+00
  0.00000000E+00  0.00000000E+00  0.00000000E+00
  0.00000000E+00  0.00000000E+00  0.00000000E+00
  0.00000000E+00  0.00000000E+00  0.00000000E+00
  0.00000000E+00  0.00000000E+00  0.00000000E+00
  0.00000000E+00  0.00000000E+00  0.00000000E+00
  0.00000000E+00  0.00000000E+00  0.00000000E+00
  0.00000000E+00  0.00000000E+00  0.00000000E+00
  0.00000000E+00  0.00000000E+00  0.00000000E+00
  0.00000000E+00  0.00000000E+00  0.00000000E+00
  0.00000000E+00  0.00000000E+00  0.00000000E+00
  0.00000000E+00  0.00000000E+00  0.00000000E+00
  0.00000000E+00  0.00000000E+00  0.00000000E+00
  0.00000000E+00  0.00000000E+00  0.00000000E+00
  0.00000000E+00  0.00000000E+00  0.00000000E+00
  0.00000000E+00  0.00000000E+00  0.00000000E+00
  0.00000000E+00  0.00000000E+00  0.00000000E+00
  0.00000000E+00  0.00000000E+00  0.00000000E+00
  0.00000000E+00  0.00000000E+00  0.00000000E+00
  0.00000000E+00  0.00000000E+00  0.00000000E+00
  0.00000000E+00  0.00000000E+00  0.00000000E+00
  0.00000000E+00  0.00000000E+00  0.00000000E+00
  0.00000000E+00  0.00000000E+00  0.00000000E+00
  0.00000000E+00  0.00000000E+00  0.00000000E+00
  0.00000000E+00  0.00000000E+00  0.00000000E+00
  0.00000000E+00  0.00000000E+00  0.00000000E+00
  0.00000000E+00  0.00000000E+00  0.00000000E+00
  0.00000000E+00  0.00000000E+00  0.00000000E+00
  0.00000000E+00  0.00000000E+00  0.00000000E+00
  0.00000000E+00  0.00000000E+00  0.00000000E+00
  0.00000000E+00  0.00000000E+00  0.00000000E+00
  0.00000000E+00  0.00000000E+00  0.00000000E+00
  0.00000000E+00  0.00000000E+00  0.00000000E+00
  0.00000000E+00  0.00000000E+00  0.00000000E+00
  0.00000000E+00  0.00000000E+00  0.00000000E+00
  0.00000000E+00  0.00000000E+00  0.00000000E+00
  0.00000000E+00  0.00000000E+00  0.00000000E+00
  0.00000000E+00  0.00000000E+00  0.00000000E+00
  0.00000000E+00  0.00000000E+00  0.00000000E+00
  0.00000000E+00  0.00000000E+00  0.00000000E+00
  0.00000000E+00  0.00000000E+00  0.00000000E+00
  0.00000000E+00  0.00000000E+00  0.00000000E+00
  0.00000000E+00  0.00000000E+00  0.00000000E+00
  0.00000000E+00  0.00000000E+00  0.00000000E+00
  0.00000000E+00  0.00000000E+00  0.00000000E+00
  0.00000000E+00  0.00000000E+00  0.00000000E+00
  0.00000000E+00  0.00000000E+00  0.00000000E+00
  0.00000000E+00  0.00000000E+00  0.00000000E+00
  0.00000000E+00  0.00000000E+00  0.00000000E+00
  0.00000000E+00  0.00000000E+00  0.00000000E+00
  0.00000000E+00  0.00000000E+00  0.00000000E+00
  0.00000000E+00  0.00000000E+00  0.00000000E+00
  0.00000000E+00  0.00000000E+00  0.00000000E+00
  0.00000000E+00  0.00000000E+00  0.00000000E+00
  0.00000000E+00  0.00000000E+00  0.00000000E+00
  0.00000000E+00  0.00000000E+00  0.00000000E+00
  0.00000000E+00  0.00000000E+00  0.00000000E+00
  0.00000000E+00  0.00000000E+00  0.00000000E+00
  0.00000000E+00  0.00000000E+00  0.00000000E+00
  0.00000000E+00  0.00000000E+00  0.00000000E+00
  0.00000000E+00  0.00000000E+00  0.00000000E+00
  0.00000000E+00  0.00000000E+00  0.00000000E+00
  0.00000000E+00  0.00000000E+00  0.00000000E+00
  0.00000000E+00  0.00000000E+00  0.00000000E+00
  0.00000000E+00  0.00000000E+00  0.00000000E+00
  0.00000000E+00  0.00000000E+00  0.00000000E+00
  0.00000000E+00  0.00000000E+00  0.00000000E+00
  0.00000000E+00  0.00000000E+00  0.00000000E+00
  0.00000000E+00  0.00000000E+00  0.00000000E+00
  0.00000000E+00  0.00000000E+00  0.00000000E+00
  0.00000000E+00  0.00000000E+00  0.00000000E+00
  0.00000000E+00  0.00000000E+00  0.00000000E+00
  0.00000000E+00  0.00000000E+00  0.00000000E+00
  0.00000000E+00  0.00000000E+00  0.00000000E+00
  0.00000000E+00  0.00000000E+00  0.00000000E+00
  0.00000000E+00  0.00000000E+00  0.00000000E+00
  0.00000000E+00  0.00000000E+00  0.00000000E+00
  0.00000000E+00  0.00000000E+00  0.00000000E+00
  0.00000000E+00  0.00000000E+00  0.00000000E+00
  0.00000000E+00  0.00000000E+00  0.00000000E+00
  0.00000000E+00  0.00000000E+00  0.00000000E+00
  0.00000000E+00  0.00000000E+00  0.00000000E+00
  0.00000000E+00  0.00000000E+00  0.00000000E+00
  0.00000000E+00  0.00000000E+00  0.00000000E+00
  0.00000000E+00  0.00000000E+00  0.00000000E+00
  0.00000000E+00  0.00000000E+00  0.00000000E+00
  0.00000000E+00  0.00000000E+00  0.00000000E+00
  0.00000000E+00  0.00000000E+00  0.00000000E+00
  0.00000000E+00  0.00000000E+00  0.00000000E+00
  0.00000000E+00  0.00000000E+00  0.00000000E+00
  0.00000000E+00  0.00000000E+00  0.00000000E+00
  0.00000000E+00  0.00000000E+00  0.00000000E+00
  0.00000000E+00  0.00000000E+00  0.00000000E+00
  0.00000000E+00  0.00000000E+00  0.00000000E+00
  0.00000000E+00  0.00000000E+00  0.00000000E+00
  0.00000000E+00  0.00000000E+00  0.00000000E+00
  0.00000000E+00  0.00000000E+00  0.00000000E+00
  0.00000000E+00  0.00000000E+00  0.00000000E+00
  0.00000000E+00  0.00000000E+00  0.00000000E+00
  0.00000000E+00  0.00000000E+00  0.00000000E+00
  0.00000000E+00  0.00000000E+00  0.00000000E+00
  0.00000000E+00  0.00000000E+00  0.00000000E+00
  0.00000000E+00  0.00000000E+00  0.00000000E+00
  0.00000000E+00  0.00000000E+00  0.00000000E+00
  0.00000000E+00  0.00000000E+00  0.00000000E+00
  0.00000000E+00  0.00000000E+00  0.00000000E+00
  0.00000000E+00  0.00000000E+00  0.00000000E+00
  0.00000000E+00  0.00000000E+00  0.00000000E+00
  0.00000000E+00  0.00000000E+00  0.00000000E+00
  0.00000000E+00  0.00000000E+00  0.00000000E+00
  0.00000000E+00  0.00000000E+00  0.00000000E+00
  0.00000000E+00  0.00000000E+00  0.00000000E+00
  0.00000000E+00  0.00000000E+00  0.00000000E+00
  0.00000000E+00  0.00000000E+00  0.00000000E+00
  0.00000000E+00  0.00000000E+00  0.00000000E+00
  0.00000000E+00  0.00000000E+00  0.00000000E+00
  0.00000000E+00  0.00000000E+00  0.00000000E+00
  0.00000000E+00  0.00000000E+00  0.00000000E+00
  0.00000000E+00  0.00000000E+00  0.00000000E+00
  0.00000000E+00  0.00000000E+00  0.00000000E+00
  0.00000000E+00  0.00000000E+00  0.00000000E+00
  0.00000000E+00  0.00000000E+00  0.00000000E+00
  0.00000000E+00  0.00000000E+00  0.00000000E+00
  0.00000000E+00  0.00000000E+00  0.00000000E+00
  0.00000000E+00  0.00000000E+00  0.00000000E+00
  0.00000000E+00  0.00000000E+00  0.00000000E+00
  0.00000000E+00  0.00000000E+00  0.00000000E+00
  0.00000000E+00  0.00000000E+00  0.00000000E+00
  0.00000000E+00  0.00000000E+00  0.00000000E+00
  0.00000000E+00  0.00000000E+00  0.00000000E+00
  0.00000000E+00  0.00000000E+00  0.00000000E+00
  0.00000000E+00  0.00000000E+00  0.00000000E+00
  0.00000000E+00  0.00000000E+00  0.00000000E+00
  0.00000000E+00  0.00000000E+00  0.00000000E+00
  0.00000000E+00  0.00000000E+00  0.00000000E+00
  0.00000000E+00  0.00000000E+00  0.00000000E+00
  0.00000000E+00  0.00000000E+00  0.00000000E+00
  0.00000000E+00  0.00000000E+00  0.00000000E+00
  0.00000000E+00  0.00000000E+00  0.00000000E+00
  0.00000000E+00  0.00000000E+00  0.00000000E+00
  0.00000000E+00  0.00000000E+00  0.00000000E+00
  0.00000000E+00  0.00000000E+00  0.00000000E+00
  0.00000000E+00  0.00000000E+00  0.00000000E+00
  0.00000000E+00  0.00000000E+00  0.00000000E+00
  0.00000000E+00  0.00000000E+00  0.00000000E+00
  0.00000000E+00  0.00000000E+00  0.00000000E+00
  0.00000000E+00  0.00000000E+00  0.00000000E+00
  0.00000000E+00  0.00000000E+00  0.00000000E+00
  0.00000000E+00  0.00000000E+00  0.00000000E+00
  0.00000000E+00  0.00000000E+00  0.00000000E+00
  0.00000000E+00  0.00000000E+00  0.00000000E+00
  0.00000000E+00  0.00000000E+00  0.00000000E+00
  0.00000000E+00  0.00000000E+00  0.00000000E+00
  0.00000000E+00  0.00000000E+00  0.00000000E+00
  0.00000000E+00  0.00000000E+00  0.00000000E+00
  0.00000000E+00  0.00000000E+00  0.00000000E+00
  0.00000000E+00  0.00000000E+00  0.00000000E+00
  0.00000000E+00  0.00000000E+00  0.00000000E+00
  0.00000000E+00  0.00000000E+00  0.00000000E+00
  0.00000000E+00  0.00000000E+00  0.00000000E+00
  0.00000000E+00  0.00000000E+00  0.00000000E+00
  0.00000000E+00  0.00000000E+00  0.00000000E+00
  0.00000000E+00  0.00000000E+00  0.00000000E+00
  0.00000000E+00  0.00000000E+00  0.00000000E+00
  0.00000000E+00  0.00000000E+00  0.00000000E+00
  0.00000000E+00  0.00000000E+00  0.00000000E+00
  0.00000000E+00  0.00000000E+00  0.00000000E+00
  0.00000000E+00  0.00000000E+00  0.00000000E+00
  0.00000000E+00  0.00000000E+00  0.00000000E+00
  0.00000000E+00  0.00000000E+00  0.00000000E+00
  0.00000000E+00  0.00000000E+00  0.00000000E+00
  0.00000000E+00  0.00000000E+00  0.00000000E+00
  0.00000000E+00  0.00000000E+00  0.00000000E+00
  0.00000000E+00  0.00000000E+00  0.00000000E+00
  0.00000000E+00  0.00000000E+00  0.00000000E+00
  0.00000000E+00  0.00000000E+00  0.00000000E+00
  0.00000000E+00  0.00000000E+00  0.00000000E+00
  0.00000000E+00  0.00000000E+00  0.00000000E+00
  0.00000000E+00  0.00000000E+00  0.00000000E+00
  0.00000000E+00  0.00000000E+00  0.00000000E+00
  0.00000000E+00  0.00000000E+00  0.00000000E+00
  0.00000000E+00  0.00000000E+00  0.00000000E+00
  0.00000000E+00  0.00000000E+00  0.00000000E+00
  0.00000000E+00  0.00000000E+00  0.00000000E+00
  0.00000000E+00  0.00000000E+00  0.00000000E+00
  0.00000000E+00  0.00000000E+00  0.00000000E+00
  0.00000000E+00  0.00000000E+00  0.00000000E+00
  0.00000000E+00  0.00000000E+00  0.00000000E+00
  0.00000000E+00  0.00000000E+00  0.00000000E+00
  0.00000000E+00  0.00000000E+00  0.00000000E+00
  0.00000000E+00  0.00000000E+00  0.00000000E+00
  0.00000000E+00  0.00000000E+00  0.00000000E+00
  0.00000000E+00  0.00000000E+00  0.00000000E+00
  0.00000000E+00  0.00000000E+00  0.00000000E+00
  0.00000000E+00  0.00000000E+00  0.00000000E+00
  0.00000000E+00  0.00000000E+00  0.00000000E+00
  0.00000000E+00  0.00000000E+00  0.00000000E+00
  0.00000000E+00  0.00000000E+00  0.00000000E+00
  0.00000000E+00  0.00000000E+00  0.00000000E+00
  0.00000000E+00  0.00000000E+00  0.00000000E+00
  0.00000000E+00  0.00000000E+00  0.00000000E+00
  0.00000000E+00  0.00000000E+00  0.00000000E+00
  0.00000000E+00  0.00000000E+00  0.00000000E+00
  0.00000000E+00  0.00000000E+00  0.00000000E+00
  0.00000000E+00  0.00000000E+00  0.00000000E+00
  0.00000000E+00  0.00000000E+00  0.00000000E+00
  0.00000000E+00  0.00000000E+00  0.00000000E+00
  0.00000000E+00  0.00000000E+00  0.00000000E+00
  0.00000000E+00  0.00000000E+00  0.00000000E+00
  0.00000000E+00  0.00000000E+00  0.00000000E+00
  0.00000000E+00  0.00000000E+00  0.00000000E+00
  0.00000000E+00  0.00000000E+00  0.00000000E+00
  0.00000000E+00  0.00000000E+00  0.00000000E+00
  0.00000000E+00  0.00000000E+00  0.00000000E+00
  0.00000000E+00  0.00000000E+00  0.00000000E+00
  0.00000000E+00  0.00000000E+00  0.00000000E+00
  0.00000000E+00  0.00000000E+00  0.00000000E+00
  0.00000000E+00  0.00000000E+00  0.00000000E+00
  0.00000000E+00  0.00000000E+00  0.00000000E+00
  0.00000000E+00  0.00000000E+00  0.00000000E+00
  0.00000000E+00  0.00000000E+00  0.00000000E+00
  0.00000000E+00  0.00000000E+00  0.00000000E+00
  0.00000000E+00  0.00000000E+00  0.00000000E+00
  0.00000000E+00  0.00000000E+00  0.00000000E+00
  0.00000000E+00  0.00000000E+00  0.00000000E+00
  0.00000000E+00  0.00000000E+00  0.00000000E+00
  0.00000000E+00  0.00000000E+00  0.00000000E+00
  0.00000000E+00  0.00000000E+00  0.00000000E+00
  0.00000000E+00  0.00000000E+00  0.00000000E+00
  0.00000000E+00  0.00000000E+00  0.00000000E+00
  0.00000000E+00  0.00000000E+00  0.00000000E+00
