# Supplementary material for: Water Adsorption at Pairs of Proximate Brønsted Acid Sites in Zeolites
Source: J Phys Chem Lett. 2026 Jan 14;17(4):1201–6. doi: 10.1021/acs.jpclett.5c03794 (PMC12862806; doi:10.1021/acs.jpclett.5c03794)
Supplement: Supplementary file 2 [file jz5c03794_si_002.zip › Water_BAS_Pairs_SI/QM/STRUCTURES_PBE+D2/HMFI__5__2_h2o__PBE_D2.vasp]

Al  H  O Si                             
   1.00000000000000     
    20.2029999999999994    0.0000000000000000    0.0000000000000000
     0.0000000000000000   19.8490000000000002    0.0000000000000000
     0.0000000000000000    0.0000000000000000   13.2159999999999993
   Al   H    O    Si
     2     6   194    94
Direct
  0.8909357414422433  0.1636687008335898  0.9767582597793878
  0.5728915829622823  0.8750486712630833  0.6683184843623582
  0.0588144476034533  0.2273150658732881  0.0024155289606161
  0.0416321166170658  0.1681413890630169  0.9273275475329064
  0.9761707745491887  0.2397356397314455  0.9342644133107636
  0.4805543945007831  0.9024137203626529  0.7865147075464823
  0.4851000731176046  0.9926571699287379  0.8317352331345591
  0.4253818188923953  0.9532090029151313  0.8791111998901874
  0.5816130758689335  0.0757293754299485  0.5719027479084825
  0.5937567669728393  0.1133456027261561  0.3830806138866464
  0.7979262380074501  0.0097594774807268  0.3569469816411208
  0.6873807852589227  0.0364008169245052  0.4607260512774058
  0.4960350132059038  0.0513428500012421  0.7229953244543937
  0.6203647734342227  0.0764613370609635  0.7639616554442573
  0.8274749568593840  0.9481420653363868  0.6398810281641305
  0.8063006395935784  0.0622562283974474  0.5385730596241470
  0.8732157439206828  0.9915671084172442  0.8671610566833343
  0.7621287090412959  0.1364455035029780  0.3886615670789466
  0.7410013280002896  0.0377420233154204  0.7066715469991325
  0.8790306057761719  0.8396825179354686  0.7302356072175404
  0.7256043149001546  0.1314554645884019  0.8453924710803601
  0.9914140286325199  0.8736105790901050  0.8117202695938680
  0.8014966837463282  0.8260644122385662  0.5745370492553843
  0.7516661454626594  0.8676567456087765  0.7516204395675554
  0.6861635599509512  0.8472171153406575  0.4845054545299760
  0.5621593901062724  0.8423534335824828  0.5484289620909865
  0.6241323245477997  0.8298342513684361  0.7467666269650928
  0.4958400274581466  0.4630267006453221  0.7134075711225873
  0.3655174096344234  0.4477057766684175  0.7217272393857501
  0.4357253607814904  0.3767550218634721  0.5912527335368772
  0.4209211425924617  0.5073702528135974  0.5621357289102547
  0.5882136219956237  0.9602771782550922  0.6761728810865973
  0.9207262916258643  0.1181360229708667  0.8764500375389045
  0.8686512611873186  0.1557036240549808  0.2700941869889377
  0.9885533078630974  0.0259457848489215  0.7791994591414202
  0.6945167307814384  0.6446161500296698  0.4793558525933273
  0.5947417833091716  0.6781337020162906  0.6009259996554777
  0.6170156464399973  0.6585493663421598  0.7964639539268861
  0.4804840641315433  0.9303119725731450  0.3034310383231040
  0.5976545653574417  0.9704601343846443  0.2339039957022573
  0.5879800895848228  0.8618734341196879  0.3515163050763691
  0.5682407904345943  0.9848151496404607  0.4286102054010774
  0.6634243489925118  0.9555438220287858  0.0661615127135841
  0.6950150157876156  0.0563762049941577  0.1918723736922837
  0.7244838795733836  0.9305079421098508  0.2411578759342569
  0.6841153758384513  0.8706937488436046  0.9189303314205164
  0.8727078174794048  0.0661339777717459  0.7054550972530521
  0.7855633275019042  0.9421168388058272 -0.0013876493010953
  0.8838781034037234  0.8659282525622463  0.9301396032658275
  0.8573311318846977  0.9274002528024207  0.2296198947510176
  0.9266670028927346  0.0420232790946976  0.2222780781075637
  0.7978779761160109  0.8766165477382450  0.3874911148978319
  0.4945588307247594  0.1563486427693963  0.2675387432987006
  0.6151309913533207  0.1634762465099531  0.1989568987796768
  0.6829720607383469  0.1407687620061751  0.0342110846619152
  0.7461152011306076  0.1794167287248781  0.2011284262332396
  0.8075123879380158  0.1712667078349463  0.9914178144138127
  0.9296048179813665  0.1429817570559156  0.0883753184771929
  0.3004493284390307  0.4230316233989342  0.8890170935652327
  0.6944932733985181  0.0032022539144491  0.8866710524492754
  0.3214766411981362  0.5507019395040074  0.8322763570235387
  0.2038145276239611  0.4314566322905901  0.0281461026562059
  0.3123894779772583  0.3585511637015415  0.0607996039123433
  0.0158565845308306  0.3602174484633482  0.2156123212031772
  0.1433163531172163  0.3360874275235288  0.2417989466290469
  0.2040227851229580  0.3292380390048339  0.4166195560874428
  0.2730118102239839  0.3597840381306437  0.2526813289348717
  0.3137383318232302  0.3589407919155783  0.5195143174399267
  0.4183503631215562  0.3263022311781744  0.4063200601199208
  0.3997287237287045  0.3404971306703780  0.2094065588705461
  0.4408320741696824  0.7532849252081307  0.6526481401830250
  0.2778836986888200  0.7458361820249086  0.0754127465384291
  0.1152770201295147  0.7439444154444130  0.0737095853673218
  0.2009305860955702  0.7574083620835018  0.6744266122737933
  0.3131965401539516  0.6218309806812670  0.1055404384215104
  0.0669882727233120  0.2445587688212275  0.1476817520753495
  0.3894305329029737  0.2535701903067288  0.5672149531572348
  0.3115106242785164  0.2457051173409161  0.1602238827836507
  0.5780645682630142  0.2424759658513054  0.3525281902117064
  0.7112415101295451  0.2513535698501240  0.9269626462101994
  0.9225222746433152  0.2481166450492393  0.9425638511408686
  0.8007591846552106  0.2577218298755299  0.3406113388933725
  0.9395116744999604  0.7562533250941598  0.8598646897656708
  0.7686056947573888  0.7495035260670199  0.4228846623176710
  0.6104881060640869  0.7437604420320196  0.4287395860369904
  0.7115368236249681  0.7526250093020244  0.8382590100040506
  0.4728672019560381  0.9492039383180613  0.8636090566666338
  0.2338719629080261  0.2601177891707216  0.5832581962180713
  0.4277140594209071  0.4471357980334373  0.3254267828031679
  0.4006769845099118  0.5432834826723859  0.1911167478498297
  0.4032449035551026  0.5708071031945269  0.3879614292326455
  0.7396607213033607  0.6422978711827425  0.7335013650624388
  0.3188676001577858  0.4929824032005151  0.0544795823324462
  0.0975088128555442  0.3538840287023932  0.0541141331784176
  0.1063115009689490  0.4302683744007357  0.8909323800696193
  0.1089230035991907  0.4584947990478103  0.6944488852985311
  0.0853502376934977  0.5550432513977329  0.8301791748875447
  0.1955132205051747  0.3847720146876508  0.5986828335397156
  0.4958950669567833  0.6411476252417960  0.7217650518021076
  0.3670836728361210  0.6608307557147307  0.7411655485427506
  0.3082611202625630  0.6708918833841598  0.9169979799348932
  0.2374584425832190  0.6395891065212945  0.7541482067107437
  0.1974052375551382  0.6452839572474954  0.0181315296224740
  0.0946769459752613  0.6789055241901786  0.9021191076591012
  0.1121202465382380  0.6583493692048060  0.7056123933997159
  0.0146762774404376  0.5426255184085297  0.2148717767053641
  0.1454262651765616  0.5544951684167635  0.2206530678283676
  0.0754692985025791  0.6176080443947108  0.0791080600022400
  0.0873169542576048  0.4852235756313256  0.0722920273853983
  0.2088334551819732  0.5772998428918771  0.3897312750148529
  0.1880506421682772  0.4490313675899033  0.3286814095320871
  0.2741852221895006  0.5265064350496405  0.2355481696192972
  0.2034723874486182  0.6490282539523978  0.5596400968419553
  0.3066937214319972  0.5684387918703707  0.5264883700060320
  0.1876270744153087  0.5158633684365102  0.5606322919417531
  0.4162892628325395  0.6403993174153898  0.5574690373441860
  0.2362817171595301  0.4744724267732329  0.7350624741603426
  0.8107994659689723  0.6640683855542736  0.5674896012677269
  0.9091567697137476  0.9679595318088138  0.0560997285823526
  0.9919862729555006  0.6441827959332476  0.7856179306370721
  0.1745444325889788  0.0170931156297543  0.5937037474061003
  0.3904856051853197  0.8651387104312306  0.5801629863099956
  0.3726385071464256  0.9425699386851680  0.4221885011974644
  0.3646538787800838  0.9685856296212600  0.2300511195102875
  0.4331567551898471  0.0505055107167565  0.3499998118127637
  0.3019411562335453  0.8666612431944573  0.1443185505481229
  0.9986605043028860  0.1511115591423295  0.2550235841865492
  0.1235958793411913  0.1732906333410537  0.2924737557511880
  0.1834989838363478  0.1644716213513556  0.4661468833229287
  0.2543205007937101  0.1687848506633313  0.2972564822813847
  0.3053149546051667  0.1507211825726200  0.5387703113712478
  0.4040805555040797  0.1728577294435240  0.4109237506640444
  0.2863187586431982  0.9474523697186160  0.5730119005098032
  0.3710141702099106  0.1334289566882433  0.2239847533824209
  0.5144762935419404  0.5454439934580900  0.2821790242809126
  0.6456064403870005  0.5614105057193546  0.2834971884515693
  0.5711268618108137  0.6172199781613490  0.4258617559749657
  0.5841060192653141  0.4849041329106794  0.4225966033536899
  0.7058347192820018  0.5766935504072135  0.1087452886663865
  0.6782448931788168  0.4526041765842017  0.1775000935593943
  0.7727064386197683  0.5245120171789762  0.2615492144650927
  0.7111335901885757  0.6371486048492349  0.9316501863705277
  0.8062078576562748  0.5510291142346625  0.9813147520314837
  0.6859323311694470  0.5042197161063664  0.9458695187706947
  0.9000594860816785  0.6405686723479914  0.9329123215408850
  0.9067484583685775  0.5760628485804464  0.1075348601749978
  0.8676486228039405  0.6762925813654049  0.7445325239863391
  0.8991060371536516  0.5483006567148020  0.3038804629796609
  0.1748157154743833  0.8821554132936320  0.6133689973096075
  0.1856995250736250  0.0593131678197332  0.3440346303634315
  0.3681697793625981  0.0691002609402716  0.7577727870314638
  0.4274262104755648  0.1286138003012346  0.5994825425022713
  0.4070907590506586  0.9960722145816919  0.6001183669813162
  0.3006455119928623  0.0737455644782004  0.9271648065188712
  0.3314577961379267  0.9541161025577987  0.8408665349539659
  0.2386112504963300  0.0324549944845903  0.7635107439360125
  0.2666035716694820  0.1259823847340336  0.1060064278823542
  0.1804630410201638  0.0526103650751744  0.0061211519297834
  0.2864189901745905  0.9918846062389983  0.0781896921896002
  0.0911302735706405  0.1188871935361456  0.1150437557300505
  0.0604971825107924  0.0696526381922482  0.9360272292103633
  0.1114830734059016  0.0707355675929577  0.7519538897176812
  0.2321900447381627  0.9529834611863059  0.2502448651346385
  0.0928777390948785  0.9542982096573203  0.8440208644119988
  0.4882052383556296  0.8689036506352045  0.7219408691023145
  0.3684974949339696  0.8339787725938388  0.7722794185058803
  0.3151976336781804  0.8433728695118178  0.9486119342219222
  0.2400630110016145  0.8634852929393989  0.7843588522351419
  0.1956680765894709  0.8459230392634228  0.0259854814402474
  0.0716653225188985  0.8477993372776448  0.9636425107536328
  0.1136123220638260  0.8304764866053767  0.7744265544553324
  0.9877062891013858  0.9260239725395408  0.2053447600929280
  0.1027623352891824  0.9634738952628443  0.2878997698642526
  0.0980379503880139  0.8615763862902476  0.1593774003153355
  0.0798870516651332  0.9861811288333374  0.0918703184782542
  0.1884350831621216  0.9389534257130109  0.4354215831443832
  0.2019090263853458  0.1420255861956244  0.6611725694910073
  0.9229309036322447  0.4505096274682949  0.1703465470305368
  0.0407368632400125  0.2176792264753062  0.9346012774028503
  0.5203705284494267  0.3551739495713195  0.2861432934217660
  0.8081450507736704  0.3709463346107137  0.4377607052583117
  0.7037294456802347  0.4472372242257878  0.4792432453194314
  0.8190643276765991  0.5055638901620537  0.4478766275482862
  0.6100847605769110  0.3558532556302393  0.4377658109143237
  0.8332789289522327  0.5552798839707256  0.6811602179489171
  0.8037349333800875  0.4322338088896572  0.6118673801940467
  0.9269898649784174  0.5101959080609392  0.9370437498392332
  0.7375527076053663  0.4840684239641322  0.7649178136275121
  0.8639216092982533  0.4457067363827454  0.7866912471102075
  0.9956170808672485  0.4588164348222852  0.7868372508576505
  0.9372926813056319  0.3783604767753989  0.9179584866979660
  0.6016659516547038  0.4292939534332029  0.6037551233188763
  0.6119200935276591  0.4518158821144294  0.8010145612896276
  0.5904412951489957  0.5539243505734682  0.6739610536089462
  0.7079677500844570  0.3788802080799770  0.8801485957174515
  0.8967435464482170  0.3472729125611634  0.2960240146328549
  0.9121301249227972  0.3267976732607776  0.1005057592882708
  0.6464022681716811  0.3315779949932695  0.2466478353605924
  0.7087278848869538  0.3425592655825311  0.0732750352745342
  0.8065821918718219  0.6295210676062909  0.3742472056223713
  0.7730875324712905  0.3711061454538251  0.2420380624829264
  0.8171754870737640  0.3296009036451625  0.9605152067511119
  0.2586856215257679  0.0617845987743700  0.0311201260619311
  0.1031158716363633  0.0560006656356644  0.0396241095869327
  0.3090482705020131  0.0329313945826048  0.8211193964167616
  0.0813566536808762  0.5497736873410978  0.1473302339976059
  0.0620357913241319  0.0294526761435222  0.8264539375106517
  0.1813548025502407  0.0657302115693345  0.6926597305259033
  0.1823664755321731  0.8331048425772086  0.7111620326622777
  0.3118465187083225  0.8735786198483014  0.8354059236760240
  0.2723175322367976  0.8251033552047079  0.0488086269487395
  0.1199776860642574  0.8245454214502520  0.0552069605408739
  0.0674552680251364  0.8761964777806862  0.8486081752091442
  0.2036495406376169  0.5264243766102661  0.2936369492243580
  0.4210366072890727  0.8292972836361323  0.6798339414487511
  0.2274060960968184  0.5780195790711044  0.5092153448130831
  0.4420484592927288  0.3676473387203154  0.3064295086155417
  0.4369581136592186  0.5264446174039394  0.2975784933125624
  0.9299138620413622  0.4488810712437126  0.8559621474671768
  0.8097449506168468  0.4796498190044690  0.7114667023591215
  0.7832502149842679  0.4388385308803296  0.4936985361652525
  0.6255029153512947  0.4293527880677002  0.4866376892784141
  0.5749714589538066  0.4749166224244953  0.6976073139813542
  0.6860990118938907  0.4542276625403303  0.8484334846703665
  0.9246941315573255  0.6786655490826521  0.8304811720156293
  0.8122469319055649  0.6346348062572243  0.6816335714237942
  0.7698189502411644  0.6723203549404241  0.4623136700735607
  0.3863335176736983  0.5717475593870829  0.5079193715727293
  0.6181058490847143  0.6714655200046410  0.4835202332018452
  0.6945132253547738  0.6736952274711553  0.8245045024104763
  0.4240387781299329  0.0616421613838661  0.6689894236183714
  0.3242792469322527  0.3259057232053164  0.1720362823125236
  0.8193827391753093  0.3361644378762742  0.3282862341094948
  0.3894142738316632  0.3293938399329401  0.5206224744266440
  0.2370756856671994  0.3334287914518451  0.5289256702841912
  0.2021278136333478  0.3691129427802773  0.3092203278335973
  0.0809920925771438  0.3247672699173692  0.1669087725559479
  0.3260618846783970  0.5462301991813944  0.1466829326841938
  0.5749871977155063  0.6328581397842180  0.6987945740358856
  0.9368729103767089  0.3718128392071344  0.1961915161227022
  0.1881283117677303  0.6764338576918666  0.6736544180991459
  0.7363615536081336  0.3251339944319083  0.9612709420389324
  0.2962638911822101  0.9451899025725977  0.1779341816816092
  0.0686795705218060  0.1706880855733025  0.2039781066776537
  0.7938336760012422  0.9360661311700388  0.3039806174245664
  0.2312586454266070  0.1798215507125790  0.5619494985892785
  0.3817884131444703  0.1764255879153614  0.5284798550970664
  0.4258733019970433  0.1282087838102960  0.3134480971216489
  0.6908978348881949  0.8302877225896923  0.8114939591056496
  0.3009702401631792  0.1687834820865388  0.1968251065351365
  0.6103125534381548  0.8239807501070304  0.4559956888076919
  0.7629830941968908  0.8257351256778432  0.4669159015672729
  0.8141102773774100  0.8710219308554396  0.6751075950964505
  0.4137029869904209  0.9726163729630076  0.3264887863373657
  0.9222168906929246  0.8339649673117057  0.8328343230339684
  0.5732516482567623  0.0389342720329316  0.6817887925065202
  0.6083397625933814  0.0526491860280332  0.4611996739206818
  0.7627334010661966  0.0610423936655864  0.4360674695855798
  0.8115269602216211  0.0282184401965139  0.6495280121787071
  0.9137582802573586  0.0519653000587929  0.8092115478582469
  0.5711322773014963  0.1686708830321200  0.3009129981780302
  0.6850503740487534  0.1345450985574364  0.1564173662280931
  0.7332813993227350  0.1734789117112036  0.9501022469491025
  0.5799666395862026  0.5521598923770937  0.3528904446570176
  0.9289263987044700  0.1232441641895343  0.2054631659789934
  0.7951773087441635  0.1812683487404563  0.2990032026470278
  0.6958390559508888  0.0616478135269893  0.8014960193993549
  0.8953109736872626  0.3228789499405220  0.9807060390389777
  0.3638614759320083  0.9384530097985671  0.5432834611224401
  0.1769312394240150  0.9788469662172808  0.3298665721010665
  0.7016682709344032  0.3742360401363306  0.1851145845381330
  0.0706903926878706  0.6340563455520252  0.8052885281048900
  0.1207539623133317  0.6713315889977310  0.0180306377108550
  0.2739970676004784  0.6705248341453384  0.0283950851372323
  0.3085483911502399  0.6302149560551621  0.8103532371211084
  0.4304161239226204  0.6729430980097374  0.6684938249736875
  0.1828972090948267  0.4583468756840420  0.6470398642646185
  0.0736983624815052  0.4761054082907886  0.8013239122647382
  0.1244884642697097  0.4258452125009963  0.0101003361569580
  0.2833702891265058  0.4263978456498607  0.0086640042853318
  0.3064863135403902  0.4742924735406729  0.7937422194039776
  0.2064460904872027  0.9462708918191433  0.5541646634296962
  0.4293484116257887  0.4493041905459141  0.6477740193592999
  0.8238584113056280  0.5521028802133138  0.3469591065892512
  0.9358725320644878  0.5294157778381128  0.1987309827826137
  0.8842565510216491  0.5700457863958140  0.9898246244996987
  0.7272830979173179  0.5678978564131101  0.9910471089554787
  0.7003528761757937  0.5288239613890309  0.2082018292457680
  0.5592764799334307  0.9365480104329068  0.3293374585565281
  0.6706678456205223  0.9780837581805407  0.1831171760406039
  0.7075251133632823  0.9423947127739971  0.9654896092457510
  0.8624683193446706  0.9420268404150653  0.9635767817786350
  0.9194025572321479  0.9663698360731200  0.1784928442639976
  0.0664017142717796  0.9347806312978302  0.1866181941445212
  0.5884791850903285  0.3219314545502819  0.3304080448757101
  0.1866972653093550  0.1407228031535701  0.3493031113482054
 
  0.00000000E+00  0.00000000E+00  0.00000000E+00
  0.00000000E+00  0.00000000E+00  0.00000000E+00
  0.00000000E+00  0.00000000E+00  0.00000000E+00
  0.00000000E+00  0.00000000E+00  0.00000000E+00
  0.00000000E+00  0.00000000E+00  0.00000000E+00
  0.00000000E+00  0.00000000E+00  0.00000000E+00
  0.00000000E+00  0.00000000E+00  0.00000000E+00
  0.00000000E+00  0.00000000E+00  0.00000000E+00
  0.00000000E+00  0.00000000E+00  0.00000000E+00
  0.00000000E+00  0.00000000E+00  0.00000000E+00
  0.00000000E+00  0.00000000E+00  0.00000000E+00
  0.00000000E+00  0.00000000E+00  0.00000000E+00
  0.00000000E+00  0.00000000E+00  0.00000000E+00
  0.00000000E+00  0.00000000E+00  0.00000000E+00
  0.00000000E+00  0.00000000E+00  0.00000000E+00
  0.00000000E+00  0.00000000E+00  0.00000000E+00
  0.00000000E+00  0.00000000E+00  0.00000000E+00
  0.00000000E+00  0.00000000E+00  0.00000000E+00
  0.00000000E+00  0.00000000E+00  0.00000000E+00
  0.00000000E+00  0.00000000E+00  0.00000000E+00
  0.00000000E+00  0.00000000E+00  0.00000000E+00
  0.00000000E+00  0.00000000E+00  0.00000000E+00
  0.00000000E+00  0.00000000E+00  0.00000000E+00
  0.00000000E+00  0.00000000E+00  0.00000000E+00
  0.00000000E+00  0.00000000E+00  0.00000000E+00
  0.00000000E+00  0.00000000E+00  0.00000000E+00
  0.00000000E+00  0.00000000E+00  0.00000000E+00
  0.00000000E+00  0.00000000E+00  0.00000000E+00
  0.00000000E+00  0.00000000E+00  0.00000000E+00
  0.00000000E+00  0.00000000E+00  0.00000000E+00
  0.00000000E+00  0.00000000E+00  0.00000000E+00
  0.00000000E+00  0.00000000E+00  0.00000000E+00
  0.00000000E+00  0.00000000E+00  0.00000000E+00
  0.00000000E+00  0.00000000E+00  0.00000000E+00
  0.00000000E+00  0.00000000E+00  0.00000000E+00
  0.00000000E+00  0.00000000E+00  0.00000000E+00
  0.00000000E+00  0.00000000E+00  0.00000000E+00
  0.00000000E+00  0.00000000E+00  0.00000000E+00
  0.00000000E+00  0.00000000E+00  0.00000000E+00
  0.00000000E+00  0.00000000E+00  0.00000000E+00
  0.00000000E+00  0.00000000E+00  0.00000000E+00
  0.00000000E+00  0.00000000E+00  0.00000000E+00
  0.00000000E+00  0.00000000E+00  0.00000000E+00
  0.00000000E+00  0.00000000E+00  0.00000000E+00
  0.00000000E+00  0.00000000E+00  0.00000000E+00
  0.00000000E+00  0.00000000E+00  0.00000000E+00
  0.00000000E+00  0.00000000E+00  0.00000000E+00
  0.00000000E+00  0.00000000E+00  0.00000000E+00
  0.00000000E+00  0.00000000E+00  0.00000000E+00
  0.00000000E+00  0.00000000E+00  0.00000000E+00
  0.00000000E+00  0.00000000E+00  0.00000000E+00
  0.00000000E+00  0.00000000E+00  0.00000000E+00
  0.00000000E+00  0.00000000E+00  0.00000000E+00
  0.00000000E+00  0.00000000E+00  0.00000000E+00
  0.00000000E+00  0.00000000E+00  0.00000000E+00
  0.00000000E+00  0.00000000E+00  0.00000000E+00
  0.00000000E+00  0.00000000E+00  0.00000000E+00
  0.00000000E+00  0.00000000E+00  0.00000000E+00
  0.00000000E+00  0.00000000E+00  0.00000000E+00
  0.00000000E+00  0.00000000E+00  0.00000000E+00
  0.00000000E+00  0.00000000E+00  0.00000000E+00
  0.00000000E+00  0.00000000E+00  0.00000000E+00
  0.00000000E+00  0.00000000E+00  0.00000000E+00
  0.00000000E+00  0.00000000E+00  0.00000000E+00
  0.00000000E+00  0.00000000E+00  0.00000000E+00
  0.00000000E+00  0.00000000E+00  0.00000000E+00
  0.00000000E+00  0.00000000E+00  0.00000000E+00
  0.00000000E+00  0.00000000E+00  0.00000000E+00
  0.00000000E+00  0.00000000E+00  0.00000000E+00
  0.00000000E+00  0.00000000E+00  0.00000000E+00
  0.00000000E+00  0.00000000E+00  0.00000000E+00
  0.00000000E+00  0.00000000E+00  0.00000000E+00
  0.00000000E+00  0.00000000E+00  0.00000000E+00
  0.00000000E+00  0.00000000E+00  0.00000000E+00
  0.00000000E+00  0.00000000E+00  0.00000000E+00
  0.00000000E+00  0.00000000E+00  0.00000000E+00
  0.00000000E+00  0.00000000E+00  0.00000000E+00
  0.00000000E+00  0.00000000E+00  0.00000000E+00
  0.00000000E+00  0.00000000E+00  0.00000000E+00
  0.00000000E+00  0.00000000E+00  0.00000000E+00
  0.00000000E+00  0.00000000E+00  0.00000000E+00
  0.00000000E+00  0.00000000E+00  0.00000000E+00
  0.00000000E+00  0.00000000E+00  0.00000000E+00
  0.00000000E+00  0.00000000E+00  0.00000000E+00
  0.00000000E+00  0.00000000E+00  0.00000000E+00
  0.00000000E+00  0.00000000E+00  0.00000000E+00
  0.00000000E+00  0.00000000E+00  0.00000000E+00
  0.00000000E+00  0.00000000E+00  0.00000000E+00
  0.00000000E+00  0.00000000E+00  0.00000000E+00
  0.00000000E+00  0.00000000E+00  0.00000000E+00
  0.00000000E+00  0.00000000E+00  0.00000000E+00
  0.00000000E+00  0.00000000E+00  0.00000000E+00
  0.00000000E+00  0.00000000E+00  0.00000000E+00
  0.00000000E+00  0.00000000E+00  0.00000000E+00
  0.00000000E+00  0.00000000E+00  0.00000000E+00
  0.00000000E+00  0.00000000E+00  0.00000000E+00
  0.00000000E+00  0.00000000E+00  0.00000000E+00
  0.00000000E+00  0.00000000E+00  0.00000000E+00
  0.00000000E+00  0.00000000E+00  0.00000000E+00
  0.00000000E+00  0.00000000E+00  0.00000000E+00
  0.00000000E+00  0.00000000E+00  0.00000000E+00
  0.00000000E+00  0.00000000E+00  0.00000000E+00
  0.00000000E+00  0.00000000E+00  0.00000000E+00
  0.00000000E+00  0.00000000E+00  0.00000000E+00
  0.00000000E+00  0.00000000E+00  0.00000000E+00
  0.00000000E+00  0.00000000E+00  0.00000000E+00
  0.00000000E+00  0.00000000E+00  0.00000000E+00
  0.00000000E+00  0.00000000E+00  0.00000000E+00
  0.00000000E+00  0.00000000E+00  0.00000000E+00
  0.00000000E+00  0.00000000E+00  0.00000000E+00
  0.00000000E+00  0.00000000E+00  0.00000000E+00
  0.00000000E+00  0.00000000E+00  0.00000000E+00
  0.00000000E+00  0.00000000E+00  0.00000000E+00
  0.00000000E+00  0.00000000E+00  0.00000000E+00
  0.00000000E+00  0.00000000E+00  0.00000000E+00
  0.00000000E+00  0.00000000E+00  0.00000000E+00
  0.00000000E+00  0.00000000E+00  0.00000000E+00
  0.00000000E+00  0.00000000E+00  0.00000000E+00
  0.00000000E+00  0.00000000E+00  0.00000000E+00
  0.00000000E+00  0.00000000E+00  0.00000000E+00
  0.00000000E+00  0.00000000E+00  0.00000000E+00
  0.00000000E+00  0.00000000E+00  0.00000000E+00
  0.00000000E+00  0.00000000E+00  0.00000000E+00
  0.00000000E+00  0.00000000E+00  0.00000000E+00
  0.00000000E+00  0.00000000E+00  0.00000000E+00
  0.00000000E+00  0.00000000E+00  0.00000000E+00
  0.00000000E+00  0.00000000E+00  0.00000000E+00
  0.00000000E+00  0.00000000E+00  0.00000000E+00
  0.00000000E+00  0.00000000E+00  0.00000000E+00
  0.00000000E+00  0.00000000E+00  0.00000000E+00
  0.00000000E+00  0.00000000E+00  0.00000000E+00
  0.00000000E+00  0.00000000E+00  0.00000000E+00
  0.00000000E+00  0.00000000E+00  0.00000000E+00
  0.00000000E+00  0.00000000E+00  0.00000000E+00
  0.00000000E+00  0.00000000E+00  0.00000000E+00
  0.00000000E+00  0.00000000E+00  0.00000000E+00
  0.00000000E+00  0.00000000E+00  0.00000000E+00
  0.00000000E+00  0.00000000E+00  0.00000000E+00
  0.00000000E+00  0.00000000E+00  0.00000000E+00
  0.00000000E+00  0.00000000E+00  0.00000000E+00
  0.00000000E+00  0.00000000E+00  0.00000000E+00
  0.00000000E+00  0.00000000E+00  0.00000000E+00
  0.00000000E+00  0.00000000E+00  0.00000000E+00
  0.00000000E+00  0.00000000E+00  0.00000000E+00
  0.00000000E+00  0.00000000E+00  0.00000000E+00
  0.00000000E+00  0.00000000E+00  0.00000000E+00
  0.00000000E+00  0.00000000E+00  0.00000000E+00
  0.00000000E+00  0.00000000E+00  0.00000000E+00
  0.00000000E+00  0.00000000E+00  0.00000000E+00
  0.00000000E+00  0.00000000E+00  0.00000000E+00
  0.00000000E+00  0.00000000E+00  0.00000000E+00
  0.00000000E+00  0.00000000E+00  0.00000000E+00
  0.00000000E+00  0.00000000E+00  0.00000000E+00
  0.00000000E+00  0.00000000E+00  0.00000000E+00
  0.00000000E+00  0.00000000E+00  0.00000000E+00
  0.00000000E+00  0.00000000E+00  0.00000000E+00
  0.00000000E+00  0.00000000E+00  0.00000000E+00
  0.00000000E+00  0.00000000E+00  0.00000000E+00
  0.00000000E+00  0.00000000E+00  0.00000000E+00
  0.00000000E+00  0.00000000E+00  0.00000000E+00
  0.00000000E+00  0.00000000E+00  0.00000000E+00
  0.00000000E+00  0.00000000E+00  0.00000000E+00
  0.00000000E+00  0.00000000E+00  0.00000000E+00
  0.00000000E+00  0.00000000E+00  0.00000000E+00
  0.00000000E+00  0.00000000E+00  0.00000000E+00
  0.00000000E+00  0.00000000E+00  0.00000000E+00
  0.00000000E+00  0.00000000E+00  0.00000000E+00
  0.00000000E+00  0.00000000E+00  0.00000000E+00
  0.00000000E+00  0.00000000E+00  0.00000000E+00
  0.00000000E+00  0.00000000E+00  0.00000000E+00
  0.00000000E+00  0.00000000E+00  0.00000000E+00
  0.00000000E+00  0.00000000E+00  0.00000000E+00
  0.00000000E+00  0.00000000E+00  0.00000000E+00
  0.00000000E+00  0.00000000E+00  0.00000000E+00
  0.00000000E+00  0.00000000E+00  0.00000000E+00
  0.00000000E+00  0.00000000E+00  0.00000000E+00
  0.00000000E+00  0.00000000E+00  0.00000000E+00
  0.00000000E+00  0.00000000E+00  0.00000000E+00
  0.00000000E+00  0.00000000E+00  0.00000000E+00
  0.00000000E+00  0.00000000E+00  0.00000000E+00
  0.00000000E+00  0.00000000E+00  0.00000000E+00
  0.00000000E+00  0.00000000E+00  0.00000000E+00
  0.00000000E+00  0.00000000E+00  0.00000000E+00
  0.00000000E+00  0.00000000E+00  0.00000000E+00
  0.00000000E+00  0.00000000E+00  0.00000000E+00
  0.00000000E+00  0.00000000E+00  0.00000000E+00
  0.00000000E+00  0.00000000E+00  0.00000000E+00
  0.00000000E+00  0.00000000E+00  0.00000000E+00
  0.00000000E+00  0.00000000E+00  0.00000000E+00
  0.00000000E+00  0.00000000E+00  0.00000000E+00
  0.00000000E+00  0.00000000E+00  0.00000000E+00
  0.00000000E+00  0.00000000E+00  0.00000000E+00
  0.00000000E+00  0.00000000E+00  0.00000000E+00
  0.00000000E+00  0.00000000E+00  0.00000000E+00
  0.00000000E+00  0.00000000E+00  0.00000000E+00
  0.00000000E+00  0.00000000E+00  0.00000000E+00
  0.00000000E+00  0.00000000E+00  0.00000000E+00
  0.00000000E+00  0.00000000E+00  0.00000000E+00
  0.00000000E+00  0.00000000E+00  0.00000000E+00
  0.00000000E+00  0.00000000E+00  0.00000000E+00
  0.00000000E+00  0.00000000E+00  0.00000000E+00
  0.00000000E+00  0.00000000E+00  0.00000000E+00
  0.00000000E+00  0.00000000E+00  0.00000000E+00
  0.00000000E+00  0.00000000E+00  0.00000000E+00
  0.00000000E+00  0.00000000E+00  0.00000000E+00
  0.00000000E+00  0.00000000E+00  0.00000000E+00
  0.00000000E+00  0.00000000E+00  0.00000000E+00
  0.00000000E+00  0.00000000E+00  0.00000000E+00
  0.00000000E+00  0.00000000E+00  0.00000000E+00
  0.00000000E+00  0.00000000E+00  0.00000000E+00
  0.00000000E+00  0.00000000E+00  0.00000000E+00
  0.00000000E+00  0.00000000E+00  0.00000000E+00
  0.00000000E+00  0.00000000E+00  0.00000000E+00
  0.00000000E+00  0.00000000E+00  0.00000000E+00
  0.00000000E+00  0.00000000E+00  0.00000000E+00
  0.00000000E+00  0.00000000E+00  0.00000000E+00
  0.00000000E+00  0.00000000E+00  0.00000000E+00
  0.00000000E+00  0.00000000E+00  0.00000000E+00
  0.00000000E+00  0.00000000E+00  0.00000000E+00
  0.00000000E+00  0.00000000E+00  0.00000000E+00
  0.00000000E+00  0.00000000E+00  0.00000000E+00
  0.00000000E+00  0.00000000E+00  0.00000000E+00
  0.00000000E+00  0.00000000E+00  0.00000000E+00
  0.00000000E+00  0.00000000E+00  0.00000000E+00
  0.00000000E+00  0.00000000E+00  0.00000000E+00
  0.00000000E+00  0.00000000E+00  0.00000000E+00
  0.00000000E+00  0.00000000E+00  0.00000000E+00
  0.00000000E+00  0.00000000E+00  0.00000000E+00
  0.00000000E+00  0.00000000E+00  0.00000000E+00
  0.00000000E+00  0.00000000E+00  0.00000000E+00
  0.00000000E+00  0.00000000E+00  0.00000000E+00
  0.00000000E+00  0.00000000E+00  0.00000000E+00
  0.00000000E+00  0.00000000E+00  0.00000000E+00
  0.00000000E+00  0.00000000E+00  0.00000000E+00
  0.00000000E+00  0.00000000E+00  0.00000000E+00
  0.00000000E+00  0.00000000E+00  0.00000000E+00
  0.00000000E+00  0.00000000E+00  0.00000000E+00
  0.00000000E+00  0.00000000E+00  0.00000000E+00
  0.00000000E+00  0.00000000E+00  0.00000000E+00
  0.00000000E+00  0.00000000E+00  0.00000000E+00
  0.00000000E+00  0.00000000E+00  0.00000000E+00
  0.00000000E+00  0.00000000E+00  0.00000000E+00
  0.00000000E+00  0.00000000E+00  0.00000000E+00
  0.00000000E+00  0.00000000E+00  0.00000000E+00
  0.00000000E+00  0.00000000E+00  0.00000000E+00
  0.00000000E+00  0.00000000E+00  0.00000000E+00
  0.00000000E+00  0.00000000E+00  0.00000000E+00
  0.00000000E+00  0.00000000E+00  0.00000000E+00
  0.00000000E+00  0.00000000E+00  0.00000000E+00
  0.00000000E+00  0.00000000E+00  0.00000000E+00
  0.00000000E+00  0.00000000E+00  0.00000000E+00
  0.00000000E+00  0.00000000E+00  0.00000000E+00
  0.00000000E+00  0.00000000E+00  0.00000000E+00
  0.00000000E+00  0.00000000E+00  0.00000000E+00
  0.00000000E+00  0.00000000E+00  0.00000000E+00
  0.00000000E+00  0.00000000E+00  0.00000000E+00
  0.00000000E+00  0.00000000E+00  0.00000000E+00
  0.00000000E+00  0.00000000E+00  0.00000000E+00
  0.00000000E+00  0.00000000E+00  0.00000000E+00
  0.00000000E+00  0.00000000E+00  0.00000000E+00
  0.00000000E+00  0.00000000E+00  0.00000000E+00
  0.00000000E+00  0.00000000E+00  0.00000000E+00
  0.00000000E+00  0.00000000E+00  0.00000000E+00
  0.00000000E+00  0.00000000E+00  0.00000000E+00
  0.00000000E+00  0.00000000E+00  0.00000000E+00
  0.00000000E+00  0.00000000E+00  0.00000000E+00
  0.00000000E+00  0.00000000E+00  0.00000000E+00
  0.00000000E+00  0.00000000E+00  0.00000000E+00
  0.00000000E+00  0.00000000E+00  0.00000000E+00
  0.00000000E+00  0.00000000E+00  0.00000000E+00
  0.00000000E+00  0.00000000E+00  0.00000000E+00
  0.00000000E+00  0.00000000E+00  0.00000000E+00
  0.00000000E+00  0.00000000E+00  0.00000000E+00
  0.00000000E+00  0.00000000E+00  0.00000000E+00
  0.00000000E+00  0.00000000E+00  0.00000000E+00
  0.00000000E+00  0.00000000E+00  0.00000000E+00
  0.00000000E+00  0.00000000E+00  0.00000000E+00
  0.00000000E+00  0.00000000E+00  0.00000000E+00
  0.00000000E+00  0.00000000E+00  0.00000000E+00
  0.00000000E+00  0.00000000E+00  0.00000000E+00
  0.00000000E+00  0.00000000E+00  0.00000000E+00
  0.00000000E+00  0.00000000E+00  0.00000000E+00
  0.00000000E+00  0.00000000E+00  0.00000000E+00
  0.00000000E+00  0.00000000E+00  0.00000000E+00
  0.00000000E+00  0.00000000E+00  0.00000000E+00
  0.00000000E+00  0.00000000E+00  0.00000000E+00
  0.00000000E+00  0.00000000E+00  0.00000000E+00
  0.00000000E+00  0.00000000E+00  0.00000000E+00
  0.00000000E+00  0.00000000E+00  0.00000000E+00
  0.00000000E+00  0.00000000E+00  0.00000000E+00
  0.00000000E+00  0.00000000E+00  0.00000000E+00
  0.00000000E+00  0.00000000E+00  0.00000000E+00
  0.00000000E+00  0.00000000E+00  0.00000000E+00
  0.00000000E+00  0.00000000E+00  0.00000000E+00
  0.00000000E+00  0.00000000E+00  0.00000000E+00
  0.00000000E+00  0.00000000E+00  0.00000000E+00
