# Supplementary material for: Water Adsorption at Pairs of Proximate Brønsted Acid Sites in Zeolites
Source: J Phys Chem Lett. 2026 Jan 14;17(4):1201–6. doi: 10.1021/acs.jpclett.5c03794 (PMC12862806; doi:10.1021/acs.jpclett.5c03794)
Supplement: Supplementary file 2 [file jz5c03794_si_002.zip › Water_BAS_Pairs_SI/QM/STRUCTURES_PBE+D2/HMFI__5__bare__PBE_D2.vasp]

Al  H  O Si                             
   1.00000000000000     
    20.2029999999999994    0.0000000000000000    0.0000000000000000
     0.0000000000000000   19.8490000000000002    0.0000000000000000
     0.0000000000000000    0.0000000000000000   13.2159999999999993
   Al   H    O    Si
     2     2   192    94
Direct
  0.8719527232188355  0.1597711152854860  0.9751006447525988
  0.5800046770173513  0.8660462509363248  0.6869191774513147
  0.5113460566617714  0.7670271896695767  0.7112019674547334
  0.9102098071092708  0.2410541454442176  0.8510162936313026
  0.6294298495095071  0.8555524360714326  0.7911862359153269
  0.8710986792386903  0.0288317042407950  0.7555098937363854
  0.9195639370003033  0.1171570374666022  0.8886289880767411
  0.9239182106504903  0.9857156411688569  0.9295410977175714
  0.7855895315326813  0.0750820800849594  0.6204006311018221
  0.7836767448224938  0.9456420862303799  0.6720794205687317
  0.7421496296210585  0.0401849003849840  0.7994730173495692
  0.8002241761592129  0.1437472780866335  0.4518550847136320
  0.7000988369428349  0.0570997821667846  0.4669801000282615
  0.8241060552312486  0.0113478193391825  0.4551936012233221
  0.5994381570260354  0.1442922457489741  0.4473753856167533
  0.3546691947554754  0.4462004432158955  0.7179178432300202
  0.6061705646352635  0.0648785225812261  0.6078651857004697
  0.0002270222524291  0.0363364180044602  0.7874147933639779
  0.5520775458571795  0.9463856179059532  0.6634832029147493
  0.6646515057590942  0.1142928968680657  0.9171637659104822
  0.0015210092444728  0.8446474949868654  0.8049766120844469
  0.8822302883590826  0.8679708342611924  0.7377061734964876
  0.8006924864691995  0.8241176139228281  0.5931534120799610
  0.7599282127963112  0.8344752167810677  0.7817474349539286
  0.7053463023413944  0.8510444234227063  0.4571322922961285
  0.6063066032845553  0.8211030652506323  0.5826451898203803
  0.4856901383157237  0.4565819623563602  0.7203907816101652
  0.6093801495718733  0.0261787741076604  0.7981053575687800
  0.8690261245660947  0.1283097276772970  0.2835408065754995
  0.9007295764069332  0.1696701647109164  0.0961252226188351
  0.8825170894095699  0.6336086281325417  0.7234964354878392
  0.8193254817927580  0.6509563526133119  0.5538009937102681
  0.7558122897316041  0.6744318038282218  0.7267212086673496
  0.7037142712900123  0.6540912042384621  0.4616857701090212
  0.5799854367149025  0.6473547371488796  0.5249154732175205
  0.6250059398129124  0.6786875820446705  0.7087964676403514
  0.5024628354253986  0.9521632895461719  0.2934496517174345
  0.6311005726424042  0.9602016203885206  0.2597166865439196
  0.5829794639713931  0.8793087750295366  0.4032775800679039
  0.5787970883766527  0.0130474479461294  0.4272485458908956
  0.7184811628896974  0.9236370859429706  0.1221931768852402
  0.7080161464066816  0.0524028988182303  0.1719243306945236
  0.7603760131239821  0.9634435339143347  0.2988238022085230
  0.7034347998226086  0.8518738070725881  0.9594424104892623
  0.6793784772109966  0.9837418200210025  0.9531765237053038
  0.9019096637884962  0.8543223817385552  0.9384965484590931
  0.8985309165790708  0.9281932454482864  0.1064169546508180
  0.8933169520539516  0.9640017873963161  0.3000110754016061
  0.9399301199517475  0.0500470947661685  0.1634286093245311
  0.8298330140497926  0.8797880991830492  0.4152763326516563
  0.5008522694133152  0.1740622579273400  0.3169030147737414
  0.6157479760148176  0.1333205105341596  0.2481830510623561
  0.6878606090790913  0.1743436099597069  0.0931015593067589
  0.7414267494450806  0.1629898918602489  0.2748397831220932
  0.7888250321796406  0.1442961115630308  0.9702155451746854
  0.4248466309386509  0.3834950470819526  0.5777621984160631
  0.0059815133642213  0.6631440575733157  0.7690235985290654
  0.4183461658751665  0.5167282759827476  0.5754742447150096
  0.3110175309528777  0.5484579515366017  0.8344726898110594
  0.4376078864852567  0.4424069804797234  0.3279698172018983
  0.3277778580083783  0.6174284359047995  0.0827397892985805
  0.0004212398757249  0.3414249404040324  0.1891089228115106
  0.1238836824281446  0.3619381851781392  0.2421013818358755
  0.1925676184825641  0.3316726608117225  0.4069607094496829
  0.2559234927985494  0.3531910323328238  0.2345757288127629
  0.3041854776566035  0.3569942109006419  0.5088428254754025
  0.4092477159031843  0.3222424892958106  0.3990573283162558
  0.3846722059062875  0.3493998962277006  0.2040503236570497
  0.3919814510282977  0.7582553544906486  0.6584765139188180
  0.2885197881034352  0.7429195798314693  0.0698818129524905
  0.1233955780962715  0.7415277389677329  0.0757441583447819
  0.2008011983588909  0.7592755722239123  0.6502543886154232
  0.0886160891159644  0.2432211685558820  0.1674588717611686
  0.2192555555037517  0.2628216117689911  0.5726385540047464
  0.3852822195214223  0.2575018422289719  0.5695208652465132
  0.3086650313551328  0.2435993876095842  0.1506709421853915
  0.6037330103242474  0.2547630552540560  0.3345566702171444
  0.7025453720461150  0.2400947135245607  0.9211889837798245
  0.8850086277429642  0.2458827670522871  0.9136867363665508
  0.8289090682334281  0.2506052977170641  0.3414429483009541
  0.9096240415869556  0.7488440051795977  0.8181024208005843
  0.7926751432528651  0.7523955115141973  0.4267467407770456
  0.6198423082013170  0.7527173029784869  0.4113430653234801
  0.6831115987500649  0.7407550056587857  0.8610146602773302
  0.3882667004542773  0.5294342088083666  0.1966630483387080
  0.2824766886399785  0.4212254160493545  0.8779372578152875
  0.4001890419426269  0.5642240036285685  0.3890124234435398
  0.1748060030726734  0.5195242166833042  0.5464723830173203
  0.2281045645724801  0.4824935618014360  0.7201988480196561
  0.3016657282234665  0.3541524497004851  0.0467418253630917
  0.1959021363916270  0.4349240639825266  0.0288397012626773
  0.3164115263023337  0.4866612581095753  0.0443338216213166
  0.0937114263173367  0.3507657407392089  0.0467773126233980
  0.1013679416072793  0.4317022442733077  0.8866181751512727
  0.1009968266674031  0.4623592047987076  0.6896196121666376
  0.0788080966684851  0.5576137137402178  0.8292651887557324
  0.1873252053467258  0.3892862877699967  0.5886237217280643
  0.4986609577664240  0.6850832561221789  0.6705360849865213
  0.3876650741885385  0.6381047204801141  0.7480464982656260
  0.3118551067817552  0.6743221202702070  0.9029303741853926
  0.2578774995748408  0.6481907653543884  0.7251254291595933
  0.2062427685485851  0.6436704222456788  0.0164621080104873
  0.1050243518957135  0.6793594104826152  0.8998697541600440
  0.1278256243575693  0.6517850814718514  0.7057995434350283
  0.9990741884622126  0.5526669857975903  0.1917776822491160
  0.1263203439314604  0.5453009286378354  0.2313032375497626
  0.0832505971215357  0.6154302594427580  0.0727323267451232
  0.0764501584342676  0.4822995768868347  0.0691080601857087
  0.2085110112234523  0.5821953768700673  0.3757566988070105
  0.1985624455575437  0.4539453418276878  0.3299381417960881
  0.2560362234406128  0.5392080745694294  0.2022306364492185
  0.2046943930762847  0.6502695207140319  0.5431667660869963
  0.2994428842329329  0.5576676468835499  0.5190047228296187
  0.3983063182086853  0.6463933427644146  0.5462996058852230
  0.6770801313322742  0.3606036302192692  0.8533968454788935
  0.4961604829059649  0.0628183942644855  0.7163394110701193
  0.6136348796828989  0.4628565050359340  0.7729375248460592
  0.3029996256614442  0.9251436785429484  0.5487364578756548
  0.2311173324337986  0.0211933905714111  0.6294375344085819
  0.4218205510710290  0.8818236516434784  0.5933191685220355
  0.4060300035968116  0.9559237698491595  0.4317824519172534
  0.3779416668706723  0.9514497833987748  0.2362611754196914
  0.4289210259571436  0.0617927182845163  0.3144412382364798
  0.3010906088025009  0.8567146524925667  0.1618400712213758
  0.9916279809184765  0.1636328420344383  0.2401863191404482
  0.1146895119160565  0.1407025513036461  0.2921107774510627
  0.1759734550241921  0.1570194769701760  0.4649517011881243
  0.2402977490508078  0.1804197512151742  0.2925279404728890
  0.2994402437448018  0.1598806054332671  0.5276935338895796
  0.4240215078215451  0.1451199969747999  0.4717325633243883
  0.3715227445744483  0.1801189160957755  0.2951010300789926
  0.5569288851577071  0.5651792802334282  0.6797131086357874
  0.5061211987618284  0.5516264545106223  0.2710141976358385
  0.6284390385431103  0.5286636065385864  0.2123614839163447
  0.6041405437068729  0.6322210750481542  0.3318068322489682
  0.5939373258012896  0.5079258418940233  0.4043307497836328
  0.6866791887325376  0.5558889342365554  0.0413622131584364
  0.7231974884849076  0.4466283680613315  0.1501546604118165
  0.7570760113565949  0.5689741810326040  0.2065781681295294
  0.6778664299200070  0.6078450348759384  0.8575881934017652
  0.7964878945717182  0.5892226685059598  0.9389226076041709
  0.7227808897781230  0.4836519514396489  0.8847718895424433
  0.1930511576304920  0.8928688835117329  0.6486323636587220
  0.9204957994530220  0.6325359507334567  0.9143849266924178
  0.2567474487261970  0.9320673514247507  0.3133159777691560
  0.1831229115202155  0.9541941465847970  0.4730254982671938
  0.3799699584027140  0.0493099381853932  0.8051695482424294
  0.3951191566484556  0.1417666142625223  0.6654513261839204
  0.3934538779422772  0.0130377137952821  0.6121869073766256
  0.3160917836505124  0.0518826922874440  0.9761817866716483
  0.2937265789778854  0.9521663384864065  0.8421985197982405
  0.2474241187996932  0.0741091368425951  0.8109968969262961
  0.3071620697801916  0.1103237041803596  0.1533382878038951
  0.1962625365965668  0.0803149881524189  0.0518421886473312
  0.2687490785022826  0.9832261598357015  0.1304688098663165
  0.0759074924633292  0.1192660951839755  0.1023865870196000
  0.0923141242690306  0.0588715722896086  0.9305483044234877
  0.1245561920164727  0.0539144625086356  0.7375101854893422
  0.0906012534179477  0.9427331012714608  0.8330580209757196
  0.2004115294983693  0.1488817142650036  0.6625668920259701
  0.5022563551838300  0.8165958114980916  0.7181088935648053
  0.3868658531116676  0.8639710568493181  0.7869215980129184
  0.3276160578468326  0.8504065946923665  0.9636785271468037
  0.2607345496613436  0.8277980600114360  0.7930608327211954
  0.2035919292973781  0.8420147579573277  0.0242463021196671
  0.0770017052685866  0.8449588019818852  0.9681994982566148
  0.1292091681151451  0.8203291994210247  0.7873121262766917
  0.0081914566269293  0.9407205486041159  0.2151878641009177
  0.1258587481940372  0.9583257601556090  0.2947579097204314
  0.1078694419055375  0.8609374805626442  0.1613114735043212
  0.1062159108922506  0.9875993424016648  0.0990096956234637
  0.2106309560797614  0.0550594605074850  0.3436816406998859
  0.8890982293709934  0.5702751284805812  0.0806653821213440
  0.8029072463492605  0.9410192564761587  0.9685384517544282
  0.9289993022470011  0.4480559469440493  0.1305246071345039
  0.6789460402183244  0.3392327091659599  0.0520401423620088
  0.7585596726942969  0.3240788247434159  0.2096545431314082
  0.7913766368036999  0.3389042581681493  0.9470747125961843
  0.8964553591031673  0.3278702575738445  0.0672326640529416
  0.8811883528543804  0.3597154522070299  0.2615878980980715
  0.8922285178780101  0.5004767916268412  0.9111796780742030
  0.9118737210796375  0.3716397348792499  0.8751531175831904
  0.8663376931303080  0.4489658592524509  0.7285457053573392
  0.9897697191663175  0.4619069723394413  0.7886669908922963
  0.8797786878635280  0.5323750864224543  0.2696480103653024
  0.8138095165034919  0.4491863531006717  0.5488747598722278
  0.7852078074664887  0.5497924797465621  0.6774140182472483
  0.7353743661608529  0.4285371676409089  0.7055284373844015
  0.7850048120091786  0.3701212815867783  0.3946054972389780
  0.6898709850784562  0.4353821845408860  0.4878375907173683
  0.7731966681920391  0.5043169239281985  0.3773247970393718
  0.8152773929020400  0.6315970173757656  0.3574832350543666
  0.5073834511776295  0.3358645831564437  0.2651243435222873
  0.5766137355379398  0.4495090226776876  0.5807279409259934
  0.5819237831449524  0.3736962374134457  0.4192039993252207
  0.6336916946426102  0.3669237019028322  0.2353223499188009
  0.8128446486887253  0.3256204035365931  0.3013246220229061
  0.4173302508334264  0.0659915599137377  0.6992728923638546
  0.3096405176953094  0.0322679705825652  0.8577114877101883
  0.2715215849244100  0.0571207133100351  0.0779707124146416
  0.2001871662568397  0.0738274951204860  0.7111427951310977
  0.0757823288914127  0.0227908028351053  0.8231456256328078
  0.9273797197898136  0.3693509330818973  0.1629018764759782
  0.4219506842303595  0.8316832435179290  0.6885572397125377
  0.3167281858696449  0.8740354105195230  0.8472078998275374
  0.2798749900927559  0.8233907665362068  0.0547818056378674
  0.1278378582666362  0.8225153151185204  0.0572072960400622
  0.0738971473816756  0.8637806502329154  0.8484501799916091
  0.1178475468642438  0.0607180557423654  0.0463061971957540
  0.1958233000456467  0.8264221163324500  0.7197345171494249
  0.1971051869215714  0.5297260713274334  0.2832379176238676
  0.5670347277345748  0.6423018323304014  0.6451249502288254
  0.9150078341032796  0.4473785291274522  0.8253624095917219
  0.8003767084675405  0.4695667175724067  0.6659819848002947
  0.7659882955458058  0.4396149854112107  0.4508870773616030
  0.6108383495477974  0.4416761461220127  0.4712255938228047
  0.5591808911632286  0.4835782485484450  0.6885170694557017
  0.6863323861443954  0.4344920597111689  0.8031031026930595
  0.9296956616346351  0.6706813683885779  0.8059506360110030
  0.8104488025627616  0.6277373194460326  0.6702270110826114
  0.7820556274030758  0.6731626014373702  0.4501872883630974
  0.3133563735325918  0.3248367360715421  0.1601912946287823
  0.6862451786459651  0.6753880035112211  0.7889675167716352
  0.4344196544648999  0.3625552796318638  0.2986502804496556
  0.2263586085101710  0.3355487810902290  0.5187476833615483
  0.1926456135067165  0.3743866924722861  0.3021482561644616
  0.0765795805864839  0.3235537288168375  0.1610707075952395
  0.3217113961340319  0.5430503703829554  0.1325984432813866
  0.4333934000070959  0.5215849217809040  0.2966291062576936
  0.3784360240640300  0.5706666646788181  0.5063640525822626
  0.2221315413338976  0.5768918961659686  0.4961958379984380
  0.1972091355570160  0.6779960975117068  0.6580069395115163
  0.0723129109782724  0.5487211418318948  0.1412037758167336
  0.6274268576662861  0.6729638053170006  0.4325189758717573
  0.3806791134157543  0.3300951820389129  0.5136598327179741
  0.0793081076057271  0.6377125134054769  0.8011374746213832
  0.1732814651537419  0.4630259941851034  0.6355032907975644
  0.2830574385715826  0.6695258100575676  0.0179970729617300
  0.7816238657120621  0.8273793090174247  0.4736461468259763
  0.8061292197475888  0.8683753429194787  0.6961894998433292
  0.9237497766718189  0.8291536467295767  0.8257112453163771
  0.6742631214686516  0.0408251010868707  0.8653787338661221
  0.5657896472678403  0.0233487787990963  0.6953827563236384
  0.6215195085758430  0.0696657142566313  0.4880400431554388
  0.7770968616442593  0.0714302817285941  0.4985859524917494
  0.7960917841603087  0.0223479553987485  0.7134867150348452
  0.9274596090681918  0.0432629922545191  0.8407373775921301
  0.0675908694961064  0.1672407338762069  0.2009577847112404
  0.1853706014043947  0.1330620572004704  0.3481653481935257
  0.2239185788918132  0.1820569412256612  0.5565024407776540
  0.3760312328143040  0.1765107515710851  0.5582830332927293
  0.4315051862037534  0.1396179258830882  0.3494638539304912
  0.3067889330945686  0.1774920057103493  0.2228547608774086
  0.8813742804917466  0.9274112286788926  0.9862691336458768
  0.9346654538506015  0.9712172073186326  0.1958907811368886
  0.8266434928113123  0.9548142851836755  0.3661034821874124
  0.5800085458147907  0.1763720794060108  0.3376322744883607
  0.6888330171025856  0.1303259801050145  0.1962688785116708
  0.7128029276880297  0.1668156992831665  0.9758343972397533
  0.9245956989893258  0.1284917816657223  0.1939056938339347
  0.8101586588478551  0.1711445864369394  0.3367436165456955
  0.6282282200023183  0.8263158097114734  0.4663579394040723
  0.1295832218854157  0.6700976560154510  0.0164644837128879
  0.7262483733844869  0.9253046652999763  0.0003209120462331
  0.4292755763789513  0.9804022100412335  0.3201150643063445
  0.3160693326733243  0.6273179462947455  0.8028048737763533
  0.4179177690082366  0.6803442318629189  0.6538835407593311
  0.0680399567029845  0.4787957261878301  0.7990543232142643
  0.1172743085091528  0.4250541559412213  0.0069285370816773
  0.2736872136559434  0.4241764324236759  0.9998422020847246
  0.2947078300762035  0.4745277214757992  0.7868272421099093
  0.4203279965391598  0.4503329147215862  0.6482289286015029
  0.8697162801601840  0.3260005263403032  0.9530654277009672
  0.7121294751190382  0.3189319481605294  0.9442841491758784
  0.6982573999896965  0.3687623944007612  0.1625332220972363
  0.5816462866204464  0.3319757471310241  0.3130718190233952
  0.8068308263945854  0.5592800432197811  0.3025594548265910
  0.9246457606817513  0.5259139164060799  0.1684182866159061
  0.8741992277688044  0.5732844787640299  0.9605870388895696
  0.7213365398153668  0.5596080462592442  0.9309862063069479
  0.6985523348943190  0.5250661229767704  0.1535121622161474
  0.5831853677215261  0.5550598081975389  0.3052654076182593
  0.5752968391996174  0.9510404236004407  0.3464336411086290
  0.7039968440413730  0.9752798712942697  0.2143596072628002
  0.0866200591413563  0.9376395710185207  0.1921864205342758
  0.1935566287618712  0.9749467493506010  0.3552177269650181
  0.2275605438202775  0.9480461403483903  0.5750618118878716
  0.3810081640706521  0.9457388270971671  0.5461499574798644
  0.6919839863327673  0.8221329998377881  0.8459581425147313
  0.3020158753662183  0.9315594700176978  0.2113886539391959
 
  0.00000000E+00  0.00000000E+00  0.00000000E+00
  0.00000000E+00  0.00000000E+00  0.00000000E+00
  0.00000000E+00  0.00000000E+00  0.00000000E+00
  0.00000000E+00  0.00000000E+00  0.00000000E+00
  0.00000000E+00  0.00000000E+00  0.00000000E+00
  0.00000000E+00  0.00000000E+00  0.00000000E+00
  0.00000000E+00  0.00000000E+00  0.00000000E+00
  0.00000000E+00  0.00000000E+00  0.00000000E+00
  0.00000000E+00  0.00000000E+00  0.00000000E+00
  0.00000000E+00  0.00000000E+00  0.00000000E+00
  0.00000000E+00  0.00000000E+00  0.00000000E+00
  0.00000000E+00  0.00000000E+00  0.00000000E+00
  0.00000000E+00  0.00000000E+00  0.00000000E+00
  0.00000000E+00  0.00000000E+00  0.00000000E+00
  0.00000000E+00  0.00000000E+00  0.00000000E+00
  0.00000000E+00  0.00000000E+00  0.00000000E+00
  0.00000000E+00  0.00000000E+00  0.00000000E+00
  0.00000000E+00  0.00000000E+00  0.00000000E+00
  0.00000000E+00  0.00000000E+00  0.00000000E+00
  0.00000000E+00  0.00000000E+00  0.00000000E+00
  0.00000000E+00  0.00000000E+00  0.00000000E+00
  0.00000000E+00  0.00000000E+00  0.00000000E+00
  0.00000000E+00  0.00000000E+00  0.00000000E+00
  0.00000000E+00  0.00000000E+00  0.00000000E+00
  0.00000000E+00  0.00000000E+00  0.00000000E+00
  0.00000000E+00  0.00000000E+00  0.00000000E+00
  0.00000000E+00  0.00000000E+00  0.00000000E+00
  0.00000000E+00  0.00000000E+00  0.00000000E+00
  0.00000000E+00  0.00000000E+00  0.00000000E+00
  0.00000000E+00  0.00000000E+00  0.00000000E+00
  0.00000000E+00  0.00000000E+00  0.00000000E+00
  0.00000000E+00  0.00000000E+00  0.00000000E+00
  0.00000000E+00  0.00000000E+00  0.00000000E+00
  0.00000000E+00  0.00000000E+00  0.00000000E+00
  0.00000000E+00  0.00000000E+00  0.00000000E+00
  0.00000000E+00  0.00000000E+00  0.00000000E+00
  0.00000000E+00  0.00000000E+00  0.00000000E+00
  0.00000000E+00  0.00000000E+00  0.00000000E+00
  0.00000000E+00  0.00000000E+00  0.00000000E+00
  0.00000000E+00  0.00000000E+00  0.00000000E+00
  0.00000000E+00  0.00000000E+00  0.00000000E+00
  0.00000000E+00  0.00000000E+00  0.00000000E+00
  0.00000000E+00  0.00000000E+00  0.00000000E+00
  0.00000000E+00  0.00000000E+00  0.00000000E+00
  0.00000000E+00  0.00000000E+00  0.00000000E+00
  0.00000000E+00  0.00000000E+00  0.00000000E+00
  0.00000000E+00  0.00000000E+00  0.00000000E+00
  0.00000000E+00  0.00000000E+00  0.00000000E+00
  0.00000000E+00  0.00000000E+00  0.00000000E+00
  0.00000000E+00  0.00000000E+00  0.00000000E+00
  0.00000000E+00  0.00000000E+00  0.00000000E+00
  0.00000000E+00  0.00000000E+00  0.00000000E+00
  0.00000000E+00  0.00000000E+00  0.00000000E+00
  0.00000000E+00  0.00000000E+00  0.00000000E+00
  0.00000000E+00  0.00000000E+00  0.00000000E+00
  0.00000000E+00  0.00000000E+00  0.00000000E+00
  0.00000000E+00  0.00000000E+00  0.00000000E+00
  0.00000000E+00  0.00000000E+00  0.00000000E+00
  0.00000000E+00  0.00000000E+00  0.00000000E+00
  0.00000000E+00  0.00000000E+00  0.00000000E+00
  0.00000000E+00  0.00000000E+00  0.00000000E+00
  0.00000000E+00  0.00000000E+00  0.00000000E+00
  0.00000000E+00  0.00000000E+00  0.00000000E+00
  0.00000000E+00  0.00000000E+00  0.00000000E+00
  0.00000000E+00  0.00000000E+00  0.00000000E+00
  0.00000000E+00  0.00000000E+00  0.00000000E+00
  0.00000000E+00  0.00000000E+00  0.00000000E+00
  0.00000000E+00  0.00000000E+00  0.00000000E+00
  0.00000000E+00  0.00000000E+00  0.00000000E+00
  0.00000000E+00  0.00000000E+00  0.00000000E+00
  0.00000000E+00  0.00000000E+00  0.00000000E+00
  0.00000000E+00  0.00000000E+00  0.00000000E+00
  0.00000000E+00  0.00000000E+00  0.00000000E+00
  0.00000000E+00  0.00000000E+00  0.00000000E+00
  0.00000000E+00  0.00000000E+00  0.00000000E+00
  0.00000000E+00  0.00000000E+00  0.00000000E+00
  0.00000000E+00  0.00000000E+00  0.00000000E+00
  0.00000000E+00  0.00000000E+00  0.00000000E+00
  0.00000000E+00  0.00000000E+00  0.00000000E+00
  0.00000000E+00  0.00000000E+00  0.00000000E+00
  0.00000000E+00  0.00000000E+00  0.00000000E+00
  0.00000000E+00  0.00000000E+00  0.00000000E+00
  0.00000000E+00  0.00000000E+00  0.00000000E+00
  0.00000000E+00  0.00000000E+00  0.00000000E+00
  0.00000000E+00  0.00000000E+00  0.00000000E+00
  0.00000000E+00  0.00000000E+00  0.00000000E+00
  0.00000000E+00  0.00000000E+00  0.00000000E+00
  0.00000000E+00  0.00000000E+00  0.00000000E+00
  0.00000000E+00  0.00000000E+00  0.00000000E+00
  0.00000000E+00  0.00000000E+00  0.00000000E+00
  0.00000000E+00  0.00000000E+00  0.00000000E+00
  0.00000000E+00  0.00000000E+00  0.00000000E+00
  0.00000000E+00  0.00000000E+00  0.00000000E+00
  0.00000000E+00  0.00000000E+00  0.00000000E+00
  0.00000000E+00  0.00000000E+00  0.00000000E+00
  0.00000000E+00  0.00000000E+00  0.00000000E+00
  0.00000000E+00  0.00000000E+00  0.00000000E+00
  0.00000000E+00  0.00000000E+00  0.00000000E+00
  0.00000000E+00  0.00000000E+00  0.00000000E+00
  0.00000000E+00  0.00000000E+00  0.00000000E+00
  0.00000000E+00  0.00000000E+00  0.00000000E+00
  0.00000000E+00  0.00000000E+00  0.00000000E+00
  0.00000000E+00  0.00000000E+00  0.00000000E+00
  0.00000000E+00  0.00000000E+00  0.00000000E+00
  0.00000000E+00  0.00000000E+00  0.00000000E+00
  0.00000000E+00  0.00000000E+00  0.00000000E+00
  0.00000000E+00  0.00000000E+00  0.00000000E+00
  0.00000000E+00  0.00000000E+00  0.00000000E+00
  0.00000000E+00  0.00000000E+00  0.00000000E+00
  0.00000000E+00  0.00000000E+00  0.00000000E+00
  0.00000000E+00  0.00000000E+00  0.00000000E+00
  0.00000000E+00  0.00000000E+00  0.00000000E+00
  0.00000000E+00  0.00000000E+00  0.00000000E+00
  0.00000000E+00  0.00000000E+00  0.00000000E+00
  0.00000000E+00  0.00000000E+00  0.00000000E+00
  0.00000000E+00  0.00000000E+00  0.00000000E+00
  0.00000000E+00  0.00000000E+00  0.00000000E+00
  0.00000000E+00  0.00000000E+00  0.00000000E+00
  0.00000000E+00  0.00000000E+00  0.00000000E+00
  0.00000000E+00  0.00000000E+00  0.00000000E+00
  0.00000000E+00  0.00000000E+00  0.00000000E+00
  0.00000000E+00  0.00000000E+00  0.00000000E+00
  0.00000000E+00  0.00000000E+00  0.00000000E+00
  0.00000000E+00  0.00000000E+00  0.00000000E+00
  0.00000000E+00  0.00000000E+00  0.00000000E+00
  0.00000000E+00  0.00000000E+00  0.00000000E+00
  0.00000000E+00  0.00000000E+00  0.00000000E+00
  0.00000000E+00  0.00000000E+00  0.00000000E+00
  0.00000000E+00  0.00000000E+00  0.00000000E+00
  0.00000000E+00  0.00000000E+00  0.00000000E+00
  0.00000000E+00  0.00000000E+00  0.00000000E+00
  0.00000000E+00  0.00000000E+00  0.00000000E+00
  0.00000000E+00  0.00000000E+00  0.00000000E+00
  0.00000000E+00  0.00000000E+00  0.00000000E+00
  0.00000000E+00  0.00000000E+00  0.00000000E+00
  0.00000000E+00  0.00000000E+00  0.00000000E+00
  0.00000000E+00  0.00000000E+00  0.00000000E+00
  0.00000000E+00  0.00000000E+00  0.00000000E+00
  0.00000000E+00  0.00000000E+00  0.00000000E+00
  0.00000000E+00  0.00000000E+00  0.00000000E+00
  0.00000000E+00  0.00000000E+00  0.00000000E+00
  0.00000000E+00  0.00000000E+00  0.00000000E+00
  0.00000000E+00  0.00000000E+00  0.00000000E+00
  0.00000000E+00  0.00000000E+00  0.00000000E+00
  0.00000000E+00  0.00000000E+00  0.00000000E+00
  0.00000000E+00  0.00000000E+00  0.00000000E+00
  0.00000000E+00  0.00000000E+00  0.00000000E+00
  0.00000000E+00  0.00000000E+00  0.00000000E+00
  0.00000000E+00  0.00000000E+00  0.00000000E+00
  0.00000000E+00  0.00000000E+00  0.00000000E+00
  0.00000000E+00  0.00000000E+00  0.00000000E+00
  0.00000000E+00  0.00000000E+00  0.00000000E+00
  0.00000000E+00  0.00000000E+00  0.00000000E+00
  0.00000000E+00  0.00000000E+00  0.00000000E+00
  0.00000000E+00  0.00000000E+00  0.00000000E+00
  0.00000000E+00  0.00000000E+00  0.00000000E+00
  0.00000000E+00  0.00000000E+00  0.00000000E+00
  0.00000000E+00  0.00000000E+00  0.00000000E+00
  0.00000000E+00  0.00000000E+00  0.00000000E+00
  0.00000000E+00  0.00000000E+00  0.00000000E+00
  0.00000000E+00  0.00000000E+00  0.00000000E+00
  0.00000000E+00  0.00000000E+00  0.00000000E+00
  0.00000000E+00  0.00000000E+00  0.00000000E+00
  0.00000000E+00  0.00000000E+00  0.00000000E+00
  0.00000000E+00  0.00000000E+00  0.00000000E+00
  0.00000000E+00  0.00000000E+00  0.00000000E+00
  0.00000000E+00  0.00000000E+00  0.00000000E+00
  0.00000000E+00  0.00000000E+00  0.00000000E+00
  0.00000000E+00  0.00000000E+00  0.00000000E+00
  0.00000000E+00  0.00000000E+00  0.00000000E+00
  0.00000000E+00  0.00000000E+00  0.00000000E+00
  0.00000000E+00  0.00000000E+00  0.00000000E+00
  0.00000000E+00  0.00000000E+00  0.00000000E+00
  0.00000000E+00  0.00000000E+00  0.00000000E+00
  0.00000000E+00  0.00000000E+00  0.00000000E+00
  0.00000000E+00  0.00000000E+00  0.00000000E+00
  0.00000000E+00  0.00000000E+00  0.00000000E+00
  0.00000000E+00  0.00000000E+00  0.00000000E+00
  0.00000000E+00  0.00000000E+00  0.00000000E+00
  0.00000000E+00  0.00000000E+00  0.00000000E+00
  0.00000000E+00  0.00000000E+00  0.00000000E+00
  0.00000000E+00  0.00000000E+00  0.00000000E+00
  0.00000000E+00  0.00000000E+00  0.00000000E+00
  0.00000000E+00  0.00000000E+00  0.00000000E+00
  0.00000000E+00  0.00000000E+00  0.00000000E+00
  0.00000000E+00  0.00000000E+00  0.00000000E+00
  0.00000000E+00  0.00000000E+00  0.00000000E+00
  0.00000000E+00  0.00000000E+00  0.00000000E+00
  0.00000000E+00  0.00000000E+00  0.00000000E+00
  0.00000000E+00  0.00000000E+00  0.00000000E+00
  0.00000000E+00  0.00000000E+00  0.00000000E+00
  0.00000000E+00  0.00000000E+00  0.00000000E+00
  0.00000000E+00  0.00000000E+00  0.00000000E+00
  0.00000000E+00  0.00000000E+00  0.00000000E+00
  0.00000000E+00  0.00000000E+00  0.00000000E+00
  0.00000000E+00  0.00000000E+00  0.00000000E+00
  0.00000000E+00  0.00000000E+00  0.00000000E+00
  0.00000000E+00  0.00000000E+00  0.00000000E+00
  0.00000000E+00  0.00000000E+00  0.00000000E+00
  0.00000000E+00  0.00000000E+00  0.00000000E+00
  0.00000000E+00  0.00000000E+00  0.00000000E+00
  0.00000000E+00  0.00000000E+00  0.00000000E+00
  0.00000000E+00  0.00000000E+00  0.00000000E+00
  0.00000000E+00  0.00000000E+00  0.00000000E+00
  0.00000000E+00  0.00000000E+00  0.00000000E+00
  0.00000000E+00  0.00000000E+00  0.00000000E+00
  0.00000000E+00  0.00000000E+00  0.00000000E+00
  0.00000000E+00  0.00000000E+00  0.00000000E+00
  0.00000000E+00  0.00000000E+00  0.00000000E+00
  0.00000000E+00  0.00000000E+00  0.00000000E+00
  0.00000000E+00  0.00000000E+00  0.00000000E+00
  0.00000000E+00  0.00000000E+00  0.00000000E+00
  0.00000000E+00  0.00000000E+00  0.00000000E+00
  0.00000000E+00  0.00000000E+00  0.00000000E+00
  0.00000000E+00  0.00000000E+00  0.00000000E+00
  0.00000000E+00  0.00000000E+00  0.00000000E+00
  0.00000000E+00  0.00000000E+00  0.00000000E+00
  0.00000000E+00  0.00000000E+00  0.00000000E+00
  0.00000000E+00  0.00000000E+00  0.00000000E+00
  0.00000000E+00  0.00000000E+00  0.00000000E+00
  0.00000000E+00  0.00000000E+00  0.00000000E+00
  0.00000000E+00  0.00000000E+00  0.00000000E+00
  0.00000000E+00  0.00000000E+00  0.00000000E+00
  0.00000000E+00  0.00000000E+00  0.00000000E+00
  0.00000000E+00  0.00000000E+00  0.00000000E+00
  0.00000000E+00  0.00000000E+00  0.00000000E+00
  0.00000000E+00  0.00000000E+00  0.00000000E+00
  0.00000000E+00  0.00000000E+00  0.00000000E+00
  0.00000000E+00  0.00000000E+00  0.00000000E+00
  0.00000000E+00  0.00000000E+00  0.00000000E+00
  0.00000000E+00  0.00000000E+00  0.00000000E+00
  0.00000000E+00  0.00000000E+00  0.00000000E+00
  0.00000000E+00  0.00000000E+00  0.00000000E+00
  0.00000000E+00  0.00000000E+00  0.00000000E+00
  0.00000000E+00  0.00000000E+00  0.00000000E+00
  0.00000000E+00  0.00000000E+00  0.00000000E+00
  0.00000000E+00  0.00000000E+00  0.00000000E+00
  0.00000000E+00  0.00000000E+00  0.00000000E+00
  0.00000000E+00  0.00000000E+00  0.00000000E+00
  0.00000000E+00  0.00000000E+00  0.00000000E+00
  0.00000000E+00  0.00000000E+00  0.00000000E+00
  0.00000000E+00  0.00000000E+00  0.00000000E+00
  0.00000000E+00  0.00000000E+00  0.00000000E+00
  0.00000000E+00  0.00000000E+00  0.00000000E+00
  0.00000000E+00  0.00000000E+00  0.00000000E+00
  0.00000000E+00  0.00000000E+00  0.00000000E+00
  0.00000000E+00  0.00000000E+00  0.00000000E+00
  0.00000000E+00  0.00000000E+00  0.00000000E+00
  0.00000000E+00  0.00000000E+00  0.00000000E+00
  0.00000000E+00  0.00000000E+00  0.00000000E+00
  0.00000000E+00  0.00000000E+00  0.00000000E+00
  0.00000000E+00  0.00000000E+00  0.00000000E+00
  0.00000000E+00  0.00000000E+00  0.00000000E+00
  0.00000000E+00  0.00000000E+00  0.00000000E+00
  0.00000000E+00  0.00000000E+00  0.00000000E+00
  0.00000000E+00  0.00000000E+00  0.00000000E+00
  0.00000000E+00  0.00000000E+00  0.00000000E+00
  0.00000000E+00  0.00000000E+00  0.00000000E+00
  0.00000000E+00  0.00000000E+00  0.00000000E+00
  0.00000000E+00  0.00000000E+00  0.00000000E+00
  0.00000000E+00  0.00000000E+00  0.00000000E+00
  0.00000000E+00  0.00000000E+00  0.00000000E+00
  0.00000000E+00  0.00000000E+00  0.00000000E+00
  0.00000000E+00  0.00000000E+00  0.00000000E+00
  0.00000000E+00  0.00000000E+00  0.00000000E+00
  0.00000000E+00  0.00000000E+00  0.00000000E+00
  0.00000000E+00  0.00000000E+00  0.00000000E+00
  0.00000000E+00  0.00000000E+00  0.00000000E+00
  0.00000000E+00  0.00000000E+00  0.00000000E+00
  0.00000000E+00  0.00000000E+00  0.00000000E+00
  0.00000000E+00  0.00000000E+00  0.00000000E+00
  0.00000000E+00  0.00000000E+00  0.00000000E+00
  0.00000000E+00  0.00000000E+00  0.00000000E+00
  0.00000000E+00  0.00000000E+00  0.00000000E+00
  0.00000000E+00  0.00000000E+00  0.00000000E+00
  0.00000000E+00  0.00000000E+00  0.00000000E+00
  0.00000000E+00  0.00000000E+00  0.00000000E+00
  0.00000000E+00  0.00000000E+00  0.00000000E+00
  0.00000000E+00  0.00000000E+00  0.00000000E+00
  0.00000000E+00  0.00000000E+00  0.00000000E+00
  0.00000000E+00  0.00000000E+00  0.00000000E+00
  0.00000000E+00  0.00000000E+00  0.00000000E+00
  0.00000000E+00  0.00000000E+00  0.00000000E+00
  0.00000000E+00  0.00000000E+00  0.00000000E+00
  0.00000000E+00  0.00000000E+00  0.00000000E+00
  0.00000000E+00  0.00000000E+00  0.00000000E+00
  0.00000000E+00  0.00000000E+00  0.00000000E+00
  0.00000000E+00  0.00000000E+00  0.00000000E+00
  0.00000000E+00  0.00000000E+00  0.00000000E+00
  0.00000000E+00  0.00000000E+00  0.00000000E+00
