# Supplementary material for: Water Adsorption at Pairs of Proximate Brønsted Acid Sites in Zeolites
Source: J Phys Chem Lett. 2026 Jan 14;17(4):1201–6. doi: 10.1021/acs.jpclett.5c03794 (PMC12862806; doi:10.1021/acs.jpclett.5c03794)
Supplement: Supplementary file 2 [file jz5c03794_si_002.zip › Water_BAS_Pairs_SI/QM/STRUCTURES_PBE+D2/HMFI__Isolated_BAS__T10_O23_T10__1_h2o__PBE_D2.vasp]

image0                                  
   1.00000000000000     
    20.2029999999999994    0.0000000000000000    0.0000000000000000
     0.0000000000000010   19.8490000000000002    0.0000000000000000
     0.0000000000000010    0.0000000000000010   13.2159999999999993
   Al   H    O    Si
     1     3   193    95
Direct
  0.6175635480933638  0.6754137692797502  0.5144957068807224
  0.5169362419926246  0.6535414570655107  0.4261552245334715
  0.4484266722123140  0.7116245492098678  0.4856066245651977
  0.4985113770343263  0.7438621461316764  0.4095038217191372
  0.4892494806360695  0.0539809285511349  0.6926773563289578
  0.3580983353293031  0.0596811364965345  0.6932602594769989
  0.4270897514612641  0.1128151540188817  0.5422265958084458
  0.4223205863760693  0.9802531726338665  0.5610028652702268
  0.2981329741476161  0.0757361940395089  0.8690050456930311
  0.3228671595937219  0.9515214820864533  0.8004685767786210
  0.2310578784231719  0.0274104893488994  0.7152796357034531
  0.2983080945214511  0.1416575996248571  0.0409690681484918
  0.1995644328437070  0.0577316946852234  0.0045179507945381
  0.3195658844267387  0.0080132606381147  0.0362206614109954
  0.0968817396684258  0.1444108217645281  0.0265847258824703
  0.1039264545354781  0.0649214561420599  0.8679902330348448
  0.1044914102375907  0.0382600571815161  0.6705062239026002
  0.0651543400248101  0.9456321963177357  0.8043002540309866
  0.1896612989866477  0.1198606615418128  0.5826925449171102
  0.4862318623630971  0.8504640112821019  0.6968282866938269
  0.3571400219136916  0.8356821528376885  0.7133153975426532
  0.3066088650668620  0.8341910098938031  0.8948294577919578
  0.2306735639633118  0.8658505316818919  0.7373927143839473
  0.1937293079842922  0.8559032270349420  0.9928141861229574
  0.0916960702409347  0.8237870461929789  0.8737357708867940
  0.1081794503916800  0.8495138487929275  0.6773640533448230
  0.0115719089913351  0.9534527737209488  0.1963977204254058
  0.1425866007128773  0.9412269109652941  0.1953292644491259
  0.0709604134899313  0.8824459633202072  0.0524757284591514
  0.0804028142970995  0.0148084937848321  0.0535416507420341
  0.2054747059515410  0.9213200035614471  0.3672793010479574
  0.1816020345137273  0.0472107762521137  0.3045690247524408
  0.2708910862971772  0.9723691806299017  0.2139877354332273
  0.2038519829111789  0.8557985371866839  0.5397445394423989
  0.3059863501255985  0.9352339659659740  0.4997125315122710
  0.1884542650085873  0.9899655368434839  0.5346185340425036
  0.4087148489745341  0.8506325652810436  0.5298042576242936
  0.4080944102454973  0.9308533663320419  0.3724882103966712
  0.3980474652770292  0.9541784205731733  0.1750257959618029
  0.4241779411811839  0.0543241143556905  0.3045120170211983
  0.3094170615502981  0.8779032829874294  0.0843049019397647
  0.0195597064595452  0.1450492045649950  0.1951520540858073
  0.1483799346997326  0.1602012190208182  0.2078280586834496
  0.1925501196558311  0.1662777430024117  0.3930524370364122
  0.2738880744438706  0.1334827782809967  0.2406690849934770
  0.3043403350921402  0.1425166906897813  0.4901940653704032
  0.4063383465097790  0.1785070161871648  0.3714061621877560
  0.3949482511886372  0.1540463271909754  0.1750725831579216
  0.5099724706824517  0.5432410092195176  0.2976951357906145
  0.6405421090728994  0.5628720440606994  0.3021743520489335
  0.5618616646763901  0.6228749196778617  0.4366128859382667
  0.5805047319681909  0.4911856110676373  0.4484190182397071
  0.7033230399622447  0.5762536541241896  0.1286711115248176
  0.6784214077709452  0.4536497534983690  0.2021360508408547
  0.7693912386730115  0.5312183012234521  0.2853129768035675
  0.7082390063997072  0.6385856464421148  0.9548928601645175
  0.8047550077975655  0.5539775652568151  0.0000910168235551
  0.6852230547186933  0.5051600308180958  0.9633423759377260
  0.9020529676157806  0.6460028460309365  0.9682958011267967
  0.9061766178322052  0.5659563214602178  0.1258077738867936
  0.8981046050217514  0.5405157430073602  0.3226374461529901
  0.9322548964247461  0.4434897989300866  0.1925879298439082
  0.8155442666956483  0.6213457239792136  0.4168194459583527
  0.5167429554564492  0.3603135017080657  0.2979372718229180
  0.6449625928739101  0.3366773453754831  0.2840220306766315
  0.6904586316597163  0.3396513933112633  0.0993169266187502
  0.7708607113669534  0.3641984586731680  0.2552473245747849
  0.8050203553969675  0.3588197811165719  0.0067385168014303
  0.9085395870201427  0.3221725683971567  0.1203347733181596
  0.8919077460975869  0.3455159935838369  0.3183367908412018
  0.9877425964512715  0.4504014749833526  0.7969309378735793
  0.8562286500763584  0.4448132428737355  0.8007975478415876
  0.9270689070808179  0.3848275989388348  0.9443294221638503
  0.9236430690046009  0.5175127040296016  0.9382427990199236
  0.7956763276323473  0.4223400233811324  0.6274261621907548
  0.8174066921703428  0.5491925251847645  0.6867825065803307
  0.7282852026837018  0.4745052490002689  0.7793617249388513
  0.7956225669055804  0.3560317677211240  0.4544329079114490
  0.6973968347663823  0.4406000778126626  0.4929621890803846
  0.8177208644946229  0.4892982439515295  0.4594460402351020
  0.5928323932865230  0.3590533591384429  0.4647957198871996
  0.5992794261303350  0.4342603475902262  0.6282565052603881
  0.6020184158947226  0.4567156620537156  0.8259887331463555
  0.5633978265434081  0.5536403859604196  0.6985157406194588
  0.6920157802536714  0.3770080952260549  0.9060438761361599
  0.9796804575067168  0.6457660199216599  0.8008242055771601
  0.8506557244888162  0.6606817215955852  0.7864753437073011
  0.8052917926270845  0.6705463058341825  0.6019578375368929
  0.7249918277860443  0.6335432590301793  0.7534101028738662
  0.6956049220272194  0.6420849257402900  0.4978578441303116
  0.5863766750470759  0.6772382047990996  0.6357598175868712
  0.6057052099306462  0.6463652316017463  0.8310996766331494
  0.5146294081387620  0.9605213841946789  0.2612799191671117
  0.6385465946461404  0.9237024022537903  0.2242566900269521
  0.5719496092578724  0.8671051492140160  0.3751540832200041
  0.6127655903050963  0.9931411998600191  0.3881306793698087
  0.6868159623110526  0.9501466166467257  0.0469245281455289
  0.6875224059651392  0.0456326840044208  0.1919079349310210
  0.7697274814686335  0.9401876667054451  0.1986282711377495
  0.7056806683427850  0.8765932327770192  0.8839778342317304
  0.8029882288852515  0.9546348191103122  0.9525647417037661
  0.6958435544777726  0.0100616615457138  0.8738711539501610
  0.9101136230385518  0.8876436263996010  0.8955639538026532
  0.9059893518730842  0.9396739284928457  0.0771807372312470
  0.8918190515456914  0.9409500053764498  0.2755056727951403
  0.9231642300774315  0.0532655669289457  0.1814372795580220
  0.8036859710778941  0.8568448872215246  0.3483327208002298
  0.5128761722180060  0.1489441568466597  0.2579150057806167
  0.6420773292710251  0.1657775840064727  0.2460522527830835
  0.6892637752898676  0.1463615640657047  0.0594518871792562
  0.7707562749238835  0.1491271929016791  0.2144168895966390
  0.8086083123733906  0.1505244542009885  0.9737537568499416
  0.9267979085595830  0.1590959121143966  0.0595007912956239
  0.8967320648104209  0.1733924447168362  0.2558456657680147
  0.9916749127232773  0.0545249232519016  0.7632875537072455
  0.8625759604570270  0.0539038428521517  0.7428260470020269
  0.9182464457472443  0.1459699114164954  0.8601316920886682
  0.9159000261802006  0.0198634819461763  0.9203288822176806
  0.8190686361304169  0.0411779788489778  0.5568664100604576
  0.7937210760355394  0.9457007567627319  0.6954591926697101
  0.7342790966836932  0.0657083111569898  0.7032214849220640
  0.8182248273929014  0.1191910325793169  0.3969167911960453
  0.7041494270608949  0.0719955859787983  0.4687587372264814
  0.7884088460644517  0.9881951467433261  0.3812359462161594
  0.5872601110716417  0.1219468155024038  0.4196559999721437
  0.5949268954205849  0.0378437169904090  0.5721797077216518
  0.6088079349211950  0.0769647418861864  0.7624791408026277
  0.5713618019599530  0.9519174212809817  0.7214551120892380
  0.7003730247513938  0.1439649243886398  0.8594182615742105
  0.9883430577511982  0.8426133201157726  0.7500872743094713
  0.8591299316639068  0.8314705048476709  0.7293829884774939
  0.8097135660989548  0.8551821741771966  0.5473975684385135
  0.7292398298092869  0.8291796506479236  0.6994229426635745
  0.6930108613472247  0.8527756153006979  0.4550631459552151
  0.5885339539789701  0.8651389571341832  0.5725578944166846
  0.6062557706645511  0.8287939893835392  0.7674286198673949
  0.4872254074054210  0.4476984217029074  0.7336762463598265
  0.3592902047780183  0.4313721972926283  0.7627768067090850
  0.4219250083528470  0.3531326155109867  0.6326240634053539
  0.4007051852295492  0.4796612390016391  0.5859342782025160
  0.3159740333378415  0.4568153946077810  0.9455173224672107
  0.3035771332515347  0.5493973841584299  0.7988331041252065
  0.2299484589804038  0.4369177548270921  0.7996277579581447
  0.3101336348089748  0.3798938148796162  0.1063627391198245
  0.1996304023039117  0.4342285662089647  0.0351207858147370
  0.2899269944279257  0.5125378123644992  0.1192393311986756
  0.0845350445034544  0.3867213140785931  0.0967561541324629
  0.0915912035738099  0.4469542483290978  0.9214562609372660
  0.1079735117783483  0.4332492103416030  0.7242135093246705
  0.0746729094997813  0.5517924963754319  0.7984170670770776
  0.1995846423848273  0.3548255562285828  0.6451973685330727
  0.4846943603455576  0.6534533830864553  0.7602620664948109
  0.3545047462754541  0.6694501779826776  0.7609010111363486
  0.3085292316889024  0.6420454672114431  0.9459985080214131
  0.2257120187613250  0.6584315093156421  0.7948108795421350
  0.1903674950224590  0.6497776622203963  0.0333857555285935
  0.0770194831899237  0.6511799385469319  0.9324791928175321
  0.1013785613689030  0.6741612383349150  0.7364960157991114
  0.0146009016895777  0.5445448991675007  0.2348163469171726
  0.1407303123915306  0.5700613736607256  0.2645588550523527
  0.0752270613074618  0.6436524104375168  0.1321447418152874
  0.1026790749459189  0.5183939732154053  0.0878162476791602
  0.1844275914788485  0.5448332436235835  0.4471673270944904
  0.1939810117955043  0.4508471211463999  0.3016207644884765
  0.2698833910891936  0.5616936395877024  0.3005828812718875
  0.1905063620369186  0.6193728882640893  0.6100215665936114
  0.3008922779683424  0.5636384035475810  0.5392055438039446
  0.2088769783592749  0.4861689077418954  0.6189548785954501
  0.4157575204968080  0.6116477267414713  0.6015819838645016
  0.4088349056099591  0.5565312049867548  0.4239990374908583
  0.3909634988226046  0.5655956152237611  0.2250272020325109
  0.4164947215388389  0.4474419043809363  0.3075366914203548
  0.2997032749382597  0.6441163187476296  0.1459395392142928
  0.0110796772124416  0.3408619718605783  0.2459150220027782
  0.1412300573471580  0.3318107029223027  0.2612956309082362
  0.1898649912735090  0.3558256089134121  0.4449905827997553
  0.2708249056606123  0.3417580895733883  0.2904398487847067
  0.3082565961700766  0.3475797528609680  0.5305043129564430
  0.4228939600078864  0.3432601627777624  0.4330123375580618
  0.3958825018753049  0.3255005975832510  0.2366616700406744
  0.4271493838840620  0.7386902216413743  0.6274704785863187
  0.2732086826177590  0.7541191135036357  0.0458881323854940
  0.1111679620876739  0.7568453959542669  0.0443448093610134
  0.1953508056697673  0.7484833283829859  0.6528291540241390
  0.0773538761421807  0.2571850624993957  0.1252120199901809
  0.2249635732226874  0.2441631912800593  0.5469093441026752
  0.3868039389537355  0.2395704331256767  0.5470016475197984
  0.3031660909259291  0.2508454817552060  0.1505759059189353
  0.5688482753810078  0.2455530556467828  0.3669916772133754
  0.7271547270200619  0.2551656502910833  0.9553380098857309
  0.8842008628650774  0.2598311152719583  0.9463624928640751
  0.8030961663916611  0.2466627563986100  0.3435316221855741
  0.9219000411313992  0.7581799469446666  0.8686747483026812
  0.7734934584157810  0.7450903129798023  0.4435057680215075
  0.6027105619140279  0.7532626746814749  0.4599108243046837
  0.6939694011266467  0.7476865968803731  0.8506305103055789
  0.4703447569987678  0.7040353346057601  0.4198258515488686
  0.4234136244874865  0.0513507018089914  0.6228416654156124
  0.3029697235924186  0.0283811645819540  0.7690944898298492
  0.2784862728417270  0.0707014073620464  0.9878229384146405
  0.1207108810689450  0.0703842601279601  0.9874305873720977
  0.0662186092003027  0.0254888074084471  0.7768085570654385
  0.1789387154175558  0.0440970262087235  0.6254075851049107
  0.4206567365780377  0.8201700249537967  0.6432371932757687
  0.3042205819721637  0.8723213774871285  0.7864857663476050
  0.2702763811609027  0.8306221870216930  0.0044900189647761
  0.1169735821416154  0.8298372687443190  0.9903784875630904
  0.0633762497281874  0.8658535970457932  0.7766534084449588
  0.1844237353954271  0.8293655259233726  0.6522345940260046
  0.0769752571982726  0.9482210185233841  0.1251287950853598
  0.1995143414679426  0.9706812210188548  0.2695456869017585
  0.2263355747674043  0.9256621068167260  0.4856155733196112
  0.3855101655903967  0.9249741489836988  0.4895122676528038
  0.4364495862098928  0.9751971174875672  0.2783393846672961
  0.3240725230197589  0.9529774758839460  0.1269620366338239
  0.0844423949955030  0.1764898435441518  0.1387548350443777
  0.1992168218721011  0.1263074131534944  0.2863920425017452
  0.2280582827190024  0.1681910511301450  0.5034271972459172
  0.3808867607590060  0.1684841382830296  0.4873452454590835
  0.4349803152156619  0.1335807039021813  0.2774152587561005
  0.3173198158058136  0.1704281056012269  0.1522048844402635
  0.5745163432618361  0.5530480152611871  0.3693523633171201
  0.6980828802298689  0.5308615060632400  0.2303691188922242
  0.7256751379416494  0.5684353521080423  0.0112616882224606
  0.8833368203453466  0.5708540241513725  0.0088154643819920
  0.9375458206735447  0.5233435918252790  0.2190719052132953
  0.8245911196156100  0.5462903566838900  0.3717784838303018
  0.5803504930079332  0.3255921055042760  0.3536523443620929
  0.6965420476250854  0.3741029332334039  0.2100429701730774
  0.7289716624795072  0.3326727144966314  0.9918813199898635
  0.8812326193168397  0.3314996068684917  0.0051175970964867
  0.9357744033414244  0.3635501896333934  0.2189122107738401
  0.8150475932170362  0.3275222173103055  0.3429801774443223
  0.9226280129428435  0.4494905552603303  0.8693575169277279
  0.7999272837069528  0.4730206743009274  0.7240473251352952
  0.7764635069693054  0.4271844101850279  0.5082915262883364
  0.6183540775140108  0.4310152854886805  0.5095764483844321
  0.5631468672965971  0.4736318313610887  0.7213975396657614
  0.6773011839506907  0.4534119389564187  0.8687981794964167
  0.9142684319926796  0.6774411866113013  0.8556725691360777
  0.7994318607127081  0.6283525133808425  0.7063670969376010
  0.7705604923834632  0.6691433504878501  0.4898599538069811
  0.5612151727584064  0.6332910222578135  0.7297057777181131
  0.6830379250640036  0.6669221870933234  0.8463611780092331
  0.5839108141916467  0.9364027472096412  0.3122462973553721
  0.6960850059806346  0.9656348422176189  0.1659270443902275
  0.7236471355553311  0.9472265114256146  0.9383278207405218
  0.8827369000942181  0.9502288551015111  0.9612637324944669
  0.9336360035958539  0.9722231502942905  0.1816764187270850
  0.8136467897315106  0.9316591184106404  0.3014210201052892
  0.5786783895414865  0.1703178359867137  0.3216392028993706
  0.6970179513822971  0.1263888304186406  0.1782304585383359
  0.7314497728042343  0.1740747862807051  0.9629315742212231
  0.8841384061600694  0.1787273670200306  0.9604114216673869
  0.9412322373407827  0.1325077692406169  0.1730806541077980
  0.8221804429262675  0.1718724061758509  0.3031377796912308
  0.9221564288098527  0.0682182660083300  0.8210284816071568
  0.8023681368146631  0.0261328860792108  0.6745268702080831
  0.7819935668994749  0.0552410609208588  0.4499865134072953
  0.6254102166815617  0.0560374051975494  0.4628236399384504
  0.5660664508798435  0.0301107672112229  0.6858443767450025
  0.6852368521098309  0.0741255650280794  0.8004258702111540
  0.9191510996604051  0.8300645191311432  0.8104761862284890
  0.7985266832258555  0.8658337664730783  0.6677040239010510
  0.7692769304479912  0.8262077200730360  0.4494872240659479
  0.6150571113787756  0.8326465280497052  0.4669003894120290
  0.5634044401419360  0.8735950384635459  0.6878198261901080
  0.6834404185215410  0.8211480879932919  0.8007410149503820
  0.4178746573363866  0.4288700754744199  0.6794529408494424
  0.3020774173900936  0.4691214846139752  0.8265661109215274
  0.2782353046793313  0.4455147965884531  0.0524292523220142
  0.1203455298557290  0.4468655081209194  0.0352677687272408
  0.0650800216469286  0.4710202305922429  0.8116025790216490
  0.1860839131424955  0.4277473603046983  0.6968044816769280
  0.4202474402099241  0.6676877860501179  0.6905689984846973
  0.2984018383467510  0.6293050168465314  0.8255573958791096
  0.2675199476901350  0.6729140207134481  0.0419873915083196
  0.1135864047166894  0.6755558954947724  0.0347294467371518
  0.0578828541410275  0.6306642343309468  0.8177238564117939
  0.1779337862054934  0.6747092064278898  0.6979898324535218
  0.0825493362532855  0.5683708216402913  0.1803156779038591
  0.1971687418789136  0.5310665415259055  0.3283107431414778
  0.2216948584786436  0.5539291887114925  0.5547749304677063
  0.3801759521240209  0.5518863501589567  0.5381586432725363
  0.4314589829304966  0.5275713614127892  0.3144408274442476
  0.3127736425415695  0.5709611903706167  0.1969727895377756
  0.0793264748721732  0.3292364816200684  0.1829459652724386
  0.1985726051834557  0.3703959152805890  0.3246672906627841
  0.2308328525860532  0.3253333802834170  0.5410745389304373
  0.3845892722228796  0.3207731077606378  0.5349639696329341
  0.4379070848111423  0.3689117662272553  0.3191915771957889
  0.3198235844497734  0.3248503941655900  0.1955421667852771
 
  0.00000000E+00  0.00000000E+00  0.00000000E+00
  0.00000000E+00  0.00000000E+00  0.00000000E+00
  0.00000000E+00  0.00000000E+00  0.00000000E+00
  0.00000000E+00  0.00000000E+00  0.00000000E+00
  0.00000000E+00  0.00000000E+00  0.00000000E+00
  0.00000000E+00  0.00000000E+00  0.00000000E+00
  0.00000000E+00  0.00000000E+00  0.00000000E+00
  0.00000000E+00  0.00000000E+00  0.00000000E+00
  0.00000000E+00  0.00000000E+00  0.00000000E+00
  0.00000000E+00  0.00000000E+00  0.00000000E+00
  0.00000000E+00  0.00000000E+00  0.00000000E+00
  0.00000000E+00  0.00000000E+00  0.00000000E+00
  0.00000000E+00  0.00000000E+00  0.00000000E+00
  0.00000000E+00  0.00000000E+00  0.00000000E+00
  0.00000000E+00  0.00000000E+00  0.00000000E+00
  0.00000000E+00  0.00000000E+00  0.00000000E+00
  0.00000000E+00  0.00000000E+00  0.00000000E+00
  0.00000000E+00  0.00000000E+00  0.00000000E+00
  0.00000000E+00  0.00000000E+00  0.00000000E+00
  0.00000000E+00  0.00000000E+00  0.00000000E+00
  0.00000000E+00  0.00000000E+00  0.00000000E+00
  0.00000000E+00  0.00000000E+00  0.00000000E+00
  0.00000000E+00  0.00000000E+00  0.00000000E+00
  0.00000000E+00  0.00000000E+00  0.00000000E+00
  0.00000000E+00  0.00000000E+00  0.00000000E+00
  0.00000000E+00  0.00000000E+00  0.00000000E+00
  0.00000000E+00  0.00000000E+00  0.00000000E+00
  0.00000000E+00  0.00000000E+00  0.00000000E+00
  0.00000000E+00  0.00000000E+00  0.00000000E+00
  0.00000000E+00  0.00000000E+00  0.00000000E+00
  0.00000000E+00  0.00000000E+00  0.00000000E+00
  0.00000000E+00  0.00000000E+00  0.00000000E+00
  0.00000000E+00  0.00000000E+00  0.00000000E+00
  0.00000000E+00  0.00000000E+00  0.00000000E+00
  0.00000000E+00  0.00000000E+00  0.00000000E+00
  0.00000000E+00  0.00000000E+00  0.00000000E+00
  0.00000000E+00  0.00000000E+00  0.00000000E+00
  0.00000000E+00  0.00000000E+00  0.00000000E+00
  0.00000000E+00  0.00000000E+00  0.00000000E+00
  0.00000000E+00  0.00000000E+00  0.00000000E+00
  0.00000000E+00  0.00000000E+00  0.00000000E+00
  0.00000000E+00  0.00000000E+00  0.00000000E+00
  0.00000000E+00  0.00000000E+00  0.00000000E+00
  0.00000000E+00  0.00000000E+00  0.00000000E+00
  0.00000000E+00  0.00000000E+00  0.00000000E+00
  0.00000000E+00  0.00000000E+00  0.00000000E+00
  0.00000000E+00  0.00000000E+00  0.00000000E+00
  0.00000000E+00  0.00000000E+00  0.00000000E+00
  0.00000000E+00  0.00000000E+00  0.00000000E+00
  0.00000000E+00  0.00000000E+00  0.00000000E+00
  0.00000000E+00  0.00000000E+00  0.00000000E+00
  0.00000000E+00  0.00000000E+00  0.00000000E+00
  0.00000000E+00  0.00000000E+00  0.00000000E+00
  0.00000000E+00  0.00000000E+00  0.00000000E+00
  0.00000000E+00  0.00000000E+00  0.00000000E+00
  0.00000000E+00  0.00000000E+00  0.00000000E+00
  0.00000000E+00  0.00000000E+00  0.00000000E+00
  0.00000000E+00  0.00000000E+00  0.00000000E+00
  0.00000000E+00  0.00000000E+00  0.00000000E+00
  0.00000000E+00  0.00000000E+00  0.00000000E+00
  0.00000000E+00  0.00000000E+00  0.00000000E+00
  0.00000000E+00  0.00000000E+00  0.00000000E+00
  0.00000000E+00  0.00000000E+00  0.00000000E+00
  0.00000000E+00  0.00000000E+00  0.00000000E+00
  0.00000000E+00  0.00000000E+00  0.00000000E+00
  0.00000000E+00  0.00000000E+00  0.00000000E+00
  0.00000000E+00  0.00000000E+00  0.00000000E+00
  0.00000000E+00  0.00000000E+00  0.00000000E+00
  0.00000000E+00  0.00000000E+00  0.00000000E+00
  0.00000000E+00  0.00000000E+00  0.00000000E+00
  0.00000000E+00  0.00000000E+00  0.00000000E+00
  0.00000000E+00  0.00000000E+00  0.00000000E+00
  0.00000000E+00  0.00000000E+00  0.00000000E+00
  0.00000000E+00  0.00000000E+00  0.00000000E+00
  0.00000000E+00  0.00000000E+00  0.00000000E+00
  0.00000000E+00  0.00000000E+00  0.00000000E+00
  0.00000000E+00  0.00000000E+00  0.00000000E+00
  0.00000000E+00  0.00000000E+00  0.00000000E+00
  0.00000000E+00  0.00000000E+00  0.00000000E+00
  0.00000000E+00  0.00000000E+00  0.00000000E+00
  0.00000000E+00  0.00000000E+00  0.00000000E+00
  0.00000000E+00  0.00000000E+00  0.00000000E+00
  0.00000000E+00  0.00000000E+00  0.00000000E+00
  0.00000000E+00  0.00000000E+00  0.00000000E+00
  0.00000000E+00  0.00000000E+00  0.00000000E+00
  0.00000000E+00  0.00000000E+00  0.00000000E+00
  0.00000000E+00  0.00000000E+00  0.00000000E+00
  0.00000000E+00  0.00000000E+00  0.00000000E+00
  0.00000000E+00  0.00000000E+00  0.00000000E+00
  0.00000000E+00  0.00000000E+00  0.00000000E+00
  0.00000000E+00  0.00000000E+00  0.00000000E+00
  0.00000000E+00  0.00000000E+00  0.00000000E+00
  0.00000000E+00  0.00000000E+00  0.00000000E+00
  0.00000000E+00  0.00000000E+00  0.00000000E+00
  0.00000000E+00  0.00000000E+00  0.00000000E+00
  0.00000000E+00  0.00000000E+00  0.00000000E+00
  0.00000000E+00  0.00000000E+00  0.00000000E+00
  0.00000000E+00  0.00000000E+00  0.00000000E+00
  0.00000000E+00  0.00000000E+00  0.00000000E+00
  0.00000000E+00  0.00000000E+00  0.00000000E+00
  0.00000000E+00  0.00000000E+00  0.00000000E+00
  0.00000000E+00  0.00000000E+00  0.00000000E+00
  0.00000000E+00  0.00000000E+00  0.00000000E+00
  0.00000000E+00  0.00000000E+00  0.00000000E+00
  0.00000000E+00  0.00000000E+00  0.00000000E+00
  0.00000000E+00  0.00000000E+00  0.00000000E+00
  0.00000000E+00  0.00000000E+00  0.00000000E+00
  0.00000000E+00  0.00000000E+00  0.00000000E+00
  0.00000000E+00  0.00000000E+00  0.00000000E+00
  0.00000000E+00  0.00000000E+00  0.00000000E+00
  0.00000000E+00  0.00000000E+00  0.00000000E+00
  0.00000000E+00  0.00000000E+00  0.00000000E+00
  0.00000000E+00  0.00000000E+00  0.00000000E+00
  0.00000000E+00  0.00000000E+00  0.00000000E+00
  0.00000000E+00  0.00000000E+00  0.00000000E+00
  0.00000000E+00  0.00000000E+00  0.00000000E+00
  0.00000000E+00  0.00000000E+00  0.00000000E+00
  0.00000000E+00  0.00000000E+00  0.00000000E+00
  0.00000000E+00  0.00000000E+00  0.00000000E+00
  0.00000000E+00  0.00000000E+00  0.00000000E+00
  0.00000000E+00  0.00000000E+00  0.00000000E+00
  0.00000000E+00  0.00000000E+00  0.00000000E+00
  0.00000000E+00  0.00000000E+00  0.00000000E+00
  0.00000000E+00  0.00000000E+00  0.00000000E+00
  0.00000000E+00  0.00000000E+00  0.00000000E+00
  0.00000000E+00  0.00000000E+00  0.00000000E+00
  0.00000000E+00  0.00000000E+00  0.00000000E+00
  0.00000000E+00  0.00000000E+00  0.00000000E+00
  0.00000000E+00  0.00000000E+00  0.00000000E+00
  0.00000000E+00  0.00000000E+00  0.00000000E+00
  0.00000000E+00  0.00000000E+00  0.00000000E+00
  0.00000000E+00  0.00000000E+00  0.00000000E+00
  0.00000000E+00  0.00000000E+00  0.00000000E+00
  0.00000000E+00  0.00000000E+00  0.00000000E+00
  0.00000000E+00  0.00000000E+00  0.00000000E+00
  0.00000000E+00  0.00000000E+00  0.00000000E+00
  0.00000000E+00  0.00000000E+00  0.00000000E+00
  0.00000000E+00  0.00000000E+00  0.00000000E+00
  0.00000000E+00  0.00000000E+00  0.00000000E+00
  0.00000000E+00  0.00000000E+00  0.00000000E+00
  0.00000000E+00  0.00000000E+00  0.00000000E+00
  0.00000000E+00  0.00000000E+00  0.00000000E+00
  0.00000000E+00  0.00000000E+00  0.00000000E+00
  0.00000000E+00  0.00000000E+00  0.00000000E+00
  0.00000000E+00  0.00000000E+00  0.00000000E+00
  0.00000000E+00  0.00000000E+00  0.00000000E+00
  0.00000000E+00  0.00000000E+00  0.00000000E+00
  0.00000000E+00  0.00000000E+00  0.00000000E+00
  0.00000000E+00  0.00000000E+00  0.00000000E+00
  0.00000000E+00  0.00000000E+00  0.00000000E+00
  0.00000000E+00  0.00000000E+00  0.00000000E+00
  0.00000000E+00  0.00000000E+00  0.00000000E+00
  0.00000000E+00  0.00000000E+00  0.00000000E+00
  0.00000000E+00  0.00000000E+00  0.00000000E+00
  0.00000000E+00  0.00000000E+00  0.00000000E+00
  0.00000000E+00  0.00000000E+00  0.00000000E+00
  0.00000000E+00  0.00000000E+00  0.00000000E+00
  0.00000000E+00  0.00000000E+00  0.00000000E+00
  0.00000000E+00  0.00000000E+00  0.00000000E+00
  0.00000000E+00  0.00000000E+00  0.00000000E+00
  0.00000000E+00  0.00000000E+00  0.00000000E+00
  0.00000000E+00  0.00000000E+00  0.00000000E+00
  0.00000000E+00  0.00000000E+00  0.00000000E+00
  0.00000000E+00  0.00000000E+00  0.00000000E+00
  0.00000000E+00  0.00000000E+00  0.00000000E+00
  0.00000000E+00  0.00000000E+00  0.00000000E+00
  0.00000000E+00  0.00000000E+00  0.00000000E+00
  0.00000000E+00  0.00000000E+00  0.00000000E+00
  0.00000000E+00  0.00000000E+00  0.00000000E+00
  0.00000000E+00  0.00000000E+00  0.00000000E+00
  0.00000000E+00  0.00000000E+00  0.00000000E+00
  0.00000000E+00  0.00000000E+00  0.00000000E+00
  0.00000000E+00  0.00000000E+00  0.00000000E+00
  0.00000000E+00  0.00000000E+00  0.00000000E+00
  0.00000000E+00  0.00000000E+00  0.00000000E+00
  0.00000000E+00  0.00000000E+00  0.00000000E+00
  0.00000000E+00  0.00000000E+00  0.00000000E+00
  0.00000000E+00  0.00000000E+00  0.00000000E+00
  0.00000000E+00  0.00000000E+00  0.00000000E+00
  0.00000000E+00  0.00000000E+00  0.00000000E+00
  0.00000000E+00  0.00000000E+00  0.00000000E+00
  0.00000000E+00  0.00000000E+00  0.00000000E+00
  0.00000000E+00  0.00000000E+00  0.00000000E+00
  0.00000000E+00  0.00000000E+00  0.00000000E+00
  0.00000000E+00  0.00000000E+00  0.00000000E+00
  0.00000000E+00  0.00000000E+00  0.00000000E+00
  0.00000000E+00  0.00000000E+00  0.00000000E+00
  0.00000000E+00  0.00000000E+00  0.00000000E+00
  0.00000000E+00  0.00000000E+00  0.00000000E+00
  0.00000000E+00  0.00000000E+00  0.00000000E+00
  0.00000000E+00  0.00000000E+00  0.00000000E+00
  0.00000000E+00  0.00000000E+00  0.00000000E+00
  0.00000000E+00  0.00000000E+00  0.00000000E+00
  0.00000000E+00  0.00000000E+00  0.00000000E+00
  0.00000000E+00  0.00000000E+00  0.00000000E+00
  0.00000000E+00  0.00000000E+00  0.00000000E+00
  0.00000000E+00  0.00000000E+00  0.00000000E+00
  0.00000000E+00  0.00000000E+00  0.00000000E+00
  0.00000000E+00  0.00000000E+00  0.00000000E+00
  0.00000000E+00  0.00000000E+00  0.00000000E+00
  0.00000000E+00  0.00000000E+00  0.00000000E+00
  0.00000000E+00  0.00000000E+00  0.00000000E+00
  0.00000000E+00  0.00000000E+00  0.00000000E+00
  0.00000000E+00  0.00000000E+00  0.00000000E+00
  0.00000000E+00  0.00000000E+00  0.00000000E+00
  0.00000000E+00  0.00000000E+00  0.00000000E+00
  0.00000000E+00  0.00000000E+00  0.00000000E+00
  0.00000000E+00  0.00000000E+00  0.00000000E+00
  0.00000000E+00  0.00000000E+00  0.00000000E+00
  0.00000000E+00  0.00000000E+00  0.00000000E+00
  0.00000000E+00  0.00000000E+00  0.00000000E+00
  0.00000000E+00  0.00000000E+00  0.00000000E+00
  0.00000000E+00  0.00000000E+00  0.00000000E+00
  0.00000000E+00  0.00000000E+00  0.00000000E+00
  0.00000000E+00  0.00000000E+00  0.00000000E+00
  0.00000000E+00  0.00000000E+00  0.00000000E+00
  0.00000000E+00  0.00000000E+00  0.00000000E+00
  0.00000000E+00  0.00000000E+00  0.00000000E+00
  0.00000000E+00  0.00000000E+00  0.00000000E+00
  0.00000000E+00  0.00000000E+00  0.00000000E+00
  0.00000000E+00  0.00000000E+00  0.00000000E+00
  0.00000000E+00  0.00000000E+00  0.00000000E+00
  0.00000000E+00  0.00000000E+00  0.00000000E+00
  0.00000000E+00  0.00000000E+00  0.00000000E+00
  0.00000000E+00  0.00000000E+00  0.00000000E+00
  0.00000000E+00  0.00000000E+00  0.00000000E+00
  0.00000000E+00  0.00000000E+00  0.00000000E+00
  0.00000000E+00  0.00000000E+00  0.00000000E+00
  0.00000000E+00  0.00000000E+00  0.00000000E+00
  0.00000000E+00  0.00000000E+00  0.00000000E+00
  0.00000000E+00  0.00000000E+00  0.00000000E+00
  0.00000000E+00  0.00000000E+00  0.00000000E+00
  0.00000000E+00  0.00000000E+00  0.00000000E+00
  0.00000000E+00  0.00000000E+00  0.00000000E+00
  0.00000000E+00  0.00000000E+00  0.00000000E+00
  0.00000000E+00  0.00000000E+00  0.00000000E+00
  0.00000000E+00  0.00000000E+00  0.00000000E+00
  0.00000000E+00  0.00000000E+00  0.00000000E+00
  0.00000000E+00  0.00000000E+00  0.00000000E+00
  0.00000000E+00  0.00000000E+00  0.00000000E+00
  0.00000000E+00  0.00000000E+00  0.00000000E+00
  0.00000000E+00  0.00000000E+00  0.00000000E+00
  0.00000000E+00  0.00000000E+00  0.00000000E+00
  0.00000000E+00  0.00000000E+00  0.00000000E+00
  0.00000000E+00  0.00000000E+00  0.00000000E+00
  0.00000000E+00  0.00000000E+00  0.00000000E+00
  0.00000000E+00  0.00000000E+00  0.00000000E+00
  0.00000000E+00  0.00000000E+00  0.00000000E+00
  0.00000000E+00  0.00000000E+00  0.00000000E+00
  0.00000000E+00  0.00000000E+00  0.00000000E+00
  0.00000000E+00  0.00000000E+00  0.00000000E+00
  0.00000000E+00  0.00000000E+00  0.00000000E+00
  0.00000000E+00  0.00000000E+00  0.00000000E+00
  0.00000000E+00  0.00000000E+00  0.00000000E+00
  0.00000000E+00  0.00000000E+00  0.00000000E+00
  0.00000000E+00  0.00000000E+00  0.00000000E+00
  0.00000000E+00  0.00000000E+00  0.00000000E+00
  0.00000000E+00  0.00000000E+00  0.00000000E+00
  0.00000000E+00  0.00000000E+00  0.00000000E+00
  0.00000000E+00  0.00000000E+00  0.00000000E+00
  0.00000000E+00  0.00000000E+00  0.00000000E+00
  0.00000000E+00  0.00000000E+00  0.00000000E+00
  0.00000000E+00  0.00000000E+00  0.00000000E+00
  0.00000000E+00  0.00000000E+00  0.00000000E+00
  0.00000000E+00  0.00000000E+00  0.00000000E+00
  0.00000000E+00  0.00000000E+00  0.00000000E+00
  0.00000000E+00  0.00000000E+00  0.00000000E+00
  0.00000000E+00  0.00000000E+00  0.00000000E+00
  0.00000000E+00  0.00000000E+00  0.00000000E+00
  0.00000000E+00  0.00000000E+00  0.00000000E+00
  0.00000000E+00  0.00000000E+00  0.00000000E+00
  0.00000000E+00  0.00000000E+00  0.00000000E+00
  0.00000000E+00  0.00000000E+00  0.00000000E+00
  0.00000000E+00  0.00000000E+00  0.00000000E+00
  0.00000000E+00  0.00000000E+00  0.00000000E+00
  0.00000000E+00  0.00000000E+00  0.00000000E+00
  0.00000000E+00  0.00000000E+00  0.00000000E+00
  0.00000000E+00  0.00000000E+00  0.00000000E+00
  0.00000000E+00  0.00000000E+00  0.00000000E+00
  0.00000000E+00  0.00000000E+00  0.00000000E+00
  0.00000000E+00  0.00000000E+00  0.00000000E+00
  0.00000000E+00  0.00000000E+00  0.00000000E+00
  0.00000000E+00  0.00000000E+00  0.00000000E+00
  0.00000000E+00  0.00000000E+00  0.00000000E+00
  0.00000000E+00  0.00000000E+00  0.00000000E+00
  0.00000000E+00  0.00000000E+00  0.00000000E+00
  0.00000000E+00  0.00000000E+00  0.00000000E+00
  0.00000000E+00  0.00000000E+00  0.00000000E+00
  0.00000000E+00  0.00000000E+00  0.00000000E+00
  0.00000000E+00  0.00000000E+00  0.00000000E+00
  0.00000000E+00  0.00000000E+00  0.00000000E+00
  0.00000000E+00  0.00000000E+00  0.00000000E+00
