# Supplementary material for: Water Adsorption at Pairs of Proximate Brønsted Acid Sites in Zeolites
Source: J Phys Chem Lett. 2026 Jan 14;17(4):1201–6. doi: 10.1021/acs.jpclett.5c03794 (PMC12862806; doi:10.1021/acs.jpclett.5c03794)
Supplement: Supplementary file 2 [file jz5c03794_si_002.zip › Water_BAS_Pairs_SI/QM/STRUCTURES_PBE+D2/HMFI__Isolated_BAS__T10_O23_T10__2_h2o__PBE_D2.vasp]

image0                                  
   1.00000000000000     
    20.2029999999999994    0.0000000000000000    0.0000000000000000
     0.0000000000000010   19.8490000000000002    0.0000000000000000
     0.0000000000000010    0.0000000000000010   13.2159999999999993
   Al   H    O    Si
     1     5   194    95
Direct
  0.6081318184751564  0.6702116121108793  0.4919753337344793
  0.4484174453380268  0.7275823850358996  0.3807421862112442
  0.4011259688516429  0.7876853623073319  0.4865465138998283
  0.3940539592161452  0.7093900493505034  0.4966236974032761
  0.5030562910342414  0.6635109468687201  0.3598994918535798
  0.5306460209351564  0.7356697450860186  0.3587042697283330
  0.5008010478037560  0.0427980238071129  0.7083052814649473
  0.3822904111056699  0.0608881614533505  0.7907215178058206
  0.4143777764701039  0.1204762143415948  0.6170154561686759
  0.3919211689893309  0.9869171169598728  0.6290752203350574
  0.3224396331238504  0.0583780038675203  0.9642273485876635
  0.3093149831299462  0.9525304140273471  0.8414152832470005
  0.2488850392365708  0.0670003340432915  0.8011626056017392
  0.2729155505099628  0.1372651382847404  0.1068776903327869
  0.2014233018924405  0.0356682177994356  0.0371786323717206
  0.3095332511768797  0.0119505413982466  0.1480417549847280
  0.1131669490600313  0.1272030758749047  0.0994467278137848
  0.0963451617851891  0.0666936835788668  0.9252472930226125
  0.1272491052237487  0.0317541053742096  0.7374591169528862
  0.0548630997905695  0.9498524135729289  0.8497786713472413
  0.1912527135598448  0.1335972732139905  0.6536133044857323
  0.5064842859045440  0.8488611856900284  0.7141937338571946
  0.3892888224593436  0.8513733294412652  0.7941439850610627
  0.2951830277936347  0.8332013309944666  0.9292703112434509
  0.2656904774843729  0.8468563033556392  0.7351363632819959
  0.1856042406529867  0.8526514632509166  0.0369080490071561
  0.0694463520279437  0.8365866784839144  0.9485308086115868
  0.1386434689796346  0.8574450690035841  0.7789457963977172
  0.9873150398082010  0.9542647969928734  0.2146412803258203
  0.1073317059817479  0.9592522689164125  0.2858265210717965
  0.0762948415050391  0.8675088362003897  0.1460069571453743
  0.0827458236149120  0.9960068042576609  0.0932371814193511
  0.1859317953038300  0.9716076499010805  0.4439896147336633
  0.1941303899673964  0.0598822817465552  0.2948113285709100
  0.2351984089602073  0.9339663762806257  0.2657020103510560
  0.1840988637507032  0.8856325227878615  0.5920648557227131
  0.3014733715625724  0.9254840152570323  0.5123003145933416
  0.2329311669484481  0.0084643609675023  0.6240349139033052
  0.4005913827614108  0.8553730902241636  0.5907581770238065
  0.4259564251043894  0.9418630129003125  0.4481386014945980
  0.3673582686366355  0.9280851512181914  0.2724696332113275
  0.4032074296002482  0.0504931527963473  0.3364859967917973
  0.3038114605781786  0.8787188842235638  0.1164597560575136
  0.9988110171789040  0.1307730941993125  0.2024656739574495
  0.1107779099670238  0.1641041677538984  0.2918725537351979
  0.1785449822334297  0.1414751167646116  0.4559343253184500
  0.2430211141061754  0.1826003540172457  0.2926609172159538
  0.2982269155951152  0.1473907448403854  0.5343295596112826
  0.4091924604843791  0.1686144212480913  0.4306068415409901
  0.3688374331343867  0.1623211944373451  0.2396151021498392
  0.5073115236960852  0.5289588262242528  0.2909110766556946
  0.6366521561574944  0.5478588853600258  0.2871451824685156
  0.5595095654015724  0.6141151329354614  0.4186026414820028
  0.5819041223527287  0.4819319872927924  0.4416536900627991
  0.7070375099531414  0.5783624338919076  0.1262115295401361
  0.6889651756482046  0.4500596223298470  0.1729500998409442
  0.7666873208461669  0.5263936209820458  0.2857579258006407
  0.6937104957661819  0.6460450208667485  0.9573401960524366
  0.8006477275034114  0.5688477740516986  0.9832197108481979
  0.6831189757161362  0.5126730924465122  0.9557556807118923
  0.9058430049763507  0.6501157699288747  0.9594936016834997
  0.8965785386665885  0.5719194715913429  0.1218971565445604
  0.8950832740576029  0.5425748155574925  0.3183369827465480
  0.9127291808916514  0.4454925094790820  0.1816665384915491
  0.8109956155562810  0.6154716512677768  0.4216377152952130
  0.5088333680709919  0.3635690492595532  0.3111320196521439
  0.6351638562623729  0.3471297017511794  0.2702982901175595
  0.6993530024564804  0.3241852758708906  0.1027453554806794
  0.7665575967067627  0.3627890659140175  0.2645067829086070
  0.8029357340370561  0.3573963347675879  0.9878180890642452
  0.9027400014074008  0.3216228258553011  0.1097541458135271
  0.8916805336054271  0.3403866513732018  0.3073142272600747
  0.9943799450115065  0.4571006626309641  0.8072413934608306
  0.8645949326245110  0.4490239235644561  0.7869321154675596
  0.9263919003801713  0.3852150863233660  0.9366584179551315
  0.9184364196196134  0.5183688997359401  0.9406358864376734
  0.7949142546398726  0.4150712328006668  0.6257522693207779
  0.8063830608141191  0.5429929516661581  0.6714079299668582
  0.7340919280685552  0.4624743976932922  0.7871629676291192
  0.8033158988559255  0.3497899051123187  0.4564587446303758
  0.7004374404308623  0.4323601784660599  0.4845771830029570
  0.8203201533316404  0.4829445438407698  0.4559689243701747
  0.5966459655597509  0.3497403726704165  0.4610538083469498
  0.6038625070020548  0.4274399856860829  0.6225965635702562
  0.6040554934800644  0.4586964639231487  0.8183706074709690
  0.5830523232727026  0.5532476479096420  0.6794881800316328
  0.6805936455081062  0.3806908732793498  0.9236528155499497
  0.9875140008050969  0.6486683289603882  0.7983908356878732
  0.8591006137080140  0.6424175537729162  0.7740013887705238
  0.7972534391773708  0.6690515807917998  0.6034763909618822
  0.7281829444589986  0.6285223915738191  0.7646955606136135
  0.6896129615171771  0.6437868925521616  0.4908145820705208
  0.5759356777126525  0.6791102658948395  0.6132954002066654
  0.6042830396080622  0.6557700345312086  0.8093825422057512
  0.4943373097663907  0.9597111409735488  0.2812957798433085
  0.6037194096232330  0.9444879830067511  0.1816587011274346
  0.5807034586795582  0.8643768172236103  0.3404699446530848
  0.6097050868453737  0.9919818300913470  0.3688910475838365
  0.6749779428283197  0.9614888877883286  0.0180733393884887
  0.6846801643873380  0.0502077875407279  0.1714528727138830
  0.7338374601884855  0.9262214161545101  0.1871275672477651
  0.6975524652706212  0.8809502217809208  0.8642951758877759
  0.7994270573641437  0.9414196927114871  0.9576943425455281
  0.7151885218406894  0.0125031316607975  0.8475589981728725
  0.9028194639438697  0.8851114586677782  0.8667221654695909
  0.9181491223745004  0.9406222209361198  0.0444935440788754
  0.8622186853648666  0.9266416018179452  0.2251603530565599
  0.8985667696714190  0.0475682352208562  0.1619559002656883
  0.7851041094258033  0.8486692446645655  0.3301990520863431
  0.4939983048956826  0.1406713051058981  0.2820393006619263
  0.6104916894067394  0.1607558858888611  0.1983632129808457
  0.6800953084922553  0.1455345736947122  0.0301349852381342
  0.7418725803289180  0.1683323146214603  0.2041198839021918
  0.8052066289923637  0.1542593464179279  0.9715845473462795
  0.9281216747299259  0.1499938474617809  0.0382921767593330
  0.8732067717178839  0.1709449988969102  0.2199117712923538
  0.0036674792504135  0.0641077629135261  0.7839507489253952
  0.8896142269165204  0.0564064980256396  0.6916238668609511
  0.9062880505952364  0.1459963051302833  0.8396805422680220
  0.8966981961622735  0.0179745875772842  0.8851015762202925
  0.8263575086985108  0.0357134610662167  0.5218319498244941
  0.8125540637285520  0.9483981577349300  0.6756992166101015
  0.7582679665098033  0.0712168487878624  0.6838023042818798
  0.7998740349766869  0.1118424844822909  0.3639875437950105
  0.7013123065654391  0.0563452336372417  0.4732973567458967
  0.7770026274717956  0.9808160394667713  0.3564783177062162
  0.6037450896017573  0.1252013927928403  0.3921865821373169
  0.5773588833234192  0.0449807286195866  0.5450491232904013
  0.6282658031702981  0.0731355261231834  0.7251333791086776
  0.5923605886680987  0.9485275075063593  0.6840418070070705
  0.7089809855086719  0.1456134796450481  0.8332421342950324
  0.0090919168956183  0.8358281142454981  0.7710330559419943
  0.8933474234637837  0.8405220048235783  0.6790746840841013
  0.8096545569361154  0.8580590517348088  0.5270110173318464
  0.7658637757253349  0.8262341425299845  0.7121366604714283
  0.6869645267429019  0.8427697995517591  0.4631694327442329
  0.5678790874157407  0.8586099621601418  0.5389575527725607
  0.6352830189687934  0.8248206364798080  0.7061021465400069
  0.4922734802117554  0.4578309294105167  0.7212637897097657
  0.3641132193545557  0.4775910431375368  0.7462402239057921
  0.4076216908339760  0.3743967542221668  0.6344873657911154
  0.4189633122115826  0.5014547038430925  0.5686021489209713
  0.3015387846950991  0.4323392798075438  0.9080021730226789
  0.2712311473189103  0.5529631709480770  0.8316715807632340
  0.2367978205633860  0.4406035287481468  0.7383148437672131
  0.3265916276857685  0.3811525497548165  0.0852810567186918
  0.2034911494497135  0.4216008026211748  0.0448018623825893
  0.3000223338672670  0.5119736159840228  0.0668793101890382
  0.0878316718500422  0.3571604355344498  0.0575466260203382
  0.1113078436947641  0.4351508969910910  0.9022473093203293
  0.1054652193831262  0.4577003064838908  0.7080986437794714
  0.0800965729486345  0.5566266725686992  0.8409784721203415
  0.1743192445113774  0.3728316930415835  0.5984413265343625
  0.4849327122628260  0.6306499034462113  0.7414317500558346
  0.3566237554687295  0.6430169574265273  0.7634610834450722
  0.3049821574245096  0.6605427484468902  0.9440457312111793
  0.2293284096181895  0.6743417824262097  0.7820832064617186
  0.1903586046395519  0.6470480009801173  0.0383137410654168
  0.0910516320067447  0.6795649266944613  0.9143240166023974
  0.1059079673584737  0.6584247300429940  0.7165768143276270
  0.0073808650894657  0.5364244140186131  0.2189268844302807
  0.1357306803122858  0.5625089921601802  0.2385643115744716
  0.0667621488635214  0.6197066859356625  0.0914456283838997
  0.0927429373600624  0.4889932868728661  0.0840501677586122
  0.1952610455904921  0.5759813559248750  0.4125608278847783
  0.1730302050897472  0.4513411626721282  0.3370941941705980
  0.2643994283047871  0.5309514583611877  0.2585833092010149
  0.2064811819457306  0.6389222350590626  0.5887419357005348
  0.3033342761918186  0.5591949981313059  0.5271021699709248
  0.1897361847111781  0.5054395883404580  0.5782585139010221
  0.4051475485125081  0.6365196442733008  0.5773228471575357
  0.4059339841441426  0.5749639472293625  0.4019795758703296
  0.3900379871527616  0.5447203972534411  0.2071639616856804
  0.4075658187728230  0.4475337586236859  0.3434991240723222
  0.3029365353498491  0.6340636628193922  0.1422071619848746
  0.0080809635348929  0.3570562575753338  0.2207510056291282
  0.1366535834596028  0.3383451996420355  0.2396663172846648
  0.1932402700721776  0.3281202887115349  0.4138444811750733
  0.2643252717581069  0.3715289885202105  0.2599199418440630
  0.2977211662950474  0.3490238253202768  0.5330612968247743
  0.4148618812491218  0.3324951126147376  0.4433569335768683
  0.3898122295465067  0.3321150542547425  0.2460056503639850
  0.4248353194310949  0.7443799073131123  0.6834496591161212
  0.2684950844547213  0.7527491409890421  0.0813220993349898
  0.1079488483752844  0.7468798088387185  0.0844241636455192
  0.1792056403756564  0.7608929144063993  0.6520237893845856
  0.0611244320792124  0.2441775931585620  0.1505337751870410
  0.2138034540998383  0.2484990367461590  0.5692796506307173
  0.3793941269999162  0.2478557106440227  0.5862637922847344
  0.2977087480573764  0.2607999603943917  0.1551292745879037
  0.5655083850900083  0.2453259355376692  0.3429031035595527
  0.7227087923169346  0.2563698904217253  0.9347705137670936
  0.8859689118560025  0.2585307619134576  0.9361734254531530
  0.8008567651239241  0.2433966170739181  0.3425303045451077
  0.9125953190861915  0.7561628480362097  0.8375266461146792
  0.7746220695072636  0.7412808163920325  0.4410210822078536
  0.5943834588712475  0.7481330955811867  0.4278499314806432
  0.6983701756146159  0.7501318713303041  0.8390850507495607
  0.3963465766349090  0.7461872328589676  0.4462139677277431
  0.4892359993037233  0.7099261798242461  0.3346743045960544
  0.4226883720403813  0.0531412710309402  0.6851898443879675
  0.3161051636094218  0.0340107239133612  0.8478157398174794
  0.2760307604047642  0.0610049327317954  0.0642735814159860
  0.1234956383112182  0.0566308035606003  0.0395848388382795
  0.0705433654395801  0.0281416478621076  0.8243050546870433
  0.1993738573694665  0.0598947783062193  0.7049207559764941
  0.4309161189584677  0.8249428955445453  0.6971343491701455
  0.3142082367683973  0.8719049883821792  0.8258731110934768
  0.2628851462783688  0.8296439734551605  0.0412928003829386
  0.1098019712184332  0.8260918861096949  0.0536362638145965
  0.0686525394674745  0.8698315381497834  0.8363686351264566
  0.1909718236149806  0.8373110344228072  0.6908066072746298
  0.0641681439022949  0.9442877344541565  0.1844988525155285
  0.1807825572327705  0.9809520045756992  0.3227276283669520
  0.2260887392901258  0.9474128498396273  0.5431685532889969
  0.3789276097156658  0.9290529639823182  0.5453930438705191
  0.4228457516814695  0.9711183410786962  0.3331800726052120
  0.3033559534878097  0.9381791650260599  0.2002097264079930
  0.0703786565526288  0.1666314508772779  0.1854205091995632
  0.1814817700193345  0.1370363801517640  0.3336592607266398
  0.2209419777264231  0.1683177301183759  0.5523341146534392
  0.3752565233058011  0.1712864989074391  0.5420638422382715
  0.4188978092330251  0.1305241715255018  0.3225651404047495
  0.2962700365610709  0.1848999200922615  0.1996573117241599
  0.5728738631552870  0.5434170993067348  0.3610528995383535
  0.6995517395432124  0.5255674065945174  0.2194547924767413
  0.7216209355074045  0.5762744194806489  0.0056079632117566
  0.8796269512663711  0.5774073969713357  0.0021682732415490
  0.9279248232871227  0.5241104108982636  0.2099853810698754
  0.8221619888484228  0.5423916315566408  0.3712627765694642
  0.5765774236096637  0.3259017010005422  0.3467049082807047
  0.6974337467572270  0.3711854124813043  0.2033485624730798
  0.7267057008528958  0.3297696938074230  0.9872976036792449
  0.8792956925111461  0.3307514864049005  0.9926329898790681
  0.9287383505932887  0.3666125891637479  0.2052158353169423
  0.8158883746811469  0.3235427935922897  0.3419305813464941
  0.9245982274323934  0.4529148127368661  0.8675236167265509
  0.8003008565191770  0.4677886008630986  0.7193338520166783
  0.7792352349546043  0.4208090481743720  0.5055774632049410
  0.6213907005244805  0.4233047805008307  0.5029461854442948
  0.5707052127853033  0.4748802519550641  0.7096017163163257
  0.6763791092995585  0.4541891379954348  0.8709924019339125
  0.9167626292535398  0.6748781790639052  0.8424646518925701
  0.7974542373794985  0.6216486299143869  0.7030026664092658
  0.7657027084271961  0.6662904439873345  0.4890945324794694
  0.5637211132996011  0.6310286066394805  0.7088112535566988
  0.6806106232324396  0.6705622471645022  0.8415212246936322
  0.5717500457069737  0.9398610905999248  0.2941805271647498
  0.6746610437105731  0.9713669146266001  0.1394538687564952
  0.7226720646806519  0.9484052674948278  0.9212921101080401
  0.8787565565644105  0.9463287109153177  0.9376351613418598
  0.9164993441917049  0.9675966968208403  0.1607078368166475
  0.7895917017334033  0.9213562669139846  0.2750496733206532
  0.5685124457065219  0.1683690009227362  0.3030638609178158
  0.6791353397467420  0.1310121335322526  0.1512775925617557
  0.7291632458042386  0.1753640095596532  0.9431166430566765
  0.8812089092984611  0.1773184778242129  0.9467290172716981
  0.9245187138884837  0.1249195763084626  0.1555513716241651
  0.8038326493091293  0.1724525161685923  0.2824035125368920
  0.9242751930863387  0.0704310304533509  0.8003022911886756
  0.8212490616889547  0.0274992001997801  0.6436989052417511
  0.7758045227133767  0.0467003604605650  0.4276935549397086
  0.6231462635352120  0.0544356215551322  0.4449664760991018
  0.5746493051976308  0.0274443168676510  0.6652827139664534
  0.7024655477853002  0.0750737374803519  0.7722329492778990
  0.9293543478415536  0.8288333867496815  0.7881447044861242
  0.8201765906426616  0.8685621573635157  0.6474836491749515
  0.7638924431714627  0.8215187176709435  0.4413753946594344
  0.6088776352433599  0.8276664645205611  0.4427294911279227
  0.5758678724655284  0.8699581489079163  0.6602052675994200
  0.6992823033855493  0.8214620156886299  0.7804862936925342
  0.4206589675027113  0.4521435608221641  0.6679966523226425
  0.2939271799120273  0.4761406983866784  0.8052911998539097
  0.2818961728583950  0.4367089790396274  0.0264636514468407
  0.1243893561735966  0.4262862190832971  0.0221539926522585
  0.0718740199784448  0.4769296709526327  0.8154000764155934
  0.1769122362134172  0.4444408713922464  0.6567134460112312
  0.4188737274301975  0.6634425585281775  0.6940217549705177
  0.2907593394882655  0.6324682709499708  0.8308174043977010
  0.2663776362897672  0.6737873358306894  0.0506019355628198
  0.1137816586085372  0.6730360232520773  0.0320797921861663
  0.0655579898975369  0.6355500734745283  0.8177292060418718
  0.1800918882660024  0.6822072510427487  0.6848461336115327
  0.0755961426067399  0.5514372931799049  0.1586307479863807
  0.1916868602243220  0.5296049180445490  0.3111830550981909
  0.2236364860736521  0.5704759412519652  0.5271005135825085
  0.3828086744361020  0.5666712773054408  0.5193053564266756
  0.4283197412887750  0.5235931835679325  0.3104371740721740
  0.3141664737333317  0.5550667306693932  0.1692118540755199
  0.0731832831866678  0.3239673747090033  0.1680607672794086
  0.1914664036374060  0.3730134719411952  0.3116955939074102
  0.2204477939246137  0.3249209825422446  0.5288849239448140
  0.3746608182026982  0.3260536290821845  0.5491389030755909
  0.4305592001176285  0.3691042625045896  0.3363520237175069
  0.3193452981170561  0.3363550002790816  0.1873445112540452
 
  0.00000000E+00  0.00000000E+00  0.00000000E+00
  0.00000000E+00  0.00000000E+00  0.00000000E+00
  0.00000000E+00  0.00000000E+00  0.00000000E+00
  0.00000000E+00  0.00000000E+00  0.00000000E+00
  0.00000000E+00  0.00000000E+00  0.00000000E+00
  0.00000000E+00  0.00000000E+00  0.00000000E+00
  0.00000000E+00  0.00000000E+00  0.00000000E+00
  0.00000000E+00  0.00000000E+00  0.00000000E+00
  0.00000000E+00  0.00000000E+00  0.00000000E+00
  0.00000000E+00  0.00000000E+00  0.00000000E+00
  0.00000000E+00  0.00000000E+00  0.00000000E+00
  0.00000000E+00  0.00000000E+00  0.00000000E+00
  0.00000000E+00  0.00000000E+00  0.00000000E+00
  0.00000000E+00  0.00000000E+00  0.00000000E+00
  0.00000000E+00  0.00000000E+00  0.00000000E+00
  0.00000000E+00  0.00000000E+00  0.00000000E+00
  0.00000000E+00  0.00000000E+00  0.00000000E+00
  0.00000000E+00  0.00000000E+00  0.00000000E+00
  0.00000000E+00  0.00000000E+00  0.00000000E+00
  0.00000000E+00  0.00000000E+00  0.00000000E+00
  0.00000000E+00  0.00000000E+00  0.00000000E+00
  0.00000000E+00  0.00000000E+00  0.00000000E+00
  0.00000000E+00  0.00000000E+00  0.00000000E+00
  0.00000000E+00  0.00000000E+00  0.00000000E+00
  0.00000000E+00  0.00000000E+00  0.00000000E+00
  0.00000000E+00  0.00000000E+00  0.00000000E+00
  0.00000000E+00  0.00000000E+00  0.00000000E+00
  0.00000000E+00  0.00000000E+00  0.00000000E+00
  0.00000000E+00  0.00000000E+00  0.00000000E+00
  0.00000000E+00  0.00000000E+00  0.00000000E+00
  0.00000000E+00  0.00000000E+00  0.00000000E+00
  0.00000000E+00  0.00000000E+00  0.00000000E+00
  0.00000000E+00  0.00000000E+00  0.00000000E+00
  0.00000000E+00  0.00000000E+00  0.00000000E+00
  0.00000000E+00  0.00000000E+00  0.00000000E+00
  0.00000000E+00  0.00000000E+00  0.00000000E+00
  0.00000000E+00  0.00000000E+00  0.00000000E+00
  0.00000000E+00  0.00000000E+00  0.00000000E+00
  0.00000000E+00  0.00000000E+00  0.00000000E+00
  0.00000000E+00  0.00000000E+00  0.00000000E+00
  0.00000000E+00  0.00000000E+00  0.00000000E+00
  0.00000000E+00  0.00000000E+00  0.00000000E+00
  0.00000000E+00  0.00000000E+00  0.00000000E+00
  0.00000000E+00  0.00000000E+00  0.00000000E+00
  0.00000000E+00  0.00000000E+00  0.00000000E+00
  0.00000000E+00  0.00000000E+00  0.00000000E+00
  0.00000000E+00  0.00000000E+00  0.00000000E+00
  0.00000000E+00  0.00000000E+00  0.00000000E+00
  0.00000000E+00  0.00000000E+00  0.00000000E+00
  0.00000000E+00  0.00000000E+00  0.00000000E+00
  0.00000000E+00  0.00000000E+00  0.00000000E+00
  0.00000000E+00  0.00000000E+00  0.00000000E+00
  0.00000000E+00  0.00000000E+00  0.00000000E+00
  0.00000000E+00  0.00000000E+00  0.00000000E+00
  0.00000000E+00  0.00000000E+00  0.00000000E+00
  0.00000000E+00  0.00000000E+00  0.00000000E+00
  0.00000000E+00  0.00000000E+00  0.00000000E+00
  0.00000000E+00  0.00000000E+00  0.00000000E+00
  0.00000000E+00  0.00000000E+00  0.00000000E+00
  0.00000000E+00  0.00000000E+00  0.00000000E+00
  0.00000000E+00  0.00000000E+00  0.00000000E+00
  0.00000000E+00  0.00000000E+00  0.00000000E+00
  0.00000000E+00  0.00000000E+00  0.00000000E+00
  0.00000000E+00  0.00000000E+00  0.00000000E+00
  0.00000000E+00  0.00000000E+00  0.00000000E+00
  0.00000000E+00  0.00000000E+00  0.00000000E+00
  0.00000000E+00  0.00000000E+00  0.00000000E+00
  0.00000000E+00  0.00000000E+00  0.00000000E+00
  0.00000000E+00  0.00000000E+00  0.00000000E+00
  0.00000000E+00  0.00000000E+00  0.00000000E+00
  0.00000000E+00  0.00000000E+00  0.00000000E+00
  0.00000000E+00  0.00000000E+00  0.00000000E+00
  0.00000000E+00  0.00000000E+00  0.00000000E+00
  0.00000000E+00  0.00000000E+00  0.00000000E+00
  0.00000000E+00  0.00000000E+00  0.00000000E+00
  0.00000000E+00  0.00000000E+00  0.00000000E+00
  0.00000000E+00  0.00000000E+00  0.00000000E+00
  0.00000000E+00  0.00000000E+00  0.00000000E+00
  0.00000000E+00  0.00000000E+00  0.00000000E+00
  0.00000000E+00  0.00000000E+00  0.00000000E+00
  0.00000000E+00  0.00000000E+00  0.00000000E+00
  0.00000000E+00  0.00000000E+00  0.00000000E+00
  0.00000000E+00  0.00000000E+00  0.00000000E+00
  0.00000000E+00  0.00000000E+00  0.00000000E+00
  0.00000000E+00  0.00000000E+00  0.00000000E+00
  0.00000000E+00  0.00000000E+00  0.00000000E+00
  0.00000000E+00  0.00000000E+00  0.00000000E+00
  0.00000000E+00  0.00000000E+00  0.00000000E+00
  0.00000000E+00  0.00000000E+00  0.00000000E+00
  0.00000000E+00  0.00000000E+00  0.00000000E+00
  0.00000000E+00  0.00000000E+00  0.00000000E+00
  0.00000000E+00  0.00000000E+00  0.00000000E+00
  0.00000000E+00  0.00000000E+00  0.00000000E+00
  0.00000000E+00  0.00000000E+00  0.00000000E+00
  0.00000000E+00  0.00000000E+00  0.00000000E+00
  0.00000000E+00  0.00000000E+00  0.00000000E+00
  0.00000000E+00  0.00000000E+00  0.00000000E+00
  0.00000000E+00  0.00000000E+00  0.00000000E+00
  0.00000000E+00  0.00000000E+00  0.00000000E+00
  0.00000000E+00  0.00000000E+00  0.00000000E+00
  0.00000000E+00  0.00000000E+00  0.00000000E+00
  0.00000000E+00  0.00000000E+00  0.00000000E+00
  0.00000000E+00  0.00000000E+00  0.00000000E+00
  0.00000000E+00  0.00000000E+00  0.00000000E+00
  0.00000000E+00  0.00000000E+00  0.00000000E+00
  0.00000000E+00  0.00000000E+00  0.00000000E+00
  0.00000000E+00  0.00000000E+00  0.00000000E+00
  0.00000000E+00  0.00000000E+00  0.00000000E+00
  0.00000000E+00  0.00000000E+00  0.00000000E+00
  0.00000000E+00  0.00000000E+00  0.00000000E+00
  0.00000000E+00  0.00000000E+00  0.00000000E+00
  0.00000000E+00  0.00000000E+00  0.00000000E+00
  0.00000000E+00  0.00000000E+00  0.00000000E+00
  0.00000000E+00  0.00000000E+00  0.00000000E+00
  0.00000000E+00  0.00000000E+00  0.00000000E+00
  0.00000000E+00  0.00000000E+00  0.00000000E+00
  0.00000000E+00  0.00000000E+00  0.00000000E+00
  0.00000000E+00  0.00000000E+00  0.00000000E+00
  0.00000000E+00  0.00000000E+00  0.00000000E+00
  0.00000000E+00  0.00000000E+00  0.00000000E+00
  0.00000000E+00  0.00000000E+00  0.00000000E+00
  0.00000000E+00  0.00000000E+00  0.00000000E+00
  0.00000000E+00  0.00000000E+00  0.00000000E+00
  0.00000000E+00  0.00000000E+00  0.00000000E+00
  0.00000000E+00  0.00000000E+00  0.00000000E+00
  0.00000000E+00  0.00000000E+00  0.00000000E+00
  0.00000000E+00  0.00000000E+00  0.00000000E+00
  0.00000000E+00  0.00000000E+00  0.00000000E+00
  0.00000000E+00  0.00000000E+00  0.00000000E+00
  0.00000000E+00  0.00000000E+00  0.00000000E+00
  0.00000000E+00  0.00000000E+00  0.00000000E+00
  0.00000000E+00  0.00000000E+00  0.00000000E+00
  0.00000000E+00  0.00000000E+00  0.00000000E+00
  0.00000000E+00  0.00000000E+00  0.00000000E+00
  0.00000000E+00  0.00000000E+00  0.00000000E+00
  0.00000000E+00  0.00000000E+00  0.00000000E+00
  0.00000000E+00  0.00000000E+00  0.00000000E+00
  0.00000000E+00  0.00000000E+00  0.00000000E+00
  0.00000000E+00  0.00000000E+00  0.00000000E+00
  0.00000000E+00  0.00000000E+00  0.00000000E+00
  0.00000000E+00  0.00000000E+00  0.00000000E+00
  0.00000000E+00  0.00000000E+00  0.00000000E+00
  0.00000000E+00  0.00000000E+00  0.00000000E+00
  0.00000000E+00  0.00000000E+00  0.00000000E+00
  0.00000000E+00  0.00000000E+00  0.00000000E+00
  0.00000000E+00  0.00000000E+00  0.00000000E+00
  0.00000000E+00  0.00000000E+00  0.00000000E+00
  0.00000000E+00  0.00000000E+00  0.00000000E+00
  0.00000000E+00  0.00000000E+00  0.00000000E+00
  0.00000000E+00  0.00000000E+00  0.00000000E+00
  0.00000000E+00  0.00000000E+00  0.00000000E+00
  0.00000000E+00  0.00000000E+00  0.00000000E+00
  0.00000000E+00  0.00000000E+00  0.00000000E+00
  0.00000000E+00  0.00000000E+00  0.00000000E+00
  0.00000000E+00  0.00000000E+00  0.00000000E+00
  0.00000000E+00  0.00000000E+00  0.00000000E+00
  0.00000000E+00  0.00000000E+00  0.00000000E+00
  0.00000000E+00  0.00000000E+00  0.00000000E+00
  0.00000000E+00  0.00000000E+00  0.00000000E+00
  0.00000000E+00  0.00000000E+00  0.00000000E+00
  0.00000000E+00  0.00000000E+00  0.00000000E+00
  0.00000000E+00  0.00000000E+00  0.00000000E+00
  0.00000000E+00  0.00000000E+00  0.00000000E+00
  0.00000000E+00  0.00000000E+00  0.00000000E+00
  0.00000000E+00  0.00000000E+00  0.00000000E+00
  0.00000000E+00  0.00000000E+00  0.00000000E+00
  0.00000000E+00  0.00000000E+00  0.00000000E+00
  0.00000000E+00  0.00000000E+00  0.00000000E+00
  0.00000000E+00  0.00000000E+00  0.00000000E+00
  0.00000000E+00  0.00000000E+00  0.00000000E+00
  0.00000000E+00  0.00000000E+00  0.00000000E+00
  0.00000000E+00  0.00000000E+00  0.00000000E+00
  0.00000000E+00  0.00000000E+00  0.00000000E+00
  0.00000000E+00  0.00000000E+00  0.00000000E+00
  0.00000000E+00  0.00000000E+00  0.00000000E+00
  0.00000000E+00  0.00000000E+00  0.00000000E+00
  0.00000000E+00  0.00000000E+00  0.00000000E+00
  0.00000000E+00  0.00000000E+00  0.00000000E+00
  0.00000000E+00  0.00000000E+00  0.00000000E+00
  0.00000000E+00  0.00000000E+00  0.00000000E+00
  0.00000000E+00  0.00000000E+00  0.00000000E+00
  0.00000000E+00  0.00000000E+00  0.00000000E+00
  0.00000000E+00  0.00000000E+00  0.00000000E+00
  0.00000000E+00  0.00000000E+00  0.00000000E+00
  0.00000000E+00  0.00000000E+00  0.00000000E+00
  0.00000000E+00  0.00000000E+00  0.00000000E+00
  0.00000000E+00  0.00000000E+00  0.00000000E+00
  0.00000000E+00  0.00000000E+00  0.00000000E+00
  0.00000000E+00  0.00000000E+00  0.00000000E+00
  0.00000000E+00  0.00000000E+00  0.00000000E+00
  0.00000000E+00  0.00000000E+00  0.00000000E+00
  0.00000000E+00  0.00000000E+00  0.00000000E+00
  0.00000000E+00  0.00000000E+00  0.00000000E+00
  0.00000000E+00  0.00000000E+00  0.00000000E+00
  0.00000000E+00  0.00000000E+00  0.00000000E+00
  0.00000000E+00  0.00000000E+00  0.00000000E+00
  0.00000000E+00  0.00000000E+00  0.00000000E+00
  0.00000000E+00  0.00000000E+00  0.00000000E+00
  0.00000000E+00  0.00000000E+00  0.00000000E+00
  0.00000000E+00  0.00000000E+00  0.00000000E+00
  0.00000000E+00  0.00000000E+00  0.00000000E+00
  0.00000000E+00  0.00000000E+00  0.00000000E+00
  0.00000000E+00  0.00000000E+00  0.00000000E+00
  0.00000000E+00  0.00000000E+00  0.00000000E+00
  0.00000000E+00  0.00000000E+00  0.00000000E+00
  0.00000000E+00  0.00000000E+00  0.00000000E+00
  0.00000000E+00  0.00000000E+00  0.00000000E+00
  0.00000000E+00  0.00000000E+00  0.00000000E+00
  0.00000000E+00  0.00000000E+00  0.00000000E+00
  0.00000000E+00  0.00000000E+00  0.00000000E+00
  0.00000000E+00  0.00000000E+00  0.00000000E+00
  0.00000000E+00  0.00000000E+00  0.00000000E+00
  0.00000000E+00  0.00000000E+00  0.00000000E+00
  0.00000000E+00  0.00000000E+00  0.00000000E+00
  0.00000000E+00  0.00000000E+00  0.00000000E+00
  0.00000000E+00  0.00000000E+00  0.00000000E+00
  0.00000000E+00  0.00000000E+00  0.00000000E+00
  0.00000000E+00  0.00000000E+00  0.00000000E+00
  0.00000000E+00  0.00000000E+00  0.00000000E+00
  0.00000000E+00  0.00000000E+00  0.00000000E+00
  0.00000000E+00  0.00000000E+00  0.00000000E+00
  0.00000000E+00  0.00000000E+00  0.00000000E+00
  0.00000000E+00  0.00000000E+00  0.00000000E+00
  0.00000000E+00  0.00000000E+00  0.00000000E+00
  0.00000000E+00  0.00000000E+00  0.00000000E+00
  0.00000000E+00  0.00000000E+00  0.00000000E+00
  0.00000000E+00  0.00000000E+00  0.00000000E+00
  0.00000000E+00  0.00000000E+00  0.00000000E+00
  0.00000000E+00  0.00000000E+00  0.00000000E+00
  0.00000000E+00  0.00000000E+00  0.00000000E+00
  0.00000000E+00  0.00000000E+00  0.00000000E+00
  0.00000000E+00  0.00000000E+00  0.00000000E+00
  0.00000000E+00  0.00000000E+00  0.00000000E+00
  0.00000000E+00  0.00000000E+00  0.00000000E+00
  0.00000000E+00  0.00000000E+00  0.00000000E+00
  0.00000000E+00  0.00000000E+00  0.00000000E+00
  0.00000000E+00  0.00000000E+00  0.00000000E+00
  0.00000000E+00  0.00000000E+00  0.00000000E+00
  0.00000000E+00  0.00000000E+00  0.00000000E+00
  0.00000000E+00  0.00000000E+00  0.00000000E+00
  0.00000000E+00  0.00000000E+00  0.00000000E+00
  0.00000000E+00  0.00000000E+00  0.00000000E+00
  0.00000000E+00  0.00000000E+00  0.00000000E+00
  0.00000000E+00  0.00000000E+00  0.00000000E+00
  0.00000000E+00  0.00000000E+00  0.00000000E+00
  0.00000000E+00  0.00000000E+00  0.00000000E+00
  0.00000000E+00  0.00000000E+00  0.00000000E+00
  0.00000000E+00  0.00000000E+00  0.00000000E+00
  0.00000000E+00  0.00000000E+00  0.00000000E+00
  0.00000000E+00  0.00000000E+00  0.00000000E+00
  0.00000000E+00  0.00000000E+00  0.00000000E+00
  0.00000000E+00  0.00000000E+00  0.00000000E+00
  0.00000000E+00  0.00000000E+00  0.00000000E+00
  0.00000000E+00  0.00000000E+00  0.00000000E+00
  0.00000000E+00  0.00000000E+00  0.00000000E+00
  0.00000000E+00  0.00000000E+00  0.00000000E+00
  0.00000000E+00  0.00000000E+00  0.00000000E+00
  0.00000000E+00  0.00000000E+00  0.00000000E+00
  0.00000000E+00  0.00000000E+00  0.00000000E+00
  0.00000000E+00  0.00000000E+00  0.00000000E+00
  0.00000000E+00  0.00000000E+00  0.00000000E+00
  0.00000000E+00  0.00000000E+00  0.00000000E+00
  0.00000000E+00  0.00000000E+00  0.00000000E+00
  0.00000000E+00  0.00000000E+00  0.00000000E+00
  0.00000000E+00  0.00000000E+00  0.00000000E+00
  0.00000000E+00  0.00000000E+00  0.00000000E+00
  0.00000000E+00  0.00000000E+00  0.00000000E+00
  0.00000000E+00  0.00000000E+00  0.00000000E+00
  0.00000000E+00  0.00000000E+00  0.00000000E+00
  0.00000000E+00  0.00000000E+00  0.00000000E+00
  0.00000000E+00  0.00000000E+00  0.00000000E+00
  0.00000000E+00  0.00000000E+00  0.00000000E+00
  0.00000000E+00  0.00000000E+00  0.00000000E+00
  0.00000000E+00  0.00000000E+00  0.00000000E+00
  0.00000000E+00  0.00000000E+00  0.00000000E+00
  0.00000000E+00  0.00000000E+00  0.00000000E+00
  0.00000000E+00  0.00000000E+00  0.00000000E+00
  0.00000000E+00  0.00000000E+00  0.00000000E+00
  0.00000000E+00  0.00000000E+00  0.00000000E+00
  0.00000000E+00  0.00000000E+00  0.00000000E+00
  0.00000000E+00  0.00000000E+00  0.00000000E+00
  0.00000000E+00  0.00000000E+00  0.00000000E+00
  0.00000000E+00  0.00000000E+00  0.00000000E+00
  0.00000000E+00  0.00000000E+00  0.00000000E+00
  0.00000000E+00  0.00000000E+00  0.00000000E+00
  0.00000000E+00  0.00000000E+00  0.00000000E+00
  0.00000000E+00  0.00000000E+00  0.00000000E+00
  0.00000000E+00  0.00000000E+00  0.00000000E+00
  0.00000000E+00  0.00000000E+00  0.00000000E+00
  0.00000000E+00  0.00000000E+00  0.00000000E+00
  0.00000000E+00  0.00000000E+00  0.00000000E+00
  0.00000000E+00  0.00000000E+00  0.00000000E+00
  0.00000000E+00  0.00000000E+00  0.00000000E+00
  0.00000000E+00  0.00000000E+00  0.00000000E+00
  0.00000000E+00  0.00000000E+00  0.00000000E+00
