# Supplementary material for: Water Adsorption at Pairs of Proximate Brønsted Acid Sites in Zeolites
Source: J Phys Chem Lett. 2026 Jan 14;17(4):1201–6. doi: 10.1021/acs.jpclett.5c03794 (PMC12862806; doi:10.1021/acs.jpclett.5c03794)
Supplement: Supplementary file 2 [file jz5c03794_si_002.zip › Water_BAS_Pairs_SI/QM/STRUCTURES_PBE+D2/HMFI__Isolated_BAS__T10_O23_T10__bare__PBE_D2.vasp]

image0                                  
   1.00000000000000     
    20.2029999999999994    0.0000000000000000    0.0000000000000000
     0.0000000000000010   19.8490000000000002    0.0000000000000000
     0.0000000000000010    0.0000000000000010   13.2159999999999993
   Al   H    O    Si
     1     1   192    95
Direct
  0.6129958070038445  0.6628794061451551  0.5031403045648314
  0.5793561370148895  0.7391358273435993  0.3719558291438355
  0.4904834112045478  0.0453046702971732  0.6955487670443304
  0.3594768722731190  0.0556305208064431  0.6980251389677404
  0.4304822428301995  0.1157969695706984  0.5548750724246666
  0.4202619183595439  0.9833894369480648  0.5540368492981376
  0.2964779185260212  0.0771648540579336  0.8694598681837651
  0.3176813290810261  0.9509960433733526  0.8080639834270814
  0.2306848468520940  0.0277718088807506  0.7151583317270966
  0.3031770948981756  0.1416263866696864  0.0417148003389784
  0.1984313698396800  0.0642561095803457  0.0066178236231604
  0.3160395596674660  0.0075583677707141  0.0356287574852210
  0.0925027341647909  0.1451565279560303  0.0335121374236390
  0.1013303139322453  0.0702322758006123  0.8704547724140668
  0.1037398288431302  0.0429051856120488  0.6730148636924332
  0.0756811518872204  0.9473356545304366  0.8085828510442873
  0.1910060051478385  0.1214976886913446  0.5842930971816018
  0.4839513136594754  0.8586294582629951  0.7021736283940139
  0.3550327319030142  0.8389528810624141  0.7146235627149866
  0.3028102493248427  0.8313647805138342  0.8948849994568052
  0.2273975974220905  0.8653889222327773  0.7377876653338731
  0.1912015438547731  0.8559125698092366  0.9944705065537098
  0.0886864315669690  0.8229584653479656  0.8759499892438720
  0.1042254725004445  0.8470554871965815  0.6796546516288026
  0.0102857880652577  0.9542026963074333  0.1952133450944739
  0.1410395107256005  0.9414982683619211  0.1964397617789371
  0.0687197778410892  0.8821911954387635  0.0539832947819370
  0.0809983954055905  0.0143589490950672  0.0524748373278601
  0.2037254315579531  0.9225269370146940  0.3687820793711561
  0.1808674814876169  0.0479647078338869  0.3042379009401667
  0.2694502874183303  0.9715565714355527  0.2145645770714448
  0.1986652897266735  0.8574589648013808  0.5406426641141857
  0.3029509311516696  0.9347673783124129  0.5039734323950540
  0.1856619777253349  0.9917425136064227  0.5355761795227507
  0.4081157472056249  0.8526965210939971  0.5336962166896360
  0.4020012627307906  0.9282773730305520  0.3711465742522696
  0.3961589134863807  0.9546327701517391  0.1735335131511882
  0.4221195646021717  0.0522671971537870  0.3078154181381493
  0.3078531720823266  0.8776888649771351  0.0832782516268973
  0.0172761315187598  0.1430830518445867  0.2036067615949230
  0.1464813298569936  0.1620793536849689  0.2132506347660998
  0.1967616847708195  0.1661518588582514  0.3948346067434140
  0.2733714853904330  0.1331198002707884  0.2385727769039173
  0.3077616948509232  0.1421613364219298  0.4961557915282827
  0.4105243823055621  0.1763857035918085  0.3789885569056454
  0.3965294271512871  0.1548715335473631  0.1821616338409283
  0.5078652811203008  0.5362885355047393  0.2880543927922106
  0.6384224701675942  0.5502301536126939  0.2855680589796549
  0.5652270157072438  0.6202970554598388  0.4163092641688487
  0.5787043512409523  0.4887956825450525  0.4406310484379386
  0.7063878425713774  0.5774271196720067  0.1205722264271826
  0.6854578531323606  0.4494881091006062  0.1729046124634059
  0.7685133618892790  0.5244527480119112  0.2768826288538498
  0.7096712426202707  0.6433425016307343  0.9474876002848402
  0.8040307879204728  0.5541445181724950  0.9867152260993198
  0.6819242263180011  0.5112353271851927  0.9525523801557420
  0.9018723210542580  0.6445072744445522  0.9593510447332645
  0.9018966685910722  0.5673167124956543  0.1207592525582865
  0.8967591632309494  0.5405652054844026  0.3168300382769231
  0.9260385401752076  0.4436343693230440  0.1850632125414903
  0.8107833354325539  0.6213763515876020  0.4013372994297618
  0.5149207424415169  0.3679492036219577  0.2961581066103356
  0.6401909471743554  0.3403313809083792  0.2686478383303249
  0.6955062591605355  0.3277664894014593  0.0910233871853890
  0.7685432659545708  0.3602177232876581  0.2513720451587607
  0.8085866549320597  0.3561186862571546  0.9994294552137187
  0.9107245173846071  0.3211512580493607  0.1170136630044392
  0.8896158017363562  0.3454088998877761  0.3144655690866698
  0.9890973646494111  0.4520513658149588  0.7929435995668688
  0.8574800510200816  0.4441979816077310  0.7988152718929932
  0.9306588509447434  0.3829180927722187  0.9390216041855467
  0.9248261587761314  0.5152528298510266  0.9379238666382543
  0.7984247979030770  0.4247424701962847  0.6238876415496296
  0.8209397508325997  0.5507416105727788  0.6882253292110226
  0.7296010633083649  0.4755063036592667  0.7744188449803319
  0.7937591613637016  0.3591798398727472  0.4510256782800622
  0.6969322626670973  0.4444092899111722  0.4952059305871651
  0.8166581481529407  0.4922132274657640  0.4561752647251261
  0.5978912193284520  0.3580359795647011  0.4566880950607216
  0.5948960968721911  0.4322513695631682  0.6213592825481985
  0.6029963279305489  0.4539453539381270  0.8187291768120840
  0.5723746399108053  0.5546345715838942  0.6933661539059590
  0.6945192450999093  0.3807726607081982  0.9059939146909298
  0.9812101901049698  0.6370778010865652  0.7944929324639185
  0.8551048598092111  0.6667535087006894  0.7748834275857257
  0.8090493065332635  0.6675294376456965  0.5901820900821221
  0.7292073369607454  0.6393959388904655  0.7462273790638466
  0.6953831569829609  0.6423819780685217  0.4964070565438601
  0.5833131969083268  0.6777958221881761  0.6227339742893286
  0.6090583172228937  0.6539695781634959  0.8191740497368311
  0.5110663740062318  0.9560679647497052  0.2645215838371117
  0.6426069779470780  0.9404630708591211  0.2634732376569578
  0.5697855565911967  0.8691137254861698  0.3870986755771038
  0.5819651426142836  0.9992390724033612  0.4213554776683505
  0.7040638745250903  0.9353242752456470  0.0901394461414375
  0.6806771184986614  0.0548043330702496  0.1811019839911356
  0.7716488976721383  0.9712464180415747  0.2507449238846073
  0.6956194282075431  0.8774249953056722  0.9128594109009337
  0.8007406008527926  0.9535683220405758  0.9535277967990580
  0.6837996820139749  0.0117829792379652  0.9323277213479674
  0.9050713328556091  0.8766687788335900  0.9164833629318452
  0.8965289065245020  0.9373149011709891  0.0916800661518415
  0.8969463494310034  0.9406401108545376  0.2908638425115621
  0.9203463198223362  0.0521067746856020  0.1866036360616797
  0.8019055856230605  0.8634347992554511  0.3633739644634990
  0.5152722803746388  0.1417929197004019  0.2647851575511183
  0.6411917473779637  0.1762081789684762  0.2372322834714548
  0.6944969462214996  0.1590208436091665  0.0579033368064316
  0.7708736765664798  0.1498004013293474  0.2193368435564631
  0.8110640503807550  0.1504171279393135  0.9647358913380539
  0.9184545375217070  0.1638015627942225  0.0780237574361074
  0.8958952052857786  0.1679858959662217  0.2757383824453101
  0.9895866582381579  0.0463291945132776  0.7670559438940723
  0.8583956855291613  0.0613071986606017  0.7649583987613716
  0.9309708943796233  0.1385661014811682  0.8819703358159413
  0.9186018766032341  0.0096614811820211  0.9275090868443971
  0.7995002239710836  0.0679995187760869  0.5895246632895061
  0.8214053992151429  0.9478134320943664  0.6782621666826456
  0.7295930541051855  0.0298482845712908  0.7469603693393885
  0.8074957695118390  0.1209674235399964  0.4080147373873069
  0.7014676860427774  0.0478757409574386  0.4564101894222002
  0.8175543577537099  0.9875295936108137  0.4356010192434558
  0.6022013508762876  0.1315262556873251  0.4169901486877894
  0.6029023780947060  0.0671837202097073  0.5898470353207333
  0.6043465675667362  0.0577673552284584  0.7888179409100520
  0.5809089544170044  0.9491757566124790  0.6749656550219552
  0.6990089318498796  0.1365798854909148  0.8610541942653109
  0.9849617599973217  0.8562307804773843  0.7587484599629862
  0.8568904094114230  0.8272594077871394  0.7440332174978117
  0.8064882036095546  0.8411303047436693  0.5615230135433584
  0.7284930044323784  0.8557782808625337  0.7202139433735225
  0.6907992787758240  0.8472962636303715  0.4659498534571578
  0.5847168828299365  0.8323730515705919  0.5819768099751517
  0.6043499854260542  0.8381847234319501  0.7801786882468578
  0.4866496294307175  0.4556741557565853  0.7313556625916775
  0.3594166404101375  0.4342712756435095  0.7589577085092679
  0.4247353392252416  0.3571775928012531  0.6317190721953981
  0.4011527982402001  0.4829802734159513  0.5814612174401742
  0.3177124895009096  0.4567010138451875  0.9441873415167022
  0.3038561208462139  0.5512196663032182  0.7999841666652024
  0.2306029447873721  0.4388048359451396  0.7996319251347561
  0.3109050079397672  0.3799217222788328  0.1053684178344771
  0.2005243474214926  0.4318087329901079  0.0299512200238353
  0.2871580823802594  0.5122518938195777  0.1169601128497137
  0.0872071973202868  0.3850057379832099  0.0989275416345696
  0.0902900199049549  0.4410592010022406  0.9208716896272446
  0.1094125369695098  0.4316878557370366  0.7227573751113847
  0.0811265424765170  0.5493584501903624  0.8036623398853951
  0.2028848416262451  0.3548011443304152  0.6466240773678312
  0.4868805911452439  0.6491108294731265  0.7555753453503664
  0.3576126508923447  0.6707151987180066  0.7655645468103645
  0.3077595178180658  0.6435864747871228  0.9472055745389172
  0.2276450527754250  0.6607991189092191  0.7925216873221876
  0.1883254532261587  0.6495550692905118  0.0298848852815682
  0.0744686737946776  0.6533287912425809  0.9302104895948435
  0.1024938106649163  0.6716126690159221  0.7348420371311463
  0.0121662037088907  0.5412073699807091  0.2254811090277019
  0.1372761325689872  0.5677826783442045  0.2634148646710119
  0.0735918906460266  0.6415145308853429  0.1292251190579999
  0.1042093107269782  0.5167797546307366  0.0834892845985977
  0.1816524376344371  0.5440977898053363  0.4462804388813718
  0.1913074846172550  0.4494867184180405  0.3011874630815015
  0.2669473202065151  0.5601814976479526  0.2992081398144879
  0.1921713919935258  0.6192056198869342  0.6084224312752291
  0.3001701318880243  0.5630509343250578  0.5312081078261668
  0.2099073851560783  0.4860781423513073  0.6174052026072565
  0.4114606897868344  0.6156823780572945  0.5997213159764845
  0.4101184507700740  0.5609130185274237  0.4203417274907004
  0.3882444167313491  0.5650103054487919  0.2225732885006161
  0.4089826869606052  0.4481392005601585  0.3124104169746753
  0.2959506921809434  0.6435517879174479  0.1467787984572212
  0.0095220507661671  0.3469365721488010  0.2476489833323402
  0.1389242072351216  0.3296502256080148  0.2668301045660163
  0.1915847355956383  0.3559315853921766  0.4467229418328958
  0.2692550326760216  0.3413365060460530  0.2883465794463406
  0.3107582664680438  0.3491223885523972  0.5302022894549783
  0.4253241226481833  0.3419559733817842  0.4330205947354014
  0.3953519631715732  0.3261035411544679  0.2380082676506650
  0.4307592009645106  0.7428154937269716  0.6386255581503878
  0.2700913118923216  0.7540983902612793  0.0493514817302724
  0.1091220896457448  0.7564213535346446  0.0466133993618670
  0.1934687523745992  0.7485785692981388  0.6499118472102086
  0.0712905113605871  0.2567965689538161  0.1331596916868342
  0.2288074956657148  0.2448088929644328  0.5476915554834538
  0.3888664390226151  0.2413891134890197  0.5515729903058235
  0.3045138418457870  0.2507298496230553  0.1505799974904607
  0.5631063799545899  0.2498847115085514  0.3561520022911020
  0.7317375170933771  0.2558854312299140  0.9310070420063220
  0.8902385810365987  0.2574815321492059  0.9438341282064329
  0.8015056452177145  0.2470784104765955  0.3495589363025058
  0.9350599131893416  0.7542735969029229  0.8630894105882863
  0.7719767630259143  0.7436493040605390  0.4341708539941638
  0.6035260713228582  0.7468987650727089  0.4349844084412655
  0.6979008533790056  0.7536213153110743  0.8424767756848784
  0.4242462202577039  0.0495717340718161  0.6262320377128557
  0.3015920119796204  0.0277065903510938  0.7719275716218403
  0.2778682990909999  0.0725554520681927  0.9886593210222709
  0.1190662369274590  0.0733078743145852  0.9900031089734723
  0.0674015688992227  0.0266237788963692  0.7799241859163496
  0.1781838836176146  0.0460820654534575  0.6266438185007391
  0.4200250480861903  0.8231135634024718  0.6477453015111440
  0.3005474104729428  0.8719567165120811  0.7884757000816900
  0.2675781309598891  0.8298725966976647  0.0054492353652263
  0.1146403637638130  0.8292721343919789  0.9922620709861107
  0.0632827999572413  0.8685380771719649  0.7806782352157098
  0.1809412095996074  0.8290975363398080  0.6526037360456385
  0.0760142133950597  0.9485157852799697  0.1250560304375131
  0.1981266834897320  0.9710960485885990  0.2703008342738409
  0.2232741303657697  0.9268008063331855  0.4876050019154798
  0.3823467706264179  0.9250146238493714  0.4900980321336826
  0.4325507282419341  0.9732745674580259  0.2793824049407670
  0.3218102876795376  0.9527263214810520  0.1261943966297786
  0.0810605892448863  0.1764755489431606  0.1463050267999174
  0.1995063374644058  0.1269475994556234  0.2873351082309200
  0.2313802113800593  0.1685869028370939  0.5056889768061081
  0.3841215105258868  0.1691986188719139  0.4949554411362047
  0.4363025059238470  0.1314341535624852  0.2833944991393286
  0.3194036947523585  0.1705772274545181  0.1538683808581974
  0.5732573239042885  0.5498070845815625  0.3580329787075042
  0.6990914280701258  0.5254516603807878  0.2153806203975202
  0.7256571041004892  0.5716517722457013  0.0015728484667292
  0.8823792236876592  0.5702153975328796  0.0020557288581630
  0.9343325004218358  0.5231825571395207  0.2118177237480948
  0.8222934156370481  0.5450498455285332  0.3628157926944161
  0.5788119556942747  0.3295585136049775  0.3448497211458674
  0.6972525921949617  0.3699871773775812  0.1963520120611331
  0.7327074898240208  0.3303593773447271  0.9817783734080373
  0.8851166163777118  0.3298027997222734  0.0007045254178421
  0.9337412394551359  0.3647339463050593  0.2159049108444391
  0.8130636154992741  0.3277868200566808  0.3416308777896745
  0.9244477138041985  0.4485971760484816  0.8662162904613525
  0.8020964787406227  0.4741643521417607  0.7218768853864167
  0.7759201208746973  0.4301205425066598  0.5061628829382031
  0.6176932977042524  0.4312756141189610  0.5039205499287416
  0.5642301695995119  0.4747292830095459  0.7156523769829353
  0.6777867002298614  0.4552563619570706  0.8632404229032279
  0.9186148604101860  0.6751080915697651  0.8477334083390518
  0.8033313679605002  0.6305713054532124  0.6992405840984510
  0.7701240228549058  0.6675152863277856  0.4815406771271462
  0.5635015169107731  0.6344702275049788  0.7211600794665315
  0.6863355757261577  0.6726800498682554  0.8381441006072722
  0.5766003755428041  0.9430776641625770  0.3323697750882199
  0.6999758038761835  0.9761337976763403  0.1961415251543878
  0.7215496614772241  0.9441288430479807  0.9712453410581182
  0.8797960316866156  0.9443343896980690  0.9723245295314457
  0.9317730794078195  0.9713395362435248  0.1899523685371883
  0.8219812970231248  0.9403955858849992  0.3350142176602975
  0.5805734589041323  0.1746296282188736  0.3179582829779412
  0.6971931549040401  0.1349479009892744  0.1746214471374173
  0.7344782493228325  0.1757848233403800  0.9544114471719204
  0.8874667094981633  0.1774928229017368  0.9675054938372678
  0.9382683029504373  0.1315944373243368  0.1859762149699361
  0.8190189404682712  0.1712964177059058  0.3130782278436164
  0.9243916443759821  0.0633129198916858  0.8343239188149117
  0.8024036078697018  0.0264678371639128  0.6952476845055059
  0.7811517780495628  0.0567532024548603  0.4714739466160999
  0.6228183386024667  0.0617798160475800  0.4714555705671037
  0.5691678175855778  0.0298420302346325  0.6866469903715116
  0.6795528757377652  0.0595627237406400  0.8323684842544555
  0.9201603077706590  0.8289739135206218  0.8197947629616958
  0.8030925105208290  0.8681775577914956  0.6768928698823485
  0.7685615805697371  0.8231224462318257  0.4571423131306639
  0.6133791098876288  0.8285865084481807  0.4695911316554957
  0.5628655411046327  0.8700806439390243  0.6863785718459779
  0.6818464339019101  0.8310291443412744  0.8140475422025255
  0.4184602695805409  0.4335391098243306  0.6762322427383709
  0.3029708480716988  0.4708334423757442  0.8257372306285677
  0.2786149585912274  0.4448508818037183  0.0499562177205593
  0.1212939473739597  0.4441580717069905  0.0333717462818158
  0.0670494678555632  0.4688641764765875  0.8111941238073789
  0.1878104644585254  0.4279989716410881  0.6962286563306405
  0.4214374383171466  0.6691920694130231  0.6906104124750964
  0.2996454572809507  0.6311765661970267  0.8262863182257425
  0.2652108510424492  0.6728896966800182  0.0423839644246386
  0.1116504580337877  0.6753010123896035  0.0331742416685503
  0.0598784268388472  0.6276747270184959  0.8162117350172657
  0.1789407131444644  0.6744125033778950  0.6960535489409184
  0.0813205781200614  0.5658718362727999  0.1757710246294243
  0.1943268937183261  0.5297667026699359  0.3274616212768183
  0.2217118915851772  0.5535128030355100  0.5517321034048163
  0.3800422862923782  0.5552824149977554  0.5334752650819561
  0.4295808015465692  0.5275854912635564  0.3121020830912371
  0.3099978340458021  0.5700041955083572  0.1959557715247654
  0.0776375267656039  0.3298073421596175  0.1873007066995440
  0.1975842523376649  0.3694568281405440  0.3258103386699887
  0.2337085996237187  0.3260097622211153  0.5418956392925673
  0.3870956208370148  0.3224661073521184  0.5361976653269478
  0.4360549878445663  0.3713038564249804  0.3200721780550184
  0.3197861993608157  0.3251978205668192  0.1951664183577205
 
  0.00000000E+00  0.00000000E+00  0.00000000E+00
  0.00000000E+00  0.00000000E+00  0.00000000E+00
  0.00000000E+00  0.00000000E+00  0.00000000E+00
  0.00000000E+00  0.00000000E+00  0.00000000E+00
  0.00000000E+00  0.00000000E+00  0.00000000E+00
  0.00000000E+00  0.00000000E+00  0.00000000E+00
  0.00000000E+00  0.00000000E+00  0.00000000E+00
  0.00000000E+00  0.00000000E+00  0.00000000E+00
  0.00000000E+00  0.00000000E+00  0.00000000E+00
  0.00000000E+00  0.00000000E+00  0.00000000E+00
  0.00000000E+00  0.00000000E+00  0.00000000E+00
  0.00000000E+00  0.00000000E+00  0.00000000E+00
  0.00000000E+00  0.00000000E+00  0.00000000E+00
  0.00000000E+00  0.00000000E+00  0.00000000E+00
  0.00000000E+00  0.00000000E+00  0.00000000E+00
  0.00000000E+00  0.00000000E+00  0.00000000E+00
  0.00000000E+00  0.00000000E+00  0.00000000E+00
  0.00000000E+00  0.00000000E+00  0.00000000E+00
  0.00000000E+00  0.00000000E+00  0.00000000E+00
  0.00000000E+00  0.00000000E+00  0.00000000E+00
  0.00000000E+00  0.00000000E+00  0.00000000E+00
  0.00000000E+00  0.00000000E+00  0.00000000E+00
  0.00000000E+00  0.00000000E+00  0.00000000E+00
  0.00000000E+00  0.00000000E+00  0.00000000E+00
  0.00000000E+00  0.00000000E+00  0.00000000E+00
  0.00000000E+00  0.00000000E+00  0.00000000E+00
  0.00000000E+00  0.00000000E+00  0.00000000E+00
  0.00000000E+00  0.00000000E+00  0.00000000E+00
  0.00000000E+00  0.00000000E+00  0.00000000E+00
  0.00000000E+00  0.00000000E+00  0.00000000E+00
  0.00000000E+00  0.00000000E+00  0.00000000E+00
  0.00000000E+00  0.00000000E+00  0.00000000E+00
  0.00000000E+00  0.00000000E+00  0.00000000E+00
  0.00000000E+00  0.00000000E+00  0.00000000E+00
  0.00000000E+00  0.00000000E+00  0.00000000E+00
  0.00000000E+00  0.00000000E+00  0.00000000E+00
  0.00000000E+00  0.00000000E+00  0.00000000E+00
  0.00000000E+00  0.00000000E+00  0.00000000E+00
  0.00000000E+00  0.00000000E+00  0.00000000E+00
  0.00000000E+00  0.00000000E+00  0.00000000E+00
  0.00000000E+00  0.00000000E+00  0.00000000E+00
  0.00000000E+00  0.00000000E+00  0.00000000E+00
  0.00000000E+00  0.00000000E+00  0.00000000E+00
  0.00000000E+00  0.00000000E+00  0.00000000E+00
  0.00000000E+00  0.00000000E+00  0.00000000E+00
  0.00000000E+00  0.00000000E+00  0.00000000E+00
  0.00000000E+00  0.00000000E+00  0.00000000E+00
  0.00000000E+00  0.00000000E+00  0.00000000E+00
  0.00000000E+00  0.00000000E+00  0.00000000E+00
  0.00000000E+00  0.00000000E+00  0.00000000E+00
  0.00000000E+00  0.00000000E+00  0.00000000E+00
  0.00000000E+00  0.00000000E+00  0.00000000E+00
  0.00000000E+00  0.00000000E+00  0.00000000E+00
  0.00000000E+00  0.00000000E+00  0.00000000E+00
  0.00000000E+00  0.00000000E+00  0.00000000E+00
  0.00000000E+00  0.00000000E+00  0.00000000E+00
  0.00000000E+00  0.00000000E+00  0.00000000E+00
  0.00000000E+00  0.00000000E+00  0.00000000E+00
  0.00000000E+00  0.00000000E+00  0.00000000E+00
  0.00000000E+00  0.00000000E+00  0.00000000E+00
  0.00000000E+00  0.00000000E+00  0.00000000E+00
  0.00000000E+00  0.00000000E+00  0.00000000E+00
  0.00000000E+00  0.00000000E+00  0.00000000E+00
  0.00000000E+00  0.00000000E+00  0.00000000E+00
  0.00000000E+00  0.00000000E+00  0.00000000E+00
  0.00000000E+00  0.00000000E+00  0.00000000E+00
  0.00000000E+00  0.00000000E+00  0.00000000E+00
  0.00000000E+00  0.00000000E+00  0.00000000E+00
  0.00000000E+00  0.00000000E+00  0.00000000E+00
  0.00000000E+00  0.00000000E+00  0.00000000E+00
  0.00000000E+00  0.00000000E+00  0.00000000E+00
  0.00000000E+00  0.00000000E+00  0.00000000E+00
  0.00000000E+00  0.00000000E+00  0.00000000E+00
  0.00000000E+00  0.00000000E+00  0.00000000E+00
  0.00000000E+00  0.00000000E+00  0.00000000E+00
  0.00000000E+00  0.00000000E+00  0.00000000E+00
  0.00000000E+00  0.00000000E+00  0.00000000E+00
  0.00000000E+00  0.00000000E+00  0.00000000E+00
  0.00000000E+00  0.00000000E+00  0.00000000E+00
  0.00000000E+00  0.00000000E+00  0.00000000E+00
  0.00000000E+00  0.00000000E+00  0.00000000E+00
  0.00000000E+00  0.00000000E+00  0.00000000E+00
  0.00000000E+00  0.00000000E+00  0.00000000E+00
  0.00000000E+00  0.00000000E+00  0.00000000E+00
  0.00000000E+00  0.00000000E+00  0.00000000E+00
  0.00000000E+00  0.00000000E+00  0.00000000E+00
  0.00000000E+00  0.00000000E+00  0.00000000E+00
  0.00000000E+00  0.00000000E+00  0.00000000E+00
  0.00000000E+00  0.00000000E+00  0.00000000E+00
  0.00000000E+00  0.00000000E+00  0.00000000E+00
  0.00000000E+00  0.00000000E+00  0.00000000E+00
  0.00000000E+00  0.00000000E+00  0.00000000E+00
  0.00000000E+00  0.00000000E+00  0.00000000E+00
  0.00000000E+00  0.00000000E+00  0.00000000E+00
  0.00000000E+00  0.00000000E+00  0.00000000E+00
  0.00000000E+00  0.00000000E+00  0.00000000E+00
  0.00000000E+00  0.00000000E+00  0.00000000E+00
  0.00000000E+00  0.00000000E+00  0.00000000E+00
  0.00000000E+00  0.00000000E+00  0.00000000E+00
  0.00000000E+00  0.00000000E+00  0.00000000E+00
  0.00000000E+00  0.00000000E+00  0.00000000E+00
  0.00000000E+00  0.00000000E+00  0.00000000E+00
  0.00000000E+00  0.00000000E+00  0.00000000E+00
  0.00000000E+00  0.00000000E+00  0.00000000E+00
  0.00000000E+00  0.00000000E+00  0.00000000E+00
  0.00000000E+00  0.00000000E+00  0.00000000E+00
  0.00000000E+00  0.00000000E+00  0.00000000E+00
  0.00000000E+00  0.00000000E+00  0.00000000E+00
  0.00000000E+00  0.00000000E+00  0.00000000E+00
  0.00000000E+00  0.00000000E+00  0.00000000E+00
  0.00000000E+00  0.00000000E+00  0.00000000E+00
  0.00000000E+00  0.00000000E+00  0.00000000E+00
  0.00000000E+00  0.00000000E+00  0.00000000E+00
  0.00000000E+00  0.00000000E+00  0.00000000E+00
  0.00000000E+00  0.00000000E+00  0.00000000E+00
  0.00000000E+00  0.00000000E+00  0.00000000E+00
  0.00000000E+00  0.00000000E+00  0.00000000E+00
  0.00000000E+00  0.00000000E+00  0.00000000E+00
  0.00000000E+00  0.00000000E+00  0.00000000E+00
  0.00000000E+00  0.00000000E+00  0.00000000E+00
  0.00000000E+00  0.00000000E+00  0.00000000E+00
  0.00000000E+00  0.00000000E+00  0.00000000E+00
  0.00000000E+00  0.00000000E+00  0.00000000E+00
  0.00000000E+00  0.00000000E+00  0.00000000E+00
  0.00000000E+00  0.00000000E+00  0.00000000E+00
  0.00000000E+00  0.00000000E+00  0.00000000E+00
  0.00000000E+00  0.00000000E+00  0.00000000E+00
  0.00000000E+00  0.00000000E+00  0.00000000E+00
  0.00000000E+00  0.00000000E+00  0.00000000E+00
  0.00000000E+00  0.00000000E+00  0.00000000E+00
  0.00000000E+00  0.00000000E+00  0.00000000E+00
  0.00000000E+00  0.00000000E+00  0.00000000E+00
  0.00000000E+00  0.00000000E+00  0.00000000E+00
  0.00000000E+00  0.00000000E+00  0.00000000E+00
  0.00000000E+00  0.00000000E+00  0.00000000E+00
  0.00000000E+00  0.00000000E+00  0.00000000E+00
  0.00000000E+00  0.00000000E+00  0.00000000E+00
  0.00000000E+00  0.00000000E+00  0.00000000E+00
  0.00000000E+00  0.00000000E+00  0.00000000E+00
  0.00000000E+00  0.00000000E+00  0.00000000E+00
  0.00000000E+00  0.00000000E+00  0.00000000E+00
  0.00000000E+00  0.00000000E+00  0.00000000E+00
  0.00000000E+00  0.00000000E+00  0.00000000E+00
  0.00000000E+00  0.00000000E+00  0.00000000E+00
  0.00000000E+00  0.00000000E+00  0.00000000E+00
  0.00000000E+00  0.00000000E+00  0.00000000E+00
  0.00000000E+00  0.00000000E+00  0.00000000E+00
  0.00000000E+00  0.00000000E+00  0.00000000E+00
  0.00000000E+00  0.00000000E+00  0.00000000E+00
  0.00000000E+00  0.00000000E+00  0.00000000E+00
  0.00000000E+00  0.00000000E+00  0.00000000E+00
  0.00000000E+00  0.00000000E+00  0.00000000E+00
  0.00000000E+00  0.00000000E+00  0.00000000E+00
  0.00000000E+00  0.00000000E+00  0.00000000E+00
  0.00000000E+00  0.00000000E+00  0.00000000E+00
  0.00000000E+00  0.00000000E+00  0.00000000E+00
  0.00000000E+00  0.00000000E+00  0.00000000E+00
  0.00000000E+00  0.00000000E+00  0.00000000E+00
  0.00000000E+00  0.00000000E+00  0.00000000E+00
  0.00000000E+00  0.00000000E+00  0.00000000E+00
  0.00000000E+00  0.00000000E+00  0.00000000E+00
  0.00000000E+00  0.00000000E+00  0.00000000E+00
  0.00000000E+00  0.00000000E+00  0.00000000E+00
  0.00000000E+00  0.00000000E+00  0.00000000E+00
  0.00000000E+00  0.00000000E+00  0.00000000E+00
  0.00000000E+00  0.00000000E+00  0.00000000E+00
  0.00000000E+00  0.00000000E+00  0.00000000E+00
  0.00000000E+00  0.00000000E+00  0.00000000E+00
  0.00000000E+00  0.00000000E+00  0.00000000E+00
  0.00000000E+00  0.00000000E+00  0.00000000E+00
  0.00000000E+00  0.00000000E+00  0.00000000E+00
  0.00000000E+00  0.00000000E+00  0.00000000E+00
  0.00000000E+00  0.00000000E+00  0.00000000E+00
  0.00000000E+00  0.00000000E+00  0.00000000E+00
  0.00000000E+00  0.00000000E+00  0.00000000E+00
  0.00000000E+00  0.00000000E+00  0.00000000E+00
  0.00000000E+00  0.00000000E+00  0.00000000E+00
  0.00000000E+00  0.00000000E+00  0.00000000E+00
  0.00000000E+00  0.00000000E+00  0.00000000E+00
  0.00000000E+00  0.00000000E+00  0.00000000E+00
  0.00000000E+00  0.00000000E+00  0.00000000E+00
  0.00000000E+00  0.00000000E+00  0.00000000E+00
  0.00000000E+00  0.00000000E+00  0.00000000E+00
  0.00000000E+00  0.00000000E+00  0.00000000E+00
  0.00000000E+00  0.00000000E+00  0.00000000E+00
  0.00000000E+00  0.00000000E+00  0.00000000E+00
  0.00000000E+00  0.00000000E+00  0.00000000E+00
  0.00000000E+00  0.00000000E+00  0.00000000E+00
  0.00000000E+00  0.00000000E+00  0.00000000E+00
  0.00000000E+00  0.00000000E+00  0.00000000E+00
  0.00000000E+00  0.00000000E+00  0.00000000E+00
  0.00000000E+00  0.00000000E+00  0.00000000E+00
  0.00000000E+00  0.00000000E+00  0.00000000E+00
  0.00000000E+00  0.00000000E+00  0.00000000E+00
  0.00000000E+00  0.00000000E+00  0.00000000E+00
  0.00000000E+00  0.00000000E+00  0.00000000E+00
  0.00000000E+00  0.00000000E+00  0.00000000E+00
  0.00000000E+00  0.00000000E+00  0.00000000E+00
  0.00000000E+00  0.00000000E+00  0.00000000E+00
  0.00000000E+00  0.00000000E+00  0.00000000E+00
  0.00000000E+00  0.00000000E+00  0.00000000E+00
  0.00000000E+00  0.00000000E+00  0.00000000E+00
  0.00000000E+00  0.00000000E+00  0.00000000E+00
  0.00000000E+00  0.00000000E+00  0.00000000E+00
  0.00000000E+00  0.00000000E+00  0.00000000E+00
  0.00000000E+00  0.00000000E+00  0.00000000E+00
  0.00000000E+00  0.00000000E+00  0.00000000E+00
  0.00000000E+00  0.00000000E+00  0.00000000E+00
  0.00000000E+00  0.00000000E+00  0.00000000E+00
  0.00000000E+00  0.00000000E+00  0.00000000E+00
  0.00000000E+00  0.00000000E+00  0.00000000E+00
  0.00000000E+00  0.00000000E+00  0.00000000E+00
  0.00000000E+00  0.00000000E+00  0.00000000E+00
  0.00000000E+00  0.00000000E+00  0.00000000E+00
  0.00000000E+00  0.00000000E+00  0.00000000E+00
  0.00000000E+00  0.00000000E+00  0.00000000E+00
  0.00000000E+00  0.00000000E+00  0.00000000E+00
  0.00000000E+00  0.00000000E+00  0.00000000E+00
  0.00000000E+00  0.00000000E+00  0.00000000E+00
  0.00000000E+00  0.00000000E+00  0.00000000E+00
  0.00000000E+00  0.00000000E+00  0.00000000E+00
  0.00000000E+00  0.00000000E+00  0.00000000E+00
  0.00000000E+00  0.00000000E+00  0.00000000E+00
  0.00000000E+00  0.00000000E+00  0.00000000E+00
  0.00000000E+00  0.00000000E+00  0.00000000E+00
  0.00000000E+00  0.00000000E+00  0.00000000E+00
  0.00000000E+00  0.00000000E+00  0.00000000E+00
  0.00000000E+00  0.00000000E+00  0.00000000E+00
  0.00000000E+00  0.00000000E+00  0.00000000E+00
  0.00000000E+00  0.00000000E+00  0.00000000E+00
  0.00000000E+00  0.00000000E+00  0.00000000E+00
  0.00000000E+00  0.00000000E+00  0.00000000E+00
  0.00000000E+00  0.00000000E+00  0.00000000E+00
  0.00000000E+00  0.00000000E+00  0.00000000E+00
  0.00000000E+00  0.00000000E+00  0.00000000E+00
  0.00000000E+00  0.00000000E+00  0.00000000E+00
  0.00000000E+00  0.00000000E+00  0.00000000E+00
  0.00000000E+00  0.00000000E+00  0.00000000E+00
  0.00000000E+00  0.00000000E+00  0.00000000E+00
  0.00000000E+00  0.00000000E+00  0.00000000E+00
  0.00000000E+00  0.00000000E+00  0.00000000E+00
  0.00000000E+00  0.00000000E+00  0.00000000E+00
  0.00000000E+00  0.00000000E+00  0.00000000E+00
  0.00000000E+00  0.00000000E+00  0.00000000E+00
  0.00000000E+00  0.00000000E+00  0.00000000E+00
  0.00000000E+00  0.00000000E+00  0.00000000E+00
  0.00000000E+00  0.00000000E+00  0.00000000E+00
  0.00000000E+00  0.00000000E+00  0.00000000E+00
  0.00000000E+00  0.00000000E+00  0.00000000E+00
  0.00000000E+00  0.00000000E+00  0.00000000E+00
  0.00000000E+00  0.00000000E+00  0.00000000E+00
  0.00000000E+00  0.00000000E+00  0.00000000E+00
  0.00000000E+00  0.00000000E+00  0.00000000E+00
  0.00000000E+00  0.00000000E+00  0.00000000E+00
  0.00000000E+00  0.00000000E+00  0.00000000E+00
  0.00000000E+00  0.00000000E+00  0.00000000E+00
  0.00000000E+00  0.00000000E+00  0.00000000E+00
  0.00000000E+00  0.00000000E+00  0.00000000E+00
  0.00000000E+00  0.00000000E+00  0.00000000E+00
  0.00000000E+00  0.00000000E+00  0.00000000E+00
  0.00000000E+00  0.00000000E+00  0.00000000E+00
  0.00000000E+00  0.00000000E+00  0.00000000E+00
  0.00000000E+00  0.00000000E+00  0.00000000E+00
  0.00000000E+00  0.00000000E+00  0.00000000E+00
  0.00000000E+00  0.00000000E+00  0.00000000E+00
  0.00000000E+00  0.00000000E+00  0.00000000E+00
  0.00000000E+00  0.00000000E+00  0.00000000E+00
  0.00000000E+00  0.00000000E+00  0.00000000E+00
  0.00000000E+00  0.00000000E+00  0.00000000E+00
  0.00000000E+00  0.00000000E+00  0.00000000E+00
  0.00000000E+00  0.00000000E+00  0.00000000E+00
  0.00000000E+00  0.00000000E+00  0.00000000E+00
  0.00000000E+00  0.00000000E+00  0.00000000E+00
  0.00000000E+00  0.00000000E+00  0.00000000E+00
  0.00000000E+00  0.00000000E+00  0.00000000E+00
  0.00000000E+00  0.00000000E+00  0.00000000E+00
  0.00000000E+00  0.00000000E+00  0.00000000E+00
  0.00000000E+00  0.00000000E+00  0.00000000E+00
  0.00000000E+00  0.00000000E+00  0.00000000E+00
  0.00000000E+00  0.00000000E+00  0.00000000E+00
  0.00000000E+00  0.00000000E+00  0.00000000E+00
  0.00000000E+00  0.00000000E+00  0.00000000E+00
  0.00000000E+00  0.00000000E+00  0.00000000E+00
  0.00000000E+00  0.00000000E+00  0.00000000E+00
  0.00000000E+00  0.00000000E+00  0.00000000E+00
  0.00000000E+00  0.00000000E+00  0.00000000E+00
  0.00000000E+00  0.00000000E+00  0.00000000E+00
  0.00000000E+00  0.00000000E+00  0.00000000E+00
  0.00000000E+00  0.00000000E+00  0.00000000E+00
