# Supplementary material for: Water Adsorption at Pairs of Proximate Brønsted Acid Sites in Zeolites
Source: J Phys Chem Lett. 2026 Jan 14;17(4):1201–6. doi: 10.1021/acs.jpclett.5c03794 (PMC12862806; doi:10.1021/acs.jpclett.5c03794)
Supplement: Supplementary file 2 [file jz5c03794_si_002.zip › Water_BAS_Pairs_SI/QM/STRUCTURES_PBE+D2/HMFI__Isolated_BAS__T10_O3_T1__1_h2o__PBE_D2.vasp]

image0                                  
   1.00000000000000     
    20.2029999999999994    0.0000000000000000    0.0000000000000000
     0.0000000000000010   19.8490000000000002    0.0000000000000000
     0.0000000000000010    0.0000000000000010   13.2159999999999993
   Al   H    O    Si
     1     3   193    95
Direct
  0.6100657463504862  0.6728007551706232  0.4961745397742919
  0.5108132021542074  0.6687037695715161  0.3891800063403777
  0.4382134804847774  0.6924213746094731  0.4548405761598372
  0.4961030457806406  0.7455921568934046  0.4373855060332029
  0.4864677630966460  0.0488400624293939  0.7257531797563848
  0.3556062067001537  0.0589722887774852  0.7124159819670393
  0.4328671470555007  0.1243055039794417  0.5841584685903948
  0.4231225454509323  0.9915047517360704  0.5706161056167524
  0.2975209761924352  0.0725776195198219  0.8889318858072779
  0.3239440557494982  0.9490483776889634  0.8166915297443854
  0.2294008781556489  0.0226587298056989  0.7364738452243178
  0.3042923948674884  0.1323604191048885  0.0654197396546624
  0.1992146366592052  0.0572369906894204  0.0243271292928251
  0.3151349753320496  0.9975431498600036  0.0491966903138039
  0.0974449613800973  0.1398131165007306  0.0600903645999382
  0.1017771511237435  0.0736974411034520  0.8893892247283414
  0.1049062146344025  0.0493252636686934  0.6909723566384449
  0.0802874406995562  0.9513167810073584  0.8242526106842699
  0.1987657393807245  0.1256351664815647  0.6149208482832222
  0.4898304882738225  0.8659118542836894  0.7116555191861960
  0.3644715519327543  0.8317136830854852  0.7448563730545511
  0.3088353605894017  0.8365489796639054  0.9229342146189812
  0.2348318826986721  0.8570896299117106  0.7603313866540222
  0.1921738662506879  0.8527936566814688  0.0123075607552338
  0.0875429926682517  0.8273976290128996  0.8962121065982402
  0.1092781277005009  0.8486396947176766  0.7016996474550082
  0.0109363369490735  0.9548992955526219  0.2124323447569272
  0.1418677894281356  0.9434889321298670  0.2157681849412478
  0.0711045691008371  0.8749471576718504  0.0828240892753482
  0.0810206789485583  0.0072712644664132  0.0623412408574285
  0.2044346009405835  0.9264844854728141  0.3889285082823136
  0.1792097486860216  0.0512160302102218  0.3210821769972851
  0.2695378284609805  0.9761619000702224  0.2337915441590986
  0.2037868340166956  0.8643579709650856  0.5642559341744058
  0.3040451128772255  0.9459895321603945  0.5216196327037896
  0.1852666578792314  0.9985529625287427  0.5519381577851966
  0.4036481224068739  0.8601132213075628  0.5574806640544052
  0.4039674423471175  0.9312317745129794  0.3913387191969001
  0.3947771573234821  0.9514153636887949  0.1924584103487981
  0.4250715093006547  0.0521213528224453  0.3191608615460568
  0.3029696927615059  0.8717141400275831  0.1169524303965133
  0.0174125700952289  0.1317220848842476  0.2219040547769587
  0.1431319988268678  0.1687818230832036  0.2427508586241746
  0.1968133081539016  0.1649785633183280  0.4222421113281267
  0.2713959119643845  0.1388581714597031  0.2612588025276380
  0.3112308516903030  0.1457279972023227  0.5160550975710426
  0.4146185177313631  0.1733711794025907  0.3992104772379128
  0.3961569865433292  0.1575593290449419  0.2029369516029397
  0.5106254902652659  0.5402848678388495  0.2777930970856024
  0.6375713882416943  0.5732199102701581  0.2604995443695793
  0.5609002276175458  0.6353193199009863  0.3949012690963639
  0.5956355879849735  0.5089207062438654  0.4248306462501772
  0.6865715371086173  0.5386263159702338  0.0848385665742844
  0.6956803711105894  0.4546358746094719  0.2427505406317332
  0.7688086357996995  0.5664100539145974  0.2337807596466880
  0.6943170759343603  0.6211760472965577  0.9307567767278417
  0.7997682041530682  0.5487334837496678  0.9835842282646271
  0.6945060658019392  0.4874668332955051  0.9048121191600564
  0.8923290165613609  0.6376184021082988  0.9261384988478064
  0.9071044162449245  0.5718842995337088  0.0957579839953305
  0.8941837770027404  0.5609064973025163  0.2947516971400226
  0.9173919519694707  0.4521906109638859  0.1817392598806533
  0.8118006099844706  0.6429166589003485  0.3858821139942858
  0.5152960312381445  0.3585427299909169  0.2788016425644073
  0.6437043785054969  0.3337861606096415  0.2630682540333575
  0.6975560586515159  0.3683848743105674  0.0882754865431666
  0.7744365991982178  0.3460478774581127  0.2456517813225067
  0.8126715593564645  0.3573751485045674  0.9940528168632589
  0.9184787413098088  0.3290118240848550  0.1065255445264688
  0.8999966409709748  0.3468137170628812  0.3037811799660036
  0.9911354741916686  0.4501716737020548  0.7813132524307554
  0.8610197647518393  0.4343597211181538  0.7744722286983511
  0.9323301163497085  0.3742531656268611  0.9174778549098752
  0.9177607979806901  0.5068405902115476  0.9223439608571329
  0.8167480874554335  0.4597844276509757  0.5898217476317746
  0.7975089649175912  0.5485922219437205  0.7404911668925479
  0.7322066480978433  0.4312980678070633  0.7343501478305224
  0.8048599092857160  0.3758646481781088  0.4369966636956986
  0.7000351580384221  0.4447362054409754  0.4987866532107819
  0.7984332812831831  0.5088733456755404  0.4074672654578241
  0.5938355375136063  0.3753246191606036  0.4397370199044536
  0.5873439623344454  0.4509391969740915  0.6018254345799450
  0.6070701965543813  0.4171980547829759  0.7939018940748462
  0.5773104684957925  0.5419668922214906  0.7515432679801699
  0.6999839666890495  0.3528628930664744  0.8906209040787167
  0.9844410311358683  0.6379301806910553  0.7782872865063680
  0.8599214969872711  0.6665080594484728  0.7363580427746926
  0.7907443416860676  0.6275241793944061  0.5788943592869839
  0.7281926132266362  0.6628188677830357  0.7465639237377738
  0.6910983024489141  0.6649862961502494  0.4601407246488806
  0.5879546955383355  0.6326959661230570  0.6058314939263834
  0.6017340825606289  0.6668702025469833  0.8018606303371723
  0.5108500015302142  0.9537189963459003  0.2750744452947304
  0.6399339380793083  0.9305738516425094  0.2652044973474127
  0.5668203584638754  0.8709783714236312  0.4051564536241171
  0.5892837683214339  0.0022918644170359  0.4172067995394615
  0.6845892488018133  0.9652323170418017  0.0854760016400130
  0.6951844381233842  0.0499954282157672  0.2431943878121970
  0.7695374424094682  0.9389677268152927  0.2308530409361432
  0.6898531366439793  0.8802487135571709  0.9334178485637393
  0.7975357002431798  0.9497981431856001  0.9844564200265830
  0.6946289896930725  0.0135477171854729  0.9035652566554286
  0.8923559292906552  0.8667039156129025  0.9198618821220307
  0.9065483736736607  0.9290655986793719  0.0935710562995321
  0.8941093061066664  0.9357550343114216  0.2930313125890541
  0.9166071945699360  0.0473875016426385  0.1856194646199136
  0.8052411186340630  0.8596430537351666  0.3840124897707278
  0.5170333791767874  0.1451877173510173  0.2812638812696050
  0.6439274318997626  0.1722872277871694  0.2601712807274251
  0.6975201639615383  0.1332076366536241  0.0864375091608748
  0.7742709853733639  0.1585381413317401  0.2426464023670428
  0.8125918046400359  0.1441750323394289  0.9903594514839974
  0.9180921996932024  0.1694795785921925  0.1044050398239426
  0.8991772333657101  0.1552817371980563  0.3023260170825568
  0.9913031790877666  0.0481550546480018  0.7825279520228996
  0.8619286475807988  0.0690292152597207  0.7706146485738073
  0.9329483314766635  0.1292866145618333  0.9131635936043115
  0.9135384937340615  0.9981446305114928  0.9241881736411977
  0.8163738965627383  0.0438407754503328  0.5873978260873827
  0.7995816933631591  0.9542254516401155  0.7375281933029491
  0.7322883458465824  0.0703363628495029  0.7335088760886334
  0.8023456934295563  0.1269734279801959  0.4339889236349853
  0.6997406544932965  0.0534562997968490  0.4948282161096100
  0.8016789937286997  0.9938729265581276  0.4056909927977698
  0.5993503996205241  0.1337739966379745  0.4411936594189205
  0.5876244672236364  0.0546790070238893  0.5989018160453784
  0.6067671040483029  0.0828833807877796  0.7929311022611794
  0.5827363204245763  0.9584837711464386  0.7409501033142979
  0.6991813850814831  0.1485577376332042  0.8893144529267357
  0.9875769461712276  0.8628546940245317  0.7759648908043786
  0.8640962700898291  0.8374798670998720  0.7280706610622628
  0.7850861202796062  0.8745023065804290  0.5783236838828857
  0.7336211870265250  0.8388849667147380  0.7537119790648237
  0.6871735235170240  0.8318310992633408  0.4601617160714018
  0.6005546503132315  0.8687259466272611  0.5989014562902355
  0.6052520108996082  0.8331719353786791  0.7939809201780004
  0.4858466345005557  0.4474023658709674  0.7279443404836896
  0.3548599892050100  0.4389730209929811  0.7128836579162008
  0.4322615754137531  0.3742921423404716  0.5834385510247871
  0.4233207119124794  0.5070898792695657  0.5740636887466627
  0.2992347756969745  0.4271417334233683  0.8909851777221607
  0.3233342100685106  0.5504704534734174  0.8142966266366242
  0.2288359851315226  0.4746705317908005  0.7394312492097649
  0.3014803117117774  0.3658638663881546  0.0666559792228502
  0.1995551506126019  0.4447796126000177  0.0232906022061447
  0.3172067606369527  0.5002948092184224  0.0525001591771371
  0.0988589360901085  0.3609104899586834  0.0609192072431960
  0.1014557383601667  0.4272553482886881  0.8899099603750100
  0.1050236591739306  0.4494355753961132  0.6908254966178158
  0.0782625136693249  0.5486855455790638  0.8212947795527442
  0.1991905921531194  0.3714110873966349  0.6177757976045068
  0.4831258635585508  0.6337231121789302  0.7286516449017004
  0.3565934367664786  0.6692904838475092  0.7379126132669334
  0.3080052494079863  0.6621768647060385  0.9220349336447531
  0.2295939462258810  0.6401121792116520  0.7644159101556224
  0.1914057537133183  0.6467396561311243  0.0115349799205846
  0.0850271132945239  0.6711347005048599  0.8984372271042521
  0.1054688519144267  0.6533659099044548  0.7024091686980268
  0.0112673515452257  0.5442984322417048  0.2144640481598517
  0.1420971235143240  0.5556943981516300  0.2182852459170264
  0.0714116686083357  0.6255130765666885  0.0866692580506941
  0.0813639117461467  0.4934482829069823  0.0631858263952047
  0.2053384975589318  0.5719355400201845  0.3913317307663484
  0.1798914261813765  0.4475756309507460  0.3223585275921071
  0.2698056125869209  0.5232789991187892  0.2353721301315515
  0.2011743852276962  0.6325440394242867  0.5676117725911113
  0.3048263937166661  0.5556337220724203  0.5250056088496943
  0.1879798768807808  0.4978360338776558  0.5527817466428414
  0.4075634218736979  0.6389285419282652  0.5585068760618751
  0.4060014269445723  0.5685180672087726  0.3949523495461681
  0.3945860883478612  0.5504884816340637  0.1958384506600112
  0.4194355902348068  0.4468621568575624  0.3207174835309642
  0.3020907817080051  0.6269711716106398  0.1160381126547585
  0.0181639345772846  0.3688041068540984  0.2220424474656855
  0.1432323680237021  0.3303421535144928  0.2437784089005364
  0.1956515669355884  0.3339662233738758  0.4242790863226139
  0.2713252295883997  0.3585896525757543  0.2636181333355567
  0.3108382083234326  0.3521928991007880  0.5155212957336142
  0.4146863060789695  0.3249279374573429  0.3986604755995066
  0.3951045082915178  0.3414631618995966  0.2020447837595002
  0.4435245788079666  0.7492243003975525  0.6446259578355882
  0.2704060730629798  0.7494447365512384  0.0634029345278742
  0.1112105560891207  0.7499693949440980  0.0538897415020436
  0.1939916353541555  0.7490615886006068  0.6595473377196180
  0.0581605098306865  0.2501968835025365  0.1513776645956788
  0.2329520940547115  0.2487830492410141  0.5683108741651105
  0.3913022560874928  0.2491879296659212  0.5584621815095627
  0.3036032567248474  0.2489866456848166  0.1581765553745656
  0.5689313198092812  0.2530016536109903  0.3724432712644483
  0.7330016642436682  0.2507208044812389  0.0088544539097449
  0.8889334013648476  0.2509937707600312  0.9522726337756529
  0.8191410946273655  0.2514002271061072  0.3721407423327305
  0.9315183547194086  0.7516328239438864  0.8452517945886596
  0.7901700642901098  0.7509661727662248  0.4991739848938031
  0.5791152182379065  0.7552689212032531  0.4953551214821806
  0.6874716569617216  0.7503331503125230  0.8868425679270627
  0.4680351977496299  0.7113271542030490  0.4021825180002743
  0.4240963735734298  0.0552314194346912  0.6487030818122448
  0.3020318988603410  0.0256294958855958  0.7885636400648885
  0.2786244762011221  0.0652403164915170  0.0076937603949239
  0.1202821693111600  0.0692596932946332  0.0086212563210316
  0.0691109550619999  0.0304776569990805  0.7972716742791519
  0.1800639429675559  0.0493774683754915  0.6479881525859352
  0.4255365139213488  0.8277889873941643  0.6658086081036170
  0.3074958863714023  0.8689783991993941  0.8104664864953544
  0.2683516524683875  0.8276804226002841  0.0282822427356507
  0.1155407948813571  0.8265694655671052  0.0112073868091147
  0.0658653616495778  0.8726180820578320  0.7992921705070853
  0.1853227410888275  0.8297125759221983  0.6719819173996670
  0.0769007972966111  0.9458114698650786  0.1437595412294182
  0.1981000815538914  0.9744133280278636  0.2895751522135757
  0.2247345921841891  0.9335987826267729  0.5072970704712646
  0.3831724651807132  0.9329267262853468  0.5096974735522664
  0.4337805371625444  0.9724075685016985  0.2949129521570206
  0.3201614628439185  0.9488742998638999  0.1477913528421051
  0.0788747644911057  0.1722663788667416  0.1695329043852455
  0.1979609769329389  0.1306399061872835  0.3110358246478082
  0.2350110936154153  0.1711971871721666  0.5298880066884225
  0.3874062315229591  0.1728680598176229  0.5143676279419356
  0.4385990138000560  0.1316789280940635  0.3002512131778157
  0.3188193910454963  0.1694531130038969  0.1724817582562838
  0.5768008967486925  0.5630861823149538  0.3384589050024057
  0.6977620732778108  0.5331409837488406  0.2052210583433846
  0.7196238167493255  0.5493831233743454  0.9743394683581564
  0.8781277240565772  0.5660373541094187  0.9816748668123629
  0.9324982927356654  0.5322989673183925  0.1960107126293002
  0.8180724219003669  0.5700261132473022  0.3318432545180150
  0.5806400209493071  0.3306974672686528  0.3387517692467244
  0.7030035637076308  0.3758939099955040  0.2102171761248455
  0.7360360207252560  0.3316060502365815  0.9953235258549624
  0.8881013083451943  0.3280982084657906  0.9929504480324394
  0.9384801088120880  0.3746003053384271  0.2039414377982954
  0.8245239361899132  0.3301751246238378  0.3398888365852304
  0.9244663763046522  0.4417861497640208  0.8487347427684669
  0.8019358503101272  0.4690369763824839  0.7094469289986712
  0.7795636812379498  0.4475927207805107  0.4823797434885939
  0.6201707856942216  0.4448280185619273  0.4910979983188022
  0.5645223445596521  0.4646721824283404  0.7175017409401678
  0.6834505675431434  0.4227994748044775  0.8319398876150946
  0.9171091270109275  0.6729864619656292  0.8217019128043993
  0.7938383808007243  0.6264595994428312  0.7006870570103058
  0.7687766126746318  0.6723366252008673  0.4807128683905084
  0.5633677304797541  0.6198919899029409  0.7187061714506422
  0.6777152532628757  0.6745213216003048  0.8414821347606951
  0.5773680588261241  0.9397815079745696  0.3407416475784743
  0.6974880763888813  0.9714375877487278  0.2056034018156504
  0.7174778744115548  0.9518448062366438  0.9753887010597845
  0.8764975527944933  0.9360889224617165  0.9802368148344281
  0.9320774476966610  0.9669820088342390  0.1953244903262823
  0.8174664695018644  0.9318752418046050  0.3297952669159611
  0.5821770845672476  0.1754958061745769  0.3387549325382636
  0.7026097678186993  0.1284152274269564  0.2086903407962099
  0.7359339519287295  0.1699873867188975  0.9934716693916205
  0.8881511144509423  0.1733660647390217  0.9907495628118809
  0.9377361082521851  0.1255190444271634  0.2036836361353893
  0.8238396292359474  0.1729457883965135  0.3380120575486142
  0.9241301707306470  0.0607081556418295  0.8471707620946510
  0.8024666382028812  0.0339454221682648  0.7070475025559624
  0.7793911693052868  0.0545618344860062  0.4795438491494226
  0.6200625362368752  0.0609656150293178  0.4878047172839840
  0.5657623967371523  0.0363659769186647  0.7133565231133084
  0.6832808019991786  0.0783134488488306  0.8309696857004494
  0.9188296026567789  0.8299894253153143  0.8175411830839735
  0.7956541676471267  0.8761151811169503  0.6996206337638595
  0.7664343634358828  0.8280361686279419  0.4807965044840499
  0.6091957188241499  0.8303104732766062  0.4909006408777199
  0.5691250260430901  0.8805795525455099  0.7102333435558653
  0.6792567867135995  0.8263765468499387  0.8426198625916476
  0.4238571139829481  0.4422004200774198  0.6505054632421725
  0.3020533129660839  0.4730810314120982  0.7895588992713654
  0.2788559420919221  0.4341506905489439  0.0091627348142414
  0.1206007677013650  0.4317007171151588  0.0088891748071553
  0.0686034490107614  0.4690969986696288  0.7964256557144034
  0.1805667835657820  0.4479123179584634  0.6496746017631829
  0.4235449992888691  0.6720651111974894  0.6708674251538831
  0.3039555583529878  0.6299925369770113  0.8095295953431794
  0.2676738076392101  0.6714384592396984  0.0276398429698963
  0.1147626063317499  0.6730635958369472  0.0122925319674374
  0.0628862117424000  0.6276234416921845  0.8000155674994628
  0.1823885582691795  0.6690101939986688  0.6739146956399166
  0.0771804325155685  0.5540841043748562  0.1459947486308716
  0.1984487944345230  0.5244883985868385  0.2914691088378442
  0.2248851736323541  0.5647075240773253  0.5098785038652347
  0.3840840361994531  0.5655211890854313  0.5131042202123199
  0.4325756487095538  0.5258566502881542  0.2971466570512408
  0.3202559527196550  0.5506219531479157  0.1492456365684868
  0.0793979779275596  0.3279232728758191  0.1697325846233939
  0.1978681960125589  0.3679378183902227  0.3128809412143816
  0.2347435365552755  0.3265608888324604  0.5310330112847763
  0.3871134893952402  0.3252683772229118  0.5138323082379662
  0.4365349813250754  0.3679366146256477  0.2997996192207866
  0.3176601402241701  0.3285918057007473  0.1730103061292662
 
  0.00000000E+00  0.00000000E+00  0.00000000E+00
  0.00000000E+00  0.00000000E+00  0.00000000E+00
  0.00000000E+00  0.00000000E+00  0.00000000E+00
  0.00000000E+00  0.00000000E+00  0.00000000E+00
  0.00000000E+00  0.00000000E+00  0.00000000E+00
  0.00000000E+00  0.00000000E+00  0.00000000E+00
  0.00000000E+00  0.00000000E+00  0.00000000E+00
  0.00000000E+00  0.00000000E+00  0.00000000E+00
  0.00000000E+00  0.00000000E+00  0.00000000E+00
  0.00000000E+00  0.00000000E+00  0.00000000E+00
  0.00000000E+00  0.00000000E+00  0.00000000E+00
  0.00000000E+00  0.00000000E+00  0.00000000E+00
  0.00000000E+00  0.00000000E+00  0.00000000E+00
  0.00000000E+00  0.00000000E+00  0.00000000E+00
  0.00000000E+00  0.00000000E+00  0.00000000E+00
  0.00000000E+00  0.00000000E+00  0.00000000E+00
  0.00000000E+00  0.00000000E+00  0.00000000E+00
  0.00000000E+00  0.00000000E+00  0.00000000E+00
  0.00000000E+00  0.00000000E+00  0.00000000E+00
  0.00000000E+00  0.00000000E+00  0.00000000E+00
  0.00000000E+00  0.00000000E+00  0.00000000E+00
  0.00000000E+00  0.00000000E+00  0.00000000E+00
  0.00000000E+00  0.00000000E+00  0.00000000E+00
  0.00000000E+00  0.00000000E+00  0.00000000E+00
  0.00000000E+00  0.00000000E+00  0.00000000E+00
  0.00000000E+00  0.00000000E+00  0.00000000E+00
  0.00000000E+00  0.00000000E+00  0.00000000E+00
  0.00000000E+00  0.00000000E+00  0.00000000E+00
  0.00000000E+00  0.00000000E+00  0.00000000E+00
  0.00000000E+00  0.00000000E+00  0.00000000E+00
  0.00000000E+00  0.00000000E+00  0.00000000E+00
  0.00000000E+00  0.00000000E+00  0.00000000E+00
  0.00000000E+00  0.00000000E+00  0.00000000E+00
  0.00000000E+00  0.00000000E+00  0.00000000E+00
  0.00000000E+00  0.00000000E+00  0.00000000E+00
  0.00000000E+00  0.00000000E+00  0.00000000E+00
  0.00000000E+00  0.00000000E+00  0.00000000E+00
  0.00000000E+00  0.00000000E+00  0.00000000E+00
  0.00000000E+00  0.00000000E+00  0.00000000E+00
  0.00000000E+00  0.00000000E+00  0.00000000E+00
  0.00000000E+00  0.00000000E+00  0.00000000E+00
  0.00000000E+00  0.00000000E+00  0.00000000E+00
  0.00000000E+00  0.00000000E+00  0.00000000E+00
  0.00000000E+00  0.00000000E+00  0.00000000E+00
  0.00000000E+00  0.00000000E+00  0.00000000E+00
  0.00000000E+00  0.00000000E+00  0.00000000E+00
  0.00000000E+00  0.00000000E+00  0.00000000E+00
  0.00000000E+00  0.00000000E+00  0.00000000E+00
  0.00000000E+00  0.00000000E+00  0.00000000E+00
  0.00000000E+00  0.00000000E+00  0.00000000E+00
  0.00000000E+00  0.00000000E+00  0.00000000E+00
  0.00000000E+00  0.00000000E+00  0.00000000E+00
  0.00000000E+00  0.00000000E+00  0.00000000E+00
  0.00000000E+00  0.00000000E+00  0.00000000E+00
  0.00000000E+00  0.00000000E+00  0.00000000E+00
  0.00000000E+00  0.00000000E+00  0.00000000E+00
  0.00000000E+00  0.00000000E+00  0.00000000E+00
  0.00000000E+00  0.00000000E+00  0.00000000E+00
  0.00000000E+00  0.00000000E+00  0.00000000E+00
  0.00000000E+00  0.00000000E+00  0.00000000E+00
  0.00000000E+00  0.00000000E+00  0.00000000E+00
  0.00000000E+00  0.00000000E+00  0.00000000E+00
  0.00000000E+00  0.00000000E+00  0.00000000E+00
  0.00000000E+00  0.00000000E+00  0.00000000E+00
  0.00000000E+00  0.00000000E+00  0.00000000E+00
  0.00000000E+00  0.00000000E+00  0.00000000E+00
  0.00000000E+00  0.00000000E+00  0.00000000E+00
  0.00000000E+00  0.00000000E+00  0.00000000E+00
  0.00000000E+00  0.00000000E+00  0.00000000E+00
  0.00000000E+00  0.00000000E+00  0.00000000E+00
  0.00000000E+00  0.00000000E+00  0.00000000E+00
  0.00000000E+00  0.00000000E+00  0.00000000E+00
  0.00000000E+00  0.00000000E+00  0.00000000E+00
  0.00000000E+00  0.00000000E+00  0.00000000E+00
  0.00000000E+00  0.00000000E+00  0.00000000E+00
  0.00000000E+00  0.00000000E+00  0.00000000E+00
  0.00000000E+00  0.00000000E+00  0.00000000E+00
  0.00000000E+00  0.00000000E+00  0.00000000E+00
  0.00000000E+00  0.00000000E+00  0.00000000E+00
  0.00000000E+00  0.00000000E+00  0.00000000E+00
  0.00000000E+00  0.00000000E+00  0.00000000E+00
  0.00000000E+00  0.00000000E+00  0.00000000E+00
  0.00000000E+00  0.00000000E+00  0.00000000E+00
  0.00000000E+00  0.00000000E+00  0.00000000E+00
  0.00000000E+00  0.00000000E+00  0.00000000E+00
  0.00000000E+00  0.00000000E+00  0.00000000E+00
  0.00000000E+00  0.00000000E+00  0.00000000E+00
  0.00000000E+00  0.00000000E+00  0.00000000E+00
  0.00000000E+00  0.00000000E+00  0.00000000E+00
  0.00000000E+00  0.00000000E+00  0.00000000E+00
  0.00000000E+00  0.00000000E+00  0.00000000E+00
  0.00000000E+00  0.00000000E+00  0.00000000E+00
  0.00000000E+00  0.00000000E+00  0.00000000E+00
  0.00000000E+00  0.00000000E+00  0.00000000E+00
  0.00000000E+00  0.00000000E+00  0.00000000E+00
  0.00000000E+00  0.00000000E+00  0.00000000E+00
  0.00000000E+00  0.00000000E+00  0.00000000E+00
  0.00000000E+00  0.00000000E+00  0.00000000E+00
  0.00000000E+00  0.00000000E+00  0.00000000E+00
  0.00000000E+00  0.00000000E+00  0.00000000E+00
  0.00000000E+00  0.00000000E+00  0.00000000E+00
  0.00000000E+00  0.00000000E+00  0.00000000E+00
  0.00000000E+00  0.00000000E+00  0.00000000E+00
  0.00000000E+00  0.00000000E+00  0.00000000E+00
  0.00000000E+00  0.00000000E+00  0.00000000E+00
  0.00000000E+00  0.00000000E+00  0.00000000E+00
  0.00000000E+00  0.00000000E+00  0.00000000E+00
  0.00000000E+00  0.00000000E+00  0.00000000E+00
  0.00000000E+00  0.00000000E+00  0.00000000E+00
  0.00000000E+00  0.00000000E+00  0.00000000E+00
  0.00000000E+00  0.00000000E+00  0.00000000E+00
  0.00000000E+00  0.00000000E+00  0.00000000E+00
  0.00000000E+00  0.00000000E+00  0.00000000E+00
  0.00000000E+00  0.00000000E+00  0.00000000E+00
  0.00000000E+00  0.00000000E+00  0.00000000E+00
  0.00000000E+00  0.00000000E+00  0.00000000E+00
  0.00000000E+00  0.00000000E+00  0.00000000E+00
  0.00000000E+00  0.00000000E+00  0.00000000E+00
  0.00000000E+00  0.00000000E+00  0.00000000E+00
  0.00000000E+00  0.00000000E+00  0.00000000E+00
  0.00000000E+00  0.00000000E+00  0.00000000E+00
  0.00000000E+00  0.00000000E+00  0.00000000E+00
  0.00000000E+00  0.00000000E+00  0.00000000E+00
  0.00000000E+00  0.00000000E+00  0.00000000E+00
  0.00000000E+00  0.00000000E+00  0.00000000E+00
  0.00000000E+00  0.00000000E+00  0.00000000E+00
  0.00000000E+00  0.00000000E+00  0.00000000E+00
  0.00000000E+00  0.00000000E+00  0.00000000E+00
  0.00000000E+00  0.00000000E+00  0.00000000E+00
  0.00000000E+00  0.00000000E+00  0.00000000E+00
  0.00000000E+00  0.00000000E+00  0.00000000E+00
  0.00000000E+00  0.00000000E+00  0.00000000E+00
  0.00000000E+00  0.00000000E+00  0.00000000E+00
  0.00000000E+00  0.00000000E+00  0.00000000E+00
  0.00000000E+00  0.00000000E+00  0.00000000E+00
  0.00000000E+00  0.00000000E+00  0.00000000E+00
  0.00000000E+00  0.00000000E+00  0.00000000E+00
  0.00000000E+00  0.00000000E+00  0.00000000E+00
  0.00000000E+00  0.00000000E+00  0.00000000E+00
  0.00000000E+00  0.00000000E+00  0.00000000E+00
  0.00000000E+00  0.00000000E+00  0.00000000E+00
  0.00000000E+00  0.00000000E+00  0.00000000E+00
  0.00000000E+00  0.00000000E+00  0.00000000E+00
  0.00000000E+00  0.00000000E+00  0.00000000E+00
  0.00000000E+00  0.00000000E+00  0.00000000E+00
  0.00000000E+00  0.00000000E+00  0.00000000E+00
  0.00000000E+00  0.00000000E+00  0.00000000E+00
  0.00000000E+00  0.00000000E+00  0.00000000E+00
  0.00000000E+00  0.00000000E+00  0.00000000E+00
  0.00000000E+00  0.00000000E+00  0.00000000E+00
  0.00000000E+00  0.00000000E+00  0.00000000E+00
  0.00000000E+00  0.00000000E+00  0.00000000E+00
  0.00000000E+00  0.00000000E+00  0.00000000E+00
  0.00000000E+00  0.00000000E+00  0.00000000E+00
  0.00000000E+00  0.00000000E+00  0.00000000E+00
  0.00000000E+00  0.00000000E+00  0.00000000E+00
  0.00000000E+00  0.00000000E+00  0.00000000E+00
  0.00000000E+00  0.00000000E+00  0.00000000E+00
  0.00000000E+00  0.00000000E+00  0.00000000E+00
  0.00000000E+00  0.00000000E+00  0.00000000E+00
  0.00000000E+00  0.00000000E+00  0.00000000E+00
  0.00000000E+00  0.00000000E+00  0.00000000E+00
  0.00000000E+00  0.00000000E+00  0.00000000E+00
  0.00000000E+00  0.00000000E+00  0.00000000E+00
  0.00000000E+00  0.00000000E+00  0.00000000E+00
  0.00000000E+00  0.00000000E+00  0.00000000E+00
  0.00000000E+00  0.00000000E+00  0.00000000E+00
  0.00000000E+00  0.00000000E+00  0.00000000E+00
  0.00000000E+00  0.00000000E+00  0.00000000E+00
  0.00000000E+00  0.00000000E+00  0.00000000E+00
  0.00000000E+00  0.00000000E+00  0.00000000E+00
  0.00000000E+00  0.00000000E+00  0.00000000E+00
  0.00000000E+00  0.00000000E+00  0.00000000E+00
  0.00000000E+00  0.00000000E+00  0.00000000E+00
  0.00000000E+00  0.00000000E+00  0.00000000E+00
  0.00000000E+00  0.00000000E+00  0.00000000E+00
  0.00000000E+00  0.00000000E+00  0.00000000E+00
  0.00000000E+00  0.00000000E+00  0.00000000E+00
  0.00000000E+00  0.00000000E+00  0.00000000E+00
  0.00000000E+00  0.00000000E+00  0.00000000E+00
  0.00000000E+00  0.00000000E+00  0.00000000E+00
  0.00000000E+00  0.00000000E+00  0.00000000E+00
  0.00000000E+00  0.00000000E+00  0.00000000E+00
  0.00000000E+00  0.00000000E+00  0.00000000E+00
  0.00000000E+00  0.00000000E+00  0.00000000E+00
  0.00000000E+00  0.00000000E+00  0.00000000E+00
  0.00000000E+00  0.00000000E+00  0.00000000E+00
  0.00000000E+00  0.00000000E+00  0.00000000E+00
  0.00000000E+00  0.00000000E+00  0.00000000E+00
  0.00000000E+00  0.00000000E+00  0.00000000E+00
  0.00000000E+00  0.00000000E+00  0.00000000E+00
  0.00000000E+00  0.00000000E+00  0.00000000E+00
  0.00000000E+00  0.00000000E+00  0.00000000E+00
  0.00000000E+00  0.00000000E+00  0.00000000E+00
  0.00000000E+00  0.00000000E+00  0.00000000E+00
  0.00000000E+00  0.00000000E+00  0.00000000E+00
  0.00000000E+00  0.00000000E+00  0.00000000E+00
  0.00000000E+00  0.00000000E+00  0.00000000E+00
  0.00000000E+00  0.00000000E+00  0.00000000E+00
  0.00000000E+00  0.00000000E+00  0.00000000E+00
  0.00000000E+00  0.00000000E+00  0.00000000E+00
  0.00000000E+00  0.00000000E+00  0.00000000E+00
  0.00000000E+00  0.00000000E+00  0.00000000E+00
  0.00000000E+00  0.00000000E+00  0.00000000E+00
  0.00000000E+00  0.00000000E+00  0.00000000E+00
  0.00000000E+00  0.00000000E+00  0.00000000E+00
  0.00000000E+00  0.00000000E+00  0.00000000E+00
  0.00000000E+00  0.00000000E+00  0.00000000E+00
  0.00000000E+00  0.00000000E+00  0.00000000E+00
  0.00000000E+00  0.00000000E+00  0.00000000E+00
  0.00000000E+00  0.00000000E+00  0.00000000E+00
  0.00000000E+00  0.00000000E+00  0.00000000E+00
  0.00000000E+00  0.00000000E+00  0.00000000E+00
  0.00000000E+00  0.00000000E+00  0.00000000E+00
  0.00000000E+00  0.00000000E+00  0.00000000E+00
  0.00000000E+00  0.00000000E+00  0.00000000E+00
  0.00000000E+00  0.00000000E+00  0.00000000E+00
  0.00000000E+00  0.00000000E+00  0.00000000E+00
  0.00000000E+00  0.00000000E+00  0.00000000E+00
  0.00000000E+00  0.00000000E+00  0.00000000E+00
  0.00000000E+00  0.00000000E+00  0.00000000E+00
  0.00000000E+00  0.00000000E+00  0.00000000E+00
  0.00000000E+00  0.00000000E+00  0.00000000E+00
  0.00000000E+00  0.00000000E+00  0.00000000E+00
  0.00000000E+00  0.00000000E+00  0.00000000E+00
  0.00000000E+00  0.00000000E+00  0.00000000E+00
  0.00000000E+00  0.00000000E+00  0.00000000E+00
  0.00000000E+00  0.00000000E+00  0.00000000E+00
  0.00000000E+00  0.00000000E+00  0.00000000E+00
  0.00000000E+00  0.00000000E+00  0.00000000E+00
  0.00000000E+00  0.00000000E+00  0.00000000E+00
  0.00000000E+00  0.00000000E+00  0.00000000E+00
  0.00000000E+00  0.00000000E+00  0.00000000E+00
  0.00000000E+00  0.00000000E+00  0.00000000E+00
  0.00000000E+00  0.00000000E+00  0.00000000E+00
  0.00000000E+00  0.00000000E+00  0.00000000E+00
  0.00000000E+00  0.00000000E+00  0.00000000E+00
  0.00000000E+00  0.00000000E+00  0.00000000E+00
  0.00000000E+00  0.00000000E+00  0.00000000E+00
  0.00000000E+00  0.00000000E+00  0.00000000E+00
  0.00000000E+00  0.00000000E+00  0.00000000E+00
  0.00000000E+00  0.00000000E+00  0.00000000E+00
  0.00000000E+00  0.00000000E+00  0.00000000E+00
  0.00000000E+00  0.00000000E+00  0.00000000E+00
  0.00000000E+00  0.00000000E+00  0.00000000E+00
  0.00000000E+00  0.00000000E+00  0.00000000E+00
  0.00000000E+00  0.00000000E+00  0.00000000E+00
  0.00000000E+00  0.00000000E+00  0.00000000E+00
  0.00000000E+00  0.00000000E+00  0.00000000E+00
  0.00000000E+00  0.00000000E+00  0.00000000E+00
  0.00000000E+00  0.00000000E+00  0.00000000E+00
  0.00000000E+00  0.00000000E+00  0.00000000E+00
  0.00000000E+00  0.00000000E+00  0.00000000E+00
  0.00000000E+00  0.00000000E+00  0.00000000E+00
  0.00000000E+00  0.00000000E+00  0.00000000E+00
  0.00000000E+00  0.00000000E+00  0.00000000E+00
  0.00000000E+00  0.00000000E+00  0.00000000E+00
  0.00000000E+00  0.00000000E+00  0.00000000E+00
  0.00000000E+00  0.00000000E+00  0.00000000E+00
  0.00000000E+00  0.00000000E+00  0.00000000E+00
  0.00000000E+00  0.00000000E+00  0.00000000E+00
  0.00000000E+00  0.00000000E+00  0.00000000E+00
  0.00000000E+00  0.00000000E+00  0.00000000E+00
  0.00000000E+00  0.00000000E+00  0.00000000E+00
  0.00000000E+00  0.00000000E+00  0.00000000E+00
  0.00000000E+00  0.00000000E+00  0.00000000E+00
  0.00000000E+00  0.00000000E+00  0.00000000E+00
  0.00000000E+00  0.00000000E+00  0.00000000E+00
  0.00000000E+00  0.00000000E+00  0.00000000E+00
  0.00000000E+00  0.00000000E+00  0.00000000E+00
  0.00000000E+00  0.00000000E+00  0.00000000E+00
  0.00000000E+00  0.00000000E+00  0.00000000E+00
  0.00000000E+00  0.00000000E+00  0.00000000E+00
  0.00000000E+00  0.00000000E+00  0.00000000E+00
  0.00000000E+00  0.00000000E+00  0.00000000E+00
  0.00000000E+00  0.00000000E+00  0.00000000E+00
  0.00000000E+00  0.00000000E+00  0.00000000E+00
  0.00000000E+00  0.00000000E+00  0.00000000E+00
  0.00000000E+00  0.00000000E+00  0.00000000E+00
  0.00000000E+00  0.00000000E+00  0.00000000E+00
  0.00000000E+00  0.00000000E+00  0.00000000E+00
  0.00000000E+00  0.00000000E+00  0.00000000E+00
  0.00000000E+00  0.00000000E+00  0.00000000E+00
  0.00000000E+00  0.00000000E+00  0.00000000E+00
  0.00000000E+00  0.00000000E+00  0.00000000E+00
  0.00000000E+00  0.00000000E+00  0.00000000E+00
  0.00000000E+00  0.00000000E+00  0.00000000E+00
  0.00000000E+00  0.00000000E+00  0.00000000E+00
  0.00000000E+00  0.00000000E+00  0.00000000E+00
  0.00000000E+00  0.00000000E+00  0.00000000E+00
  0.00000000E+00  0.00000000E+00  0.00000000E+00
  0.00000000E+00  0.00000000E+00  0.00000000E+00
