# Supplementary material for: Water Adsorption at Pairs of Proximate Brønsted Acid Sites in Zeolites
Source: J Phys Chem Lett. 2026 Jan 14;17(4):1201–6. doi: 10.1021/acs.jpclett.5c03794 (PMC12862806; doi:10.1021/acs.jpclett.5c03794)
Supplement: Supplementary file 2 [file jz5c03794_si_002.zip › Water_BAS_Pairs_SI/QM/STRUCTURES_PBE+D2/HMFI__Isolated_BAS__T10_O3_T1__2_h2o__PBE_D2.vasp]

image0                                  
   1.00000000000000     
    20.2029999999999994    0.0000000000000000    0.0000000000000000
     0.0000000000000010   19.8490000000000002    0.0000000000000000
     0.0000000000000010    0.0000000000000010   13.2159999999999993
   Al   H    O    Si
     1     5   194    95
Direct
  0.6124881631225862  0.6705405604903282  0.4851781285712911
  0.5138172412639205  0.6705406185541167  0.3474993903297467
  0.4588454255201760  0.7352928487457790  0.3616518899846835
  0.5409022681070017  0.7429313461944348  0.3493007743008376
  0.3991755419981666  0.7209578810176659  0.4772471658875534
  0.4068927822907737  0.7989276825626533  0.4595179402305959
  0.5116933389513686  0.0606093163724416  0.7107062770289090
  0.4002535399022156  0.0506759146316075  0.8098327706037390
  0.4091050118924558  0.1340010617562798  0.6518728569616210
  0.4080244999056444  0.0016229703556517  0.6231892483721461
  0.3308166991915412  0.0332719553498628  0.9762981141874110
  0.3183608568865740  0.9459024569638972  0.8219457419390991
  0.2704369527849901  0.0697130287938114  0.8071860206944159
  0.2997511097846608  0.1215918431825804  0.1184784154625693
  0.2045178177904075  0.0517749429714198  0.0212107139775691
  0.2840881745011035  0.9919976544945658  0.1521993043114004
  0.1164723267749774  0.1255420006103407  0.1163165453321349
  0.0775532684741821  0.0513692417358640  0.9616420050015628
  0.1393810047086225  0.0773139494712380  0.7903334951158957
  0.0948717151237541  0.9542193099680377  0.8253209471543509
  0.2151252696153951  0.1392233118780045  0.6615488426158255
  0.4996392115713494  0.8668937069377834  0.7154476907056950
  0.3881799715386495  0.8326719678267217  0.8064889567904250
  0.3150098045082402  0.8541109794012292  0.9695366204280639
  0.2566405297015796  0.8292152794634744  0.7943289991987271
  0.1887091204332036  0.8477791759172452  0.0229194139474697
  0.0682291480581317  0.8508705454661237  0.9487896115722795
  0.1264406781596877  0.8318295657824299  0.7687753262468556
  0.9955350811068273  0.9516390263484092  0.2093296413274137
  0.1071522023889136  0.9371419849364097  0.3116382549672964
  0.0845562295204967  0.8617592953512354  0.1483213895912074
  0.1118863671803133  0.9910938360847721  0.1302309488631525
  0.1730695201503544  0.9630952860833218  0.4796806806821727
  0.1776275749136482  0.0497972571315424  0.3240912262809824
  0.2399249398707467  0.9317830622567989  0.3160702861123997
  0.2076019119195395  0.8745466943815066  0.6196543656212314
  0.2990708433532485  0.9543352683570432  0.5347495808799312
  0.2086981783551152  0.0043883755665248  0.6605956227756729
  0.3855107002876006  0.8684806556748343  0.6120456593193956
  0.4186350631462389  0.9355733612573630  0.4509973492406845
  0.3684758135282938  0.9254152129419148  0.2686703313146054
  0.4049511149669974  0.0456198001574933  0.3365142826055421
  0.2825796149915519  0.8576786358472134  0.1639089555971573
  0.0007077837124907  0.1317626138219575  0.2155207639848784
  0.1124327422619202  0.1664290685928056  0.3055314936200210
  0.1841043896192573  0.1432720501241536  0.4677041551180497
  0.2442943120800788  0.1625620997288064  0.2917881321614745
  0.3098437450049150  0.1511750470720505  0.5212994105991110
  0.4323221257096563  0.1506094039358829  0.4541198510899103
  0.3749812134490589  0.1669165665056686  0.2722170931401642
  0.5084185157074506  0.5315276524135831  0.2834751825457898
  0.6375687155263542  0.5521454576845101  0.2769867586947006
  0.5612153666786023  0.6194034313738483  0.4068991058144919
  0.5838434927564199  0.4879067945166062  0.4349573342934476
  0.7082895761528435  0.5764441768656545  0.1138791591237794
  0.6849345950654363  0.4495375555900974  0.1695406002175171
  0.7672031243923323  0.5255099114845327  0.2736004589902573
  0.6979174454923296  0.6416303784673453  0.9423564451732248
  0.8022986771289069  0.5626620335304454  0.9707973601508451
  0.6829968397946804  0.5079546119021920  0.9482893304320716
  0.9068433024336345  0.6453677275842973  0.9465042365836530
  0.8970059902927880  0.5706397752936555  0.1110273512039807
  0.8952527044417166  0.5405635737284357  0.3077328917826946
  0.9190421730384984  0.4455947876155792  0.1693712062324811
  0.8120914310553209  0.6235146984111701  0.3953275615170029
  0.5121080939741715  0.3633849841249430  0.2863649045350283
  0.6403030925633414  0.3387584136265930  0.2599481187172611
  0.7023681005475636  0.3283217730713441  0.0884121757105666
  0.7702395136594130  0.3645039286330448  0.2514325502147369
  0.8127476249883776  0.3538397561490483  0.9852127912133140
  0.9148782586708033  0.3200655025698802  0.1028848017943456
  0.8960752224376355  0.3438066536673821  0.2981397825869560
  0.9914886856426520  0.4565560557137191  0.7871547007076724
  0.8606272835803521  0.4408687842023382  0.7877413801792789
  0.9348917589505824  0.3805092102859342  0.9256326386154978
  0.9209671902521487  0.5133733256222255  0.9322932892203284
  0.7969632260177293  0.4236698605053165  0.6165314888772570
  0.8228134373019498  0.5486096623524020  0.6828123721208087
  0.7324825355267341  0.4728729521813144  0.7713096329919905
  0.8080662337600018  0.3601982051909409  0.4446671173331224
  0.7001555693487056  0.4331230427405620  0.4766996839602400
  0.8160344479865864  0.4948879629857993  0.4522597693167612
  0.5941604856807010  0.3547610077052762  0.4454094438950131
  0.6021973618443430  0.4270818581182712  0.6120753405855813
  0.6055317835930777  0.4516033697436784  0.8097920301507562
  0.5805757578346720  0.5506947944520830  0.6780688359748340
  0.6950640452603157  0.3782221836457146  0.9020003880724085
  0.9847966559471040  0.6381205255376586  0.7819196884837031
  0.8561341817552420  0.6658578340722181  0.7647917609540522
  0.8033501115564091  0.6645435407924106  0.5856573876887327
  0.7290110758667292  0.6322450941607644  0.7458122672578164
  0.6928502846378095  0.6408612987335707  0.4796621436247986
  0.5809845681527245  0.6759398999682075  0.6064971730078278
  0.6046807825026511  0.6536798457227750  0.8024979354772138
  0.4949257918515300  0.9530081747004669  0.2888287775472262
  0.6063159131767866  0.9443900830597617  0.1862228636724315
  0.5870062402677859  0.8676204866147664  0.3493018364864754
  0.6090236570343722  0.9980093404195481  0.3679422163772390
  0.6730781291018076  0.9662475828041396  0.0195818534701227
  0.6840824805983734  0.0526837304461583  0.1752331183372759
  0.7382268422225902  0.9308543796306404  0.1847175340137227
  0.7060903995572976  0.8762733605845288  0.8801082234925479
  0.7986146497995568  0.9534191249436730  0.9696085338883098
  0.7119703470032193  0.0055251647516882  0.8389892768861892
  0.8849476113044676  0.8731978987598050  0.8819128822160877
  0.9214382536947926  0.9410910245322762  0.0442267626639515
  0.8679411790937013  0.9237504332831808  0.2250333012251558
  0.9050450809923666  0.0454041758868243  0.1688547840681382
  0.7841299217663034  0.8558137337041899  0.3340947753152124
  0.5016667598279175  0.1314970029213083  0.2880239013306402
  0.6117100383116534  0.1651237239871491  0.1929197376198787
  0.6869318993777523  0.1469814507380363  0.0322962435362280
  0.7428420042923697  0.1696789784937540  0.2110941924815000
  0.8129497030997241  0.1520097677433045  0.9776714172039904
  0.9350378381346499  0.1475261243645832  0.0450186721749222
  0.8740227440471527  0.1688925512311291  0.2220407433442021
  0.0112030877616140  0.0556375110351688  0.7891492822762732
  0.9007036179787956  0.0549668790048186  0.6873962753644201
  0.9136631267697534  0.1374173937534945  0.8461796162058881
  0.9015049268033559  0.0065952850747804  0.8746451932941823
  0.8320303590602591  0.0340885144207960  0.5212984965180754
  0.8221972613593110  0.9473406618173363  0.6765026779131287
  0.7703911110320303  0.0700946139533004  0.6891984187686101
  0.8017534706292938  0.1199463684187592  0.3761609639878016
  0.7059070144807770  0.0529505857914679  0.4752149428956502
  0.7856964540128295  0.9897372550834170  0.3472556794161675
  0.6181664635151960  0.1312717311909005  0.3860821606270765
  0.5799206115787796  0.0557323707201224  0.5400076823260336
  0.6400868275184243  0.0793856752398279  0.7133820212281515
  0.5929522503497928  0.9575003494661003  0.6762368311845618
  0.7185505770328747  0.1402988492439782  0.8381684140513619
 -0.0002226244220761  0.8665445956561750  0.7809192919480650
  0.8881859728594806  0.8313422155328689  0.6920290853954741
  0.8161301292989041  0.8560916277109357  0.5290275524351716
  0.7566613995777914  0.8331217455580612  0.7047560304193619
  0.6906004203090780  0.8485762817972303  0.4757323170470870
  0.5693590151674940  0.8568366958725067  0.5475851254446130
  0.6265969583247963  0.8349180189185714  0.7284605388800783
  0.4915398475617107  0.4542802923640535  0.7159188724791590
  0.3604165283015237  0.4404226906979096  0.7178390353075131
  0.4320422336210365  0.3799860779575340  0.5775587987146023
  0.4197566001576198  0.5132927435768699  0.5739092359952926
  0.2966989633557054  0.4227000471979464  0.8888270159674539
  0.3222647603499968  0.5479286546814037  0.8232944721250586
  0.2323873950271458  0.4732768576933550  0.7340352054054803
  0.3040656845708312  0.3598639606518521  0.0621472962243820
  0.1991555048471264  0.4364448122122036  0.0265302183182563
  0.3164496792052043  0.4942547196766257  0.0523933716335984
  0.0957035715636802  0.3539865616908803  0.0563160431817744
  0.1024261750053801  0.4272219404511463  0.8899748313893951
  0.1055462534887093  0.4556320673334523  0.6930557458450576
  0.0811713698214709  0.5518311745272975  0.8291262356993931
  0.1937710108267530  0.3744018300850491  0.6112427911152664
  0.4836198236577572  0.6348452086293541  0.7270473228050019
  0.3554143868826429  0.6648795795191957  0.7394818463485571
  0.3013302231745109  0.6639636837740789  0.9180982047140894
  0.2285464620180614  0.6314080034425591  0.7574882881419049
  0.1884819218357188  0.6445795693268934  0.0171899259255296
  0.0865941807097590  0.6767550302660076  0.8974482580940886
  0.1046485874857112  0.6542438538089773  0.7023504863490836
  0.0083309537969845  0.5409953967590817  0.2122071287905150
  0.1386541425462237  0.5581882464193536  0.2164570325283320
  0.0662298378560982  0.6189811759387802  0.0768435749450244
  0.0814903749104161  0.4863564246171374  0.0682385436616404
  0.2037262992708114  0.5735575445780978  0.3873801422299470
  0.1752336252162034  0.4492510763105584  0.3199722255498443
  0.2661577717745015  0.5229789609848357  0.2315259765075851
  0.1961271768816078  0.6360901737168289  0.5612035652715682
  0.3029777546833777  0.5634836307899707  0.5229126923866516
  0.1876984227234723  0.5014504861871307  0.5512830452514998
  0.4063831064931421  0.6456261887111303  0.5581911111486659
  0.4040228327753408  0.5721313016467247  0.3931085496252006
  0.3929774149489177  0.5447436366879221  0.1969649758124211
  0.4117825891772430  0.4453381484973620  0.3318642954374620
  0.3040580404275172  0.6221952896677098  0.1090522344851502
  0.0155421148013401  0.3602387047795342  0.2186374216403134
  0.1429868567740961  0.3307972052774711  0.2400397766728680
  0.1969086563134607  0.3350675985377439  0.4188864586500637
  0.2697248733965785  0.3651908439370334  0.2577616540649640
  0.3094662358472604  0.3533411299875076  0.5195239922296992
  0.4114789178139712  0.3199393300940095  0.4010440774506878
  0.3938599605287313  0.3416914596178829  0.2054423850155123
  0.4380289916946474  0.7535194292824796  0.6601240033100650
  0.2693916588264681  0.7453733041745351  0.0675616989954942
  0.1063809262632275  0.7458847553857947  0.0637660344106122
  0.1987917474216465  0.7469940009929336  0.6646296606231908
  0.0626481572818206  0.2428748504390694  0.1551755316573300
  0.2282971390445636  0.2521134499171169  0.5668431251193852
  0.3913201311406274  0.2527532545019001  0.5703856626924383
  0.3002885624837919  0.2490588543467794  0.1666173750905411
  0.5619579254576043  0.2457484811594526  0.3387081927741310
  0.7323969453172906  0.2540175440228248  0.9300456187207999
  0.8952210967842371  0.2534467275711690  0.9336791853118426
  0.8053456934598379  0.2490589905350102  0.3399601505951481
  0.9380439609359281  0.7555974190725830  0.8431540781048051
  0.7717085852529544  0.7449875724267475  0.4356903086313177
  0.6019404407653487  0.7511826337524192  0.4292745506900195
  0.6977451896292141  0.7493140468561323  0.8320475007458854
  0.5007950243473456  0.7175996844006187  0.3205990774884537
  0.4030973870275760  0.7558470739775115  0.4240946127945665
  0.4321955318148046  0.0618622055910815  0.6982143894690417
  0.3297418602146029  0.0244907023930073  0.8542660421091849
  0.2794551263331617  0.0502633404874690  0.0675120572595342
  0.1275440704506280  0.0548396279888861  0.0577327837507196
  0.0803153353403115  0.0341057338535533  0.8413477060086327
  0.2084498048999094  0.0719179724458108  0.7293042802206037
  0.4286047531569334  0.8303459578967198  0.7000272425538182
  0.3193721452815797  0.8657030614842611  0.8480639873672308
  0.2638244548073659  0.8260688264161401  0.0550238176617645
  0.1118369289766977  0.8265356442318875  0.0456268715172689
  0.0725363598922169  0.8757282391002805  0.8314005034291033
  0.1970649804880758  0.8220274267847906  0.7122493868682025
  0.0738193090634784  0.9355494437583728  0.1992935310644931
  0.1743836492402285  0.9708365705443214  0.3574490461417852
  0.2225200676280176  0.9487977608805143  0.5741118460435322
  0.3771441308840253  0.9412871105705952  0.5562394514355771
  0.4222853254472074  0.9657252665318146  0.3361181569490656
  0.2935939878499887  0.9273789981189267  0.2248961378730753
  0.0724907528163760  0.1671159313811288  0.1982828122734507
  0.1797153167508389  0.1303176129456354  0.3466388416834879
  0.2343401353482302  0.1715774373130164  0.5535885636310182
  0.3858701986483457  0.1722707064155422  0.5493356565128965
  0.4283513998586631  0.1241079023209453  0.3375587098458404
  0.3047919763645872  0.1737250521403616  0.2127305856189437
  0.5741537975910475  0.5475426426922673  0.3516821518501247
  0.6991499112717203  0.5259228729221208  0.2095599158371682
  0.7233612760685439  0.5721047001173988  0.9935737228685332
  0.8811383490355253  0.5731067974002819  0.9906636146119274
  0.9298018189827296  0.5245149500457821  0.1998891016439666
  0.8218627145334714  0.5468127186838995  0.3575781615124048
  0.5773616614297855  0.3258021172973428  0.3327358502397868
  0.6995691629877461  0.3706296041548657  0.1933148811106031
  0.7358702402904663  0.3291470121754579  0.9766780025348861
  0.8890943908893292  0.3269686806878196  0.9866155887191396
  0.9363350403274964  0.3678354015549855  0.1978382642460821
  0.8198960458634255  0.3291006824018473  0.3327665905574866
  0.9260183624814905  0.4483851619686975  0.8577661928260072
  0.8035731676434947  0.4720245414453603  0.7150163144070618
  0.7796065175998106  0.4283340750335194  0.4970498281398381
  0.6207107982677997  0.4260135242243668  0.4926873310908577
  0.5701208150391711  0.4715075519314251  0.7035543403578280
  0.6794804750534024  0.4526482298015480  0.8580680628484419
  0.9213018230339112  0.6759264912917273  0.8337701925635700
  0.8022347199073115  0.6276182772987686  0.6944008029939864
  0.7677249226966779  0.6673969360909777  0.4746677611655304
  0.5636812892683206  0.6296531877203364  0.7018030950215978
  0.6818933149560137  0.6694454329736008  0.8292267043057013
  0.5740102821545114  0.9409485753515109  0.2987658614437068
  0.6758140881492850  0.9739894553285088  0.1417045127968120
  0.7230188531670535  0.9498424502107150  0.9263770031479701
  0.8764741009707984  0.9436553408495502  0.9423147808627045
  0.9228155713979737  0.9655562402550723  0.1617189229003589
  0.7940902486073893  0.9256132945116310  0.2729510535539588
  0.5730493009174101  0.1689432682449278  0.3011025733372721
  0.6815611242091553  0.1333648377616122  0.1531371454098383
  0.7376724721296265  0.1734696040643015  0.9455534596061804
  0.8893189348157031  0.1726788604805115  0.9506917840217211
  0.9283431562862405  0.1236313800460421  0.1626796554305675
  0.8059148578250698  0.1756321792529822  0.2868913349545266
  0.9318196333653873  0.0636387409917342  0.8000654979719528
  0.8310623407107240  0.0259643162790599  0.6433904116203853
  0.7809883662415255  0.0495725860757189  0.4292580204704686
  0.6286171958839327  0.0594703096360018  0.4423721420111197
  0.5810822360113309  0.0376883428747654  0.6600649267257676
  0.7105291654310970  0.0730622896028393  0.7706760061174960
  0.9280013183478969  0.8311459482075320  0.7992923327122882
  0.8206571018580983  0.8670191196032275  0.6505731447873417
  0.7657362352128477  0.8254340972614221  0.4443238534821847
  0.6135004009367319  0.8302902932357239  0.4517253230373003
  0.5728310990903552  0.8786531841293581  0.6662539756386252
  0.6969434710156550  0.8245200769330213  0.7860059681761379
  0.4256249066607070  0.4473015023935198  0.6470601052529846
  0.3034006871989663  0.4711614513333169  0.7905472475694006
  0.2784459649603952  0.4282972145654621  0.0079521193255253
  0.1199931083957509  0.4259716153431505  0.0097830245648479
  0.0698421222911051  0.4728217647293854  0.8002443915318868
  0.1799877296829700  0.4510408962110475  0.6473984597466471
  0.4223498948044196  0.6737477782809350  0.6740092089528895
  0.3014888116393196  0.6265030758318844  0.8093607424677601
  0.2653480253856797  0.6686836940289987  0.0276890012431437
  0.1120399625306950  0.6714548569746368  0.0139214261658615
  0.0637888122121186  0.6298345761638269  0.8023025720792688
  0.1818021271419677  0.6675168425825196  0.6723844704373217
  0.0742389484184817  0.5505955187389289  0.1437544353899166
  0.1952571387434240  0.5258328858615233  0.2883342369843868
  0.2229920324687263  0.5685221918217723  0.5061027983141408
  0.3824790627704491  0.5722798834013012  0.5115340142795126
  0.4295043848275162  0.5229084651918509  0.3013194694946517
  0.3195307846806530  0.5462480636668799  0.1470711715097867
  0.0789420855973502  0.3223972177299846  0.1675037979108186
  0.1964353628547926  0.3705173263870544  0.3085942070582872
  0.2324779175145573  0.3290589909861670  0.5284701580071268
  0.3858159420707707  0.3264370344401810  0.5174340237600525
  0.4327755964944658  0.3677292701394771  0.3060030843217380
  0.3168848578485310  0.3285946465431333  0.1737870352782477
 
  0.00000000E+00  0.00000000E+00  0.00000000E+00
  0.00000000E+00  0.00000000E+00  0.00000000E+00
  0.00000000E+00  0.00000000E+00  0.00000000E+00
  0.00000000E+00  0.00000000E+00  0.00000000E+00
  0.00000000E+00  0.00000000E+00  0.00000000E+00
  0.00000000E+00  0.00000000E+00  0.00000000E+00
  0.00000000E+00  0.00000000E+00  0.00000000E+00
  0.00000000E+00  0.00000000E+00  0.00000000E+00
  0.00000000E+00  0.00000000E+00  0.00000000E+00
  0.00000000E+00  0.00000000E+00  0.00000000E+00
  0.00000000E+00  0.00000000E+00  0.00000000E+00
  0.00000000E+00  0.00000000E+00  0.00000000E+00
  0.00000000E+00  0.00000000E+00  0.00000000E+00
  0.00000000E+00  0.00000000E+00  0.00000000E+00
  0.00000000E+00  0.00000000E+00  0.00000000E+00
  0.00000000E+00  0.00000000E+00  0.00000000E+00
  0.00000000E+00  0.00000000E+00  0.00000000E+00
  0.00000000E+00  0.00000000E+00  0.00000000E+00
  0.00000000E+00  0.00000000E+00  0.00000000E+00
  0.00000000E+00  0.00000000E+00  0.00000000E+00
  0.00000000E+00  0.00000000E+00  0.00000000E+00
  0.00000000E+00  0.00000000E+00  0.00000000E+00
  0.00000000E+00  0.00000000E+00  0.00000000E+00
  0.00000000E+00  0.00000000E+00  0.00000000E+00
  0.00000000E+00  0.00000000E+00  0.00000000E+00
  0.00000000E+00  0.00000000E+00  0.00000000E+00
  0.00000000E+00  0.00000000E+00  0.00000000E+00
  0.00000000E+00  0.00000000E+00  0.00000000E+00
  0.00000000E+00  0.00000000E+00  0.00000000E+00
  0.00000000E+00  0.00000000E+00  0.00000000E+00
  0.00000000E+00  0.00000000E+00  0.00000000E+00
  0.00000000E+00  0.00000000E+00  0.00000000E+00
  0.00000000E+00  0.00000000E+00  0.00000000E+00
  0.00000000E+00  0.00000000E+00  0.00000000E+00
  0.00000000E+00  0.00000000E+00  0.00000000E+00
  0.00000000E+00  0.00000000E+00  0.00000000E+00
  0.00000000E+00  0.00000000E+00  0.00000000E+00
  0.00000000E+00  0.00000000E+00  0.00000000E+00
  0.00000000E+00  0.00000000E+00  0.00000000E+00
  0.00000000E+00  0.00000000E+00  0.00000000E+00
  0.00000000E+00  0.00000000E+00  0.00000000E+00
  0.00000000E+00  0.00000000E+00  0.00000000E+00
  0.00000000E+00  0.00000000E+00  0.00000000E+00
  0.00000000E+00  0.00000000E+00  0.00000000E+00
  0.00000000E+00  0.00000000E+00  0.00000000E+00
  0.00000000E+00  0.00000000E+00  0.00000000E+00
  0.00000000E+00  0.00000000E+00  0.00000000E+00
  0.00000000E+00  0.00000000E+00  0.00000000E+00
  0.00000000E+00  0.00000000E+00  0.00000000E+00
  0.00000000E+00  0.00000000E+00  0.00000000E+00
  0.00000000E+00  0.00000000E+00  0.00000000E+00
  0.00000000E+00  0.00000000E+00  0.00000000E+00
  0.00000000E+00  0.00000000E+00  0.00000000E+00
  0.00000000E+00  0.00000000E+00  0.00000000E+00
  0.00000000E+00  0.00000000E+00  0.00000000E+00
  0.00000000E+00  0.00000000E+00  0.00000000E+00
  0.00000000E+00  0.00000000E+00  0.00000000E+00
  0.00000000E+00  0.00000000E+00  0.00000000E+00
  0.00000000E+00  0.00000000E+00  0.00000000E+00
  0.00000000E+00  0.00000000E+00  0.00000000E+00
  0.00000000E+00  0.00000000E+00  0.00000000E+00
  0.00000000E+00  0.00000000E+00  0.00000000E+00
  0.00000000E+00  0.00000000E+00  0.00000000E+00
  0.00000000E+00  0.00000000E+00  0.00000000E+00
  0.00000000E+00  0.00000000E+00  0.00000000E+00
  0.00000000E+00  0.00000000E+00  0.00000000E+00
  0.00000000E+00  0.00000000E+00  0.00000000E+00
  0.00000000E+00  0.00000000E+00  0.00000000E+00
  0.00000000E+00  0.00000000E+00  0.00000000E+00
  0.00000000E+00  0.00000000E+00  0.00000000E+00
  0.00000000E+00  0.00000000E+00  0.00000000E+00
  0.00000000E+00  0.00000000E+00  0.00000000E+00
  0.00000000E+00  0.00000000E+00  0.00000000E+00
  0.00000000E+00  0.00000000E+00  0.00000000E+00
  0.00000000E+00  0.00000000E+00  0.00000000E+00
  0.00000000E+00  0.00000000E+00  0.00000000E+00
  0.00000000E+00  0.00000000E+00  0.00000000E+00
  0.00000000E+00  0.00000000E+00  0.00000000E+00
  0.00000000E+00  0.00000000E+00  0.00000000E+00
  0.00000000E+00  0.00000000E+00  0.00000000E+00
  0.00000000E+00  0.00000000E+00  0.00000000E+00
  0.00000000E+00  0.00000000E+00  0.00000000E+00
  0.00000000E+00  0.00000000E+00  0.00000000E+00
  0.00000000E+00  0.00000000E+00  0.00000000E+00
  0.00000000E+00  0.00000000E+00  0.00000000E+00
  0.00000000E+00  0.00000000E+00  0.00000000E+00
  0.00000000E+00  0.00000000E+00  0.00000000E+00
  0.00000000E+00  0.00000000E+00  0.00000000E+00
  0.00000000E+00  0.00000000E+00  0.00000000E+00
  0.00000000E+00  0.00000000E+00  0.00000000E+00
  0.00000000E+00  0.00000000E+00  0.00000000E+00
  0.00000000E+00  0.00000000E+00  0.00000000E+00
  0.00000000E+00  0.00000000E+00  0.00000000E+00
  0.00000000E+00  0.00000000E+00  0.00000000E+00
  0.00000000E+00  0.00000000E+00  0.00000000E+00
  0.00000000E+00  0.00000000E+00  0.00000000E+00
  0.00000000E+00  0.00000000E+00  0.00000000E+00
  0.00000000E+00  0.00000000E+00  0.00000000E+00
  0.00000000E+00  0.00000000E+00  0.00000000E+00
  0.00000000E+00  0.00000000E+00  0.00000000E+00
  0.00000000E+00  0.00000000E+00  0.00000000E+00
  0.00000000E+00  0.00000000E+00  0.00000000E+00
  0.00000000E+00  0.00000000E+00  0.00000000E+00
  0.00000000E+00  0.00000000E+00  0.00000000E+00
  0.00000000E+00  0.00000000E+00  0.00000000E+00
  0.00000000E+00  0.00000000E+00  0.00000000E+00
  0.00000000E+00  0.00000000E+00  0.00000000E+00
  0.00000000E+00  0.00000000E+00  0.00000000E+00
  0.00000000E+00  0.00000000E+00  0.00000000E+00
  0.00000000E+00  0.00000000E+00  0.00000000E+00
  0.00000000E+00  0.00000000E+00  0.00000000E+00
  0.00000000E+00  0.00000000E+00  0.00000000E+00
  0.00000000E+00  0.00000000E+00  0.00000000E+00
  0.00000000E+00  0.00000000E+00  0.00000000E+00
  0.00000000E+00  0.00000000E+00  0.00000000E+00
  0.00000000E+00  0.00000000E+00  0.00000000E+00
  0.00000000E+00  0.00000000E+00  0.00000000E+00
  0.00000000E+00  0.00000000E+00  0.00000000E+00
  0.00000000E+00  0.00000000E+00  0.00000000E+00
  0.00000000E+00  0.00000000E+00  0.00000000E+00
  0.00000000E+00  0.00000000E+00  0.00000000E+00
  0.00000000E+00  0.00000000E+00  0.00000000E+00
  0.00000000E+00  0.00000000E+00  0.00000000E+00
  0.00000000E+00  0.00000000E+00  0.00000000E+00
  0.00000000E+00  0.00000000E+00  0.00000000E+00
  0.00000000E+00  0.00000000E+00  0.00000000E+00
  0.00000000E+00  0.00000000E+00  0.00000000E+00
  0.00000000E+00  0.00000000E+00  0.00000000E+00
  0.00000000E+00  0.00000000E+00  0.00000000E+00
  0.00000000E+00  0.00000000E+00  0.00000000E+00
  0.00000000E+00  0.00000000E+00  0.00000000E+00
  0.00000000E+00  0.00000000E+00  0.00000000E+00
  0.00000000E+00  0.00000000E+00  0.00000000E+00
  0.00000000E+00  0.00000000E+00  0.00000000E+00
  0.00000000E+00  0.00000000E+00  0.00000000E+00
  0.00000000E+00  0.00000000E+00  0.00000000E+00
  0.00000000E+00  0.00000000E+00  0.00000000E+00
  0.00000000E+00  0.00000000E+00  0.00000000E+00
  0.00000000E+00  0.00000000E+00  0.00000000E+00
  0.00000000E+00  0.00000000E+00  0.00000000E+00
  0.00000000E+00  0.00000000E+00  0.00000000E+00
  0.00000000E+00  0.00000000E+00  0.00000000E+00
  0.00000000E+00  0.00000000E+00  0.00000000E+00
  0.00000000E+00  0.00000000E+00  0.00000000E+00
  0.00000000E+00  0.00000000E+00  0.00000000E+00
  0.00000000E+00  0.00000000E+00  0.00000000E+00
  0.00000000E+00  0.00000000E+00  0.00000000E+00
  0.00000000E+00  0.00000000E+00  0.00000000E+00
  0.00000000E+00  0.00000000E+00  0.00000000E+00
  0.00000000E+00  0.00000000E+00  0.00000000E+00
  0.00000000E+00  0.00000000E+00  0.00000000E+00
  0.00000000E+00  0.00000000E+00  0.00000000E+00
  0.00000000E+00  0.00000000E+00  0.00000000E+00
  0.00000000E+00  0.00000000E+00  0.00000000E+00
  0.00000000E+00  0.00000000E+00  0.00000000E+00
  0.00000000E+00  0.00000000E+00  0.00000000E+00
  0.00000000E+00  0.00000000E+00  0.00000000E+00
  0.00000000E+00  0.00000000E+00  0.00000000E+00
  0.00000000E+00  0.00000000E+00  0.00000000E+00
  0.00000000E+00  0.00000000E+00  0.00000000E+00
  0.00000000E+00  0.00000000E+00  0.00000000E+00
  0.00000000E+00  0.00000000E+00  0.00000000E+00
  0.00000000E+00  0.00000000E+00  0.00000000E+00
  0.00000000E+00  0.00000000E+00  0.00000000E+00
  0.00000000E+00  0.00000000E+00  0.00000000E+00
  0.00000000E+00  0.00000000E+00  0.00000000E+00
  0.00000000E+00  0.00000000E+00  0.00000000E+00
  0.00000000E+00  0.00000000E+00  0.00000000E+00
  0.00000000E+00  0.00000000E+00  0.00000000E+00
  0.00000000E+00  0.00000000E+00  0.00000000E+00
  0.00000000E+00  0.00000000E+00  0.00000000E+00
  0.00000000E+00  0.00000000E+00  0.00000000E+00
  0.00000000E+00  0.00000000E+00  0.00000000E+00
  0.00000000E+00  0.00000000E+00  0.00000000E+00
  0.00000000E+00  0.00000000E+00  0.00000000E+00
  0.00000000E+00  0.00000000E+00  0.00000000E+00
  0.00000000E+00  0.00000000E+00  0.00000000E+00
  0.00000000E+00  0.00000000E+00  0.00000000E+00
  0.00000000E+00  0.00000000E+00  0.00000000E+00
  0.00000000E+00  0.00000000E+00  0.00000000E+00
  0.00000000E+00  0.00000000E+00  0.00000000E+00
  0.00000000E+00  0.00000000E+00  0.00000000E+00
  0.00000000E+00  0.00000000E+00  0.00000000E+00
  0.00000000E+00  0.00000000E+00  0.00000000E+00
  0.00000000E+00  0.00000000E+00  0.00000000E+00
  0.00000000E+00  0.00000000E+00  0.00000000E+00
  0.00000000E+00  0.00000000E+00  0.00000000E+00
  0.00000000E+00  0.00000000E+00  0.00000000E+00
  0.00000000E+00  0.00000000E+00  0.00000000E+00
  0.00000000E+00  0.00000000E+00  0.00000000E+00
  0.00000000E+00  0.00000000E+00  0.00000000E+00
  0.00000000E+00  0.00000000E+00  0.00000000E+00
  0.00000000E+00  0.00000000E+00  0.00000000E+00
  0.00000000E+00  0.00000000E+00  0.00000000E+00
  0.00000000E+00  0.00000000E+00  0.00000000E+00
  0.00000000E+00  0.00000000E+00  0.00000000E+00
  0.00000000E+00  0.00000000E+00  0.00000000E+00
  0.00000000E+00  0.00000000E+00  0.00000000E+00
  0.00000000E+00  0.00000000E+00  0.00000000E+00
  0.00000000E+00  0.00000000E+00  0.00000000E+00
  0.00000000E+00  0.00000000E+00  0.00000000E+00
  0.00000000E+00  0.00000000E+00  0.00000000E+00
  0.00000000E+00  0.00000000E+00  0.00000000E+00
  0.00000000E+00  0.00000000E+00  0.00000000E+00
  0.00000000E+00  0.00000000E+00  0.00000000E+00
  0.00000000E+00  0.00000000E+00  0.00000000E+00
  0.00000000E+00  0.00000000E+00  0.00000000E+00
  0.00000000E+00  0.00000000E+00  0.00000000E+00
  0.00000000E+00  0.00000000E+00  0.00000000E+00
  0.00000000E+00  0.00000000E+00  0.00000000E+00
  0.00000000E+00  0.00000000E+00  0.00000000E+00
  0.00000000E+00  0.00000000E+00  0.00000000E+00
  0.00000000E+00  0.00000000E+00  0.00000000E+00
  0.00000000E+00  0.00000000E+00  0.00000000E+00
  0.00000000E+00  0.00000000E+00  0.00000000E+00
  0.00000000E+00  0.00000000E+00  0.00000000E+00
  0.00000000E+00  0.00000000E+00  0.00000000E+00
  0.00000000E+00  0.00000000E+00  0.00000000E+00
  0.00000000E+00  0.00000000E+00  0.00000000E+00
  0.00000000E+00  0.00000000E+00  0.00000000E+00
  0.00000000E+00  0.00000000E+00  0.00000000E+00
  0.00000000E+00  0.00000000E+00  0.00000000E+00
  0.00000000E+00  0.00000000E+00  0.00000000E+00
  0.00000000E+00  0.00000000E+00  0.00000000E+00
  0.00000000E+00  0.00000000E+00  0.00000000E+00
  0.00000000E+00  0.00000000E+00  0.00000000E+00
  0.00000000E+00  0.00000000E+00  0.00000000E+00
  0.00000000E+00  0.00000000E+00  0.00000000E+00
  0.00000000E+00  0.00000000E+00  0.00000000E+00
  0.00000000E+00  0.00000000E+00  0.00000000E+00
  0.00000000E+00  0.00000000E+00  0.00000000E+00
  0.00000000E+00  0.00000000E+00  0.00000000E+00
  0.00000000E+00  0.00000000E+00  0.00000000E+00
  0.00000000E+00  0.00000000E+00  0.00000000E+00
  0.00000000E+00  0.00000000E+00  0.00000000E+00
  0.00000000E+00  0.00000000E+00  0.00000000E+00
  0.00000000E+00  0.00000000E+00  0.00000000E+00
  0.00000000E+00  0.00000000E+00  0.00000000E+00
  0.00000000E+00  0.00000000E+00  0.00000000E+00
  0.00000000E+00  0.00000000E+00  0.00000000E+00
  0.00000000E+00  0.00000000E+00  0.00000000E+00
  0.00000000E+00  0.00000000E+00  0.00000000E+00
  0.00000000E+00  0.00000000E+00  0.00000000E+00
  0.00000000E+00  0.00000000E+00  0.00000000E+00
  0.00000000E+00  0.00000000E+00  0.00000000E+00
  0.00000000E+00  0.00000000E+00  0.00000000E+00
  0.00000000E+00  0.00000000E+00  0.00000000E+00
  0.00000000E+00  0.00000000E+00  0.00000000E+00
  0.00000000E+00  0.00000000E+00  0.00000000E+00
  0.00000000E+00  0.00000000E+00  0.00000000E+00
  0.00000000E+00  0.00000000E+00  0.00000000E+00
  0.00000000E+00  0.00000000E+00  0.00000000E+00
  0.00000000E+00  0.00000000E+00  0.00000000E+00
  0.00000000E+00  0.00000000E+00  0.00000000E+00
  0.00000000E+00  0.00000000E+00  0.00000000E+00
  0.00000000E+00  0.00000000E+00  0.00000000E+00
  0.00000000E+00  0.00000000E+00  0.00000000E+00
  0.00000000E+00  0.00000000E+00  0.00000000E+00
  0.00000000E+00  0.00000000E+00  0.00000000E+00
  0.00000000E+00  0.00000000E+00  0.00000000E+00
  0.00000000E+00  0.00000000E+00  0.00000000E+00
  0.00000000E+00  0.00000000E+00  0.00000000E+00
  0.00000000E+00  0.00000000E+00  0.00000000E+00
  0.00000000E+00  0.00000000E+00  0.00000000E+00
  0.00000000E+00  0.00000000E+00  0.00000000E+00
  0.00000000E+00  0.00000000E+00  0.00000000E+00
  0.00000000E+00  0.00000000E+00  0.00000000E+00
  0.00000000E+00  0.00000000E+00  0.00000000E+00
  0.00000000E+00  0.00000000E+00  0.00000000E+00
  0.00000000E+00  0.00000000E+00  0.00000000E+00
  0.00000000E+00  0.00000000E+00  0.00000000E+00
  0.00000000E+00  0.00000000E+00  0.00000000E+00
  0.00000000E+00  0.00000000E+00  0.00000000E+00
  0.00000000E+00  0.00000000E+00  0.00000000E+00
  0.00000000E+00  0.00000000E+00  0.00000000E+00
  0.00000000E+00  0.00000000E+00  0.00000000E+00
  0.00000000E+00  0.00000000E+00  0.00000000E+00
  0.00000000E+00  0.00000000E+00  0.00000000E+00
  0.00000000E+00  0.00000000E+00  0.00000000E+00
  0.00000000E+00  0.00000000E+00  0.00000000E+00
  0.00000000E+00  0.00000000E+00  0.00000000E+00
  0.00000000E+00  0.00000000E+00  0.00000000E+00
  0.00000000E+00  0.00000000E+00  0.00000000E+00
  0.00000000E+00  0.00000000E+00  0.00000000E+00
  0.00000000E+00  0.00000000E+00  0.00000000E+00
  0.00000000E+00  0.00000000E+00  0.00000000E+00
  0.00000000E+00  0.00000000E+00  0.00000000E+00
  0.00000000E+00  0.00000000E+00  0.00000000E+00
  0.00000000E+00  0.00000000E+00  0.00000000E+00
  0.00000000E+00  0.00000000E+00  0.00000000E+00
  0.00000000E+00  0.00000000E+00  0.00000000E+00
  0.00000000E+00  0.00000000E+00  0.00000000E+00
  0.00000000E+00  0.00000000E+00  0.00000000E+00
  0.00000000E+00  0.00000000E+00  0.00000000E+00
  0.00000000E+00  0.00000000E+00  0.00000000E+00
