# Supplementary material for: Water Adsorption at Pairs of Proximate Brønsted Acid Sites in Zeolites
Source: J Phys Chem Lett. 2026 Jan 14;17(4):1201–6. doi: 10.1021/acs.jpclett.5c03794 (PMC12862806; doi:10.1021/acs.jpclett.5c03794)
Supplement: Supplementary file 2 [file jz5c03794_si_002.zip › Water_BAS_Pairs_SI/QM/STRUCTURES_PBE+D2/HMFI__Isolated_BAS__T10_O3_T1__bare__PBE_D2.vasp]

image0                                  
   1.00000000000000     
    20.2029999999999994    0.0000000000000000    0.0000000000000000
     0.0000000000000010   19.8490000000000002    0.0000000000000000
     0.0000000000000010    0.0000000000000010   13.2159999999999993
   Al   H    O    Si
     1     1   192    95
Direct
  0.6136481791307344  0.6690476531402140  0.4742560204830609
  0.5149834065599160  0.6106354998709744  0.4082710292199723
  0.5021862652316276  0.0543143436021958  0.7146212349792480
  0.3797493830094384  0.0290946297170553  0.7637964732751517
  0.4069158761562535  0.1285026367069404  0.6343603611479099
  0.4220672914701799  0.0007258904478999  0.5774108336335112
  0.3174488418590979  0.0475830436251409  0.9355863434055053
  0.2875027423143476  0.9420302569078614  0.8183725696873971
  0.2529650240544243  0.0662943823533506  0.7649614258968357
  0.3070069049068698  0.1265675357523286  0.0915488387165385
  0.1966661728130276  0.0755550675011610  0.0068889816603380
  0.2760037467032323  0.9949199293919405  0.1078436317961626
  0.0795559977261494  0.1217027601065168  0.0701160437183030
  0.0813675616799722  0.0243903200305498  0.9378872814751789
  0.1201632737532442  0.0716123600230816  0.7598500052589601
  0.0861842554165107  0.9435606893929565  0.7806046799213258
  0.1895679585539859  0.1309101338052679  0.6201879898581991
  0.4893631971716037  0.8640717724968530  0.7257159328819113
  0.3675191144832474  0.8370106954307979  0.7841998487514984
  0.3122640402310805  0.8503940585071375  0.9637195333589542
  0.2363463418310802  0.8203465051009878  0.8093934190106717
  0.1889437304606156  0.8509262254132178  0.0314150076185819
  0.0782147376418540  0.8496763433725338  0.9244640394142564
  0.1134457172914947  0.8190309971651214  0.7346629658911824
  0.0112007184934409  0.9687714751022679  0.2272207251506436
  0.1291614179794779  0.9241043985318030  0.2834841965119098
  0.0722227651257225  0.8734653051155016  0.1199991271640518
  0.1209838364108628  0.9994050712617123  0.1232784231137884
  0.1849010416929982  0.9305539826688654  0.4581014637697904
  0.1674479652872252  0.0449484293242614  0.3527094969432344
  0.2585627863998503  0.9566677176791543  0.2986532439842747
  0.2166993307893220  0.8662803435856837  0.6238561103975117
  0.2989663304130341  0.9598001518300702  0.5493072556673803
  0.1848722101011023  0.9965222073567299  0.6290091279972051
  0.3906397248270556  0.8695662977801315  0.5915175911468176
  0.3947208138539566  0.9292693186887672  0.4145020545830015
  0.3783191571847282  0.9545383876530050  0.2181821311769157
  0.4161308297034738  0.0512245838497154  0.3436740236928573
  0.2888649070726111  0.8662137355947851  0.1595614668449369
  0.0050496676402827  0.1489968015396659  0.2322256593528204
  0.1353530442291633  0.1542938864718802  0.2455389631144216
  0.1851040467691306  0.1673581953632667  0.4278135368524351
  0.2614142672888179  0.1253873154700533  0.2778348965948160
  0.3020947028773284  0.1497645885805682  0.5169063943831779
  0.4230942261460700  0.1656192005413588  0.4406259681398377
  0.3858179754198117  0.1633672207094470  0.2453922436070073
  0.5127730267304259  0.5234603637269513  0.2659706807605638
  0.6325726180931146  0.5779063430556213  0.2248447034880580
  0.5619724614455990  0.6154206820266425  0.3860785899745590
  0.6210005455770857  0.4932327388102147  0.3758216457464560
  0.6887226583774001  0.5724945760968339  0.0478838998165484
  0.6710837286616259  0.4591958684039741  0.1547415949533513
  0.7631211929410513  0.5486428652091244  0.2075325554078221
  0.7190001253310679  0.6332261371094912  0.8790236604852275
  0.8026801072669149  0.5418045901840178  0.9567168425594558
  0.6896207960282575  0.5007768236812240  0.8814585636167085
  0.9002061769894908  0.6226070382021089  0.9038345809703886
  0.9012653810448853  0.5705516380482663  0.0861870510669412
  0.8850047498285061  0.5456005663289717  0.2825740780260054
  0.9234866201398830  0.4492009823721582  0.1586029272306283
  0.8020786766430021  0.6396140034877767  0.3427892145874416
  0.5058261266145396  0.3583432282614782  0.2831110205178401
  0.6348787859828885  0.3494709103877415  0.2574465736163864
  0.6883152591909562  0.3369500996949408  0.0789401754378194
  0.7623496439631006  0.3787402011937571  0.2326208420991380
  0.8068169382741687  0.3432161174078515  0.9920426271267572
  0.9308495096631058  0.3361022561524117  0.0551689220424683
  0.8868796603741442  0.3355352167661175  0.2468027024859708
  0.0064883286592240  0.4385722392333924  0.7949746030375962
  0.8867458380270816  0.4725908740267674  0.7392790367585259
  0.9052736750668094  0.3664681650760628  0.8617702559932828
  0.9230868178345016  0.4910699708513679  0.9303478844010336
  0.8217752520241548  0.4566582949772009  0.5703105784826390
  0.7910269666444154  0.5589945088714272  0.6916042293823335
  0.7608918489816930  0.4339581225923101  0.7444808501822217
  0.8222502110752392  0.3842069904734982  0.4083566044414372
  0.7055105767726561  0.4238498950695578  0.4882947440584520
  0.7822326163265179  0.5125941080553043  0.3980932980259851
  0.5876347742907124  0.3718851990691688  0.4414204593697348
  0.5925686440029888  0.4749599974109770  0.5669712273847475
  0.6286235325425360  0.4265783139114812  0.7453600921802135
  0.5848671818852594  0.5524910868383215  0.7291524968155034
  0.6971930504949672  0.3655013392196833  0.8842796523233568
  0.9898178019204946  0.6448436898678249  0.7605078328734650
  0.8633627040754527  0.6685590405219443  0.7220230727984006
  0.8126170283808223  0.6488114248983133  0.5410877755549117
  0.7317689182199182  0.6769144121016943  0.6914166848075273
  0.6932034266170750  0.6411870460239456  0.4554446387337578
  0.5755429869005436  0.6471880320675905  0.5853256444519516
  0.6113138351551944  0.6769654998531376  0.7764970294700578
  0.4980418333679634  0.9523466549852991  0.2900380455184229
  0.6262453853076403  0.9402906382989509  0.2626325106079783
  0.5653367340274025  0.8779305306128665  0.4169874550579901
  0.5791491026861637  0.0106010075523528  0.4201888723435296
  0.6823607781089547  0.9612290501746987  0.0834713630663064
  0.6872827102621727  0.0559761156869553  0.2244116856876456
  0.7564579320884398  0.9414311689472399  0.2423855787103178
  0.6975528258306793  0.8733851051357520  0.9392530499717882
  0.8047402229432643  0.9321349368093390  0.0176509793598888
  0.7234586697719054  0.0031304607189007  0.9042662561027311
  0.9053900490117346  0.8603127913382965  0.9397197519197107
  0.9289035556073084  0.9527836058146536  0.0759043487001183
  0.8870407495042828  0.9327456304092083  0.2653335914526035
  0.9120899336156948  0.0562563808345444  0.1984139097675575
  0.8073722698077225  0.8791276412096045  0.4007929041071353
  0.5102298699805339  0.1409336390201631  0.2965980502569645
  0.6279872601054030  0.1740438077847228  0.2258865468621367
  0.6851045440786045  0.1337849418393895  0.0559660069395567
  0.7602208235136546  0.1670063334549290  0.2092146281134881
  0.8068726287090684  0.1417218088483124  0.9831681167358207
  0.9142345122969583  0.1704920715590400  0.0911483626805215
  0.8816730921358604  0.1723213446956624  0.2857232836163738
  0.9941441545575180  0.0384669368557281  0.7881059701199357
  0.8710010478331560  0.0692875518688968  0.7391364238495403
  0.9260740653893031  0.1174539032764018  0.9080903023746171
  0.8910811763595834  0.9878557652785321  0.8909097031901358
  0.8180971911357521  0.0698502607154509  0.5603885770169961
  0.8290662451458634  0.9523379762905421  0.6578237127070129
  0.7413870183514452  0.0440571154477988  0.7153643990336437
  0.7797010648900606  0.1423685019373119  0.4054867563473955
  0.7031911734770691  0.0416419440891413  0.4679777428064509
  0.8181192946312992  0.0140933225959144  0.3809158055161896
  0.6162358164342775  0.1381357740384298  0.4202761704514965
  0.6050655347724578  0.0735793402582737  0.5933184186475581
  0.6204423136684710  0.0394454660336657  0.7888324178666061
  0.5779101477372738  0.9502206238262964  0.6546988025982343
  0.7040769645999398  0.1304420819588729  0.8575449887440588
  0.9889945592698277  0.8534704828282466  0.7798603058464290
  0.8609984280349964  0.8388442758430429  0.7532873766198595
  0.7961810415259678  0.8309938691227129  0.5844444376244563
  0.7357969480219076  0.8792601949446690  0.7472701642568162
  0.6872948804524984  0.8533157692210848  0.4755345657723540
  0.5863684964083711  0.8238396182066204  0.5990586210166695
  0.6108112219660160  0.8549389252763833  0.7912973540622991
  0.5024183098590423  0.4494594275130870  0.7098289816536729
  0.3754037272491484  0.4421603992480649  0.7536801380826126
  0.4249537342214059  0.3750935848436750  0.5974191771279239
  0.4139881247239918  0.5079591615876893  0.5890650450629550
  0.3001782476234340  0.4233727988057574  0.9114002213232023
  0.3259824725107346  0.5492208011865447  0.8508855846657963
  0.2468099841904552  0.4724575814044726  0.7443624862243470
  0.2923190826703415  0.3564644623589651  0.0810642117858489
  0.2051341398121650  0.4542510653800182  0.0463824916425020
  0.3289338452473382  0.4879572493683792  0.0804183566236000
  0.1102473287715565  0.3617115121425362  0.0657259359775909
  0.1189163515718770  0.4347885868508782  0.8981491805487879
  0.1188279485886777  0.4682423399905206  0.7027916027047008
  0.0705555183693401  0.5526816542804220  0.8392836310001239
  0.1962917885651299  0.3707428741921383  0.6364867847309202
  0.4869417147066494  0.6416559902467354  0.7313821555497610
  0.3580546196569400  0.6597826997460804  0.7466859908749999
  0.3058229460624941  0.6712181452242156  0.9270647068395419
  0.2323083667086241  0.6281267417997366  0.7734672701370449
  0.1883267394511658  0.6519466128932070  0.0132277420430344
  0.0866290849528571  0.6793105255146924  0.8903682382307225
  0.1128421670484503  0.6418524676730085  0.6999812007399171
  0.0053640632866665  0.5498431724674523  0.2086078198380519
  0.1364585868581898  0.5648571880109030  0.2186457380674757
  0.0667620354475413  0.6243657773012019  0.0729368544238312
  0.0806755583867964  0.4914804863543484  0.0713787905888171
  0.1943656114847992  0.5680808277122018  0.3967263747664865
  0.1663123433544036  0.4493026263835371  0.3096321693286784
  0.2632299131870863  0.5259436146396903  0.2424248737811273
  0.2141997423323376  0.6240515491357564  0.5733652456882559
  0.3128697834577878  0.5588780416854608  0.4855320805467663
  0.2080688718186546  0.4906157769248867  0.5560697616356481
  0.4079363576343676  0.6399022154999473  0.5652576992669341
  0.4348095154101275  0.5652930355318473  0.4097151343217757
  0.3897163363361484  0.5590993566901981  0.2202013340488978
  0.4105451023760435  0.4455808558062158  0.3250714848394328
  0.2990999813876135  0.6198490405371417  0.1109645613479900
  0.0136546916080621  0.3565463102661202  0.2056005269264471
  0.1358303806150459  0.3249862876088064  0.2573403055700876
  0.1848882258580671  0.3476236224529670  0.4385948876089394
  0.2626017951057619  0.3591257630495134  0.2781717171274851
  0.3041033707089782  0.3556404456946330  0.5226266842579369
  0.4104327002132305  0.3249711329125869  0.4137900098351193
  0.3847273905201699  0.3342426979713145  0.2181104599099740
  0.4307595653951989  0.7534899143784333  0.6587910978938676
  0.2695098176920016  0.7479693594499580  0.0805434162384893
  0.1025517992821276  0.7513218879002427  0.0562870901397553
  0.2036986040769279  0.7376821225647219  0.6614912773306011
  0.0709163959748948  0.2450561015736162  0.1338656957013948
  0.2244222516477485  0.2524668399937462  0.5683112498244937
  0.3801343396120700  0.2517012745168491  0.5758746864215550
  0.2888678967827619  0.2429344295387224  0.1854725494074248
  0.5694913011043287  0.2534582556886980  0.3588786263336021
  0.7227880360498534  0.2433767928142894  0.9499763632315467
  0.8858739632893626  0.2433680009323130  0.9285991441244626
  0.7918743509408338  0.2653417008757645  0.3345954823574734
  0.9281914888028578  0.7453490529485294  0.8530932568814728
  0.7692019579553666  0.7524743842668418  0.4291766205509610
  0.6028987853696345  0.7507538856030422  0.4353573568110420
  0.7029480934866942  0.7621411433450457  0.8380798022098787
  0.4271863438622153  0.0533220517338336  0.6720147444593669
  0.3092944007639726  0.0211002600143599  0.8203065402496933
  0.2740079428684593  0.0613376091502144  0.0365699525259932
  0.1204184360141980  0.0555067654733072  0.0338741765609364
  0.0700280091524370  0.0200869473466544  0.8164422659630608
  0.1875453823220689  0.0658752675323058  0.6933794052267434
  0.4194386435481471  0.8313325836168748  0.6906891082223989
  0.3019418098110473  0.8628978062514668  0.8431150589293149
  0.2645766920958790  0.8282857485472018  0.0577616973681454
  0.1106778319304295  0.8312287931135313  0.0325931865621723
  0.0665486966161275  0.8660064939781370  0.8057671035212529
  0.1916991083231576  0.8121621356615831  0.7070900389658470
  0.0822934987876011  0.9412734744606955  0.1871901736816560
  0.1851114571096520  0.9647781577262835  0.3471624293956219
  0.2220300323847513  0.9378877033266716  0.5660291293141494
  0.3764419119889537  0.9397649709339360  0.5330132047641100
  0.4223373249617458  0.9716775906418533  0.3175436973811104
  0.3002136203118687  0.9435519554820325  0.1956141336156865
  0.0728534329498420  0.1675499200155606  0.1715972440447509
  0.1870061268954927  0.1222557145807418  0.3254060609973223
  0.2256718882446260  0.1745576876648658  0.5333371466032640
  0.3780420080661006  0.1730446069106818  0.5416376476433373
  0.4337847152464239  0.1301230271874697  0.3310849446775404
  0.3109414130221872  0.1646487265560117  0.2002997019559434
  0.5831861097408182  0.5497363631184539  0.3104637519470825
  0.6902092436938171  0.5389440520643430  0.1591045191615100
  0.7255620705722768  0.5627208261588150  0.9394688864046851
  0.8814644593491889  0.5566861945809496  0.9689720873297412
  0.9291938019429132  0.5288440022504050  0.1835442482833400
  0.8080206428349780  0.5616886664535521  0.3080643847586412
  0.5748425898540139  0.3328153516887603  0.3343740973214387
  0.6891987202158041  0.3813284441704396  0.1815907854364694
  0.7293101116389645  0.3224372605829988  0.9757053107916931
  0.8821798535737717  0.3225289359942058  0.9594443269455838
  0.9382977462735823  0.3695199532508210  0.1669196122941152
  0.8161538609132944  0.3407309393129244  0.3047365464068469
  0.9299819861347697  0.4419343105111591  0.8318664215522251
  0.8147648626171405  0.4808417973972049  0.6865832966113092
  0.7825812838223410  0.4444870732138632  0.4653869036322065
  0.6277234120860069  0.4404079040223237  0.4702223288910888
  0.5770311097594842  0.4761378551294206  0.6881510775095251
  0.6947744125031854  0.4323466503723677  0.8145770388596738
  0.9197516735345386  0.6698914683596726  0.8088749386223398
  0.8003729763312698  0.6381725325731913  0.6609503372433937
  0.7669708029034040  0.6710630673002518  0.4436137133888920
  0.5651958410261990  0.6304459520735077  0.7023838850900124
  0.6901436895012956  0.6865441999029883  0.7966098758745047
  0.5685737589319400  0.9450484840995189  0.3479680825451120
  0.6878638031620440  0.9748108035814225  0.2039828776813156
  0.7273664396189007  0.9424906061390872  0.9860273889498564
  0.8816921153557699  0.9334046853714537  0.9815118952022844
  0.9345058297533310  0.9776398949619544  0.1925316468429553
  0.8166230999614082  0.9415281857684519  0.3236525929460479
  0.5806765034241748  0.1757994869858811  0.3256177460800772
  0.6898426808299671  0.1321557557498056  0.1787159755918156
  0.7299614551207665  0.1628448504135491  0.9627943573554232
  0.8830729390308274  0.1683224572504838  0.9780263963607372
  0.9280981507029999  0.1364162108314810  0.2011573659235563
  0.8038901976903469  0.1863353291851511  0.3090310149706587
  0.9207144690208633  0.0532198443322272  0.8324691498611523
  0.8151104153141453  0.0329397026858318  0.6694815433754341
  0.7793261726125278  0.0669616823520788  0.4531569384957628
  0.6262419094284518  0.0656058188172108  0.4753020846575833
  0.5764060729193650  0.0291678061503953  0.6871924306373624
  0.6973105239079436  0.0535423972719927  0.8167139873324907
  0.9210165307008616  0.8250650372366573  0.8310928066666635
  0.8055232559797468  0.8759776906905412  0.6854381628901225
  0.7641946018631164  0.8286760117258489  0.4715344507673437
  0.6108240180018234  0.8250070445326679  0.4804973471603126
  0.5664329968092344  0.8729930657720194  0.6922413677128482
  0.6865572201236740  0.8417305824163805  0.8274225703046261
  0.4288678823189308  0.4439820253073075  0.6625742905538170
  0.3123638150188556  0.4719344678954628  0.8144708750037958
  0.2817058322459379  0.4301838927728497  0.0301925933671767
  0.1284756901378883  0.4353716619359143  0.0201934496407459
  0.0783667598332289  0.4736699279272401  0.8088702631066941
  0.1923013156117240  0.4507600242973523  0.6609050925669057
  0.4221499762319793  0.6736127356248027  0.6764362032524206
  0.3058253966199685  0.6267545238103354  0.8241228880565498
  0.2652259824004902  0.6727917983016606  0.0333707414248925
  0.1113086931308005  0.6767621861546935  0.0078499902817322
  0.0650055372335444  0.6296618522635445  0.7974200377712942
  0.1904162750231480  0.6581590256992537  0.6780800785710551
  0.0730852375758563  0.5576362555071412  0.1433718611539155
  0.1895423668729925  0.5267946628319585  0.2908200795758984
  0.2327583572461130  0.5603112353967913  0.5037318004024001
  0.3903765249197468  0.5678164059972917  0.5145898952519757
  0.4355701782255346  0.5217650868144461  0.3031916689374515
  0.3192192435620271  0.5488135972215056  0.1619709838926718
  0.0823440219543461  0.3227939133124599  0.1656090389946106
  0.1876399205120385  0.3705763433666363  0.3210436174022631
  0.2275562577756938  0.3313800585449432  0.5399124420444835
  0.3796407002705069  0.3267890982301477  0.5274643736786305
  0.4278715374766878  0.3654167455486270  0.3105062814752274
  0.3068982712418243  0.3225124043930337  0.1907938354911696
 
  0.00000000E+00  0.00000000E+00  0.00000000E+00
  0.00000000E+00  0.00000000E+00  0.00000000E+00
  0.00000000E+00  0.00000000E+00  0.00000000E+00
  0.00000000E+00  0.00000000E+00  0.00000000E+00
  0.00000000E+00  0.00000000E+00  0.00000000E+00
  0.00000000E+00  0.00000000E+00  0.00000000E+00
  0.00000000E+00  0.00000000E+00  0.00000000E+00
  0.00000000E+00  0.00000000E+00  0.00000000E+00
  0.00000000E+00  0.00000000E+00  0.00000000E+00
  0.00000000E+00  0.00000000E+00  0.00000000E+00
  0.00000000E+00  0.00000000E+00  0.00000000E+00
  0.00000000E+00  0.00000000E+00  0.00000000E+00
  0.00000000E+00  0.00000000E+00  0.00000000E+00
  0.00000000E+00  0.00000000E+00  0.00000000E+00
  0.00000000E+00  0.00000000E+00  0.00000000E+00
  0.00000000E+00  0.00000000E+00  0.00000000E+00
  0.00000000E+00  0.00000000E+00  0.00000000E+00
  0.00000000E+00  0.00000000E+00  0.00000000E+00
  0.00000000E+00  0.00000000E+00  0.00000000E+00
  0.00000000E+00  0.00000000E+00  0.00000000E+00
  0.00000000E+00  0.00000000E+00  0.00000000E+00
  0.00000000E+00  0.00000000E+00  0.00000000E+00
  0.00000000E+00  0.00000000E+00  0.00000000E+00
  0.00000000E+00  0.00000000E+00  0.00000000E+00
  0.00000000E+00  0.00000000E+00  0.00000000E+00
  0.00000000E+00  0.00000000E+00  0.00000000E+00
  0.00000000E+00  0.00000000E+00  0.00000000E+00
  0.00000000E+00  0.00000000E+00  0.00000000E+00
  0.00000000E+00  0.00000000E+00  0.00000000E+00
  0.00000000E+00  0.00000000E+00  0.00000000E+00
  0.00000000E+00  0.00000000E+00  0.00000000E+00
  0.00000000E+00  0.00000000E+00  0.00000000E+00
  0.00000000E+00  0.00000000E+00  0.00000000E+00
  0.00000000E+00  0.00000000E+00  0.00000000E+00
  0.00000000E+00  0.00000000E+00  0.00000000E+00
  0.00000000E+00  0.00000000E+00  0.00000000E+00
  0.00000000E+00  0.00000000E+00  0.00000000E+00
  0.00000000E+00  0.00000000E+00  0.00000000E+00
  0.00000000E+00  0.00000000E+00  0.00000000E+00
  0.00000000E+00  0.00000000E+00  0.00000000E+00
  0.00000000E+00  0.00000000E+00  0.00000000E+00
  0.00000000E+00  0.00000000E+00  0.00000000E+00
  0.00000000E+00  0.00000000E+00  0.00000000E+00
  0.00000000E+00  0.00000000E+00  0.00000000E+00
  0.00000000E+00  0.00000000E+00  0.00000000E+00
  0.00000000E+00  0.00000000E+00  0.00000000E+00
  0.00000000E+00  0.00000000E+00  0.00000000E+00
  0.00000000E+00  0.00000000E+00  0.00000000E+00
  0.00000000E+00  0.00000000E+00  0.00000000E+00
  0.00000000E+00  0.00000000E+00  0.00000000E+00
  0.00000000E+00  0.00000000E+00  0.00000000E+00
  0.00000000E+00  0.00000000E+00  0.00000000E+00
  0.00000000E+00  0.00000000E+00  0.00000000E+00
  0.00000000E+00  0.00000000E+00  0.00000000E+00
  0.00000000E+00  0.00000000E+00  0.00000000E+00
  0.00000000E+00  0.00000000E+00  0.00000000E+00
  0.00000000E+00  0.00000000E+00  0.00000000E+00
  0.00000000E+00  0.00000000E+00  0.00000000E+00
  0.00000000E+00  0.00000000E+00  0.00000000E+00
  0.00000000E+00  0.00000000E+00  0.00000000E+00
  0.00000000E+00  0.00000000E+00  0.00000000E+00
  0.00000000E+00  0.00000000E+00  0.00000000E+00
  0.00000000E+00  0.00000000E+00  0.00000000E+00
  0.00000000E+00  0.00000000E+00  0.00000000E+00
  0.00000000E+00  0.00000000E+00  0.00000000E+00
  0.00000000E+00  0.00000000E+00  0.00000000E+00
  0.00000000E+00  0.00000000E+00  0.00000000E+00
  0.00000000E+00  0.00000000E+00  0.00000000E+00
  0.00000000E+00  0.00000000E+00  0.00000000E+00
  0.00000000E+00  0.00000000E+00  0.00000000E+00
  0.00000000E+00  0.00000000E+00  0.00000000E+00
  0.00000000E+00  0.00000000E+00  0.00000000E+00
  0.00000000E+00  0.00000000E+00  0.00000000E+00
  0.00000000E+00  0.00000000E+00  0.00000000E+00
  0.00000000E+00  0.00000000E+00  0.00000000E+00
  0.00000000E+00  0.00000000E+00  0.00000000E+00
  0.00000000E+00  0.00000000E+00  0.00000000E+00
  0.00000000E+00  0.00000000E+00  0.00000000E+00
  0.00000000E+00  0.00000000E+00  0.00000000E+00
  0.00000000E+00  0.00000000E+00  0.00000000E+00
  0.00000000E+00  0.00000000E+00  0.00000000E+00
  0.00000000E+00  0.00000000E+00  0.00000000E+00
  0.00000000E+00  0.00000000E+00  0.00000000E+00
  0.00000000E+00  0.00000000E+00  0.00000000E+00
  0.00000000E+00  0.00000000E+00  0.00000000E+00
  0.00000000E+00  0.00000000E+00  0.00000000E+00
  0.00000000E+00  0.00000000E+00  0.00000000E+00
  0.00000000E+00  0.00000000E+00  0.00000000E+00
  0.00000000E+00  0.00000000E+00  0.00000000E+00
  0.00000000E+00  0.00000000E+00  0.00000000E+00
  0.00000000E+00  0.00000000E+00  0.00000000E+00
  0.00000000E+00  0.00000000E+00  0.00000000E+00
  0.00000000E+00  0.00000000E+00  0.00000000E+00
  0.00000000E+00  0.00000000E+00  0.00000000E+00
  0.00000000E+00  0.00000000E+00  0.00000000E+00
  0.00000000E+00  0.00000000E+00  0.00000000E+00
  0.00000000E+00  0.00000000E+00  0.00000000E+00
  0.00000000E+00  0.00000000E+00  0.00000000E+00
  0.00000000E+00  0.00000000E+00  0.00000000E+00
  0.00000000E+00  0.00000000E+00  0.00000000E+00
  0.00000000E+00  0.00000000E+00  0.00000000E+00
  0.00000000E+00  0.00000000E+00  0.00000000E+00
  0.00000000E+00  0.00000000E+00  0.00000000E+00
  0.00000000E+00  0.00000000E+00  0.00000000E+00
  0.00000000E+00  0.00000000E+00  0.00000000E+00
  0.00000000E+00  0.00000000E+00  0.00000000E+00
  0.00000000E+00  0.00000000E+00  0.00000000E+00
  0.00000000E+00  0.00000000E+00  0.00000000E+00
  0.00000000E+00  0.00000000E+00  0.00000000E+00
  0.00000000E+00  0.00000000E+00  0.00000000E+00
  0.00000000E+00  0.00000000E+00  0.00000000E+00
  0.00000000E+00  0.00000000E+00  0.00000000E+00
  0.00000000E+00  0.00000000E+00  0.00000000E+00
  0.00000000E+00  0.00000000E+00  0.00000000E+00
  0.00000000E+00  0.00000000E+00  0.00000000E+00
  0.00000000E+00  0.00000000E+00  0.00000000E+00
  0.00000000E+00  0.00000000E+00  0.00000000E+00
  0.00000000E+00  0.00000000E+00  0.00000000E+00
  0.00000000E+00  0.00000000E+00  0.00000000E+00
  0.00000000E+00  0.00000000E+00  0.00000000E+00
  0.00000000E+00  0.00000000E+00  0.00000000E+00
  0.00000000E+00  0.00000000E+00  0.00000000E+00
  0.00000000E+00  0.00000000E+00  0.00000000E+00
  0.00000000E+00  0.00000000E+00  0.00000000E+00
  0.00000000E+00  0.00000000E+00  0.00000000E+00
  0.00000000E+00  0.00000000E+00  0.00000000E+00
  0.00000000E+00  0.00000000E+00  0.00000000E+00
  0.00000000E+00  0.00000000E+00  0.00000000E+00
  0.00000000E+00  0.00000000E+00  0.00000000E+00
  0.00000000E+00  0.00000000E+00  0.00000000E+00
  0.00000000E+00  0.00000000E+00  0.00000000E+00
  0.00000000E+00  0.00000000E+00  0.00000000E+00
  0.00000000E+00  0.00000000E+00  0.00000000E+00
  0.00000000E+00  0.00000000E+00  0.00000000E+00
  0.00000000E+00  0.00000000E+00  0.00000000E+00
  0.00000000E+00  0.00000000E+00  0.00000000E+00
  0.00000000E+00  0.00000000E+00  0.00000000E+00
  0.00000000E+00  0.00000000E+00  0.00000000E+00
  0.00000000E+00  0.00000000E+00  0.00000000E+00
  0.00000000E+00  0.00000000E+00  0.00000000E+00
  0.00000000E+00  0.00000000E+00  0.00000000E+00
  0.00000000E+00  0.00000000E+00  0.00000000E+00
  0.00000000E+00  0.00000000E+00  0.00000000E+00
  0.00000000E+00  0.00000000E+00  0.00000000E+00
  0.00000000E+00  0.00000000E+00  0.00000000E+00
  0.00000000E+00  0.00000000E+00  0.00000000E+00
  0.00000000E+00  0.00000000E+00  0.00000000E+00
  0.00000000E+00  0.00000000E+00  0.00000000E+00
  0.00000000E+00  0.00000000E+00  0.00000000E+00
  0.00000000E+00  0.00000000E+00  0.00000000E+00
  0.00000000E+00  0.00000000E+00  0.00000000E+00
  0.00000000E+00  0.00000000E+00  0.00000000E+00
  0.00000000E+00  0.00000000E+00  0.00000000E+00
  0.00000000E+00  0.00000000E+00  0.00000000E+00
  0.00000000E+00  0.00000000E+00  0.00000000E+00
  0.00000000E+00  0.00000000E+00  0.00000000E+00
  0.00000000E+00  0.00000000E+00  0.00000000E+00
  0.00000000E+00  0.00000000E+00  0.00000000E+00
  0.00000000E+00  0.00000000E+00  0.00000000E+00
  0.00000000E+00  0.00000000E+00  0.00000000E+00
  0.00000000E+00  0.00000000E+00  0.00000000E+00
  0.00000000E+00  0.00000000E+00  0.00000000E+00
  0.00000000E+00  0.00000000E+00  0.00000000E+00
  0.00000000E+00  0.00000000E+00  0.00000000E+00
  0.00000000E+00  0.00000000E+00  0.00000000E+00
  0.00000000E+00  0.00000000E+00  0.00000000E+00
  0.00000000E+00  0.00000000E+00  0.00000000E+00
  0.00000000E+00  0.00000000E+00  0.00000000E+00
  0.00000000E+00  0.00000000E+00  0.00000000E+00
  0.00000000E+00  0.00000000E+00  0.00000000E+00
  0.00000000E+00  0.00000000E+00  0.00000000E+00
  0.00000000E+00  0.00000000E+00  0.00000000E+00
  0.00000000E+00  0.00000000E+00  0.00000000E+00
  0.00000000E+00  0.00000000E+00  0.00000000E+00
  0.00000000E+00  0.00000000E+00  0.00000000E+00
  0.00000000E+00  0.00000000E+00  0.00000000E+00
  0.00000000E+00  0.00000000E+00  0.00000000E+00
  0.00000000E+00  0.00000000E+00  0.00000000E+00
  0.00000000E+00  0.00000000E+00  0.00000000E+00
  0.00000000E+00  0.00000000E+00  0.00000000E+00
  0.00000000E+00  0.00000000E+00  0.00000000E+00
  0.00000000E+00  0.00000000E+00  0.00000000E+00
  0.00000000E+00  0.00000000E+00  0.00000000E+00
  0.00000000E+00  0.00000000E+00  0.00000000E+00
  0.00000000E+00  0.00000000E+00  0.00000000E+00
  0.00000000E+00  0.00000000E+00  0.00000000E+00
  0.00000000E+00  0.00000000E+00  0.00000000E+00
  0.00000000E+00  0.00000000E+00  0.00000000E+00
  0.00000000E+00  0.00000000E+00  0.00000000E+00
  0.00000000E+00  0.00000000E+00  0.00000000E+00
  0.00000000E+00  0.00000000E+00  0.00000000E+00
  0.00000000E+00  0.00000000E+00  0.00000000E+00
  0.00000000E+00  0.00000000E+00  0.00000000E+00
  0.00000000E+00  0.00000000E+00  0.00000000E+00
  0.00000000E+00  0.00000000E+00  0.00000000E+00
  0.00000000E+00  0.00000000E+00  0.00000000E+00
  0.00000000E+00  0.00000000E+00  0.00000000E+00
  0.00000000E+00  0.00000000E+00  0.00000000E+00
  0.00000000E+00  0.00000000E+00  0.00000000E+00
  0.00000000E+00  0.00000000E+00  0.00000000E+00
  0.00000000E+00  0.00000000E+00  0.00000000E+00
  0.00000000E+00  0.00000000E+00  0.00000000E+00
  0.00000000E+00  0.00000000E+00  0.00000000E+00
  0.00000000E+00  0.00000000E+00  0.00000000E+00
  0.00000000E+00  0.00000000E+00  0.00000000E+00
  0.00000000E+00  0.00000000E+00  0.00000000E+00
  0.00000000E+00  0.00000000E+00  0.00000000E+00
  0.00000000E+00  0.00000000E+00  0.00000000E+00
  0.00000000E+00  0.00000000E+00  0.00000000E+00
  0.00000000E+00  0.00000000E+00  0.00000000E+00
  0.00000000E+00  0.00000000E+00  0.00000000E+00
  0.00000000E+00  0.00000000E+00  0.00000000E+00
  0.00000000E+00  0.00000000E+00  0.00000000E+00
  0.00000000E+00  0.00000000E+00  0.00000000E+00
  0.00000000E+00  0.00000000E+00  0.00000000E+00
  0.00000000E+00  0.00000000E+00  0.00000000E+00
  0.00000000E+00  0.00000000E+00  0.00000000E+00
  0.00000000E+00  0.00000000E+00  0.00000000E+00
  0.00000000E+00  0.00000000E+00  0.00000000E+00
  0.00000000E+00  0.00000000E+00  0.00000000E+00
  0.00000000E+00  0.00000000E+00  0.00000000E+00
  0.00000000E+00  0.00000000E+00  0.00000000E+00
  0.00000000E+00  0.00000000E+00  0.00000000E+00
  0.00000000E+00  0.00000000E+00  0.00000000E+00
  0.00000000E+00  0.00000000E+00  0.00000000E+00
  0.00000000E+00  0.00000000E+00  0.00000000E+00
  0.00000000E+00  0.00000000E+00  0.00000000E+00
  0.00000000E+00  0.00000000E+00  0.00000000E+00
  0.00000000E+00  0.00000000E+00  0.00000000E+00
  0.00000000E+00  0.00000000E+00  0.00000000E+00
  0.00000000E+00  0.00000000E+00  0.00000000E+00
  0.00000000E+00  0.00000000E+00  0.00000000E+00
  0.00000000E+00  0.00000000E+00  0.00000000E+00
  0.00000000E+00  0.00000000E+00  0.00000000E+00
  0.00000000E+00  0.00000000E+00  0.00000000E+00
  0.00000000E+00  0.00000000E+00  0.00000000E+00
  0.00000000E+00  0.00000000E+00  0.00000000E+00
  0.00000000E+00  0.00000000E+00  0.00000000E+00
  0.00000000E+00  0.00000000E+00  0.00000000E+00
  0.00000000E+00  0.00000000E+00  0.00000000E+00
  0.00000000E+00  0.00000000E+00  0.00000000E+00
  0.00000000E+00  0.00000000E+00  0.00000000E+00
  0.00000000E+00  0.00000000E+00  0.00000000E+00
  0.00000000E+00  0.00000000E+00  0.00000000E+00
  0.00000000E+00  0.00000000E+00  0.00000000E+00
  0.00000000E+00  0.00000000E+00  0.00000000E+00
  0.00000000E+00  0.00000000E+00  0.00000000E+00
  0.00000000E+00  0.00000000E+00  0.00000000E+00
  0.00000000E+00  0.00000000E+00  0.00000000E+00
  0.00000000E+00  0.00000000E+00  0.00000000E+00
  0.00000000E+00  0.00000000E+00  0.00000000E+00
  0.00000000E+00  0.00000000E+00  0.00000000E+00
  0.00000000E+00  0.00000000E+00  0.00000000E+00
  0.00000000E+00  0.00000000E+00  0.00000000E+00
  0.00000000E+00  0.00000000E+00  0.00000000E+00
  0.00000000E+00  0.00000000E+00  0.00000000E+00
  0.00000000E+00  0.00000000E+00  0.00000000E+00
  0.00000000E+00  0.00000000E+00  0.00000000E+00
  0.00000000E+00  0.00000000E+00  0.00000000E+00
  0.00000000E+00  0.00000000E+00  0.00000000E+00
  0.00000000E+00  0.00000000E+00  0.00000000E+00
  0.00000000E+00  0.00000000E+00  0.00000000E+00
  0.00000000E+00  0.00000000E+00  0.00000000E+00
  0.00000000E+00  0.00000000E+00  0.00000000E+00
  0.00000000E+00  0.00000000E+00  0.00000000E+00
  0.00000000E+00  0.00000000E+00  0.00000000E+00
  0.00000000E+00  0.00000000E+00  0.00000000E+00
  0.00000000E+00  0.00000000E+00  0.00000000E+00
  0.00000000E+00  0.00000000E+00  0.00000000E+00
  0.00000000E+00  0.00000000E+00  0.00000000E+00
  0.00000000E+00  0.00000000E+00  0.00000000E+00
  0.00000000E+00  0.00000000E+00  0.00000000E+00
  0.00000000E+00  0.00000000E+00  0.00000000E+00
  0.00000000E+00  0.00000000E+00  0.00000000E+00
  0.00000000E+00  0.00000000E+00  0.00000000E+00
  0.00000000E+00  0.00000000E+00  0.00000000E+00
  0.00000000E+00  0.00000000E+00  0.00000000E+00
  0.00000000E+00  0.00000000E+00  0.00000000E+00
  0.00000000E+00  0.00000000E+00  0.00000000E+00
  0.00000000E+00  0.00000000E+00  0.00000000E+00
  0.00000000E+00  0.00000000E+00  0.00000000E+00
  0.00000000E+00  0.00000000E+00  0.00000000E+00
  0.00000000E+00  0.00000000E+00  0.00000000E+00
  0.00000000E+00  0.00000000E+00  0.00000000E+00
  0.00000000E+00  0.00000000E+00  0.00000000E+00
  0.00000000E+00  0.00000000E+00  0.00000000E+00
  0.00000000E+00  0.00000000E+00  0.00000000E+00
  0.00000000E+00  0.00000000E+00  0.00000000E+00
  0.00000000E+00  0.00000000E+00  0.00000000E+00
