# Supplementary material for: Water Adsorption at Pairs of Proximate Brønsted Acid Sites in Zeolites
Source: J Phys Chem Lett. 2026 Jan 14;17(4):1201–6. doi: 10.1021/acs.jpclett.5c03794 (PMC12862806; doi:10.1021/acs.jpclett.5c03794)
Supplement: Supplementary file 2 [file jz5c03794_si_002.zip › Water_BAS_Pairs_SI/QM/STRUCTURES_PBE+D2/HMFI__Isolated_BAS__T11_O16_T7__1_h2o__PBE_D2.vasp]

image0                                  
   1.00000000000000     
    20.2029999999999994    0.0000000000000000    0.0000000000000000
     0.0000000000000010   19.8490000000000002    0.0000000000000000
     0.0000000000000010    0.0000000000000010   13.2159999999999993
   Al   H    O    Si
     1     3   193    95
Direct
  0.5684253913310687  0.6307510419192209  0.7012859764304828
  0.4794001068817892  0.6507730666038966  0.8222805505709729
  0.5467499144835312  0.6600969349097003  0.9106086039259924
  0.4872306994061552  0.6283437994992591  0.9747159702931414
  0.5016627058231093  0.0443239861335385  0.7250216583210441
  0.3804205359474817  0.0750813882403216  0.7853902866695285
  0.4317840945967568  0.1380649887753725  0.6290351253759284
  0.3966327096196986  0.0097367582523394  0.6131830250444605
  0.3283591648227503  0.0469864368910974  0.9604075919012828
  0.3304337152764263  0.9539564162976166  0.8113750353291833
  0.2485489496692281  0.0582682999678240  0.8056875305470867
  0.2960539873286833  0.1188219535500527  0.1190392319346772
  0.2078394396580563  0.0341930724337017  0.0426828716036005
  0.3147935156129693  0.9845910463451645  0.1302037021816523
  0.1254106846879675  0.1316745381882138  0.1027512927953793
  0.1063825129057496  0.0730475586820264  0.9278699531005672
  0.1268844264671329  0.0435209034794589  0.7334617929174513
  0.0748745891069072  0.9529133158896587  0.8587456871299645
  0.2064290217028523  0.1363912602935379  0.6575091806498367
  0.4960167402532259  0.8572542596285840  0.7359052226480824
  0.3709950023180739  0.8300876705605784  0.7772063770812814
  0.3161852329998809  0.8602714785069158  0.9521892112670717
  0.2416253039073336  0.8552011164938288  0.7881266778839158
  0.1962746919514608  0.8490293906648593  0.0301233153663390
  0.0879491432752830  0.8282205031438640  0.9195431187010016
  0.1175360947493760  0.8601890718661062  0.7276539720682136
  0.9986447607431943  0.9466536831625911  0.2177612677573428
  0.1236448031730184  0.9443584277691401  0.2692724862637522
  0.0796379081376326  0.8706282466015681  0.1129043417911552
  0.0855555466125878  0.0039180738506992  0.0963853205762134
  0.1832515687276151  0.9619276576946094  0.4469193212587252
  0.1970887169272505  0.0535484390768017  0.3002878580065234
  0.2532361506523710  0.9315371482926541  0.2866887705393296
  0.2142677580239269  0.8758639209515409  0.5922018558959227
  0.3096493167475508  0.9446843598692416  0.4981336707279605
  0.2296829251093840  0.0070449616408122  0.6229626024433850
  0.4032204477510704  0.8767119407667274  0.5939659023052247
  0.4354166855678430  0.9551954737755876  0.4412894911196369
  0.3843192556995872  0.9171589409803799  0.2651123882361473
  0.4059155086151175  0.0465450239046342  0.2997763499383224
  0.3029562480414052  0.8496903212095227  0.1487016217107995
  0.0118376478063276  0.1378632936314630  0.2098188787448289
  0.1262514899920138  0.1671268812381128  0.2951005033521650
  0.1930790171298719  0.1380846820729350  0.4594186943756424
  0.2590171611096844  0.1714311343933952  0.2949800337595883
  0.3131598247278179  0.1433412938997888  0.5382662175581312
  0.4242921252594248  0.1463194628808883  0.4314884777651757
  0.3861928836880443  0.1723189591117315  0.2428487455685115
  0.5098721822903343  0.5463405613183373  0.2827595815729404
  0.6407470751409698  0.5641710034376969  0.2878131090801337
  0.5629459742678148  0.6277296993028538  0.4184569282339728
  0.5784642754385637  0.4941972102220111  0.4325792210145719
  0.6925660751867972  0.5638875567188308  0.1061519523881748
  0.6676635343879290  0.4473187090522439  0.2010990119390978
  0.7671245150303574  0.5253481268000302  0.2572409121004537
  0.7110724092769355  0.6284263110798450  0.9375762926768526
  0.8023370513025332  0.5414940327786598  0.9953402948073080
  0.6837539644541178  0.4966739639735436  0.9368089976748415
  0.8879998373023228  0.6391030686213253  0.9387721166971748
  0.9108589340738060  0.5695003954903386  0.1026649859383805
  0.8929440787802785  0.5523712089861793  0.2997118998691480
  0.9150447499412283  0.4466282373652088  0.1790023848303086
  0.7976915379671391  0.6220214052011719  0.3873228989952666
  0.5124191177390159  0.3601865043421116  0.2700453971277102
  0.6368866520680146  0.3214535518817379  0.2400570103908694
  0.6902002915408758  0.3517517207685315  0.0640871397890539
  0.7643253023930435  0.3574615913191239  0.2290375264075330
  0.8086456864988827  0.3584778235598995  0.9784378090273246
  0.9135696373020307  0.3269137606701812  0.0896250937207437
  0.8879165031711551  0.3365027650952612  0.2864769224640533
  0.9852597634142353  0.4587884592597860  0.7688248422456809
  0.8538458830173914  0.4461519523583151  0.7762278067868127
  0.9290748031244657  0.3776784583798344  0.9037425488944804
  0.9203011415855775  0.5101732336134185  0.9233064294840939
  0.7969070039698258  0.4238049931429580  0.6005011626250291
  0.8185696201098075  0.5509756373949077  0.6626541525222777
  0.7264075060827033  0.4777315576625338  0.7487460786073072
  0.7951903336676194  0.3585982804719164  0.4261095985328203
  0.6975117300795345  0.4443991968878151  0.4690703343295206
  0.8177199972681151  0.4919415816254520  0.4344442070374427
  0.5985834018236720  0.3617334723705533  0.4240110670424467
  0.5975215365827208  0.4233811534349222  0.5998731237352372
  0.6016673267195917  0.4487441184736853  0.7968999357926332
  0.5767387378240603  0.5482302059695652  0.6662473630957685
  0.6993639633094321  0.3732692635706113  0.8664100517276704
  0.9793854215595170  0.6391704119479540  0.7903582907573561
  0.8547983889205697  0.6666434387154379  0.7498114526238544
  0.7985606028794665  0.6692963171734426  0.5743709181852922
  0.7272097007590509  0.6345260547089101  0.7358413169523844
  0.6839776267640941  0.6517897968547153  0.4794906444344524
  0.5825295038627042  0.6841514614032657  0.6015045002379590
  0.6090358237435279  0.6528086473582979  0.8143922414668479
  0.5083690502511924  0.9642757706122125  0.2764393801762062
  0.6292358888308255  0.9282926211189395  0.2209838730943394
  0.5758654056539507  0.8800218318229257  0.3889842385848115
  0.6163429005647947  0.0090636854311794  0.3753813079827633
  0.6836704239893311  0.9341761218783513  0.0437649366528833
  0.6689049310431754  0.0478712853958457  0.1509218049649699
  0.7589816590769278  0.9571308942770287  0.2019208354947679
  0.7235426894546586  0.8720666358792413  0.8793170727192033
  0.8004998669143080  0.9660275872629742  0.9617720652432925
  0.6881070717826496  0.0013560765720639  0.8742352118779209
  0.8875928126669013  0.8746925436874226  0.9040806151674670
  0.8996952761005826  0.9276739662553504  0.0853624570283196
  0.8781586097873140  0.9501863587641926  0.2822173692368097
  0.9194732713400160  0.0483132035140983  0.1614725258656727
  0.7853010498446866  0.8656907577077934  0.3423542370317760
  0.5081819065784010  0.1307176106599550  0.2808729793712412
  0.6334614524716121  0.1598990893899692  0.2487585303213083
  0.6852378902642495  0.1679895425222902  0.0686522955769295
  0.7605098982346415  0.1313259425244457  0.2240247859928897
  0.8051896183956850  0.1537158841602054  0.9911357994393397
  0.9276207611733758  0.1624964679527472  0.0615391158186057
  0.8865636434035475  0.1614779546367799  0.2555093700712370
  0.0068763154247780  0.0612670330939494  0.7972592649774849
  0.8882990921349466  0.0298751215352986  0.7346404322024398
  0.9053935002376176  0.1306577305073952  0.8664742272481647
  0.9237101261195605  0.0037661092199507  0.9257734850456625
  0.8230585900172104  0.0452679930011646  0.5640783305851576
  0.7960930247477490  0.9408990879923390  0.6850573586055091
  0.7617169104849530  0.0652398367969432  0.7377887401063141
  0.8073608852140506  0.1251153855541446  0.4097647324315365
  0.7000912433447153  0.0706818862225413  0.5017908195024932
  0.7771397754643721  0.9941186489558733  0.3926790323684417
  0.5934555931871468  0.1345253897847520  0.4361378868114713
  0.5780704736727903  0.0333537874632042  0.5619275990278487
  0.6294181163224163  0.0746466063312371  0.7351881225600033
  0.5920608560723218  0.9474871699581822  0.7125803969619734
  0.6976393156491656  0.1354985245078485  0.8750658531273084
  0.9938686715342312  0.8587841259431144  0.7861134448837374
  0.8759633361055209  0.8350392279339321  0.7121318867809431
  0.8150618322880621  0.8498542437298062  0.5370648520592992
  0.7443202508969624  0.8193896920940151  0.6981235622493013
  0.6900062363918350  0.8514184520611212  0.4802592057083499
  0.5768164988784894  0.8463974833239347  0.5804877481410256
  0.6208847200907045  0.8249123972092891  0.7692519787596676
  0.4870815642257088  0.4536020063339279  0.7041686252542647
  0.3590229294156745  0.4268117144261911  0.7203611414392931
  0.4304023544305920  0.3756620779656704  0.5686036039340524
  0.3998592843056309  0.5040216602241471  0.5699908281542002
  0.3088517061572878  0.4473765485445277  0.9020883395821873
  0.3128764273669705  0.5471594424565477  0.7682234603055150
  0.2287112001254748  0.4434454664703018  0.7478783543017110
  0.2982804851691103  0.3644234212512504  0.0530423404353974
  0.1937755026783588  0.4385417689891964  0.0045044548159632
  0.2989128661673474  0.4975007386453559  0.0832269050219611
  0.0887395990034214  0.3616747921751662  0.0534924241728298
  0.0889497805465321  0.4299635203910487  0.8850545780702601
  0.1036458724030118  0.4485881108077756  0.6872422517146353
  0.0786125574449894  0.5522519611768318  0.8087002322606243
  0.1883562039740746  0.3728980629969134  0.5882425371262282
  0.4807990453683313  0.6448905219226451  0.7411423529871443
  0.3521724957457108  0.6717468006525651  0.7429051033896252
  0.3081295307830725  0.6341673078394666  0.9233153797023045
  0.2238205283243633  0.6465283567887710  0.7724281055093367
  0.1905279882659813  0.6432421062275618  0.0116020814893159
  0.0752861166079154  0.6639136271181614  0.9210199061753243
  0.0993351169647340  0.6714064068431922  0.7237645652667878
  0.0116311043697785  0.5344174357343806  0.2216655821950197
  0.1429022966350073  0.5369197967810549  0.2261382109739109
  0.0775557462175018  0.6238425549642651  0.1125241966120979
  0.0807638130830886  0.4953179060530065  0.0601164915575475
  0.1862641160668829  0.5744373447680056  0.4084515223625215
  0.1948036947195659  0.4469516311977769  0.3516464376516992
  0.2715224233774673  0.5402194684555284  0.2679794669101753
  0.1866974800959184  0.6407046085834688  0.5789601588897685
  0.2981684004816406  0.5826736350194263  0.5171345685402301
  0.1988655292954684  0.5066226040096856  0.5789420592221109
  0.4132204936572176  0.6357966040166800  0.5685139738013457
  0.4029327406251793  0.5705838749489516  0.3963618225814147
  0.3933190325991535  0.5519428674003717  0.1973811745110891
  0.4197510221299696  0.4489569791967868  0.3190843347576595
  0.2996763198901055  0.6287604797299938  0.1223446320342459
  0.0097317634667521  0.3566849212773293  0.2179096446318118
  0.1390581511968711  0.3532723205946181  0.2360444400383880
  0.1987088844660362  0.3188294119788799  0.4053000071694750
  0.2701319592942240  0.3625550607489573  0.2495985946313637
  0.3074991900336005  0.3515787113674281  0.5086106745881098
  0.4090306453384558  0.3239635865241667  0.3851821498393971
  0.3932322814640243  0.3473944977462662  0.1899510782456852
  0.4344811987400993  0.7543101974082778  0.6467187468869614
  0.2781323613139660  0.7437594219330051  0.0312367347885942
  0.1146597907582405  0.7462440500210218  0.0689967531985742
  0.1939502486527399  0.7576222996734715  0.6703922103492965
  0.0757413165531252  0.2487205150233615  0.1543224239024815
  0.2314504725190919  0.2481747621837731  0.5651187976784797
  0.3909317745942431  0.2507261089618784  0.5484591217059827
  0.3029026822896023  0.2504726826548761  0.1476759337757173
  0.5568033726452108  0.2464947077649728  0.3494870521134202
  0.7287196894540886  0.2559338626839257  0.9346351333350736
  0.8855272316169720  0.2534318191244134  0.9294998251279669
  0.7945898512777728  0.2440971948080686  0.3247117204932984
  0.9256580183027059  0.7536548088072068  0.8549034316914591
  0.7677456307184147  0.7484209257205463  0.4219892000000514
  0.6026913453959587  0.7546519854098561  0.4359406945402589
  0.7066827021641318  0.7430902668368699  0.8521684837099820
  0.4980980208973254  0.6623282573263127  0.9241752470918351
  0.4282976781700460  0.0662332403640434  0.6876836834471527
  0.3217577800231521  0.0332338746399461  0.8405921417530388
  0.2861218893700537  0.0466638643088696  0.0645337575828052
  0.1317506492087863  0.0605655121095436  0.0428445341183400
  0.0786480926451719  0.0324401147630700  0.8298878279856811
  0.2026876022166773  0.0611092841999058  0.7048053179259560
  0.4265045333875226  0.8308243785984608  0.6885054194357535
  0.3143992947664774  0.8751311406937939  0.8317641911813615
  0.2729731753776581  0.8248411853846352  0.0410303090304557
  0.1194117324148271  0.8242257735608620  0.0326355357774264
  0.0686764419991089  0.8749707721991895  0.8228839113458372
  0.1917441334772960  0.8374502481933351  0.6948767211732489
  0.0731678861513772  0.9414826937454002  0.1737252978171114
  0.1891224799401066  0.9732942260742492  0.3252822486965329
  0.2338242700924714  0.9472636456977404  0.5401528575425889
  0.3860655106419535  0.9468243076086366  0.5372743760433087
  0.4335876443637313  0.9704157941134482  0.3203002757984260
  0.3134707120085066  0.9211183721082432  0.2072053123590371
  0.0840857235051287  0.1713320510551121  0.1902203048588415
  0.1936963020964688  0.1321385520255333  0.3370377355240416
  0.2364743244054388  0.1671671326640150  0.5536557650595373
  0.3896529992929623  0.1698507443203238  0.5359156966469906
  0.4310366250114329  0.1239909095410682  0.3141303673622514
  0.3108441919085773  0.1773322468523282  0.2007352634506132
  0.5739510664083833  0.5582531478011058  0.3560921553223452
  0.6919722144545278  0.5250459697371087  0.2140145103052145
  0.7231680733884310  0.5572329675171296  0.9933064254685723
  0.8794827948101429  0.5650686975929747  0.9900262859519442
  0.9325958238962383  0.5254059062927852  0.2009000429532063
  0.8183450285144666  0.5484594556294590  0.3455950951571566
  0.5763666948110147  0.3233345206927861  0.3210826810949121
  0.6902992208149575  0.3695321283102492  0.1835847359670143
  0.7319709883626809  0.3349783216888467  0.9621900327545492
  0.8841200918581060  0.3293387674146415  0.9752741037289807
  0.9314181115762155  0.3670171755661326  0.1933609473263007
  0.8105974977534817  0.3240800206598541  0.3169158594619593
  0.9213299503949464  0.4483563055330489  0.8423612136505562
  0.7992487619232786  0.4746185630318085  0.6970724106871918
  0.7762884479858601  0.4291932402403807  0.4818405392126240
  0.6183377493077337  0.4311092570318078  0.4819623695550797
  0.5660264337711809  0.4700553793920473  0.6902827819343957
  0.6775168035056097  0.4493163559353772  0.8367077059752226
  0.9122411463092830  0.6744466200930360  0.8338230231994731
  0.7993774452777039  0.6298377776444882  0.6812792081788788
  0.7611309213770354  0.6724800836624705  0.4657258702116115
  0.6075222930995328  0.6795366904339581  0.4865248014980842
  0.6875169129543949  0.6646047792976034  0.8338510030525637
  0.5821332302621059  0.9455401200233062  0.3170026688502083
  0.6851882845068918  0.9675937211857447  0.1554721898184792
  0.7244550435573388  0.9429622187109858  0.9389796733797682
  0.8776807038362718  0.9428971938200862  0.9693704582135773
  0.9243152505119049  0.9684162066728188  0.1857756544519625
  0.7998017782390482  0.9420381244826472  0.3051083620704643
  0.5731770896138231  0.1679875937098397  0.3281047223924992
  0.6870584823970957  0.1260571451149411  0.1739320201715809
  0.7294302683260139  0.1777728537134111  0.9672749530734734
  0.8811073832566552  0.1747889934051292  0.9628313670903385
  0.9358902759886067  0.1277046958509669  0.1723048541137026
  0.8123484797183997  0.1656246337446171  0.3030605771223359
  0.9300995962831341  0.0564765952099868  0.8314480212758304
  0.8170320221570322  0.0200628465643555  0.6803907599099878
  0.7767370253875765  0.0593447470100107  0.4660986028773207
  0.6227745921228088  0.0615958861652330  0.4693627151456450
  0.5750751025486815  0.0251380567221789  0.6842084338573088
  0.6948863955761322  0.0687204422056659  0.8057273516445186
  0.9206476240702998  0.8305467677408634  0.8141254415543348
  0.8085623960221913  0.8616210272335271  0.6584438188174567
  0.7642860263922303  0.8281995723867638  0.4464156127957000
  0.6116355430946878  0.8322471141574400  0.4719677114712824
  0.5719101738904940  0.8688637832567037  0.6979930564308999
  0.6983385010544483  0.8159191032282047  0.7995196665490402
  0.4195866622184755  0.4407033216705749  0.6414481187773403
  0.3022392675099606  0.4661497060873236  0.7839041380021172
  0.2738213377755443  0.4369495814865787  0.0108141240745472
  0.1137900542573093  0.4314347699105595  0.0012814437978662
  0.0637566928366225  0.4728231487461809  0.7876778069220001
  0.1800055412301486  0.4429672288623936  0.6495570754974412
  0.4179791543730344  0.6770132339797676  0.6731209179328460
  0.2987412585580319  0.6244716257684733  0.8019263860430202
  0.2684234570742854  0.6632141097974651  0.0219609246722543
  0.1144934593479943  0.6692676002308877  0.0276175020419798
  0.0581274122933257  0.6313322025851232  0.8113898365953439
  0.1755957463308618  0.6791042252889958  0.6859502615478892
  0.0782648596191608  0.5472141026550043  0.1554931906718934
  0.1980966537843608  0.5246892203761505  0.3125116163845005
  0.2180536189636043  0.5758996467276556  0.5216922591671759
  0.3777304028833779  0.5720693981334551  0.5125223430794081
  0.4320340379941596  0.5290295912964884  0.3000541164400981
  0.3152864524768947  0.5542065461126168  0.1671892380014882
  0.0778595506703432  0.3296973230701454  0.1657280721871609
  0.2003754537397908  0.3700660967520051  0.3095404260298134
  0.2318220606474015  0.3231478124015091  0.5176314953810189
  0.3842370978882347  0.3256816657587919  0.5020985198098697
  0.4337786127934630  0.3704748482512356  0.2908666423354341
  0.3165196443049623  0.3305217404998442  0.1609754077375229
 
  0.00000000E+00  0.00000000E+00  0.00000000E+00
  0.00000000E+00  0.00000000E+00  0.00000000E+00
  0.00000000E+00  0.00000000E+00  0.00000000E+00
  0.00000000E+00  0.00000000E+00  0.00000000E+00
  0.00000000E+00  0.00000000E+00  0.00000000E+00
  0.00000000E+00  0.00000000E+00  0.00000000E+00
  0.00000000E+00  0.00000000E+00  0.00000000E+00
  0.00000000E+00  0.00000000E+00  0.00000000E+00
  0.00000000E+00  0.00000000E+00  0.00000000E+00
  0.00000000E+00  0.00000000E+00  0.00000000E+00
  0.00000000E+00  0.00000000E+00  0.00000000E+00
  0.00000000E+00  0.00000000E+00  0.00000000E+00
  0.00000000E+00  0.00000000E+00  0.00000000E+00
  0.00000000E+00  0.00000000E+00  0.00000000E+00
  0.00000000E+00  0.00000000E+00  0.00000000E+00
  0.00000000E+00  0.00000000E+00  0.00000000E+00
  0.00000000E+00  0.00000000E+00  0.00000000E+00
  0.00000000E+00  0.00000000E+00  0.00000000E+00
  0.00000000E+00  0.00000000E+00  0.00000000E+00
  0.00000000E+00  0.00000000E+00  0.00000000E+00
  0.00000000E+00  0.00000000E+00  0.00000000E+00
  0.00000000E+00  0.00000000E+00  0.00000000E+00
  0.00000000E+00  0.00000000E+00  0.00000000E+00
  0.00000000E+00  0.00000000E+00  0.00000000E+00
  0.00000000E+00  0.00000000E+00  0.00000000E+00
  0.00000000E+00  0.00000000E+00  0.00000000E+00
  0.00000000E+00  0.00000000E+00  0.00000000E+00
  0.00000000E+00  0.00000000E+00  0.00000000E+00
  0.00000000E+00  0.00000000E+00  0.00000000E+00
  0.00000000E+00  0.00000000E+00  0.00000000E+00
  0.00000000E+00  0.00000000E+00  0.00000000E+00
  0.00000000E+00  0.00000000E+00  0.00000000E+00
  0.00000000E+00  0.00000000E+00  0.00000000E+00
  0.00000000E+00  0.00000000E+00  0.00000000E+00
  0.00000000E+00  0.00000000E+00  0.00000000E+00
  0.00000000E+00  0.00000000E+00  0.00000000E+00
  0.00000000E+00  0.00000000E+00  0.00000000E+00
  0.00000000E+00  0.00000000E+00  0.00000000E+00
  0.00000000E+00  0.00000000E+00  0.00000000E+00
  0.00000000E+00  0.00000000E+00  0.00000000E+00
  0.00000000E+00  0.00000000E+00  0.00000000E+00
  0.00000000E+00  0.00000000E+00  0.00000000E+00
  0.00000000E+00  0.00000000E+00  0.00000000E+00
  0.00000000E+00  0.00000000E+00  0.00000000E+00
  0.00000000E+00  0.00000000E+00  0.00000000E+00
  0.00000000E+00  0.00000000E+00  0.00000000E+00
  0.00000000E+00  0.00000000E+00  0.00000000E+00
  0.00000000E+00  0.00000000E+00  0.00000000E+00
  0.00000000E+00  0.00000000E+00  0.00000000E+00
  0.00000000E+00  0.00000000E+00  0.00000000E+00
  0.00000000E+00  0.00000000E+00  0.00000000E+00
  0.00000000E+00  0.00000000E+00  0.00000000E+00
  0.00000000E+00  0.00000000E+00  0.00000000E+00
  0.00000000E+00  0.00000000E+00  0.00000000E+00
  0.00000000E+00  0.00000000E+00  0.00000000E+00
  0.00000000E+00  0.00000000E+00  0.00000000E+00
  0.00000000E+00  0.00000000E+00  0.00000000E+00
  0.00000000E+00  0.00000000E+00  0.00000000E+00
  0.00000000E+00  0.00000000E+00  0.00000000E+00
  0.00000000E+00  0.00000000E+00  0.00000000E+00
  0.00000000E+00  0.00000000E+00  0.00000000E+00
  0.00000000E+00  0.00000000E+00  0.00000000E+00
  0.00000000E+00  0.00000000E+00  0.00000000E+00
  0.00000000E+00  0.00000000E+00  0.00000000E+00
  0.00000000E+00  0.00000000E+00  0.00000000E+00
  0.00000000E+00  0.00000000E+00  0.00000000E+00
  0.00000000E+00  0.00000000E+00  0.00000000E+00
  0.00000000E+00  0.00000000E+00  0.00000000E+00
  0.00000000E+00  0.00000000E+00  0.00000000E+00
  0.00000000E+00  0.00000000E+00  0.00000000E+00
  0.00000000E+00  0.00000000E+00  0.00000000E+00
  0.00000000E+00  0.00000000E+00  0.00000000E+00
  0.00000000E+00  0.00000000E+00  0.00000000E+00
  0.00000000E+00  0.00000000E+00  0.00000000E+00
  0.00000000E+00  0.00000000E+00  0.00000000E+00
  0.00000000E+00  0.00000000E+00  0.00000000E+00
  0.00000000E+00  0.00000000E+00  0.00000000E+00
  0.00000000E+00  0.00000000E+00  0.00000000E+00
  0.00000000E+00  0.00000000E+00  0.00000000E+00
  0.00000000E+00  0.00000000E+00  0.00000000E+00
  0.00000000E+00  0.00000000E+00  0.00000000E+00
  0.00000000E+00  0.00000000E+00  0.00000000E+00
  0.00000000E+00  0.00000000E+00  0.00000000E+00
  0.00000000E+00  0.00000000E+00  0.00000000E+00
  0.00000000E+00  0.00000000E+00  0.00000000E+00
  0.00000000E+00  0.00000000E+00  0.00000000E+00
  0.00000000E+00  0.00000000E+00  0.00000000E+00
  0.00000000E+00  0.00000000E+00  0.00000000E+00
  0.00000000E+00  0.00000000E+00  0.00000000E+00
  0.00000000E+00  0.00000000E+00  0.00000000E+00
  0.00000000E+00  0.00000000E+00  0.00000000E+00
  0.00000000E+00  0.00000000E+00  0.00000000E+00
  0.00000000E+00  0.00000000E+00  0.00000000E+00
  0.00000000E+00  0.00000000E+00  0.00000000E+00
  0.00000000E+00  0.00000000E+00  0.00000000E+00
  0.00000000E+00  0.00000000E+00  0.00000000E+00
  0.00000000E+00  0.00000000E+00  0.00000000E+00
  0.00000000E+00  0.00000000E+00  0.00000000E+00
  0.00000000E+00  0.00000000E+00  0.00000000E+00
  0.00000000E+00  0.00000000E+00  0.00000000E+00
  0.00000000E+00  0.00000000E+00  0.00000000E+00
  0.00000000E+00  0.00000000E+00  0.00000000E+00
  0.00000000E+00  0.00000000E+00  0.00000000E+00
  0.00000000E+00  0.00000000E+00  0.00000000E+00
  0.00000000E+00  0.00000000E+00  0.00000000E+00
  0.00000000E+00  0.00000000E+00  0.00000000E+00
  0.00000000E+00  0.00000000E+00  0.00000000E+00
  0.00000000E+00  0.00000000E+00  0.00000000E+00
  0.00000000E+00  0.00000000E+00  0.00000000E+00
  0.00000000E+00  0.00000000E+00  0.00000000E+00
  0.00000000E+00  0.00000000E+00  0.00000000E+00
  0.00000000E+00  0.00000000E+00  0.00000000E+00
  0.00000000E+00  0.00000000E+00  0.00000000E+00
  0.00000000E+00  0.00000000E+00  0.00000000E+00
  0.00000000E+00  0.00000000E+00  0.00000000E+00
  0.00000000E+00  0.00000000E+00  0.00000000E+00
  0.00000000E+00  0.00000000E+00  0.00000000E+00
  0.00000000E+00  0.00000000E+00  0.00000000E+00
  0.00000000E+00  0.00000000E+00  0.00000000E+00
  0.00000000E+00  0.00000000E+00  0.00000000E+00
  0.00000000E+00  0.00000000E+00  0.00000000E+00
  0.00000000E+00  0.00000000E+00  0.00000000E+00
  0.00000000E+00  0.00000000E+00  0.00000000E+00
  0.00000000E+00  0.00000000E+00  0.00000000E+00
  0.00000000E+00  0.00000000E+00  0.00000000E+00
  0.00000000E+00  0.00000000E+00  0.00000000E+00
  0.00000000E+00  0.00000000E+00  0.00000000E+00
  0.00000000E+00  0.00000000E+00  0.00000000E+00
  0.00000000E+00  0.00000000E+00  0.00000000E+00
  0.00000000E+00  0.00000000E+00  0.00000000E+00
  0.00000000E+00  0.00000000E+00  0.00000000E+00
  0.00000000E+00  0.00000000E+00  0.00000000E+00
  0.00000000E+00  0.00000000E+00  0.00000000E+00
  0.00000000E+00  0.00000000E+00  0.00000000E+00
  0.00000000E+00  0.00000000E+00  0.00000000E+00
  0.00000000E+00  0.00000000E+00  0.00000000E+00
  0.00000000E+00  0.00000000E+00  0.00000000E+00
  0.00000000E+00  0.00000000E+00  0.00000000E+00
  0.00000000E+00  0.00000000E+00  0.00000000E+00
  0.00000000E+00  0.00000000E+00  0.00000000E+00
  0.00000000E+00  0.00000000E+00  0.00000000E+00
  0.00000000E+00  0.00000000E+00  0.00000000E+00
  0.00000000E+00  0.00000000E+00  0.00000000E+00
  0.00000000E+00  0.00000000E+00  0.00000000E+00
  0.00000000E+00  0.00000000E+00  0.00000000E+00
  0.00000000E+00  0.00000000E+00  0.00000000E+00
  0.00000000E+00  0.00000000E+00  0.00000000E+00
  0.00000000E+00  0.00000000E+00  0.00000000E+00
  0.00000000E+00  0.00000000E+00  0.00000000E+00
  0.00000000E+00  0.00000000E+00  0.00000000E+00
  0.00000000E+00  0.00000000E+00  0.00000000E+00
  0.00000000E+00  0.00000000E+00  0.00000000E+00
  0.00000000E+00  0.00000000E+00  0.00000000E+00
  0.00000000E+00  0.00000000E+00  0.00000000E+00
  0.00000000E+00  0.00000000E+00  0.00000000E+00
  0.00000000E+00  0.00000000E+00  0.00000000E+00
  0.00000000E+00  0.00000000E+00  0.00000000E+00
  0.00000000E+00  0.00000000E+00  0.00000000E+00
  0.00000000E+00  0.00000000E+00  0.00000000E+00
  0.00000000E+00  0.00000000E+00  0.00000000E+00
  0.00000000E+00  0.00000000E+00  0.00000000E+00
  0.00000000E+00  0.00000000E+00  0.00000000E+00
  0.00000000E+00  0.00000000E+00  0.00000000E+00
  0.00000000E+00  0.00000000E+00  0.00000000E+00
  0.00000000E+00  0.00000000E+00  0.00000000E+00
  0.00000000E+00  0.00000000E+00  0.00000000E+00
  0.00000000E+00  0.00000000E+00  0.00000000E+00
  0.00000000E+00  0.00000000E+00  0.00000000E+00
  0.00000000E+00  0.00000000E+00  0.00000000E+00
  0.00000000E+00  0.00000000E+00  0.00000000E+00
  0.00000000E+00  0.00000000E+00  0.00000000E+00
  0.00000000E+00  0.00000000E+00  0.00000000E+00
  0.00000000E+00  0.00000000E+00  0.00000000E+00
  0.00000000E+00  0.00000000E+00  0.00000000E+00
  0.00000000E+00  0.00000000E+00  0.00000000E+00
  0.00000000E+00  0.00000000E+00  0.00000000E+00
  0.00000000E+00  0.00000000E+00  0.00000000E+00
  0.00000000E+00  0.00000000E+00  0.00000000E+00
  0.00000000E+00  0.00000000E+00  0.00000000E+00
  0.00000000E+00  0.00000000E+00  0.00000000E+00
  0.00000000E+00  0.00000000E+00  0.00000000E+00
  0.00000000E+00  0.00000000E+00  0.00000000E+00
  0.00000000E+00  0.00000000E+00  0.00000000E+00
  0.00000000E+00  0.00000000E+00  0.00000000E+00
  0.00000000E+00  0.00000000E+00  0.00000000E+00
  0.00000000E+00  0.00000000E+00  0.00000000E+00
  0.00000000E+00  0.00000000E+00  0.00000000E+00
  0.00000000E+00  0.00000000E+00  0.00000000E+00
  0.00000000E+00  0.00000000E+00  0.00000000E+00
  0.00000000E+00  0.00000000E+00  0.00000000E+00
  0.00000000E+00  0.00000000E+00  0.00000000E+00
  0.00000000E+00  0.00000000E+00  0.00000000E+00
  0.00000000E+00  0.00000000E+00  0.00000000E+00
  0.00000000E+00  0.00000000E+00  0.00000000E+00
  0.00000000E+00  0.00000000E+00  0.00000000E+00
  0.00000000E+00  0.00000000E+00  0.00000000E+00
  0.00000000E+00  0.00000000E+00  0.00000000E+00
  0.00000000E+00  0.00000000E+00  0.00000000E+00
  0.00000000E+00  0.00000000E+00  0.00000000E+00
  0.00000000E+00  0.00000000E+00  0.00000000E+00
  0.00000000E+00  0.00000000E+00  0.00000000E+00
  0.00000000E+00  0.00000000E+00  0.00000000E+00
  0.00000000E+00  0.00000000E+00  0.00000000E+00
  0.00000000E+00  0.00000000E+00  0.00000000E+00
  0.00000000E+00  0.00000000E+00  0.00000000E+00
  0.00000000E+00  0.00000000E+00  0.00000000E+00
  0.00000000E+00  0.00000000E+00  0.00000000E+00
  0.00000000E+00  0.00000000E+00  0.00000000E+00
  0.00000000E+00  0.00000000E+00  0.00000000E+00
  0.00000000E+00  0.00000000E+00  0.00000000E+00
  0.00000000E+00  0.00000000E+00  0.00000000E+00
  0.00000000E+00  0.00000000E+00  0.00000000E+00
  0.00000000E+00  0.00000000E+00  0.00000000E+00
  0.00000000E+00  0.00000000E+00  0.00000000E+00
  0.00000000E+00  0.00000000E+00  0.00000000E+00
  0.00000000E+00  0.00000000E+00  0.00000000E+00
  0.00000000E+00  0.00000000E+00  0.00000000E+00
  0.00000000E+00  0.00000000E+00  0.00000000E+00
  0.00000000E+00  0.00000000E+00  0.00000000E+00
  0.00000000E+00  0.00000000E+00  0.00000000E+00
  0.00000000E+00  0.00000000E+00  0.00000000E+00
  0.00000000E+00  0.00000000E+00  0.00000000E+00
  0.00000000E+00  0.00000000E+00  0.00000000E+00
  0.00000000E+00  0.00000000E+00  0.00000000E+00
  0.00000000E+00  0.00000000E+00  0.00000000E+00
  0.00000000E+00  0.00000000E+00  0.00000000E+00
  0.00000000E+00  0.00000000E+00  0.00000000E+00
  0.00000000E+00  0.00000000E+00  0.00000000E+00
  0.00000000E+00  0.00000000E+00  0.00000000E+00
  0.00000000E+00  0.00000000E+00  0.00000000E+00
  0.00000000E+00  0.00000000E+00  0.00000000E+00
  0.00000000E+00  0.00000000E+00  0.00000000E+00
  0.00000000E+00  0.00000000E+00  0.00000000E+00
  0.00000000E+00  0.00000000E+00  0.00000000E+00
  0.00000000E+00  0.00000000E+00  0.00000000E+00
  0.00000000E+00  0.00000000E+00  0.00000000E+00
  0.00000000E+00  0.00000000E+00  0.00000000E+00
  0.00000000E+00  0.00000000E+00  0.00000000E+00
  0.00000000E+00  0.00000000E+00  0.00000000E+00
  0.00000000E+00  0.00000000E+00  0.00000000E+00
  0.00000000E+00  0.00000000E+00  0.00000000E+00
  0.00000000E+00  0.00000000E+00  0.00000000E+00
  0.00000000E+00  0.00000000E+00  0.00000000E+00
  0.00000000E+00  0.00000000E+00  0.00000000E+00
  0.00000000E+00  0.00000000E+00  0.00000000E+00
  0.00000000E+00  0.00000000E+00  0.00000000E+00
  0.00000000E+00  0.00000000E+00  0.00000000E+00
  0.00000000E+00  0.00000000E+00  0.00000000E+00
  0.00000000E+00  0.00000000E+00  0.00000000E+00
  0.00000000E+00  0.00000000E+00  0.00000000E+00
  0.00000000E+00  0.00000000E+00  0.00000000E+00
  0.00000000E+00  0.00000000E+00  0.00000000E+00
  0.00000000E+00  0.00000000E+00  0.00000000E+00
  0.00000000E+00  0.00000000E+00  0.00000000E+00
  0.00000000E+00  0.00000000E+00  0.00000000E+00
  0.00000000E+00  0.00000000E+00  0.00000000E+00
  0.00000000E+00  0.00000000E+00  0.00000000E+00
  0.00000000E+00  0.00000000E+00  0.00000000E+00
  0.00000000E+00  0.00000000E+00  0.00000000E+00
  0.00000000E+00  0.00000000E+00  0.00000000E+00
  0.00000000E+00  0.00000000E+00  0.00000000E+00
  0.00000000E+00  0.00000000E+00  0.00000000E+00
  0.00000000E+00  0.00000000E+00  0.00000000E+00
  0.00000000E+00  0.00000000E+00  0.00000000E+00
  0.00000000E+00  0.00000000E+00  0.00000000E+00
  0.00000000E+00  0.00000000E+00  0.00000000E+00
  0.00000000E+00  0.00000000E+00  0.00000000E+00
  0.00000000E+00  0.00000000E+00  0.00000000E+00
  0.00000000E+00  0.00000000E+00  0.00000000E+00
  0.00000000E+00  0.00000000E+00  0.00000000E+00
  0.00000000E+00  0.00000000E+00  0.00000000E+00
  0.00000000E+00  0.00000000E+00  0.00000000E+00
  0.00000000E+00  0.00000000E+00  0.00000000E+00
  0.00000000E+00  0.00000000E+00  0.00000000E+00
  0.00000000E+00  0.00000000E+00  0.00000000E+00
  0.00000000E+00  0.00000000E+00  0.00000000E+00
  0.00000000E+00  0.00000000E+00  0.00000000E+00
  0.00000000E+00  0.00000000E+00  0.00000000E+00
  0.00000000E+00  0.00000000E+00  0.00000000E+00
  0.00000000E+00  0.00000000E+00  0.00000000E+00
  0.00000000E+00  0.00000000E+00  0.00000000E+00
  0.00000000E+00  0.00000000E+00  0.00000000E+00
  0.00000000E+00  0.00000000E+00  0.00000000E+00
  0.00000000E+00  0.00000000E+00  0.00000000E+00
  0.00000000E+00  0.00000000E+00  0.00000000E+00
  0.00000000E+00  0.00000000E+00  0.00000000E+00
  0.00000000E+00  0.00000000E+00  0.00000000E+00
  0.00000000E+00  0.00000000E+00  0.00000000E+00
  0.00000000E+00  0.00000000E+00  0.00000000E+00
  0.00000000E+00  0.00000000E+00  0.00000000E+00
  0.00000000E+00  0.00000000E+00  0.00000000E+00
  0.00000000E+00  0.00000000E+00  0.00000000E+00
