# Supplementary material for: Water Adsorption at Pairs of Proximate Brønsted Acid Sites in Zeolites
Source: J Phys Chem Lett. 2026 Jan 14;17(4):1201–6. doi: 10.1021/acs.jpclett.5c03794 (PMC12862806; doi:10.1021/acs.jpclett.5c03794)
Supplement: Supplementary file 2 [file jz5c03794_si_002.zip › Water_BAS_Pairs_SI/QM/STRUCTURES_PBE+D2/HMFI__Isolated_BAS__T11_O16_T7__2_h2o__PBE_D2.vasp]

image0                                  
   1.00000000000000     
    20.2029999999999994    0.0000000000000000    0.0000000000000000
     0.0000000000000010   19.8490000000000002    0.0000000000000000
     0.0000000000000010    0.0000000000000010   13.2159999999999993
   Al   H    O    Si
     1     5   194    95
Direct
  0.5628949352923208  0.6319447685457127  0.6935289689326675
  0.5216087253389531  0.6006994353897944  0.9611540962380133
  0.5359801327027541  0.5419357802142004  0.0926707682048127
  0.5832453368877967  0.5210851115858718  0.0012744632075896
  0.5562349626562727  0.6598351804916804  0.8824928592420349
  0.4831010311319959  0.6372791915811159  0.8577453868084570
  0.4901420060018969  0.0407146304911820  0.7238469838123538
  0.3660376348523747  0.0626804326432823  0.7698412616369824
  0.4229322165420735  0.1394286963552156  0.6335480004479275
  0.3959388632087752  0.0136654469853323  0.5868266574187325
  0.3209896462511239  0.0392092456749571  0.9521693268009168
  0.3063225395945853  0.9469060020447652  0.8046672589974581
  0.2362838586647522  0.0607506736492442  0.8052256233333160
  0.3113123968153618  0.1191587208595298  0.1096246478280823
  0.2019898943631391  0.0685760182943897  0.0277144478980008
  0.2835220617219587  0.9879479120119433  0.1247637637198185
  0.0898883666589860  0.1175935368379839  0.0962276100059611
  0.0899717450525126  0.0567189236097056  0.9225131850937657
  0.1158999005462726  0.0678526925508379  0.7257224481339151
  0.0854507622475734  0.9495708212877396  0.8034818841983670
  0.2114278335228384  0.1406556085309279  0.6478133292939556
  0.4953262829937062  0.8538357755825804  0.7396495069042524
  0.3687539440833090  0.8315804557784439  0.7751005872969989
  0.3096190449052961  0.8538859858094231  0.9505404822639376
  0.2369255241301355  0.8337234596149140  0.7875923289266312
  0.1872098973047310  0.8497703377508106  0.0214359215321144
  0.0696368864678596  0.8476447470127846  0.9337734281139016
  0.1087209250030443  0.8256743943381933  0.7438530253217954
  0.0114343498273702  0.9584569872778088  0.2237511556651895
  0.1348868312545581  0.9323578263197209  0.2702140261950243
  0.0761627287367144  0.8590196527992482  0.1316854496522715
  0.1070735206357163  0.9847738796499561  0.0886956165890069
  0.1793721669260060  0.9581503035072753  0.4523659826568832
  0.1911443439028205  0.0499966565107315  0.3034610325467272
  0.2644693593098585  0.9377874450419843  0.3051735911890969
  0.1929258348927552  0.8762652160992588  0.6078078633430271
  0.2993207007787774  0.9323681289993907  0.5249673153700929
  0.2156396302470213  0.0080574950281377  0.6266532737200892
  0.4093828955141479  0.8806140591838566  0.5959446114890768
  0.4120326142757168  0.9410048802578126  0.4212625062523324
  0.3846787277020189  0.9304669581630108  0.2247747876708756
  0.4136814433955447  0.0488221698553932  0.3027337810812985
  0.2894805156519806  0.8560044821938878  0.1492552356736031
  0.0051350629635511  0.1447005065174300  0.2415628207535208
  0.1323187717148133  0.1674363268611239  0.2736234180088394
  0.1904640877309868  0.1428080229308741  0.4496206629560094
  0.2636720613486278  0.1614169667373269  0.2871698553441577
  0.3132981535488101  0.1467639571274914  0.5192770003821183
  0.4322294230740126  0.1488401287163000  0.4354976960490400
  0.3918779893910329  0.1738194706279831  0.2468965385425212
  0.5115773564530018  0.5411196917321903  0.2683202646779595
  0.6411162310316255  0.5533115467142292  0.2683252086594162
  0.5686218554116399  0.6312079574834497  0.3878302177601740
  0.5816272062095796  0.5009603976854258  0.4302793438120806
  0.7037122977339875  0.5713340408913996  0.0991568790739926
  0.6826824806451929  0.4462933012799238  0.1657558785525203
  0.7707136289843169  0.5244165602747947  0.2555548381623019
  0.7025665556407173  0.6358098933268090  0.9270896783604471
  0.7983351938670122  0.5452006816828866  0.9616103617385029
  0.6726437956137904  0.5040625034010158  0.9369015210376146
  0.8975445289596163  0.6311622760677781  0.9272610361981414
  0.8953451574507283  0.5638783558443193  0.0977812285737979
  0.8955621173546220  0.5524312067377238  0.2977370084712706
  0.9197153494666646  0.4460811413172030  0.1811188041912112
  0.8015754654827695  0.6294481497623559  0.3730384719338024
  0.5145648523983469  0.3606120282333939  0.2646218219660199
  0.6429244252926366  0.3329624946277638  0.2553933498476263
  0.6990722225932721  0.3274739141991084  0.0775656786508068
  0.7721423991791583  0.3596882110492911  0.2357013038616562
  0.8134936552665881  0.3506903278832181  0.9824603958058223
  0.9230267115799451  0.3290337166723383  0.0870722683007289
  0.8970040848080845  0.3343727375626220  0.2848593004580717
  0.9901184662347842  0.4538758617744145  0.7707846927298297
  0.8588934569733504  0.4413696206172373  0.7672589055996575
  0.9307467824900877  0.3685994272648523  0.8942621989350248
  0.9189134152744788  0.4992996291191072  0.9255829161745814
  0.7895645185467519  0.4296236298378101  0.6004675029289007
  0.8174751863591959  0.5520869033350151  0.6743212947332911
  0.7304288694388495  0.4742330608433318  0.7646921901060618
  0.8089810265191716  0.3686163895986569  0.4274640958873691
  0.6988177400745645  0.4415782760085231  0.4531572520664754
  0.8153853904723648  0.5032825189868817  0.4400980003957339
  0.5898650456167879  0.3679399130259515  0.4308563353785094
  0.6067458845914767  0.4326694643623704  0.5998034595732171
  0.6042159932232505  0.4367870272347141  0.7987525031489191
  0.5842517307815610  0.5483426987148990  0.6937279696787993
  0.7001161700027767  0.3746787880090982  0.8906184015895792
  0.9827573405335576  0.6359118573758636  0.7710259142001605
  0.8567277041017708  0.6699365044176409  0.7456072949305359
  0.8013995768079135  0.6639316465710473  0.5667649072258886
  0.7273726354524349  0.6434197816286668  0.7291114834130976
  0.6872653373738786  0.6483355620742017  0.4678461188329058
  0.5796856010103675  0.6708868414720617  0.5811390293925014
  0.6062026695523367  0.6692270291973522  0.7988781712738455
  0.5068388182126676  0.9529109453830028  0.2819980237155245
  0.6388804170133058  0.9424696355504241  0.2799104627737521
  0.5679129969708184  0.8788731895867826  0.4191070354767953
  0.5757175394116423  0.0116284272229261  0.4251784228997265
  0.6972673135769686  0.9302562435122699  0.1034981154594033
  0.6703328736573959  0.0534273204144165  0.1781885619472162
  0.7656744521520192  0.9808393081051437  0.2558682499420027
  0.7139569967092111  0.8709177303531362  0.9267674083671104
  0.8052396246826823  0.9558044762823743  0.9919489190769621
  0.6880003485864510  0.0040612935571471  0.9406379811066092
  0.8893636407483955  0.8601107063724960  0.9297052410841857
  0.9120816175172985  0.9251329431641382  0.1005786630079485
  0.8913073494647350  0.9503510671947762  0.2959288275248253
  0.9223746845677934  0.0500364126820294  0.1691231960573668
  0.7959579469508393  0.8742950839856101  0.3682444511997995
  0.5154095018773822  0.1332342632169170  0.2862739177245904
  0.6341634916805940  0.1754216340080963  0.2367623599524007
  0.6901291383494605  0.1597770575569112  0.0601419343001069
  0.7617233636527331  0.1458148405651542  0.2274161879267341
  0.8101576938912616  0.1452260091900107  0.9836905970097534
  0.9112901212996845  0.1743478922409041  0.1053872529720821
  0.8827122570936142  0.1460358729023142  0.2984901027587309
  0.9942231202729312  0.0477080184346910  0.7842286108256172
  0.8627054098702576  0.0597977598516518  0.7795088897757768
  0.9327885022836926  0.1207767701774662  0.9224894560987472
  0.9242307564098571  0.9879803899780732  0.9246254030408989
  0.8030732119764922  0.0720349220975104  0.6030738212622044
  0.8325535986530344  0.9491109570581904  0.6761122080604270
  0.7365307986722163  0.0204756070566798  0.7564612796014667
  0.7838538649333657  0.1321207585144390  0.4270893989368846
  0.6956634542196536  0.0437578192655692  0.4907916736197116
  0.8143992469742498  0.9995321122663561  0.4391008209959637
  0.6114567986006517  0.1392212342699042  0.4285117472344471
  0.5893454466929456  0.0740239334343890  0.6005337552006056
  0.6103463616815835  0.0489645765041225  0.7953476431433806
  0.5789488069559621  0.9486657596219965  0.6696056071723827
  0.7043508811078999  0.1279313542756410  0.8662350593823076
  0.9850863745544390  0.8636519449148856  0.7866529446718467
  0.8651595366508633  0.8261939237875893  0.7379274013928085
  0.8100903317731716  0.8413767967106354  0.5610619078050000
  0.7387835020042323  0.8610427570381924  0.7274508554717178
  0.6899962844998559  0.8542310137528055  0.4835548435905048
  0.5876974253778898  0.8248274028811012  0.6012126995784872
  0.6176682063319979  0.8499575154267605  0.7951903101515760
  0.4922588716582218  0.4511638483170567  0.7012718237447586
  0.3610634256840167  0.4398656253114810  0.7034582070172873
  0.4331376207886054  0.3783189697105463  0.5626375716851737
  0.4206018116997904  0.5102167937349409  0.5571279643136463
  0.2981251271279358  0.4254135903375982  0.8760510077507900
  0.3225037272707607  0.5495747625463367  0.8039678662905316
  0.2324483968175187  0.4723082925611507  0.7209923030230168
  0.3006722188342588  0.3607182196690374  0.0482411915840080
  0.1981017932505984  0.4395143527801537  0.0103876913071468
  0.3164508314765193  0.4948760032949162  0.0414583782798634
  0.0956160828637711  0.3549170720761860  0.0450857898136779
  0.0994636756975617  0.4260463267985139  0.8780505049647908
  0.1058365806829598  0.4525679683529283  0.6803538706232057
  0.0789963328807740  0.5495788270107765  0.8144104887934275
  0.1955648880750455  0.3727446873418731  0.5985011257893275
  0.4776899418134078  0.6417362726940088  0.7257830763394962
  0.3484507506659009  0.6689838944848354  0.7210391723663399
  0.3023589248973056  0.6627554056289325  0.9047296565519843
  0.2238196800147234  0.6323373353464131  0.7490933092801464
  0.1891100970903967  0.6422947108522138  0.0020437026279589
  0.0866351588294904  0.6743784056191862  0.8828690085756292
  0.1013655241970058  0.6517024246825585  0.6867418187590784
  0.0088444486155834  0.5440978398265692  0.2016308142047780
  0.1402060469534000  0.5571949210369893  0.2026715187742133
  0.0668244241164256  0.6183586274115883  0.0634040020709307
  0.0795966481544012  0.4860143964147600  0.0570511414169777
  0.2029747668222651  0.5731867212362352  0.3758891656238880
  0.1781752845018795  0.4488383673260909  0.3057350008096502
  0.2688902625281575  0.5251265105509950  0.2217639173269595
  0.1968664122613883  0.6343704702147344  0.5506132586108411
  0.3034498016842906  0.5612347530952726  0.5095077458614583
  0.1874814614821362  0.4999944502055282  0.5384728459703415
  0.4080062599588490  0.6418082496753756  0.5485779137535980
  0.4041128444927182  0.5719417664880867  0.3799325226009186
  0.3956895613700469  0.5472885524578588  0.1814296119210212
  0.4198785840449619  0.4480361663990822  0.3127822506106584
  0.3047114013367378  0.6232668548584002  0.0961546106235935
  0.0187031704829695  0.3590348474980156  0.2132670972935812
  0.1465395085042038  0.3305625896604618  0.2251598812201311
  0.1970188196791396  0.3347223244672710  0.4058884521520091
  0.2727545944533204  0.3634404353943977  0.2466373929230290
  0.3105389712656614  0.3553459129702250  0.5017925964795675
  0.4122279229085794  0.3233931530096081  0.3813637492952822
  0.3954629167646103  0.3462184418755387  0.1851907559870614
  0.4324490538356424  0.7553137310764614  0.6414631594951770
  0.2673991838651187  0.7451629740484410  0.0521624007709384
  0.1079105612965687  0.7439363198400479  0.0490844253369173
  0.1933349660456636  0.7467190835628706  0.6508306848923883
  0.0658639951675038  0.2429541308798146  0.1411353236574683
  0.2333909391737883  0.2514694039179334  0.5509652988790669
  0.3915202048323532  0.2532785806217822  0.5472505552871993
  0.3054601356619767  0.2490911140147740  0.1502094466932265
  0.5606579739188393  0.2508299469035133  0.3546610840206937
  0.7346588809526651  0.2492366553952972  0.9255393688669288
  0.8923857572647000  0.2460381856630239  0.9394673334408190
  0.8020000281976772  0.2492347033610255  0.3410873579612511
  0.9364659986788534  0.7473206270017583  0.8556412404556171
  0.7677659808145474  0.7518282025336155  0.4253160241820015
  0.6088684612691393  0.7539447273602574  0.4322625895370746
  0.7065703439055619  0.7538376862291006  0.8389079843863945
  0.5399281585305237  0.5405557153491650  0.0188887610868930
  0.5121696978820623  0.6451567659158064  0.9190630872858345
  0.4190406926052304  0.0631731161276446  0.6783334308732321
  0.3074605423097401  0.0267566365626229  0.8329640650332215
  0.2790033575055794  0.0541730199527252  0.0544262499711056
  0.1228165243409756  0.0562667591794513  0.0339664159014602
  0.0710013774250099  0.0300891539901581  0.8102900160020475
  0.1944291016320088  0.0691581096999479  0.7006338715451498
  0.4258108517552292  0.8301928943055441  0.6883885910441707
  0.3055767361566553  0.8666808061043439  0.8291300534857501
  0.2632997359613179  0.8261399186155830  0.0424582860783383
  0.1105896011194791  0.8247901928439413  0.0331914794093208
  0.0625746387415276  0.8717713408516934  0.8171098436881935
  0.1831993300994881  0.8214887420596085  0.6973951106826621
  0.0821392378804977  0.9346120617062267  0.1783169411018210
  0.1925677106926411  0.9702305622971011  0.3329371932151530
  0.2222085079756969  0.9432071107335820  0.5539359797164977
  0.3786765526272545  0.9424213330636554  0.5324445579705546
  0.4297357885277470  0.9685217696687438  0.3089796029636351
  0.3060178343213952  0.9282219557359630  0.2004920113855577
  0.0741733313397003  0.1681380042701196  0.1887734392505364
  0.1942316812467280  0.1301746444080854  0.3282248569341897
  0.2372988975651664  0.1705730015811826  0.5409791196433612
  0.3896462438645754  0.1723612168044097  0.5331169718392207
  0.4379897723878369  0.1260540948653630  0.3180054350667795
  0.3178727963679884  0.1750576492510927  0.1982617701523216
  0.5762473633786254  0.5565915251914044  0.3401919258967372
  0.6998992796758519  0.5234284384142506  0.1989174788881572
  0.7209225609305377  0.5646178862393707  0.9797334800503651
  0.8773559550643187  0.5598625580533080  0.9784047107662740
  0.9303986296272825  0.5266369254965241  0.1938713663109221
  0.8205863402233666  0.5529083808711244  0.3423987884349241
  0.5773208108749662  0.3282518956353880  0.3255860476022420
  0.6992063066780139  0.3668062893009846  0.1850048425023726
  0.7371479166657573  0.3254612375605161  0.9692938808933316
  0.8898710090340239  0.3239938832817079  0.9759845157729097
  0.9395440071083936  0.3673947923483396  0.1922983780750146
  0.8202503493479388  0.3277424871167860  0.3223421706213677
  0.9241135045690917  0.4412846805257789  0.8385354626878422
  0.7993383959906062  0.4745557269890603  0.7019308760520564
  0.7776077006346723  0.4356101962779236  0.4795885124734569
  0.6199516369673382  0.4364057510576139  0.4796638394777190
  0.5711041267549193  0.4694392409655759  0.6965230911548004
  0.6772218018616377  0.4467377871820023  0.8465413054775461
  0.9182850701992911  0.6706030092310308  0.8241378174916733
  0.8003919847994612  0.6320619884786722  0.6793289580716471
  0.7636441425196021  0.6733875825704096  0.4590386191667604
  0.6103245718571589  0.6757301564024775  0.4706817204451041
  0.6851356613457045  0.6758417346607315  0.8223181242411776
  0.5733244316944942  0.9464041713703104  0.3508384280108688
  0.6925966271433147  0.9766859782261803  0.2046605229966980
  0.7261920743590626  0.9397533503547915  0.9896712643200706
  0.8821745844880542  0.9321061766684359  0.9870327669869906
  0.9341286032343766  0.9710197346690312  0.1970419032920945
  0.8165185673145599  0.9509241686349680  0.3400714353154462
  0.5801942169180274  0.1738268016631686  0.3273003046144453
  0.6896610951068006  0.1330078592454406  0.1758193522861768
  0.7350223677133502  0.1706673378897663  0.9595976872344086
  0.8866969488443687  0.1711799495162689  0.9882341714289279
  0.9303641420047771  0.1284141754049716  0.2032567337730586
  0.8071816949495719  0.1686134849499446  0.3232287708256812
  0.9274040319897424  0.0539899804787241  0.8520183736389506
  0.8091635356477480  0.0253700675663082  0.7039092278552651
  0.7742573954502826  0.0622947872574721  0.4890936838171521
  0.6185666089748475  0.0673408288066650  0.4865371340548439
  0.5673494903681352  0.0277966593333431  0.6967830529146045
  0.6850341764377144  0.0505777801345078  0.8394979973074733
  0.9193334195325192  0.8249559122215556  0.8280777399608743
  0.8113079477701671  0.8698941904734260  0.6756600568398957
  0.7654963074062991  0.8300043235434837  0.4602033135491290
  0.6134710299286205  0.8276152843577859  0.4845453735207467
  0.5700602723567906  0.8696549442466304  0.7005812595551798
  0.6944713602772080  0.8337249378241040  0.8216699044290865
  0.4264780146555648  0.4455947823931158  0.6320952381668942
  0.3042548865417183  0.4718486617193277  0.7753430427290285
  0.2776171314599666  0.4301935691343536  0.9942770641681912
  0.1189009148754064  0.4266901384541067  0.9971643847595724
  0.0684557252237454  0.4704999437753914  0.7859243572836513
  0.1804189164996139  0.4492867821674282  0.6343602653630865
  0.4182671255220004  0.6758129491490582  0.6602382269921357
  0.2988854506490224  0.6278357671419263  0.7938766587989600
  0.2654024569217064  0.6682471341946690  0.0134102499550685
  0.1128738805595224  0.6697309454390244 -0.0010272785867809
  0.0621429184921651  0.6277872405765591  0.7883861295387267
  0.1789069233421672  0.6666514909896811  0.6598093947693463
  0.0747154826234263  0.5508250892776144  0.1318910923547464
  0.1968999127397669  0.5260396063674663  0.2759910158925689
  0.2235829290844736  0.5671548655087844  0.4942452705028189
  0.3832761900293616  0.5713801055856259  0.4989914968524121
  0.4324392008302380  0.5270635812270954  0.2868233828635565
  0.3209272801601811  0.5477128446195920  0.1349817258766735
  0.0809701762383199  0.3223599726493266  0.1561998071946689
  0.1989667936750589  0.3699653597659391  0.2955486072286097
  0.2344783513343485  0.3288044238544436  0.5140686195995664
  0.3866885581518468  0.3277142720569183  0.4980376942598927
  0.4356190820141168  0.3695713086156156  0.2859983514910284
  0.3183947928563916  0.3294558412350087  0.1582513477412622
 
  0.00000000E+00  0.00000000E+00  0.00000000E+00
  0.00000000E+00  0.00000000E+00  0.00000000E+00
  0.00000000E+00  0.00000000E+00  0.00000000E+00
  0.00000000E+00  0.00000000E+00  0.00000000E+00
  0.00000000E+00  0.00000000E+00  0.00000000E+00
  0.00000000E+00  0.00000000E+00  0.00000000E+00
  0.00000000E+00  0.00000000E+00  0.00000000E+00
  0.00000000E+00  0.00000000E+00  0.00000000E+00
  0.00000000E+00  0.00000000E+00  0.00000000E+00
  0.00000000E+00  0.00000000E+00  0.00000000E+00
  0.00000000E+00  0.00000000E+00  0.00000000E+00
  0.00000000E+00  0.00000000E+00  0.00000000E+00
  0.00000000E+00  0.00000000E+00  0.00000000E+00
  0.00000000E+00  0.00000000E+00  0.00000000E+00
  0.00000000E+00  0.00000000E+00  0.00000000E+00
  0.00000000E+00  0.00000000E+00  0.00000000E+00
  0.00000000E+00  0.00000000E+00  0.00000000E+00
  0.00000000E+00  0.00000000E+00  0.00000000E+00
  0.00000000E+00  0.00000000E+00  0.00000000E+00
  0.00000000E+00  0.00000000E+00  0.00000000E+00
  0.00000000E+00  0.00000000E+00  0.00000000E+00
  0.00000000E+00  0.00000000E+00  0.00000000E+00
  0.00000000E+00  0.00000000E+00  0.00000000E+00
  0.00000000E+00  0.00000000E+00  0.00000000E+00
  0.00000000E+00  0.00000000E+00  0.00000000E+00
  0.00000000E+00  0.00000000E+00  0.00000000E+00
  0.00000000E+00  0.00000000E+00  0.00000000E+00
  0.00000000E+00  0.00000000E+00  0.00000000E+00
  0.00000000E+00  0.00000000E+00  0.00000000E+00
  0.00000000E+00  0.00000000E+00  0.00000000E+00
  0.00000000E+00  0.00000000E+00  0.00000000E+00
  0.00000000E+00  0.00000000E+00  0.00000000E+00
  0.00000000E+00  0.00000000E+00  0.00000000E+00
  0.00000000E+00  0.00000000E+00  0.00000000E+00
  0.00000000E+00  0.00000000E+00  0.00000000E+00
  0.00000000E+00  0.00000000E+00  0.00000000E+00
  0.00000000E+00  0.00000000E+00  0.00000000E+00
  0.00000000E+00  0.00000000E+00  0.00000000E+00
  0.00000000E+00  0.00000000E+00  0.00000000E+00
  0.00000000E+00  0.00000000E+00  0.00000000E+00
  0.00000000E+00  0.00000000E+00  0.00000000E+00
  0.00000000E+00  0.00000000E+00  0.00000000E+00
  0.00000000E+00  0.00000000E+00  0.00000000E+00
  0.00000000E+00  0.00000000E+00  0.00000000E+00
  0.00000000E+00  0.00000000E+00  0.00000000E+00
  0.00000000E+00  0.00000000E+00  0.00000000E+00
  0.00000000E+00  0.00000000E+00  0.00000000E+00
  0.00000000E+00  0.00000000E+00  0.00000000E+00
  0.00000000E+00  0.00000000E+00  0.00000000E+00
  0.00000000E+00  0.00000000E+00  0.00000000E+00
  0.00000000E+00  0.00000000E+00  0.00000000E+00
  0.00000000E+00  0.00000000E+00  0.00000000E+00
  0.00000000E+00  0.00000000E+00  0.00000000E+00
  0.00000000E+00  0.00000000E+00  0.00000000E+00
  0.00000000E+00  0.00000000E+00  0.00000000E+00
  0.00000000E+00  0.00000000E+00  0.00000000E+00
  0.00000000E+00  0.00000000E+00  0.00000000E+00
  0.00000000E+00  0.00000000E+00  0.00000000E+00
  0.00000000E+00  0.00000000E+00  0.00000000E+00
  0.00000000E+00  0.00000000E+00  0.00000000E+00
  0.00000000E+00  0.00000000E+00  0.00000000E+00
  0.00000000E+00  0.00000000E+00  0.00000000E+00
  0.00000000E+00  0.00000000E+00  0.00000000E+00
  0.00000000E+00  0.00000000E+00  0.00000000E+00
  0.00000000E+00  0.00000000E+00  0.00000000E+00
  0.00000000E+00  0.00000000E+00  0.00000000E+00
  0.00000000E+00  0.00000000E+00  0.00000000E+00
  0.00000000E+00  0.00000000E+00  0.00000000E+00
  0.00000000E+00  0.00000000E+00  0.00000000E+00
  0.00000000E+00  0.00000000E+00  0.00000000E+00
  0.00000000E+00  0.00000000E+00  0.00000000E+00
  0.00000000E+00  0.00000000E+00  0.00000000E+00
  0.00000000E+00  0.00000000E+00  0.00000000E+00
  0.00000000E+00  0.00000000E+00  0.00000000E+00
  0.00000000E+00  0.00000000E+00  0.00000000E+00
  0.00000000E+00  0.00000000E+00  0.00000000E+00
  0.00000000E+00  0.00000000E+00  0.00000000E+00
  0.00000000E+00  0.00000000E+00  0.00000000E+00
  0.00000000E+00  0.00000000E+00  0.00000000E+00
  0.00000000E+00  0.00000000E+00  0.00000000E+00
  0.00000000E+00  0.00000000E+00  0.00000000E+00
  0.00000000E+00  0.00000000E+00  0.00000000E+00
  0.00000000E+00  0.00000000E+00  0.00000000E+00
  0.00000000E+00  0.00000000E+00  0.00000000E+00
  0.00000000E+00  0.00000000E+00  0.00000000E+00
  0.00000000E+00  0.00000000E+00  0.00000000E+00
  0.00000000E+00  0.00000000E+00  0.00000000E+00
  0.00000000E+00  0.00000000E+00  0.00000000E+00
  0.00000000E+00  0.00000000E+00  0.00000000E+00
  0.00000000E+00  0.00000000E+00  0.00000000E+00
  0.00000000E+00  0.00000000E+00  0.00000000E+00
  0.00000000E+00  0.00000000E+00  0.00000000E+00
  0.00000000E+00  0.00000000E+00  0.00000000E+00
  0.00000000E+00  0.00000000E+00  0.00000000E+00
  0.00000000E+00  0.00000000E+00  0.00000000E+00
  0.00000000E+00  0.00000000E+00  0.00000000E+00
  0.00000000E+00  0.00000000E+00  0.00000000E+00
  0.00000000E+00  0.00000000E+00  0.00000000E+00
  0.00000000E+00  0.00000000E+00  0.00000000E+00
  0.00000000E+00  0.00000000E+00  0.00000000E+00
  0.00000000E+00  0.00000000E+00  0.00000000E+00
  0.00000000E+00  0.00000000E+00  0.00000000E+00
  0.00000000E+00  0.00000000E+00  0.00000000E+00
  0.00000000E+00  0.00000000E+00  0.00000000E+00
  0.00000000E+00  0.00000000E+00  0.00000000E+00
  0.00000000E+00  0.00000000E+00  0.00000000E+00
  0.00000000E+00  0.00000000E+00  0.00000000E+00
  0.00000000E+00  0.00000000E+00  0.00000000E+00
  0.00000000E+00  0.00000000E+00  0.00000000E+00
  0.00000000E+00  0.00000000E+00  0.00000000E+00
  0.00000000E+00  0.00000000E+00  0.00000000E+00
  0.00000000E+00  0.00000000E+00  0.00000000E+00
  0.00000000E+00  0.00000000E+00  0.00000000E+00
  0.00000000E+00  0.00000000E+00  0.00000000E+00
  0.00000000E+00  0.00000000E+00  0.00000000E+00
  0.00000000E+00  0.00000000E+00  0.00000000E+00
  0.00000000E+00  0.00000000E+00  0.00000000E+00
  0.00000000E+00  0.00000000E+00  0.00000000E+00
  0.00000000E+00  0.00000000E+00  0.00000000E+00
  0.00000000E+00  0.00000000E+00  0.00000000E+00
  0.00000000E+00  0.00000000E+00  0.00000000E+00
  0.00000000E+00  0.00000000E+00  0.00000000E+00
  0.00000000E+00  0.00000000E+00  0.00000000E+00
  0.00000000E+00  0.00000000E+00  0.00000000E+00
  0.00000000E+00  0.00000000E+00  0.00000000E+00
  0.00000000E+00  0.00000000E+00  0.00000000E+00
  0.00000000E+00  0.00000000E+00  0.00000000E+00
  0.00000000E+00  0.00000000E+00  0.00000000E+00
  0.00000000E+00  0.00000000E+00  0.00000000E+00
  0.00000000E+00  0.00000000E+00  0.00000000E+00
  0.00000000E+00  0.00000000E+00  0.00000000E+00
  0.00000000E+00  0.00000000E+00  0.00000000E+00
  0.00000000E+00  0.00000000E+00  0.00000000E+00
  0.00000000E+00  0.00000000E+00  0.00000000E+00
  0.00000000E+00  0.00000000E+00  0.00000000E+00
  0.00000000E+00  0.00000000E+00  0.00000000E+00
  0.00000000E+00  0.00000000E+00  0.00000000E+00
  0.00000000E+00  0.00000000E+00  0.00000000E+00
  0.00000000E+00  0.00000000E+00  0.00000000E+00
  0.00000000E+00  0.00000000E+00  0.00000000E+00
  0.00000000E+00  0.00000000E+00  0.00000000E+00
  0.00000000E+00  0.00000000E+00  0.00000000E+00
  0.00000000E+00  0.00000000E+00  0.00000000E+00
  0.00000000E+00  0.00000000E+00  0.00000000E+00
  0.00000000E+00  0.00000000E+00  0.00000000E+00
  0.00000000E+00  0.00000000E+00  0.00000000E+00
  0.00000000E+00  0.00000000E+00  0.00000000E+00
  0.00000000E+00  0.00000000E+00  0.00000000E+00
  0.00000000E+00  0.00000000E+00  0.00000000E+00
  0.00000000E+00  0.00000000E+00  0.00000000E+00
  0.00000000E+00  0.00000000E+00  0.00000000E+00
  0.00000000E+00  0.00000000E+00  0.00000000E+00
  0.00000000E+00  0.00000000E+00  0.00000000E+00
  0.00000000E+00  0.00000000E+00  0.00000000E+00
  0.00000000E+00  0.00000000E+00  0.00000000E+00
  0.00000000E+00  0.00000000E+00  0.00000000E+00
  0.00000000E+00  0.00000000E+00  0.00000000E+00
  0.00000000E+00  0.00000000E+00  0.00000000E+00
  0.00000000E+00  0.00000000E+00  0.00000000E+00
  0.00000000E+00  0.00000000E+00  0.00000000E+00
  0.00000000E+00  0.00000000E+00  0.00000000E+00
  0.00000000E+00  0.00000000E+00  0.00000000E+00
  0.00000000E+00  0.00000000E+00  0.00000000E+00
  0.00000000E+00  0.00000000E+00  0.00000000E+00
  0.00000000E+00  0.00000000E+00  0.00000000E+00
  0.00000000E+00  0.00000000E+00  0.00000000E+00
  0.00000000E+00  0.00000000E+00  0.00000000E+00
  0.00000000E+00  0.00000000E+00  0.00000000E+00
  0.00000000E+00  0.00000000E+00  0.00000000E+00
  0.00000000E+00  0.00000000E+00  0.00000000E+00
  0.00000000E+00  0.00000000E+00  0.00000000E+00
  0.00000000E+00  0.00000000E+00  0.00000000E+00
  0.00000000E+00  0.00000000E+00  0.00000000E+00
  0.00000000E+00  0.00000000E+00  0.00000000E+00
  0.00000000E+00  0.00000000E+00  0.00000000E+00
  0.00000000E+00  0.00000000E+00  0.00000000E+00
  0.00000000E+00  0.00000000E+00  0.00000000E+00
  0.00000000E+00  0.00000000E+00  0.00000000E+00
  0.00000000E+00  0.00000000E+00  0.00000000E+00
  0.00000000E+00  0.00000000E+00  0.00000000E+00
  0.00000000E+00  0.00000000E+00  0.00000000E+00
  0.00000000E+00  0.00000000E+00  0.00000000E+00
  0.00000000E+00  0.00000000E+00  0.00000000E+00
  0.00000000E+00  0.00000000E+00  0.00000000E+00
  0.00000000E+00  0.00000000E+00  0.00000000E+00
  0.00000000E+00  0.00000000E+00  0.00000000E+00
  0.00000000E+00  0.00000000E+00  0.00000000E+00
  0.00000000E+00  0.00000000E+00  0.00000000E+00
  0.00000000E+00  0.00000000E+00  0.00000000E+00
  0.00000000E+00  0.00000000E+00  0.00000000E+00
  0.00000000E+00  0.00000000E+00  0.00000000E+00
  0.00000000E+00  0.00000000E+00  0.00000000E+00
  0.00000000E+00  0.00000000E+00  0.00000000E+00
  0.00000000E+00  0.00000000E+00  0.00000000E+00
  0.00000000E+00  0.00000000E+00  0.00000000E+00
  0.00000000E+00  0.00000000E+00  0.00000000E+00
  0.00000000E+00  0.00000000E+00  0.00000000E+00
  0.00000000E+00  0.00000000E+00  0.00000000E+00
  0.00000000E+00  0.00000000E+00  0.00000000E+00
  0.00000000E+00  0.00000000E+00  0.00000000E+00
  0.00000000E+00  0.00000000E+00  0.00000000E+00
  0.00000000E+00  0.00000000E+00  0.00000000E+00
  0.00000000E+00  0.00000000E+00  0.00000000E+00
  0.00000000E+00  0.00000000E+00  0.00000000E+00
  0.00000000E+00  0.00000000E+00  0.00000000E+00
  0.00000000E+00  0.00000000E+00  0.00000000E+00
  0.00000000E+00  0.00000000E+00  0.00000000E+00
  0.00000000E+00  0.00000000E+00  0.00000000E+00
  0.00000000E+00  0.00000000E+00  0.00000000E+00
  0.00000000E+00  0.00000000E+00  0.00000000E+00
  0.00000000E+00  0.00000000E+00  0.00000000E+00
  0.00000000E+00  0.00000000E+00  0.00000000E+00
  0.00000000E+00  0.00000000E+00  0.00000000E+00
  0.00000000E+00  0.00000000E+00  0.00000000E+00
  0.00000000E+00  0.00000000E+00  0.00000000E+00
  0.00000000E+00  0.00000000E+00  0.00000000E+00
  0.00000000E+00  0.00000000E+00  0.00000000E+00
  0.00000000E+00  0.00000000E+00  0.00000000E+00
  0.00000000E+00  0.00000000E+00  0.00000000E+00
  0.00000000E+00  0.00000000E+00  0.00000000E+00
  0.00000000E+00  0.00000000E+00  0.00000000E+00
  0.00000000E+00  0.00000000E+00  0.00000000E+00
  0.00000000E+00  0.00000000E+00  0.00000000E+00
  0.00000000E+00  0.00000000E+00  0.00000000E+00
  0.00000000E+00  0.00000000E+00  0.00000000E+00
  0.00000000E+00  0.00000000E+00  0.00000000E+00
  0.00000000E+00  0.00000000E+00  0.00000000E+00
  0.00000000E+00  0.00000000E+00  0.00000000E+00
  0.00000000E+00  0.00000000E+00  0.00000000E+00
  0.00000000E+00  0.00000000E+00  0.00000000E+00
  0.00000000E+00  0.00000000E+00  0.00000000E+00
  0.00000000E+00  0.00000000E+00  0.00000000E+00
  0.00000000E+00  0.00000000E+00  0.00000000E+00
  0.00000000E+00  0.00000000E+00  0.00000000E+00
  0.00000000E+00  0.00000000E+00  0.00000000E+00
  0.00000000E+00  0.00000000E+00  0.00000000E+00
  0.00000000E+00  0.00000000E+00  0.00000000E+00
  0.00000000E+00  0.00000000E+00  0.00000000E+00
  0.00000000E+00  0.00000000E+00  0.00000000E+00
  0.00000000E+00  0.00000000E+00  0.00000000E+00
  0.00000000E+00  0.00000000E+00  0.00000000E+00
  0.00000000E+00  0.00000000E+00  0.00000000E+00
  0.00000000E+00  0.00000000E+00  0.00000000E+00
  0.00000000E+00  0.00000000E+00  0.00000000E+00
  0.00000000E+00  0.00000000E+00  0.00000000E+00
  0.00000000E+00  0.00000000E+00  0.00000000E+00
  0.00000000E+00  0.00000000E+00  0.00000000E+00
  0.00000000E+00  0.00000000E+00  0.00000000E+00
  0.00000000E+00  0.00000000E+00  0.00000000E+00
  0.00000000E+00  0.00000000E+00  0.00000000E+00
  0.00000000E+00  0.00000000E+00  0.00000000E+00
  0.00000000E+00  0.00000000E+00  0.00000000E+00
  0.00000000E+00  0.00000000E+00  0.00000000E+00
  0.00000000E+00  0.00000000E+00  0.00000000E+00
  0.00000000E+00  0.00000000E+00  0.00000000E+00
  0.00000000E+00  0.00000000E+00  0.00000000E+00
  0.00000000E+00  0.00000000E+00  0.00000000E+00
  0.00000000E+00  0.00000000E+00  0.00000000E+00
  0.00000000E+00  0.00000000E+00  0.00000000E+00
  0.00000000E+00  0.00000000E+00  0.00000000E+00
  0.00000000E+00  0.00000000E+00  0.00000000E+00
  0.00000000E+00  0.00000000E+00  0.00000000E+00
  0.00000000E+00  0.00000000E+00  0.00000000E+00
  0.00000000E+00  0.00000000E+00  0.00000000E+00
  0.00000000E+00  0.00000000E+00  0.00000000E+00
  0.00000000E+00  0.00000000E+00  0.00000000E+00
  0.00000000E+00  0.00000000E+00  0.00000000E+00
  0.00000000E+00  0.00000000E+00  0.00000000E+00
  0.00000000E+00  0.00000000E+00  0.00000000E+00
  0.00000000E+00  0.00000000E+00  0.00000000E+00
  0.00000000E+00  0.00000000E+00  0.00000000E+00
  0.00000000E+00  0.00000000E+00  0.00000000E+00
  0.00000000E+00  0.00000000E+00  0.00000000E+00
  0.00000000E+00  0.00000000E+00  0.00000000E+00
  0.00000000E+00  0.00000000E+00  0.00000000E+00
  0.00000000E+00  0.00000000E+00  0.00000000E+00
  0.00000000E+00  0.00000000E+00  0.00000000E+00
  0.00000000E+00  0.00000000E+00  0.00000000E+00
  0.00000000E+00  0.00000000E+00  0.00000000E+00
  0.00000000E+00  0.00000000E+00  0.00000000E+00
  0.00000000E+00  0.00000000E+00  0.00000000E+00
  0.00000000E+00  0.00000000E+00  0.00000000E+00
  0.00000000E+00  0.00000000E+00  0.00000000E+00
  0.00000000E+00  0.00000000E+00  0.00000000E+00
  0.00000000E+00  0.00000000E+00  0.00000000E+00
  0.00000000E+00  0.00000000E+00  0.00000000E+00
  0.00000000E+00  0.00000000E+00  0.00000000E+00
  0.00000000E+00  0.00000000E+00  0.00000000E+00
  0.00000000E+00  0.00000000E+00  0.00000000E+00
  0.00000000E+00  0.00000000E+00  0.00000000E+00
  0.00000000E+00  0.00000000E+00  0.00000000E+00
  0.00000000E+00  0.00000000E+00  0.00000000E+00
  0.00000000E+00  0.00000000E+00  0.00000000E+00
  0.00000000E+00  0.00000000E+00  0.00000000E+00
  0.00000000E+00  0.00000000E+00  0.00000000E+00
