# Supplementary material for: Water Adsorption at Pairs of Proximate Brønsted Acid Sites in Zeolites
Source: J Phys Chem Lett. 2026 Jan 14;17(4):1201–6. doi: 10.1021/acs.jpclett.5c03794 (PMC12862806; doi:10.1021/acs.jpclett.5c03794)
Supplement: Supplementary file 2 [file jz5c03794_si_002.zip › Water_BAS_Pairs_SI/QM/STRUCTURES_PBE+D2/HMFI__Isolated_BAS__T11_O16_T7__bare__PBE_D2.vasp]

image0                                  
   1.00000000000000     
    20.2029999999999994    0.0000000000000000    0.0000000000000000
     0.0000000000000010   19.8490000000000002    0.0000000000000000
     0.0000000000000010    0.0000000000000010   13.2159999999999993
   Al   H    O    Si
     1     1   192    95
Direct
  0.5728188515656834  0.6333715610322759  0.7144142331437009
  0.4882144361819784  0.6778680263836044  0.8262712011127884
  0.4908420375936471  0.0452022747910287  0.6943407418311497
  0.3598316850388764  0.0549163858266407  0.6978586744710444
  0.4297352297510298  0.1146613897255215  0.5530243638461322
  0.4203473598059902  0.9823952986675243  0.5539837135929212
  0.2960576594062641  0.0775606445175142  0.8686602439377066
  0.3173188498187118  0.9511115179837593  0.8091150933907700
  0.2308572657923382  0.0275599244388233  0.7140466401886411
  0.3022537571295327  0.1428670804756964  0.0405371730282956
  0.1978380980607309  0.0651434567875993  0.0056716833166652
  0.3152095364758065  0.0086382111150444  0.0356984052718328
  0.0914827356580457  0.1455385115693977  0.0321456461270266
  0.1007977872877100  0.0694041441954231  0.8698123785340170
  0.1033687460462279  0.0421238427029799  0.6728759997241768
  0.0746825961796399  0.9463138399312410  0.8072989400447973
  0.1901244325829182  0.1198102657116045  0.5816842868804429
  0.4838657872493275  0.8524677577749762  0.7011824289705550
  0.3545864654390258  0.8398097171379906  0.7127884354268044
  0.3036896794756700  0.8299971759751326  0.8930589552980444
  0.2273192838894417  0.8658457409305496  0.7376349068819141
  0.1920613894331009  0.8544377235013054  0.9923340431649386
  0.0897046998359151  0.8218364485715857  0.8733923643978978
  0.1051161663896570  0.8468101493147195  0.6772746306393341
  0.0088309561740780  0.9522527052940137  0.1908355925870190
  0.1397874304057591  0.9408142240720684  0.1961054918834592
  0.0697286268709690  0.8821595549169169  0.0504904932898107
  0.0808549295700897  0.0146017206946532  0.0522826533434975
  0.2028161781666088  0.9215588123918255  0.3681128448113574
  0.1807110773197423  0.0471110240396906  0.3036107541655865
  0.2684846322167828  0.9698792353017636  0.2133225813171464
  0.2008538444950941  0.8555530421536566  0.5397050173354205
  0.3027870728889779  0.9356729518834735  0.5017717751737160
  0.1844830155482556  0.9894187264891218  0.5362364961691396
  0.4070514373803971  0.8525328636509533  0.5309401764359954
  0.4017953518368980  0.9284280475669370  0.3692760954473585
  0.3957311334049681  0.9548411006422124  0.1718969829140307
  0.4230156777690515  0.0515979482754559  0.3061307390788257
  0.3084785661258043  0.8780819888343678  0.0803273081203169
  0.0173787776450133  0.1414393177775313  0.2032047475017303
  0.1466208910703948  0.1609788873471243  0.2109937105279810
  0.1961213224128324  0.1658838543763698  0.3929303637388896
  0.2732505769137504  0.1319500780600746  0.2373888168600931
  0.3068523362423046  0.1405091588428024  0.4936733047947211
  0.4099595865955382  0.1753445203110021  0.3768573144591394
  0.3963089566756307  0.1538372140046227  0.1801379699991709
  0.5100923514214150  0.5395905116691431  0.2962694553396763
  0.6411984716503264  0.5493134029594374  0.2948092522219215
  0.5688988923327603  0.6196479448254389  0.4262977427075781
  0.5785845923545734  0.4872134029984370  0.4471954544586256
  0.7028170103281317  0.5760124859546952  0.1235258225352862
  0.6824475693507844  0.4481125982722794  0.1770675414290642
  0.7698638815958032  0.5218140223349627  0.2744291400792419
  0.7123550970273009  0.6455913312360377  0.9541652319619726
  0.8033936192376220  0.5527435018777864  0.9950641701273811
  0.6812926310222063  0.5140577431453569  0.9510330746595026
  0.8979953034896144  0.6446650738214382  0.9575604186604593
  0.9047231314925722  0.5701320541282555  0.1221044615793176
  0.8959125164408355  0.5439100506491679  0.3188757414159274
  0.9267648931627427  0.4463231254727018  0.1881520046678872
  0.8044319274924824  0.6204496772092812  0.4006805700050235
  0.5158423291408655  0.3656899692689145  0.2980429945166052
  0.6406724253048351  0.3361581345277985  0.2687041107771994
  0.6971686074309336  0.3273066605669203  0.0924693463752370
  0.7686565338506918  0.3610181672617160  0.2536862913079823
  0.8099228287563991  0.3571593048171807  0.0012233546135514
  0.9123955067333298  0.3234296887939294  0.1181348526262020
  0.8904395875993550  0.3469087726741503  0.3152013986450996
  0.9892712415506466  0.4538739991220510  0.7945120983065036
  0.8575865106158894  0.4451556812230442  0.8003893467926683
  0.9317351622828014  0.3832983482365395  0.9390326590224961
  0.9241135539117989  0.5156634133360463  0.9404900706801563
  0.7997504847845893  0.4246917304156531  0.6249791799241333
  0.8202101135257229  0.5509321209224995  0.6889393867775236
  0.7293417471774218  0.4750820675540122  0.7744425520803930
  0.7949489837604644  0.3587395924210596  0.4525862369889350
  0.6973327948629029  0.4432209880664021  0.4978533027126091
  0.8161874842107788  0.4920365891282995  0.4564237671804656
  0.5996019891157115  0.3560893155240289  0.4566487031904332
  0.5955137513783182  0.4251452880924298  0.6246701448765464
  0.6029341996084188  0.4523340601572155  0.8206616456042435
  0.5698812599770936  0.5491823298956295  0.6891396466567886
  0.6957459886979598  0.3829141921266022  0.9099104313833627
  0.9813639691023877  0.6370773255430859  0.7980449523134623
  0.8566922481565156  0.6678746331977512  0.7690297793297920
  0.8023875031144292  0.6661165149387518  0.5898347792540291
  0.7295860571580908  0.6392195607714113  0.7532015217022371
  0.6895122132361914  0.6433533517823663  0.4930663736369074
  0.5854721972479171  0.6799634955861356  0.6066108592716521
  0.6108645830771681  0.6604506514259245  0.8243727154417307
  0.5111176660487158  0.9545284307020122  0.2615460738466617
  0.6423384863776442  0.9416363604819982  0.2583706764502843
  0.5713905877049257  0.8641524418047524  0.3772457380542088
  0.5815503796695540  0.9939971083105132  0.4200776430742297
  0.7048095117327021  0.9350925169836170  0.0862068477323413
  0.6835376752186111  0.0550072635686864  0.1759344211352730
  0.7718571847981506  0.9699144538474762  0.2478338806692324
  0.6879224479403705  0.8816747114347943  0.9066317362839283
  0.7994904208289580  0.9483840340308163  0.9457939404235753
  0.6860092133090393  0.0153525737057079  0.9321670661170802
  0.9086459762872725  0.8783876452130541  0.9133393973465864
  0.8938645552464700  0.9379370570375875  0.0884776428887140
  0.8966388389506714  0.9385541643306090  0.2879053866919588
  0.9199196647176004  0.0511043705485065  0.1861941114661576
  0.8018559957352419  0.8622895289040704  0.3620155793038296
  0.5150712484005757  0.1421066912122978  0.2618481592204980
  0.6418216745351714  0.1740333740038440  0.2391101146220088
  0.6934498533990672  0.1615081200641870  0.0566257132682130
  0.7715387607907402  0.1522706704913624  0.2156317812544525
  0.8107773380018634  0.1513557534040757  0.9649236535334774
  0.9192063414812420  0.1624839402087767  0.0767969143812841
  0.8962642164767430  0.1674060334208875  0.2746730637219616
  0.9889807881916252  0.0459415146236965  0.7671183957080149
  0.8585110354213312  0.0632521929879895  0.7596857684269623
  0.9300706096077922  0.1396789694282303  0.8797018716029598
  0.9147424290018291  0.0115811755177177  0.9256956012281661
  0.7979931047033179  0.0678557360996937  0.5855162433776089
  0.8212451635243634  0.9486600960922082  0.6761517587733634
  0.7298109409496358  0.0315323521551399  0.7454838494222430
  0.8058286296103064  0.1203608316848600  0.4041388701766396
  0.7007892729977802  0.0457270380704889  0.4515526792094225
  0.8180058571366511  0.9871332747350999  0.4322605659917398
  0.5991660956075757  0.1267866254097599  0.4165698617335437
  0.6038929253904596  0.0608110034539371  0.5885874814572273
  0.6047856805179114  0.0591490530558509  0.7877833653116418
  0.5789966114891814  0.9464461601885088  0.6862962180343535
  0.6991950140307238  0.1390545883436853  0.8590578899689448
  0.9859237869013124  0.8534406445319364  0.7549865899028396
  0.8572102611155983  0.8283692998867851  0.7425038968842860
  0.8063462328490697  0.8411758103094468  0.5599104283095064
  0.7289444557864290  0.8564930397146895  0.7190249401020963
  0.6900007211675430  0.8506700959562641  0.4651080064503746
  0.5806466771572540  0.8368530131948884  0.5722008154116127
  0.6052449614140050  0.8291473884494970  0.7707241467164696
  0.4869991536208949  0.4495291109026875  0.7337540204201904
  0.3591833100145783  0.4331398586552920  0.7608920767962195
  0.4224003539044482  0.3532983829051505  0.6340933021448681
  0.4014883339831026  0.4791306052220818  0.5833027977123375
  0.3179415111171769  0.4565819283014854  0.9458345228318261
  0.3027272367487094  0.5500296897454470  0.8011090520069356
  0.2305016563703084  0.4367537203402561  0.8014228368534521
  0.3093391546798037  0.3792305028451134  0.1064895600461662
  0.2008224312725457  0.4363486188726544  0.0328431381175914
  0.2918803563499304  0.5122604159398361  0.1196590258088011
  0.0887028054903190  0.3832537420112904  0.0960846391302560
  0.0910922971906762  0.4444583323699213  0.9221599494960949
  0.1094555401107376  0.4310367536166399  0.7242687790721642
  0.0821119828852331  0.5501878435153948  0.7999865475930872
  0.2022706559502120  0.3534834399202551  0.6472148738146412
  0.4861820610784986  0.6576753104969206  0.7589141259175129
  0.3560691177441330  0.6699301458644332  0.7693617319877901
  0.3080478976805795  0.6415577023564094  0.9500408743318682
  0.2263882512453886  0.6603311762597166  0.7965934373898423
  0.1893446895425517  0.6492769161785458  0.0340926085367238
  0.0759762394983373  0.6502640085787954  0.9330642877882156
  0.1019701021193649  0.6737028882791213  0.7377362176080761
  0.0124018108065447  0.5440721030449324  0.2326679279626928
  0.1386498535459335  0.5683299939588145  0.2669315324836644
  0.0747549549237670  0.6422214931743451  0.1327742644132717
  0.1018959584207810  0.5162385311308906  0.0891693891059147
  0.1849523005243059  0.5446717249187899  0.4492968937548055
  0.1920837205133485  0.4497556844198611  0.3040873082957523
  0.2686206933097582  0.5599501606747971  0.3013162008721925
  0.1917300572797403  0.6180807841663524  0.6132395486669736
  0.3021731807628573  0.5646835594558814  0.5409888341370094
  0.2110042028027205  0.4848625691165950  0.6196071504777430
  0.4166799696173855  0.6096496370760365  0.6100882440120613
  0.4105609845126142  0.5609003442302736  0.4261512648329123
  0.3906166406987713  0.5667457012679475  0.2281140332818007
  0.4124822162835082  0.4491773509025800  0.3152191537451565
  0.2979557979459110  0.6437565276592200  0.1494261296565227
  0.0108806076034703  0.3497598779790791  0.2479648314293633
  0.1398903609310735  0.3301424618491706  0.2655139133515590
  0.1902098513923764  0.3548169268065111  0.4474726153796466
  0.2698177245540985  0.3415818127190700  0.2908786892127506
  0.3095937521548313  0.3480144552256924  0.5296063986960305
  0.4249561840770690  0.3421201584011027  0.4345329317127095
  0.3955533287953634  0.3279074562094126  0.2387422032309840
  0.4237647562495763  0.7413447198746937  0.6326392249202065
  0.2720199928927491  0.7536749149955009  0.0490293217536762
  0.1094123830200869  0.7559723922691937  0.0451094239928175
  0.1949898483308326  0.7480009631627532  0.6520692508294524
  0.0700858329057161  0.2562953854480191  0.1354999385969138
  0.2280647074679121  0.2433384228315150  0.5473722227216572
  0.3871315815760193  0.2397139651515953  0.5491290829655584
  0.3048707395482139  0.2505950452737910  0.1533404162987680
  0.5638252622241634  0.2471719269346382  0.3590405790494987
  0.7330918556771616  0.2576301546255667  0.9302450256991278
  0.8910787914826491  0.2580243005883972  0.9460935598351560
  0.8032437814539312  0.2473432118790082  0.3492797994705554
  0.9338985135240991  0.7545228708021109  0.8634088706880823
  0.7687725713206021  0.7441272045104507  0.4346777186817611
  0.6110485298663784  0.7442763544470574  0.4349640311066108
  0.7040730828732081  0.7560520015509624  0.8476295887822134
  0.4244914757771537  0.0489242307874489  0.6255446581315380
  0.3015333700096022  0.0277621353491993  0.7715463070581393
  0.2772429678261131  0.0734603379212522  0.9878989367609974
  0.1184185805094842  0.0735852712489962  0.9892464721150380
  0.0666375334267650  0.0258290295058564  0.7794800219456044
  0.1776499249581154  0.0448306687463029  0.6259676943165146
  0.4185148448964660  0.8229446774116058  0.6442703708209268
  0.3005130457009224  0.8722701237571880  0.7879904988778289
  0.2685417748944038  0.8292646233323826  0.0039213930824206
  0.1152677991400685  0.8285663103762124  0.9898294732641335
  0.0636505039318964  0.8674441983686912  0.7783459225109188
  0.1819219811909007  0.8286561174626677  0.6519978150978860
  0.0755213263736842  0.9479436520356564  0.1230386907503922
  0.1973277178670877  0.9700911991630142  0.2694714975688250
  0.2232587223310141  0.9258104964311624  0.4865884214856160
  0.3821550221513125  0.9253723252319729  0.4878560157534981
  0.4332572647169034  0.9725936588586992  0.2772527562112084
  0.3214652740825101  0.9529389038720398  0.1249889798231356
  0.0805137220873048  0.1758476004882362  0.1458229223312590
  0.1992787164257948  0.1260435175889753  0.2858872780219484
  0.2306430983063339  0.1673415527805670  0.5039406457947742
  0.3832499423442084  0.1675520489910891  0.4925098744795796
  0.4364405051148229  0.1306785478560812  0.2812384352790641
  0.3191904027358722  0.1702785919969760  0.1534090727948395
  0.5759733736141128  0.5489616589902332  0.3662956337378757
  0.6984952383694513  0.5238798706315532  0.2182256757808468
  0.7250746655077931  0.5723852395827870  0.0053549878701939
  0.8817114331823560  0.5707143027347951  0.0046025207153007
  0.9348105612293640  0.5259379414536894  0.2150424963419039
  0.8208484967840107  0.5447957581718929  0.3629485741803767
  0.5797085915732351  0.3266490390992353  0.3460144510152839
  0.6972179859167085  0.3687017464702398  0.1983436745746379
  0.7341019368415704  0.3313722086803360  0.9832074862493607
  0.8862979718817798  0.3306368134914655  0.0019040841734441
  0.9347400763876350  0.3670689590415114  0.2172115744791609
  0.8140956473481427  0.3281183460106378  0.3425483224628602
  0.9245528335275486  0.4495467337634034  0.8677028035145061
  0.8020523184715330  0.4742380195622464  0.7229172141207495
  0.7765022321833414  0.4295211203158212  0.5075955544074462
  0.6183609922940581  0.4283567898932336  0.5076025791402903
  0.5643196174616820  0.4708731916974125  0.7159769789625439
  0.6776666150133517  0.4562052116391213  0.8642818531663069
  0.9175165805576764  0.6754568858274007  0.8471732901490855
  0.8017480550866781  0.6305065242297812  0.7002779941531564
  0.7657373821087970  0.6683369594004156  0.4802238999689551
  0.6131001509055064  0.6717656423291376  0.4933841603973238
  0.6879350059393919  0.6754881598356293  0.8452095142808240
  0.5769193534330853  0.9390685834935851  0.3285787986365158
  0.7005647223795074  0.9758957334737514  0.1922919395458607
  0.7200690804232793  0.9446838072284212  0.9669370237036562
  0.8784645910590198  0.9441929464958668  0.9685773548010247
  0.9304299461906280  0.9701750061328313  0.1870341247957625
  0.8217156086376659  0.9389998011927937  0.3325435172869069
  0.5804793284295802  0.1720857306382042  0.3184696006334582
  0.6977756968012685  0.1354600663733243  0.1725113062984908
  0.7343767030313916  0.1774218039803589  0.9535341213054348
  0.8874268276590762  0.1777333972858739  0.9672399963544767
  0.9382862576363840  0.1304008537593507  0.1851724436995365
  0.8191808861088981  0.1715272375098222  0.3109861385366827
  0.9230796006613432  0.0644223054392243  0.8320109718036209
  0.8019810172874745  0.0273659432114085  0.6919792240252464
  0.7802006963839410  0.0557035933361844  0.4674639479382793
  0.6219070695518466  0.0568596675987309  0.4693073898811678
  0.5693551375447844  0.0275988829396319  0.6880157730221033
  0.6801032087343855  0.0617445955447979  0.8309278283950916
  0.9206444359760231  0.8290178273442960  0.8176448396540097
  0.8031886834438191  0.8688907869000940  0.6748976524686975
  0.7663505413931609  0.8242683806137214  0.4563794000697047
  0.6135977969717729  0.8235580111678027  0.4626130915438838
  0.5627090928216119  0.8666138896705099  0.6821848017411500
  0.6817612232475591  0.8305398245558825  0.8112658665505362
  0.4185552618165366  0.4296084728559769  0.6787789738750509
  0.3025938709119978  0.4692901717898801  0.8273403868155365
  0.2793579889522358  0.4456407670770045  0.0523388553239628
  0.1211738115255374  0.4454818877092335  0.0352599269807483
  0.0674083864819241  0.4699755432434983  0.8115220448350775
  0.1877844029398929  0.4265362554907593  0.6976351587511501
  0.4162523953605183  0.6703159936259425  0.6893517760431940
  0.2975649250187036  0.6293456010219408  0.8297666993213958
  0.2662060806966172  0.6725106412925862  0.0454336060667135
  0.1124094878541019  0.6747023403783453  0.0354002667969599
  0.0600383694190156  0.6278365944572059  0.8179170179826235
  0.1783671444722347  0.6745789266283591  0.6990060071745775
  0.0814964841816205  0.5668299177860692  0.1808197003279406
  0.1959131226497255  0.5299701199426207  0.3301577930335802
  0.2230528245455054  0.5532645224756063  0.5563888255280912
  0.3815546875098147  0.5524369544233373  0.5391990021040258
  0.4317366888873740  0.5288192646629752  0.3174272061812672
  0.3126002194784238  0.5703932378146357  0.1992213841156506
  0.0780507241379240  0.3299451101802193  0.1869441726784431
  0.1977192463756118  0.3693608969269446  0.3269983404061271
  0.2327042890763258  0.3245850551733140  0.5421059903955353
  0.3857514559556025  0.3207819314637418  0.5360605177723875
  0.4371539331102907  0.3713520781188789  0.3218595231301283
  0.3198017332121577  0.3252809318190536  0.1970414704703008
 
  0.00000000E+00  0.00000000E+00  0.00000000E+00
  0.00000000E+00  0.00000000E+00  0.00000000E+00
  0.00000000E+00  0.00000000E+00  0.00000000E+00
  0.00000000E+00  0.00000000E+00  0.00000000E+00
  0.00000000E+00  0.00000000E+00  0.00000000E+00
  0.00000000E+00  0.00000000E+00  0.00000000E+00
  0.00000000E+00  0.00000000E+00  0.00000000E+00
  0.00000000E+00  0.00000000E+00  0.00000000E+00
  0.00000000E+00  0.00000000E+00  0.00000000E+00
  0.00000000E+00  0.00000000E+00  0.00000000E+00
  0.00000000E+00  0.00000000E+00  0.00000000E+00
  0.00000000E+00  0.00000000E+00  0.00000000E+00
  0.00000000E+00  0.00000000E+00  0.00000000E+00
  0.00000000E+00  0.00000000E+00  0.00000000E+00
  0.00000000E+00  0.00000000E+00  0.00000000E+00
  0.00000000E+00  0.00000000E+00  0.00000000E+00
  0.00000000E+00  0.00000000E+00  0.00000000E+00
  0.00000000E+00  0.00000000E+00  0.00000000E+00
  0.00000000E+00  0.00000000E+00  0.00000000E+00
  0.00000000E+00  0.00000000E+00  0.00000000E+00
  0.00000000E+00  0.00000000E+00  0.00000000E+00
  0.00000000E+00  0.00000000E+00  0.00000000E+00
  0.00000000E+00  0.00000000E+00  0.00000000E+00
  0.00000000E+00  0.00000000E+00  0.00000000E+00
  0.00000000E+00  0.00000000E+00  0.00000000E+00
  0.00000000E+00  0.00000000E+00  0.00000000E+00
  0.00000000E+00  0.00000000E+00  0.00000000E+00
  0.00000000E+00  0.00000000E+00  0.00000000E+00
  0.00000000E+00  0.00000000E+00  0.00000000E+00
  0.00000000E+00  0.00000000E+00  0.00000000E+00
  0.00000000E+00  0.00000000E+00  0.00000000E+00
  0.00000000E+00  0.00000000E+00  0.00000000E+00
  0.00000000E+00  0.00000000E+00  0.00000000E+00
  0.00000000E+00  0.00000000E+00  0.00000000E+00
  0.00000000E+00  0.00000000E+00  0.00000000E+00
  0.00000000E+00  0.00000000E+00  0.00000000E+00
  0.00000000E+00  0.00000000E+00  0.00000000E+00
  0.00000000E+00  0.00000000E+00  0.00000000E+00
  0.00000000E+00  0.00000000E+00  0.00000000E+00
  0.00000000E+00  0.00000000E+00  0.00000000E+00
  0.00000000E+00  0.00000000E+00  0.00000000E+00
  0.00000000E+00  0.00000000E+00  0.00000000E+00
  0.00000000E+00  0.00000000E+00  0.00000000E+00
  0.00000000E+00  0.00000000E+00  0.00000000E+00
  0.00000000E+00  0.00000000E+00  0.00000000E+00
  0.00000000E+00  0.00000000E+00  0.00000000E+00
  0.00000000E+00  0.00000000E+00  0.00000000E+00
  0.00000000E+00  0.00000000E+00  0.00000000E+00
  0.00000000E+00  0.00000000E+00  0.00000000E+00
  0.00000000E+00  0.00000000E+00  0.00000000E+00
  0.00000000E+00  0.00000000E+00  0.00000000E+00
  0.00000000E+00  0.00000000E+00  0.00000000E+00
  0.00000000E+00  0.00000000E+00  0.00000000E+00
  0.00000000E+00  0.00000000E+00  0.00000000E+00
  0.00000000E+00  0.00000000E+00  0.00000000E+00
  0.00000000E+00  0.00000000E+00  0.00000000E+00
  0.00000000E+00  0.00000000E+00  0.00000000E+00
  0.00000000E+00  0.00000000E+00  0.00000000E+00
  0.00000000E+00  0.00000000E+00  0.00000000E+00
  0.00000000E+00  0.00000000E+00  0.00000000E+00
  0.00000000E+00  0.00000000E+00  0.00000000E+00
  0.00000000E+00  0.00000000E+00  0.00000000E+00
  0.00000000E+00  0.00000000E+00  0.00000000E+00
  0.00000000E+00  0.00000000E+00  0.00000000E+00
  0.00000000E+00  0.00000000E+00  0.00000000E+00
  0.00000000E+00  0.00000000E+00  0.00000000E+00
  0.00000000E+00  0.00000000E+00  0.00000000E+00
  0.00000000E+00  0.00000000E+00  0.00000000E+00
  0.00000000E+00  0.00000000E+00  0.00000000E+00
  0.00000000E+00  0.00000000E+00  0.00000000E+00
  0.00000000E+00  0.00000000E+00  0.00000000E+00
  0.00000000E+00  0.00000000E+00  0.00000000E+00
  0.00000000E+00  0.00000000E+00  0.00000000E+00
  0.00000000E+00  0.00000000E+00  0.00000000E+00
  0.00000000E+00  0.00000000E+00  0.00000000E+00
  0.00000000E+00  0.00000000E+00  0.00000000E+00
  0.00000000E+00  0.00000000E+00  0.00000000E+00
  0.00000000E+00  0.00000000E+00  0.00000000E+00
  0.00000000E+00  0.00000000E+00  0.00000000E+00
  0.00000000E+00  0.00000000E+00  0.00000000E+00
  0.00000000E+00  0.00000000E+00  0.00000000E+00
  0.00000000E+00  0.00000000E+00  0.00000000E+00
  0.00000000E+00  0.00000000E+00  0.00000000E+00
  0.00000000E+00  0.00000000E+00  0.00000000E+00
  0.00000000E+00  0.00000000E+00  0.00000000E+00
  0.00000000E+00  0.00000000E+00  0.00000000E+00
  0.00000000E+00  0.00000000E+00  0.00000000E+00
  0.00000000E+00  0.00000000E+00  0.00000000E+00
  0.00000000E+00  0.00000000E+00  0.00000000E+00
  0.00000000E+00  0.00000000E+00  0.00000000E+00
  0.00000000E+00  0.00000000E+00  0.00000000E+00
  0.00000000E+00  0.00000000E+00  0.00000000E+00
  0.00000000E+00  0.00000000E+00  0.00000000E+00
  0.00000000E+00  0.00000000E+00  0.00000000E+00
  0.00000000E+00  0.00000000E+00  0.00000000E+00
  0.00000000E+00  0.00000000E+00  0.00000000E+00
  0.00000000E+00  0.00000000E+00  0.00000000E+00
  0.00000000E+00  0.00000000E+00  0.00000000E+00
  0.00000000E+00  0.00000000E+00  0.00000000E+00
  0.00000000E+00  0.00000000E+00  0.00000000E+00
  0.00000000E+00  0.00000000E+00  0.00000000E+00
  0.00000000E+00  0.00000000E+00  0.00000000E+00
  0.00000000E+00  0.00000000E+00  0.00000000E+00
  0.00000000E+00  0.00000000E+00  0.00000000E+00
  0.00000000E+00  0.00000000E+00  0.00000000E+00
  0.00000000E+00  0.00000000E+00  0.00000000E+00
  0.00000000E+00  0.00000000E+00  0.00000000E+00
  0.00000000E+00  0.00000000E+00  0.00000000E+00
  0.00000000E+00  0.00000000E+00  0.00000000E+00
  0.00000000E+00  0.00000000E+00  0.00000000E+00
  0.00000000E+00  0.00000000E+00  0.00000000E+00
  0.00000000E+00  0.00000000E+00  0.00000000E+00
  0.00000000E+00  0.00000000E+00  0.00000000E+00
  0.00000000E+00  0.00000000E+00  0.00000000E+00
  0.00000000E+00  0.00000000E+00  0.00000000E+00
  0.00000000E+00  0.00000000E+00  0.00000000E+00
  0.00000000E+00  0.00000000E+00  0.00000000E+00
  0.00000000E+00  0.00000000E+00  0.00000000E+00
  0.00000000E+00  0.00000000E+00  0.00000000E+00
  0.00000000E+00  0.00000000E+00  0.00000000E+00
  0.00000000E+00  0.00000000E+00  0.00000000E+00
  0.00000000E+00  0.00000000E+00  0.00000000E+00
  0.00000000E+00  0.00000000E+00  0.00000000E+00
  0.00000000E+00  0.00000000E+00  0.00000000E+00
  0.00000000E+00  0.00000000E+00  0.00000000E+00
  0.00000000E+00  0.00000000E+00  0.00000000E+00
  0.00000000E+00  0.00000000E+00  0.00000000E+00
  0.00000000E+00  0.00000000E+00  0.00000000E+00
  0.00000000E+00  0.00000000E+00  0.00000000E+00
  0.00000000E+00  0.00000000E+00  0.00000000E+00
  0.00000000E+00  0.00000000E+00  0.00000000E+00
  0.00000000E+00  0.00000000E+00  0.00000000E+00
  0.00000000E+00  0.00000000E+00  0.00000000E+00
  0.00000000E+00  0.00000000E+00  0.00000000E+00
  0.00000000E+00  0.00000000E+00  0.00000000E+00
  0.00000000E+00  0.00000000E+00  0.00000000E+00
  0.00000000E+00  0.00000000E+00  0.00000000E+00
  0.00000000E+00  0.00000000E+00  0.00000000E+00
  0.00000000E+00  0.00000000E+00  0.00000000E+00
  0.00000000E+00  0.00000000E+00  0.00000000E+00
  0.00000000E+00  0.00000000E+00  0.00000000E+00
  0.00000000E+00  0.00000000E+00  0.00000000E+00
  0.00000000E+00  0.00000000E+00  0.00000000E+00
  0.00000000E+00  0.00000000E+00  0.00000000E+00
  0.00000000E+00  0.00000000E+00  0.00000000E+00
  0.00000000E+00  0.00000000E+00  0.00000000E+00
  0.00000000E+00  0.00000000E+00  0.00000000E+00
  0.00000000E+00  0.00000000E+00  0.00000000E+00
  0.00000000E+00  0.00000000E+00  0.00000000E+00
  0.00000000E+00  0.00000000E+00  0.00000000E+00
  0.00000000E+00  0.00000000E+00  0.00000000E+00
  0.00000000E+00  0.00000000E+00  0.00000000E+00
  0.00000000E+00  0.00000000E+00  0.00000000E+00
  0.00000000E+00  0.00000000E+00  0.00000000E+00
  0.00000000E+00  0.00000000E+00  0.00000000E+00
  0.00000000E+00  0.00000000E+00  0.00000000E+00
  0.00000000E+00  0.00000000E+00  0.00000000E+00
  0.00000000E+00  0.00000000E+00  0.00000000E+00
  0.00000000E+00  0.00000000E+00  0.00000000E+00
  0.00000000E+00  0.00000000E+00  0.00000000E+00
  0.00000000E+00  0.00000000E+00  0.00000000E+00
  0.00000000E+00  0.00000000E+00  0.00000000E+00
  0.00000000E+00  0.00000000E+00  0.00000000E+00
  0.00000000E+00  0.00000000E+00  0.00000000E+00
  0.00000000E+00  0.00000000E+00  0.00000000E+00
  0.00000000E+00  0.00000000E+00  0.00000000E+00
  0.00000000E+00  0.00000000E+00  0.00000000E+00
  0.00000000E+00  0.00000000E+00  0.00000000E+00
  0.00000000E+00  0.00000000E+00  0.00000000E+00
  0.00000000E+00  0.00000000E+00  0.00000000E+00
  0.00000000E+00  0.00000000E+00  0.00000000E+00
  0.00000000E+00  0.00000000E+00  0.00000000E+00
  0.00000000E+00  0.00000000E+00  0.00000000E+00
  0.00000000E+00  0.00000000E+00  0.00000000E+00
  0.00000000E+00  0.00000000E+00  0.00000000E+00
  0.00000000E+00  0.00000000E+00  0.00000000E+00
  0.00000000E+00  0.00000000E+00  0.00000000E+00
  0.00000000E+00  0.00000000E+00  0.00000000E+00
  0.00000000E+00  0.00000000E+00  0.00000000E+00
  0.00000000E+00  0.00000000E+00  0.00000000E+00
  0.00000000E+00  0.00000000E+00  0.00000000E+00
  0.00000000E+00  0.00000000E+00  0.00000000E+00
  0.00000000E+00  0.00000000E+00  0.00000000E+00
  0.00000000E+00  0.00000000E+00  0.00000000E+00
  0.00000000E+00  0.00000000E+00  0.00000000E+00
  0.00000000E+00  0.00000000E+00  0.00000000E+00
  0.00000000E+00  0.00000000E+00  0.00000000E+00
  0.00000000E+00  0.00000000E+00  0.00000000E+00
  0.00000000E+00  0.00000000E+00  0.00000000E+00
  0.00000000E+00  0.00000000E+00  0.00000000E+00
  0.00000000E+00  0.00000000E+00  0.00000000E+00
  0.00000000E+00  0.00000000E+00  0.00000000E+00
  0.00000000E+00  0.00000000E+00  0.00000000E+00
  0.00000000E+00  0.00000000E+00  0.00000000E+00
  0.00000000E+00  0.00000000E+00  0.00000000E+00
  0.00000000E+00  0.00000000E+00  0.00000000E+00
  0.00000000E+00  0.00000000E+00  0.00000000E+00
  0.00000000E+00  0.00000000E+00  0.00000000E+00
  0.00000000E+00  0.00000000E+00  0.00000000E+00
  0.00000000E+00  0.00000000E+00  0.00000000E+00
  0.00000000E+00  0.00000000E+00  0.00000000E+00
  0.00000000E+00  0.00000000E+00  0.00000000E+00
  0.00000000E+00  0.00000000E+00  0.00000000E+00
  0.00000000E+00  0.00000000E+00  0.00000000E+00
  0.00000000E+00  0.00000000E+00  0.00000000E+00
  0.00000000E+00  0.00000000E+00  0.00000000E+00
  0.00000000E+00  0.00000000E+00  0.00000000E+00
  0.00000000E+00  0.00000000E+00  0.00000000E+00
  0.00000000E+00  0.00000000E+00  0.00000000E+00
  0.00000000E+00  0.00000000E+00  0.00000000E+00
  0.00000000E+00  0.00000000E+00  0.00000000E+00
  0.00000000E+00  0.00000000E+00  0.00000000E+00
  0.00000000E+00  0.00000000E+00  0.00000000E+00
  0.00000000E+00  0.00000000E+00  0.00000000E+00
  0.00000000E+00  0.00000000E+00  0.00000000E+00
  0.00000000E+00  0.00000000E+00  0.00000000E+00
  0.00000000E+00  0.00000000E+00  0.00000000E+00
  0.00000000E+00  0.00000000E+00  0.00000000E+00
  0.00000000E+00  0.00000000E+00  0.00000000E+00
  0.00000000E+00  0.00000000E+00  0.00000000E+00
  0.00000000E+00  0.00000000E+00  0.00000000E+00
  0.00000000E+00  0.00000000E+00  0.00000000E+00
  0.00000000E+00  0.00000000E+00  0.00000000E+00
  0.00000000E+00  0.00000000E+00  0.00000000E+00
  0.00000000E+00  0.00000000E+00  0.00000000E+00
  0.00000000E+00  0.00000000E+00  0.00000000E+00
  0.00000000E+00  0.00000000E+00  0.00000000E+00
  0.00000000E+00  0.00000000E+00  0.00000000E+00
  0.00000000E+00  0.00000000E+00  0.00000000E+00
  0.00000000E+00  0.00000000E+00  0.00000000E+00
  0.00000000E+00  0.00000000E+00  0.00000000E+00
  0.00000000E+00  0.00000000E+00  0.00000000E+00
  0.00000000E+00  0.00000000E+00  0.00000000E+00
  0.00000000E+00  0.00000000E+00  0.00000000E+00
  0.00000000E+00  0.00000000E+00  0.00000000E+00
  0.00000000E+00  0.00000000E+00  0.00000000E+00
  0.00000000E+00  0.00000000E+00  0.00000000E+00
  0.00000000E+00  0.00000000E+00  0.00000000E+00
  0.00000000E+00  0.00000000E+00  0.00000000E+00
  0.00000000E+00  0.00000000E+00  0.00000000E+00
  0.00000000E+00  0.00000000E+00  0.00000000E+00
  0.00000000E+00  0.00000000E+00  0.00000000E+00
  0.00000000E+00  0.00000000E+00  0.00000000E+00
  0.00000000E+00  0.00000000E+00  0.00000000E+00
  0.00000000E+00  0.00000000E+00  0.00000000E+00
  0.00000000E+00  0.00000000E+00  0.00000000E+00
  0.00000000E+00  0.00000000E+00  0.00000000E+00
  0.00000000E+00  0.00000000E+00  0.00000000E+00
  0.00000000E+00  0.00000000E+00  0.00000000E+00
  0.00000000E+00  0.00000000E+00  0.00000000E+00
  0.00000000E+00  0.00000000E+00  0.00000000E+00
  0.00000000E+00  0.00000000E+00  0.00000000E+00
  0.00000000E+00  0.00000000E+00  0.00000000E+00
  0.00000000E+00  0.00000000E+00  0.00000000E+00
  0.00000000E+00  0.00000000E+00  0.00000000E+00
  0.00000000E+00  0.00000000E+00  0.00000000E+00
  0.00000000E+00  0.00000000E+00  0.00000000E+00
  0.00000000E+00  0.00000000E+00  0.00000000E+00
  0.00000000E+00  0.00000000E+00  0.00000000E+00
  0.00000000E+00  0.00000000E+00  0.00000000E+00
  0.00000000E+00  0.00000000E+00  0.00000000E+00
  0.00000000E+00  0.00000000E+00  0.00000000E+00
  0.00000000E+00  0.00000000E+00  0.00000000E+00
  0.00000000E+00  0.00000000E+00  0.00000000E+00
  0.00000000E+00  0.00000000E+00  0.00000000E+00
  0.00000000E+00  0.00000000E+00  0.00000000E+00
  0.00000000E+00  0.00000000E+00  0.00000000E+00
  0.00000000E+00  0.00000000E+00  0.00000000E+00
  0.00000000E+00  0.00000000E+00  0.00000000E+00
  0.00000000E+00  0.00000000E+00  0.00000000E+00
  0.00000000E+00  0.00000000E+00  0.00000000E+00
  0.00000000E+00  0.00000000E+00  0.00000000E+00
  0.00000000E+00  0.00000000E+00  0.00000000E+00
  0.00000000E+00  0.00000000E+00  0.00000000E+00
  0.00000000E+00  0.00000000E+00  0.00000000E+00
  0.00000000E+00  0.00000000E+00  0.00000000E+00
  0.00000000E+00  0.00000000E+00  0.00000000E+00
  0.00000000E+00  0.00000000E+00  0.00000000E+00
  0.00000000E+00  0.00000000E+00  0.00000000E+00
  0.00000000E+00  0.00000000E+00  0.00000000E+00
  0.00000000E+00  0.00000000E+00  0.00000000E+00
  0.00000000E+00  0.00000000E+00  0.00000000E+00
  0.00000000E+00  0.00000000E+00  0.00000000E+00
  0.00000000E+00  0.00000000E+00  0.00000000E+00
  0.00000000E+00  0.00000000E+00  0.00000000E+00
  0.00000000E+00  0.00000000E+00  0.00000000E+00
  0.00000000E+00  0.00000000E+00  0.00000000E+00
  0.00000000E+00  0.00000000E+00  0.00000000E+00
  0.00000000E+00  0.00000000E+00  0.00000000E+00
