# Supplementary material for: Water Adsorption at Pairs of Proximate Brønsted Acid Sites in Zeolites
Source: J Phys Chem Lett. 2026 Jan 14;17(4):1201–6. doi: 10.1021/acs.jpclett.5c03794 (PMC12862806; doi:10.1021/acs.jpclett.5c03794)
Supplement: Supplementary file 2 [file jz5c03794_si_002.zip › Water_BAS_Pairs_SI/QM/STRUCTURES_PBE+D2/HMFI__Isolated_BAS__T1_O1_T5__1_h2o__PBE_D2.vasp]

image0                                  
   1.00000000000000     
    20.2029999999999994    0.0000000000000000    0.0000000000000000
     0.0000000000000010   19.8490000000000002    0.0000000000000000
     0.0000000000000010    0.0000000000000010   13.2159999999999993
   Al   H    O    Si
     1     3   193    95
Direct
  0.4229588320441692  0.4430203915970351  0.6335437210883380
  0.4656370780606854  0.3955234241000529  0.9385817947037223
  0.4764232639437231  0.4430179985249700  0.8031053385233407
  0.4035970619887243  0.4391291511331927  0.9059327473936456
  0.4877158282171912  0.0375381007543326  0.7266257499459020
  0.3640996934638793  0.0771597988810230  0.7583689041424708
  0.4315407396794080  0.1275639386098080  0.6063797561927757
  0.3915804233336854  0.9995161443592352  0.6008775706775906
  0.3209877443913642  0.0582957408001429  0.9424843639054530
  0.3194566987082671  0.9570390121248707  0.8064750566260919
  0.2345880417209197  0.0596392404392484  0.7951238325314877
  0.2911833921369894  0.1278174432748599  0.1048224565661749
  0.2012367038017517  0.0453729175203032  0.0248173097387193
  0.3067187219015997  0.9931580012935979  0.1111502696691695
  0.1083188850037418  0.1306176763528773  0.0850362493647588
  0.0952529107438119  0.0715545466263767  0.9096301467745957
  0.1155065050354553  0.0506220271455545  0.7124265160716476
  0.0814270987933564  0.9499288204522114  0.8342264419761827
  0.2008827932073858  0.1402338282253679  0.6429813138556268
  0.4870703587638040  0.8658021098115611  0.7306311901380698
  0.3590613910638814  0.8365761650866902  0.7471473049306265
  0.3076763962134616  0.8529153370378265  0.9288205230227863
  0.2302767868799468  0.8616901215655027  0.7672822356212204
  0.1876277251779626  0.8462644579367381  0.0082460197255687
  0.0700409955230707  0.8310759705811025  0.9219029652668195
  0.1034095007891365  0.8393755938613502  0.7270291923593735
  0.0075505507975059  0.9525553185976943  0.2233004452926260
  0.1359411571552915  0.9484168111152040  0.2463012522630082
  0.0782553672562258  0.8663337134079525  0.1156957215990759
  0.0835730494236103  0.9978965001882198  0.0751553661143048
  0.1834314960040015  0.9694547924846867  0.4306736591365354
  0.2037199635001270  0.0593977626856291  0.2843572406355573
  0.2641285660286557  0.9397466623980892  0.2817880465169529
  0.1829195457180494  0.8854497003193713  0.5821378739583901
  0.2989381155349898  0.9277511514298529  0.5079825654176034
  0.2237055695702012  0.0113249684296300  0.6104438425992792
  0.4098258161525271  0.8687497267233045  0.5671515380340989
  0.4144329348114758  0.9540760612673728  0.4170466590989526
  0.3879854237538544  0.9212383482823852  0.2251234500554801
  0.4160188778383478  0.0473103001861023  0.2749472962576348
  0.2929888509984757  0.8590027275905726  0.1272447665107720
  0.0138462762376911  0.1322347888839622  0.2257310629551552
  0.1355639876004913  0.1729229669159042  0.2712579231468621
  0.1926513321891165  0.1432108318478866  0.4438497594729729
  0.2682621493809532  0.1756126514721829  0.2886152225900031
  0.3107139835474650  0.1419234317330600  0.5293398907550958
  0.4171448206577195  0.1461817110993729  0.4118640600343330
  0.3928134643696130  0.1714025785353847  0.2184725197835560
  0.5080992242317024  0.5427884002663226  0.2721521429625192
  0.6374595742168159  0.5638337464036944  0.2594821172296579
  0.5667824279110227  0.6288959840586167  0.3958591118886529
  0.5869610956529167  0.4981455604828044  0.4184546236032922
  0.6842020594346769  0.5370408192925324  0.0779487508605374
  0.6998633550212819  0.4489412303132615  0.2302263688783558
  0.7678300045733467  0.5642288683198617  0.2240250892911045
  0.6866251402930340  0.6186747081731415  0.9221692553374623
  0.7991200557302640  0.5656470361489477  0.9875385497476199
  0.7106055953592869  0.4868190111967459  0.9001315535278548
  0.9054878760944567  0.6309812978142577  0.9229437151946092
  0.9121205871183248  0.5635889849365897  0.0903269516021491
  0.8934028454455536  0.5663291979586976  0.2875094223805555
  0.9150130392805406  0.4495470804949018  0.1942829487495877
  0.8042122477050504  0.6435739940906734  0.3763095272615842
  0.5155896558402600  0.3653399592157219  0.2752520677623650
  0.6398598088436112  0.3306394410423503  0.2416736622227292
  0.6987470335374851  0.3659074799219156  0.0716180420898680
  0.7718675989019963  0.3363501028914903  0.2302491918766962
  0.8140441665064626  0.3521334814671314  0.9775429060575133
  0.9200754100086965  0.3340339809629878  0.0924652264457089
  0.8971635218198039  0.3347204684665072  0.2906168069956545
  0.9841478304598464  0.4606617189447300  0.7703572831636468
  0.8584438035538764  0.4264519928821909  0.7602859201310187
  0.9339365156844877  0.3693853308765209  0.8987492686141424
  0.9026042505298841  0.4970673198405242  0.9186840721857881
  0.8179162056940960  0.4548621267690884  0.5751257934943174
  0.8067357933377147  0.5460226433495223  0.7253805562635035
  0.7304812935512811  0.4357568603895511  0.7190288141370494
  0.8015487624931330  0.3757163582807665  0.4175464348031100
  0.6997280765080973  0.4472883071578715  0.4878842577508725
  0.7992879521456188  0.5097913631252797  0.3986602159219869
  0.6034146550032007  0.3653198764484903  0.4279603479287892
  0.5889379092734481  0.4352510443131423  0.5942681245297611
  0.6101884104999545  0.4330219498282222  0.7953182247017553
  0.5836063045166683  0.5482725038983175  0.7014308424096160
  0.7012341937410851  0.3539946931399261  0.8741368314398030
  0.9871367299252419  0.6424105681578194  0.7646808448700403
  0.8590964461922660  0.6676818268336285  0.7427752410320076
  0.7988782708504504  0.6326559529992158  0.5733882774718572
  0.7277569595773129  0.6534330517189846  0.7375387232538412
  0.6874907931858605  0.6470986226909637  0.4694772879769205
  0.5829403349278559  0.6595246759400052  0.5897195936818093
  0.6010874009389107  0.6665955627489069  0.7872671508761497
  0.5091743588713062  0.9520234020872839  0.2769705341349766
  0.6372598085691891  0.9264792286235669  0.2653444328085324
  0.5648123487818362  0.8749123411480825  0.4153944317161344
  0.5900825602114644  0.0057127494686037  0.4115015659898191
  0.6791116871471555  0.9557320425812588  0.0799779507362308
  0.6876881203054930  0.0467368887523767  0.2307530853197122
  0.7658242057151440  0.9381223786121484  0.2239513646174852
  0.7045717783341110  0.8728322542605095  0.9285375724875913
  0.7987102283179423  0.9555185249731271  0.9934577548619191
  0.6942595215389579  0.0056957639693506  0.8993675391777396
  0.8840297859649237  0.8621628682256012  0.9270216616743461
  0.9091433581012024  0.9276334267922891  0.0944437307954682
  0.8885840825705443  0.9366486730971576  0.2931427492731056
  0.9157669829811527  0.0464079110862371  0.1839971883645332
  0.7987467245033402  0.8574109647788316  0.3759295738958230
  0.5142737467891801  0.1361774164530796  0.2789192216982124
  0.6383352659633090  0.1702325431670175  0.2417935133953465
  0.6988676798030734  0.1312973691889251  0.0762982044052384
  0.7692904184022343  0.1525308267660563  0.2411645208178878
  0.8127908074239206  0.1439509465686066  0.9804020311175040
  0.9154564407110475  0.1681001968835684  0.1026218827806693
  0.8943854415026032  0.1540131420746697  0.2997260715284442
  0.9948047825809997  0.0458792021474977  0.7824072132948864
  0.8654019164387601  0.0649925739843825  0.7662259368559772
  0.9341408723866186  0.1233306142548686  0.9142371467249801
  0.9154206070462086  0.9916336409737363  0.9191195581535248
  0.8179925423850293  0.0383654339759631  0.5828765683761434
  0.8061260296503523  0.9488130547210728  0.7346002374142917
  0.7352833360708031  0.0621193795495116  0.7299084776544603
  0.8000229366153999  0.1235662231489071  0.4330024484405214
  0.6974890471688063  0.0542378393891960  0.5026837800628253
  0.7916894513136460  0.9907500814726582  0.4024167259532392
  0.6049158961824543  0.1373107474629578  0.4292314645413219
  0.5795796179445467  0.0645531036985550  0.5891418854178724
  0.6083890563792647  0.0696976216124676  0.7841028710066641
  0.5869292883799397  0.9512247469894430  0.6947863806608636
  0.6981665417535394  0.1409650966607578  0.8799531094643126
  0.9812704109615406  0.8677195214403335  0.7875718712000604
  0.8613189164033862  0.8277595775299684  0.7362418277566998
  0.7999819864865870  0.8685568812816189  0.5732025860166322
  0.7297342709349671  0.8392302759513952  0.7361847920959044
  0.6860302201376698  0.8531796507789271  0.4806169407039643
  0.5840240775224107  0.8315635059534806  0.6044423359044927
  0.6063944645001129  0.8401185852520046  0.8022518166673561
  0.4915008162072316  0.4506707570390970  0.7255926174181501
  0.3558219817232796  0.4375190338031046  0.7138029713090134
  0.4385028021486139  0.3708535813613804  0.5651530144882342
  0.4263256300038287  0.5152088389047786  0.5618295583549719
  0.3148335048595416  0.4564094829367238  0.8993512003930644
  0.2994190946593999  0.5541134298624588  0.7637795341941208
  0.2259535430498008  0.4425748551297888  0.7560228222294620
  0.3109639538003272  0.3714444912206502  0.0458405694961006
  0.1975223046853845  0.4272826858666036  0.9885420357075810
  0.2870409026802380  0.5022210244953326  0.0805521539415716
  0.0915200756479523  0.3557786811683912  0.0482137068234157
  0.0832843318653075  0.4364158378062674  0.8937846942808771
  0.1021475698889726  0.4375799135982700  0.6936402639580818
  0.0815943256491845  0.5514630297119734  0.7954848197615771
  0.1939185084859953  0.3740685462964168  0.5887930474994920
  0.4824900102385350  0.6338764463297103  0.7128625554411054
  0.3599770124898320  0.6716718755339439  0.7497980964556878
  0.3084714652557557  0.6356175327831632  0.9252767100096915
  0.2291376416956958  0.6668833586551564  0.7748886078413519
  0.1898624851644050  0.6410735041121053  0.0101184771343603
  0.0842163839319357  0.6677656547329242  0.8956044002179876
  0.1084605676823958  0.6648576387528027  0.6976266441425570
  0.0125570321634792  0.5387570338955279  0.2154560343863965
  0.1410690654137282  0.5638141399217147  0.2292585563833384
  0.0697024130148055  0.6171117699243890  0.0802729964622789
  0.0960463696202991  0.4864290717260838  0.0804737922610241
  0.1869678199026513  0.5684398853324542  0.4155719934751438
  0.1802059783694828  0.4502800629798854  0.3185316213833995
  0.2693119793781281  0.5429312631557480  0.2681865083468610
  0.2132115482579883  0.6397143637135850  0.5779469256726357
  0.3033911871817899  0.5527721632015781  0.5109216778564163
  0.1908344329362512  0.5082933372143100  0.5909010178431385
  0.3949504449431571  0.6447929538616414  0.5584658837715535
  0.4037623478431981  0.5769490466912895  0.3865741284423260
  0.3896563405114651  0.5451760341447163  0.1914948545290752
  0.4190222881579519  0.4498169646090024  0.3258414398451841
  0.2990988704501825  0.6313233153675452  0.1238032501530092
  0.0169459382799342  0.3643535367427377  0.2174951848323014
  0.1452536891078487  0.3362722428681063  0.2271657695748505
  0.2050453104573488  0.3305063449200051  0.4008066137117351
  0.2721754007463796  0.3708986432099410  0.2385628360240915
  0.3138667835153969  0.3525353549641645  0.5095954407844406
  0.4106768755809370  0.3211749403071638  0.3812606285587055
  0.3984941402657319  0.3520848833971933  0.1888889002915550
  0.4400802559364208  0.7530385747499067  0.6503056969636791
  0.2726521997619435  0.7446571460069930  0.0320775669988073
  0.1090270397283305  0.7428371593647860  0.0577751368967241
  0.1937329585885453  0.7611947873108255  0.6435595013942574
  0.0610519765642421  0.2465840316016035  0.1500124687633607
  0.2333722107464227  0.2504989352037480  0.5523651303732345
  0.3926599936765936  0.2463660441396992  0.5420156254289876
  0.3077827687821766  0.2572400779855573  0.1417946825847354
  0.5624214957910773  0.2509666156137055  0.3509857254020584
  0.7298299578059499  0.2482337627292101  0.9885809229745498
  0.8939669681881707  0.2474090987639689  0.9459054765115298
  0.8117058754198287  0.2477396796160736  0.3688678439753534
  0.9344000854065730  0.7499730853586718  0.8525559436590460
  0.7714069698240426  0.7502683373893102  0.4872626611421930
  0.6040550613772643  0.7506170310123917  0.4481599320770442
  0.6902872848045322  0.7472305615180207  0.8706734321169196
  0.4526508353601226  0.4363452087586236  0.9028570435312920
  0.4188826568648207  0.0598082117283314  0.6723957046779864
  0.3095938758547708  0.0372814318469770  0.8255582319277602
  0.2793972780223140  0.0567443101258194  0.0474929313362474
  0.1225407392787136  0.0612246669743924  0.0241203649104534
  0.0714979893379827  0.0295712967816554  0.8102925778421488
  0.1931416168427150  0.0652155798916002  0.6899063288899525
  0.4235673918028132  0.8311882852768689  0.6744404057023479
  0.3038451802711859  0.8771232552513581  0.8118487754945548
  0.2649609093221936  0.8253796126772215  0.0240854113675391
  0.1114095146875914  0.8218739657926091  0.0260024495650583
  0.0593289835375725  0.8722621379519125  0.8172302910922026
  0.1779898920922509  0.8372144857126387  0.6807559853684148
  0.0770542610490233  0.9415627268070383  0.1643140649190034
  0.1964985409506813  0.9794938303154089  0.3107780325916343
  0.2227851260876195  0.9482476581720477  0.5329059718328629
  0.3781541648694118  0.9380060206611031  0.5231014502724105
  0.4319235141107629  0.9685736661394820  0.2995049597352836
  0.3124128023046505  0.9282704658272878  0.1847237499652350
  0.0797261191420935  0.1702632859993763  0.1830351886795108
  0.1998754076195286  0.1375578254514939  0.3220102137908851
  0.2350570509293876  0.1696450953194200  0.5410975624283877
  0.3876925841661886  0.1665136616030834  0.5213854555346702
  0.4353432093150874  0.1253934570961711  0.2971299668408165
  0.3154009528335420  0.1820934099616722  0.1883681284235201
  0.5750325245417268  0.5577532017579839  0.3361837268478123
  0.6973349220700683  0.5284036197044294  0.1979859656399551
  0.7208187249504373  0.5524022120822362  0.9712484142312519
  0.8790873923238789  0.5637807144407739  0.9791255659161386
  0.9336554384189512  0.5293986810836419  0.1964451695426528
  0.8164100969407896  0.5709890323180040  0.3222085096474115
  0.5801628740775761  0.3285069876074641  0.3240764375729075
  0.7024736081761244  0.3705573868681952  0.1941048756682651
  0.7367298743031516  0.3290623793508069  0.9781650217395863
  0.8906482828791711  0.3258491988790833  0.9793277600288960
  0.9374576126399681  0.3709536859203595  0.1986822175565483
  0.8207757608726083  0.3241585362565605  0.3271721038504344
  0.9200161709479528  0.4389099498098036  0.8369348705363290
  0.8036448780595424  0.4665232627705379  0.6941175281886566
  0.7789507171834796  0.4464290896426599  0.4683448335303210
  0.6203609761873533  0.4368796692926847  0.4810002420187882
  0.5706765836682599  0.4679996491889933  0.7021134397706643
  0.6885656785283061  0.4274617310297038  0.8235392764367742
  0.9213901743010525  0.6723646900505298  0.8202034583560900
  0.7981364885928310  0.6251170375126175  0.6953114295622457
  0.7650142407615371  0.6693311615971107  0.4764931700827692
  0.6104941490083048  0.6715560319322827  0.4764138507385598
  0.5618455358328802  0.6273346963501293  0.6972050718356699
  0.6767404438406244  0.6712468275819742  0.8295821059225755
  0.5759513869764198  0.9399308240076638  0.3425453621942121
  0.6921975860660501  0.9671676294164783  0.1995970316200821
  0.7197216040445799  0.9470831505734366  0.9745929380303150
  0.8760558811511859  0.9345719569566514  0.9831727592354690
  0.9302782717743943  0.9661843592145382  0.1979219916491085
  0.8114108364154798  0.9308525356581111  0.3250159008768532
  0.5795572531842118  0.1730394298488246  0.3255831962614381
  0.6987536136445833  0.1250605471180501  0.1983490976083748
  0.7354641522956071  0.1670556957816721  0.9811983244006340
  0.8890554483675941  0.1705684705355858  0.9866929810611792
  0.9350196377532937  0.1249287818780492  0.2028616973809645
  0.8187458770118052  0.1692222653243338  0.3355991505871629
  0.9264284111815720  0.0559662522141541  0.8452163583782666
  0.8064750848038263  0.0284418934498458  0.7032645383659187
  0.7763413832799911  0.0518661775521191  0.4796128656665804
  0.6189911241038338  0.0650456419448583  0.4826933645719254
  0.5655640633572936  0.0304188569327147  0.6983887902739941
  0.6841390477010376  0.0693235984839637  0.8243900756692528
  0.9157519158681802  0.8273543808362540  0.8265449819018956
  0.7990134882622278  0.8712894504397602  0.6955618321223641
  0.7635911891575604  0.8312089420429213  0.4790404319452006
  0.6096158175866054  0.8275001563031027  0.4882607232581072
  0.5659354693123210  0.8724635044482674  0.7075659635287502
  0.6827369411621583  0.8252489019258576  0.8346673787053130
  0.2994782032470600  0.4725274587837698  0.7792180067189369
  0.2757897232485472  0.4396772982620993  0.0045823171576482
  0.1176560954257914  0.4271676624479906  0.0026992475421964
  0.0630499685590686  0.4719016622744052  0.7880075171543137
  0.1788097761195896  0.4403453432622788  0.6557923993042550
  0.4190497780322297  0.6749614252939163  0.6666304276492773
  0.2996682230796551  0.6315076533160660  0.8031586521787636
  0.2670725856322441  0.6638456926968704  0.0223206706485566
  0.1133838714969439  0.6674259233250527  0.0100887607455272
  0.0654319048170350  0.6315189006624996  0.7888948374695374
  0.1856202788492408  0.6825005490055440  0.6731741410037837
  0.0802083732769458  0.5511882316310096  0.1514200098407733
  0.1940249094821337  0.5308720904815580  0.3074295972288181
  0.2249670963136970  0.5672353762152432  0.5242556789538768
  0.3824403461775530  0.5710791857015357  0.5057517139166174
  0.4300502800253287  0.5288675411244183  0.2957044798028278
  0.3116888478966372  0.5554514114219732  0.1657068697525036
  0.0785143654333432  0.3259053920535051  0.1613846784669805
  0.2007866684965915  0.3725060459391937  0.2963098617698126
  0.2373495291173269  0.3275004798953742  0.5133371765367315
  0.3900598530665049  0.3236140611484282  0.5012556752926086
  0.4361111586285428  0.3725310704470974  0.2940277868157655
  0.3221334192427888  0.3369647435062905  0.1561154766940299
 
  0.00000000E+00  0.00000000E+00  0.00000000E+00
  0.00000000E+00  0.00000000E+00  0.00000000E+00
  0.00000000E+00  0.00000000E+00  0.00000000E+00
  0.00000000E+00  0.00000000E+00  0.00000000E+00
  0.00000000E+00  0.00000000E+00  0.00000000E+00
  0.00000000E+00  0.00000000E+00  0.00000000E+00
  0.00000000E+00  0.00000000E+00  0.00000000E+00
  0.00000000E+00  0.00000000E+00  0.00000000E+00
  0.00000000E+00  0.00000000E+00  0.00000000E+00
  0.00000000E+00  0.00000000E+00  0.00000000E+00
  0.00000000E+00  0.00000000E+00  0.00000000E+00
  0.00000000E+00  0.00000000E+00  0.00000000E+00
  0.00000000E+00  0.00000000E+00  0.00000000E+00
  0.00000000E+00  0.00000000E+00  0.00000000E+00
  0.00000000E+00  0.00000000E+00  0.00000000E+00
  0.00000000E+00  0.00000000E+00  0.00000000E+00
  0.00000000E+00  0.00000000E+00  0.00000000E+00
  0.00000000E+00  0.00000000E+00  0.00000000E+00
  0.00000000E+00  0.00000000E+00  0.00000000E+00
  0.00000000E+00  0.00000000E+00  0.00000000E+00
  0.00000000E+00  0.00000000E+00  0.00000000E+00
  0.00000000E+00  0.00000000E+00  0.00000000E+00
  0.00000000E+00  0.00000000E+00  0.00000000E+00
  0.00000000E+00  0.00000000E+00  0.00000000E+00
  0.00000000E+00  0.00000000E+00  0.00000000E+00
  0.00000000E+00  0.00000000E+00  0.00000000E+00
  0.00000000E+00  0.00000000E+00  0.00000000E+00
  0.00000000E+00  0.00000000E+00  0.00000000E+00
  0.00000000E+00  0.00000000E+00  0.00000000E+00
  0.00000000E+00  0.00000000E+00  0.00000000E+00
  0.00000000E+00  0.00000000E+00  0.00000000E+00
  0.00000000E+00  0.00000000E+00  0.00000000E+00
  0.00000000E+00  0.00000000E+00  0.00000000E+00
  0.00000000E+00  0.00000000E+00  0.00000000E+00
  0.00000000E+00  0.00000000E+00  0.00000000E+00
  0.00000000E+00  0.00000000E+00  0.00000000E+00
  0.00000000E+00  0.00000000E+00  0.00000000E+00
  0.00000000E+00  0.00000000E+00  0.00000000E+00
  0.00000000E+00  0.00000000E+00  0.00000000E+00
  0.00000000E+00  0.00000000E+00  0.00000000E+00
  0.00000000E+00  0.00000000E+00  0.00000000E+00
  0.00000000E+00  0.00000000E+00  0.00000000E+00
  0.00000000E+00  0.00000000E+00  0.00000000E+00
  0.00000000E+00  0.00000000E+00  0.00000000E+00
  0.00000000E+00  0.00000000E+00  0.00000000E+00
  0.00000000E+00  0.00000000E+00  0.00000000E+00
  0.00000000E+00  0.00000000E+00  0.00000000E+00
  0.00000000E+00  0.00000000E+00  0.00000000E+00
  0.00000000E+00  0.00000000E+00  0.00000000E+00
  0.00000000E+00  0.00000000E+00  0.00000000E+00
  0.00000000E+00  0.00000000E+00  0.00000000E+00
  0.00000000E+00  0.00000000E+00  0.00000000E+00
  0.00000000E+00  0.00000000E+00  0.00000000E+00
  0.00000000E+00  0.00000000E+00  0.00000000E+00
  0.00000000E+00  0.00000000E+00  0.00000000E+00
  0.00000000E+00  0.00000000E+00  0.00000000E+00
  0.00000000E+00  0.00000000E+00  0.00000000E+00
  0.00000000E+00  0.00000000E+00  0.00000000E+00
  0.00000000E+00  0.00000000E+00  0.00000000E+00
  0.00000000E+00  0.00000000E+00  0.00000000E+00
  0.00000000E+00  0.00000000E+00  0.00000000E+00
  0.00000000E+00  0.00000000E+00  0.00000000E+00
  0.00000000E+00  0.00000000E+00  0.00000000E+00
  0.00000000E+00  0.00000000E+00  0.00000000E+00
  0.00000000E+00  0.00000000E+00  0.00000000E+00
  0.00000000E+00  0.00000000E+00  0.00000000E+00
  0.00000000E+00  0.00000000E+00  0.00000000E+00
  0.00000000E+00  0.00000000E+00  0.00000000E+00
  0.00000000E+00  0.00000000E+00  0.00000000E+00
  0.00000000E+00  0.00000000E+00  0.00000000E+00
  0.00000000E+00  0.00000000E+00  0.00000000E+00
  0.00000000E+00  0.00000000E+00  0.00000000E+00
  0.00000000E+00  0.00000000E+00  0.00000000E+00
  0.00000000E+00  0.00000000E+00  0.00000000E+00
  0.00000000E+00  0.00000000E+00  0.00000000E+00
  0.00000000E+00  0.00000000E+00  0.00000000E+00
  0.00000000E+00  0.00000000E+00  0.00000000E+00
  0.00000000E+00  0.00000000E+00  0.00000000E+00
  0.00000000E+00  0.00000000E+00  0.00000000E+00
  0.00000000E+00  0.00000000E+00  0.00000000E+00
  0.00000000E+00  0.00000000E+00  0.00000000E+00
  0.00000000E+00  0.00000000E+00  0.00000000E+00
  0.00000000E+00  0.00000000E+00  0.00000000E+00
  0.00000000E+00  0.00000000E+00  0.00000000E+00
  0.00000000E+00  0.00000000E+00  0.00000000E+00
  0.00000000E+00  0.00000000E+00  0.00000000E+00
  0.00000000E+00  0.00000000E+00  0.00000000E+00
  0.00000000E+00  0.00000000E+00  0.00000000E+00
  0.00000000E+00  0.00000000E+00  0.00000000E+00
  0.00000000E+00  0.00000000E+00  0.00000000E+00
  0.00000000E+00  0.00000000E+00  0.00000000E+00
  0.00000000E+00  0.00000000E+00  0.00000000E+00
  0.00000000E+00  0.00000000E+00  0.00000000E+00
  0.00000000E+00  0.00000000E+00  0.00000000E+00
  0.00000000E+00  0.00000000E+00  0.00000000E+00
  0.00000000E+00  0.00000000E+00  0.00000000E+00
  0.00000000E+00  0.00000000E+00  0.00000000E+00
  0.00000000E+00  0.00000000E+00  0.00000000E+00
  0.00000000E+00  0.00000000E+00  0.00000000E+00
  0.00000000E+00  0.00000000E+00  0.00000000E+00
  0.00000000E+00  0.00000000E+00  0.00000000E+00
  0.00000000E+00  0.00000000E+00  0.00000000E+00
  0.00000000E+00  0.00000000E+00  0.00000000E+00
  0.00000000E+00  0.00000000E+00  0.00000000E+00
  0.00000000E+00  0.00000000E+00  0.00000000E+00
  0.00000000E+00  0.00000000E+00  0.00000000E+00
  0.00000000E+00  0.00000000E+00  0.00000000E+00
  0.00000000E+00  0.00000000E+00  0.00000000E+00
  0.00000000E+00  0.00000000E+00  0.00000000E+00
  0.00000000E+00  0.00000000E+00  0.00000000E+00
  0.00000000E+00  0.00000000E+00  0.00000000E+00
  0.00000000E+00  0.00000000E+00  0.00000000E+00
  0.00000000E+00  0.00000000E+00  0.00000000E+00
  0.00000000E+00  0.00000000E+00  0.00000000E+00
  0.00000000E+00  0.00000000E+00  0.00000000E+00
  0.00000000E+00  0.00000000E+00  0.00000000E+00
  0.00000000E+00  0.00000000E+00  0.00000000E+00
  0.00000000E+00  0.00000000E+00  0.00000000E+00
  0.00000000E+00  0.00000000E+00  0.00000000E+00
  0.00000000E+00  0.00000000E+00  0.00000000E+00
  0.00000000E+00  0.00000000E+00  0.00000000E+00
  0.00000000E+00  0.00000000E+00  0.00000000E+00
  0.00000000E+00  0.00000000E+00  0.00000000E+00
  0.00000000E+00  0.00000000E+00  0.00000000E+00
  0.00000000E+00  0.00000000E+00  0.00000000E+00
  0.00000000E+00  0.00000000E+00  0.00000000E+00
  0.00000000E+00  0.00000000E+00  0.00000000E+00
  0.00000000E+00  0.00000000E+00  0.00000000E+00
  0.00000000E+00  0.00000000E+00  0.00000000E+00
  0.00000000E+00  0.00000000E+00  0.00000000E+00
  0.00000000E+00  0.00000000E+00  0.00000000E+00
  0.00000000E+00  0.00000000E+00  0.00000000E+00
  0.00000000E+00  0.00000000E+00  0.00000000E+00
  0.00000000E+00  0.00000000E+00  0.00000000E+00
  0.00000000E+00  0.00000000E+00  0.00000000E+00
  0.00000000E+00  0.00000000E+00  0.00000000E+00
  0.00000000E+00  0.00000000E+00  0.00000000E+00
  0.00000000E+00  0.00000000E+00  0.00000000E+00
  0.00000000E+00  0.00000000E+00  0.00000000E+00
  0.00000000E+00  0.00000000E+00  0.00000000E+00
  0.00000000E+00  0.00000000E+00  0.00000000E+00
  0.00000000E+00  0.00000000E+00  0.00000000E+00
  0.00000000E+00  0.00000000E+00  0.00000000E+00
  0.00000000E+00  0.00000000E+00  0.00000000E+00
  0.00000000E+00  0.00000000E+00  0.00000000E+00
  0.00000000E+00  0.00000000E+00  0.00000000E+00
  0.00000000E+00  0.00000000E+00  0.00000000E+00
  0.00000000E+00  0.00000000E+00  0.00000000E+00
  0.00000000E+00  0.00000000E+00  0.00000000E+00
  0.00000000E+00  0.00000000E+00  0.00000000E+00
  0.00000000E+00  0.00000000E+00  0.00000000E+00
  0.00000000E+00  0.00000000E+00  0.00000000E+00
  0.00000000E+00  0.00000000E+00  0.00000000E+00
  0.00000000E+00  0.00000000E+00  0.00000000E+00
  0.00000000E+00  0.00000000E+00  0.00000000E+00
  0.00000000E+00  0.00000000E+00  0.00000000E+00
  0.00000000E+00  0.00000000E+00  0.00000000E+00
  0.00000000E+00  0.00000000E+00  0.00000000E+00
  0.00000000E+00  0.00000000E+00  0.00000000E+00
  0.00000000E+00  0.00000000E+00  0.00000000E+00
  0.00000000E+00  0.00000000E+00  0.00000000E+00
  0.00000000E+00  0.00000000E+00  0.00000000E+00
  0.00000000E+00  0.00000000E+00  0.00000000E+00
  0.00000000E+00  0.00000000E+00  0.00000000E+00
  0.00000000E+00  0.00000000E+00  0.00000000E+00
  0.00000000E+00  0.00000000E+00  0.00000000E+00
  0.00000000E+00  0.00000000E+00  0.00000000E+00
  0.00000000E+00  0.00000000E+00  0.00000000E+00
  0.00000000E+00  0.00000000E+00  0.00000000E+00
  0.00000000E+00  0.00000000E+00  0.00000000E+00
  0.00000000E+00  0.00000000E+00  0.00000000E+00
  0.00000000E+00  0.00000000E+00  0.00000000E+00
  0.00000000E+00  0.00000000E+00  0.00000000E+00
  0.00000000E+00  0.00000000E+00  0.00000000E+00
  0.00000000E+00  0.00000000E+00  0.00000000E+00
  0.00000000E+00  0.00000000E+00  0.00000000E+00
  0.00000000E+00  0.00000000E+00  0.00000000E+00
  0.00000000E+00  0.00000000E+00  0.00000000E+00
  0.00000000E+00  0.00000000E+00  0.00000000E+00
  0.00000000E+00  0.00000000E+00  0.00000000E+00
  0.00000000E+00  0.00000000E+00  0.00000000E+00
  0.00000000E+00  0.00000000E+00  0.00000000E+00
  0.00000000E+00  0.00000000E+00  0.00000000E+00
  0.00000000E+00  0.00000000E+00  0.00000000E+00
  0.00000000E+00  0.00000000E+00  0.00000000E+00
  0.00000000E+00  0.00000000E+00  0.00000000E+00
  0.00000000E+00  0.00000000E+00  0.00000000E+00
  0.00000000E+00  0.00000000E+00  0.00000000E+00
  0.00000000E+00  0.00000000E+00  0.00000000E+00
  0.00000000E+00  0.00000000E+00  0.00000000E+00
  0.00000000E+00  0.00000000E+00  0.00000000E+00
  0.00000000E+00  0.00000000E+00  0.00000000E+00
  0.00000000E+00  0.00000000E+00  0.00000000E+00
  0.00000000E+00  0.00000000E+00  0.00000000E+00
  0.00000000E+00  0.00000000E+00  0.00000000E+00
  0.00000000E+00  0.00000000E+00  0.00000000E+00
  0.00000000E+00  0.00000000E+00  0.00000000E+00
  0.00000000E+00  0.00000000E+00  0.00000000E+00
  0.00000000E+00  0.00000000E+00  0.00000000E+00
  0.00000000E+00  0.00000000E+00  0.00000000E+00
  0.00000000E+00  0.00000000E+00  0.00000000E+00
  0.00000000E+00  0.00000000E+00  0.00000000E+00
  0.00000000E+00  0.00000000E+00  0.00000000E+00
  0.00000000E+00  0.00000000E+00  0.00000000E+00
  0.00000000E+00  0.00000000E+00  0.00000000E+00
  0.00000000E+00  0.00000000E+00  0.00000000E+00
  0.00000000E+00  0.00000000E+00  0.00000000E+00
  0.00000000E+00  0.00000000E+00  0.00000000E+00
  0.00000000E+00  0.00000000E+00  0.00000000E+00
  0.00000000E+00  0.00000000E+00  0.00000000E+00
  0.00000000E+00  0.00000000E+00  0.00000000E+00
  0.00000000E+00  0.00000000E+00  0.00000000E+00
  0.00000000E+00  0.00000000E+00  0.00000000E+00
  0.00000000E+00  0.00000000E+00  0.00000000E+00
  0.00000000E+00  0.00000000E+00  0.00000000E+00
  0.00000000E+00  0.00000000E+00  0.00000000E+00
  0.00000000E+00  0.00000000E+00  0.00000000E+00
  0.00000000E+00  0.00000000E+00  0.00000000E+00
  0.00000000E+00  0.00000000E+00  0.00000000E+00
  0.00000000E+00  0.00000000E+00  0.00000000E+00
  0.00000000E+00  0.00000000E+00  0.00000000E+00
  0.00000000E+00  0.00000000E+00  0.00000000E+00
  0.00000000E+00  0.00000000E+00  0.00000000E+00
  0.00000000E+00  0.00000000E+00  0.00000000E+00
  0.00000000E+00  0.00000000E+00  0.00000000E+00
  0.00000000E+00  0.00000000E+00  0.00000000E+00
  0.00000000E+00  0.00000000E+00  0.00000000E+00
  0.00000000E+00  0.00000000E+00  0.00000000E+00
  0.00000000E+00  0.00000000E+00  0.00000000E+00
  0.00000000E+00  0.00000000E+00  0.00000000E+00
  0.00000000E+00  0.00000000E+00  0.00000000E+00
  0.00000000E+00  0.00000000E+00  0.00000000E+00
  0.00000000E+00  0.00000000E+00  0.00000000E+00
  0.00000000E+00  0.00000000E+00  0.00000000E+00
  0.00000000E+00  0.00000000E+00  0.00000000E+00
  0.00000000E+00  0.00000000E+00  0.00000000E+00
  0.00000000E+00  0.00000000E+00  0.00000000E+00
  0.00000000E+00  0.00000000E+00  0.00000000E+00
  0.00000000E+00  0.00000000E+00  0.00000000E+00
  0.00000000E+00  0.00000000E+00  0.00000000E+00
  0.00000000E+00  0.00000000E+00  0.00000000E+00
  0.00000000E+00  0.00000000E+00  0.00000000E+00
  0.00000000E+00  0.00000000E+00  0.00000000E+00
  0.00000000E+00  0.00000000E+00  0.00000000E+00
  0.00000000E+00  0.00000000E+00  0.00000000E+00
  0.00000000E+00  0.00000000E+00  0.00000000E+00
  0.00000000E+00  0.00000000E+00  0.00000000E+00
  0.00000000E+00  0.00000000E+00  0.00000000E+00
  0.00000000E+00  0.00000000E+00  0.00000000E+00
  0.00000000E+00  0.00000000E+00  0.00000000E+00
  0.00000000E+00  0.00000000E+00  0.00000000E+00
  0.00000000E+00  0.00000000E+00  0.00000000E+00
  0.00000000E+00  0.00000000E+00  0.00000000E+00
  0.00000000E+00  0.00000000E+00  0.00000000E+00
  0.00000000E+00  0.00000000E+00  0.00000000E+00
  0.00000000E+00  0.00000000E+00  0.00000000E+00
  0.00000000E+00  0.00000000E+00  0.00000000E+00
  0.00000000E+00  0.00000000E+00  0.00000000E+00
  0.00000000E+00  0.00000000E+00  0.00000000E+00
  0.00000000E+00  0.00000000E+00  0.00000000E+00
  0.00000000E+00  0.00000000E+00  0.00000000E+00
  0.00000000E+00  0.00000000E+00  0.00000000E+00
  0.00000000E+00  0.00000000E+00  0.00000000E+00
  0.00000000E+00  0.00000000E+00  0.00000000E+00
  0.00000000E+00  0.00000000E+00  0.00000000E+00
  0.00000000E+00  0.00000000E+00  0.00000000E+00
  0.00000000E+00  0.00000000E+00  0.00000000E+00
  0.00000000E+00  0.00000000E+00  0.00000000E+00
  0.00000000E+00  0.00000000E+00  0.00000000E+00
  0.00000000E+00  0.00000000E+00  0.00000000E+00
  0.00000000E+00  0.00000000E+00  0.00000000E+00
  0.00000000E+00  0.00000000E+00  0.00000000E+00
  0.00000000E+00  0.00000000E+00  0.00000000E+00
  0.00000000E+00  0.00000000E+00  0.00000000E+00
  0.00000000E+00  0.00000000E+00  0.00000000E+00
  0.00000000E+00  0.00000000E+00  0.00000000E+00
  0.00000000E+00  0.00000000E+00  0.00000000E+00
  0.00000000E+00  0.00000000E+00  0.00000000E+00
  0.00000000E+00  0.00000000E+00  0.00000000E+00
  0.00000000E+00  0.00000000E+00  0.00000000E+00
  0.00000000E+00  0.00000000E+00  0.00000000E+00
  0.00000000E+00  0.00000000E+00  0.00000000E+00
  0.00000000E+00  0.00000000E+00  0.00000000E+00
  0.00000000E+00  0.00000000E+00  0.00000000E+00
  0.00000000E+00  0.00000000E+00  0.00000000E+00
  0.00000000E+00  0.00000000E+00  0.00000000E+00
  0.00000000E+00  0.00000000E+00  0.00000000E+00
  0.00000000E+00  0.00000000E+00  0.00000000E+00
  0.00000000E+00  0.00000000E+00  0.00000000E+00
  0.00000000E+00  0.00000000E+00  0.00000000E+00
  0.00000000E+00  0.00000000E+00  0.00000000E+00
  0.00000000E+00  0.00000000E+00  0.00000000E+00
