# Supplementary material for: Water Adsorption at Pairs of Proximate Brønsted Acid Sites in Zeolites
Source: J Phys Chem Lett. 2026 Jan 14;17(4):1201–6. doi: 10.1021/acs.jpclett.5c03794 (PMC12862806; doi:10.1021/acs.jpclett.5c03794)
Supplement: Supplementary file 2 [file jz5c03794_si_002.zip › Water_BAS_Pairs_SI/QM/STRUCTURES_PBE+D2/HMFI__Isolated_BAS__T1_O1_T5__2_h2o__PBE_D2.vasp]

image0                                  
   1.00000000000000     
    20.2029999999999994    0.0000000000000000    0.0000000000000000
     0.0000000000000010   19.8490000000000002    0.0000000000000000
     0.0000000000000010    0.0000000000000010   13.2159999999999993
   Al   H    O    Si
     1     5   194    95
Direct
  0.4240614165859825  0.4338276720904745  0.6866208680609672
  0.5285820340110866  0.3823908825304912  0.8021989350825127
  0.4787428650264661  0.2240820404564356  0.7020935592734835
  0.5292483121503481  0.2982298433721455  0.7736349729288036
  0.5946560523240925  0.3395919720096398  0.8364029517200339
  0.4760861055862097  0.2991341322322973  0.6575330125044252
  0.4907994568224209  0.0484070099326358  0.7076810838620210
  0.3727345922752995  0.0655062411048262  0.7903990187838037
  0.4096517278136221  0.1442696435534345  0.6407008593834256
  0.3817925006893572  0.0151793011554147  0.6052783344842022
  0.3074497409145178  0.0455021084411435  0.9559632951103805
  0.2953029218157326  0.9571995881019888  0.8025343096007560
  0.2388458554081551  0.0761422562673555  0.7931488292474018
  0.3071770682759079  0.1165706363723830  0.1221847421871284
  0.1923632525774847  0.0787097027226225  0.0449089272906853
  0.2709595546053752  0.9865083701345181  0.1231588360158330
  0.0722813274561609  0.1232052019109701  0.0860039716884424
  0.0922335254207437  0.0607368178551402  0.9168889377420869
  0.1154345367620011  0.0568322407061165  0.7216310260474641
  0.0860598976760601  0.9442156664802308  0.8200130652036888
  0.1936505550359418  0.1496667386247670  0.6426277137473638
  0.5027659004886434  0.8308888039495951  0.6995181277508917
  0.3842734002647120  0.8626150234999244  0.7640909571576522
  0.3224811388311143  0.8643596704592902  0.9413724257123849
  0.2564868255645907  0.8313839880672053  0.7752754639516842
  0.1988165576839213  0.8505764607072787  0.0061790795012979
  0.0729202880069070  0.8446140614361247  0.9551028644590573
  0.1252486717654377  0.8211318731527987  0.7735188554439333
  0.0020038919510308  0.9401189612199526  0.2049581783716688
  0.1202391057138895  0.9603847936588006  0.2803356632875455
  0.1035114703699003  0.8639304269101501  0.1470983444623506
  0.0965366002809083  0.9904153167543586  0.0860512073770950
  0.1779443875941923  0.9526292243872422  0.4553464295182967
  0.2113294020225382  0.0507275194897000  0.3237821274344844
  0.2503105576784814  0.9250486591312993  0.2949269839473275
  0.1860318935787416  0.8884524364331325  0.6275715161635327
  0.2967036889202902  0.9259898841158092  0.5342562280408881
  0.2200707949113034  0.0195058554483364  0.6141867655664006
  0.4188858799527028  0.8873393139805595  0.5722222737014194
  0.3970494075604452  0.9703716723363526  0.4204271968541063
  0.3755821772478737  0.9417803880700855  0.2284071409084066
  0.4294491377463707  0.0584313709372700  0.2767770942738586
  0.2980376668424530  0.8558675728085935  0.1388514658425918
  0.9882449219865959  0.1648613751793320  0.2242928934752036
  0.1106598933542658  0.1336935048877157  0.2780863299976837
  0.1784501250490064  0.1519156338822853  0.4454286264517169
  0.2356701965499688  0.1756482797026179  0.2682944944214178
  0.3001425236552511  0.1522761749661626  0.5242230732879063
  0.4181867362114951  0.1293295616259169  0.4447211971722952
  0.3671991943469233  0.1773322062840789  0.2745671385258834
  0.5097207600908681  0.5651414496762491  0.2739176951639943
  0.6249766791303060  0.5322515774610957  0.1969945860735761
  0.6187757183735749  0.6301260600128364  0.3311126327708920
  0.5995705567162234  0.5023554990492409  0.3881817474642248
  0.6891533836591973  0.5579652237351946  0.0311894185153359
  0.7207139077308126  0.4483375993781938  0.1414402286561719
  0.7537241584218136  0.5702178550262892  0.2016923904497488
  0.6826141596961686  0.6089840732977581  0.8488737571015943
  0.8007657832215596  0.5917631768595640  0.9318398273404579
  0.7302872375115301  0.4845843628019741  0.8796014037155085
  0.9266095044533910  0.6278258780280597  0.9108561503991202
  0.8884196484386732  0.5688172724696806  0.0774081719569729
  0.8737715767175759  0.5291210133321574  0.2661344004633116
  0.9369048278977904  0.4516153678575058  0.1331906156188623
  0.8128196018085209  0.6323305057695796  0.3510173679659787
  0.5080582058673452  0.3441894192836531  0.2632778114597843
  0.6356661163603134  0.3676239761354579  0.2347507579501322
  0.6764406807072556  0.3380786930594879  0.0493466417639528
  0.7605900676115472  0.3272763063636971  0.2008293450610161
  0.7937294999803777  0.3444516875451006  0.9577049416100570
  0.9066016304747985  0.3320536818581309  0.0608167546473668
  0.8836258842312271  0.3607842002777540  0.2549580835437449
  0.9955639702926924  0.4560665140582441  0.7987742519137996
  0.8805986411355473  0.4547537042769246  0.7156308688581259
  0.9072259480960518  0.3678968792559707  0.8649726762889651
  0.8918280693976655  0.4969221289722745  0.9078535200873532
  0.8180700934561750  0.4500659595903818  0.5404633923702848
  0.7884288869569319  0.5475101264656294  0.6726407749039467
  0.7539128672635449  0.4202093825275826  0.7088293027038316
  0.7841215482292022  0.3744981910451535  0.3850163054515088
  0.6909976566391626  0.4354227216738904  0.4940139159797600
  0.7664981236221233  0.5077959524121359  0.3762139094529350
  0.5863370540243558  0.3706852460195428  0.4203322222041331
  0.5723392673276922  0.4551148548241391  0.5711144148945699
  0.6313944582323627  0.4619075161160129  0.7510028421302665
  0.5568275192824895  0.5624048653335533  0.6890558468423408
  0.6813815755852982  0.3613721611452594  0.8522180413505330
  0.0089750455823197  0.6611818157796049  0.7631657689463145
  0.8849139643991650  0.6316637438673887  0.7217391406322570
  0.8266535008191124  0.6473997929757110  0.5480231940484287
  0.7589599490425510  0.6742598039282472  0.7161229907390726
  0.7083421200743730  0.6623885314952807  0.4706580247970855
  0.5848297277453143  0.6326965285214673  0.5222777101729190
  0.6275181635599807  0.6759450989107085  0.6980333944293007
  0.4982881485992522  0.9455005954811839  0.2950644410909674
  0.6261784864682380  0.9585210212566445  0.2569520267968582
  0.5828480127398212  0.8770542884284744  0.4042203935657948
  0.5749852642741929  0.0105688891682944  0.4248380731865609
  0.7108247755459850  0.9229257441853392  0.1154008264029421
  0.7077372664644679  0.0502540940533060  0.1757557720337389
  0.7553807285367178  0.9540802173506719  0.2945892252377115
  0.6898133303448962  0.8544180302349108  0.9498957015695003
  0.7959493058547922  0.9345113463847244  0.9611448332873679
  0.6760893696373637  0.9881210272930738  0.9492522379865630
  0.9003103355052313  0.8531491744685622  0.9348502962309303
  0.8904428260255892  0.9287083188013744  0.1003021993185520
  0.8880243604307558  0.9649632705959557  0.2930071778722206
  0.9343777686655776  0.0499825806381518  0.1545106083620705
  0.8295122346506372  0.8823101548659620  0.4188121854090886
  0.4962787945569302  0.1734544951390870  0.2982221748166870
  0.6136739252501445  0.1345948325959387  0.2364138441387903
  0.6919604651618034  0.1679647574784992  0.0829662812068853
  0.7385368868847358  0.1664579444301097  0.2678175251553175
  0.7942890014396740  0.1415326151565721  0.9603164005025741
  0.8949314059939303  0.1679321916952027  0.0828830889611715
  0.8655447470735629  0.1322373036419443  0.2721820000408189
  0.9940206858511389  0.0391357154790813  0.7863986357691074
  0.8661931867873022  0.0401223868888595  0.7518056931273884
  0.9166269336997105  0.1178971474105053  0.8971634036453724
  0.9142009024305983  0.9855223756373339  0.9223140714920415
  0.7808578370907415  0.0780061798131977  0.6110699622203678
  0.7923755269141750  0.9485516789254009  0.6545941037965086
  0.7372537280763771  0.0315522243946455  0.7855727936857163
  0.7974683756713117  0.1467023870395142  0.4432258690405132
  0.6948249086429942  0.0617126107860121  0.4585916082207368
  0.8178713537924157  0.0148083020334144  0.4436923047245376
  0.5906558268551905  0.1432348964040612  0.4348508153193058
  0.6007366715560771  0.0684338687346728  0.6006658675745270
  0.6049912936004078  0.0299831278072596  0.7935571239659175
  0.5666922538086742  0.9437536224801097  0.6526262045389593
  0.6707683010321782  0.1176622198765244  0.9000212542174387
  0.9975108089748521  0.8463915727584221  0.7944461413191252
  0.8767098505558509  0.8631112006841454  0.7371048430498303
  0.7957405416233047  0.8220084661562413  0.5916346062516038
  0.7488573455878773  0.8493687931761233  0.7727563347161526
  0.7056756953198534  0.8427252240613512  0.4472781864825601
  0.6124163557390050  0.8270296408207465  0.5862878357064093
  0.6181775564077986  0.8535918272829365  0.7822259843217828
  0.5045101456093528  0.4422943528249548  0.7417910216453727
  0.3648257769028722  0.4224382997785500  0.7791180842604214
  0.4307585633685410  0.3599406751954497  0.6119178285626203
  0.4088867404658600  0.5057044241246740  0.6176997165070485
  0.3165942577749652  0.4737597258412379  0.9488712728686123
  0.3181283886420260  0.5487661172597001  0.7827612076134201
  0.2348775344293688  0.4472856780820363  0.7989304801775858
  0.2920263997325205  0.3758961730529780  0.0811033802448243
  0.1993713466766259  0.4656826939904104  0.0392760828755950
  0.3079073887111896  0.5025715718201408  0.1401997900058552
  0.1178119107556510  0.3619502111829118  0.0836703884062385
  0.0949513923673499  0.4372425681909566  0.9245820068608954
  0.1142158656908857  0.4499649919268822  0.7251740983068097
  0.0784134740384731  0.5562882652128387  0.8376173719706093
  0.2039542761022194  0.3716283424614959  0.6397717074777219
  0.5002094506506740  0.6802607736646274  0.6586921135001949
  0.3904621593189754  0.6598866848017689  0.7626627308735658
  0.3239351420968430  0.6393421517688742  0.9297092019475718
  0.2585314953824466  0.6676476201748635  0.7618454898256602
  0.2040590026747935  0.6427496431155424  0.0145071617390339
  0.0999828651804245  0.6787038447814433  0.9041481130316381
  0.1332076382670258  0.6458594994662068  0.7132742414399204
  0.9927627261556774  0.5644205163178300  0.2019858406863510
  0.1168725663701104  0.5668699332645137  0.2646392019163538
  0.0833569157826592  0.6212115649563950  0.0859046885738043
  0.0799171910706758  0.4882844817120067  0.1095152366227373
  0.1818169768903317  0.5458527981306657  0.4367790104670638
  0.1924252628815545  0.4583148848598902  0.2839000539327810
  0.2474619894058549  0.5803406496562096  0.2728569251091512
  0.2257910924244895  0.6334732725582667  0.5720366265364872
  0.3087899611059070  0.5426455784272001  0.4939046999725092
  0.2125969861120790  0.5046136802855516  0.6200109200916389
  0.3910539896714088  0.6350974739502264  0.5638732303686431
  0.4353290910541782  0.5432250074405996  0.4347652306806079
  0.3800781082469080  0.5768589606064353  0.2627142875584346
  0.4354384655664779  0.4556686272071365  0.2807693849631872
  0.3131612430167673  0.6392453303302318  0.1261452283123893
  0.0058785738618500  0.3446284072803731  0.1914077757548014
  0.1222935534639146  0.3450814207353785  0.2831764299217731
  0.1944446972080048  0.3742003434200618  0.4412315530153092
  0.2551191760119931  0.3417279584333094  0.2697158418331269
  0.3119852352443140  0.3582700973686454  0.5242139711338525
  0.4198010818444690  0.3555135874484464  0.4109322898204723
  0.3821995936402423  0.3413897343428769  0.2186135360229607
  0.3991495143017855  0.7611024783838733  0.6314874241684167
  0.2843426592159096  0.7491594080986138  0.0242515479012163
  0.1265598235907244  0.7459964572059309  0.0697204587362600
  0.1966489117088875  0.7540456463241649  0.6412578785828544
  0.0890870275463861  0.2434615407242818  0.1644597206229468
  0.2227569817234521  0.2602039946652722  0.5396873300402797
  0.3909440942078076  0.2498153151592286  0.5230535523694582
  0.3020050225631229  0.2504506266861393  0.1402880838975381
  0.5986642825416562  0.2545312277229376  0.3249599605367099
  0.7104229216338194  0.2418563328479622  0.9190329565135245
  0.8769565597000488  0.2434259782288635  0.9199056190921765
  0.8273489358203949  0.2539030764952310  0.3350158399032917
  0.9118303892192293  0.7455574678241871  0.8189200495168464
  0.8025897372538584  0.7522899705091807  0.4241850307832811
  0.6119552463661772  0.7483666337990362  0.4243404384724600
  0.6844863801614448  0.7429210614911107  0.8450254572506026
  0.5051580267778913  0.2650429814417917  0.6938556888673368
  0.5456534274379032  0.3363073106023551  0.8310921323284940
  0.4143140650488675  0.0670714493738376  0.6855300695007779
  0.3034878245941943  0.0358838657339949  0.8350207590971385
  0.2690301778922899  0.0569761551002236  0.0618463639279620
  0.1138314111229796  0.0624988263143633  0.0341959168355680
  0.0713464812154777  0.0244574531873618  0.8119563075937030
  0.1914340925252061  0.0750272898310731  0.6932034643276573
  0.4254527639958683  0.8349110530503024  0.6666923558101903
  0.3148497886912814  0.8786125314072951  0.8206626056307229
  0.2759144795784667  0.8295914398983780  0.0275583147179478
  0.1255997513061377  0.8258712320621272  0.0437860024122313
  0.0707768343856445  0.8646108944718616  0.8357012477535618
  0.1913640788761426  0.8244378708751057  0.7035773272003747
  0.0803326111950580  0.9393262893852005  0.1791386789851175
  0.1900382659021320  0.9717848081523964  0.3377474014881143
  0.2204067258625952  0.9464742029693168  0.5591483826747038
  0.3736444084805607  0.9496734188273228  0.5327209951941699
  0.4253027305123126  0.9789046601935819  0.3064983018418596
  0.2993538843316655  0.9278159052186880  0.1969222126172893
  0.0656260720079153  0.1672154350125563  0.1890943954386252
  0.1837689828877781  0.1278605281205261  0.3285635114893419
  0.2241489138571233  0.1792101850521162  0.5378787340240430
  0.3785486716274384  0.1699997187382723  0.5324082049064647
  0.4276636189984311  0.1342035489998417  0.3225612914870079
  0.3028339304112302  0.1791714169697453  0.2005660367632275
  0.5877514476854101  0.5573116179362528  0.2989300415690752
  0.6968356361894436  0.5270351894480938  0.1438220674117113
  0.7261473689953153  0.5613627002668714  0.9228830061753157
  0.8771931417929909  0.5707443436968361  0.9563281424825147
  0.9236605178052629  0.5284804353743858  0.1698168686106900
  0.8023077111890585  0.5595852655097827  0.2984055741276011
  0.5815327529859823  0.3338801012025231  0.3104783928688626
  0.6978743678450179  0.3704179124712859  0.1580144833169392
  0.7171478734806392  0.3209226250891732  0.9464061032265292
  0.8717833363178088  0.3224931961423536  0.9513356101120668
  0.9334311863641802  0.3720681086093708  0.1599201224861317
  0.8140211683127405  0.3295060885387504  0.2936607222784121
  0.9185310648692485  0.4441999081976138  0.8228721227500060
  0.8109427790291929  0.4687018356216042  0.6595917906630150
  0.7653496989520551  0.4416166411886259  0.4481049248393131
  0.6124040397124405  0.4416605883284048  0.4674867568476377
  0.5654856509287046  0.4814246185128666  0.6869730890587411
  0.6993566780209166  0.4334824625457471  0.7965098510508200
  0.9333521018590341  0.6676514730093721  0.8033360641479929
  0.8143240028982209  0.6255244384690767  0.6647441616591211
  0.7869595146817810  0.6737720269594674  0.4486832924471792
  0.6309680278009642  0.6691655534305347  0.4374704734389470
  0.5669534564971237  0.6371120753682389  0.6423017228057114
  0.6887004657671358  0.6750842152149462  0.7768567777990542
  0.5715543545008546  0.9477881902506653  0.3453280852902885
  0.6994723435977982  0.9720204002598927  0.2118159531277745
  0.7186952324110463  0.9250718007196539  0.9937759985485020
  0.8749073701931783  0.9252096009509918  0.9799342320916362
  0.9287233947929588  0.9711025856610335  0.1881228320080500
  0.8225263576513188  0.9542966814775976  0.3613440590243336
  0.5746796717401387  0.1766009797258557  0.3242932882841203
  0.6882015904583961  0.1290878619685705  0.1907892565140614
  0.7175156795897294  0.1666870386058167  0.9666845692418576
  0.8711523277416363  0.1674292663831258  0.9653136150543385
  0.9210148642644608  0.1285304302248965  0.1833564018295796
  0.8077129291211350  0.1750665933737034  0.3287812302509208
  0.9219163370996835  0.0456250719746315  0.8395154600974414
  0.7948067019865614  0.0244750461586149  0.7016835914663946
  0.7722847294458243  0.0750212450527735  0.4890509470020836
  0.6157919664173845  0.0710687000481914  0.4797063754686545
  0.5657084799109783  0.0222397021980140  0.6876924835026964
  0.6727203495567464  0.0413072531356729  0.8561041115581174
  0.9219763442522952  0.8264240613763230  0.8224746557049176
  0.8032920120297417  0.8705780213705945  0.6894021632508973
  0.7830388461815313  0.8253171336858832  0.4702679866460415
  0.6282312244671777  0.8237789722227341  0.4656098311320155
  0.5748618470010295  0.8639727655156095  0.6799784104773755
  0.6846953391224441  0.8243599394425940  0.8358301049195775
  0.3104104949457892  0.4717525154715582  0.8261869595560034
  0.2786534194173368  0.4543759990150666  0.0519559988396648
  0.1238710223030681  0.4384242617511735  0.0387933440129484
  0.0716433457832477  0.4753099181430286  0.8219903172172013
  0.1919872647184256  0.4436927505271147  0.6951699935307564
  0.4199078672073221  0.6827559579972134  0.6532573838531793
  0.3225293510281360  0.6281998184443267  0.8083873576108441
  0.2808525624594568  0.6680499125123275  0.0232208759195848
  0.1285447083247352  0.6715007611074201  0.0187584748015965
  0.0805849842167574  0.6350270913189067  0.8040926576954290
  0.2036834377175926  0.6747768433920993  0.6722452961501362
  0.0696566716828179  0.5604884117378819  0.1654462643095976
  0.1846564401526928  0.5376137442784701  0.3147703614659620
  0.2330262501109095  0.5564215908667847  0.5307968339384554
  0.3857212209686482  0.5554656813061963  0.5303380811920004
  0.4396699031131550  0.5344715369394203  0.3135584291374628
  0.3118356003866898  0.5740507646039474  0.1996509692230054
  0.0832877855999412  0.3243115503563050  0.1800335096635191
  0.1914236448707345  0.3797828212746068  0.3190426358180132
  0.2337294931948908  0.3407991471291769  0.5360717954133741
  0.3881343230349311  0.3317960167746117  0.5174791434135645
  0.4358185891436293  0.3746155498149479  0.2944300546423299
  0.3076510214380477  0.3285075036074419  0.1778442098875612
 
  0.00000000E+00  0.00000000E+00  0.00000000E+00
  0.00000000E+00  0.00000000E+00  0.00000000E+00
  0.00000000E+00  0.00000000E+00  0.00000000E+00
  0.00000000E+00  0.00000000E+00  0.00000000E+00
  0.00000000E+00  0.00000000E+00  0.00000000E+00
  0.00000000E+00  0.00000000E+00  0.00000000E+00
  0.00000000E+00  0.00000000E+00  0.00000000E+00
  0.00000000E+00  0.00000000E+00  0.00000000E+00
  0.00000000E+00  0.00000000E+00  0.00000000E+00
  0.00000000E+00  0.00000000E+00  0.00000000E+00
  0.00000000E+00  0.00000000E+00  0.00000000E+00
  0.00000000E+00  0.00000000E+00  0.00000000E+00
  0.00000000E+00  0.00000000E+00  0.00000000E+00
  0.00000000E+00  0.00000000E+00  0.00000000E+00
  0.00000000E+00  0.00000000E+00  0.00000000E+00
  0.00000000E+00  0.00000000E+00  0.00000000E+00
  0.00000000E+00  0.00000000E+00  0.00000000E+00
  0.00000000E+00  0.00000000E+00  0.00000000E+00
  0.00000000E+00  0.00000000E+00  0.00000000E+00
  0.00000000E+00  0.00000000E+00  0.00000000E+00
  0.00000000E+00  0.00000000E+00  0.00000000E+00
  0.00000000E+00  0.00000000E+00  0.00000000E+00
  0.00000000E+00  0.00000000E+00  0.00000000E+00
  0.00000000E+00  0.00000000E+00  0.00000000E+00
  0.00000000E+00  0.00000000E+00  0.00000000E+00
  0.00000000E+00  0.00000000E+00  0.00000000E+00
  0.00000000E+00  0.00000000E+00  0.00000000E+00
  0.00000000E+00  0.00000000E+00  0.00000000E+00
  0.00000000E+00  0.00000000E+00  0.00000000E+00
  0.00000000E+00  0.00000000E+00  0.00000000E+00
  0.00000000E+00  0.00000000E+00  0.00000000E+00
  0.00000000E+00  0.00000000E+00  0.00000000E+00
  0.00000000E+00  0.00000000E+00  0.00000000E+00
  0.00000000E+00  0.00000000E+00  0.00000000E+00
  0.00000000E+00  0.00000000E+00  0.00000000E+00
  0.00000000E+00  0.00000000E+00  0.00000000E+00
  0.00000000E+00  0.00000000E+00  0.00000000E+00
  0.00000000E+00  0.00000000E+00  0.00000000E+00
  0.00000000E+00  0.00000000E+00  0.00000000E+00
  0.00000000E+00  0.00000000E+00  0.00000000E+00
  0.00000000E+00  0.00000000E+00  0.00000000E+00
  0.00000000E+00  0.00000000E+00  0.00000000E+00
  0.00000000E+00  0.00000000E+00  0.00000000E+00
  0.00000000E+00  0.00000000E+00  0.00000000E+00
  0.00000000E+00  0.00000000E+00  0.00000000E+00
  0.00000000E+00  0.00000000E+00  0.00000000E+00
  0.00000000E+00  0.00000000E+00  0.00000000E+00
  0.00000000E+00  0.00000000E+00  0.00000000E+00
  0.00000000E+00  0.00000000E+00  0.00000000E+00
  0.00000000E+00  0.00000000E+00  0.00000000E+00
  0.00000000E+00  0.00000000E+00  0.00000000E+00
  0.00000000E+00  0.00000000E+00  0.00000000E+00
  0.00000000E+00  0.00000000E+00  0.00000000E+00
  0.00000000E+00  0.00000000E+00  0.00000000E+00
  0.00000000E+00  0.00000000E+00  0.00000000E+00
  0.00000000E+00  0.00000000E+00  0.00000000E+00
  0.00000000E+00  0.00000000E+00  0.00000000E+00
  0.00000000E+00  0.00000000E+00  0.00000000E+00
  0.00000000E+00  0.00000000E+00  0.00000000E+00
  0.00000000E+00  0.00000000E+00  0.00000000E+00
  0.00000000E+00  0.00000000E+00  0.00000000E+00
  0.00000000E+00  0.00000000E+00  0.00000000E+00
  0.00000000E+00  0.00000000E+00  0.00000000E+00
  0.00000000E+00  0.00000000E+00  0.00000000E+00
  0.00000000E+00  0.00000000E+00  0.00000000E+00
  0.00000000E+00  0.00000000E+00  0.00000000E+00
  0.00000000E+00  0.00000000E+00  0.00000000E+00
  0.00000000E+00  0.00000000E+00  0.00000000E+00
  0.00000000E+00  0.00000000E+00  0.00000000E+00
  0.00000000E+00  0.00000000E+00  0.00000000E+00
  0.00000000E+00  0.00000000E+00  0.00000000E+00
  0.00000000E+00  0.00000000E+00  0.00000000E+00
  0.00000000E+00  0.00000000E+00  0.00000000E+00
  0.00000000E+00  0.00000000E+00  0.00000000E+00
  0.00000000E+00  0.00000000E+00  0.00000000E+00
  0.00000000E+00  0.00000000E+00  0.00000000E+00
  0.00000000E+00  0.00000000E+00  0.00000000E+00
  0.00000000E+00  0.00000000E+00  0.00000000E+00
  0.00000000E+00  0.00000000E+00  0.00000000E+00
  0.00000000E+00  0.00000000E+00  0.00000000E+00
  0.00000000E+00  0.00000000E+00  0.00000000E+00
  0.00000000E+00  0.00000000E+00  0.00000000E+00
  0.00000000E+00  0.00000000E+00  0.00000000E+00
  0.00000000E+00  0.00000000E+00  0.00000000E+00
  0.00000000E+00  0.00000000E+00  0.00000000E+00
  0.00000000E+00  0.00000000E+00  0.00000000E+00
  0.00000000E+00  0.00000000E+00  0.00000000E+00
  0.00000000E+00  0.00000000E+00  0.00000000E+00
  0.00000000E+00  0.00000000E+00  0.00000000E+00
  0.00000000E+00  0.00000000E+00  0.00000000E+00
  0.00000000E+00  0.00000000E+00  0.00000000E+00
  0.00000000E+00  0.00000000E+00  0.00000000E+00
  0.00000000E+00  0.00000000E+00  0.00000000E+00
  0.00000000E+00  0.00000000E+00  0.00000000E+00
  0.00000000E+00  0.00000000E+00  0.00000000E+00
  0.00000000E+00  0.00000000E+00  0.00000000E+00
  0.00000000E+00  0.00000000E+00  0.00000000E+00
  0.00000000E+00  0.00000000E+00  0.00000000E+00
  0.00000000E+00  0.00000000E+00  0.00000000E+00
  0.00000000E+00  0.00000000E+00  0.00000000E+00
  0.00000000E+00  0.00000000E+00  0.00000000E+00
  0.00000000E+00  0.00000000E+00  0.00000000E+00
  0.00000000E+00  0.00000000E+00  0.00000000E+00
  0.00000000E+00  0.00000000E+00  0.00000000E+00
  0.00000000E+00  0.00000000E+00  0.00000000E+00
  0.00000000E+00  0.00000000E+00  0.00000000E+00
  0.00000000E+00  0.00000000E+00  0.00000000E+00
  0.00000000E+00  0.00000000E+00  0.00000000E+00
  0.00000000E+00  0.00000000E+00  0.00000000E+00
  0.00000000E+00  0.00000000E+00  0.00000000E+00
  0.00000000E+00  0.00000000E+00  0.00000000E+00
  0.00000000E+00  0.00000000E+00  0.00000000E+00
  0.00000000E+00  0.00000000E+00  0.00000000E+00
  0.00000000E+00  0.00000000E+00  0.00000000E+00
  0.00000000E+00  0.00000000E+00  0.00000000E+00
  0.00000000E+00  0.00000000E+00  0.00000000E+00
  0.00000000E+00  0.00000000E+00  0.00000000E+00
  0.00000000E+00  0.00000000E+00  0.00000000E+00
  0.00000000E+00  0.00000000E+00  0.00000000E+00
  0.00000000E+00  0.00000000E+00  0.00000000E+00
  0.00000000E+00  0.00000000E+00  0.00000000E+00
  0.00000000E+00  0.00000000E+00  0.00000000E+00
  0.00000000E+00  0.00000000E+00  0.00000000E+00
  0.00000000E+00  0.00000000E+00  0.00000000E+00
  0.00000000E+00  0.00000000E+00  0.00000000E+00
  0.00000000E+00  0.00000000E+00  0.00000000E+00
  0.00000000E+00  0.00000000E+00  0.00000000E+00
  0.00000000E+00  0.00000000E+00  0.00000000E+00
  0.00000000E+00  0.00000000E+00  0.00000000E+00
  0.00000000E+00  0.00000000E+00  0.00000000E+00
  0.00000000E+00  0.00000000E+00  0.00000000E+00
  0.00000000E+00  0.00000000E+00  0.00000000E+00
  0.00000000E+00  0.00000000E+00  0.00000000E+00
  0.00000000E+00  0.00000000E+00  0.00000000E+00
  0.00000000E+00  0.00000000E+00  0.00000000E+00
  0.00000000E+00  0.00000000E+00  0.00000000E+00
  0.00000000E+00  0.00000000E+00  0.00000000E+00
  0.00000000E+00  0.00000000E+00  0.00000000E+00
  0.00000000E+00  0.00000000E+00  0.00000000E+00
  0.00000000E+00  0.00000000E+00  0.00000000E+00
  0.00000000E+00  0.00000000E+00  0.00000000E+00
  0.00000000E+00  0.00000000E+00  0.00000000E+00
  0.00000000E+00  0.00000000E+00  0.00000000E+00
  0.00000000E+00  0.00000000E+00  0.00000000E+00
  0.00000000E+00  0.00000000E+00  0.00000000E+00
  0.00000000E+00  0.00000000E+00  0.00000000E+00
  0.00000000E+00  0.00000000E+00  0.00000000E+00
  0.00000000E+00  0.00000000E+00  0.00000000E+00
  0.00000000E+00  0.00000000E+00  0.00000000E+00
  0.00000000E+00  0.00000000E+00  0.00000000E+00
  0.00000000E+00  0.00000000E+00  0.00000000E+00
  0.00000000E+00  0.00000000E+00  0.00000000E+00
  0.00000000E+00  0.00000000E+00  0.00000000E+00
  0.00000000E+00  0.00000000E+00  0.00000000E+00
  0.00000000E+00  0.00000000E+00  0.00000000E+00
  0.00000000E+00  0.00000000E+00  0.00000000E+00
  0.00000000E+00  0.00000000E+00  0.00000000E+00
  0.00000000E+00  0.00000000E+00  0.00000000E+00
  0.00000000E+00  0.00000000E+00  0.00000000E+00
  0.00000000E+00  0.00000000E+00  0.00000000E+00
  0.00000000E+00  0.00000000E+00  0.00000000E+00
  0.00000000E+00  0.00000000E+00  0.00000000E+00
  0.00000000E+00  0.00000000E+00  0.00000000E+00
  0.00000000E+00  0.00000000E+00  0.00000000E+00
  0.00000000E+00  0.00000000E+00  0.00000000E+00
  0.00000000E+00  0.00000000E+00  0.00000000E+00
  0.00000000E+00  0.00000000E+00  0.00000000E+00
  0.00000000E+00  0.00000000E+00  0.00000000E+00
  0.00000000E+00  0.00000000E+00  0.00000000E+00
  0.00000000E+00  0.00000000E+00  0.00000000E+00
  0.00000000E+00  0.00000000E+00  0.00000000E+00
  0.00000000E+00  0.00000000E+00  0.00000000E+00
  0.00000000E+00  0.00000000E+00  0.00000000E+00
  0.00000000E+00  0.00000000E+00  0.00000000E+00
  0.00000000E+00  0.00000000E+00  0.00000000E+00
  0.00000000E+00  0.00000000E+00  0.00000000E+00
  0.00000000E+00  0.00000000E+00  0.00000000E+00
  0.00000000E+00  0.00000000E+00  0.00000000E+00
  0.00000000E+00  0.00000000E+00  0.00000000E+00
  0.00000000E+00  0.00000000E+00  0.00000000E+00
  0.00000000E+00  0.00000000E+00  0.00000000E+00
  0.00000000E+00  0.00000000E+00  0.00000000E+00
  0.00000000E+00  0.00000000E+00  0.00000000E+00
  0.00000000E+00  0.00000000E+00  0.00000000E+00
  0.00000000E+00  0.00000000E+00  0.00000000E+00
  0.00000000E+00  0.00000000E+00  0.00000000E+00
  0.00000000E+00  0.00000000E+00  0.00000000E+00
  0.00000000E+00  0.00000000E+00  0.00000000E+00
  0.00000000E+00  0.00000000E+00  0.00000000E+00
  0.00000000E+00  0.00000000E+00  0.00000000E+00
  0.00000000E+00  0.00000000E+00  0.00000000E+00
  0.00000000E+00  0.00000000E+00  0.00000000E+00
  0.00000000E+00  0.00000000E+00  0.00000000E+00
  0.00000000E+00  0.00000000E+00  0.00000000E+00
  0.00000000E+00  0.00000000E+00  0.00000000E+00
  0.00000000E+00  0.00000000E+00  0.00000000E+00
  0.00000000E+00  0.00000000E+00  0.00000000E+00
  0.00000000E+00  0.00000000E+00  0.00000000E+00
  0.00000000E+00  0.00000000E+00  0.00000000E+00
  0.00000000E+00  0.00000000E+00  0.00000000E+00
  0.00000000E+00  0.00000000E+00  0.00000000E+00
  0.00000000E+00  0.00000000E+00  0.00000000E+00
  0.00000000E+00  0.00000000E+00  0.00000000E+00
  0.00000000E+00  0.00000000E+00  0.00000000E+00
  0.00000000E+00  0.00000000E+00  0.00000000E+00
  0.00000000E+00  0.00000000E+00  0.00000000E+00
  0.00000000E+00  0.00000000E+00  0.00000000E+00
  0.00000000E+00  0.00000000E+00  0.00000000E+00
  0.00000000E+00  0.00000000E+00  0.00000000E+00
  0.00000000E+00  0.00000000E+00  0.00000000E+00
  0.00000000E+00  0.00000000E+00  0.00000000E+00
  0.00000000E+00  0.00000000E+00  0.00000000E+00
  0.00000000E+00  0.00000000E+00  0.00000000E+00
  0.00000000E+00  0.00000000E+00  0.00000000E+00
  0.00000000E+00  0.00000000E+00  0.00000000E+00
  0.00000000E+00  0.00000000E+00  0.00000000E+00
  0.00000000E+00  0.00000000E+00  0.00000000E+00
  0.00000000E+00  0.00000000E+00  0.00000000E+00
  0.00000000E+00  0.00000000E+00  0.00000000E+00
  0.00000000E+00  0.00000000E+00  0.00000000E+00
  0.00000000E+00  0.00000000E+00  0.00000000E+00
  0.00000000E+00  0.00000000E+00  0.00000000E+00
  0.00000000E+00  0.00000000E+00  0.00000000E+00
  0.00000000E+00  0.00000000E+00  0.00000000E+00
  0.00000000E+00  0.00000000E+00  0.00000000E+00
  0.00000000E+00  0.00000000E+00  0.00000000E+00
  0.00000000E+00  0.00000000E+00  0.00000000E+00
  0.00000000E+00  0.00000000E+00  0.00000000E+00
  0.00000000E+00  0.00000000E+00  0.00000000E+00
  0.00000000E+00  0.00000000E+00  0.00000000E+00
  0.00000000E+00  0.00000000E+00  0.00000000E+00
  0.00000000E+00  0.00000000E+00  0.00000000E+00
  0.00000000E+00  0.00000000E+00  0.00000000E+00
  0.00000000E+00  0.00000000E+00  0.00000000E+00
  0.00000000E+00  0.00000000E+00  0.00000000E+00
  0.00000000E+00  0.00000000E+00  0.00000000E+00
  0.00000000E+00  0.00000000E+00  0.00000000E+00
  0.00000000E+00  0.00000000E+00  0.00000000E+00
  0.00000000E+00  0.00000000E+00  0.00000000E+00
  0.00000000E+00  0.00000000E+00  0.00000000E+00
  0.00000000E+00  0.00000000E+00  0.00000000E+00
  0.00000000E+00  0.00000000E+00  0.00000000E+00
  0.00000000E+00  0.00000000E+00  0.00000000E+00
  0.00000000E+00  0.00000000E+00  0.00000000E+00
  0.00000000E+00  0.00000000E+00  0.00000000E+00
  0.00000000E+00  0.00000000E+00  0.00000000E+00
  0.00000000E+00  0.00000000E+00  0.00000000E+00
  0.00000000E+00  0.00000000E+00  0.00000000E+00
  0.00000000E+00  0.00000000E+00  0.00000000E+00
  0.00000000E+00  0.00000000E+00  0.00000000E+00
  0.00000000E+00  0.00000000E+00  0.00000000E+00
  0.00000000E+00  0.00000000E+00  0.00000000E+00
  0.00000000E+00  0.00000000E+00  0.00000000E+00
  0.00000000E+00  0.00000000E+00  0.00000000E+00
  0.00000000E+00  0.00000000E+00  0.00000000E+00
  0.00000000E+00  0.00000000E+00  0.00000000E+00
  0.00000000E+00  0.00000000E+00  0.00000000E+00
  0.00000000E+00  0.00000000E+00  0.00000000E+00
  0.00000000E+00  0.00000000E+00  0.00000000E+00
  0.00000000E+00  0.00000000E+00  0.00000000E+00
  0.00000000E+00  0.00000000E+00  0.00000000E+00
  0.00000000E+00  0.00000000E+00  0.00000000E+00
  0.00000000E+00  0.00000000E+00  0.00000000E+00
  0.00000000E+00  0.00000000E+00  0.00000000E+00
  0.00000000E+00  0.00000000E+00  0.00000000E+00
  0.00000000E+00  0.00000000E+00  0.00000000E+00
  0.00000000E+00  0.00000000E+00  0.00000000E+00
  0.00000000E+00  0.00000000E+00  0.00000000E+00
  0.00000000E+00  0.00000000E+00  0.00000000E+00
  0.00000000E+00  0.00000000E+00  0.00000000E+00
  0.00000000E+00  0.00000000E+00  0.00000000E+00
  0.00000000E+00  0.00000000E+00  0.00000000E+00
  0.00000000E+00  0.00000000E+00  0.00000000E+00
  0.00000000E+00  0.00000000E+00  0.00000000E+00
  0.00000000E+00  0.00000000E+00  0.00000000E+00
  0.00000000E+00  0.00000000E+00  0.00000000E+00
  0.00000000E+00  0.00000000E+00  0.00000000E+00
  0.00000000E+00  0.00000000E+00  0.00000000E+00
  0.00000000E+00  0.00000000E+00  0.00000000E+00
  0.00000000E+00  0.00000000E+00  0.00000000E+00
  0.00000000E+00  0.00000000E+00  0.00000000E+00
  0.00000000E+00  0.00000000E+00  0.00000000E+00
  0.00000000E+00  0.00000000E+00  0.00000000E+00
  0.00000000E+00  0.00000000E+00  0.00000000E+00
  0.00000000E+00  0.00000000E+00  0.00000000E+00
  0.00000000E+00  0.00000000E+00  0.00000000E+00
  0.00000000E+00  0.00000000E+00  0.00000000E+00
  0.00000000E+00  0.00000000E+00  0.00000000E+00
  0.00000000E+00  0.00000000E+00  0.00000000E+00
  0.00000000E+00  0.00000000E+00  0.00000000E+00
  0.00000000E+00  0.00000000E+00  0.00000000E+00
  0.00000000E+00  0.00000000E+00  0.00000000E+00
  0.00000000E+00  0.00000000E+00  0.00000000E+00
  0.00000000E+00  0.00000000E+00  0.00000000E+00
  0.00000000E+00  0.00000000E+00  0.00000000E+00
