# Supplementary material for: Water Adsorption at Pairs of Proximate Brønsted Acid Sites in Zeolites
Source: J Phys Chem Lett. 2026 Jan 14;17(4):1201–6. doi: 10.1021/acs.jpclett.5c03794 (PMC12862806; doi:10.1021/acs.jpclett.5c03794)
Supplement: Supplementary file 2 [file jz5c03794_si_002.zip › Water_BAS_Pairs_SI/QM/STRUCTURES_PBE+D2/HMFI__Isolated_BAS__T1_O1_T5__bare__PBE_D2.vasp]

image0                                  
   1.00000000000000     
    20.2029999999999994    0.0000000000000000    0.0000000000000000
     0.0000000000000010   19.8490000000000002    0.0000000000000000
     0.0000000000000010    0.0000000000000010   13.2159999999999993
   Al   H    O    Si
     1     1   192    95
Direct
  0.4196992526145689  0.4480819406346411  0.6231638939625123
  0.4825971002505170  0.4402944701771973  0.7798843985141337
  0.4893433606384468  0.0422165529120352  0.7267810498100308
  0.3649346008170862  0.0637100373411087  0.7711495028286486
  0.4220263002326222  0.1399148636338176  0.6341277342322144
  0.3958926035553986  0.0132447224574614  0.5899575897444937
  0.3202103873184193  0.0417024004135322  0.9532538565995488
  0.3049813368445855  0.9480276985552620  0.8080256368811767
  0.2351807515026639  0.0622106302550931  0.8057435572253066
  0.3086597614828009  0.1205646079737893  0.1119788833345140
  0.2011936755211157  0.0659141143152002  0.0306394832065107
  0.2868031975660397  0.9884296561006833  0.1260884539394168
  0.0898756189197443  0.1172791120084805  0.0983936628322792
  0.0899501900273000  0.0583817298066306  0.9229904554089876
  0.1149981900832607  0.0680774361339324  0.7256091785301469
  0.0865741706433753  0.9501614949629470  0.8058187060915779
  0.2087959100869495  0.1448431034748903  0.6508030381117139
  0.4943247426641912  0.8558226015992042  0.7424306713074195
  0.3675123911917462  0.8328242742617511  0.7761605209162403
  0.3091005780914961  0.8537346008202186  0.9525912161209090
  0.2360473948833495  0.8347450025518192  0.7894621002346223
  0.1865800809315866  0.8497527300617959  0.0216709586109982
  0.0683144139705793  0.8487030242763812  0.9360678239360216
  0.1080681572353665  0.8258002502572844  0.7463411913180358
  0.0112254302147125  0.9569346713456840  0.2269793413099178
  0.1359975792720817  0.9343447055218431  0.2693257050941028
  0.0766201540516162  0.8582387962451185  0.1343051965136616
  0.1036363326895794  0.9842062184675198  0.0876029327319733
  0.1793336626879623  0.9591741584561990  0.4528181877849386
  0.1920753635530646  0.0517173215343907  0.3052652556864246
  0.2652236036764363  0.9394254353806440  0.3066835290825373
  0.1906245266894511  0.8818892428084822  0.6133012682884227
  0.2987899175475095  0.9326304237311275  0.5275669274295101
  0.2169572546484066  0.0134013492809417  0.6237913969067311
  0.4089979838723532  0.8799619523970051  0.5963376109774988
  0.4115916130232267  0.9423193639273373  0.4233061256958662
  0.3853119432391062  0.9272030788010103  0.2273157090907307
  0.4145432745990523  0.0471623443120693  0.2979968631653118
  0.2877491189723336  0.8564978218384707  0.1513165723767236
  0.0060274084673302  0.1456955238044153  0.2441389960722518
  0.1333635840441395  0.1689128502011644  0.2741433982767349
  0.1891749952243230  0.1446101238167777  0.4518920168238649
  0.2644943049431014  0.1633038863070600  0.2913820432853529
  0.3112540862421358  0.1469521275449219  0.5232322113716247
  0.4295400177363876  0.1436127240580478  0.4362456594082817
  0.3922788371580940  0.1729036068066649  0.2470211113047121
  0.5102209109998838  0.5435321820657913  0.2721065572935853
  0.6410337179507840  0.5574803436945062  0.2670819942006002
  0.5699463702263801  0.6327617565099997  0.3902693677111310
  0.5834338083130804  0.5031128438774302  0.4290470533829810
  0.7067449657556433  0.5720250089643314  0.0981009943083107
  0.6819266837502037  0.4481521990481668  0.1703463223997159
  0.7699865578234562  0.5266541322939422  0.2577325973707328
  0.6921616563221008  0.6305134765093594  0.9218123679098644
  0.8008719956923265  0.5573930839306516  0.9557148406770070
  0.6852621293643537  0.4958736466835513  0.9402641896428259
  0.9087223434745204  0.6311288802356636  0.9292816564453444
  0.8941636065498413  0.5649339022701100  0.0994684457653554
  0.8958804401673894  0.5545251089545790  0.2984214123700500
  0.9202544470335782  0.4476052611694276  0.1836300828912350
  0.8027631374210114  0.6301746867577219  0.3771511361677620
  0.5140410383480184  0.3624930949195402  0.2629895223927439
  0.6414193571962962  0.3315021024634959  0.2470886046989391
  0.6961906789791547  0.3343178980450304  0.0677230576641276
  0.7708827357541478  0.3568929552446374  0.2282239796152586
  0.8125491004885362  0.3508391314569272  0.9756664866035193
  0.9203770511617779  0.3315996579362392  0.0861241732032320
  0.8953546260088051  0.3346970172078023  0.2832127853403120
  0.9910556215871973  0.4564174853086668  0.7741857111152625
  0.8602256674314529  0.4427901563271169  0.7684446517196130
  0.9314326061182775  0.3679466195492185  0.8926624324266448
  0.9173636246560907  0.4977324056322554  0.9301919525858801
  0.7958332193080760  0.4278636697505314  0.5981396652796068
  0.8197612424108806  0.5522671116647535  0.6698744456266201
  0.7315490081964093  0.4740124232483572  0.7558735339235115
  0.8052308482457685  0.3684817059836596  0.4217220656496167
  0.6998754516378692  0.4450627207770680  0.4604302350564281
  0.8173530817296030  0.5030320739063894  0.4394342554376797
  0.5937680270946790  0.3692934453777751  0.4248829502315723
  0.6023123326950270  0.4331462996945051  0.5964988729873273
  0.6074015378404790  0.4456784054680757  0.7984188701849878
  0.5820352193619321  0.5525149155388168  0.6797855545515862
  0.7008181099195864  0.3691222857622904  0.8743153009314751
  0.9853852450251415  0.6381393214671630  0.7644403925481390
  0.8574623165927816  0.6680196065962277  0.7522314934878506
  0.8037359600419562  0.6670598503424439  0.5706544339112704
  0.7286979742564165  0.6412518877848750  0.7293687519816605
  0.6892011970601247  0.6488716732606684  0.4732481895528890
  0.5818553786657288  0.6688472411681077  0.5834646479089719
  0.6037237323440066  0.6646536136356698  0.7814346894784091
  0.5074444731690679  0.9509737833437252  0.2854745510750131
  0.6393061389320197  0.9410490633181731  0.2832602879845956
  0.5687437523834213  0.8801491819754265  0.4257628329690239
  0.5765446635897229  0.0131057888715506  0.4259540996564966
  0.6972781105910502  0.9274916304549387  0.1062075678487775
  0.6696775130774306  0.0512338866654697  0.1783544530910391
  0.7656073267662864  0.9797760928748499  0.2573175525145239
  0.7147541938446209  0.8655874566333762  0.9309568807702185
  0.8045193610041386  0.9533180872480763  0.9927640546485939
  0.6861903695109297  0.9985792035818292  0.9409400782632062
  0.8912432043779228  0.8592172656570082  0.9337797020071715
  0.9106100335368770  0.9252312820867039  0.1048255536531891
  0.8913757441150061  0.9520687444006560  0.2998547254287579
  0.9240339144916312  0.0503412353860395  0.1713853513877081
  0.7967582606904338  0.8749787446920473  0.3723976020472297
  0.5152330576751183  0.1333172223460867  0.2886045263570317
  0.6349228680362228  0.1733154780611441  0.2412653926297630
  0.6911055806934605  0.1598030825219418  0.0653758734608419
  0.7619050041931333  0.1409630019996379  0.2323926680132698
  0.8108694531246117  0.1446905452410900  0.9876460130871683
  0.9125424937925479  0.1746711753707510  0.1073265888992938
  0.8834289745134276  0.1461700094358376  0.3003513854637157
  0.9935839481665842  0.0464356939449370  0.7864346421492173
  0.8618855760777646  0.0582899776484447  0.7834137142977737
  0.9329472102414953  0.1205998633852474  0.9241386905207298
  0.9238116600812117  0.9878864712507286  0.9290101300374858
  0.8030531683843960  0.0715385056188806  0.6068519371609259
  0.8309812818559146  0.9479082502892183  0.6795080686883228
  0.7354102702879809  0.0194342086108041  0.7584487898525427
  0.7860364596782489  0.1337823592730180  0.4321157771870697
  0.6953108482188506  0.0469839619517597  0.4933664961682950
  0.8130180210044557  0.0005209514772124  0.4414094269019521
  0.6092610056343830  0.1416391337443738  0.4332914493699296
  0.5884988364136102  0.0749254434348164  0.6031661367383901
  0.6095448439747261  0.0487075111157655  0.7981166860822152
  0.5776332485180924  0.9497712427188146  0.6702659123529910
  0.7043196945039363  0.1244072920687855  0.8730732022735962
  0.9848314918861848  0.8660781527628597  0.7878841784539073
  0.8648320546032012  0.8257626492968259  0.7426001228225110
  0.8106970818706211  0.8400082190413926  0.5650963949896007
  0.7381176465242290  0.8576899737948654  0.7309301853024811
  0.6909243501403832  0.8550573959204587  0.4885104486375744
  0.5886113258069455  0.8248092714408893  0.6073038087062134
  0.6167284973390154  0.8538060936536241  0.8001485791785008
  0.4941047535136097  0.4533093336286794  0.7107905512248424
  0.3591133629887129  0.4432136317199648  0.7136664129390313
  0.4365915971065561  0.3767902451279705  0.5546223037205695
  0.4232673042521980  0.5199490416673820  0.5521306165173347
  0.2865581675393264  0.4246944294680354  0.8753883005568109
  0.3156351745158495  0.5503758523107922  0.8175325749894304
  0.2300048739231383  0.4784754141246137  0.7167977175472461
  0.2982914623187857  0.3583741239901836  0.0447595065366669
  0.1948904671856736  0.4394213579262389  0.0211463587241377
  0.3157813701295233  0.4916936976922980  0.0405507537975156
  0.0915553752204509  0.3549244800271573  0.0426204061908708
  0.1019899152430896  0.4284996630904152  0.8773417388490092
  0.1047337287032026  0.4523864106360096  0.6778939231476149
  0.0814500120354627  0.5515200339508924  0.8101756335479966
  0.1971753563560104  0.3774136628716459  0.5931516852461678
  0.4827852398487196  0.6386119682630922  0.7050947791315888
  0.3550735705298031  0.6619776907382634  0.7224246228508485
  0.3001292120476651  0.6711381911999938  0.8997092416218540
  0.2269698579686473  0.6362960675488306  0.7412938229515911
  0.1893483574796262  0.6429557008838874  0.0002549088717360
  0.0880203749780535  0.6759415062348261  0.8795512555428711
  0.1037368819992625  0.6542908519868409  0.6828366616783338
  0.0086569183481047  0.5470787718947897  0.2013840408733789
  0.1400484489779388  0.5575360456198083  0.1977017883339458
  0.0663857555290043  0.6182600804289584  0.0585131451290548
  0.0750022202957344  0.4858114520325029  0.0561043199987253
  0.2017906853572246  0.5760002233987804  0.3713191971795428
  0.1788465227229267  0.4509496856599957  0.3041741720985718
  0.2688872085448957  0.5282497776677328  0.2183204157702219
  0.1974071672563840  0.6396321436353273  0.5437631875262611
  0.3019867232161393  0.5630765388097395  0.5059063166924571
  0.1837681209208485  0.5052723300709563  0.5357332651316316
  0.4032611720903575  0.6499077573876132  0.5377514302191289
  0.3989892978331455  0.5760049673283028  0.3715999735770663
  0.3962364292193184  0.5458897664779011  0.1761191200673199
  0.4194045463396748  0.4495868313132626  0.3126570010461241
  0.3069237144499120  0.6219306974700957  0.0865594954801066
  0.0173280952641056  0.3582039543318366  0.2130420357699425
  0.1460656276115523  0.3334692248860437  0.2220856796236083
  0.1981704443916911  0.3358605489199779  0.4025228742414086
  0.2727327007625124  0.3660271400693145  0.2431509053309624
  0.3122384952047268  0.3558346246728915  0.4992025773468327
  0.4101571413608642  0.3222089749501075  0.3738264898961401
  0.3953871237022458  0.3501910860931016  0.1797658910011981
  0.4339503066827387  0.7558458047632582  0.6463274931898810
  0.2665891603600362  0.7452299800840033  0.0563156599311423
  0.1072072803519917  0.7438076440693387  0.0481694706061151
  0.1937236448924229  0.7510645473284429  0.6468909060204323
  0.0664153324483440  0.2430904766864428  0.1411209328335259
  0.2328676094741798  0.2541972305789589  0.5504433641874121
  0.3918565896895569  0.2522121933294421  0.5408881177745766
  0.3066311605933829  0.2500970970425132  0.1529950473960510
  0.5602953104044586  0.2522054918051975  0.3526687578221208
  0.7341306667459927  0.2469407560233333  0.9272247561203235
  0.8922986627646252  0.2457751831525748  0.9409067154800808
  0.8006752161752183  0.2486269093004603  0.3379638826583020
  0.9396555478663517  0.7480278800223800  0.8549969412779412
  0.7675874076359729  0.7526326107099063  0.4271838625706092
  0.6096334058673895  0.7548029634210266  0.4393019984600902
  0.6984862921512101  0.7505530708499517  0.8373003009780702
  0.4182337133716507  0.0640391811879506  0.6801794469415834
  0.3062230583194980  0.0282112964005343  0.8344729359063195
  0.2787467288428735  0.0546119989710641  0.0565765229817714
  0.1217924933326330  0.0558759564670075  0.0351212955459612
  0.0709588797901574  0.0305051374471663  0.8114237075374989
  0.1936146106098142  0.0720050462871367  0.7010465591205789
  0.4252199757220375  0.8311709238020083  0.6908741825806838
  0.3045348682667999  0.8676069512260973  0.8314903901955444
  0.2624966393506082  0.8260924328436459  0.0444129856414684
  0.1100436804821933  0.8247568689251670  0.0343062829015892
  0.0624353554951807  0.8727386369713449  0.8191723855608641
  0.1824000969120305  0.8240743137347885  0.6987430865469191
  0.0817839212976388  0.9343192000558844  0.1794458155205838
  0.1931798653861152  0.9718033619569008  0.3336798293526133
  0.2218411291538167  0.9462721998629591  0.5553681467043406
  0.3782030597589205  0.9426182062796236  0.5344141876847286
  0.4300468659549858  0.9671148515705519  0.3099367921721538
  0.3066459018330381  0.9280786316394877  0.2022564329425924
  0.0748600339000915  0.1687295304746655  0.1900748342914024
  0.1946563169013187  0.1318708699493793  0.3307058787600517
  0.2357972453842731  0.1731496131854363  0.5432569381589835
  0.3882225562957672  0.1714033116053635  0.5327237488624299
  0.4375594952319056  0.1243562827671161  0.3178597503844682
  0.3177423321126394  0.1759964018644748  0.2007299488390972
  0.5759589276233094  0.5586397480926392  0.3386086782703838
  0.6996485788710102  0.5257506521733385  0.1989371301217046
  0.7219755567808840  0.5646597316387360  0.9784298093637774
  0.8799698011160596  0.5625665840733053  0.9789900406074518
  0.9305733818518100  0.5283051310951870  0.1947961666516082
  0.8211302012097528  0.5540220151309082  0.3432387813629421
  0.5772220745503465  0.3291046536047152  0.3207662450491635
  0.6977118294284090  0.3680664763089126  0.1794676202459233
  0.7364409729146038  0.3249922420846106  0.9623957619399501
  0.8892604844419384  0.3243530313338319  0.9741703029418077
  0.9385298311075810  0.3684093141046049  0.1919027433279107
  0.8182092148117748  0.3270692379282534  0.3175747365401650
  0.9251158449117795  0.4418990313164718  0.8406385452119391
  0.8027693628337357  0.4746004612521276  0.6983198788214053
  0.7792734729702522  0.4357480382784381  0.4786835038080730
  0.6204722135731872  0.4378386128592306  0.4761523026426279
  0.5754145840195184  0.4727448134828066  0.6940573655737398
  0.6829734240621093  0.4457266819183565  0.8436006517475296
  0.9225895388001859  0.6709973017966047  0.8241224580169073
  0.8025182512831880  0.6319790811849034  0.6813837913007157
  0.7657171130321517  0.6745983569125440  0.4628340663605894
  0.6128456552380421  0.6760313218187807  0.4712224522907102
  0.5620162020535194  0.6320595156970399  0.6878137917318433
  0.6808736256449482  0.6721107956592516  0.8173004729346875
  0.5739039201322009  0.9465075317530834  0.3544219526015538
  0.6924775894489898  0.9748237747964212  0.2064910783478424
  0.7257592234738842  0.9357456584030959  0.9918165413833573
  0.8820671769437773  0.9312796225291028  0.9903888058491234
  0.9342442133051362  0.9712420988963569  0.2002956229114591
  0.8163918624236601  0.9516853172258122  0.3429030952482934
  0.5795060352541545  0.1744712635860974  0.3296816600484232
  0.6898259887222405  0.1306799393014924  0.1797658262925581
  0.7353989874155408  0.1689496706958261  0.9639515046132038
  0.8873413648029590  0.1710978741232899  0.9905013842283363
  0.9315072967870924  0.1288056786823814  0.2054665981259232
  0.8076999294443781  0.1677566438572729  0.3254124296808554
  0.9271445618956700  0.0531986095402922  0.8549979223326388
  0.8083989311215488  0.0244060448858643  0.7072415683275458
  0.7742478428473073  0.0636774861353596  0.4925996719735946
  0.6178603816746491  0.0692144515878788  0.4892061895712160
  0.5663099514972966  0.0287590611100104  0.6992120035288256
  0.6840981330034233  0.0479439567917584  0.8428690085920233
  0.9205249179569298  0.8255234200135659  0.8305529157084209
  0.8106654968341047  0.8685151211831276  0.6798102005581304
  0.7662431777178181  0.8305384008939853  0.4638510530066281
  0.6143950844980098  0.8289954159326924  0.4907215072560831
  0.5692394666943096  0.8714160296087670  0.7045653509778920
  0.6924049853630651  0.8316040855543538  0.8245349341019496
  0.2993349030312351  0.4736939680314768  0.7784397036806893
  0.2733198983506510  0.4288880241167112  0.9954776787739581
  0.1165946293837773  0.4271795676644746  0.9981573372537267
  0.0699919493795532  0.4720805670080923  0.7848397858089426
  0.1793023852306647  0.4530600624799153  0.6303214500118877
  0.4188960858925182  0.6759565979236906  0.6521544658779970
  0.2993588287300892  0.6290174433199578  0.7943616181888026
  0.2655217232122289  0.6698438462924272  0.0105580079344010
  0.1131012058136554  0.6701740795839046  0.9962370773280209
  0.0646978755655072  0.6297116684330699  0.7839203066757000
  0.1807495273198339  0.6705189171843906  0.6542196791469277
  0.0736735392254758  0.5517216753369070  0.1292623857210126
  0.1969556384462531  0.5279881058492364  0.2722709227576657
  0.2224002361899255  0.5706448742352248  0.4898459035530698
  0.3816753308927364  0.5761061971198106  0.4922498830617303
  0.4310734540431811  0.5286967519100506  0.2841564853568348
  0.3215124218074882  0.5472019617052940  0.1303045938557641
  0.0799971352897327  0.3228836243473109  0.1550234429541478
  0.1991660984433572  0.3720521743877267  0.2927718723197930
  0.2357513690977015  0.3311873722017497  0.5111032900425790
  0.3886615650142206  0.3274416887759341  0.4930211040221197
  0.4346720473690672  0.3714611875349940  0.2828771446734820
  0.3183664499985503  0.3307373306071124  0.1560858851700366
 
  0.00000000E+00  0.00000000E+00  0.00000000E+00
  0.00000000E+00  0.00000000E+00  0.00000000E+00
  0.00000000E+00  0.00000000E+00  0.00000000E+00
  0.00000000E+00  0.00000000E+00  0.00000000E+00
  0.00000000E+00  0.00000000E+00  0.00000000E+00
  0.00000000E+00  0.00000000E+00  0.00000000E+00
  0.00000000E+00  0.00000000E+00  0.00000000E+00
  0.00000000E+00  0.00000000E+00  0.00000000E+00
  0.00000000E+00  0.00000000E+00  0.00000000E+00
  0.00000000E+00  0.00000000E+00  0.00000000E+00
  0.00000000E+00  0.00000000E+00  0.00000000E+00
  0.00000000E+00  0.00000000E+00  0.00000000E+00
  0.00000000E+00  0.00000000E+00  0.00000000E+00
  0.00000000E+00  0.00000000E+00  0.00000000E+00
  0.00000000E+00  0.00000000E+00  0.00000000E+00
  0.00000000E+00  0.00000000E+00  0.00000000E+00
  0.00000000E+00  0.00000000E+00  0.00000000E+00
  0.00000000E+00  0.00000000E+00  0.00000000E+00
  0.00000000E+00  0.00000000E+00  0.00000000E+00
  0.00000000E+00  0.00000000E+00  0.00000000E+00
  0.00000000E+00  0.00000000E+00  0.00000000E+00
  0.00000000E+00  0.00000000E+00  0.00000000E+00
  0.00000000E+00  0.00000000E+00  0.00000000E+00
  0.00000000E+00  0.00000000E+00  0.00000000E+00
  0.00000000E+00  0.00000000E+00  0.00000000E+00
  0.00000000E+00  0.00000000E+00  0.00000000E+00
  0.00000000E+00  0.00000000E+00  0.00000000E+00
  0.00000000E+00  0.00000000E+00  0.00000000E+00
  0.00000000E+00  0.00000000E+00  0.00000000E+00
  0.00000000E+00  0.00000000E+00  0.00000000E+00
  0.00000000E+00  0.00000000E+00  0.00000000E+00
  0.00000000E+00  0.00000000E+00  0.00000000E+00
  0.00000000E+00  0.00000000E+00  0.00000000E+00
  0.00000000E+00  0.00000000E+00  0.00000000E+00
  0.00000000E+00  0.00000000E+00  0.00000000E+00
  0.00000000E+00  0.00000000E+00  0.00000000E+00
  0.00000000E+00  0.00000000E+00  0.00000000E+00
  0.00000000E+00  0.00000000E+00  0.00000000E+00
  0.00000000E+00  0.00000000E+00  0.00000000E+00
  0.00000000E+00  0.00000000E+00  0.00000000E+00
  0.00000000E+00  0.00000000E+00  0.00000000E+00
  0.00000000E+00  0.00000000E+00  0.00000000E+00
  0.00000000E+00  0.00000000E+00  0.00000000E+00
  0.00000000E+00  0.00000000E+00  0.00000000E+00
  0.00000000E+00  0.00000000E+00  0.00000000E+00
  0.00000000E+00  0.00000000E+00  0.00000000E+00
  0.00000000E+00  0.00000000E+00  0.00000000E+00
  0.00000000E+00  0.00000000E+00  0.00000000E+00
  0.00000000E+00  0.00000000E+00  0.00000000E+00
  0.00000000E+00  0.00000000E+00  0.00000000E+00
  0.00000000E+00  0.00000000E+00  0.00000000E+00
  0.00000000E+00  0.00000000E+00  0.00000000E+00
  0.00000000E+00  0.00000000E+00  0.00000000E+00
  0.00000000E+00  0.00000000E+00  0.00000000E+00
  0.00000000E+00  0.00000000E+00  0.00000000E+00
  0.00000000E+00  0.00000000E+00  0.00000000E+00
  0.00000000E+00  0.00000000E+00  0.00000000E+00
  0.00000000E+00  0.00000000E+00  0.00000000E+00
  0.00000000E+00  0.00000000E+00  0.00000000E+00
  0.00000000E+00  0.00000000E+00  0.00000000E+00
  0.00000000E+00  0.00000000E+00  0.00000000E+00
  0.00000000E+00  0.00000000E+00  0.00000000E+00
  0.00000000E+00  0.00000000E+00  0.00000000E+00
  0.00000000E+00  0.00000000E+00  0.00000000E+00
  0.00000000E+00  0.00000000E+00  0.00000000E+00
  0.00000000E+00  0.00000000E+00  0.00000000E+00
  0.00000000E+00  0.00000000E+00  0.00000000E+00
  0.00000000E+00  0.00000000E+00  0.00000000E+00
  0.00000000E+00  0.00000000E+00  0.00000000E+00
  0.00000000E+00  0.00000000E+00  0.00000000E+00
  0.00000000E+00  0.00000000E+00  0.00000000E+00
  0.00000000E+00  0.00000000E+00  0.00000000E+00
  0.00000000E+00  0.00000000E+00  0.00000000E+00
  0.00000000E+00  0.00000000E+00  0.00000000E+00
  0.00000000E+00  0.00000000E+00  0.00000000E+00
  0.00000000E+00  0.00000000E+00  0.00000000E+00
  0.00000000E+00  0.00000000E+00  0.00000000E+00
  0.00000000E+00  0.00000000E+00  0.00000000E+00
  0.00000000E+00  0.00000000E+00  0.00000000E+00
  0.00000000E+00  0.00000000E+00  0.00000000E+00
  0.00000000E+00  0.00000000E+00  0.00000000E+00
  0.00000000E+00  0.00000000E+00  0.00000000E+00
  0.00000000E+00  0.00000000E+00  0.00000000E+00
  0.00000000E+00  0.00000000E+00  0.00000000E+00
  0.00000000E+00  0.00000000E+00  0.00000000E+00
  0.00000000E+00  0.00000000E+00  0.00000000E+00
  0.00000000E+00  0.00000000E+00  0.00000000E+00
  0.00000000E+00  0.00000000E+00  0.00000000E+00
  0.00000000E+00  0.00000000E+00  0.00000000E+00
  0.00000000E+00  0.00000000E+00  0.00000000E+00
  0.00000000E+00  0.00000000E+00  0.00000000E+00
  0.00000000E+00  0.00000000E+00  0.00000000E+00
  0.00000000E+00  0.00000000E+00  0.00000000E+00
  0.00000000E+00  0.00000000E+00  0.00000000E+00
  0.00000000E+00  0.00000000E+00  0.00000000E+00
  0.00000000E+00  0.00000000E+00  0.00000000E+00
  0.00000000E+00  0.00000000E+00  0.00000000E+00
  0.00000000E+00  0.00000000E+00  0.00000000E+00
  0.00000000E+00  0.00000000E+00  0.00000000E+00
  0.00000000E+00  0.00000000E+00  0.00000000E+00
  0.00000000E+00  0.00000000E+00  0.00000000E+00
  0.00000000E+00  0.00000000E+00  0.00000000E+00
  0.00000000E+00  0.00000000E+00  0.00000000E+00
  0.00000000E+00  0.00000000E+00  0.00000000E+00
  0.00000000E+00  0.00000000E+00  0.00000000E+00
  0.00000000E+00  0.00000000E+00  0.00000000E+00
  0.00000000E+00  0.00000000E+00  0.00000000E+00
  0.00000000E+00  0.00000000E+00  0.00000000E+00
  0.00000000E+00  0.00000000E+00  0.00000000E+00
  0.00000000E+00  0.00000000E+00  0.00000000E+00
  0.00000000E+00  0.00000000E+00  0.00000000E+00
  0.00000000E+00  0.00000000E+00  0.00000000E+00
  0.00000000E+00  0.00000000E+00  0.00000000E+00
  0.00000000E+00  0.00000000E+00  0.00000000E+00
  0.00000000E+00  0.00000000E+00  0.00000000E+00
  0.00000000E+00  0.00000000E+00  0.00000000E+00
  0.00000000E+00  0.00000000E+00  0.00000000E+00
  0.00000000E+00  0.00000000E+00  0.00000000E+00
  0.00000000E+00  0.00000000E+00  0.00000000E+00
  0.00000000E+00  0.00000000E+00  0.00000000E+00
  0.00000000E+00  0.00000000E+00  0.00000000E+00
  0.00000000E+00  0.00000000E+00  0.00000000E+00
  0.00000000E+00  0.00000000E+00  0.00000000E+00
  0.00000000E+00  0.00000000E+00  0.00000000E+00
  0.00000000E+00  0.00000000E+00  0.00000000E+00
  0.00000000E+00  0.00000000E+00  0.00000000E+00
  0.00000000E+00  0.00000000E+00  0.00000000E+00
  0.00000000E+00  0.00000000E+00  0.00000000E+00
  0.00000000E+00  0.00000000E+00  0.00000000E+00
  0.00000000E+00  0.00000000E+00  0.00000000E+00
  0.00000000E+00  0.00000000E+00  0.00000000E+00
  0.00000000E+00  0.00000000E+00  0.00000000E+00
  0.00000000E+00  0.00000000E+00  0.00000000E+00
  0.00000000E+00  0.00000000E+00  0.00000000E+00
  0.00000000E+00  0.00000000E+00  0.00000000E+00
  0.00000000E+00  0.00000000E+00  0.00000000E+00
  0.00000000E+00  0.00000000E+00  0.00000000E+00
  0.00000000E+00  0.00000000E+00  0.00000000E+00
  0.00000000E+00  0.00000000E+00  0.00000000E+00
  0.00000000E+00  0.00000000E+00  0.00000000E+00
  0.00000000E+00  0.00000000E+00  0.00000000E+00
  0.00000000E+00  0.00000000E+00  0.00000000E+00
  0.00000000E+00  0.00000000E+00  0.00000000E+00
  0.00000000E+00  0.00000000E+00  0.00000000E+00
  0.00000000E+00  0.00000000E+00  0.00000000E+00
  0.00000000E+00  0.00000000E+00  0.00000000E+00
  0.00000000E+00  0.00000000E+00  0.00000000E+00
  0.00000000E+00  0.00000000E+00  0.00000000E+00
  0.00000000E+00  0.00000000E+00  0.00000000E+00
  0.00000000E+00  0.00000000E+00  0.00000000E+00
  0.00000000E+00  0.00000000E+00  0.00000000E+00
  0.00000000E+00  0.00000000E+00  0.00000000E+00
  0.00000000E+00  0.00000000E+00  0.00000000E+00
  0.00000000E+00  0.00000000E+00  0.00000000E+00
  0.00000000E+00  0.00000000E+00  0.00000000E+00
  0.00000000E+00  0.00000000E+00  0.00000000E+00
  0.00000000E+00  0.00000000E+00  0.00000000E+00
  0.00000000E+00  0.00000000E+00  0.00000000E+00
  0.00000000E+00  0.00000000E+00  0.00000000E+00
  0.00000000E+00  0.00000000E+00  0.00000000E+00
  0.00000000E+00  0.00000000E+00  0.00000000E+00
  0.00000000E+00  0.00000000E+00  0.00000000E+00
  0.00000000E+00  0.00000000E+00  0.00000000E+00
  0.00000000E+00  0.00000000E+00  0.00000000E+00
  0.00000000E+00  0.00000000E+00  0.00000000E+00
  0.00000000E+00  0.00000000E+00  0.00000000E+00
  0.00000000E+00  0.00000000E+00  0.00000000E+00
  0.00000000E+00  0.00000000E+00  0.00000000E+00
  0.00000000E+00  0.00000000E+00  0.00000000E+00
  0.00000000E+00  0.00000000E+00  0.00000000E+00
  0.00000000E+00  0.00000000E+00  0.00000000E+00
  0.00000000E+00  0.00000000E+00  0.00000000E+00
  0.00000000E+00  0.00000000E+00  0.00000000E+00
  0.00000000E+00  0.00000000E+00  0.00000000E+00
  0.00000000E+00  0.00000000E+00  0.00000000E+00
  0.00000000E+00  0.00000000E+00  0.00000000E+00
  0.00000000E+00  0.00000000E+00  0.00000000E+00
  0.00000000E+00  0.00000000E+00  0.00000000E+00
  0.00000000E+00  0.00000000E+00  0.00000000E+00
  0.00000000E+00  0.00000000E+00  0.00000000E+00
  0.00000000E+00  0.00000000E+00  0.00000000E+00
  0.00000000E+00  0.00000000E+00  0.00000000E+00
  0.00000000E+00  0.00000000E+00  0.00000000E+00
  0.00000000E+00  0.00000000E+00  0.00000000E+00
  0.00000000E+00  0.00000000E+00  0.00000000E+00
  0.00000000E+00  0.00000000E+00  0.00000000E+00
  0.00000000E+00  0.00000000E+00  0.00000000E+00
  0.00000000E+00  0.00000000E+00  0.00000000E+00
  0.00000000E+00  0.00000000E+00  0.00000000E+00
  0.00000000E+00  0.00000000E+00  0.00000000E+00
  0.00000000E+00  0.00000000E+00  0.00000000E+00
  0.00000000E+00  0.00000000E+00  0.00000000E+00
  0.00000000E+00  0.00000000E+00  0.00000000E+00
  0.00000000E+00  0.00000000E+00  0.00000000E+00
  0.00000000E+00  0.00000000E+00  0.00000000E+00
  0.00000000E+00  0.00000000E+00  0.00000000E+00
  0.00000000E+00  0.00000000E+00  0.00000000E+00
  0.00000000E+00  0.00000000E+00  0.00000000E+00
  0.00000000E+00  0.00000000E+00  0.00000000E+00
  0.00000000E+00  0.00000000E+00  0.00000000E+00
  0.00000000E+00  0.00000000E+00  0.00000000E+00
  0.00000000E+00  0.00000000E+00  0.00000000E+00
  0.00000000E+00  0.00000000E+00  0.00000000E+00
  0.00000000E+00  0.00000000E+00  0.00000000E+00
  0.00000000E+00  0.00000000E+00  0.00000000E+00
  0.00000000E+00  0.00000000E+00  0.00000000E+00
  0.00000000E+00  0.00000000E+00  0.00000000E+00
  0.00000000E+00  0.00000000E+00  0.00000000E+00
  0.00000000E+00  0.00000000E+00  0.00000000E+00
  0.00000000E+00  0.00000000E+00  0.00000000E+00
  0.00000000E+00  0.00000000E+00  0.00000000E+00
  0.00000000E+00  0.00000000E+00  0.00000000E+00
  0.00000000E+00  0.00000000E+00  0.00000000E+00
  0.00000000E+00  0.00000000E+00  0.00000000E+00
  0.00000000E+00  0.00000000E+00  0.00000000E+00
  0.00000000E+00  0.00000000E+00  0.00000000E+00
  0.00000000E+00  0.00000000E+00  0.00000000E+00
  0.00000000E+00  0.00000000E+00  0.00000000E+00
  0.00000000E+00  0.00000000E+00  0.00000000E+00
  0.00000000E+00  0.00000000E+00  0.00000000E+00
  0.00000000E+00  0.00000000E+00  0.00000000E+00
  0.00000000E+00  0.00000000E+00  0.00000000E+00
  0.00000000E+00  0.00000000E+00  0.00000000E+00
  0.00000000E+00  0.00000000E+00  0.00000000E+00
  0.00000000E+00  0.00000000E+00  0.00000000E+00
  0.00000000E+00  0.00000000E+00  0.00000000E+00
  0.00000000E+00  0.00000000E+00  0.00000000E+00
  0.00000000E+00  0.00000000E+00  0.00000000E+00
  0.00000000E+00  0.00000000E+00  0.00000000E+00
  0.00000000E+00  0.00000000E+00  0.00000000E+00
  0.00000000E+00  0.00000000E+00  0.00000000E+00
  0.00000000E+00  0.00000000E+00  0.00000000E+00
  0.00000000E+00  0.00000000E+00  0.00000000E+00
  0.00000000E+00  0.00000000E+00  0.00000000E+00
  0.00000000E+00  0.00000000E+00  0.00000000E+00
  0.00000000E+00  0.00000000E+00  0.00000000E+00
  0.00000000E+00  0.00000000E+00  0.00000000E+00
  0.00000000E+00  0.00000000E+00  0.00000000E+00
  0.00000000E+00  0.00000000E+00  0.00000000E+00
  0.00000000E+00  0.00000000E+00  0.00000000E+00
  0.00000000E+00  0.00000000E+00  0.00000000E+00
  0.00000000E+00  0.00000000E+00  0.00000000E+00
  0.00000000E+00  0.00000000E+00  0.00000000E+00
  0.00000000E+00  0.00000000E+00  0.00000000E+00
  0.00000000E+00  0.00000000E+00  0.00000000E+00
  0.00000000E+00  0.00000000E+00  0.00000000E+00
  0.00000000E+00  0.00000000E+00  0.00000000E+00
  0.00000000E+00  0.00000000E+00  0.00000000E+00
  0.00000000E+00  0.00000000E+00  0.00000000E+00
  0.00000000E+00  0.00000000E+00  0.00000000E+00
  0.00000000E+00  0.00000000E+00  0.00000000E+00
  0.00000000E+00  0.00000000E+00  0.00000000E+00
  0.00000000E+00  0.00000000E+00  0.00000000E+00
  0.00000000E+00  0.00000000E+00  0.00000000E+00
  0.00000000E+00  0.00000000E+00  0.00000000E+00
  0.00000000E+00  0.00000000E+00  0.00000000E+00
  0.00000000E+00  0.00000000E+00  0.00000000E+00
  0.00000000E+00  0.00000000E+00  0.00000000E+00
  0.00000000E+00  0.00000000E+00  0.00000000E+00
  0.00000000E+00  0.00000000E+00  0.00000000E+00
  0.00000000E+00  0.00000000E+00  0.00000000E+00
  0.00000000E+00  0.00000000E+00  0.00000000E+00
  0.00000000E+00  0.00000000E+00  0.00000000E+00
  0.00000000E+00  0.00000000E+00  0.00000000E+00
  0.00000000E+00  0.00000000E+00  0.00000000E+00
  0.00000000E+00  0.00000000E+00  0.00000000E+00
  0.00000000E+00  0.00000000E+00  0.00000000E+00
  0.00000000E+00  0.00000000E+00  0.00000000E+00
  0.00000000E+00  0.00000000E+00  0.00000000E+00
  0.00000000E+00  0.00000000E+00  0.00000000E+00
  0.00000000E+00  0.00000000E+00  0.00000000E+00
  0.00000000E+00  0.00000000E+00  0.00000000E+00
  0.00000000E+00  0.00000000E+00  0.00000000E+00
  0.00000000E+00  0.00000000E+00  0.00000000E+00
  0.00000000E+00  0.00000000E+00  0.00000000E+00
  0.00000000E+00  0.00000000E+00  0.00000000E+00
  0.00000000E+00  0.00000000E+00  0.00000000E+00
  0.00000000E+00  0.00000000E+00  0.00000000E+00
  0.00000000E+00  0.00000000E+00  0.00000000E+00
  0.00000000E+00  0.00000000E+00  0.00000000E+00
  0.00000000E+00  0.00000000E+00  0.00000000E+00
  0.00000000E+00  0.00000000E+00  0.00000000E+00
  0.00000000E+00  0.00000000E+00  0.00000000E+00
  0.00000000E+00  0.00000000E+00  0.00000000E+00
  0.00000000E+00  0.00000000E+00  0.00000000E+00
  0.00000000E+00  0.00000000E+00  0.00000000E+00
  0.00000000E+00  0.00000000E+00  0.00000000E+00
  0.00000000E+00  0.00000000E+00  0.00000000E+00
  0.00000000E+00  0.00000000E+00  0.00000000E+00
