# Supplementary material for: Water Adsorption at Pairs of Proximate Brønsted Acid Sites in Zeolites
Source: J Phys Chem Lett. 2026 Jan 14;17(4):1201–6. doi: 10.1021/acs.jpclett.5c03794 (PMC12862806; doi:10.1021/acs.jpclett.5c03794)
Supplement: Supplementary file 2 [file jz5c03794_si_002.zip › Water_BAS_Pairs_SI/QM/STRUCTURES_PBE+D2/HMFI__Isolated_BAS__T3_O8_T12__1_h2o__PBE_D2.vasp]

image0                                  
   1.00000000000000     
    20.2029999999999994    0.0000000000000000    0.0000000000000000
     0.0000000000000010   19.8490000000000002    0.0000000000000000
     0.0000000000000010    0.0000000000000010   13.2159999999999993
   Al   H    O    Si
     1     3   193    95
Direct
  0.7720152026720157  0.4374291068666403  0.4898794724624133
  0.9459751400363134  0.3496569879628305  0.5772838167344204
  0.8877638468360352  0.3678057722930697  0.6512644818014219
  0.8535218891907490  0.3481196220061618  0.5095303715388557
  0.5063330080182554  0.0518513094000256  0.7095709221692605
  0.3949226462266582  0.0597270862998154  0.8101984310402951
  0.4142339051198675  0.1383994541239319  0.6485034980234431
  0.3929844010801231  0.0079174432303448  0.6268005870553310
  0.3295276114447222  0.0339294440193677  0.9777805126262064
  0.3210625250981775  0.9483731512756663  0.8214102815166067
  0.2634445513875235  0.0687557760124305  0.8136413227334248
  0.2967158858556116  0.1225755828488387  0.1183151116878902
  0.2035859258818726  0.0472603419865213  0.0276367846517012
  0.2892447949988444  0.9929256194672645  0.1570163260968411
  0.1163201466553425  0.1264730583236382  0.1158210258390348
  0.0799825126876079  0.0565201813189315  0.9556650081746926
  0.1341999726821829  0.0775662630884772  0.7761358986940645
  0.0960537096855478  0.9546138149679826  0.8264227116588606
  0.2180188051536300  0.1420739470704392  0.6624643015861066
  0.4994262622965533  0.8695220871591002  0.7152041625376577
  0.3889275699863473  0.8332088872715953  0.8079898589648500
  0.3137354106006314  0.8565336557217900  0.9679365971773063
  0.2575789101602275  0.8330517179783354  0.7902729258467160
  0.1880907806689250  0.8497739576038240  0.0243476582297548
  0.0670747212255744  0.8529952035299218  0.9516737776095666
  0.1268558349829380  0.8310679867651480  0.7737543465494893
  0.9908711193449874  0.9479708353837090  0.2112444138548634
  0.1023124010852589  0.9425325213230759  0.3112881126850800
  0.0845654490672832  0.8624815104808514  0.1511407431664781
  0.1026442366627675  0.9928447884544304  0.1259817681949805
  0.1697455863435822  0.9654644323616322  0.4776790622509590
  0.1781962827391005  0.0519610803712990  0.3221980845885735
  0.2334724479055674  0.9306510243432248  0.3111155070077558
  0.2013178125801439  0.8776494142469707  0.6198743213155221
  0.2958222674754085  0.9493447493732001  0.5252382097608063
  0.2130948820571783  0.0076882914515242  0.6544862312171429
  0.3832998473643356  0.8732120951732616  0.6180231506003063
  0.4212058836279091  0.9438513544483069  0.4591185459845926
  0.3638432215134064  0.9219427927985649  0.2828573699551529
  0.4029090058347214  0.0451883007377151  0.3293561550307292
  0.2836424538356894  0.8583328843668097  0.1628702023398162
  0.0009624412229758  0.1333092944376316  0.2162277732605262
  0.1128649798611457  0.1683141787054748  0.3054808433947382
  0.1854346070433411  0.1443374697165228  0.4682355090875134
  0.2446076576382626  0.1655708088178133  0.2926502158303729
  0.3117617163995827  0.1529023649127704  0.5210728925187635
  0.4329066955396186  0.1492623440616490  0.4491385917773502
  0.3749363799708703  0.1679408061815190  0.2687500326987072
  0.5092372714939347  0.5441110399765487  0.2807248761440731
  0.6408392686632756  0.5523821014482526  0.2909713996869525
  0.5654338952279657  0.6203374454741553  0.4194738852252540
  0.5713184141905905  0.4866759441278830  0.4330891674457043
  0.6950371157081112  0.5782538721224503  0.1153937521831739
  0.6821121949178488  0.4493589805947288  0.1766292425249836
  0.7704939653352583  0.5294569483132163  0.2577246857283856
  0.6947601193677913  0.6448024632133071  0.9430638955133067
  0.7951933381284497  0.5630643217971950  0.9822617569281166
  0.6734947379246897  0.5126390358835738  0.9490643828998067
  0.8979635145535532  0.6440468364382987  0.9340264630068433
  0.9036614122275487  0.5678801430076873  0.0960245097006481
  0.8952903245680778  0.5552579896951761  0.2971490051988102
  0.9162928520690419  0.4480296106942025  0.1791877302678926
  0.8026537301045930  0.6307392134655804  0.3787309013231529
  0.5131806987201644  0.3604741062418618  0.2733629672726309
  0.6420579057746518  0.3351160473756461  0.2654461810782479
  0.7144841158226811  0.3280000316141072  0.1039098008850700
  0.7697999304377457  0.3716278475736460  0.2714536328581574
  0.8113161139885526  0.3575467683538194  0.9748127107367417
  0.9098466702138268  0.3251424262095617  0.1017749804539854
  0.8978760209472346  0.3404353000078809  0.2984013225275653
  0.9946135407350664  0.4566658986304846  0.7858387309769290
  0.8690254746768391  0.4281607703967243  0.7634091687405632
  0.9353562841590262  0.3817147021925926  0.9232550453399762
  0.9069459848355984  0.5121869677856153  0.9124015723454886
  0.7818499234689298  0.4314423205739309  0.6185952456872045
  0.8254786966466293  0.5470542513118721  0.7053661199845433
  0.7440670697649037  0.4653842155726775  0.8016268362082866
  0.8171535639686738  0.3591371142501310  0.4535504193088141
  0.6911870422337538  0.4318693627366072  0.4493212986968000
  0.8175497167616331  0.5029829081566959  0.4407658001105386
  0.5838132940771792  0.3536217594412830  0.4438638427392594
  0.6052500826069924  0.4286631773705172  0.6052231510595588
  0.6107369216874902  0.4505023620924218  0.8011152818145731
  0.5861700780196578  0.5526847218958563  0.6750296021515456
  0.6847553042850159  0.3797904160938746  0.9246442743122995
  0.9847244883468800  0.6398666414102836  0.7796889929990993
  0.8582423366944589  0.6725751647349134  0.7476901910521236
  0.7999807193687498  0.6470466284420379  0.5773768913054320
  0.7306967048637613  0.6351813849269453  0.7478717702839502
  0.6877523211740902  0.6464271382171269  0.4761636770722917
  0.5874370191799523  0.6766091805017787  0.5994380446680415
  0.6059206043524030  0.6587872708756550  0.7958044716529176
  0.4913155914095895  0.9490762009676443  0.2901793643782852
  0.6023818183470079  0.9462398904323209  0.1891910409794207
  0.5857156346912016  0.8635838159591690  0.3468166103994606
  0.6031954718291556  0.9936589003094762  0.3761020722785350
  0.6706372210042403  0.9660344379772144  0.0233953286061379
  0.6836671303117543  0.0521706725920959  0.1788512164746125
  0.7329594330505887  0.9285481895604349  0.1906944115997115
  0.7008336171839020  0.8812043720958775  0.8765273788073005
  0.7960585246288059  0.9503651058394905  0.9736851236723935
  0.7132328520941088  0.0119842383323776  0.8481845143502194
  0.8851309804876072  0.8754669867552787  0.8817641833352345
  0.9204583806451980  0.9450748785847588  0.0425688461794814
  0.8632733208415245  0.9234637751317966  0.2196776605247032
  0.9046350650158678  0.0462680704512741  0.1727479558730597
  0.7843064343213069  0.8544681231671644  0.3369163321465835
  0.5007929678996270  0.1292056669478417  0.2818057531287903
  0.6118286837173585  0.1653297634652965  0.1904489275057850
  0.6873881035954993  0.1436637446065950  0.0314839324070132
  0.7432754033584228  0.1694483980457676  0.2092308676959991
  0.8119866713053674  0.1531976945018034  0.9733891390914511
  0.9323476307843438  0.1495679007124256  0.0488710361485345
  0.8743421007635394  0.1693422528761214  0.2281694494404576
  0.0071647813073279  0.0506067273426268  0.7893670170938649
  0.8954735992528496  0.0612802722929927  0.6897997707998889
  0.9170518628827242  0.1397827132561570  0.8495799509073600
  0.8936465263534354  0.0101958732484770  0.8748166863779909
  0.8289773627166649  0.0353982730057949  0.5236889466237720
  0.8205688563421556  0.9513620079480183  0.6827980406884313
  0.7637064330202608  0.0719924278691817  0.6878021325148809
  0.7980548317426999  0.1199262835756371  0.3775998954170264
  0.7030915826664169  0.0504226582524325  0.4740839401180268
  0.7862054274283719  0.9888715466463578  0.3488214901968835
  0.6164454424750837  0.1277590601355907  0.3814336834046047
  0.5789677006025424  0.0602968147420314  0.5434247459015851
  0.6336993385943381  0.0783443945737808  0.7229728218485212
  0.5951104233640019  0.9563805513380310  0.6689574971870385
  0.7155423023986492  0.1460603582835090  0.8356597185946035
  0.0002862401584533  0.8674560147946214  0.7818877160628127
  0.8881002282694704  0.8356532255146285  0.6914634713533000
  0.8134478374184434  0.8640863832569597  0.5312776626887852
  0.7566874389813911  0.8356741154485802  0.7064849885001482
  0.6879835967323007  0.8497982023744752  0.4747632187479771
  0.5665107633899861  0.8534795280260185  0.5458408671282938
  0.6259699952366473  0.8334262831420323  0.7243063411308626
  0.4950284503956927  0.4584536131971615  0.7095346369023673
  0.3646303783603702  0.4430130583630260  0.7190382743119487
  0.4336476054629033  0.3819036976267449  0.5758749878696715
  0.4187307161547966  0.5147235583671754  0.5692131480098190
  0.2950500068958766  0.4248383946838995  0.8846210557579495
  0.3227074473332447  0.5502436886128493  0.8225066957824935
  0.2360614199060872  0.4757579044409777  0.7258564050247018
  0.3041467216351085  0.3594054907449549  0.0555391378964795
  0.2002123996829086  0.4380898538322434  0.0271569257317159
  0.3186330493947132  0.4938325493085455  0.0499224802487883
  0.0964213734023649  0.3550218467937081  0.0532875055603087
  0.1058323837106920  0.4289797645440679  0.8874279596360259
  0.1080376142995841  0.4579142638233168  0.6912238978103140
  0.0813605070676893  0.5540222277640523  0.8279171262899783
  0.1945344862714991  0.3771182914179363  0.6048861414835807
  0.4869533649830192  0.6377944613286759  0.7158186133610518
  0.3587321607664931  0.6656984974786031  0.7366272874976943
  0.3005385315554326  0.6679834258299687  0.9119647904331654
  0.2306698994942162  0.6326771555065055  0.7502117753616487
  0.1882201937899075  0.6466486542535897  0.0118874891917453
  0.0850652484711560  0.6794034171349663  0.8960594776277265
  0.1053466858198420  0.6560971261602395  0.7013376296183271
  0.0098634569466314  0.5413173267258263  0.2097420472158464
  0.1403439280656328  0.5589051382605951  0.2120049501439467
  0.0667124505478428  0.6201290649459357  0.0743525165435190
  0.0815511709443755  0.4874074919681554  0.0646081119172576
  0.2050209777434200  0.5765168854619567  0.3829497320724905
  0.1772752363880830  0.4515540202775855  0.3185404743847339
  0.2680107554829715  0.5250403848587372  0.2277683780398052
  0.1940927606476936  0.6393618455439064  0.5561813598370299
  0.3021569456205603  0.5666813150092586  0.5226997185710808
  0.1865013162721314  0.5048078524533021  0.5464798244943263
  0.4072839887049471  0.6469569275235854  0.5533772125607439
  0.4002435060870813  0.5721726619514745  0.3886843153995729
  0.3945309578568128  0.5491924570793363  0.1906078370586953
  0.4181801300048235  0.4488749023901004  0.3202353897537088
  0.3037706083068663  0.6227660719476473  0.1011805926298768
  0.0146547527458291  0.3616750669444655  0.2132977824668637
  0.1418438582221705  0.3339845509201385  0.2387558336461634
  0.1994250810597168  0.3358415675455379  0.4142132919259714
  0.2693909016499307  0.3675038336777230  0.2506573888598770
  0.3114088719788302  0.3552346863392307  0.5163207164244439
  0.4133351184754270  0.3254452648538980  0.3956361738427321
  0.3934200018069431  0.3434027319023840  0.1996560936263722
  0.4392469036484876  0.7564582210761764  0.6583851986063286
  0.2689811434145042  0.7468276653386492  0.0646283972193260
  0.1062346203956426  0.7471938199880155  0.0637492387064274
  0.1986096190198955  0.7494453161312692  0.6632410900275759
  0.0630736530760061  0.2441423746885505  0.1543080454917459
  0.2298151938501832  0.2541955281598676  0.5643069614713189
  0.3945637030088440  0.2547492525729892  0.5616936614719750
  0.2998298621681895  0.2501570322532519  0.1638463357532991
  0.5597520787855828  0.2431566962924999  0.3368757244186923
  0.7292782097028074  0.2559312283405416  0.9385002241902292
  0.8943445474328091  0.2552579108715971  0.9351302117340060
  0.8031802578570457  0.2492794453661187  0.3412847386837668
  0.9365160359078926  0.7570793503467159  0.8417710499184913
  0.7725483569100208  0.7480651855327645  0.4536709996989259
  0.6050780331480651  0.7476460835297002  0.4337755419712637
  0.6987836490364128  0.7525605014470323  0.8340634529914461
  0.8999102396588320  0.3393785627591077  0.5926146843276280
  0.4276140056634140  0.0644966675396540  0.6979053562231966
  0.3271339887227686  0.0271705977310129  0.8555043000460058
  0.2792670950941109  0.0494862858518529  0.0707879351940278
  0.1258404158031920  0.0556001602457718  0.0565790676573958
  0.0791499531882277  0.0344650409556083  0.8371312239790869
  0.2072879342368903  0.0733339098349604  0.7261996080702080
  0.4282128960657591  0.8324805390356543  0.7000080194916359
  0.3202394637499887  0.8680222872470708  0.8466443420108799
  0.2636358293962131  0.8276984456776678  0.0539502744716985
  0.1114770672693978  0.8280810956331495  0.0474940929139928
  0.0727890906775134  0.8763369167234766  0.8336801686132316
  0.1961755918526156  0.8241368530368837  0.7121181498902783
  0.0697087195619630  0.9364501689524863  0.1991725754661751
  0.1712235290005191  0.9730990662994149  0.3555241561664205
  0.2204954734109061  0.9495891645031279  0.5699762166056310
  0.3732872391394256  0.9436195100796265  0.5578287957828725
  0.4201549880860377  0.9653683601945702  0.3403608883741739
  0.2924200995704815  0.9266735642240137  0.2280153972156285
  0.0729249431680887  0.1683679965287287  0.1980912385092034
  0.1803579438104848  0.1322796754845972  0.3468136446895786
  0.2363340311129548  0.1734136459000226  0.5531944265000439
  0.3884857115357997  0.1739697164163155  0.5450097125719705
  0.4275798546867269  0.1231013033880908  0.3324749053317773
  0.3041327385815236  0.1752088602329671  0.2112957439617950
  0.5728782531910435  0.5503629872823159  0.3558236097294720
  0.6966190842297240  0.5271980159880356  0.2116640600126078
  0.7157125927080351  0.5745652038419987  0.9970789380889403
  0.8751318893852212  0.5718137133542727  0.9817340010024173
  0.9308418486362334  0.5283636261408111  0.1954127653545353
  0.8211909666755088  0.5535587042467026  0.3466797168827008
  0.5749790218230630  0.3232582727236316  0.3302583909499209
  0.7011750933480785  0.3721453623163040  0.2052517387752218
  0.7348663241664978  0.3309017816735181  0.9852873851045711
  0.8872153596762168  0.3298639000086881  0.9838066355811099
  0.9352493782483952  0.3697489031925953  0.1976448443127847
  0.8223236711959203  0.3280855064873414  0.3365103141685705
  0.9259790772609848  0.4458766023729658  0.8476240112017722
  0.8031246263249611  0.4686913851077922  0.7197914419622831
  0.6150736381856764  0.4255101167988758  0.4829430985823055
  0.5740943078242849  0.4726536573732317  0.6970397869117984
  0.6781620767991200  0.4518917396797858  0.8674487835337592
  0.9195341942331409  0.6777673385958466  0.8261945640432296
  0.8028471052403106  0.6251769261601996  0.6946571942726771
  0.7655341581608253  0.6679441221977849  0.4714948454993169
  0.6115959938470676  0.6727123066559905  0.4820876201501909
  0.5664776672783185  0.6308391105043449  0.6967326197612843
  0.6824303844767756  0.6729001124212390  0.8292934691443216
  0.5702901354105465  0.9381151417745562  0.3013515057999327
  0.6726790992469174  0.9736482446771281  0.1455003962764308
  0.7206210529042829  0.9519201501343549  0.9295336244610877
  0.8737320768868286  0.9453047781590749  0.9425272352997216
  0.9199060711162738  0.9659696278093631  0.1615329767831146
  0.7916300636479923  0.9243866331552190  0.2743820182238584
  0.5716773295178685  0.1669369925438718  0.2975796272327837
  0.6815316320895752  0.1323950782267699  0.1528156243179217
  0.7360712250944585  0.1749665303334629  0.9455440308445684
  0.8888192680689893  0.1744281756299840  0.9521172077472440
  0.9278767206860976  0.1244879716962028  0.1660734581455423
  0.8044355142891761  0.1751768755101747  0.2883142486337179
  0.9288389788750725  0.0651912528719170  0.8016356741596536
  0.8268613183465378  0.0295867535713362  0.6460469999026643
  0.7785166836609582  0.0488022275229925  0.4301962426926996
  0.6254905192272348  0.0578492748449428  0.4432881049387583
  0.5782464701612526  0.0363777207378376  0.6611521953997174
  0.7064939605452715  0.0762189013045753  0.7738401346902170
  0.9278722883997511  0.8332453496967746  0.7990093887122576
  0.8198678439057099  0.8716634515207999  0.6532833162012691
  0.7643719701581236  0.8285830248394102  0.4492605526921024
  0.6114564690671798  0.8283311702361483  0.4506198147380861
  0.5719828726037710  0.8780326613883608  0.6632265636601539
  0.6955563118031197  0.8270293110410769  0.7851736360908527
  0.4277259702887771  0.4501251493706769  0.6436026327393306
  0.3053228087974094  0.4736279273093603  0.7873312683297752
  0.2791548551909278  0.4292079569908680  0.0045269158199485
  0.1214745962604050  0.4272363320248428  0.0079348389456074
  0.0726761502418280  0.4748291359026917  0.7987098479041070
  0.1818438660090625  0.4538059580341675  0.6421396476518464
  0.4234234606824967  0.6764847623505993  0.6661532878025391
  0.3030192414684248  0.6288413524232674  0.8044702048598177
  0.2651527125634330  0.6707583731496275  0.0220695171890872
  0.1118578939996994  0.6734221064877209  0.0117987731611930
  0.0637812729524603  0.6321489925002280  0.8006103485281355
  0.1821246260454454  0.6698022775640706  0.6686841346264935
  0.0753841746502408  0.5516482469768390  0.1406701069162278
  0.1972562816142870  0.5279002203427517  0.2848555963557670
  0.2228036885188015  0.5719372974411049  0.5024056194690034
  0.3818155312997197  0.5749496152806768  0.5079304218444857
  0.4308930224263297  0.5283163784060402  0.2955745020248379
  0.3208457161400341  0.5479506389075540  0.1420700467668513
  0.0790264512384525  0.3238893872767800  0.1646004760419109
  0.1973591941348976  0.3726970500605367  0.3049520844772711
  0.2345062365536099  0.3308552728901807  0.5244170850632861
  0.3882759901243303  0.3294140313751188  0.5124101087828909
  0.4347573326234746  0.3702117153450876  0.2973793485742103
  0.3167719708507455  0.3296653785903234  0.1682722611661618
 
  0.00000000E+00  0.00000000E+00  0.00000000E+00
  0.00000000E+00  0.00000000E+00  0.00000000E+00
  0.00000000E+00  0.00000000E+00  0.00000000E+00
  0.00000000E+00  0.00000000E+00  0.00000000E+00
  0.00000000E+00  0.00000000E+00  0.00000000E+00
  0.00000000E+00  0.00000000E+00  0.00000000E+00
  0.00000000E+00  0.00000000E+00  0.00000000E+00
  0.00000000E+00  0.00000000E+00  0.00000000E+00
  0.00000000E+00  0.00000000E+00  0.00000000E+00
  0.00000000E+00  0.00000000E+00  0.00000000E+00
  0.00000000E+00  0.00000000E+00  0.00000000E+00
  0.00000000E+00  0.00000000E+00  0.00000000E+00
  0.00000000E+00  0.00000000E+00  0.00000000E+00
  0.00000000E+00  0.00000000E+00  0.00000000E+00
  0.00000000E+00  0.00000000E+00  0.00000000E+00
  0.00000000E+00  0.00000000E+00  0.00000000E+00
  0.00000000E+00  0.00000000E+00  0.00000000E+00
  0.00000000E+00  0.00000000E+00  0.00000000E+00
  0.00000000E+00  0.00000000E+00  0.00000000E+00
  0.00000000E+00  0.00000000E+00  0.00000000E+00
  0.00000000E+00  0.00000000E+00  0.00000000E+00
  0.00000000E+00  0.00000000E+00  0.00000000E+00
  0.00000000E+00  0.00000000E+00  0.00000000E+00
  0.00000000E+00  0.00000000E+00  0.00000000E+00
  0.00000000E+00  0.00000000E+00  0.00000000E+00
  0.00000000E+00  0.00000000E+00  0.00000000E+00
  0.00000000E+00  0.00000000E+00  0.00000000E+00
  0.00000000E+00  0.00000000E+00  0.00000000E+00
  0.00000000E+00  0.00000000E+00  0.00000000E+00
  0.00000000E+00  0.00000000E+00  0.00000000E+00
  0.00000000E+00  0.00000000E+00  0.00000000E+00
  0.00000000E+00  0.00000000E+00  0.00000000E+00
  0.00000000E+00  0.00000000E+00  0.00000000E+00
  0.00000000E+00  0.00000000E+00  0.00000000E+00
  0.00000000E+00  0.00000000E+00  0.00000000E+00
  0.00000000E+00  0.00000000E+00  0.00000000E+00
  0.00000000E+00  0.00000000E+00  0.00000000E+00
  0.00000000E+00  0.00000000E+00  0.00000000E+00
  0.00000000E+00  0.00000000E+00  0.00000000E+00
  0.00000000E+00  0.00000000E+00  0.00000000E+00
  0.00000000E+00  0.00000000E+00  0.00000000E+00
  0.00000000E+00  0.00000000E+00  0.00000000E+00
  0.00000000E+00  0.00000000E+00  0.00000000E+00
  0.00000000E+00  0.00000000E+00  0.00000000E+00
  0.00000000E+00  0.00000000E+00  0.00000000E+00
  0.00000000E+00  0.00000000E+00  0.00000000E+00
  0.00000000E+00  0.00000000E+00  0.00000000E+00
  0.00000000E+00  0.00000000E+00  0.00000000E+00
  0.00000000E+00  0.00000000E+00  0.00000000E+00
  0.00000000E+00  0.00000000E+00  0.00000000E+00
  0.00000000E+00  0.00000000E+00  0.00000000E+00
  0.00000000E+00  0.00000000E+00  0.00000000E+00
  0.00000000E+00  0.00000000E+00  0.00000000E+00
  0.00000000E+00  0.00000000E+00  0.00000000E+00
  0.00000000E+00  0.00000000E+00  0.00000000E+00
  0.00000000E+00  0.00000000E+00  0.00000000E+00
  0.00000000E+00  0.00000000E+00  0.00000000E+00
  0.00000000E+00  0.00000000E+00  0.00000000E+00
  0.00000000E+00  0.00000000E+00  0.00000000E+00
  0.00000000E+00  0.00000000E+00  0.00000000E+00
  0.00000000E+00  0.00000000E+00  0.00000000E+00
  0.00000000E+00  0.00000000E+00  0.00000000E+00
  0.00000000E+00  0.00000000E+00  0.00000000E+00
  0.00000000E+00  0.00000000E+00  0.00000000E+00
  0.00000000E+00  0.00000000E+00  0.00000000E+00
  0.00000000E+00  0.00000000E+00  0.00000000E+00
  0.00000000E+00  0.00000000E+00  0.00000000E+00
  0.00000000E+00  0.00000000E+00  0.00000000E+00
  0.00000000E+00  0.00000000E+00  0.00000000E+00
  0.00000000E+00  0.00000000E+00  0.00000000E+00
  0.00000000E+00  0.00000000E+00  0.00000000E+00
  0.00000000E+00  0.00000000E+00  0.00000000E+00
  0.00000000E+00  0.00000000E+00  0.00000000E+00
  0.00000000E+00  0.00000000E+00  0.00000000E+00
  0.00000000E+00  0.00000000E+00  0.00000000E+00
  0.00000000E+00  0.00000000E+00  0.00000000E+00
  0.00000000E+00  0.00000000E+00  0.00000000E+00
  0.00000000E+00  0.00000000E+00  0.00000000E+00
  0.00000000E+00  0.00000000E+00  0.00000000E+00
  0.00000000E+00  0.00000000E+00  0.00000000E+00
  0.00000000E+00  0.00000000E+00  0.00000000E+00
  0.00000000E+00  0.00000000E+00  0.00000000E+00
  0.00000000E+00  0.00000000E+00  0.00000000E+00
  0.00000000E+00  0.00000000E+00  0.00000000E+00
  0.00000000E+00  0.00000000E+00  0.00000000E+00
  0.00000000E+00  0.00000000E+00  0.00000000E+00
  0.00000000E+00  0.00000000E+00  0.00000000E+00
  0.00000000E+00  0.00000000E+00  0.00000000E+00
  0.00000000E+00  0.00000000E+00  0.00000000E+00
  0.00000000E+00  0.00000000E+00  0.00000000E+00
  0.00000000E+00  0.00000000E+00  0.00000000E+00
  0.00000000E+00  0.00000000E+00  0.00000000E+00
  0.00000000E+00  0.00000000E+00  0.00000000E+00
  0.00000000E+00  0.00000000E+00  0.00000000E+00
  0.00000000E+00  0.00000000E+00  0.00000000E+00
  0.00000000E+00  0.00000000E+00  0.00000000E+00
  0.00000000E+00  0.00000000E+00  0.00000000E+00
  0.00000000E+00  0.00000000E+00  0.00000000E+00
  0.00000000E+00  0.00000000E+00  0.00000000E+00
  0.00000000E+00  0.00000000E+00  0.00000000E+00
  0.00000000E+00  0.00000000E+00  0.00000000E+00
  0.00000000E+00  0.00000000E+00  0.00000000E+00
  0.00000000E+00  0.00000000E+00  0.00000000E+00
  0.00000000E+00  0.00000000E+00  0.00000000E+00
  0.00000000E+00  0.00000000E+00  0.00000000E+00
  0.00000000E+00  0.00000000E+00  0.00000000E+00
  0.00000000E+00  0.00000000E+00  0.00000000E+00
  0.00000000E+00  0.00000000E+00  0.00000000E+00
  0.00000000E+00  0.00000000E+00  0.00000000E+00
  0.00000000E+00  0.00000000E+00  0.00000000E+00
  0.00000000E+00  0.00000000E+00  0.00000000E+00
  0.00000000E+00  0.00000000E+00  0.00000000E+00
  0.00000000E+00  0.00000000E+00  0.00000000E+00
  0.00000000E+00  0.00000000E+00  0.00000000E+00
  0.00000000E+00  0.00000000E+00  0.00000000E+00
  0.00000000E+00  0.00000000E+00  0.00000000E+00
  0.00000000E+00  0.00000000E+00  0.00000000E+00
  0.00000000E+00  0.00000000E+00  0.00000000E+00
  0.00000000E+00  0.00000000E+00  0.00000000E+00
  0.00000000E+00  0.00000000E+00  0.00000000E+00
  0.00000000E+00  0.00000000E+00  0.00000000E+00
  0.00000000E+00  0.00000000E+00  0.00000000E+00
  0.00000000E+00  0.00000000E+00  0.00000000E+00
  0.00000000E+00  0.00000000E+00  0.00000000E+00
  0.00000000E+00  0.00000000E+00  0.00000000E+00
  0.00000000E+00  0.00000000E+00  0.00000000E+00
  0.00000000E+00  0.00000000E+00  0.00000000E+00
  0.00000000E+00  0.00000000E+00  0.00000000E+00
  0.00000000E+00  0.00000000E+00  0.00000000E+00
  0.00000000E+00  0.00000000E+00  0.00000000E+00
  0.00000000E+00  0.00000000E+00  0.00000000E+00
  0.00000000E+00  0.00000000E+00  0.00000000E+00
  0.00000000E+00  0.00000000E+00  0.00000000E+00
  0.00000000E+00  0.00000000E+00  0.00000000E+00
  0.00000000E+00  0.00000000E+00  0.00000000E+00
  0.00000000E+00  0.00000000E+00  0.00000000E+00
  0.00000000E+00  0.00000000E+00  0.00000000E+00
  0.00000000E+00  0.00000000E+00  0.00000000E+00
  0.00000000E+00  0.00000000E+00  0.00000000E+00
  0.00000000E+00  0.00000000E+00  0.00000000E+00
  0.00000000E+00  0.00000000E+00  0.00000000E+00
  0.00000000E+00  0.00000000E+00  0.00000000E+00
  0.00000000E+00  0.00000000E+00  0.00000000E+00
  0.00000000E+00  0.00000000E+00  0.00000000E+00
  0.00000000E+00  0.00000000E+00  0.00000000E+00
  0.00000000E+00  0.00000000E+00  0.00000000E+00
  0.00000000E+00  0.00000000E+00  0.00000000E+00
  0.00000000E+00  0.00000000E+00  0.00000000E+00
  0.00000000E+00  0.00000000E+00  0.00000000E+00
  0.00000000E+00  0.00000000E+00  0.00000000E+00
  0.00000000E+00  0.00000000E+00  0.00000000E+00
  0.00000000E+00  0.00000000E+00  0.00000000E+00
  0.00000000E+00  0.00000000E+00  0.00000000E+00
  0.00000000E+00  0.00000000E+00  0.00000000E+00
  0.00000000E+00  0.00000000E+00  0.00000000E+00
  0.00000000E+00  0.00000000E+00  0.00000000E+00
  0.00000000E+00  0.00000000E+00  0.00000000E+00
  0.00000000E+00  0.00000000E+00  0.00000000E+00
  0.00000000E+00  0.00000000E+00  0.00000000E+00
  0.00000000E+00  0.00000000E+00  0.00000000E+00
  0.00000000E+00  0.00000000E+00  0.00000000E+00
  0.00000000E+00  0.00000000E+00  0.00000000E+00
  0.00000000E+00  0.00000000E+00  0.00000000E+00
  0.00000000E+00  0.00000000E+00  0.00000000E+00
  0.00000000E+00  0.00000000E+00  0.00000000E+00
  0.00000000E+00  0.00000000E+00  0.00000000E+00
  0.00000000E+00  0.00000000E+00  0.00000000E+00
  0.00000000E+00  0.00000000E+00  0.00000000E+00
  0.00000000E+00  0.00000000E+00  0.00000000E+00
  0.00000000E+00  0.00000000E+00  0.00000000E+00
  0.00000000E+00  0.00000000E+00  0.00000000E+00
  0.00000000E+00  0.00000000E+00  0.00000000E+00
  0.00000000E+00  0.00000000E+00  0.00000000E+00
  0.00000000E+00  0.00000000E+00  0.00000000E+00
  0.00000000E+00  0.00000000E+00  0.00000000E+00
  0.00000000E+00  0.00000000E+00  0.00000000E+00
  0.00000000E+00  0.00000000E+00  0.00000000E+00
  0.00000000E+00  0.00000000E+00  0.00000000E+00
  0.00000000E+00  0.00000000E+00  0.00000000E+00
  0.00000000E+00  0.00000000E+00  0.00000000E+00
  0.00000000E+00  0.00000000E+00  0.00000000E+00
  0.00000000E+00  0.00000000E+00  0.00000000E+00
  0.00000000E+00  0.00000000E+00  0.00000000E+00
  0.00000000E+00  0.00000000E+00  0.00000000E+00
  0.00000000E+00  0.00000000E+00  0.00000000E+00
  0.00000000E+00  0.00000000E+00  0.00000000E+00
  0.00000000E+00  0.00000000E+00  0.00000000E+00
  0.00000000E+00  0.00000000E+00  0.00000000E+00
  0.00000000E+00  0.00000000E+00  0.00000000E+00
  0.00000000E+00  0.00000000E+00  0.00000000E+00
  0.00000000E+00  0.00000000E+00  0.00000000E+00
  0.00000000E+00  0.00000000E+00  0.00000000E+00
  0.00000000E+00  0.00000000E+00  0.00000000E+00
  0.00000000E+00  0.00000000E+00  0.00000000E+00
  0.00000000E+00  0.00000000E+00  0.00000000E+00
  0.00000000E+00  0.00000000E+00  0.00000000E+00
  0.00000000E+00  0.00000000E+00  0.00000000E+00
  0.00000000E+00  0.00000000E+00  0.00000000E+00
  0.00000000E+00  0.00000000E+00  0.00000000E+00
  0.00000000E+00  0.00000000E+00  0.00000000E+00
  0.00000000E+00  0.00000000E+00  0.00000000E+00
  0.00000000E+00  0.00000000E+00  0.00000000E+00
  0.00000000E+00  0.00000000E+00  0.00000000E+00
  0.00000000E+00  0.00000000E+00  0.00000000E+00
  0.00000000E+00  0.00000000E+00  0.00000000E+00
  0.00000000E+00  0.00000000E+00  0.00000000E+00
  0.00000000E+00  0.00000000E+00  0.00000000E+00
  0.00000000E+00  0.00000000E+00  0.00000000E+00
  0.00000000E+00  0.00000000E+00  0.00000000E+00
  0.00000000E+00  0.00000000E+00  0.00000000E+00
  0.00000000E+00  0.00000000E+00  0.00000000E+00
  0.00000000E+00  0.00000000E+00  0.00000000E+00
  0.00000000E+00  0.00000000E+00  0.00000000E+00
  0.00000000E+00  0.00000000E+00  0.00000000E+00
  0.00000000E+00  0.00000000E+00  0.00000000E+00
  0.00000000E+00  0.00000000E+00  0.00000000E+00
  0.00000000E+00  0.00000000E+00  0.00000000E+00
  0.00000000E+00  0.00000000E+00  0.00000000E+00
  0.00000000E+00  0.00000000E+00  0.00000000E+00
  0.00000000E+00  0.00000000E+00  0.00000000E+00
  0.00000000E+00  0.00000000E+00  0.00000000E+00
  0.00000000E+00  0.00000000E+00  0.00000000E+00
  0.00000000E+00  0.00000000E+00  0.00000000E+00
  0.00000000E+00  0.00000000E+00  0.00000000E+00
  0.00000000E+00  0.00000000E+00  0.00000000E+00
  0.00000000E+00  0.00000000E+00  0.00000000E+00
  0.00000000E+00  0.00000000E+00  0.00000000E+00
  0.00000000E+00  0.00000000E+00  0.00000000E+00
  0.00000000E+00  0.00000000E+00  0.00000000E+00
  0.00000000E+00  0.00000000E+00  0.00000000E+00
  0.00000000E+00  0.00000000E+00  0.00000000E+00
  0.00000000E+00  0.00000000E+00  0.00000000E+00
  0.00000000E+00  0.00000000E+00  0.00000000E+00
  0.00000000E+00  0.00000000E+00  0.00000000E+00
  0.00000000E+00  0.00000000E+00  0.00000000E+00
  0.00000000E+00  0.00000000E+00  0.00000000E+00
  0.00000000E+00  0.00000000E+00  0.00000000E+00
  0.00000000E+00  0.00000000E+00  0.00000000E+00
  0.00000000E+00  0.00000000E+00  0.00000000E+00
  0.00000000E+00  0.00000000E+00  0.00000000E+00
  0.00000000E+00  0.00000000E+00  0.00000000E+00
  0.00000000E+00  0.00000000E+00  0.00000000E+00
  0.00000000E+00  0.00000000E+00  0.00000000E+00
  0.00000000E+00  0.00000000E+00  0.00000000E+00
  0.00000000E+00  0.00000000E+00  0.00000000E+00
  0.00000000E+00  0.00000000E+00  0.00000000E+00
  0.00000000E+00  0.00000000E+00  0.00000000E+00
  0.00000000E+00  0.00000000E+00  0.00000000E+00
  0.00000000E+00  0.00000000E+00  0.00000000E+00
  0.00000000E+00  0.00000000E+00  0.00000000E+00
  0.00000000E+00  0.00000000E+00  0.00000000E+00
  0.00000000E+00  0.00000000E+00  0.00000000E+00
  0.00000000E+00  0.00000000E+00  0.00000000E+00
  0.00000000E+00  0.00000000E+00  0.00000000E+00
  0.00000000E+00  0.00000000E+00  0.00000000E+00
  0.00000000E+00  0.00000000E+00  0.00000000E+00
  0.00000000E+00  0.00000000E+00  0.00000000E+00
  0.00000000E+00  0.00000000E+00  0.00000000E+00
  0.00000000E+00  0.00000000E+00  0.00000000E+00
  0.00000000E+00  0.00000000E+00  0.00000000E+00
  0.00000000E+00  0.00000000E+00  0.00000000E+00
  0.00000000E+00  0.00000000E+00  0.00000000E+00
  0.00000000E+00  0.00000000E+00  0.00000000E+00
  0.00000000E+00  0.00000000E+00  0.00000000E+00
  0.00000000E+00  0.00000000E+00  0.00000000E+00
  0.00000000E+00  0.00000000E+00  0.00000000E+00
  0.00000000E+00  0.00000000E+00  0.00000000E+00
  0.00000000E+00  0.00000000E+00  0.00000000E+00
  0.00000000E+00  0.00000000E+00  0.00000000E+00
  0.00000000E+00  0.00000000E+00  0.00000000E+00
  0.00000000E+00  0.00000000E+00  0.00000000E+00
  0.00000000E+00  0.00000000E+00  0.00000000E+00
  0.00000000E+00  0.00000000E+00  0.00000000E+00
  0.00000000E+00  0.00000000E+00  0.00000000E+00
  0.00000000E+00  0.00000000E+00  0.00000000E+00
  0.00000000E+00  0.00000000E+00  0.00000000E+00
  0.00000000E+00  0.00000000E+00  0.00000000E+00
  0.00000000E+00  0.00000000E+00  0.00000000E+00
  0.00000000E+00  0.00000000E+00  0.00000000E+00
  0.00000000E+00  0.00000000E+00  0.00000000E+00
  0.00000000E+00  0.00000000E+00  0.00000000E+00
  0.00000000E+00  0.00000000E+00  0.00000000E+00
  0.00000000E+00  0.00000000E+00  0.00000000E+00
  0.00000000E+00  0.00000000E+00  0.00000000E+00
  0.00000000E+00  0.00000000E+00  0.00000000E+00
  0.00000000E+00  0.00000000E+00  0.00000000E+00
  0.00000000E+00  0.00000000E+00  0.00000000E+00
  0.00000000E+00  0.00000000E+00  0.00000000E+00
  0.00000000E+00  0.00000000E+00  0.00000000E+00
  0.00000000E+00  0.00000000E+00  0.00000000E+00
  0.00000000E+00  0.00000000E+00  0.00000000E+00
  0.00000000E+00  0.00000000E+00  0.00000000E+00
