# Supplementary material for: Water Adsorption at Pairs of Proximate Brønsted Acid Sites in Zeolites
Source: J Phys Chem Lett. 2026 Jan 14;17(4):1201–6. doi: 10.1021/acs.jpclett.5c03794 (PMC12862806; doi:10.1021/acs.jpclett.5c03794)
Supplement: Supplementary file 2 [file jz5c03794_si_002.zip › Water_BAS_Pairs_SI/QM/STRUCTURES_PBE+D2/HMFI__Isolated_BAS__T3_O8_T12__2_h2o__PBE_D2.vasp]

image0                                  
   1.00000000000000     
    20.2029999999999994    0.0000000000000000    0.0000000000000000
     0.0000000000000010   19.8490000000000002    0.0000000000000000
     0.0000000000000010    0.0000000000000010   13.2159999999999993
   Al   H    O    Si
     1     5   194    95
Direct
  0.7745472886060073  0.4392549441057841  0.4678156879652569
  0.8879812076754600  0.3719081902907715  0.6292459348940267
  0.9400366921629739  0.5143636097120307  0.5937731360727728
  0.8750336637454728  0.3607507821124959  0.5088935286508547
  0.8949893953901821  0.5042152984742111  0.4946834121452575
  0.9269153560815619  0.4230793451653135  0.5502415705108402
  0.4881289745165279  0.0457591333153338  0.7347451441290506
  0.3587014045276872  0.0604374310400448  0.7529022725937146
  0.4243770149954613  0.1400575667159020  0.6298565211026267
  0.4106680910053540  0.0115751233896056  0.5810898680430557
  0.3184760726697559  0.0398323522974219  0.9400713811214744
  0.3055131158191426  0.9434512454370315  0.7979720018696076
  0.2304960138007335  0.0540646442799718  0.7960911703944097
  0.3128310520132642  0.1172658862726814  0.1006565314173746
  0.2013293646671068  0.0668063100143698  0.0248590669648182
  0.2866282627513040  0.9854545384350516  0.1133505956232416
  0.0902553634804621  0.1166936363923711  0.0978549405043786
  0.0877768316991978  0.0599269016157750  0.9218938996610073
  0.1090923411416619  0.0740252108669257  0.7258038602264639
  0.0822412819402984  0.9533707369812525  0.8017943838789484
  0.2092848394558602  0.1384492061763049  0.6431694746771885
  0.4882304715706696  0.8559543503845344  0.7344654893818104
  0.3632774386908215  0.8250711858788410  0.7718161706452384
  0.3074463092421174  0.8528256198536223  0.9475420306957223
  0.2315161681348339  0.8326220581343511  0.7881783929057660
  0.1877290169948921  0.8490070056301333  0.0288109154554772
  0.0781846422423923  0.8443044541113640  0.9196341286770293
  0.1072126275373921  0.8346246578976666  0.7231882983123038
  0.0116033555899825  0.9570088221582207  0.2236647634017291
  0.1366508403727324  0.9262853172991409  0.2582459288343179
  0.0699477897004653  0.8592808003696791  0.1186635264718317
  0.1043923281024578  0.9843547329390416  0.0835618330183860
  0.1787740194804145  0.9503965512301890  0.4421905723832702
  0.1852689895929746  0.0466935217157006  0.2982115498904632
  0.2658713584719106  0.9394379609589262  0.2964749378862880
  0.2062891539026501  0.8727698166836264  0.5993834428106702
  0.2990150275081025  0.9535858712423122  0.5228964698064684
  0.1963568860912890  0.0056201420629726  0.6182872038623881
  0.3961118419042599  0.8780353549159702  0.5938891165440100
  0.4103430650005526  0.9359904456713299  0.4177658445158494
  0.3874089175514612  0.9330538656773014  0.2199647458627002
  0.4147912091580833  0.0484866607179256  0.3087795546557603
  0.2946549960084186  0.8542727293668825  0.1466334876292056
  0.0079342578109243  0.1458439307003421  0.2464316039443422
  0.1362831473712272  0.1691496125258124  0.2700732944991173
  0.1926063058796210  0.1387250489333215  0.4449691334323893
  0.2668753384544419  0.1519905491556827  0.2824150585285372
  0.3136602373551416  0.1470933388231019  0.5203225346251650
  0.4307892068954708  0.1535862915797708  0.4314463339331726
  0.3939115410603766  0.1704245233181620  0.2388847730750273
  0.5090969632516827  0.5462111487212713  0.2674609077228045
  0.6402893282116383  0.5562575133966723  0.2707780856509409
  0.5682632574879687  0.6351061290054238  0.3873314199540391
  0.5756067065401734  0.5052612762903805  0.4297620630460911
  0.7010289486315595  0.5737016994880750  0.0996141669882378
  0.6830832094697645  0.4481397249523383  0.1700625666140511
  0.7702948852834247  0.5294999402274337  0.2536019919640833
  0.6907407054116519  0.6327495460839540  0.9223302648920944
  0.7943947304005473  0.5536282509247209  0.9593625140774058
  0.6735383127176064  0.4993815317106606  0.9423893476912689
  0.9011496930286234  0.6294024063873909  0.9257022655124664
  0.8968482119766866  0.5530189937944129  0.0875199400349377
  0.8950706867105030  0.5661973563474058  0.2862293937667661
  0.9178708137765351  0.4468570387092787  0.2055404634683541
  0.7992199396329450  0.6357753411623334  0.3691234175680194
  0.5129682053251110  0.3544882348041790  0.2557233866303051
  0.6426963193132194  0.3329764320562209  0.2552846972552259
  0.7034355554994766  0.3304025364712643  0.0806735015204562
  0.7721175903249966  0.3617283100164053  0.2426565744796416
  0.8109542095834787  0.3531982736663573  0.9667892793456220
  0.9186015303234362  0.3423328441141949  0.0806021918203633
  0.8973217467460691  0.3248488456652272  0.2769889049944336
  0.9899687964922260  0.4539974026269017  0.7629369501073184
  0.8629874344207081  0.4300621468945918  0.7448605537474579
  0.9310377449696196  0.3662577702969209  0.8852161774912573
  0.9079406364064645  0.4971350045180989  0.9075041021050758
  0.7797058417140922  0.4345627572800399  0.5978163149472819
  0.8232369399781263  0.5499551868437642  0.6857677477219630
  0.7373876609874064  0.4715280225370952  0.7783943318173618
  0.8198478300304726  0.3664732238723721  0.4285753449641279
  0.6931746892851642  0.4431562426019059  0.4276721016860335
  0.8237354594988847  0.5097069047643047  0.4332966276510435
  0.5815936925759394  0.3720081883942483  0.4255547015468552
  0.6115178206705963  0.4371570695753800  0.5911209291525014
  0.6068870422382648  0.4444290795401417  0.7898391266578609
  0.5820788137833780  0.5527958784285797  0.6789391921555988
  0.6908768439691138  0.3700441112459786  0.8897078540861004
  0.9821461629204429  0.6350422718669571  0.7648092687745882
  0.8561680991040896  0.6715255180350850  0.7469410823333346
  0.8033068137116937  0.6562947824434128  0.5672763964784132
  0.7277457903586361  0.6396298504678687  0.7292161100667102
  0.6871113392941136  0.6480609840918323  0.4737215043155892
  0.5785481566314696  0.6692476803773720  0.5819333268451758
  0.6027029156367423  0.6655421097259668  0.7793922965797846
  0.5086067531004796  0.9542118010941149  0.2857343484535506
  0.6402458121984149  0.9425652292860972  0.2868988940852237
  0.5675724002826977  0.8793843132652654  0.4238165472585687
  0.5767113903366249  0.0116236692903374  0.4326568361855699
  0.6998739108423336  0.9261653772332483  0.1113072105838794
  0.6732784657223114  0.0504514456751883  0.1796075296089531
  0.7674269983981548  0.9777668716115664  0.2633801738359883
  0.7054507496556031  0.8629687372542876  0.9367962589259904
  0.8033688205581594  0.9452525396793759  0.9864878642467135
  0.6864993794747205  0.9975622844181540  0.9457688916915400
  0.9003043540838578  0.8577016393093371  0.9425662771660196
  0.9057095255647394  0.9276511280673645  0.1108428513076094
  0.8934987821429422  0.9530472731126074  0.3069447312322763
  0.9236873577071283  0.0518728806827686  0.1774364161285540
  0.7999427497288616  0.8743700913042428  0.3817500057077234
  0.5170532319725029  0.1328639909216466  0.2884444681369871
  0.6391392680782594  0.1707986786821734  0.2516115603815649
  0.6907394024681900  0.1620067197230081  0.0722032006370671
  0.7657319639652561  0.1386630605467321  0.2346298765794720
  0.8098743664993732  0.1467103440793115  0.9942233148691557
  0.9119764599930108  0.1768272804586405  0.1142925678599392
  0.8858201177742657  0.1477522077122971  0.3080539427870068
  0.9887906968707586  0.0490833718514042  0.7892373955803119
  0.8575985002404182  0.0615946232755830  0.7923323318272957
  0.9316676003427404  0.1213472557291612  0.9322939166790932
  0.9216858860877037  0.9885895728875298  0.9333011939895237
  0.8028608596915866  0.0729491204414135  0.6119750213269400
  0.8300549084880322  0.9502801448392981  0.6880832898922554
  0.7323106743172961  0.0218676035548878  0.7611967860900272
  0.7860919792987185  0.1332058935974098  0.4357576811327503
  0.6951832902284096  0.0472151885406021  0.4989139262303655
  0.8133093484052777  0.0004458854267650  0.4478462727915394
  0.6066539080760663  0.1404320007479852  0.4407808636993212
  0.5885874032284540  0.0739902764739593  0.6104028941808686
  0.6075052461910622  0.0484548370269453  0.8068087428854187
  0.5743761706598177  0.9501848383762721  0.6776922240921815
  0.7029760278502845  0.1243201502680474  0.8808908148580602
  0.9848890082298183  0.8634292690226192  0.7846591798833422
  0.8603216906827339  0.8286225321390210  0.7557342544521931
  0.8078423159163386  0.8417131044638414  0.5759940073767466
  0.7339800753811068  0.8636337198193638  0.7389128777770958
  0.6899316984660019  0.8575640942595989  0.4904197274193944
  0.5865264907389700  0.8264765259621687  0.6063703397530489
  0.6105185413138202  0.8497275457561010  0.8008814578951243
  0.4948617071409456  0.4530371390477859  0.6902494798236078
  0.3640020247260024  0.4418170365635445  0.7035696275377247
  0.4306747933148629  0.3808855907638523  0.5561002513589633
  0.4184484216562802  0.5130601466175383  0.5537058978071637
  0.2952844813848108  0.4211366175769413  0.8698240344294215
  0.3182506236523280  0.5475288186943132  0.8076387730707597
  0.2341398652174312  0.4700101293145706  0.7114727628778788
  0.2983452559526972  0.3550501177269872  0.0417576272305647
  0.1966827935625643  0.4358050167081240  0.0058029321843400
  0.3159997681602956  0.4888852552219586  0.0366336038089090
  0.0923234336142550  0.3531400885006832  0.0380425776682388
  0.0984144498655904  0.4246091054948601  0.8720727299162965
  0.1060229354216927  0.4533092101079445  0.6752046146669901
  0.0780469081715273  0.5489585580031220  0.8111101188697489
  0.1923733171088468  0.3722191553229645  0.5895117207445645
  0.4815946811973139  0.6391449919420842  0.7059843385643717
  0.3524210902163779  0.6613422177432093  0.7143551380662683
  0.2998325898428202  0.6668410571158663  0.8942697020728780
  0.2253000219393805  0.6305010315653553  0.7376588689334324
  0.1887353796581075  0.6422236127082420  0.9950596880175381
  0.0858136986719095  0.6743280005942204  0.8773136101947520
  0.1009218562104013  0.6499424722352007  0.6818022952982217
  0.0089442522461585  0.5432296444657919  0.1959229122941424
  0.1398619286074509  0.5554654825654191  0.1959746390749065
  0.0667373718640327  0.6171254074441389  0.0569226699297237
  0.0785350349921173  0.4846840861729413  0.0505526549081142
  0.2028880515927544  0.5733929155481855  0.3686496724281949
  0.1790015679126532  0.4486155404989333  0.3025644836526845
  0.2681907330841845  0.5250658909206543  0.2137938836243830
  0.1932586093351156  0.6356172761701906  0.5415266927569607
  0.3008994680532089  0.5628405887723898  0.5072724406580829
  0.1855095648498927  0.5007633329211316  0.5321837266959957
  0.4066422808905836  0.6437242148081744  0.5352553006276417
  0.3977327476352176  0.5686215560376793  0.3716414321266761
  0.3949526423427442  0.5450724120582213  0.1734329652908648
  0.4221231667236822  0.4465070592045173  0.3039119713031155
  0.3053842716044402  0.6191365140493936  0.0819513796763078
  0.0173338629923471  0.3585216625152954  0.2076175694321139
  0.1454999129465527  0.3324682106171946  0.2172908242763281
  0.1959049984836505  0.3321225576343736  0.3982173736220682
  0.2718636847884618  0.3627378503840445  0.2401574469631141
  0.3082475104016962  0.3544212639913983  0.4968759207039745
  0.4102671793250945  0.3232595792593498  0.3764976395380968
  0.3937651993643905  0.3435401885771036  0.1792908032378441
  0.4313991320670791  0.7544635254060795  0.6364796777102611
  0.2680100274418373  0.7432573148945766  0.0503074548177354
  0.1070842758686721  0.7431389460305864  0.0442416342547988
  0.1913616343312881  0.7462561589514151  0.6475039191771109
  0.0655000320284927  0.2421870070521623  0.1387043558098374
  0.2306422861399506  0.2499620900802711  0.5454758526464279
  0.3906625856305463  0.2552323651154161  0.5464668092466981
  0.3033717285479879  0.2457523699220638  0.1504015369156576
  0.5619118851687509  0.2509164550764406  0.3569318074611930
  0.7326107484772902  0.2478181680005824  0.9306318227572630
  0.8918725381335446  0.2470581006831612  0.9470063771801414
  0.7990085045579142  0.2476558947025750  0.3409514220488704
  0.9394631701384842  0.7462548089852794  0.8548050507026135
  0.7664430423764028  0.7532863229934040  0.4398736060191639
  0.6105620687157305  0.7554792157920978  0.4401041571986477
  0.6982147024950283  0.7506288000815118  0.8326633905451367
  0.9113528857223798  0.3691868143076394  0.5635239268323848
  0.9364725160829789  0.4885114836410984  0.5311526759885713
  0.4202592709771066  0.0638390762819505  0.6749191639592129
  0.3034687410267249  0.0239098739005439  0.8221752474244972
  0.2792826995149860  0.0527525358366707  0.0456070897508584
  0.1218666516737277  0.0563664775966044  0.0322074000196021
  0.0665915312500144  0.0335419410903091  0.8106225557993731
  0.1866142354221972  0.0681703501354785  0.6948095191880421
  0.4196790353483242  0.8286736348651782  0.6842711627296350
  0.3020704607298479  0.8637197933372536  0.8261446196296814
  0.2641796742093117  0.8244328898387235  0.0424394896309374
  0.1109173702593525  0.8238589407339272  0.0268792317346118
  0.0633341811121125  0.8740929976829401  0.8078824654411129
  0.1837949527054316  0.8223954953103511  0.6895342030140342
  0.0802793547342529  0.9326492657890629  0.1714890164808849
  0.1917601785998382  0.9664016736671266  0.3237644414579171
  0.2208164009594573  0.9449503450838830  0.5465927783712508
  0.3785944602600214  0.9448383967616294  0.5294308289626284
  0.4306871600852893  0.9681716832384618  0.3091328948692896
  0.3090758959510539  0.9283148591728907  0.1936893397851835
  0.0757603097066439  0.1684289684293772  0.1890775197172660
  0.1952751033627299  0.1263468331293035  0.3235336613336016
  0.2367294997365175  0.1689490602794000  0.5375900579574285
  0.3896110677594106  0.1743255254652950  0.5315321944543283
  0.4389454938979013  0.1262334948065425  0.3167286836630964
  0.3191495347249554  0.1708383199551141  0.1928075609076833
  0.5736667690790226  0.5599856570026709  0.3381960678571236
  0.6982644620973874  0.5262200121229531  0.1999741323517360
  0.7154128476152124  0.5649720592405453  0.9799401167172763
  0.8741597479634970  0.5584188030750641  0.9708478028306415
  0.9301085328572095  0.5273094236777083  0.1924729913405949
  0.8215228175330377  0.5600740512058713  0.3366227476791908
  0.5757912747104156  0.3281017661127561  0.3227463102422664
  0.6999598233180495  0.3690533121998240  0.1888849699844753
  0.7344395104268845  0.3257374959350335  0.9678633478108772
  0.8875796709181314  0.3269930758070538  0.9708080453790121
  0.9378507278101090  0.3683077447961467  0.1927327776169893
  0.8218784776264274  0.3250929006320907  0.3225538905065994
  0.9228262067064140  0.4378187400988127  0.8270242592134057
  0.7984010764800842  0.4717806194357356  0.6998274311604497
  0.6181317862402110  0.4396344013623200  0.4680917849204201
  0.5732517630532359  0.4716155071917237  0.6859186100684691
  0.6769959650702101  0.4458485169236887  0.8492321553624281
  0.9193367686741998  0.6702047417208049  0.8227727541815479
  0.8016836490969347  0.6291657399494524  0.6828130211699263
  0.7636789539071860  0.6733409003472736  0.4632174229100078
  0.6111381550224140  0.6763494985063516  0.4707667399682594
  0.5610603966331017  0.6311447659344011  0.6868764662044458
  0.6795791541136563  0.6719882246729754  0.8159625191102774
  0.5741763274562480  0.9473683977458899  0.3564528314430662
  0.6948281663479675  0.9742501995320285  0.2106098596190336
  0.7239332422517147  0.9326516317953958  0.9944720170377253
  0.8821299437569052  0.9298059496860404  0.9936948843251614
  0.9336623298401059  0.9724836525839572  0.2045767335189670
  0.8182534168693082  0.9511030952266741  0.3500045469778121
  0.5806599883987538  0.1732104959405764  0.3349708431939863
  0.6924993588615909  0.1300088954859645  0.1847929049586982
  0.7342165260285821  0.1704303995622153  0.9698054143572660
  0.8863282091207174  0.1727607520680987  0.9976452485691197
  0.9323087570402377  0.1302526544910147  0.2112904437191161
  0.8088616984560413  0.1671306683663216  0.3295882443045463
  0.9239000363092834  0.0549809846907203  0.8613421602904854
  0.8062373814348430  0.0267655309860070  0.7135703867088981
  0.7741240212718024  0.0637947641187701  0.4977979262301758
  0.6173270386871538  0.0682239445559029  0.4960786758738214
  0.5648218857511963  0.0292639241377689  0.7070858279686507
  0.6826383258317724  0.0482086265743202  0.8493590056766325
  0.9215569769943682  0.8247359191330745  0.8344791285044814
  0.8075921865550277  0.8714675317203967  0.6899963871237069
  0.7657437934750053  0.8316928411417578  0.4724545427241036
  0.6138083185905251  0.8297934957783352  0.4906769647185067
  0.5649111427908408  0.8708076797946295  0.7045978128568428
  0.6871271708543329  0.8313212652218419  0.8269379022324492
  0.4265239558971767  0.4477142972718722  0.6265439163131529
  0.3037399877487550  0.4702350685930201  0.7722727250189740
  0.2761274423603544  0.4253231318418003  0.9888176020071677
  0.1174382356706765  0.4246679620757299  0.9915517437242067
  0.0685661036300615  0.4701277339287952  0.7807519576278881
  0.1800757657760079  0.4489614596785040  0.6268954648561819
  0.4187360891264784  0.6743198935212086  0.6484049542905523
  0.2989688020466064  0.6260959981898208  0.7878568718700948
  0.2653379574693011  0.6676888066082255  0.0052998378167468
  0.1124537845511769  0.6692198279593518  0.9933730830180686
  0.0616007288825744  0.6271365906238370  0.7836395112842500
  0.1779734930574155  0.6660343504704671  0.6528881621999441
  0.0743389212357739  0.5496224874697836  0.1255288240786614
  0.1969740583949962  0.5254701509232804  0.2695451534520381
  0.2214579436118555  0.5679904110184303  0.4877235499251228
  0.3803734745994070  0.5718024176742219  0.4911779843824734
  0.4314029407355676  0.5263102498833088  0.2794304280660543
  0.3208185459805196  0.5447277112488426  0.1260914697927784
  0.0794354958439598  0.3219853619110846  0.1505849856011467
  0.1983611725457442  0.3695958823167491  0.2894594933835405
  0.2323227080339466  0.3271883692799863  0.5074019660596353
  0.3850978567695135  0.3285916704120291  0.4932181095268638
  0.4349464951314892  0.3673590028404666  0.2790566868969715
  0.3168663013721448  0.3262604126056211  0.1532911979699655
 
  0.00000000E+00  0.00000000E+00  0.00000000E+00
  0.00000000E+00  0.00000000E+00  0.00000000E+00
  0.00000000E+00  0.00000000E+00  0.00000000E+00
  0.00000000E+00  0.00000000E+00  0.00000000E+00
  0.00000000E+00  0.00000000E+00  0.00000000E+00
  0.00000000E+00  0.00000000E+00  0.00000000E+00
  0.00000000E+00  0.00000000E+00  0.00000000E+00
  0.00000000E+00  0.00000000E+00  0.00000000E+00
  0.00000000E+00  0.00000000E+00  0.00000000E+00
  0.00000000E+00  0.00000000E+00  0.00000000E+00
  0.00000000E+00  0.00000000E+00  0.00000000E+00
  0.00000000E+00  0.00000000E+00  0.00000000E+00
  0.00000000E+00  0.00000000E+00  0.00000000E+00
  0.00000000E+00  0.00000000E+00  0.00000000E+00
  0.00000000E+00  0.00000000E+00  0.00000000E+00
  0.00000000E+00  0.00000000E+00  0.00000000E+00
  0.00000000E+00  0.00000000E+00  0.00000000E+00
  0.00000000E+00  0.00000000E+00  0.00000000E+00
  0.00000000E+00  0.00000000E+00  0.00000000E+00
  0.00000000E+00  0.00000000E+00  0.00000000E+00
  0.00000000E+00  0.00000000E+00  0.00000000E+00
  0.00000000E+00  0.00000000E+00  0.00000000E+00
  0.00000000E+00  0.00000000E+00  0.00000000E+00
  0.00000000E+00  0.00000000E+00  0.00000000E+00
  0.00000000E+00  0.00000000E+00  0.00000000E+00
  0.00000000E+00  0.00000000E+00  0.00000000E+00
  0.00000000E+00  0.00000000E+00  0.00000000E+00
  0.00000000E+00  0.00000000E+00  0.00000000E+00
  0.00000000E+00  0.00000000E+00  0.00000000E+00
  0.00000000E+00  0.00000000E+00  0.00000000E+00
  0.00000000E+00  0.00000000E+00  0.00000000E+00
  0.00000000E+00  0.00000000E+00  0.00000000E+00
  0.00000000E+00  0.00000000E+00  0.00000000E+00
  0.00000000E+00  0.00000000E+00  0.00000000E+00
  0.00000000E+00  0.00000000E+00  0.00000000E+00
  0.00000000E+00  0.00000000E+00  0.00000000E+00
  0.00000000E+00  0.00000000E+00  0.00000000E+00
  0.00000000E+00  0.00000000E+00  0.00000000E+00
  0.00000000E+00  0.00000000E+00  0.00000000E+00
  0.00000000E+00  0.00000000E+00  0.00000000E+00
  0.00000000E+00  0.00000000E+00  0.00000000E+00
  0.00000000E+00  0.00000000E+00  0.00000000E+00
  0.00000000E+00  0.00000000E+00  0.00000000E+00
  0.00000000E+00  0.00000000E+00  0.00000000E+00
  0.00000000E+00  0.00000000E+00  0.00000000E+00
  0.00000000E+00  0.00000000E+00  0.00000000E+00
  0.00000000E+00  0.00000000E+00  0.00000000E+00
  0.00000000E+00  0.00000000E+00  0.00000000E+00
  0.00000000E+00  0.00000000E+00  0.00000000E+00
  0.00000000E+00  0.00000000E+00  0.00000000E+00
  0.00000000E+00  0.00000000E+00  0.00000000E+00
  0.00000000E+00  0.00000000E+00  0.00000000E+00
  0.00000000E+00  0.00000000E+00  0.00000000E+00
  0.00000000E+00  0.00000000E+00  0.00000000E+00
  0.00000000E+00  0.00000000E+00  0.00000000E+00
  0.00000000E+00  0.00000000E+00  0.00000000E+00
  0.00000000E+00  0.00000000E+00  0.00000000E+00
  0.00000000E+00  0.00000000E+00  0.00000000E+00
  0.00000000E+00  0.00000000E+00  0.00000000E+00
  0.00000000E+00  0.00000000E+00  0.00000000E+00
  0.00000000E+00  0.00000000E+00  0.00000000E+00
  0.00000000E+00  0.00000000E+00  0.00000000E+00
  0.00000000E+00  0.00000000E+00  0.00000000E+00
  0.00000000E+00  0.00000000E+00  0.00000000E+00
  0.00000000E+00  0.00000000E+00  0.00000000E+00
  0.00000000E+00  0.00000000E+00  0.00000000E+00
  0.00000000E+00  0.00000000E+00  0.00000000E+00
  0.00000000E+00  0.00000000E+00  0.00000000E+00
  0.00000000E+00  0.00000000E+00  0.00000000E+00
  0.00000000E+00  0.00000000E+00  0.00000000E+00
  0.00000000E+00  0.00000000E+00  0.00000000E+00
  0.00000000E+00  0.00000000E+00  0.00000000E+00
  0.00000000E+00  0.00000000E+00  0.00000000E+00
  0.00000000E+00  0.00000000E+00  0.00000000E+00
  0.00000000E+00  0.00000000E+00  0.00000000E+00
  0.00000000E+00  0.00000000E+00  0.00000000E+00
  0.00000000E+00  0.00000000E+00  0.00000000E+00
  0.00000000E+00  0.00000000E+00  0.00000000E+00
  0.00000000E+00  0.00000000E+00  0.00000000E+00
  0.00000000E+00  0.00000000E+00  0.00000000E+00
  0.00000000E+00  0.00000000E+00  0.00000000E+00
  0.00000000E+00  0.00000000E+00  0.00000000E+00
  0.00000000E+00  0.00000000E+00  0.00000000E+00
  0.00000000E+00  0.00000000E+00  0.00000000E+00
  0.00000000E+00  0.00000000E+00  0.00000000E+00
  0.00000000E+00  0.00000000E+00  0.00000000E+00
  0.00000000E+00  0.00000000E+00  0.00000000E+00
  0.00000000E+00  0.00000000E+00  0.00000000E+00
  0.00000000E+00  0.00000000E+00  0.00000000E+00
  0.00000000E+00  0.00000000E+00  0.00000000E+00
  0.00000000E+00  0.00000000E+00  0.00000000E+00
  0.00000000E+00  0.00000000E+00  0.00000000E+00
  0.00000000E+00  0.00000000E+00  0.00000000E+00
  0.00000000E+00  0.00000000E+00  0.00000000E+00
  0.00000000E+00  0.00000000E+00  0.00000000E+00
  0.00000000E+00  0.00000000E+00  0.00000000E+00
  0.00000000E+00  0.00000000E+00  0.00000000E+00
  0.00000000E+00  0.00000000E+00  0.00000000E+00
  0.00000000E+00  0.00000000E+00  0.00000000E+00
  0.00000000E+00  0.00000000E+00  0.00000000E+00
  0.00000000E+00  0.00000000E+00  0.00000000E+00
  0.00000000E+00  0.00000000E+00  0.00000000E+00
  0.00000000E+00  0.00000000E+00  0.00000000E+00
  0.00000000E+00  0.00000000E+00  0.00000000E+00
  0.00000000E+00  0.00000000E+00  0.00000000E+00
  0.00000000E+00  0.00000000E+00  0.00000000E+00
  0.00000000E+00  0.00000000E+00  0.00000000E+00
  0.00000000E+00  0.00000000E+00  0.00000000E+00
  0.00000000E+00  0.00000000E+00  0.00000000E+00
  0.00000000E+00  0.00000000E+00  0.00000000E+00
  0.00000000E+00  0.00000000E+00  0.00000000E+00
  0.00000000E+00  0.00000000E+00  0.00000000E+00
  0.00000000E+00  0.00000000E+00  0.00000000E+00
  0.00000000E+00  0.00000000E+00  0.00000000E+00
  0.00000000E+00  0.00000000E+00  0.00000000E+00
  0.00000000E+00  0.00000000E+00  0.00000000E+00
  0.00000000E+00  0.00000000E+00  0.00000000E+00
  0.00000000E+00  0.00000000E+00  0.00000000E+00
  0.00000000E+00  0.00000000E+00  0.00000000E+00
  0.00000000E+00  0.00000000E+00  0.00000000E+00
  0.00000000E+00  0.00000000E+00  0.00000000E+00
  0.00000000E+00  0.00000000E+00  0.00000000E+00
  0.00000000E+00  0.00000000E+00  0.00000000E+00
  0.00000000E+00  0.00000000E+00  0.00000000E+00
  0.00000000E+00  0.00000000E+00  0.00000000E+00
  0.00000000E+00  0.00000000E+00  0.00000000E+00
  0.00000000E+00  0.00000000E+00  0.00000000E+00
  0.00000000E+00  0.00000000E+00  0.00000000E+00
  0.00000000E+00  0.00000000E+00  0.00000000E+00
  0.00000000E+00  0.00000000E+00  0.00000000E+00
  0.00000000E+00  0.00000000E+00  0.00000000E+00
  0.00000000E+00  0.00000000E+00  0.00000000E+00
  0.00000000E+00  0.00000000E+00  0.00000000E+00
  0.00000000E+00  0.00000000E+00  0.00000000E+00
  0.00000000E+00  0.00000000E+00  0.00000000E+00
  0.00000000E+00  0.00000000E+00  0.00000000E+00
  0.00000000E+00  0.00000000E+00  0.00000000E+00
  0.00000000E+00  0.00000000E+00  0.00000000E+00
  0.00000000E+00  0.00000000E+00  0.00000000E+00
  0.00000000E+00  0.00000000E+00  0.00000000E+00
  0.00000000E+00  0.00000000E+00  0.00000000E+00
  0.00000000E+00  0.00000000E+00  0.00000000E+00
  0.00000000E+00  0.00000000E+00  0.00000000E+00
  0.00000000E+00  0.00000000E+00  0.00000000E+00
  0.00000000E+00  0.00000000E+00  0.00000000E+00
  0.00000000E+00  0.00000000E+00  0.00000000E+00
  0.00000000E+00  0.00000000E+00  0.00000000E+00
  0.00000000E+00  0.00000000E+00  0.00000000E+00
  0.00000000E+00  0.00000000E+00  0.00000000E+00
  0.00000000E+00  0.00000000E+00  0.00000000E+00
  0.00000000E+00  0.00000000E+00  0.00000000E+00
  0.00000000E+00  0.00000000E+00  0.00000000E+00
  0.00000000E+00  0.00000000E+00  0.00000000E+00
  0.00000000E+00  0.00000000E+00  0.00000000E+00
  0.00000000E+00  0.00000000E+00  0.00000000E+00
  0.00000000E+00  0.00000000E+00  0.00000000E+00
  0.00000000E+00  0.00000000E+00  0.00000000E+00
  0.00000000E+00  0.00000000E+00  0.00000000E+00
  0.00000000E+00  0.00000000E+00  0.00000000E+00
  0.00000000E+00  0.00000000E+00  0.00000000E+00
  0.00000000E+00  0.00000000E+00  0.00000000E+00
  0.00000000E+00  0.00000000E+00  0.00000000E+00
  0.00000000E+00  0.00000000E+00  0.00000000E+00
  0.00000000E+00  0.00000000E+00  0.00000000E+00
  0.00000000E+00  0.00000000E+00  0.00000000E+00
  0.00000000E+00  0.00000000E+00  0.00000000E+00
  0.00000000E+00  0.00000000E+00  0.00000000E+00
  0.00000000E+00  0.00000000E+00  0.00000000E+00
  0.00000000E+00  0.00000000E+00  0.00000000E+00
  0.00000000E+00  0.00000000E+00  0.00000000E+00
  0.00000000E+00  0.00000000E+00  0.00000000E+00
  0.00000000E+00  0.00000000E+00  0.00000000E+00
  0.00000000E+00  0.00000000E+00  0.00000000E+00
  0.00000000E+00  0.00000000E+00  0.00000000E+00
  0.00000000E+00  0.00000000E+00  0.00000000E+00
  0.00000000E+00  0.00000000E+00  0.00000000E+00
  0.00000000E+00  0.00000000E+00  0.00000000E+00
  0.00000000E+00  0.00000000E+00  0.00000000E+00
  0.00000000E+00  0.00000000E+00  0.00000000E+00
  0.00000000E+00  0.00000000E+00  0.00000000E+00
  0.00000000E+00  0.00000000E+00  0.00000000E+00
  0.00000000E+00  0.00000000E+00  0.00000000E+00
  0.00000000E+00  0.00000000E+00  0.00000000E+00
  0.00000000E+00  0.00000000E+00  0.00000000E+00
  0.00000000E+00  0.00000000E+00  0.00000000E+00
  0.00000000E+00  0.00000000E+00  0.00000000E+00
  0.00000000E+00  0.00000000E+00  0.00000000E+00
  0.00000000E+00  0.00000000E+00  0.00000000E+00
  0.00000000E+00  0.00000000E+00  0.00000000E+00
  0.00000000E+00  0.00000000E+00  0.00000000E+00
  0.00000000E+00  0.00000000E+00  0.00000000E+00
  0.00000000E+00  0.00000000E+00  0.00000000E+00
  0.00000000E+00  0.00000000E+00  0.00000000E+00
  0.00000000E+00  0.00000000E+00  0.00000000E+00
  0.00000000E+00  0.00000000E+00  0.00000000E+00
  0.00000000E+00  0.00000000E+00  0.00000000E+00
  0.00000000E+00  0.00000000E+00  0.00000000E+00
  0.00000000E+00  0.00000000E+00  0.00000000E+00
  0.00000000E+00  0.00000000E+00  0.00000000E+00
  0.00000000E+00  0.00000000E+00  0.00000000E+00
  0.00000000E+00  0.00000000E+00  0.00000000E+00
  0.00000000E+00  0.00000000E+00  0.00000000E+00
  0.00000000E+00  0.00000000E+00  0.00000000E+00
  0.00000000E+00  0.00000000E+00  0.00000000E+00
  0.00000000E+00  0.00000000E+00  0.00000000E+00
  0.00000000E+00  0.00000000E+00  0.00000000E+00
  0.00000000E+00  0.00000000E+00  0.00000000E+00
  0.00000000E+00  0.00000000E+00  0.00000000E+00
  0.00000000E+00  0.00000000E+00  0.00000000E+00
  0.00000000E+00  0.00000000E+00  0.00000000E+00
  0.00000000E+00  0.00000000E+00  0.00000000E+00
  0.00000000E+00  0.00000000E+00  0.00000000E+00
  0.00000000E+00  0.00000000E+00  0.00000000E+00
  0.00000000E+00  0.00000000E+00  0.00000000E+00
  0.00000000E+00  0.00000000E+00  0.00000000E+00
  0.00000000E+00  0.00000000E+00  0.00000000E+00
  0.00000000E+00  0.00000000E+00  0.00000000E+00
  0.00000000E+00  0.00000000E+00  0.00000000E+00
  0.00000000E+00  0.00000000E+00  0.00000000E+00
  0.00000000E+00  0.00000000E+00  0.00000000E+00
  0.00000000E+00  0.00000000E+00  0.00000000E+00
  0.00000000E+00  0.00000000E+00  0.00000000E+00
  0.00000000E+00  0.00000000E+00  0.00000000E+00
  0.00000000E+00  0.00000000E+00  0.00000000E+00
  0.00000000E+00  0.00000000E+00  0.00000000E+00
  0.00000000E+00  0.00000000E+00  0.00000000E+00
  0.00000000E+00  0.00000000E+00  0.00000000E+00
  0.00000000E+00  0.00000000E+00  0.00000000E+00
  0.00000000E+00  0.00000000E+00  0.00000000E+00
  0.00000000E+00  0.00000000E+00  0.00000000E+00
  0.00000000E+00  0.00000000E+00  0.00000000E+00
  0.00000000E+00  0.00000000E+00  0.00000000E+00
  0.00000000E+00  0.00000000E+00  0.00000000E+00
  0.00000000E+00  0.00000000E+00  0.00000000E+00
  0.00000000E+00  0.00000000E+00  0.00000000E+00
  0.00000000E+00  0.00000000E+00  0.00000000E+00
  0.00000000E+00  0.00000000E+00  0.00000000E+00
  0.00000000E+00  0.00000000E+00  0.00000000E+00
  0.00000000E+00  0.00000000E+00  0.00000000E+00
  0.00000000E+00  0.00000000E+00  0.00000000E+00
  0.00000000E+00  0.00000000E+00  0.00000000E+00
  0.00000000E+00  0.00000000E+00  0.00000000E+00
  0.00000000E+00  0.00000000E+00  0.00000000E+00
  0.00000000E+00  0.00000000E+00  0.00000000E+00
  0.00000000E+00  0.00000000E+00  0.00000000E+00
  0.00000000E+00  0.00000000E+00  0.00000000E+00
  0.00000000E+00  0.00000000E+00  0.00000000E+00
  0.00000000E+00  0.00000000E+00  0.00000000E+00
  0.00000000E+00  0.00000000E+00  0.00000000E+00
  0.00000000E+00  0.00000000E+00  0.00000000E+00
  0.00000000E+00  0.00000000E+00  0.00000000E+00
  0.00000000E+00  0.00000000E+00  0.00000000E+00
  0.00000000E+00  0.00000000E+00  0.00000000E+00
  0.00000000E+00  0.00000000E+00  0.00000000E+00
  0.00000000E+00  0.00000000E+00  0.00000000E+00
  0.00000000E+00  0.00000000E+00  0.00000000E+00
  0.00000000E+00  0.00000000E+00  0.00000000E+00
  0.00000000E+00  0.00000000E+00  0.00000000E+00
  0.00000000E+00  0.00000000E+00  0.00000000E+00
  0.00000000E+00  0.00000000E+00  0.00000000E+00
  0.00000000E+00  0.00000000E+00  0.00000000E+00
  0.00000000E+00  0.00000000E+00  0.00000000E+00
  0.00000000E+00  0.00000000E+00  0.00000000E+00
  0.00000000E+00  0.00000000E+00  0.00000000E+00
  0.00000000E+00  0.00000000E+00  0.00000000E+00
  0.00000000E+00  0.00000000E+00  0.00000000E+00
  0.00000000E+00  0.00000000E+00  0.00000000E+00
  0.00000000E+00  0.00000000E+00  0.00000000E+00
  0.00000000E+00  0.00000000E+00  0.00000000E+00
  0.00000000E+00  0.00000000E+00  0.00000000E+00
  0.00000000E+00  0.00000000E+00  0.00000000E+00
  0.00000000E+00  0.00000000E+00  0.00000000E+00
  0.00000000E+00  0.00000000E+00  0.00000000E+00
  0.00000000E+00  0.00000000E+00  0.00000000E+00
  0.00000000E+00  0.00000000E+00  0.00000000E+00
  0.00000000E+00  0.00000000E+00  0.00000000E+00
  0.00000000E+00  0.00000000E+00  0.00000000E+00
  0.00000000E+00  0.00000000E+00  0.00000000E+00
  0.00000000E+00  0.00000000E+00  0.00000000E+00
  0.00000000E+00  0.00000000E+00  0.00000000E+00
  0.00000000E+00  0.00000000E+00  0.00000000E+00
  0.00000000E+00  0.00000000E+00  0.00000000E+00
  0.00000000E+00  0.00000000E+00  0.00000000E+00
  0.00000000E+00  0.00000000E+00  0.00000000E+00
  0.00000000E+00  0.00000000E+00  0.00000000E+00
  0.00000000E+00  0.00000000E+00  0.00000000E+00
  0.00000000E+00  0.00000000E+00  0.00000000E+00
  0.00000000E+00  0.00000000E+00  0.00000000E+00
  0.00000000E+00  0.00000000E+00  0.00000000E+00
  0.00000000E+00  0.00000000E+00  0.00000000E+00
  0.00000000E+00  0.00000000E+00  0.00000000E+00
  0.00000000E+00  0.00000000E+00  0.00000000E+00
  0.00000000E+00  0.00000000E+00  0.00000000E+00
  0.00000000E+00  0.00000000E+00  0.00000000E+00
  0.00000000E+00  0.00000000E+00  0.00000000E+00
