# Supplementary material for: Water Adsorption at Pairs of Proximate Brønsted Acid Sites in Zeolites
Source: J Phys Chem Lett. 2026 Jan 14;17(4):1201–6. doi: 10.1021/acs.jpclett.5c03794 (PMC12862806; doi:10.1021/acs.jpclett.5c03794)
Supplement: Supplementary file 2 [file jz5c03794_si_002.zip › Water_BAS_Pairs_SI/QM/STRUCTURES_PBE+D2/HMFI__Isolated_BAS__T3_O8_T12__bare__PBE_D2.vasp]

image0                                  
   1.00000000000000     
    20.2029999999999994    0.0000000000000000    0.0000000000000000
     0.0000000000000010   19.8490000000000002    0.0000000000000000
     0.0000000000000010    0.0000000000000010   13.2159999999999993
   Al   H    O    Si
     1     1   192    95
Direct
  0.7775204621905296  0.4320119036636805  0.4980723652613513
  0.8513546846302587  0.3355796048788856  0.5018511729538397
  0.5055238883381165  0.0483115836415673  0.7090567307138097
  0.3944020970884801  0.0589528614323868  0.8101968876295454
  0.4144594027739289  0.1360717315694822  0.6477142856295249
  0.3912531197966242  0.0059762899827725  0.6273542794337602
  0.3290906395863958  0.0342672226165855  0.9781792958725672
  0.3203649861602242  0.9481633596623125  0.8226774995719260
  0.2626528513085388  0.0685713576532820  0.8138176366832111
  0.2940870602098292  0.1236046480872712  0.1166862754121077
  0.2030182477135895  0.0451322725397485  0.0275210964951386
  0.2899670108666296  0.9943152377845695  0.1588484455707853
  0.1162203031181609  0.1270694121486159  0.1116110373659100
  0.0794262500427316  0.0530145682844096  0.9549716739138830
  0.1330700120890556  0.0712736135724172  0.7747624470329161
  0.0881536544603025  0.9504198333388056  0.8248365186813011
  0.2143274217149910  0.1403523152513009  0.6624434951541990
  0.5003694786671825  0.8699425677478241  0.7130173963730037
  0.3909472866720198  0.8344677059185813  0.8081592376998191
  0.3150385858387619  0.8551395791848908  0.9676412996279657
  0.2599437154823690  0.8319970165054225  0.7889558917720163
  0.1887729202839557  0.8477423194837074  0.0206977992904748
  0.0667017706671060  0.8486355322439666  0.9522443867885813
  0.1294782087276927  0.8291697771115250  0.7758251867930762
  0.9903617822483491  0.9444112128522584  0.2084039601663212
  0.1005423718111372  0.9429301589021093  0.3126369721740755
  0.0875699847518619  0.8628392669333815  0.1509186769537705
  0.1016743078786062 -0.0058708791598683  0.1287005148239235
  0.1694994250214240  0.9645858034764242  0.4780759922657711
  0.1779917271233493  0.0517980516783116  0.3236486798158305
  0.2314090821073044  0.9302585288898405  0.3094705238684612
  0.2012717819790311  0.8767111671121715  0.6199939956185336
  0.2959864339289747  0.9465357155631297  0.5223548261887799
  0.2161195465623048  0.0062955256735986  0.6535289452615708
  0.3836679119568460  0.8715231852761991  0.6166766701253351
  0.4220099894059033  0.9435796168822854  0.4589320713908103
  0.3619178328203603  0.9207728819384366  0.2849953663522783
  0.4039586139706743  0.0435008751163197  0.3269563820771993
  0.2826383014345361  0.8596037948432768  0.1612653191921784
  0.0002458816987338  0.1317822341980252  0.2095288659493887
  0.1107534217318563  0.1662501376277349  0.3034138960830691
  0.1838249608726462  0.1458670580484296  0.4674532481529482
  0.2425258875460265  0.1663985499071833  0.2914691331303075
  0.3100496504632888  0.1502586496433534  0.5235280029022927
  0.4307586353603602  0.1474662439392031  0.4483774402094559
  0.3729003200086257  0.1659647088581135  0.2683293417025284
  0.5127259036680223  0.5409138933508957  0.2843921159088631
  0.6435068190412069  0.5569125634739885  0.2799898772456980
  0.5710046755141011  0.6149308688460431  0.4234823609205461
  0.5857663387202025  0.4824577968698950  0.4251514879948508
  0.6955427453616743  0.5697398903351307  0.0971657612004220
  0.6822042140974511  0.4479154807368127  0.1786740275397128
  0.7727843980275272  0.5332374436760189  0.2471991447952368
  0.7075528262509311  0.6479177604580255  0.9370116991162665
  0.8050065651139184  0.5619254669732581  0.9815148537695365
  0.6892250119887942  0.5186653536070022  0.9122375087670496
  0.9058538347824662  0.6461726674904481  0.9416120063849681
  0.9034238226731840  0.5782192197483357  0.1139293811411610
  0.8962162592432344  0.5498297837062839  0.3087565286175375
  0.9189436884338081  0.4512669751158271  0.1758649648286309
  0.8015236929043397  0.6297124565851137  0.3776391382020560
  0.5132317246552448  0.3581485818725308  0.2768739035008320
  0.6424521769002906  0.3356546541884663  0.2730161759359112
  0.7169473292439038  0.3248073310639115  0.1126813138013841
  0.7694982373581154  0.3742342838477004  0.2777248024765556
  0.8094103515418170  0.3586571354529770  0.9776345564925126
  0.9135707614154291  0.3289941330786926  0.0933679550469626
  0.8985851930733020  0.3406436082228204  0.2886903779434097
 -0.0065953461523922  0.4639328218294725  0.7880004820098137
  0.8624479035252245  0.4636499314659464  0.7892813001832035
  0.9308423154430064  0.3819803657931801  0.9105316505376070
  0.9265216853503238  0.5138724186838092  0.9448255104800888
  0.8100979686172288  0.4214792171583949  0.6174173811776472
  0.7786542477528596  0.5423818634037536  0.6904571434285361
  0.7350315859286731  0.4309893287426457  0.7777637041080467
  0.8226917136538052  0.3546864798499365  0.4498386623105752
  0.6952778804246756  0.4167423428455064  0.4785309374893970
  0.8075191986240809  0.5009353402632665  0.4362878309750652
  0.5819361122968766  0.3508706532938533  0.4502331941926860
  0.5958359745389106  0.4293701270006430  0.6094635438843613
  0.6048443831648769  0.4441681031054079  0.8087019057782155
  0.5842061572859225  0.5507201556291844  0.6900502696277913
  0.6810808422227653  0.3867332453991064  0.9459932943567699
  0.9891589120463115  0.6390249294813648  0.7825127934270592
  0.8613229186918918  0.6371825315225726  0.7548882385845651
  0.8075620020537339  0.6495689139294725  0.5758400827374167
  0.7315802664505742  0.6613926534664184  0.7369826651168303
  0.6907857384368540  0.6492034129999432  0.4843458015048983
  0.5876292248671046  0.6720486105467838  0.6041780514549044
  0.6081034637833657  0.6600545034449922  0.8023640174579071
  0.4899256123616964  0.9449061757011097  0.2873952944325895
  0.6021511916910994  0.9458808185678340  0.1889655310643444
  0.5850531489399413  0.8590373570292364  0.3410000634464784
  0.5992279604634523  0.9890761594828127  0.3795229077822510
  0.6699362204245868  0.9653740740298480  0.0214084019771753
  0.6803741648975101  0.0533857546780397  0.1742420183811347
  0.7331085728170771  0.9314915353282468  0.1887024517127105
  0.6929145280805152  0.8944512038053977  0.8578105263462039
  0.7946882354192104  0.9433063381879825  0.9685426582266173
  0.7196991876613846  0.0241920002662259  0.8593638072143955
  0.8861802968718479  0.8718187532735533  0.8763231398855931
  0.9187236308190899  0.9377143035406127  0.0404438448766852
  0.8629386886294256  0.9219382420840975  0.2192973735280479
  0.9058475937468857  0.0429282988880440  0.1630966996549932
  0.7806549350628137  0.8560766347431725  0.3354265690682573
  0.4993507562782225  0.1302145055500070  0.2804699188365749
  0.6105937029421138  0.1673593250718358  0.1895996616097135
  0.6830570782093217  0.1463477335008928  0.0276205266227832
  0.7427079916735387  0.1685089346526278  0.2039999123428619
  0.8068796912046641  0.1566654589949568  0.9696635833529479
  0.9274406420117014  0.1509057629514609  0.0464821379023378
  0.8734003740486885  0.1627504211910235  0.2296539997362009
  0.0049495020217300  0.0517030279019368  0.7905354540606967
  0.8930067103340894  0.0578613152764294  0.6908005571086440
  0.9117405374661650  0.1381820958254166  0.8483552829934057
  0.8930745309814782  0.0072578723618393  0.8763448243628207
  0.8265974777863327  0.0369921605767775  0.5241158736067439
  0.8106503685409570  0.9531466671229019  0.6833118652377951
  0.7618372585240019  0.0770514779769098  0.6873361271068962
  0.7921239130571361  0.1215733621306295  0.3787035709039914
  0.7009825930224113  0.0457946470092980  0.4723039441722480
  0.7884059606438786  0.9907076826823875  0.3463434222679246
  0.6156617689155055  0.1231765596721676  0.3768552080565898
  0.5786762603793270  0.0617886898290403  0.5440080958852012
  0.6322961983244575  0.0751694554935778  0.7267535750444184
  0.5958930751537236  0.9552061921210417  0.6624796898315453
  0.7102563657085181  0.1543969517602897  0.8300999536820631
  0.0011871759600528  0.8538253936249516  0.7795459200291651
  0.8882358804360628  0.8431054178206765  0.6816699189335494
  0.8073535732301133  0.8677535056612555  0.5300468992050216
  0.7587327526623784  0.8315240104591655  0.7107477769242240
  0.6846657483587515  0.8450731258669288  0.4729345629387703
  0.5620301110990940  0.8538140668753551  0.5386728130846261
  0.6272315104451024  0.8311464467287910  0.7099428566328712
  0.4894338604365561  0.4575442372297801  0.7197502365219846
  0.3589717503954007  0.4412129409675394  0.7139957620523292
  0.4338059012265086  0.3786764391041286  0.5806563018358170
  0.4216355829900079  0.5115046302372604  0.5695736027253846
  0.2998267083278338  0.4254024148187520  0.8893364630242229
  0.3263000369855007  0.5498682681434525  0.8211551882956284
  0.2325273966648060  0.4768499640775922  0.7380119050113952
  0.3013575019200781  0.3624359918816026  0.0630990408035395
  0.2009057036676090  0.4435757768028480  0.0235287624186964
  0.3198836256547750  0.4964100226044331  0.0533396295893283
  0.1030019546622303  0.3543957153187801  0.0571410765663563
  0.1019148982552389  0.4287002122611132  0.8919650315030364
  0.1071795144923987  0.4567026377566107  0.6945354797700474
  0.0868959212294232  0.5544265419847156  0.8313405333164866
  0.1977959782979647  0.3754904351681612  0.6166678954209022
  0.4880240571845461  0.6391842763226782  0.7252594990230634
  0.3601086064795145  0.6683343602617497  0.7432649295388494
  0.3040368242678088  0.6637513551496556  0.9203970687811418
  0.2328483144526696  0.6343195818537219  0.7572447421882035
  0.1902790109512417  0.6452892828776331  0.0177254517281225
  0.0884594880385859  0.6796532390746046  0.8999308813305342
  0.1083727399710855  0.6568501331559750  0.7045731588981639
  0.0119598258277932  0.5429733124327021  0.2176252968965747
  0.1428242790758012  0.5597655475832212  0.2150167835498266
  0.0680394617438354  0.6186108707866655  0.0768314311894610
  0.0816703047893985  0.4855497506245950  0.0726789579271216
  0.2060395251174745  0.5735652442495263  0.3881745588200441
  0.1756491269367293  0.4503785134480749  0.3183858690968396
  0.2699632025114039  0.5225790786109343  0.2334890769106803
  0.1978433243459619  0.6361152961168179  0.5617505791489060
  0.3050662920685766  0.5636294503125868  0.5244402714285069
  0.1898813956065442  0.5014729736580474  0.5521528738480080
  0.4091612142686252  0.6442087147127534  0.5610463825185436
  0.4047307366991656  0.5729200232765728  0.3928134136953408
  0.3967173732116397  0.5478988916153619  0.1960997701085538
  0.4203452775532104  0.4482773538592902  0.3269651351661105
  0.3047691223622781  0.6237379328455158  0.1123613039429599
  0.0164503442703378  0.3634608663957740  0.2101048742410075
  0.1413794855165066  0.3303748784394346  0.2461691724441514
  0.1964154087221852  0.3383850064960980  0.4235744105426878
  0.2688213175564598  0.3643312122161430  0.2601076870005611
  0.3114401636456136  0.3540912801569271  0.5183125007844267
  0.4135457917601500  0.3239934475098751  0.3988580408925410
  0.3926038256982368  0.3448938706311339  0.2036609115099765
  0.4408877694195076  0.7560627780449241  0.6595438143416363
  0.2704822967344982  0.7465517729621631  0.0671518076414910
  0.1080137610429656  0.7458167363650804  0.0689866157339505
  0.2014136287379925  0.7486812474096717  0.6620785955310141
  0.0625345686674580  0.2441783456912719  0.1540168792355845
  0.2303214413444029  0.2531353510085912  0.5675468838933754
  0.3930496743343573  0.2522597530422808  0.5629871055125963
  0.3003587227286539  0.2506559770904279  0.1643045678269495
  0.5611072921183707  0.2413417674584222  0.3414024333134054
  0.7241150154695759  0.2606109225802821  0.9391340927979313
  0.8914090261814880  0.2561394495323773  0.9310538933070256
  0.8041620361801018  0.2486637424789354  0.3333345925012363
  0.9204862639312510  0.7502878590139539  0.8196113155816090
  0.7761768849857000  0.7488643960995415  0.4506794514415189
  0.6010423044124475  0.7437556956527728  0.4366901340700557
  0.6899864528484055  0.7626395749468177  0.8489085170746145
  0.4269619022254495  0.0622840374924512  0.6977100150824349
  0.3264383789766996  0.0270524979359142  0.8559288746813023
  0.2785648996906248  0.0495642582731166  0.0709542591127200
  0.1253198997918850  0.0547999655154371  0.0557392669598256
  0.0763949226442003  0.0310202252498163  0.8364823752948360
  0.2065259371401156  0.0710749407541256  0.7259313230374589
  0.4292589502984225  0.8323366050073581  0.6995014531726872
  0.3215235098816588  0.8677275208791358  0.8466560259253888
  0.2642346803906503  0.8270646640421220  0.0531438959716422
  0.1126292711437721  0.8262911782886366  0.0479308394952252
  0.0715419498994340  0.8705201267066007  0.8334372807422904
  0.1979597177961548  0.8229701160554457  0.7120853486607222
  0.0697103121458444  0.9358972766603867  0.1993878652771975
  0.1700404658452516  0.9729049686533613  0.3559830424029009
  0.2211267338024668  0.9480366311627917  0.5689661115883883
  0.3732325825056027  0.9419556482707694  0.5566909182471682
  0.4198548245766052  0.9635787320184037  0.3395433343497679
  0.2913311084383211  0.9270638307665776  0.2280775331664285
  0.0721913123405273  0.1676399750973686  0.1948587252923834
  0.1788730727143413  0.1323669523563631  0.3463738373282720
  0.2347245779700053  0.1724093985564992  0.5543803873236615
  0.3870257898566659  0.1716336099032373  0.5453001544681040
  0.4264109780364697  0.1219752614672508  0.3313667722892732
  0.3024953848019198  0.1753413891101050  0.2106325420098058
  0.5793133002640896  0.5481120985393892  0.3532141534291203
  0.6985255297576460  0.5272962249991345  0.2021325182114331
  0.7251926623023094  0.5742014015339862  0.9831953586665133
  0.8840867102073503  0.5753233851438373  0.9950096397945710
  0.9327421246834191  0.5306492979656318  0.2038304956653501
  0.8187950940090953  0.5523382911933413  0.3451674750960272
  0.5746913717778757  0.3217660636366032  0.3357700711071059
  0.7010461580375369  0.3715074691721387  0.2105693030915052
  0.7330443995796959  0.3331432547520821  0.9926979053137867
  0.8858041545112344  0.3315526003724251  0.9777417810179261
  0.9376658898037531  0.3725392024947032  0.1907079800068902
  0.8245515892346347  0.3267155909758097  0.3292036302973207
  0.9275701636458167  0.4560604940408735  0.8575360362425196
  0.7974562543170961  0.4643674050340672  0.7179876700810651
  0.6167163144764701  0.4205050930804964  0.4915848844442168
  0.5686141596608825  0.4707925887193151  0.7063196063990457
  0.6777099214543212  0.4456015370144654  0.8605271212471225
  0.9192470655773189  0.6688948008730277  0.8244341263964999
  0.7950910693867593  0.6222612925269759  0.6898562434722921
  0.7686469270604406  0.6690687356157541  0.4722318532610655
  0.6129913388973011  0.6700502491656318  0.4874361211147867
  0.5673129291613385  0.6301198577820476  0.7056543715683337
  0.6838287850009780  0.6819003228947220  0.8311664962023853
  0.5689777183675995  0.9347314321617710  0.2998252936619494
  0.6714773342421311  0.9742892591180445  0.1432505302805162
  0.7198928449794699  0.9560892635414941  0.9260971584568966
  0.8729080301429624  0.9402644415655145  0.9395125888087341
  0.9196765871086470  0.9621369028658019  0.1577922508532833
  0.7911230390029703  0.9254483878988048  0.2729342520122797
  0.5709707038037675  0.1660558637746854  0.2971783710540739
  0.6791216904848383  0.1336168919664617  0.1488338958812099
  0.7311994184436629  0.1795333057951718  0.9423027437628445
  0.8843337717026275  0.1755382231335949  0.9492555781927983
  0.9267782448934603  0.1218268247270066  0.1615385251340023
  0.8026545184999806  0.1729291822186889  0.2851113459336915
  0.9261385680250144  0.0634207289637982  0.8026757881626263
  0.8227433522423031  0.0308005574704579  0.6464572729365866
  0.7765361107712103  0.0487121946043120  0.4295949907403013
  0.6233744640516512  0.0546672464820119  0.4423662014727987
  0.5778003066503439  0.0350013439193220  0.6604766421586896
  0.7055227326193696  0.0814430711057733  0.7750322059322381
  0.9248641759715874  0.8290709842700869  0.7897164161425213
  0.8160137761426042  0.8738072545004422  0.6516963924881485
  0.7619185788237663  0.8285754711412590  0.4472413512790694
  0.6082088628872008  0.8248119969753130  0.4472331234647293
  0.5713363857057607  0.8774046156878313  0.6559382071225694
  0.6926586453955271  0.8307788934698092  0.7816354823476174
  0.4256948093964507  0.4475875979503426  0.6463208531773039
  0.3049999631342967  0.4735126808442003  0.7903162035659379
  0.2801282176362506  0.4319555759913828  0.0078042991424837
  0.1223209781889193  0.4281659694331994  0.0107606004384276
  0.0724147536280723  0.4760221759806907  0.8017447956321982
  0.1820907533570653  0.4524820378542220  0.6498801779426139
  0.4249095238397661  0.6763937974486217  0.6722082692934392
  0.3055345460758004  0.6287166562110215  0.8098642375770183
  0.2671018222867117  0.6694661627638693  0.0289526868477616
  0.1139775654763252  0.6722255099664070  0.0162102648681663
  0.0678771673015020  0.6321618925883498  0.8043256062419089
  0.1852868886678674  0.6691703355698099  0.6722312641820797
  0.0768064934424492  0.5513050039631010  0.1459618487407494
  0.1983152722024220  0.5265430539024544  0.2883846470669744
  0.2254219144944390  0.5686848841799279  0.5069984739353185
  0.3846794958573601  0.5731307114521400  0.5116271246696315
  0.4340836506701758  0.5273624664539023  0.3005309529437631
  0.3226047671701450  0.5479680446226840  0.1487842877659092
  0.0810064789431622  0.3233125759840350  0.1664496662559660
  0.1959861297514421  0.3712449427746315  0.3115372955268246
  0.2345431469261783  0.3305647793949434  0.5310257115294287
  0.3879601821786547  0.3274234740522126  0.5153883059759530
  0.4350426952583270  0.3695201068651918  0.3015727470669841
  0.3157980306351441  0.3303166567171774  0.1736422964088122
 
  0.00000000E+00  0.00000000E+00  0.00000000E+00
  0.00000000E+00  0.00000000E+00  0.00000000E+00
  0.00000000E+00  0.00000000E+00  0.00000000E+00
  0.00000000E+00  0.00000000E+00  0.00000000E+00
  0.00000000E+00  0.00000000E+00  0.00000000E+00
  0.00000000E+00  0.00000000E+00  0.00000000E+00
  0.00000000E+00  0.00000000E+00  0.00000000E+00
  0.00000000E+00  0.00000000E+00  0.00000000E+00
  0.00000000E+00  0.00000000E+00  0.00000000E+00
  0.00000000E+00  0.00000000E+00  0.00000000E+00
  0.00000000E+00  0.00000000E+00  0.00000000E+00
  0.00000000E+00  0.00000000E+00  0.00000000E+00
  0.00000000E+00  0.00000000E+00  0.00000000E+00
  0.00000000E+00  0.00000000E+00  0.00000000E+00
  0.00000000E+00  0.00000000E+00  0.00000000E+00
  0.00000000E+00  0.00000000E+00  0.00000000E+00
  0.00000000E+00  0.00000000E+00  0.00000000E+00
  0.00000000E+00  0.00000000E+00  0.00000000E+00
  0.00000000E+00  0.00000000E+00  0.00000000E+00
  0.00000000E+00  0.00000000E+00  0.00000000E+00
  0.00000000E+00  0.00000000E+00  0.00000000E+00
  0.00000000E+00  0.00000000E+00  0.00000000E+00
  0.00000000E+00  0.00000000E+00  0.00000000E+00
  0.00000000E+00  0.00000000E+00  0.00000000E+00
  0.00000000E+00  0.00000000E+00  0.00000000E+00
  0.00000000E+00  0.00000000E+00  0.00000000E+00
  0.00000000E+00  0.00000000E+00  0.00000000E+00
  0.00000000E+00  0.00000000E+00  0.00000000E+00
  0.00000000E+00  0.00000000E+00  0.00000000E+00
  0.00000000E+00  0.00000000E+00  0.00000000E+00
  0.00000000E+00  0.00000000E+00  0.00000000E+00
  0.00000000E+00  0.00000000E+00  0.00000000E+00
  0.00000000E+00  0.00000000E+00  0.00000000E+00
  0.00000000E+00  0.00000000E+00  0.00000000E+00
  0.00000000E+00  0.00000000E+00  0.00000000E+00
  0.00000000E+00  0.00000000E+00  0.00000000E+00
  0.00000000E+00  0.00000000E+00  0.00000000E+00
  0.00000000E+00  0.00000000E+00  0.00000000E+00
  0.00000000E+00  0.00000000E+00  0.00000000E+00
  0.00000000E+00  0.00000000E+00  0.00000000E+00
  0.00000000E+00  0.00000000E+00  0.00000000E+00
  0.00000000E+00  0.00000000E+00  0.00000000E+00
  0.00000000E+00  0.00000000E+00  0.00000000E+00
  0.00000000E+00  0.00000000E+00  0.00000000E+00
  0.00000000E+00  0.00000000E+00  0.00000000E+00
  0.00000000E+00  0.00000000E+00  0.00000000E+00
  0.00000000E+00  0.00000000E+00  0.00000000E+00
  0.00000000E+00  0.00000000E+00  0.00000000E+00
  0.00000000E+00  0.00000000E+00  0.00000000E+00
  0.00000000E+00  0.00000000E+00  0.00000000E+00
  0.00000000E+00  0.00000000E+00  0.00000000E+00
  0.00000000E+00  0.00000000E+00  0.00000000E+00
  0.00000000E+00  0.00000000E+00  0.00000000E+00
  0.00000000E+00  0.00000000E+00  0.00000000E+00
  0.00000000E+00  0.00000000E+00  0.00000000E+00
  0.00000000E+00  0.00000000E+00  0.00000000E+00
  0.00000000E+00  0.00000000E+00  0.00000000E+00
  0.00000000E+00  0.00000000E+00  0.00000000E+00
  0.00000000E+00  0.00000000E+00  0.00000000E+00
  0.00000000E+00  0.00000000E+00  0.00000000E+00
  0.00000000E+00  0.00000000E+00  0.00000000E+00
  0.00000000E+00  0.00000000E+00  0.00000000E+00
  0.00000000E+00  0.00000000E+00  0.00000000E+00
  0.00000000E+00  0.00000000E+00  0.00000000E+00
  0.00000000E+00  0.00000000E+00  0.00000000E+00
  0.00000000E+00  0.00000000E+00  0.00000000E+00
  0.00000000E+00  0.00000000E+00  0.00000000E+00
  0.00000000E+00  0.00000000E+00  0.00000000E+00
  0.00000000E+00  0.00000000E+00  0.00000000E+00
  0.00000000E+00  0.00000000E+00  0.00000000E+00
  0.00000000E+00  0.00000000E+00  0.00000000E+00
  0.00000000E+00  0.00000000E+00  0.00000000E+00
  0.00000000E+00  0.00000000E+00  0.00000000E+00
  0.00000000E+00  0.00000000E+00  0.00000000E+00
  0.00000000E+00  0.00000000E+00  0.00000000E+00
  0.00000000E+00  0.00000000E+00  0.00000000E+00
  0.00000000E+00  0.00000000E+00  0.00000000E+00
  0.00000000E+00  0.00000000E+00  0.00000000E+00
  0.00000000E+00  0.00000000E+00  0.00000000E+00
  0.00000000E+00  0.00000000E+00  0.00000000E+00
  0.00000000E+00  0.00000000E+00  0.00000000E+00
  0.00000000E+00  0.00000000E+00  0.00000000E+00
  0.00000000E+00  0.00000000E+00  0.00000000E+00
  0.00000000E+00  0.00000000E+00  0.00000000E+00
  0.00000000E+00  0.00000000E+00  0.00000000E+00
  0.00000000E+00  0.00000000E+00  0.00000000E+00
  0.00000000E+00  0.00000000E+00  0.00000000E+00
  0.00000000E+00  0.00000000E+00  0.00000000E+00
  0.00000000E+00  0.00000000E+00  0.00000000E+00
  0.00000000E+00  0.00000000E+00  0.00000000E+00
  0.00000000E+00  0.00000000E+00  0.00000000E+00
  0.00000000E+00  0.00000000E+00  0.00000000E+00
  0.00000000E+00  0.00000000E+00  0.00000000E+00
  0.00000000E+00  0.00000000E+00  0.00000000E+00
  0.00000000E+00  0.00000000E+00  0.00000000E+00
  0.00000000E+00  0.00000000E+00  0.00000000E+00
  0.00000000E+00  0.00000000E+00  0.00000000E+00
  0.00000000E+00  0.00000000E+00  0.00000000E+00
  0.00000000E+00  0.00000000E+00  0.00000000E+00
  0.00000000E+00  0.00000000E+00  0.00000000E+00
  0.00000000E+00  0.00000000E+00  0.00000000E+00
  0.00000000E+00  0.00000000E+00  0.00000000E+00
  0.00000000E+00  0.00000000E+00  0.00000000E+00
  0.00000000E+00  0.00000000E+00  0.00000000E+00
  0.00000000E+00  0.00000000E+00  0.00000000E+00
  0.00000000E+00  0.00000000E+00  0.00000000E+00
  0.00000000E+00  0.00000000E+00  0.00000000E+00
  0.00000000E+00  0.00000000E+00  0.00000000E+00
  0.00000000E+00  0.00000000E+00  0.00000000E+00
  0.00000000E+00  0.00000000E+00  0.00000000E+00
  0.00000000E+00  0.00000000E+00  0.00000000E+00
  0.00000000E+00  0.00000000E+00  0.00000000E+00
  0.00000000E+00  0.00000000E+00  0.00000000E+00
  0.00000000E+00  0.00000000E+00  0.00000000E+00
  0.00000000E+00  0.00000000E+00  0.00000000E+00
  0.00000000E+00  0.00000000E+00  0.00000000E+00
  0.00000000E+00  0.00000000E+00  0.00000000E+00
  0.00000000E+00  0.00000000E+00  0.00000000E+00
  0.00000000E+00  0.00000000E+00  0.00000000E+00
  0.00000000E+00  0.00000000E+00  0.00000000E+00
  0.00000000E+00  0.00000000E+00  0.00000000E+00
  0.00000000E+00  0.00000000E+00  0.00000000E+00
  0.00000000E+00  0.00000000E+00  0.00000000E+00
  0.00000000E+00  0.00000000E+00  0.00000000E+00
  0.00000000E+00  0.00000000E+00  0.00000000E+00
  0.00000000E+00  0.00000000E+00  0.00000000E+00
  0.00000000E+00  0.00000000E+00  0.00000000E+00
  0.00000000E+00  0.00000000E+00  0.00000000E+00
  0.00000000E+00  0.00000000E+00  0.00000000E+00
  0.00000000E+00  0.00000000E+00  0.00000000E+00
  0.00000000E+00  0.00000000E+00  0.00000000E+00
  0.00000000E+00  0.00000000E+00  0.00000000E+00
  0.00000000E+00  0.00000000E+00  0.00000000E+00
  0.00000000E+00  0.00000000E+00  0.00000000E+00
  0.00000000E+00  0.00000000E+00  0.00000000E+00
  0.00000000E+00  0.00000000E+00  0.00000000E+00
  0.00000000E+00  0.00000000E+00  0.00000000E+00
  0.00000000E+00  0.00000000E+00  0.00000000E+00
  0.00000000E+00  0.00000000E+00  0.00000000E+00
  0.00000000E+00  0.00000000E+00  0.00000000E+00
  0.00000000E+00  0.00000000E+00  0.00000000E+00
  0.00000000E+00  0.00000000E+00  0.00000000E+00
  0.00000000E+00  0.00000000E+00  0.00000000E+00
  0.00000000E+00  0.00000000E+00  0.00000000E+00
  0.00000000E+00  0.00000000E+00  0.00000000E+00
  0.00000000E+00  0.00000000E+00  0.00000000E+00
  0.00000000E+00  0.00000000E+00  0.00000000E+00
  0.00000000E+00  0.00000000E+00  0.00000000E+00
  0.00000000E+00  0.00000000E+00  0.00000000E+00
  0.00000000E+00  0.00000000E+00  0.00000000E+00
  0.00000000E+00  0.00000000E+00  0.00000000E+00
  0.00000000E+00  0.00000000E+00  0.00000000E+00
  0.00000000E+00  0.00000000E+00  0.00000000E+00
  0.00000000E+00  0.00000000E+00  0.00000000E+00
  0.00000000E+00  0.00000000E+00  0.00000000E+00
  0.00000000E+00  0.00000000E+00  0.00000000E+00
  0.00000000E+00  0.00000000E+00  0.00000000E+00
  0.00000000E+00  0.00000000E+00  0.00000000E+00
  0.00000000E+00  0.00000000E+00  0.00000000E+00
  0.00000000E+00  0.00000000E+00  0.00000000E+00
  0.00000000E+00  0.00000000E+00  0.00000000E+00
  0.00000000E+00  0.00000000E+00  0.00000000E+00
  0.00000000E+00  0.00000000E+00  0.00000000E+00
  0.00000000E+00  0.00000000E+00  0.00000000E+00
  0.00000000E+00  0.00000000E+00  0.00000000E+00
  0.00000000E+00  0.00000000E+00  0.00000000E+00
  0.00000000E+00  0.00000000E+00  0.00000000E+00
  0.00000000E+00  0.00000000E+00  0.00000000E+00
  0.00000000E+00  0.00000000E+00  0.00000000E+00
  0.00000000E+00  0.00000000E+00  0.00000000E+00
  0.00000000E+00  0.00000000E+00  0.00000000E+00
  0.00000000E+00  0.00000000E+00  0.00000000E+00
  0.00000000E+00  0.00000000E+00  0.00000000E+00
  0.00000000E+00  0.00000000E+00  0.00000000E+00
  0.00000000E+00  0.00000000E+00  0.00000000E+00
  0.00000000E+00  0.00000000E+00  0.00000000E+00
  0.00000000E+00  0.00000000E+00  0.00000000E+00
  0.00000000E+00  0.00000000E+00  0.00000000E+00
  0.00000000E+00  0.00000000E+00  0.00000000E+00
  0.00000000E+00  0.00000000E+00  0.00000000E+00
  0.00000000E+00  0.00000000E+00  0.00000000E+00
  0.00000000E+00  0.00000000E+00  0.00000000E+00
  0.00000000E+00  0.00000000E+00  0.00000000E+00
  0.00000000E+00  0.00000000E+00  0.00000000E+00
  0.00000000E+00  0.00000000E+00  0.00000000E+00
  0.00000000E+00  0.00000000E+00  0.00000000E+00
  0.00000000E+00  0.00000000E+00  0.00000000E+00
  0.00000000E+00  0.00000000E+00  0.00000000E+00
  0.00000000E+00  0.00000000E+00  0.00000000E+00
  0.00000000E+00  0.00000000E+00  0.00000000E+00
  0.00000000E+00  0.00000000E+00  0.00000000E+00
  0.00000000E+00  0.00000000E+00  0.00000000E+00
  0.00000000E+00  0.00000000E+00  0.00000000E+00
  0.00000000E+00  0.00000000E+00  0.00000000E+00
  0.00000000E+00  0.00000000E+00  0.00000000E+00
  0.00000000E+00  0.00000000E+00  0.00000000E+00
  0.00000000E+00  0.00000000E+00  0.00000000E+00
  0.00000000E+00  0.00000000E+00  0.00000000E+00
  0.00000000E+00  0.00000000E+00  0.00000000E+00
  0.00000000E+00  0.00000000E+00  0.00000000E+00
  0.00000000E+00  0.00000000E+00  0.00000000E+00
  0.00000000E+00  0.00000000E+00  0.00000000E+00
  0.00000000E+00  0.00000000E+00  0.00000000E+00
  0.00000000E+00  0.00000000E+00  0.00000000E+00
  0.00000000E+00  0.00000000E+00  0.00000000E+00
  0.00000000E+00  0.00000000E+00  0.00000000E+00
  0.00000000E+00  0.00000000E+00  0.00000000E+00
  0.00000000E+00  0.00000000E+00  0.00000000E+00
  0.00000000E+00  0.00000000E+00  0.00000000E+00
  0.00000000E+00  0.00000000E+00  0.00000000E+00
  0.00000000E+00  0.00000000E+00  0.00000000E+00
  0.00000000E+00  0.00000000E+00  0.00000000E+00
  0.00000000E+00  0.00000000E+00  0.00000000E+00
  0.00000000E+00  0.00000000E+00  0.00000000E+00
  0.00000000E+00  0.00000000E+00  0.00000000E+00
  0.00000000E+00  0.00000000E+00  0.00000000E+00
  0.00000000E+00  0.00000000E+00  0.00000000E+00
  0.00000000E+00  0.00000000E+00  0.00000000E+00
  0.00000000E+00  0.00000000E+00  0.00000000E+00
  0.00000000E+00  0.00000000E+00  0.00000000E+00
  0.00000000E+00  0.00000000E+00  0.00000000E+00
  0.00000000E+00  0.00000000E+00  0.00000000E+00
  0.00000000E+00  0.00000000E+00  0.00000000E+00
  0.00000000E+00  0.00000000E+00  0.00000000E+00
  0.00000000E+00  0.00000000E+00  0.00000000E+00
  0.00000000E+00  0.00000000E+00  0.00000000E+00
  0.00000000E+00  0.00000000E+00  0.00000000E+00
  0.00000000E+00  0.00000000E+00  0.00000000E+00
  0.00000000E+00  0.00000000E+00  0.00000000E+00
  0.00000000E+00  0.00000000E+00  0.00000000E+00
  0.00000000E+00  0.00000000E+00  0.00000000E+00
  0.00000000E+00  0.00000000E+00  0.00000000E+00
  0.00000000E+00  0.00000000E+00  0.00000000E+00
  0.00000000E+00  0.00000000E+00  0.00000000E+00
  0.00000000E+00  0.00000000E+00  0.00000000E+00
  0.00000000E+00  0.00000000E+00  0.00000000E+00
  0.00000000E+00  0.00000000E+00  0.00000000E+00
  0.00000000E+00  0.00000000E+00  0.00000000E+00
  0.00000000E+00  0.00000000E+00  0.00000000E+00
  0.00000000E+00  0.00000000E+00  0.00000000E+00
  0.00000000E+00  0.00000000E+00  0.00000000E+00
  0.00000000E+00  0.00000000E+00  0.00000000E+00
  0.00000000E+00  0.00000000E+00  0.00000000E+00
  0.00000000E+00  0.00000000E+00  0.00000000E+00
  0.00000000E+00  0.00000000E+00  0.00000000E+00
  0.00000000E+00  0.00000000E+00  0.00000000E+00
  0.00000000E+00  0.00000000E+00  0.00000000E+00
  0.00000000E+00  0.00000000E+00  0.00000000E+00
  0.00000000E+00  0.00000000E+00  0.00000000E+00
  0.00000000E+00  0.00000000E+00  0.00000000E+00
  0.00000000E+00  0.00000000E+00  0.00000000E+00
  0.00000000E+00  0.00000000E+00  0.00000000E+00
  0.00000000E+00  0.00000000E+00  0.00000000E+00
  0.00000000E+00  0.00000000E+00  0.00000000E+00
  0.00000000E+00  0.00000000E+00  0.00000000E+00
  0.00000000E+00  0.00000000E+00  0.00000000E+00
  0.00000000E+00  0.00000000E+00  0.00000000E+00
  0.00000000E+00  0.00000000E+00  0.00000000E+00
  0.00000000E+00  0.00000000E+00  0.00000000E+00
  0.00000000E+00  0.00000000E+00  0.00000000E+00
  0.00000000E+00  0.00000000E+00  0.00000000E+00
  0.00000000E+00  0.00000000E+00  0.00000000E+00
  0.00000000E+00  0.00000000E+00  0.00000000E+00
  0.00000000E+00  0.00000000E+00  0.00000000E+00
  0.00000000E+00  0.00000000E+00  0.00000000E+00
  0.00000000E+00  0.00000000E+00  0.00000000E+00
  0.00000000E+00  0.00000000E+00  0.00000000E+00
  0.00000000E+00  0.00000000E+00  0.00000000E+00
  0.00000000E+00  0.00000000E+00  0.00000000E+00
  0.00000000E+00  0.00000000E+00  0.00000000E+00
  0.00000000E+00  0.00000000E+00  0.00000000E+00
  0.00000000E+00  0.00000000E+00  0.00000000E+00
  0.00000000E+00  0.00000000E+00  0.00000000E+00
  0.00000000E+00  0.00000000E+00  0.00000000E+00
  0.00000000E+00  0.00000000E+00  0.00000000E+00
  0.00000000E+00  0.00000000E+00  0.00000000E+00
  0.00000000E+00  0.00000000E+00  0.00000000E+00
  0.00000000E+00  0.00000000E+00  0.00000000E+00
  0.00000000E+00  0.00000000E+00  0.00000000E+00
  0.00000000E+00  0.00000000E+00  0.00000000E+00
  0.00000000E+00  0.00000000E+00  0.00000000E+00
  0.00000000E+00  0.00000000E+00  0.00000000E+00
  0.00000000E+00  0.00000000E+00  0.00000000E+00
  0.00000000E+00  0.00000000E+00  0.00000000E+00
  0.00000000E+00  0.00000000E+00  0.00000000E+00
  0.00000000E+00  0.00000000E+00  0.00000000E+00
  0.00000000E+00  0.00000000E+00  0.00000000E+00
  0.00000000E+00  0.00000000E+00  0.00000000E+00
  0.00000000E+00  0.00000000E+00  0.00000000E+00
